# Supplementary material for: Genome-wide systematic characterization of bZIP transcription factors and their expression profiles during stem in tumorous stem mustard
Source: PeerJ. 2026 Jan 14;14:e20518. doi: 10.7717/peerj.20518 (PMC12811965; doi:10.7717/peerj.20518)
Supplement: Supplemental Information 1 [file peerj-14-20518-s001.xlsx]

## Sheet: Sheet1
Table S1 Protein Information of bZIP Gene Family in Stem Mustard
Gene ID	New ID	Subcellular Localization	bZIP domain			Chromesome	Gene Start（bp）	Gene End (bp)	Amino Acid Length (aa)	Molecular Weight (Da)	Theoretical pI
			Start	End	Length
BjuA002828	BjubZIP001	nucleus	139	185	46	A01	939870	940607	246	28558.1	6.14
BjuA003230	BjubZIP002	nucleus	335	389	54	A01	2035572	2041931	439	48134.4	8.84
BjuA005478	BjubZIP003	nucleus	59	108	49	A01	33169423	33169892	126	14333.7	5.06
BjuA033921	BjubZIP004	endomembrane system	189	240	51	A01	37601820	37603796	633	68831.6	5.75
BjuA040338	BjubZIP005	nucleus	321	373	52	A01	34292634	34294173	399	43452.3	9.62
BjuA040728	BjubZIP006	nucleus	28	78	50	A01	1828305	1828766	154	17332.5	5.61
BjuA040759	BjubZIP007	nucleus	218	281	63	A01	1151370	1153089	313	33697	5.87
BjuA008307	BjubZIP008	nucleus	80	130	50	A02	29409518	29410030	171	19942.3	6.09
BjuA008715	BjubZIP009	chloroplast	89	140	51	A02	35259798	35260406	203	23605.9	9.11
BjuA015073	BjubZIP010	endomembrane system	224	311	87	A02	32963333	32966312	462	50820.1	7.08
BjuA032576	BjubZIP011	chloroplast	87	135	48	A02	30955529	30956065	179	20853.1	6.31
BjuA041107	BjubZIP012	chloroplast	87	138	51	A02	1979907	1980804	166	18101.9	9.51
BjuA041305	BjubZIP013	nucleus	75	122	47	A02	3303754	3304317	188	21921.1	5.96
BjuA041565	BjubZIP014	nucleus	44	92	48	A02	11786985	11787344	120	14131.9	9.16
BjuA045602	BjubZIP015	nucleus	70	121	51	A02	34692279	34692809	177	20610.1	7.23
BjuA009096	BjubZIP016	nucleus	62	114	52	A03	1645977	1646456	160	19387.6	6.25
BjuA010437	BjubZIP017	nucleus	287	321	34	A03	10587589	10589559	370	39993.2	5.01
BjuA012575	BjubZIP018	nucleus	82	131	49	A03	22054008	22054736	148	16741.5	7.95
BjuA012577	BjubZIP019	nucleus	82	131	49	A03	22060337	22061420	148	16827.5	6.64
BjuA012644	BjubZIP020	nucleus	281	333	52	A03	20859619	20861461	396	43812.9	9.2
BjuA014103	BjubZIP021	nucleus	28	78	50	A03	37770101	37770559	153	17230.2	5.42
BjuA014273	BjubZIP022	nucleus	128	175	47	A03	39207715	39208434	240	28064.6	6.54
BjuA041795	BjubZIP023	nucleus	76	123	47	A03	3306264	3306836	191	22044.3	5.47
BjuA042006	BjubZIP024	nucleus	298	361	63	A03	10370537	10373075	404	43529.3	6.04
BjuA042224	BjubZIP025	nucleus	54	105	51	A03	27549928	27550422	165	19235.6	9.51
BjuA014675	BjubZIP026	nucleus	199	253	54	A04	2405064	2406352	269	29821.6	9.25
BjuA014686	BjubZIP027	nucleus	75	126	51	A04	2500921	2502437	438	48892.2	5.93
BjuA015229	BjubZIP028	nucleus	375	425	50	A04	5305080	5307741	478	54516.1	7.94
BjuA016969	BjubZIP029	nucleus	103	153	50	A04	21590782	21593001	205	22570.8	6.46
BjuA017309	BjubZIP030	endomembrane system	190	240	50	A04	23402641	23404819	626	68680.9	5.37
BjuA017316	BjubZIP031	nucleus	204	249	45	A04	23427296	23428219	274	30765.8	7.08
BjuA001111	BjubZIP032	nucleus	192	240	48	A05	15831405	15832882	330	36369.3	7.9
BjuA006024	BjubZIP033	nucleus	261	324	63	A05	847018	848948	379	40821.1	9.35
BjuA018344	BjubZIP034	nucleus	292	343	51	A05	5046059	5048548	394	42003.3	5.52
BjuA018972	BjubZIP035	nucleus	357	411	54	A05	4846587	4848161	442	46611.4	9.07
BjuA043003	BjubZIP036	nucleus	211	256	45	A05	1088794	1089823	281	31565.9	9.06
BjuA021448	BjubZIP037	nucleus	288	340	52	A06	2120641	2122010	367	40248.9	9.26
BjuA022725	BjubZIP038	nucleus	18	66	48	A06	15677945	15678715	153	17281.5	9.93
BjuA024129	BjubZIP039	nucleus	81	131	50	A06	24091724	24092239	172	20129.3	5.59
BjuA024436	BjubZIP040	nucleus	88	136	48	A06	26426205	26426714	170	19789	6.52
BjuA025064	BjubZIP041	nucleus	185	231	46	A06	30276299	30277096	266	29809.5	5.62
BjuA025127	BjubZIP042	chloroplast	334	375	41	A06	30643812	30645481	395	43813.2	9.3
BjuA034470	BjubZIP043	nucleus	89	140	51	A06	5053781	5054359	193	22470.9	6.92
BjuA025359	BjubZIP044	nucleus	30	81	51	A07	2357178	2357681	168	18496.4	5.14
BjuA025542	BjubZIP045	nucleus	311	365	54	A07	8284568	8286440	388	41709.2	9.47
BjuA025558	BjubZIP046	nucleus	306	360	54	A07	8525307	8527752	429	46165.8	7.79
BjuA026586	BjubZIP047	nucleus	188	242	54	A07	21560786	21561897	258	28632.5	9.18
BjuA026652	BjubZIP048	nucleus	89	140	51	A07	21915319	21915897	193	22456.8	6.44
BjuA026821	BjubZIP049	nucleus	22	72	50	A07	24894702	24895103	134	15475.5	6.61
BjuA027015	BjubZIP050	nucleus	39	89	50	A07	26058585	26059121	179	19473.5	5.53
BjuA029457	BjubZIP051	chloroplast	38	88	50	A07	32741209	32742132	308	31512.1	5.52
BjuA028313	BjubZIP052	nucleus	251	298	47	A08	6190298	6191810	333	37752.4	6.2
BjuA031284	BjubZIP053	nucleus	134	183	49	A08	25537647	25539048	321	35447.2	5.35
BjuA031302	BjubZIP054	nucleus	186	235	49	A08	25229520	25230966	381	42569.3	5.91
BjuA043791	BjubZIP055	nucleus	221	284	63	A08	19831386	19833126	313	33745.1	6.12
BjuA001569	BjubZIP056	nucleus	77	128	51	A09	5365589	5366140	184	21515	7.25
BjuA002075	BjubZIP057	nucleus	155	206	51	A09	28315205	28318361	680	74665.7	6.63
BjuA031472	BjubZIP058	nucleus	267	355	88	A09	914500	916591	394	43257.7	5.29
BjuA032964	BjubZIP059	nucleus	30	80	50	A09	9610932	9611435	168	18496.5	5.11
BjuA035384	BjubZIP060	chloroplast	75	126	51	A09	40390173	40390742	190	22398.2	7.97
BjuA035385	BjubZIP061	chloroplast	75	126	51	A09	40393910	40394479	190	22384.2	7.97
BjuA035826	BjubZIP062	nucleus	211	275	64	A09	45340203	45345661	292	32351.5	8.87
BjuA036326	BjubZIP063	nucleus	26	76	50	A09	47485584	47486006	141	16170.2	6.37
BjuA036543	BjubZIP064	nucleus	52	99	47	A09	14712765	14713205	147	16835.1	8.47
BjuA036544	BjubZIP065	nucleus	52	99	47	A09	14704599	14705045	149	17079.5	8.47
BjuA044074	BjubZIP066	nucleus	90	141	51	A09	51966658	51967254	199	23213.5	5.68
BjuA046946	BjubZIP067	nucleus	87	134	47	A09	20797645	20798172	176	20625	7.04
BjuA047038	BjubZIP068	nucleus	244	308	64	A09	29207051	29209175	351	37606.7	5.07
BjuA037531	BjubZIP069	nucleus	184	230	46	A10	5056009	5056815	269	30640	6.57
BjuA044741	BjubZIP070	chloroplast outer membrane	431	482	51	A10	16446268	16449229	507	56022.1	5.13
BjuA044794	BjubZIP071	nucleus	73	120	47	A10	14855182	14855730	183	21119.3	8.86
BjuB023599	BjubZIP072	nucleus	72	120	48	B01	42867130	42869272	402	44566.8	9.8
BjuB023986	BjubZIP073	nucleus	84	133	49	B01	39207909	39208550	150	16886.7	6.85
BjuB025396	BjubZIP074	nucleus	334	386	52	B01	37486647	37488336	436	47269.5	9.17
BjuB026462	BjubZIP075	nucleus	198	247	49	B01	12721315	12722721	379	42131.8	6.4
BjuB026592	BjubZIP076	nucleus	141	191	50	B01	7577262	7578365	207	22802.7	10.01
BjuB041950	BjubZIP077	nucleus	221	284	63	B01	772935	774666	313	33574.8	5.62
BjuB042043	BjubZIP078	nucleus	209	254	45	B01	3981911	3982926	279	31272.3	7.04
BjuB042050	BjubZIP079	nucleus	174	224	50	B01	4009233	4011427	637	69350.1	5.95
BjuB042069	BjubZIP080	nucleus	133	182	49	B01	4112160	4114510	342	38417.3	6.05
BjuB042240	BjubZIP081	nucleus	336	388	52	B01	37413029	37414747	414	44873.1	9.53
BjuB009816	BjubZIP082	chloroplast	92	143	51	B02	48128037	48129044	168	18395.2	8.96
BjuB035721	BjubZIP083	nucleus	75	122	47	B02	60995812	60996387	192	22080.2	6.59
BjuB036793	BjubZIP084	nucleus	339	381	42	B02	53555792	53557450	401	44433.8	9.39
BjuB036859	BjubZIP085	nucleus	218	264	46	B02	54113293	54114192	300	32866.7	5.22
BjuB037083	BjubZIP086	nucleus	87	132	45	B02	55442831	55443337	169	19673.8	6.31
BjuB037545	BjubZIP087	nucleus	229	317	88	B02	57608522	57610253	321	35222	7.04
BjuB037744	BjubZIP088	nucleus	72	123	51	B02	59435003	59435545	181	21121.7	7.94
BjuB038364	BjubZIP089	nucleus	28	78	50	B02	65441904	65442362	153	17280.3	5.21
BjuB038400	BjubZIP090	nucleus	226	280	54	B02	65683106	65684401	297	32245.3	9.08
BjuB038543	BjubZIP091	nucleus	128	173	45	B02	66733313	66734044	244	28734	6.11
BjuB044565	BjubZIP092	nucleus	81	131	50	B02	56987165	56987677	171	19969.2	5.81
BjuB048226	BjubZIP093	nucleus	86	136	50	B02	33983881	33984465	195	22758.9	5.32
BjuB049020	BjubZIP094	chloroplast	194	255	61	B02	66029509	66030527	279	30748	9.8
BjuB006374	BjubZIP095	nucleus	30	81	51	B03	52653094	52653597	168	18563.5	5.13
BjuB019686	BjubZIP096	nucleus	265	351	86	B03	46879163	46880917	389	42864.4	5.57
BjuB029839	BjubZIP097	nucleus	43	93	50	B03	40489299	40490087	263	27688.6	6.25
BjuB032115	BjubZIP098	nucleus	23	73	50	B03	9006676	9007122	149	16954	5.21
BjuB033496	BjubZIP099	nucleus	134	183	49	B03	786820	788069	329	36404.3	5.67
BjuB033515	BjubZIP100	nucleus	206	255	49	B03	698439	699988	401	44104.8	5.71
BjuB043752	BjubZIP101	chloroplast	200	292	92	B03	5460716	5461847	307	34482.5	9.81
BjuB047306	BjubZIP102	nucleus	17	67	50	B03	8777652	8778077	142	16138.2	5.06
BjuB005843	BjubZIP103	nucleus	52	99	47	B04	11491853	11492302	149	17174.6	7.7
BjuB027387	BjubZIP104	nucleus	86	134	48	B04	3124361	3124861	167	19453.6	6.44
BjuB027759	BjubZIP105	nucleus	59	106	47	B04	6462788	6463231	148	17228.1	6.31
BjuB028673	BjubZIP106	nucleus	30	81	51	B04	16872040	16872549	170	18758.8	5.32
BjuB042879	BjubZIP107	nucleus	80	130	50	B04	2122952	2123464	171	20025.4	6.21
BjuB042975	BjubZIP108	nucleus	222	310	88	B04	1572713	1574248	314	34344.3	6.94
BjuB047102	BjubZIP109	nucleus	295	347	52	B04	32650941	32652353	374	40883.5	9.54
BjuB002172	BjubZIP110	chloroplast	75	119	44	B05	24492538	24493107	190	22178.1	7.75
BjuB009536	BjubZIP111	chloroplast	87	138	51	B05	13127052	13128074	163	17936.7	9.47
BjuB010770	BjubZIP112	nucleus	44	92	48	B05	55168103	55168462	120	13914.6	9.16
BjuB011393	BjubZIP113	nucleus	22	72	50	B05	56803015	56803476	154	16805.8	7.68
BjuB013140	BjubZIP114	nucleus	75	122	47	B05	16208778	16209353	192	22139.2	5.61
BjuB040792	BjubZIP115	nucleus	216	280	64	B05	1895906	1897737	312	33472.8	5.85
BjuB040834	BjubZIP116	nucleus	139	185	46	B05	1354211	1354948	246	28420.8	5.81
BjuB045228	BjubZIP117	nucleus	28	78	50	B05	2788282	2788743	154	17405.6	5.39
BjuB045319	BjubZIP118	nucleus	352	406	54	B05	3266494	3268254	430	47230.4	9.43
BjuB015428	BjubZIP119	nucleus	143	192	49	B06	17823815	17825702	332	36691.7	5.95
BjuB020302	BjubZIP120	nucleus	300	363	63	B06	5695546	5697989	399	42160.3	5.16
BjuB020303	BjubZIP121	nucleus	83	133	50	B06	5701200	5703254	179	20305.8	6
BjuB020783	BjubZIP122	nucleus	96	141	45	B06	9044678	9045289	204	23467.7	9.57
BjuB021273	BjubZIP123	nucleus	192	238	46	B06	20510113	20510940	276	31361.9	5.97
BjuB022206	BjubZIP124	nucleus	22	72	50	B06	23532321	23532734	138	15763.8	6.61
BjuB028919	BjubZIP125	nucleus	89	140	51	B06	30323098	30324645	484	53424.2	6.38
BjuB041699	BjubZIP126	nucleus	367	421	54	B06	5267201	5268808	452	47814.8	9.2
BjuB046419	BjubZIP127	nucleus	188	237	49	B06	1573485	1575030	378	42320.8	6.17
BjuB046696	BjubZIP128	chloroplast	39	89	50	B06	21369984	21370514	208	22986.6	6.39
BjuB006877	BjubZIP129	nucleus	173	224	51	B07	2983890	2985862	632	68812.7	6.04
BjuB007520	BjubZIP130	nucleus	52	99	47	B07	10133609	10134055	149	17221.6	8.6
BjuB007813	BjubZIP131	nucleus	338	390	52	B07	5911483	5918833	518	56212.1	5.94
BjuB008492	BjubZIP132	nucleus	82	131	49	B07	23606698	23607787	149	16955.7	6.64
BjuB008568	BjubZIP133	nucleus	312	364	52	B07	24210474	24212097	381	41607.4	8.78
BjuB039707	BjubZIP134	nucleus	74	125	51	B07	12750397	12750939	181	21447	8.69
BjuB015072	BjubZIP135	nucleus	71	118	47	B08	9700189	9700743	185	21283.5	6.44
BjuB016538	BjubZIP136	nucleus	293	327	34	B08	21411000	21412851	385	41890.4	4.94
BjuB016810	BjubZIP137	nucleus	245	307	62	B08	26709751	26711728	358	39031.1	8.71
BjuB017666	BjubZIP138	nucleus	76	127	51	B08	46015791	46016363	191	22511.5	6.55
BjuB041251	BjubZIP139	nucleus	294	357	63	B08	19404088	19406655	407	44411.4	8.88
BjuB046236	BjubZIP140	nucleus	301	337	36	B08	65038833	65040899	383	42235.7	5.96
BjuO000631	BjubZIP141	nucleus	50	100	50	Contig1075_1_102891	59175	60280	200	22689.3	6
BjuO002133	BjubZIP142	nucleus	259	322	63	Contig157	148723	150784	377	40726.1	9.35
BjuO002525	BjubZIP143	nucleus	327	381	54	Contig1718_353715_704668	99296	101030	443	47333.3	6.91
BjuO002570	BjubZIP144	nucleus	28	78	50	Contig1748_1_297991_207734_265523	28163	28675	171	18714.7	5.34
BjuO004809	BjubZIP145	nucleus	26	76	50	Contig28_340043_422624	29490	29912	141	16186.2	6.37
BjuO004828	BjubZIP146	nucleus	24	74	50	Contig2913	50572	51051	160	17562.5	6.96
BjuO009504	BjubZIP147	nucleus	90	141	51	Contig831	254676	255272	199	23282.6	5.87
BjuO010199	BjubZIP148	nucleus	134	183	49	Super_scaffold_109_3169392_4351964_52914_567609	90932	92793	325	36008.8	5.71
BjuO010352	BjubZIP149	nucleus	145	194	49	Super_scaffold_120_122617_799306	540547	542476	363	40474.4	6.02
BjuO010363	BjubZIP150	nucleus	167	218	51	Super_scaffold_120_122617_799306	605171	607430	637	69101.9	7.6
BjuO010366	BjubZIP151	nucleus	212	266	54	Super_scaffold_120_122617_799306	629005	630049	282	31525.5	8.87
BjuO010482	BjubZIP152	nucleus	253	316	63	Super_scaffold_128	977888	980076	360	38600.3	5.11
BjuO011409	BjubZIP153	nucleus	24	74	50	Super_scaffold_171_2266254_2432997	39645	40124	160	17406.4	5.71
