# Supplementary material for: Genome-wide systematic characterization of bZIP transcription factors and their expression profiles during stem in tumorous stem mustard
Source: PeerJ. 2026 Jan 14;14:e20518. doi: 10.7717/peerj.20518 (PMC12811965; doi:10.7717/peerj.20518)
Supplement: Supplemental Information 2 [file peerj-14-20518-s002.xlsx]

## Sheet: Sheet1
Table S2 The secondary structure of bZIP proteins
Gene name	New name	α-helix(%)	Extended strand(%)	β-turn(%)	Random coil(%)
BjuA002828	BjubZIP001	0.4472	0.0122	0	0.5407
BjuA003230	BjubZIP002	0.3075	0.0091	0.0091	0.6743
BjuA005478	BjubZIP003	0.5794	0	0	0.4206
BjuA033921	BjubZIP004	0.1659	0.0363	0.0032	0.7946
BjuA040338	BjubZIP005	0.3033	0.0125	0.01	0.6742
BjuA040728	BjubZIP006	0.6364	0	0	0.3636
BjuA040759	BjubZIP007	0.3099	0.0128	0	0.6773
BjuA008307	BjubZIP008	0.5497	0	0	0.4503
BjuA008715	BjubZIP009	0.4286	0.0148	0	0.5567
BjuA015073	BjubZIP010	0.3831	0.0455	0.026	0.5455
BjuA032576	BjubZIP011	0.5587	0	0	0.4413
BjuA041107	BjubZIP012	0.4518	0	0	0.5482
BjuA041305	BjubZIP013	0.4681	0	0	0.5319
BjuA041565	BjubZIP014	0.675	0	0	0.325
BjuA045602	BjubZIP015	0.5763	0.0113	0	0.4124
BjuA009096	BjubZIP016	0.6	0	0	0.4
BjuA010437	BjubZIP017	0.3676	0.0081	0	0.6243
BjuA012575	BjubZIP018	0.4865	0	0	0.5135
BjuA012577	BjubZIP019	0.4595	0	0	0.5405
BjuA012644	BjubZIP020	0.3232	0.0202	0.0051	0.6515
BjuA014103	BjubZIP021	0.6536	0	0	0.3464
BjuA014273	BjubZIP022	0.4167	0.0083	0	0.575
BjuA041795	BjubZIP023	0.4764	0.0105	0	0.5131
BjuA042006	BjubZIP024	0.2624	0.0198	0	0.7178
BjuA042224	BjubZIP025	0.5515	0	0	0.4485
BjuA014675	BjubZIP026	0.4312	0.0112	0.0074	0.5502
BjuA014686	BjubZIP027	0.2352	0.1119	0.0251	0.6279
BjuA015229	BjubZIP028	0.4813	0.1255	0.0565	0.3368
BjuA016969	BjubZIP029	0.4293	0	0	0.57077
BjuA017309	BjubZIP030	0.2109	0.0847	0.0128	0.6917
BjuA017316	BjubZIP031	0.3723	0.0109	0.0036	0.6131
BjuA001111	BjubZIP032	0.3576	0	0.003	0.6394
BjuA006024	BjubZIP033	0.2691	0.0106	0	0.7203
BjuA018344	BjubZIP034	0.2462	0.0127	0.0051	0.736
BjuA018972	BjubZIP035	0.31	0.0113	0.009	0.6697
BjuA043003	BjubZIP036	0.3523	0.0107	0.0071	0.6299
BjuA021448	BjubZIP037	0.3134	0.0163	0.0054	0.6649
BjuA022725	BjubZIP038	0.6928	0.0261	0.0131	0.268
BjuA024129	BjubZIP039	0.5349	0	0	0.4651
BjuA024436	BjubZIP040	0.5176	0	0	0.4824
BjuA025064	BjubZIP041	0.4323	0.0113	0.0075	0.5489
BjuA025127	BjubZIP042	0.281	0.0278	0	0.6911
BjuA034470	BjubZIP043	0.5233	0	0	0.4767
BjuA025359	BjubZIP044	0.6131	0	0	0.3869
BjuA025542	BjubZIP045	0.2887	0.0232	0.0103	0.6778
BjuA025558	BjubZIP046	0.2867	0.014	0.0093	0.69
BjuA026586	BjubZIP047	0.3876	0.0155	0.0078	0.5891
BjuA026652	BjubZIP048	0.4819	0.0052	0.0052	0.5078
BjuA026821	BjubZIP049	0.7313	0	0	0.2687
BjuA027015	BjubZIP050	0.6201	0	0	0.3799
BjuA029457	BjubZIP051	0.1169	0.0325	0	0.8506
BjuA028313	BjubZIP052	0.3423	0.039	0.006	0.6126
BjuA031284	BjubZIP053	0.3956	0.0125	0.0093	0.5826
BjuA031302	BjubZIP054	0.4068	0.0079	0.0026	0.5827
BjuA043791	BjubZIP055	0.3035	0.0064	0	0.6901
BjuA001569	BjubZIP056	0.5217	0.0109	0	0.4674
BjuA002075	BjubZIP057	0.2574	0.0632	0.0059	0.6735
BjuA031472	BjubZIP058	0.3325	0.0076	0	0.659
BjuA032964	BjubZIP059	0.5893	0.006	0	0.4048
BjuA035384	BjubZIP060	0.4632	0.0053	0	0.5316
BjuA035385	BjubZIP061	0.4737	0.0105	0	0.5158
BjuA035826	BjubZIP062	0.4041	0.024	0.0068	0.5651
BjuA036326	BjubZIP063	0.6667	0.0071	0	0.3262
BjuA036543	BjubZIP064	0.6735	0	0	0.3265
BjuA036544	BjubZIP065	0.6577	0	0	0.3423
BjuA044074	BjubZIP066	0.5126	0	0	0.4874
BjuA046946	BjubZIP067	0.5284	0	0	0.4716
BjuA047038	BjubZIP068	0.2821	0.0199	0	0.698
BjuA037531	BjubZIP069	0.4498	0.0112	0.0112	0.5279
BjuA044741	BjubZIP070	0.4596	0.0533	0.0217	0.4655
BjuA044794	BjubZIP071	0.5519	0	0	0.4481
BjuB023599	BjubZIP072	0.2289	0.0547	0.0124	0.704
BjuB023986	BjubZIP073	0.4333	0	0.0067	0.56
BjuB025396	BjubZIP074	0.33033	0.0229	0.0092	0.6376
BjuB026462	BjubZIP075	0.3905	0	0.0079	0.6016
BjuB026592	BjubZIP076	0.3623	0.0145	0	0.6232
BjuB041950	BjubZIP077	0.3227	0.0128	0	0.6645
BjuB042043	BjubZIP078	0.3835	0.0143	0.0072	0.595
BjuB042050	BjubZIP079	0.1962	0.0848	0.0157	0.7033
BjuB042069	BjubZIP080	0.3275	0.0117	0.0029	0.6579
BjuB042240	BjubZIP081	0.2971	0.0145	0.0097	0.6787
BjuB009816	BjubZIP082	0.4524	0	0	0.5476
BjuB035721	BjubZIP083	0.5312	0.0052	0	0.4635
BjuB036793	BjubZIP084	0.384	0.0075	0.005	0.6035
BjuB036859	BjubZIP085	0.3867	0	0.0067	0.6067
BjuB037083	BjubZIP086	0.568	0	0.0118	0.4201
BjuB037545	BjubZIP087	0.4455	0.0093	0.0062	0.5389
BjuB037744	BjubZIP088	0.4917	0	0	0.5083
BjuB038364	BjubZIP089	0.634	0	0	0.366
BjuB038400	BjubZIP090	0.367	0.0135	0.0067	0.6128
BjuB038543	BjubZIP091	0.4221	0.0287	0.0082	0.541
BjuB044565	BjubZIP092	0.538	0.0117	0	0.4503
BjuB048226	BjubZIP093	0.4667	0.0103	0	0.5231
BjuB049020	BjubZIP094	0.4229	0.0143	0	0.5627
BjuB006374	BjubZIP095	0.5476	0	0	0.4524
BjuB019686	BjubZIP096	0.3342	0.0077	0	0.6581
BjuB029839	BjubZIP097	0.3574	0.0076	0.0152	0.6198
BjuB032115	BjubZIP098	0.651	0	0	0.349
BjuB033496	BjubZIP099	0.3526	0	0.003	0.6444
BjuB033515	BjubZIP100	0.3466	0	0.0025	0.6509
BjuB043752	BjubZIP101	0.3746	0.0261	0	0.5993
BjuB047306	BjubZIP102	0.6761	0.007	0	0.3169
BjuB005843	BjubZIP103	0.651	0	0	0.349
BjuB027387	BjubZIP104	0.5389	0	0.012	0.4491
BjuB027759	BjubZIP105	0.6419	0	0	0.3581
BjuB028673	BjubZIP106	0.5471	0	0	0.4529
BjuB042879	BjubZIP107	0.5614	0	0	0.4386
BjuB042975	BjubZIP108	0.4522	0.0096	0.0096	0.5287
BjuB047102	BjubZIP109	0.3235	0.0134	0.0107	0.6524
BjuB002172	BjubZIP110	0.4684	0.0105	0	0.5211
BjuB009536	BjubZIP111	0.4356	0	0	0.5644
BjuB010770	BjubZIP112	0.7083	0	0	0.2917
BjuB011393	BjubZIP113	0.6364	0	0	0.3636
BjuB013140	BjubZIP114	0.4792	0	0	0.5208
BjuB040792	BjubZIP115	0.3205	0.0096	0	0.6699
BjuB040834	BjubZIP116	0.378	0.0163	0	0.6057
BjuB045228	BjubZIP117	0.6169	0	0	0.3831
BjuB045319	BjubZIP118	0.2977	0.0326	0.0116	0.6581
BjuB015428	BjubZIP119	0.3494	0.0151	0.006	0.6295
BjuB020302	BjubZIP120	0.2581	0.0201	0.005	0.7168
BjuB020303	BjubZIP121	0.4804	0.0168	0	0.5028
BjuB020783	BjubZIP122	0.4314	0.0245	0	0.5441
BjuB021273	BjubZIP123	0.3913	0.0109	0.0072	0.5906
BjuB022206	BjubZIP124	0.6667	0	0	0.3333
BjuB028919	BjubZIP125	0.2583	0.1012	0.0165	0.624
BjuB041699	BjubZIP126	0.3075	0.0111	0.0088	0.6726
BjuB046419	BjubZIP127	0.3995	0	0.0053	0.5952
BjuB046696	BjubZIP128	0.5144	0.0288	0.0096	0.4471
BjuB006877	BjubZIP129	0.182	0.0886	0.0158	0.7136
BjuB007520	BjubZIP130	0.698	0	0	0.302
BjuB007813	BjubZIP131	0.4093	0.0328	0.0039	0.5541
BjuB008492	BjubZIP132	0.443	0	0	0.557
BjuB008568	BjubZIP133	0.2992	0.0131	0.0105	0.6772
BjuB039707	BjubZIP134	0.5193	0	0	0.4807
BjuB015072	BjubZIP135	0.5459	0	0.0108	0.4432
BjuB016538	BjubZIP136	0.3091	0	0	0.6909
BjuB016810	BjubZIP137	0.2989	0.014	0.0028	0.6844
BjuB017666	BjubZIP138	0.4607	0.0157	0	0.5236
BjuB041251	BjubZIP139	0.2555	0.0147	0	0.7297
BjuB046236	BjubZIP140	0.3264	0	0	0.6736
BjuO000631	BjubZIP141	0.4	0.045	0	0.555
BjuO002133	BjubZIP142	0.2918	0	0.0053	0.7029
BjuO002525	BjubZIP143	0.3499	0.0248	0.0113	0.614
BjuO002570	BjubZIP144	0.5439	0	0	0.4561
BjuO004809	BjubZIP145	0.6879	0	0	0.3121
BjuO004828	BjubZIP146	0.55	0	0	0.45
BjuO009504	BjubZIP147	0.5276	0	0	0.4724
BjuO010199	BjubZIP148	0.3723	0.0062	0.0062	0.6154
BjuO010352	BjubZIP149	0.3306	0.0165	0.0055	0.6474
BjuO010363	BjubZIP150	0.2009	0.0879	0.022	0.6892
BjuO010366	BjubZIP151	0.4149	0.0142	0.0071	0.5638
BjuO010482	BjubZIP152	0.2667	0.0167	0	0.7167
BjuO011409	BjubZIP153	0.5875	0	0	0.4125
