# Supplementary material for: Genome-wide systematic characterization of bZIP transcription factors and their expression profiles during stem in tumorous stem mustard
Source: PeerJ. 2026 Jan 14;14:e20518. doi: 10.7717/peerj.20518 (PMC12811965; doi:10.7717/peerj.20518)
Supplement: Supplemental Information 3 [file peerj-14-20518-s003.xlsx]

## Sheet: Sheet1
Table S3 Prediction Results of Motif in Amino Acid Conservative Domain
MOTIF ID	Sequence	Width	Sites	P-Value	Sequence Logos
Motif-1	V[DE]E[RK][RK][QR][KR]R[MK][IL][SK]NRESA[RA]RSRMRKQ	24	151	5.3E-2196
Motif-2	[AR][YH][LT]DELE[AS][QK]VNQL[KR]XENXELXX[KQ]L[SN]XLXE	29	157	2.2E-1197
Motif-3	[VIA][LE][AQ]ENS[VI]L[KR][AE][EQ]XSELRQ[RL][LIV]X[SE][LM][NK][ES]I[LV]X[FL]V	29	69	1.6E-522
Motif-4	[KPQ][TD][LF]G[SE]M[TN][LM][ED][ED][LF]LK[SKR][AI][GW][VT][VA][ER]ET	21	56	8.9E-516
Motif-5	PGP[GA][GT]G[GE]GL[QP]RQGSLTLPRT[LI]S[QKR]KTV[DE]EVW[KR][DEC][IL]QT[DK][DGK][GN][GS]G[GS]	41	25	5.4E-446
Motif-6	[SNG]S[LI]YSLT[LF]DE[LVF]Q[ST][HT]LG	16	26	6.4e-181
Motif-7	[AT]MYPPG[GAT][MV]Y[AG]HP[SG]MP[PM][GP][SP][YA][PS][YAG][SP][PT][YN][AKT][EM][PT]	27	10	1.3e-119
Motif-8	[GK][ER][LM][QH]QWF[RH]EG[VG][AS]G[PT][ML][FM][SD][SY][GS]MCTEVFQFD[VI]	29	9	2.6e-148
Motif-9	YSSSSN[GV]QD[LP][MV][MT]SNNSTSD[ED]DH[QH][QH]	24	11	8.8e-121
Motif-10	[VP][AV][SG]SP[QS]P[HP]PYMW[GN][VA]QH[MH]	17	13	3.4e-112
