# Supplementary material for: Genome-wide systematic characterization of bZIP transcription factors and their expression profiles during stem in tumorous stem mustard
Source: PeerJ. 2026 Jan 14;14:e20518. doi: 10.7717/peerj.20518 (PMC12811965; doi:10.7717/peerj.20518)
Supplement: Supplemental Information 4 [file peerj-14-20518-s004.xlsx]

## Sheet: Sheet1
Table S4 Blast2Go annotation details of BjubZIP protein sequences
SeqName	GENE ID	NCBI BLASTP ANNOTATION	GO BIOLOGICAL PROCESS	GO MOLECULAR FUNCTION	GO CELLULAR COMPONENT
BjubZIP001	BjuA002828	light-inducible protein CPRF2	regulation of transcription, DNA-templated	DNA-binding transcription factor activity
BjubZIP002	BjuA003230	ABSCISIC ACID-INSENSITIVE 5-like protein 6	positive regulation of transcription, DNA-templated	DNA-binding transcription factor activity	nucleus
BjubZIP003	BjuA005478	transcription factor HY5-like	regulation of transcription, DNA-templated, red, far-red light phototransduction, regulation of photomorphogenesis, response to red light, response to far red light, response to UV-B, response to karrikin	transcription regulatory region sequence-specific DNA binding, DNA-binding transcription factor activity, protein binding	nucleus
BjubZIP004	BjuA033921	bZIP transcription factor 28	positive regulation of transcription from RNA polymerase II promoter involved in unfolded protein response	DNA-binding transcription factor activity	nucleus, endoplasmic reticulum membrane, integral component of membrane
BjubZIP005	BjuA040338	ABSCISIC ACID-INSENSITIVE 5-like protein 7	response to water deprivation, response to salt stress, abscisic acid-activated signaling pathway, glucosinolate metabolic process, positive regulation of transcription, DNA-templated, positive regulation of leaf senescence, positive regulation of chlorophyll catabolic process	transcription regulatory region sequence-specific DNA binding, DNA-binding transcription factor activity	nucleus
BjubZIP006	BjuA040728	bZIP transcription factor 11	positive regulation of transcription, DNA-templated	transcription regulatory region sequence-specific DNA binding, DNA-binding transcription factor activity	nucleus
BjubZIP007	BjuA040759	G-box-binding factor 1	regulation of transcription, DNA-templated	transcription regulatory region sequence-specific DNA binding, DNA-binding transcription factor activity	nucleus, cytoplasm
BjubZIP008	BjuA008307	basic leucine zipper 43-like	regulation of transcription, DNA-templated	DNA-binding transcription factor activity, protein heterodimerization activity
BjubZIP009	BjuA008715	basic leucine zipper 4	positive regulation of transcription, DNA-templated	transcription regulatory region sequence-specific DNA binding, DNA-binding transcription factor activity	nucleus
BjubZIP010	BjuA015073	basic leucine zipper 63	regulation of transcription, DNA-templated	DNA-binding transcription factor activity	nucleus
BjubZIP011	BjuA032576	basic leucine zipper 43-like	regulation of transcription, DNA-templated	DNA-binding transcription factor activity
BjubZIP012	BjuA041107	transcription factor HY5	regulation of transcription, DNA-templated, red, far-red light phototransduction, gibberellic acid mediated signaling pathway, regulation of abscisic acid-activated signaling pathway, positive gravitropism, regulation of photomorphogenesis, response to red light, response to far red light, response to UV-B, positive regulation of anthocyanin metabolic process, positive regulation of circadian rhy…	transcription regulatory region sequence-specific DNA binding, DNA-binding transcription factor activity, protein binding	nucleus
BjubZIP013	BjuA041305	basic leucine zipper 43-like	regulation of transcription, DNA-templated	DNA binding, DNA-binding transcription factor activity
BjubZIP014	BjuA041565	basic leucine zipper 8	regulation of transcription, DNA-templated	DNA binding, DNA-binding transcription factor activity, protein homodimerization activity	nucleus
BjubZIP015	BjuA045602	basic leucine zipper 43-like	regulation of transcription, DNA-templated	DNA-binding transcription factor activity
BjubZIP016	BjuA009096	basic leucine zipper 43	regulation of transcription, DNA-templated	DNA-binding transcription factor activity
BjubZIP017	BjuA010437	basic leucine zipper 25-like isoform X2	regulation of transcription, DNA-templated	DNA-binding transcription factor activity	nucleus
BjubZIP018	BjuA012575	transcription factor HY5-like	regulation of transcription, DNA-templated, red, far-red light phototransduction, regulation of photomorphogenesis, response to red light, response to far red light, response to UV-B, response to karrikin	transcription regulatory region sequence-specific DNA binding, DNA-binding transcription factor activity, protein binding	nucleus
BjubZIP019	BjuA012577	transcription factor HY5-like	regulation of transcription, DNA-templated, red, far-red light phototransduction, regulation of photomorphogenesis, response to red light, response to far red light, response to UV-B, response to karrikin	transcription regulatory region sequence-specific DNA binding, DNA-binding transcription factor activity, protein binding	nucleus
BjubZIP020	BjuA012644	ABSCISIC ACID-INSENSITIVE 5-like protein 7 isoform X1	positive regulation of transcription, DNA-templated	DNA-binding transcription factor activity	nucleus
BjubZIP021	BjuA014103	bZIP transcription factor 11	positive regulation of transcription, DNA-templated	transcription regulatory region sequence-specific DNA binding, DNA-binding transcription factor activity	nucleus
BjubZIP022	BjuA014273	basic leucine zipper 63-like	positive regulation of transcription, DNA-templated	transcription regulatory region sequence-specific DNA binding, DNA-binding transcription factor activity	nucleus
BjubZIP023	BjuA041795	basic leucine zipper 43-like	regulation of transcription, DNA-templated	DNA-binding transcription factor activity
BjubZIP024	BjuA042006	bZIP transcription factor 16 isoform X1	regulation of transcription, DNA-templated	DNA-binding transcription factor activity, sequence-specific DNA binding	nucleus
BjubZIP025	BjuA042224	basic leucine zipper 43	regulation of transcription, DNA-templated	DNA-binding transcription factor activity
BjubZIP026	BjuA014675	ABSCISIC ACID-INSENSITIVE 5-like protein 2	positive regulation of transcription, DNA-templated	DNA-binding transcription factor activity	nucleus, integral component of membrane
BjubZIP027	BjuA014686	bZIP transcription factor 49	positive regulation of transcription from RNA polymerase II promoter involved in unfolded protein response	DNA-binding transcription factor activity	nucleus, endoplasmic reticulum membrane, integral component of membrane
BjubZIP028	BjuA015229	non-functional pseudokinase ZED1	protein phosphorylation	protein kinase activity, protein binding, ATP binding
BjubZIP029	BjuA016969	bZIP transcription factor 16	positive regulation of transcription, DNA-templated	transcription regulatory region sequence-specific DNA binding, DNA-binding transcription factor activity, identical protein binding	nucleus
BjubZIP030	BjuA017309	bZIP transcription factor 17	positive regulation of transcription from RNA polymerase II promoter involved in unfolded protein response	DNA-binding transcription factor activity, sequence-specific DNA binding	nucleus, endoplasmic reticulum membrane, integral component of membrane
BjubZIP031	BjuA017316	ABSCISIC ACID-INSENSITIVE 5-like protein 3	positive regulation of transcription, DNA-templated	DNA binding, DNA-binding transcription factor activity	nucleus
BjubZIP032	BjuA001111	transcription factor VIP1-like	regulation of transcription, DNA-templated	DNA-binding transcription factor activity	nucleus
BjubZIP033	BjuA006024	G-box-binding factor 3 isoform X1	regulation of transcription, DNA-templated, response to abscisic acid	transcription regulatory region sequence-specific DNA binding, DNA-binding transcription factor activity	nucleus, cytosol
BjubZIP034	BjuA018344	bZIP transcription factor 16 isoform X1	positive regulation of transcription, DNA-templated	transcription regulatory region sequence-specific DNA binding, DNA-binding transcription factor activity, identical protein binding	nucleus
BjubZIP035	BjuA018972	protein ABSCISIC ACID-INSENSITIVE 5	response to cold, response to water deprivation, response to salt stress, abscisic acid-activated signaling pathway, response to gibberellin, pollen maturation, sugar mediated signaling pathway, negative regulation of seed germination, response to chitin, positive regulation of transcription, DNA-templated, seed development	transcription regulatory region sequence-specific DNA binding, DNA-binding transcription factor activity, protein homodimerization activity	nucleus
BjubZIP036	BjuA043003	ABSCISIC ACID-INSENSITIVE 5-like protein 3	positive regulation of transcription, DNA-templated	DNA binding, DNA-binding transcription factor activity	nucleus
BjubZIP037	BjuA021448	ABSCISIC ACID-INSENSITIVE 5-like protein 7	response to abscisic acid, positive regulation of transcription, DNA-templated	DNA-binding transcription factor activity, sequence-specific DNA binding	nucleus
BjubZIP038	BjuA022725	transcription factor VIP1-like	regulation of transcription, DNA-templated, osmosensory signaling pathway, sulfate transport, DNA mediated transformation, thigmotropism, cellular response to sulfate starvation, negative regulation of cell differentiation, import into nucleus	protein self-association, mitogen-activated protein kinase binding, transcription regulatory region sequence-specific DNA binding, chromatin binding, DNA-binding transcription factor activity	nucleus, cytosol
BjubZIP039	BjuA024129	basic leucine zipper 43-like	regulation of transcription, DNA-templated	DNA-binding transcription factor activity, protein heterodimerization activity
BjubZIP040	BjuA024436	basic leucine zipper 43-like	regulation of transcription, DNA-templated	DNA-binding transcription factor activity
BjubZIP041	BjuA025064	G-box-binding factor 4	positive regulation of transcription, DNA-templated	DNA-binding transcription factor activity	nucleus
BjubZIP042	BjuA025127	ABSCISIC ACID-INSENSITIVE 5-like protein 8	positive regulation of transcription, DNA-templated	DNA-binding transcription factor activity, protein binding	nucleus
BjubZIP043	BjuA034470	basic leucine zipper 43-like	regulation of transcription, DNA-templated, protein transport, vesicle-mediated transport	DNA-binding transcription factor activity, protein heterodimerization activity	membrane
BjubZIP044	BjuA025359	bZIP transcription factor 2	positive regulation of transcription, DNA-templated	transcription regulatory region sequence-specific DNA binding, DNA-binding transcription factor activity	nucleus
BjubZIP045	BjuA025542	ABSCISIC ACID-INSENSITIVE 5-like protein 5 isoform X2	positive regulation of transcription, DNA-templated	DNA-binding transcription factor activity	nucleus
BjubZIP046	BjuA025558	ABSCISIC ACID-INSENSITIVE 5-like protein 5 isoform X1	positive regulation of transcription, DNA-templated	DNA-binding transcription factor activity	nucleus
BjubZIP047	BjuA026586	ABSCISIC ACID-INSENSITIVE 5-like protein 2	response to abscisic acid, positive regulation of transcription, DNA-templated	DNA-binding transcription factor activity	nucleus
BjubZIP048	BjuA026652	basic leucine zipper 43-like	regulation of transcription, DNA-templated, protein transport, vesicle-mediated transport	DNA-binding transcription factor activity, protein heterodimerization activity	membrane
BjubZIP049	BjuA026821	bZIP transcription factor 53	positive regulation of transcription, DNA-templated	transcription regulatory region sequence-specific DNA binding, DNA-binding transcription factor activity	nucleus
BjubZIP050	BjuA027015	bZIP transcription factor 44-like	seed germination, positive regulation of transcription, DNA-templated	transcription regulatory region sequence-specific DNA binding, DNA-binding transcription factor activity, protein heterodimerization activity	nucleus
BjubZIP051	BjuA029457	bZIP transcription factor 44	seed germination, positive regulation of transcription, DNA-templated	transcription regulatory region sequence-specific DNA binding, DNA-binding transcription factor activity, protein heterodimerization activity	nucleus
BjubZIP052	BjuA028313	ABSCISIC ACID-INSENSITIVE 5-like protein 1	abscisic acid-activated signaling pathway, positive regulation of transcription, DNA-templated	DNA binding, DNA-binding transcription factor activity, activating transcription factor binding	nucleus
BjubZIP053	BjuA031284	transcription factor RF2b	regulation of transcription, DNA-templated	DNA-binding transcription factor activity	nucleus
BjubZIP054	BjuA031302	probable transcription factor PosF21	regulation of transcription, DNA-templated	transcription regulatory region sequence-specific DNA binding, DNA-binding transcription factor activity	nucleus
BjubZIP055	BjuA043791	G-box-binding factor 1	regulation of transcription, DNA-templated	transcription regulatory region sequence-specific DNA binding, DNA-binding transcription factor activity	nucleus, cytoplasm
BjubZIP056	BjuA001569	basic leucine zipper 43-like	regulation of transcription, DNA-templated	DNA-binding transcription factor activity
BjubZIP057	BjuA002075	bZIP transcription factor 28	positive regulation of transcription from RNA polymerase II promoter involved in unfolded protein response	DNA-binding transcription factor activity	endoplasmic reticulum membrane, integral component of membrane, nuclear part
BjubZIP058	BjuA031472	basic leucine zipper 10	endocytosis, plant-type hypersensitive response, positive regulation of transcription, DNA-templated, clathrin coat assembly, positive regulation of seed maturation, response to molecule of oomycetes origin	DNA-binding transcription factor activity, 1-phosphatidylinositol binding, clathrin binding, sequence-specific DNA binding, nutrient reservoir activity, protein heterodimerization activity	nucleus, Golgi apparatus, clathrin-coated pit, clathrin-coated vesicle
BjubZIP059	BjuA032964	bZIP transcription factor 2	positive regulation of transcription, DNA-templated	transcription regulatory region sequence-specific DNA binding, DNA-binding transcription factor activity	nucleus
BjubZIP060	BjuA035384	basic leucine zipper 4-like	positive regulation of transcription, DNA-templated	transcription regulatory region sequence-specific DNA binding, DNA-binding transcription factor activity	nucleus
BjubZIP061	BjuA035385	basic leucine zipper 4-like	positive regulation of transcription, DNA-templated	transcription regulatory region sequence-specific DNA binding, DNA-binding transcription factor activity	nucleus
BjubZIP062	BjuA035826	ABSCISIC ACID-INSENSITIVE 5-like protein 2	response to abscisic acid, positive regulation of transcription, DNA-templated	DNA-binding transcription factor activity	nucleus
BjubZIP063	BjuA036326	bZIP transcription factor 53	hypotonic response, cellular response to starvation, positive regulation of transcription, DNA-templated, positive regulation of seed maturation	transcription regulatory region sequence-specific DNA binding, DNA-binding transcription factor activity, nutrient reservoir activity, protein heterodimerization activity	nucleus
BjubZIP064	BjuA036543	basic leucine zipper 4	positive regulation of transcription, DNA-templated	transcription regulatory region sequence-specific DNA binding, DNA-binding transcription factor activity, protein binding	nucleus
BjubZIP065	BjuA036544	basic leucine zipper 4	positive regulation of transcription, DNA-templated	transcription regulatory region sequence-specific DNA binding, DNA-binding transcription factor activity, protein binding	nucleus
BjubZIP066	BjuA044074	basic leucine zipper 43-like	regulation of transcription, DNA-templated, protein transport, vesicle-mediated transport	DNA-binding transcription factor activity, protein heterodimerization activity	membrane
BjubZIP067	BjuA046946	basic leucine zipper 43-like	regulation of transcription, DNA-templated	DNA-binding transcription factor activity
BjubZIP068	BjuA047038	bZIP transcription factor 68	regulation of transcription, DNA-templated	DNA-binding transcription factor activity, identical protein binding, sequence-specific DNA binding	nucleus
BjubZIP069	BjuA037531	G-box-binding factor 4	positive regulation of transcription, DNA-templated	DNA-binding transcription factor activity, protein binding, sequence-specific DNA binding	nucleus
BjubZIP070	BjuA044741	protein OVEREXPRESSOR OF CATIONIC PEROXIDASE 3	defense response to oomycetes, response to water deprivation, induced systemic resistance, regulation of abscisic acid-activated signaling pathway, stomatal movement, defense response to fungus, cellular oxidant detoxification, regulation of jasmonic acid mediated signaling pathway, regulation of defense response by callose deposition	DNA binding, peroxidase activity	nucleus
BjubZIP071	BjuA044794	basic leucine zipper 43	regulation of transcription, DNA-templated	DNA binding, DNA-binding transcription factor activity
BjubZIP072	BjuB023599	bZIP transcription factor 28	positive regulation of transcription from RNA polymerase II promoter involved in unfolded protein response	DNA-binding transcription factor activity	nucleus, endoplasmic reticulum membrane, integral component of membrane
BjubZIP073	BjuB023986	transcription factor HY5-like	regulation of transcription, DNA-templated, red, far-red light phototransduction, regulation of photomorphogenesis, response to red light, response to far red light, response to UV-B, response to karrikin	transcription regulatory region sequence-specific DNA binding, DNA-binding transcription factor activity, protein binding	nucleus
BjubZIP074	BjuB025396	ABSCISIC ACID-INSENSITIVE 5-like protein 7 isoform X1	positive regulation of transcription, DNA-templated	DNA-binding transcription factor activity, protein binding	nucleus
BjubZIP075	BjuB026462	probable transcription factor PosF21	regulation of transcription, DNA-templated	DNA binding, DNA-binding transcription factor activity	nucleus, cytosol
BjubZIP076	BjuB026592	bZIP transcription factor 16	regulation of transcription, DNA-templated	protein binding, sequence-specific DNA binding
BjubZIP077	BjuB041950	G-box-binding factor 1	regulation of transcription, DNA-templated	transcription regulatory region sequence-specific DNA binding, DNA-binding transcription factor activity	nucleus, cytoplasm
BjubZIP078	BjuB042043	ABSCISIC ACID-INSENSITIVE 5-like protein 3	positive regulation of transcription, DNA-templated	DNA binding, DNA-binding transcription factor activity	nucleus
BjubZIP079	BjuB042050	bZIP transcription factor 17	positive regulation of transcription from RNA polymerase II promoter involved in unfolded protein response, hyperosmotic salinity response	transcription regulatory region sequence-specific DNA binding, DNA-binding transcription factor activity	nucleus, endoplasmic reticulum membrane, integral component of membrane
BjubZIP080	BjuB042069	transcription factor RF2b-like	regulation of transcription, DNA-templated	DNA-binding transcription factor activity, protein self-association	nucleoplasm, perinuclear region of cytoplasm
BjubZIP081	BjuB042240	ABRE binding factor 4	response to water deprivation, response to salt stress, abscisic acid-activated signaling pathway, glucosinolate metabolic process, positive regulation of transcription, DNA-templated, positive regulation of leaf senescence, positive regulation of chlorophyll catabolic process	transcription regulatory region sequence-specific DNA binding, DNA-binding transcription factor activity, protein binding	nucleus
BjubZIP082	BjuB009816	transcription factor HY5	regulation of transcription, DNA-templated, red, far-red light phototransduction, gibberellic acid mediated signaling pathway, regulation of abscisic acid-activated signaling pathway, positive gravitropism, regulation of photomorphogenesis, response to red light, response to far red light, response to UV-B, positive regulation of anthocyanin metabolic process, positive regulation of circadian rhy…	transcription regulatory region sequence-specific DNA binding, DNA-binding transcription factor activity, protein binding	nucleus, protein-DNA complex
BjubZIP083	BjuB035721	basic leucine zipper 43-like	regulation of transcription, DNA-templated	DNA-binding transcription factor activity
BjubZIP084	BjuB036793	ABSCISIC ACID-INSENSITIVE 5-like protein 8	positive regulation of transcription, DNA-templated	DNA-binding transcription factor activity, protein binding	nucleus
BjubZIP085	BjuB036859	G-box-binding factor 4	positive regulation of transcription, DNA-templated	DNA-binding transcription factor activity	nucleus
BjubZIP086	BjuB037083	basic leucine zipper 43-like	regulation of transcription, DNA-templated	DNA-binding transcription factor activity
BjubZIP087	BjuB037545	basic leucine zipper 63	regulation of transcription, DNA-templated	DNA-binding transcription factor activity	nucleus
BjubZIP088	BjuB037744	basic leucine zipper 43	regulation of transcription, DNA-templated	DNA-binding transcription factor activity
BjubZIP089	BjuB038364	bZIP transcription factor 11	positive regulation of transcription, DNA-templated	transcription regulatory region sequence-specific DNA binding, DNA-binding transcription factor activity	nucleus
BjubZIP090	BjuB038400	ABSCISIC ACID-INSENSITIVE 5-like protein 2	abscisic acid-activated signaling pathway, positive regulation of transcription, DNA-templated	DNA binding, DNA-binding transcription factor activity	nucleus
BjubZIP091	BjuB038543	basic leucine zipper 63-like	positive regulation of transcription, DNA-templated	transcription regulatory region sequence-specific DNA binding, DNA-binding transcription factor activity	nucleus
BjubZIP092	BjuB044565	basic leucine zipper 43-like	regulation of transcription, DNA-templated	DNA-binding transcription factor activity, protein heterodimerization activity
BjubZIP093	BjuB048226	basic leucine zipper 43-like	regulation of transcription, DNA-templated, protein transport, vesicle-mediated transport	DNA-binding transcription factor activity, protein heterodimerization activity	membrane
BjubZIP094	BjuB049020	protein FD-like	positive regulation of transcription, DNA-templated	DNA-binding transcription factor activity	nucleus
BjubZIP095	BjuB006374	bZIP transcription factor 2	positive regulation of transcription, DNA-templated	transcription regulatory region sequence-specific DNA binding, DNA-binding transcription factor activity	nucleus
BjubZIP096	BjuB019686	basic leucine zipper 10	endocytosis, plant-type hypersensitive response, positive regulation of transcription, DNA-templated, clathrin coat assembly, positive regulation of seed maturation	DNA-binding transcription factor activity, 1-phosphatidylinositol binding, clathrin binding, sequence-specific DNA binding, nutrient reservoir activity, protein heterodimerization activity	nucleus, Golgi apparatus, clathrin-coated pit, clathrin-coated vesicle
BjubZIP097	BjuB029839	bZIP transcription factor 44	seed germination, positive regulation of transcription, DNA-templated	transcription regulatory region sequence-specific DNA binding, DNA-binding transcription factor activity, protein heterodimerization activity	nucleus
BjubZIP098	BjuB032115	bZIP transcription factor 11	positive regulation of transcription, DNA-templated	transcription regulatory region sequence-specific DNA binding, DNA-binding transcription factor activity	nucleus
BjubZIP099	BjuB033496	transcription factor RF2b	regulation of transcription, DNA-templated	DNA-binding transcription factor activity	nucleus
BjubZIP100	BjuB033515	probable transcription factor PosF21	regulation of transcription, DNA-templated	transcription regulatory region sequence-specific DNA binding, DNA-binding transcription factor activity	nucleus
BjubZIP101	BjuB043752	protein FD-like	regulation of transcription, DNA-templated		nucleus
BjubZIP102	BjuB047306	bZIP transcription factor 11	positive regulation of transcription, DNA-templated	transcription regulatory region sequence-specific DNA binding, DNA-binding transcription factor activity	nucleus
BjubZIP103	BjuB005843	basic leucine zipper 4	positive regulation of transcription, DNA-templated	transcription regulatory region sequence-specific DNA binding, DNA-binding transcription factor activity, protein binding	nucleus
BjubZIP104	BjuB027387	basic leucine zipper 43-like	regulation of transcription, DNA-templated	DNA-binding transcription factor activity
BjubZIP105	BjuB027759	basic leucine zipper 43-like	regulation of transcription, DNA-templated	DNA-binding transcription factor activity
BjubZIP106	BjuB028673	bZIP transcription factor 2-like	positive regulation of transcription, DNA-templated	transcription regulatory region sequence-specific DNA binding, DNA-binding transcription factor activity	nucleus
BjubZIP107	BjuB042879	basic leucine zipper 43-like	regulation of transcription, DNA-templated	DNA-binding transcription factor activity, protein heterodimerization activity
BjubZIP108	BjuB042975	basic leucine zipper 63	regulation of transcription, DNA-templated	DNA-binding transcription factor activity	nucleus
BjubZIP109	BjuB047102	ABSCISIC ACID-INSENSITIVE 5-like protein 4	abscisic acid-activated signaling pathway, positive regulation of transcription, DNA-templated	DNA-binding transcription factor activity, sequence-specific DNA binding	nucleus
BjubZIP110	BjuB002172	basic leucine zipper 4-like	positive regulation of transcription, DNA-templated	transcription regulatory region sequence-specific DNA binding, DNA-binding transcription factor activity	nucleus
BjubZIP111	BjuB009536	transcription factor HY5	regulation of transcription, DNA-templated, red, far-red light phototransduction, gibberellic acid mediated signaling pathway, regulation of abscisic acid-activated signaling pathway, positive gravitropism, regulation of photomorphogenesis, response to red light, response to far red light, response to UV-B, positive regulation of anthocyanin metabolic process, positive regulation of circadian rhy…	transcription regulatory region sequence-specific DNA binding, DNA-binding transcription factor activity, protein binding	nucleus, protein-DNA complex
BjubZIP112	BjuB010770	basic leucine zipper 8	regulation of transcription, DNA-templated	DNA binding, DNA-binding transcription factor activity, protein homodimerization activity	nucleus
BjubZIP113	BjuB011393	bZIP transcription factor 44-like	seed germination, positive regulation of transcription, DNA-templated	transcription regulatory region sequence-specific DNA binding, DNA-binding transcription factor activity, protein heterodimerization activity	nucleus
BjubZIP114	BjuB013140	basic leucine zipper 43-like	regulation of transcription, DNA-templated	DNA binding, DNA-binding transcription factor activity
BjubZIP115	BjuB040792	G-box-binding factor 1	regulation of transcription, DNA-templated	transcription regulatory region sequence-specific DNA binding, DNA-binding transcription factor activity	nucleus, cytoplasm
BjubZIP116	BjuB040834	basic leucine zipper 63-like	positive regulation of transcription, DNA-templated	transcription regulatory region sequence-specific DNA binding, DNA-binding transcription factor activity	nucleus
BjubZIP117	BjuB045228	bZIP transcription factor 11	positive regulation of transcription, DNA-templated	transcription regulatory region sequence-specific DNA binding, DNA-binding transcription factor activity	nucleus
BjubZIP118	BjuB045319	ABSCISIC ACID-INSENSITIVE 5-like protein 6	response to water deprivation, response to salt stress, abscisic acid-activated signaling pathway, positive regulation of transcription, DNA-templated	transcription regulatory region sequence-specific DNA binding, DNA-binding transcription factor activity, protein binding	nucleus
BjubZIP119	BjuB015428	transcription factor RF2b	regulation of transcription, DNA-templated	DNA-binding transcription factor activity	nucleus
BjubZIP120	BjuB020302	bZIP transcription factor 16	regulation of transcription, DNA-templated	DNA-binding transcription factor activity, sequence-specific DNA binding	nucleus
BjubZIP121	BjuB020303	bZIP transcription factor 16 isoform X1	regulation of transcription, DNA-templated	DNA-binding transcription factor activity, sequence-specific DNA binding	nucleus
BjubZIP122	BjuB020783	basic leucine zipper 4	positive regulation of transcription, DNA-templated	transcription regulatory region sequence-specific DNA binding, DNA-binding transcription factor activity	nucleus
BjubZIP123	BjuB021273	G-box-binding factor 4	positive regulation of transcription, DNA-templated	DNA-binding transcription factor activity, protein binding, sequence-specific DNA binding	nucleus
BjubZIP124	BjuB022206	bZIP transcription factor 53-like	hypotonic response, cellular response to starvation, positive regulation of transcription, DNA-templated, positive regulation of seed maturation	transcription regulatory region sequence-specific DNA binding, DNA-binding transcription factor activity, nutrient reservoir activity, protein heterodimerization activity	nucleus
BjubZIP125	BjuB028919	bZIP transcription factor 49	positive regulation of transcription from RNA polymerase II promoter involved in unfolded protein response		nucleus, endoplasmic reticulum membrane
BjubZIP126	BjuB041699	protein ABSCISIC ACID-INSENSITIVE 5	response to abscisic acid, positive regulation of transcription, DNA-templated	DNA-binding transcription factor activity	nucleus
BjubZIP127	BjuB046419	probable transcription factor PosF21	regulation of transcription, DNA-templated	DNA binding, DNA-binding transcription factor activity	nucleus, cytosol
BjubZIP128	BjuB046696	bZIP transcription factor 44-like	seed germination, positive regulation of transcription, DNA-templated	transcription regulatory region sequence-specific DNA binding, DNA-binding transcription factor activity, protein heterodimerization activity	nucleus
BjubZIP129	BjuB006877	bZIP transcription factor 28	positive regulation of transcription from RNA polymerase II promoter involved in unfolded protein response, response to heat	DNA-binding transcription factor activity, protein binding, nuclear envelope	nuclear envelope, nucleoplasm, endoplasmic reticulum membrane, Golgi apparatus, integral component of membrane, perinuclear region of cytoplasm
BjubZIP130	BjuB007520	basic leucine zipper 4	positive regulation of transcription, DNA-templated	transcription regulatory region sequence-specific DNA binding, DNA-binding transcription factor activity, protein binding	nucleus
BjubZIP131	BjuB007813	ABSCISIC ACID-INSENSITIVE 5-like protein 7 isoform X1	response to water deprivation, response to salt stress, abscisic acid-activated signaling pathway, glucosinolate metabolic process, positive regulation of transcription, DNA-templated, positive regulation of leaf senescence, positive regulation of chlorophyll catabolic process	transcription regulatory region sequence-specific DNA binding, DNA-binding transcription factor activity, protein binding	nucleus
BjubZIP132	BjuB008492	transcription factor HY5-like	regulation of transcription, DNA-templated, red, far-red light phototransduction, regulation of photomorphogenesis, response to red light, response to far red light, response to UV-B, response to karrikin	transcription regulatory region sequence-specific DNA binding, DNA-binding transcription factor activity, protein binding	nucleus
BjubZIP133	BjuB008568	ABRE binding factor 4	response to water deprivation, response to salt stress, abscisic acid-activated signaling pathway, glucosinolate metabolic process, positive regulation of transcription, DNA-templated, positive regulation of leaf senescence, positive regulation of chlorophyll catabolic process	transcription regulatory region sequence-specific DNA binding, DNA-binding transcription factor activity, protein binding	nucleus
BjubZIP134	BjuB039707	basic leucine zipper 43-like	regulation of transcription, DNA-templated	DNA-binding transcription factor activity
BjubZIP135	BjuB015072	basic leucine zipper 43-like	regulation of transcription, DNA-templated	DNA-binding transcription factor activity
BjubZIP136	BjuB016538	basic leucine zipper 25-like isoform X1	regulation of transcription, DNA-templated	DNA-binding transcription factor activity	nucleus
BjubZIP137	BjuB016810	G-box-binding factor 3 isoform X1	regulation of transcription, DNA-templated, response to abscisic acid	transcription regulatory region sequence-specific DNA binding, DNA-binding transcription factor activity, protein binding	nucleus, cytosol
BjubZIP138	BjuB017666	basic leucine zipper 4-like	positive regulation of transcription, DNA-templated	transcription regulatory region sequence-specific DNA binding, DNA-binding transcription factor activity	nucleus
BjubZIP139	BjuB041251	bZIP transcription factor 16 isoform X1	positive regulation of transcription, DNA-templated	transcription regulatory region sequence-specific DNA binding, DNA-binding transcription factor activity, identical protein binding	nucleus
BjubZIP140	BjuB046236	basic leucine zipper 25	positive regulation of transcription, DNA-templated, positive regulation of seed maturation	DNA-binding transcription factor activity, protein heterodimerization activity
BjubZIP141	BjuO000631	basic leucine zipper 24	regulation of transcription, DNA-templated, hyperosmotic salinity response	DNA-binding transcription factor activity	nucleus, cytoplasm
BjubZIP142	BjuO002133	G-box-binding factor 3 isoform X1	regulation of transcription, DNA-templated, response to abscisic acid	transcription regulatory region sequence-specific DNA binding, DNA-binding transcription factor activity, protein binding	nucleus, cytosol
BjubZIP143	BjuO002525	protein ABSCISIC ACID-INSENSITIVE 5-like	response to water deprivation, response to salt stress, response to abscisic acid, response to gibberellin, sugar mediated signaling pathway, negative regulation of seed germination, response to chitin, positive regulation of transcription, DNA-templated, seed development	transcription regulatory region sequence-specific DNA binding, DNA-binding transcription factor activity, protein binding	nucleus
BjubZIP144	BjuO002570	bZIP transcription factor 2	positive regulation of transcription, DNA-templated	transcription regulatory region sequence-specific DNA binding, DNA-binding transcription factor activity	nucleus
BjubZIP145	BjuO004809	bZIP transcription factor 53	hypotonic response, cellular response to starvation, positive regulation of transcription, DNA-templated, positive regulation of seed maturation	transcription regulatory region sequence-specific DNA binding, DNA-binding transcription factor activity, nutrient reservoir activity, protein heterodimerization activity	nucleus
BjubZIP146	BjuO004828	bZIP transcription factor 44-like	seed germination, positive regulation of transcription, DNA-templated	transcription regulatory region sequence-specific DNA binding, DNA-binding transcription factor activity, protein heterodimerization activity	nucleus
BjubZIP147	BjuO009504	basic leucine zipper 43-like	regulation of transcription, DNA-templated, protein transport, vesicle-mediated transport	DNA-binding transcription factor activity, protein heterodimerization activity	membrane
BjubZIP148	BjuO010199	transcription factor RF2b	regulation of transcription, DNA-templated	DNA-binding transcription factor activity	nucleus
BjubZIP149	BjuO010352	transcription factor RF2b-like	regulation of transcription, DNA-templated	DNA-binding transcription factor activity, protein self-association	nucleoplasm, perinuclear region of cytoplasm
BjubZIP150	BjuO010363	bZIP transcription factor 17	positive regulation of transcription from RNA polymerase II promoter involved in unfolded protein response, hyperosmotic salinity response	transcription regulatory region sequence-specific DNA binding, DNA-binding transcription factor activity	nucleus, endoplasmic reticulum membrane, integral component of membrane
BjubZIP151	BjuO010366	ABSCISIC ACID-INSENSITIVE 5-like protein 3	positive regulation of transcription, DNA-templated	DNA binding, DNA-binding transcription factor activity	nucleus
BjubZIP152	BjuO010482	bZIP transcription factor 68	regulation of transcription, DNA-templated	DNA-binding transcription factor activity, sequence-specific DNA binding	nucleus
BjubZIP153	BjuO011409	bZIP transcription factor 44-like	seed germination, positive regulation of transcription, DNA-templated	transcription regulatory region sequence-specific DNA binding, DNA-binding transcription factor activity, protein heterodimerization activity	nucleus
