# Supplementary material for: Genome-wide systematic characterization of bZIP transcription factors and their expression profiles during stem in tumorous stem mustard
Source: PeerJ. 2026 Jan 14;14:e20518. doi: 10.7717/peerj.20518 (PMC12811965; doi:10.7717/peerj.20518)
Supplement: Supplemental Information 5 [file peerj-14-20518-s005.xlsx]

## Sheet: Sheet2
Table S5 miRNA targets predicted by psRNATarget Server
miRNA Name	Target Gene	Expectation	miRNA_aligned_fragment	Target_aligned_fragment
Arabidopsis lyrata
aly-miR3434	BjubZIP020	2.5	GCUGAUUCUCUGAUUUUGAAC	GAUCAAGAACAGGGAAUCAGC
aly-miR399b，aly-miR399c	BjubZIP101	2.5	UGCCAAAGGAGAGUUGCCCUG	UUCAGCAGCUCUCCUUUGGCA
aly-miR839	BjubZIP153	2.5	GAACGCAUGAGAGGUUGGUGAA	AUAACCAAACUCUCAUGGGUUC
aly-miR319b	BjubZIP133	3	AGAGCUUUCUUCGGUCCACUC	UGGUGGACCGGGGAAAGAUUU
aly-miR3433	BjubZIP069	3	UCACAGUUCUUGAUUACCCAC	GAGGAUGAUCAAGAACCGUGA
aly-miR3433	BjubZIP133	3	UCACAGUUCUUGAUUACCCAC	GAGGAUGAUCAAGAACCGUGA
aly-miR3433	BjubZIP123	3	UCACAGUUCUUGAUUACCCAC	GAGGAUGAUCAAGAACCGUGA
aly-miR3433	BjubZIP035	3	UCACAGUUCUUGAUUACCCAC	GAGGAUGAUCAAGAACCGUGA
aly-miR3433	BjubZIP143	3	UCACAGUUCUUGAUUACCCAC	GAGGAUGAUCAAGAACCGUGA
aly-miR3433	BjubZIP041	3	UCACAGUUCUUGAUUACCCAC	GAGGAUGAUCAAGAACCGUGA
aly-miR3433	BjubZIP126	3	UCACAGUUCUUGAUUACCCAC	GAGGAUGAUCAAGAACCGUGA
aly-miR3433	BjubZIP085	3	UCACAGUUCUUGAUUACCCAC	AAGGAUGAUCAAGAACCGUGA
aly-miR399b，aly-miR399c	BjubZIP094	3	UGCCAAAGGAGAGUUGCCCUG	UUGAGCAGCUCUCCUCUGGCA
aly-miR838	BjubZIP129	3	UUUUCUUCUUCUUCUUGCACA	UGAGCAAGAGGAAGAAGGGAG
aly-miR838	BjubZIP028	3	UUUUCUUCUUCUUCUUGCACA	AGUACAGGGAGAAGAAGAAGG
aly-miR838	BjubZIP057	3	UUUUCUUCUUCUUCUUGCACA	AGAGCAAGAGGAAGAAGGGAG
aly-miR838	BjubZIP004	3	UUUUCUUCUUCUUCUUGCACA	CGAGCAAGAGGAAGAAGGGAG
aly-miR838	BjubZIP141	3	UUUUCUUCUUCUUCUUGCACA	AGUACAGGGAGAAGAAGAAGG
aly-miR838	BjubZIP030	3	UUUUCUUCUUCUUCUUGCACA	CGAGGAAGAAGAAGAAGAGGA
Aquilegia caerulea
aqc-miR399	BjubZIP101	2.5	UGCCAAAGGAGAGUUGCCCUA	UUCAGCAGCUCUCCUUUGGCA
aqc-miR399	BjubZIP094	3	UGCCAAAGGAGAGUUGCCCUA	UUGAGCAGCUCUCCUCUGGCA
aqc-miR477d	BjubZIP123	3	CUCUUCUUCAAAGGCUUCUA	GAGCAGCUUUUGAAGGAGAU
aqc-miR477d	BjubZIP069	3	CUCUUCUUCAAAGGCUUCUA	GAGCAGCUUUUGAAGGAGAU
aqc-miR477f	BjubZIP069	2.5	CUCUCCUUCAAAGGCUUCUA	GAGCAGCUUUUGAAGGAGAU
aqc-miR477f	BjubZIP123	2.5	CUCUCCUUCAAAGGCUUCUA	GAGCAGCUUUUGAAGGAGAU
Arabidopsis thaliana
ath-miRf10369-akr	BjubZIP001	3	UCAUGGUCGGAUUCAUCAUCCC	GUUAUGGUGAAUCCGACUCUGG
ath-miRf11036-akr	BjubZIP004	1	GAGGAGGAGGAGCACCACCGU	GUGGUGGUGCUCCUCCUCCUA
ath-miRf11056-akr	BjubZIP004	2.5	GAGAGGAGAGAGUCUUUGUU	UUCAAAGGCUCUCUCUUCUU
ath-miR5015b	BjubZIP005	3	UCUGUUGUUGUUGGUGUUAUG	GAUAACAACAAUAACAAUGGG
ath-miR5658	BjubZIP011	1.5	AUGAUGAUGAUGAUGAUGAAA	GAUCAUCAGCAUCAUCAUCAU
ath-miRf11092-akr	BjubZIP016	3	UCAUGGUCGUGAUCGUGGUCAUC	AAUGAUCAUAAUCAUGAUCAUGA
ath-miR413	BjubZIP027	3	AUAGUUUCUCUUGUUCUGCAC	CAGCAGCACAAGGGAAACAAU
ath-miRf10394-akr	BjubZIP028	3	AGAAGACUCCGAAGCUGGCA	GUACAGCUUUGGAGUCUUUU
ath-miRf10425-akr	BjubZIP028	3	GAGAAGACUCUGAAGCUGGCA	GUACAGCUUUGGAGUCUUUUU
ath-miRf10515-akr	BjubZIP028	3	GGAGAAGACUCUGAAGCUGG	ACAGCUUUGGAGUCUUUUUG
ath-miRf11039-akr	BjubZIP036	3	ACUGAGCUAUAGGCUCUUCU	UGAAGAGCCUAUCUCUCAGU
ath-miRf10144-akr	BjubZIP042	3	UCGAGCUCGUGGUCGAGUGGUG	AGCAGCACGAUCACGAGCUCGA
ath-miRf10605-akr	BjubZIP051	2.5	CUCGACCUCUUGGUCGAGUGGU	GAGACUCGGCGAGGAGGUCGAG
ath-miRf10608-akr	BjubZIP051	2.5	CUCGACCUCUUGGUCGAGUG	GACUCGGCGAGGAGGUCGAG
ath-miRf10757-akr	BjubZIP057	2.5	UCCGCCGAGUCUUCUUUUUG	GAGAACGGAGACUUGGCGGA
ath-miR5015b	BjubZIP058	1.5	UCUGUUGUUGUUGGUGUUAUG	CAUAACAACAACAACAAUAGA
ath-miR5658	BjubZIP067	2	AUGAUGAUGAUGAUGAUGAAA	GACCAUCAUCAUCAUCAUCAG
ath-miR414	BjubZIP070	2	UCAUCUUCAUCAUCAUCGUCA	UGAUGAUGAUGAUGAAGAGGA
ath-miRf10571-akr	BjubZIP070	2.5	UGGAGAUGACGCCGGAGAGA	GUUCUCCGGCGUUAUCUUCC
ath-miRf11142-akr	BjubZIP072	3	GUAUAGCAUCAUGAGCAAUCA	AUAUUGCUCCUGGUGCUAUAG
ath-miRf10144-akr	BjubZIP084	3	UCGAGCUCGUGGUCGAGUGGUG	AGCAGCACGAUCACGAGCUCGA
ath-miR5658	BjubZIP085	2	AUGAUGAUGAUGAUGAUGAAA	GAUCAUCAUCAUAAUCAUCGU
ath-miRf10508-akr	BjubZIP085	2.5	ACCGUCGAGAAUUUUGGAGAA	CAAUCCAGGAUUCUCGGCGGU
ath-miRf10369-akr	BjubZIP091	2.5	UCAUGGUCGGAUUCAUCAUCCC	GUUAUGGUGAAUCCGACCACGG
ath-miR399b，ath-miR399c	BjubZIP094	3	UGCCAAAGGAGAGUUGCCCUG	UUGAGCAGCUCUCCUCUGGCA
ath-miR5015b	BjubZIP096	3	UCUGUUGUUGUUGGUGUUAUG	GGACACAACAACAACAACAGA
ath-miR399b，ath-miR399c	BjubZIP101	2.5	UGCCAAAGGAGAGUUGCCCUG	UUCAGCAGCUCUCCUUUGGCA
ath-miR5658	BjubZIP104	1	AUGAUGAUGAUGAUGAUGAAA	GAUCAUCAUCAUCAUCAUCAG
ath-miRf10765-akr	BjubZIP108	3	GAGCUUGGAACCAAUUGUGUUC	CAUAACAAGUGGUUCUGAGCUC
ath-miRf10746-akr	BjubZIP109	3	GCGGCUGUUGCAGCUGCUGC	GCAGCAGCUUCAACAACCGC
ath-miRf10376-akr	BjubZIP125	3	CAUCGUCUUCUUCCUCGAUC	GAGUGAAGAAGAAGAUGAUG
ath-miRf11022-akr	BjubZIP126	3	AUUGUUGUCUUCACUACCGA	GUGGUGGUGGAGACAGCAAC
ath-miRf10746-akr	BjubZIP127	2.5	GCGGCUGUUGCAGCUGCUGC	GCAGCAGCUCCAGCAGCUGC
ath-miRf11036-akr	BjubZIP129	1	GAGGAGGAGGAGCACCACCGU	CUGCUGGUGCUCCUCCUCCUC
ath-miR414	BjubZIP140	3	UCAUCUUCAUCAUCAUCGUCA	CCGUGCGGAUGAUGAAGAUGA
ath-miRf11022-akr	BjubZIP143	2	AUUGUUGUCUUCACUACCGA	GUGGUGGUGGAGACAGCAAU
ath-miR5658	BjubZIP149	2.5	AUGAUGAUGAUGAUGAUGAAA	UUUCAACAACAUCAUCAUCAU
ath-miRf11039-akr	BjubZIP151	3	ACUGAGCUAUAGGCUCUUCU	UGAAGAGCCUAUCUCUCAGU
ath-miRf10797-akr	BjubZIP152	3	CUUUUAGGUCGAGCUUCAUUG	UAAUGGAGCUUGUUCUAAAAG
ath-miRf10310-akr	BjubZIP153	3	UCCGAAUCAGAAUCGGAGUC	AACUACGGUUCUGAGUCGGA
Brachypodium distachyon
bdi-miR166f	BjubZIP143	2.5	UCUCGGACCAGGCUUCAUUCC	UUGAUGAGGUUUGGUCUGAGA
bdi-miR444	BjubZIP150	2.5	UUGCUGCCUCAAGCUUGCUGC	AAUGCGAGUUUGAGGCAGCAG
bdi-miR444	BjubZIP131	3	UUGCUGCCUCAAGCUUGCUGC	GAAGCAACCGUGGGGCAGCAA
Citrus sinensis
csi-miR399b	BjubZIP101	2.5	UGCCAAAGGAGAGUUGCCCUA	UUCAGCAGCUCUCCUUUGGCA
csi-miR399b	BjubZIP094	3	UGCCAAAGGAGAGUUGCCCUA	UUGAGCAGCUCUCCUCUGGCA
csi-miR399d	BjubZIP101	2.5	UGCCAAAGGAGAGUUGCCCUG	UUCAGCAGCUCUCCUUUGGCA
csi-miR399d	BjubZIP094	3	UGCCAAAGGAGAGUUGCCCUG	UUGAGCAGCUCUCCUCUGGCA
Gossypium hirsutum
ghr-miR414a	BjubZIP070	3	ACAUCCUCAUCAUCAUCUUCU	AGAGGAUGAUGAUGAUGAUGA
ghr-miR414b	BjubZIP070	1.5	UUUUCUUCAUCAUCAUCGUCAU	CUGAUGAUGAUGAUGAAGAGGA
ghr-miR414d	BjubZIP070	0.5	UCAUCGUCAUCAUCAUCAUCU	GGAUGAUGAUGAUGAUGAUGA
ghr-miR414d	BjubZIP070	3	UCAUCGUCAUCAUCAUCAUCU	UGAUGUUGCUGAUGAUGAUGA
ghr-miR414d	BjubZIP140	3	UCAUCGUCAUCAUCAUCAUCU	GGAUGAUUCUGAUGAUGAUGA
ghr-miR414e	BjubZIP070	1.5	UCAUCUUCAUCAUCAUCCUCC	AGAGGAUGAUGAUGAUGAUGA
ghr-miR414f	BjubZIP070	0.5	UCAUCAUCAUCAUCAUCUUCU	AGAGGAUGAUGAUGAUGAUGA
ghr-miR414f	BjubZIP137	2.5	UCAUCAUCAUCAUCAUCUUCU	UGAAAAUAAUGGUGAUGAUGA
ghr-miR414f	BjubZIP070	3	UCAUCAUCAUCAUCAUCUUCU	UGUUGCUGAUGAUGAUGAUGA
Glycine max
gma-miR1507a	BjubZIP123	3	UCUCAUUCCAUACAUCGUCUGA	GUGGACGAUGUCUGGAAAGAGA
gma-miR1507b	BjubZIP123	3	UCUCAUUCCAUACAUCGUCUG	UGGACGAUGUCUGGAAAGAGA
gma-miR4992	BjubZIP080	3	AUUCUAAGAUGGUUUUUGUUAG	UGCAUGAAGACCAUCUUGGAAG
gma-miR5373	BjubZIP019	3	UCUCUUGAUUCUAGAUGAUGU	GAGUGAUCUGGAAUCAAGAGC
gma-miR5373	BjubZIP132	3	UCUCUUGAUUCUAGAUGAUGU	GAGUGAUCUGGAAUCAAGAGC
Glycine soja
gso-miR1507a，gso-miR1507b	BjubZIP123	3	UCUCAUUCCAUACAUCGUCUGA	GUGGACGAUGUCUGGAAAGAGA
Hordeum vulgare
hvu-miR444a	BjubZIP150	2.5	UUGCUGCCUCAAGCUUGCUGC	AAUGCGAGUUUGAGGCAGCAG
hvu-miR444a	BjubZIP131	3	UUGCUGCCUCAAGCUUGCUGC	GAAGCAACCGUGGGGCAGCAA
Medicago truncatula
mtr-miR2673a，mtr-miR2673b	BjubZIP012	2.5	CCUCUUCCUCUUCCUCUUCCAC	ACAAGAGAGGAGGAGGAGGAGG
mtr-miR2595	BjubZIP013	2	UACAUUUUCUUCUUUAUGUCU	AGGCUUAAAGAGGAAAAUGUA
mtr-miR2673a，mtr-miR2673b	BjubZIP022	1.5	CCUCUUCCUCUUCCUCUUCCAC	CGAGGAGAAGAAGAGGAAGAGG
mtr-miR2673a，mtr-miR2673b	BjubZIP030	3	CCUCUUCCUCUUCCUCUUCCAC	GGCGAGGAAGAAGAAGAAGAGG
mtr-miR2673a，mtr-miR2673b	BjubZIP049	2.5	CCUCUUCCUCUUCCUCUUCCAC	GGACGAGAGGAAGAGGAAGAGA
mtr-miR2673a，mtr-miR2673b	BjubZIP051	2.5	CCUCUUCCUCUUCCUCUUCCAC	CAACGAGCGGAAGAGGAAGAGG
mtr-miR2673a，mtr-miR2673b	BjubZIP057	3	CCUCUUCCUCUUCCUCUUCCAC	CUCGAAGAGCAAGAGGAAGAAG
mtr-miR529	BjubZIP057	3	CUCUCACCUCUCUCUUCUUCU	CCAAGAAGGGAGAGGGGAGAA
mtr-miR2673a，mtr-miR2673b	BjubZIP063	1.5	CCUCUUCCUCUUCCUCUUCCAC	GGACGAGAGGAAGAGGAAGAGG
mtr-miR2673a，mtr-miR2673b	BjubZIP085	1.5	CCUCUUCCUCUUCCUCUUCCAC	CAGGAGGAGGAGGAGGAGGAGG
mtr-miR2673a，mtr-miR2673b	BjubZIP085	3	CCUCUUCCUCUUCCUCUUCCAC	GAGGAGGAGGAGGAGCGAGAGG
mtr-miR2673a，mtr-miR2673b	BjubZIP091	1.5	CCUCUUCCUCUUCCUCUUCCAC	CGAGGAGAAGAAGAGGAAGAGG
mtr-miR399q	BjubZIP094	1.5	UGCCAAAGGAGAGCUGCUCUU	UUGAGCAGCUCUCCUCUGGCA
mtr-miR399b，mtr-miR399o	BjubZIP094	2.5	UGCCAAAGGAGAGCUGCCCUG	UUGAGCAGCUCUCCUCUGGCA
mtr-miR399d，mtr-miR399m，mtr-miR399n	BjubZIP094	2.5	UGCCAAAGGAGAGCUGCCCUA	UUGAGCAGCUCUCCUCUGGCA
mtr-miR399g，mtr-miR399l，mtr-miR399p	BjubZIP094	3	UGCCAAAGGAGAGUUGCCCUG	UUGAGCAGCUCUCCUCUGGCA
mtr-miR2673a，mtr-miR2673b	BjubZIP097	3	CCUCUUCCUCUUCCUCUUCCAC	GAACGAGCGGAGGAGGAAGAGG
mtr-miR399q	BjubZIP101	1	UGCCAAAGGAGAGCUGCUCUU	UUCAGCAGCUCUCCUUUGGCA
mtr-miR399b，mtr-miR399o	BjubZIP101	2	UGCCAAAGGAGAGCUGCCCUG	UUCAGCAGCUCUCCUUUGGCA
mtr-miR399d，mtr-miR399m，mtr-miR399n	BjubZIP101	2	UGCCAAAGGAGAGCUGCCCUA	UUCAGCAGCUCUCCUUUGGCA
mtr-miR399g，mtr-miR399l，mtr-miR399p	BjubZIP101	2.5	UGCCAAAGGAGAGUUGCCCUG	UUCAGCAGCUCUCCUUUGGCA
mtr-miR2673a，mtr-miR2673b	BjubZIP102	2.5	CCUCUUCCUCUUCCUCU--UCCAC	AUGGAGCAGAGGAAGAGGAAGAGG
mtr-miR2673a，mtr-miR2673b	BjubZIP116	2.5	CCUCUUCCUCUUCCUCUUCCAC	CGACGAGAGGAAGAGGAAGAGA
mtr-miR2673a，mtr-miR2673b	BjubZIP143	2	CCUCUUCCUCUUCCUCUUCCAC	AUGGAACAGGAGGAGGAGGAGG
mtr-miR2673a，mtr-miR2673b	BjubZIP143	2.5	CCUCUUCCUCUUCCUCUUCCAC	CUGGAGGAGGAGGAGGAGGAGA
mtr-miR2673a，mtr-miR2673b	BjubZIP145	1.5	CCUCUUCCUCUUCCUCUUCCAC	GGACGAGAGGAAGAGGAAGAGG
mtr-miR5270a，mtr-miR5270b	BjubZIP152	2	GAGGAGGAGUAGUUUUAGGUCAUU	ACGAACCUAAGACUCCUCCUCCUC
Oryza sativa
osa-miRf10863-akr	BjubZIP002	3	GCGGCUGCGGCUGCAGUUGUGC	UUGCAGAUGCAGCCGCAGCAGC
osa-miRf10699-akr，osa-miRf11681-akr	BjubZIP004	2.5	GGAUGAGGAUGUGGCAUCCU	UGGAUGCCGUAUCCUCCUCC
osa-miRf11095-akr	BjubZIP004	2	UCGUCGAGGUCGACAUCGACGGC	UUCGUCGAUUUCGACCUCGACGC
osa-miRf11622-akr	BjubZIP004	2.5	UGCCAUCACCGGUAGCAGCACUU	GAUGGCUGCUGCUGGUGGUGGUG
osa-miRf12081-akr	BjubZIP009	2	CCUCAGCACCAGCGCUUGUG	GACAAGCUUUGGUGCUGAGG
osa-miRf10456-akr	BjubZIP017	3	UGAGGGGAUGUGACUCCUCCU	GCGGGGAGUUCCAUCUCCUCA
osa-miRf10508-akr	BjubZIP017	3	ACGAUGACGUAGCUGCCGUU	AACGGU-GCUACGUCGUCGU
osa-miRf10663-akr	BjubZIP017	3	UCCGACUGGUUUCCAGUCGGGG	GCAUGACCAGAAGCCAGUCGGA
osa-miR5144-5p	BjubZIP027	3	UUCUUGUGCUGCUGAAGAGAC	AGCUACUCAGCAGCACAAGGG
osa-miR5075	BjubZIP046	3	UUCUCCGUCGCCGCCGUCCGC	GGAGACGGUGGUGGUGGAGAA
osa-miRf10650-akr	BjubZIP051	2.5	GUGGUAUGUCAUGAAACCCU	AGGGUUUUAUGACGAACCAC
osa-miRf10329-akr	BjubZIP052	3	AGCUCCAACUCUAGCUCCAC	GUGGAGUUGGAGUUGGAAUU
osa-miRf11095-akr	BjubZIP057	2	UCGUCGAGGUCGACAUCGACGGC	UUCUUCGAUUUCGACCUCGACGC
osa-miR5498	BjubZIP068	3	UGAGCUGUAACACUUGAAGAC	GGCUACAGGUGUUCCAGCUCA
osa-miRf11032-akr	BjubZIP068	3	UUCUUGAGGAGGUAUCAUGAGGUAC	UCAGCAUAUGAUACCUCCUUAUGGA
osa-miRf11711-akr	BjubZIP068	3	UCCUUAAGGAGGUACCAUGAGGUAC	UCAGCAUAUGAUACCUCCUUAUGGA
osa-miRf10223-akr	BjubZIP069	3	CGACGUCGACGAUGAUGUCGUCG	GAAAACCAUCGUCGUCGGCGUCG
osa-miR414	BjubZIP070	2	UCAUCCUCAUCAUCAUCGUCC	GGAUGAUGAUGAUGAUGAUGA
osa-miRf10850-akr	BjubZIP091	3	UGCUGGUUCGAGAACCAGCGAG	CCAGCUGUUUCUUGAACCGGCC
osa-miR399d	BjubZIP094	3	UGCCAAAGGAGAGUUGCCCUG	UUGAGCAGCUCUCCUCUGGCA
osa-miR399i	BjubZIP094	2.5	UGCCAAAGGAGAGCUGCCCUG	UUGAGCAGCUCUCCUCUGGCA
osa-miR399j	BjubZIP094	3	UGCCAAAGGAGAGUUGCCCUA	UUGAGCAGCUCUCCUCUGGCA
osa-miR399d	BjubZIP101	2.5	UGCCAAAGGAGAGUUGCCCUG	UUCAGCAGCUCUCCUUUGGCA
osa-miR399i	BjubZIP101	2	UGCCAAAGGAGAGCUGCCCUG	UUCAGCAGCUCUCCUUUGGCA
osa-miR399j	BjubZIP101	2.5	UGCCAAAGGAGAGUUGCCCUA	UUCAGCAGCUCUCCUUUGGCA
osa-miRf10158-akr	BjubZIP101	3	GCUGCCAAAGGAGAUUUGCC	AGCAGCUCUCCUUUGGCACC
osa-miR5543	BjubZIP109	3	UAUGAAUGGUAUAUUUUCUUG	CAAGCGAAUGUACCAUUUGUA
osa-miR1858a，osa-miR1858b	BjubZIP119	2.5	GAGAGGAGGACGGAGUGGGGC	UUCCCUCCUCGUCCUCCUCUC
osa-miR2923	BjubZIP129	3	AGACAAAAAUAUAAAUAACAAA	CAUUUUCUUUAUGUUUUUGUUU
osa-miR444a.1，osa-miR444d.1	BjubZIP131	3	UUGCUGCCUCAAGCUUGCUGC	GAAGCAACCGUGGGGCAGCAA
osa-miRf10456-akr	BjubZIP136	3	UGAGGGGAUGUGACUCCUCCU	GCGGGGAGUUCCAUCUCCUCA
osa-miRf11786-akr	BjubZIP136	2.5	GACGGAGUGGUACGGUUCCAAUU	AGUCGGAACCGUGCUCCUCCGUC
osa-miRf11560-akr	BjubZIP148	2.5	UUAUCUUCGCCCCUUGCAAA	AUUGCAAGGGCUGGAGAUAA
osa-miRf10073-akr，osa-miRf11465-akr	BjubZIP149	2.5	GAUGAGUCAUCUGUGACGGGC	ACCUGCAACAGAUGACUCAUC
osa-miRf11464-akr	BjubZIP149	2.5	GAUGAGUCAUCUGUGACGGGCCCUA	CAAAACCUGCAACAGAUGACUCAUC
osa-miR444a.1，osa-miR444d.1	BjubZIP150	2.5	UUGCUGCCUCAAGCUUGCUGC	AAUGCGAGUUUGAGGCAGCAG
Populus trichocarpa x Populus deltoides
ppd-miR163	BjubZIP035	3	AUGAAGAGGAGUUGGAACUUA	ACACUUCCGGCUCCUCUUUGU
Physcomitrella patens
ppt-miR1075	BjubZIP026	3	UGUUUCAGUCAUGGUUUCUAC	GCAGGAGUUAUGACUGAGACG
ppt-miR1075	BjubZIP090	3	UGUUUCAGUCAUGGUUUCUAC	GCAGGAGUUGUGACUGAGACA
ppt-miR414	BjubZIP070	3	UCAUCCUCAUCAUCCUCGUCC	GGAUGAUGAUGAUGAUGAUGA
Populus trichocarpa
ptc-miRf11071-akr	BjubZIP004	3	ACGGCUUUCUUGAGCUUCCA	AGCAAGCUCAAGAAGGCUGC
ptc-miRf10528-akr	BjubZIP005	2.5	AGGAUUCUGCUGCUGUGGUG	CUCCACAGCAGCAGCAUCCU
ptc-miR397c	BjubZIP006	3	UCAUUGAGUGGAGCUUUGAUG	UCUCAGAGCUCAGCUCGAUGA
ptc-miR397c	BjubZIP021	3	UCAUUGAGUGGAGCUUUGAUG	UCUCAGAGCUCAGCUCGAUGA
ptc-miRf10334-akr	BjubZIP021	3	GAUUCUGGACUGGGCAGCGA	ACUCUGUCUGGUCCAGAGUC
ptc-miRf11464-akr	BjubZIP058	2	GAGGUUCCUAGAAGGGAUCUCA	UCCGAUCCCUUUUGGGAAUCUU
ptc-miRf10147-akr	BjubZIP075	3	GCUGCUGUUGUUGCAGCAGC	UCAGUUUCAACAGCAGCAGC
ptc-miRf12466-akr	BjubZIP075	1.5	GAUCUGCAGCUGCUUGAGCAGCC	AACAGCUCCAGCAGCUGCAGAUU
ptc-miRf10334-akr	BjubZIP089	3	GAUUCUGGACUGGGCAGCGA	ACUCUGUCUGGUCCAGAGUC
ptc-miR399i	BjubZIP094	3	UGCCAAAGGAGAGUUGCCCUA	UUGAGCAGCUCUCCUCUGGCA
ptc-miRf11464-akr	BjubZIP096	2	GAGGUUCCUAGAAGGGAUCUCA	UCCGAUCCCUUUUGGGAAUCUU
ptc-miRf12466-akr	BjubZIP100	3	GAUCUGCAGCUGCUUGAGCAGCC	AACAGUUCCAGCAGCUUCAGAUC
ptc-miR399i	BjubZIP101	2.5	UGCCAAAGGAGAGUUGCCCUA	UUCAGCAGCUCUCCUUUGGCA
ptc-miR399k	BjubZIP101	3	UGCCAAAGGAGAUUUGCUCAC	UUCAGCAGCUCUCCUUUGGCA
ptc-miRf10896-akr	BjubZIP101	3	GACUCUUGGGUCUAGCAUUGCC	GAAAAUGCAAGACUCAAGAGAC
ptc-miR397c	BjubZIP102	3	UCAUUGAGUGGAGCUUUGAUG	UCUCAAAGCUCAGCUUGAUGA
ptc-miRf12201-akr	BjubZIP105	3	GGAAAGCGUUUUCCGUUGACC	AAUCAAAGGAGAAUGCUUUCA
ptc-miR474c	BjubZIP114	3	CAAAAGCUGUUGGGUUUGGCUGGG	CGAAGCGAAAACCAACAGCUUUUA
ptc-miRf10290-akr	BjubZIP120	3	CUGUUGAUUUCUGGAUUGGCAGC	AGUCUCAGAGCAGAAAUCAACAG
ptc-miRf10290-akr	BjubZIP121	3	CUGUUGAUUUCUGGAUUGGCAGC	AGUCUCAGAGCAGAAAUCAACAG
ptc-miRf12311-akr	BjubZIP123	3	GUUCCUUUCUCCCCUGUAGA	GCUACGGAGGAGGAGGGAAC
ptc-miRf10147-akr	BjubZIP126	2.5	GCUGCUGUUGUUGCAGCAGC	GCUGCAGCAACAACAGCCGC
ptc-miRf10147-akr	BjubZIP126	3	GCUGCUGUUGUUGCAGCAGC	GCAGCAGCAGCAGCAGCAGC
ptc-miRf12466-akr	BjubZIP127	3	GAUCUGCAGCUGCUUGAGCAGCC	AGCAGCUCCAGCAGCUGCAGCUU
ptc-miRf11113-akr	BjubZIP130	3	CUUGAUUUCCAGGAAAGUGU	CUAUUUUCCUUGAAAUCAGG
ptc-miRf10023-akr	BjubZIP131	3	CAUCAGAUUCAGCUGCAGCU	AGCUACUGCUGAAUCUGAUU
ptc-miRf11203-akr	BjubZIP133	3	GAUGAUGCUGCAACAGCAGC	GUCGCUGUUGCAGCAACAUC
ptc-miRf12473-akr	BjubZIP146	3	ACGUGAGCAGUGGAGGCAUG	UCUGCUUCUACUGCUCACGC
ptc-miRf10630-akr	BjubZIP151	2.5	CAGACCCAAUACUCUUGGGU	UCUCAAGAGUGUUUGGUCUG
ptc-miRf10722-akr	BjubZIP151	2.5	CACGCAAAGACACCAAUUCU	AGAAAUGGUGUCUUUGGGUG
ptc-miRf10909-akr	BjubZIP151	3	CAGACCUAAUAUUCUUGGGUCUG	GCUUCUCAAGAGUGUUUGGUCUG
ptc-miRf11694-akr	BjubZIP151	3	ACAUGGUCUUCUCCUUCUCCU	AGGAGGUGGAGAAGAUCAUGC
ptc-miRf12426-akr	BjubZIP151	3	CAGACCUAAUAUUCUUGGGUCU	CUUCUCAAGAGUGUUUGGUCUG
ptc-miRf10451-akr	BjubZIP153	3	AGCAGGACCCAUCAGUGUUGGGUC	AACCAAACUCUCAUGGGUUCUGCU
Phaseolus vulgaris
pvu-miR399a	BjubZIP101	2.5	UGCCAAAGGAGAGUUGCCCUG	UUCAGCAGCUCUCCUUUGGCA
pvu-miR399a	BjubZIP094	3	UGCCAAAGGAGAGUUGCCCUG	UUGAGCAGCUCUCCUCUGGCA
Ricinus communis
rco-miR399a	BjubZIP101	2.5	UGCCAAAGGAGAGUUGCCCUG	UUCAGCAGCUCUCCUUUGGCA
rco-miR399a	BjubZIP094	3	UGCCAAAGGAGAGUUGCCCUG	UUGAGCAGCUCUCCUCUGGCA
rco-miR399d	BjubZIP101	2	UGCCAAAGGAGAGCUGCCCUG	UUCAGCAGCUCUCCUUUGGCA
rco-miR399d	BjubZIP094	2.5	UGCCAAAGGAGAGCUGCCCUG	UUGAGCAGCUCUCCUCUGGCA
rco-miR399f	BjubZIP101	3	UGCCAAAGGAGAUUUGCUCAC	UUCAGCAGCUCUCCUUUGGCA
Rehmannia glutinosa
rgl-miR5137	BjubZIP140	3	AGCGGAGAAGACGAUGGGCU	UGCACAUCGUCUUCUCUGUC
Sorghum bicolor
sbi-miR399b	BjubZIP101	2	UGCCAAAGGAGAGCUGCCCUG	UUCAGCAGCUCUCCUUUGGCA
sbi-miR399b	BjubZIP094	2.5	UGCCAAAGGAGAGCUGCCCUG	UUGAGCAGCUCUCCUCUGGCA
sbi-miR399d，sbi-miR399i	BjubZIP101	2.5	UGCCAAAGGAGAGUUGCCCUG	UUCAGCAGCUCUCCUUUGGCA
sbi-miR399d，sbi-miR399i	BjubZIP094	3	UGCCAAAGGAGAGUUGCCCUG	UUGAGCAGCUCUCCUCUGGCA
Setaria italica
sit-miR26-npr	BjubZIP076	3	UUAUUUCCUUUAAGCAUGUGUA	UGAACAUGAUUAGAGGAAAAAA
sit-miR126-npr	BjubZIP081	2.5	CCGGUGUCAUUUCCCCUGAAC	CUUUAGGGGAAAUGACACUUG
sit-miR399b-1，sit-miR399b-2	BjubZIP094	3	UGCCAAAGGAGAGUUGCCCUG	UUGAGCAGCUCUCCUCUGGCA
sit-miR399b-1，sit-miR399b-2	BjubZIP101	2.5	UGCCAAAGGAGAGUUGCCCUG	UUCAGCAGCUCUCCUUUGGCA
sit-miR05-npr	BjubZIP143	3	UUUCGGACCAGGCUUCAUUCC	UUGAUGAGGUUUGGUCUGAGA
sit-miR166b-1，sit-miR166b-2，sit-miR166b-3	BjubZIP143	2.5	UCUCGGACCAGGCUUCAUUCC	UUGAUGAGGUUUGGUCUGAGA
Solanum lycopersicum
sly-miR171c	BjubZIP015	3	UAUUGGUGCGGUUCAAUGAGA	AGACAUUGAACCGGACCAAUG
sly-miR399	BjubZIP101	2.5	UGCCAAAGGAGAGUUGCCCUA	UUCAGCAGCUCUCCUUUGGCA
sly-miR399	BjubZIP094	3	UGCCAAAGGAGAGUUGCCCUA	UUGAGCAGCUCUCCUCUGGCA
Triticum aestivum
tae-miR444	BjubZIP150	2.5	UUGCUGCCUCAAGCUUGCUGC	AAUGCGAGUUUGAGGCAGCAG
tae-miR444	BjubZIP131	3	UUGCUGCCUCAAGCUUGCUGC	GAAGCAACCGUGGGGCAGCAA
Theobroma cacao
tcc-miR399f	BjubZIP094	3	UGCCAGAGGAGAUUUGCCCUG	UUGAGCAGCUCUCCUCUGGCA
tcc-miR399i	BjubZIP101	2.5	UGCCAAAGGAGAGUUGCCCUG	UUCAGCAGCUCUCCUUUGGCA
tcc-miR399i	BjubZIP094	3	UGCCAAAGGAGAGUUGCCCUG	UUGAGCAGCUCUCCUCUGGCA
Vigna unguiculata
vun-miR1507a	BjubZIP123	3	UCUCAUUCCAUACAUCGUCUGA	GUGGACGAUGUCUGGAAAGAGA
vun-miR166b.2，vun-miR166b.3	BjubZIP143	2.5	UCUCGGACCAGGCUUCAUUCC	UUGAUGAGGUUUGGUCUGAGA
vun-miR171c	BjubZIP015	1.5	UAUUGGUCCGGUUCAAUGAGA	AGACAUUGAACCGGACCAAUG
vun-miR171c	BjubZIP134	2	UAUUGGUCCGGUUCAAUGAGA	AGACAUCGAACCGGACCAAUA
Vitis vinifera
vvi-miR399b，vvi-miR399c	BjubZIP101	2.5	UGCCAAAGGAGAGUUGCCCUG	UUCAGCAGCUCUCCUUUGGCA
vvi-miR399b，vvi-miR399c	BjubZIP094	3	UGCCAAAGGAGAGUUGCCCUG	UUGAGCAGCUCUCCUCUGGCA
vvi-miR399d	BjubZIP101	3	UGCCAAAGGAGAUUUGCUCGU	UUCAGCAGCUCUCCUUUGGCA
vvi-miR479	BjubZIP140	2.5	UGUGGUAUUGGUUCGGCUCAUC	GUCGAUCCGAAUCAGUACCACG
Zea mays
zma-miR2275b-5p	BjuA015073	2.5	AGGAUUAGAGGCAACUGAACC	GUUUCAACUGUCUCUAAUCCU
zma-miR2275c-5p	BjuA015073	3	AGGAUUAGAGGGACUUGAACC	GUUUCAACUGUCUCUAAUCCU
zma-miR414	BjubZIP070	2.5	UCAUCCUCAUCAUCGUCGUCC	GGAUGAUGAUGAUGAUGAUGA
zma-miR399b，zma-miR399e，zma-miR399h，zma-miR399i	BjubZIP094	3	UGCCAAAGGAGAGCUGUCCUG	UUGAGCAGCUCUCCUCUGGCA
zma-miR399d，zma-miR399j	BjubZIP094	2.5	UGCCAAAGGAGAGCUGCCCUG	UUGAGCAGCUCUCCUCUGGCA
zma-miR399b，zma-miR399e，zma-miR399h，zma-miR399i	BjubZIP101	2.5	UGCCAAAGGAGAGCUGUCCUG	UUCAGCAGCUCUCCUUUGGCA
zma-miR399d，zma-miR399j	BjubZIP101	2	UGCCAAAGGAGAGCUGCCCUG	UUCAGCAGCUCUCCUUUGGCA
zma-miR2275c-5p	BjubZIP108	3	AGGAUUAGAGGGACUUGAACC	GUUUCAACUAUCUCUAAUCCU
zma-miR444a	BjubZIP131	3	UUGCUGCCUCAAGCUUGCUGC	GAAGCAACCGUGGGGCAGCAA
zma-miR444a	BjubZIP150	2.5	UUGCUGCCUCAAGCUUGCUGC	AAUGCGAGUUUGAGGCAGCAG
