# Supplementary material for: Genome-wide systematic characterization of bZIP transcription factors and their expression profiles during stem in tumorous stem mustard
Source: PeerJ. 2026 Jan 14;14:e20518. doi: 10.7717/peerj.20518 (PMC12811965; doi:10.7717/peerj.20518)
Supplement: Supplemental Information 12 [file peerj-14-20518-s012.xls]

## Sheet: Sheet1
ITEM TO CHECK	IMPORTANCE	CHECKLIST
EXPERIMENTAL DESIGN
Definition of experimental and control groups	E	Line 217-218
Number within each group	E	Line 217-218
Assay carried out by core lab or investigator's lab?	D	investigator's lab
Acknowledgement of authors' contributions	D	NA
SAMPLE
Description	E	Line214-218
Volume/mass of sample processed	D	Total RNA was extracted from whole 5-week-old seedlings of B. juncea var. tumida
Microdissection or macrodissection	E	Whole seedlings,Line220
Processing procedure	E	Line 219
If frozen - how and how quickly?	E	Line 219
If fixed - with what, how quickly?	E	NO
Sample storage conditions and duration (especially for FFPE samples)	E	Liquid nitrogen,Line219
NUCLEIC ACID EXTRACTION
Procedure and/or instrumentation	E	Line 221
Name of kit and details of any modifications	E	Line 221
Source of additional reagents used	D	NO
Details of DNase or RNAse treatment	E	Line 221
Contamination assessment (DNA or RNA)	E	Line 221
Nucleic acid quantification	E	Line 221
Instrument and method	E	Line 221
Purity (A260/A280)	D	1.9–2.0
Yield	D	>100 µg
RNA integrity method/instrument	E	Line 221
RIN/RQI or Cq of 3' and 5' transcripts	E	Line 221
Electrophoresis traces	D	Line 221
Inhibition testing (Cq dilutions, spike or other)	E	NO
REVERSE TRANSCRIPTION
Complete reaction conditions	E	Line 222 PrimeScript™ RT Kit and gDNA Eraser (TaKaRa)
Amount of RNA and reaction volume	E	according PrimeScript™ RT Kit and gDNA Eraser (TaKaRa),Line222
Priming oligonucleotide (if using GSP) and concentration	E	according PrimeScript™ RT Kit and gDNA Eraser (TaKaRa),Line222
Reverse transcriptase and concentration	E	according PrimeScript™ RT Kit and gDNA Eraser (TaKaRa),Line222
Temperature and time	E	37°C for 15 minutes (reverse transcription) → 85°C for 5 seconds (enzyme inactivation) → hold at 4°C.
Manufacturer of reagents and catalogue numbers	D	Line 222 PrimeScript™ RT Kit and gDNA Eraser (TaKaRa)
Cqs with and without RT	D*	Genomic DNA was removed by treatment with gDNA Eraser (TaKaRa PrimeScript™ RT Kit, 2 min at 42°C) prior to reverse transcription. No-RT controls (-RT) were included in qPCR assays to confirm the absence of gDNA contamination (Cq values of -RT controls were >35 cycles or undetectable).
Storage conditions of cDNA	D	Synthesized cDNA was aliquoted and stored at -80°C in RNase-free tubes until use. No more than two freeze-thaw cycles were allowed for each aliquot. cDNA stability was confirmed by qPCR (ΔCq of reference genes <1.0 after 6 months of storage).
qPCR TARGET INFORMATION
If multiplex, efficiency and LOD of each assay.	E	NO
Sequence accession number	E	Table1
Location of amplicon	D	BjubZIP003: chrA01:33,169,423–33,169,892 BjubZIP111: chrB05:13,127,052–13,128,074 BjubZIP070: chrA10:16,446,268–16,449,229 BjubZIP012: chrA02:1,979,907–1,980,804 BjubZIP082: chrB02:48,128,037–48,129,044 BjubZIP035: chrA05:4,846,587–4,848,161 BjubZIP126: chrB06:5,267,201–5,268,808 BjubZIP118: chrB05:3,266,494–3,268,254 BjubZIP002: chrA01:2,035,572–2,041,931 BjubZIP005: chrA01:34,292,634–34,294,173…
Amplicon length	E	200-300bp
In silico specificity screen (BLAST, etc)	E	BLAST
Pseudogenes, retropseudogenes or other homologs?	D	Potential pseudogenes and homologs of BjubZIP were analyzed using Primer-BLAST against the B. juncea genome.
Sequence alignment	D	Primer specificity verified by NCBI Primer-BLAST (https://www.ncbi.nlm.nih.gov/tools/primer-blast/)
Secondary structure analysis of amplicon	D	Potential secondary structures in amplicons were analyzed with RNAfold (ViennaRNA Package 2.0). All amplicons showed ΔG values > -5 kcal/mol, indicating no significant interference.
Location of each primer by exon or intron (if applicable)	E	NO
What splice variants are targeted?	E	NO
qPCR OLIGONUCLEOTIDES
Primer sequences	E	Table1
RTPrimerDB Identification Number	D	NO
Probe sequences	D**	NO
Location and identity of any modifications	E	NO
Manufacturer of oligonucleotides	D	Primers: Synthesized by Sangon Biotech (Shanghai, China)
Purification method	D	PAGE
qPCR PROTOCOL
Complete reaction conditions	E	Line222-226
Reaction volume and amount of cDNA/DNA	E	Line222-226
Primer, (probe), Mg++ and dNTP concentrations	E	Line222-226
Polymerase identity and concentration	E	Line222-226
Buffer/kit identity and manufacturer	E	Line222-226
Exact chemical constitution of the buffer	D	SYBRPrime qPCR Set (Fast HS)
Additives (SYBR Green I, DMSO, etc.)	E	SYBR Green I
Manufacturer of plates/tubes and catalog number	D	96-Well Plate
Complete thermocycling parameters	E	Line 226
Reaction setup (manual/robotic)	D	manual
Manufacturer of qPCR instrument	E	Line 223
qPCR VALIDATION
Evidence of optimisation (from gradients)	D
Specificity (gel, sequence, melt, or digest)	E	melt
For SYBR Green I, Cq of the NTC	E	NO
Standard curves with slope and y-intercept	E	NO
PCR efficiency calculated from slope	E	NO
Confidence interval for PCR efficiency or standard error	D	Verified via temperature gradient (55–65°C): No improvement over default settings.
r2 of standard curve	E	NO
Linear dynamic range	E	NO
Cq variation at lower limit	E	NO
Confidence intervals throughout range	D	95% CI for gene expression ratios (ΔΔCt) was determined from 3 independent biological replicates. Example: Target gene CI: 1.8–2.3 (mean = 2.0)
Evidence for limit of detection	E	NO
If multiplex, efficiency and LOD of each assay.	E	NO
DATA ANALYSIS
qPCR analysis program (source, version)	E	IQ5,Line223
Cq method determination	E	Ct
Outlier identification and disposition	E	IQ5,Line223
Results of NTCs	E	NO
Justification of number and choice of reference genes	E	IQ5,Line223
Description of normalisation method	E	IQ5,Line223
Number and concordance of biological replicates	D	n=3
Number and stage (RT or qPCR) of technical replicates	E	Three,Line228
Repeatability (intra-assay variation)	E	SD,Line222
Reproducibility (inter-assay variation, %CV)	D	%CV < 10%
Power analysis	D	T-test
Statistical methods for result significance	E	Line222
Software (source, version)	E	Line222
Cq or raw data submission using RDML	D	NA
Table 1. MIQE checklist for authors, reviewers and editors. All essential information (E) must be submitted with the manuscript. Desirable
information (D) should be submitted if available. If using primers obtained from RTPrimerDB, information on qPCR target, oligonucleotides,
protocols and validation is available from that source.
*: Assessing the absence of DNA using a no RT assay is essential when first extracting RNA. Once the sample has been validated as
RDNA-free, inclusion of a no-RT control is desirable, but no longer essential.
**: Disclosure of the probe sequence is highly desirable and strongly encouraged. However, since not all commercial pre-designed assay
vendors provide this information, it cannot be an essential requirement. Use of such assays is advised against.
