# Supplementary material for: Genome-wide systematic characterization of bZIP transcription factors and their expression profiles during stem in tumorous stem mustard
Source: PeerJ. 2026 Jan 14;14:e20518. doi: 10.7717/peerj.20518 (PMC12811965; doi:10.7717/peerj.20518)
Supplement: Supplemental Information 14 [file peerj-14-20518-s014.xls]

## Sheet: Sheet1
geneID	tracking_id	DY_0	YA1_0	YA2_0	YA3_0	YA4_0	YAr_0	Chromesome
BjuA002828	XLOC_000090	2.70883	5.18381	6.1534	9.24699	9.56023	8.02224	A01
BjuA003230	XLOC_002235	10.7285	15.9826	5.72225	3.56503	4.4069	19.9077	A01
BjuA005478	XLOC_003651	2.86768	13.3409	4.34657	5.41571	3.48558	4.60114	A01
BjuA033921	XLOC_003899	12.8148	11.8274	11.1146	7.80118	10.1415	9.29561	A01
BjuA040338	XLOC_001640	10.8234	10.2291	8.00858	5.40469	3.48732	3.7927	A01
BjuA040728	XLOC_000177	34.3595	20.0081	11.5882	18.8799	22.5621	11.079	A01
BjuA040759	XLOC_000100	26.584	18.1116	33.5931	19.9951	13.9282	49.6242	A01
BjuA008307	XLOC_005909	1.3927	1.00802	0	0.211787	0.224267	0	A02
BjuA008715	XLOC_008311	0	0	0	0.156455	0.167489	0	A02
BjuA015073	XLOC_006084	1.74579	0.904872	0.42508	0.115049	0.12435	0.139298	A02
BjuA032576	XLOC_005983	1.69767	0.50652	1.22945	0.67468	1.35875	0	A02
BjuA041107	XLOC_006578	14.2818	16.6761	1.89921	1.43784	1.03809	18.9739	A02
BjuA041305	XLOC_004610	6.20873	11.9881	4.88574	1.82936	0.977711	0.170914	A02
BjuA041565	XLOC_005205	0	0	0	0.585001	1.17418	0	A02
BjuA045602	XLOC_006195	0	0	0	0	0	0	A02
BjuA009096	XLOC_008899	0	0	0	0	0	0	A03
BjuA010437	XLOC_012463	26.0496	20.8028	16.0793	10.7022	9.80576	6.50718	A03
BjuA012575	XLOC_010535	0.407849	0.364084	0	0.612531	0.330701	0	A03
BjuA012577	XLOC_010537	0	0	0	0	0	0	A03
BjuA012644	XLOC_010431	5.24871	3.87196	2.03172	1.13927	1.49024	0.691509	A03
BjuA014103	XLOC_011492	15.672	24.349	13.1278	20.9426	22.3063	16.9844	A03
BjuA014273	XLOC_011583	0	1.03405	1.08019	0.252124	0.536024	0.605133	A03
BjuA041795	XLOC_009065	1.74344	1.92843	1.46212	0.754536	0.158832	0	A03
BjuA042006	XLOC_012448	11.1265	9.31517	7.69987	5.07187	3.53887	4.28163	A03
BjuA042224	XLOC_010843	0	0.320987	0	0	0	0	A03
BjuA014675	XLOC_014928	0	0	0	0	0	0	A04
BjuA014686	XLOC_014935	0.232086	0	0.126066	0	0.0844914	0.191669	A04
BjuA015229	XLOC_015075	0.840182	1.07912	0.814812	0.551911	0.136439	0.468088	A04
BjuA016969	XLOC_017236	0	0	0	0	0	0	A04
BjuA017309	XLOC_017400	6.11076	5.45068	7.65383	6.71022	8.23509	6.79066	A04
BjuA017316	XLOC_015987	3.16093	2.08428	2.73199	3.23137	2.17649	3.03961	A04
BjuA001111	XLOC_018675	34.3213	37.387	44.7313	22.7223	19.0103	20.3273	A05
BjuA006024	XLOC_019640	15.8792	9.88808	10.9862	13.0694	10.5017	16.8511	A05
BjuA018344	XLOC_018119	8.36746	7.24271	9.69218	7.25482	4.88999	8.07156	A05
BjuA018972	XLOC_018108	9.94316	10.7939	5.24303	2.72105	2.10115	22.1713	A05
BjuA043003	XLOC_017777	0	0	0	0	0	0	A05
BjuA021448	XLOC_021640	14.8801	22.3165	14.4616	8.58397	6.03425	5.99396	A06
BjuA022725	XLOC_024458	7.03945	10.6741	6.81758	10.8054	7.27685	8.49683	A06
BjuA024129	XLOC_024920	8.92835	5.56812	4.21643	1.4936	0.902841	1.74738	A06
BjuA024436	XLOC_025097	1.58011	1.16339	0.683195	0.770547	2.35625	0.573869	A06
BjuA025064	XLOC_023437	11.7078	11.8871	12.1251	8.36886	7.76465	8.99007	A06
BjuA025127	XLOC_025408	0.178287	0.0792896	0	0	0	0	A06
BjuA034470	XLOC_021871	0	0	0	0	0	0	A06
BjuA025359	XLOC_025796	12.4599	14.8746	24.7159	29.8843	19.3395	13.5534	A07
BjuA025542	XLOC_025959	25.1062	23.2604	4.96134	2.59143	1.84136	2.35433	A07
BjuA025558	XLOC_027727	8.28134	12.9513	3.524	2.5734	1.33143	1.66427	A07
BjuA026586	XLOC_028377	1.04102	0.944704	0.858551	0.605237	0.561204	0	A07
BjuA026652	XLOC_028397	0	0	0	0	0	0.227432	A07
BjuA026821	XLOC_028498	40.6906	30.9295	32.8608	65.7649	61.7969	44.1386	A07
BjuA027015	XLOC_028593	56.1354	93.1288	45.8824	52.8995	52.7733	14.334	A07
BjuA029457	XLOC_027308	0.782018	2.59959	0.607166	0.63909	0.329382	0	A07
BjuA028313	XLOC_031238	0	0	0	0.0962326	0	0	A08
BjuA031284	XLOC_032489	0.665464	13.0228	26.4258	14.7628	9.80713	20.7738	A08
BjuA031302	XLOC_030907	16.2354	12.7862	7.40489	3.53409	3.03128	3.41587	A08
BjuA043791	XLOC_030404	22.0963	14.1723	22.0243	17.7756	13.78	32.9458	A08
BjuA043791	XLOC_031936	6.6352	8.51963	9.53169	10.176	7.57433	8.95078	A08
BjuA001569	XLOC_033041	0	0	0	0	0	0	A09
BjuA002075	XLOC_037063	5.61469	11.7083	12.6927	9.21848	6.54555	6.75053	A09
BjuA031472	XLOC_035776	38.1685	31.1692	28.4608	21.1934	11.1986	8.74542	A09
BjuA032964	XLOC_036249	40.268	196.15	337.151	277.324	157.746	158.959	A09
BjuA035384	XLOC_037462	0	0	0	0	0	0	A09
BjuA035385	XLOC_034521	0	0	0	0	0	0	A09
BjuA035826	XLOC_037746	9.0022	9.98211	7.92629	6.01738	7.6193	4.97	A09
BjuA036326	XLOC_037921	77.9452	47.7014	54.5667	57.9856	46.5785	99.8322	A09
BjuA036543	XLOC_036512	0	0	0	0	0	0	A09
BjuA036544	XLOC_036511	0	0	0	0	0	0	A09
BjuA044074	XLOC_035396	0.23479	0	0	0	0.181351	0.399621	A09
BjuA046946	XLOC_036796	0.255668	0.690295	2.21448	2.05026	0.423074	0.226312	A09
BjuA047038	XLOC_037089	17.6041	12.6887	13.087	6.92742	6.32036	6.63144	A09
BjuA037531	XLOC_040708	11.5602	10.4119	5.88722	4.4987	4.3788	3.43445	A10
BjuA044741	XLOC_040097	10.2727	13.0139	9.47521	5.31897	3.66551	10.4147	A10
BjuA044794	XLOC_041283	11.568	5.47816	5.59583	5.44527	4.40063	0.572584	A10
BjuB023599	XLOC_045969	0	0	0	0	0	0	B01
BjuB023986	XLOC_045698	1.46553	4.35835	1.93366	1.40131	0.620095	0.352775	B01
BjuB025396	XLOC_045569	11.3883	10.259	6.51243	4.50784	3.21116	3.71706	B01
BjuB026462	XLOC_042554	27.2124	19.7059	13.4654	9.83068	7.23897	22.2845	B01
BjuB026592	XLOC_042399	0.642985	0	0	0	0	0	B01
BjuB041950	XLOC_044155	7.4709	4.34557	11.7577	9.23577	8.01352	19.3045	B01
BjuB042043	XLOC_044337	1.07858	0.481377	0.787543	1.07957	0.13358	1.2214	B01
BjuB042050	XLOC_042173	30.3035	34.5985	18.1104	20.2479	12.1906	4.86577	B01
BjuB042069	XLOC_042185	0.259409	0.712743	0.566784	0.463775	0.0994351	1.13849	B01
BjuB042240	XLOC_045568	21.7733	21.6027	10.2229	7.70957	6.1927	6.0008	B01
BjuB009816	XLOC_048086	19.9903	19.4682	9.30078	3.07292	3.9994	27.5754	B02
BjuB035721	XLOC_052075	5.98204	3.76671	2.43412	1.05462	1.44999	0.338321	B02
BjuB036793	XLOC_048444	0	0	0	0	0	0	B02
BjuB036859	XLOC_051534	41.1334	33.3195	23.7955	12.7742	8.069	25.6381	B02
BjuB037083	XLOC_048548	0.647388	0.891065	2.43028	3.33246	1.55738	6.84833	B02
BjuB037545	XLOC_048728	10.9465	7.44599	8.11475	3.64185	7.88432	12.1993	B02
BjuB037744	XLOC_051940	0	0	0	0	0	0	B02
BjuB038364	XLOC_049445	14.4767	30.5291	18.8042	34.702	42.2777	51.3091	B02
BjuB038400	XLOC_052489	12.9918	9.4689	9.36168	9.13221	9.91149	7.33893	B02
BjuB038543	XLOC_049536	2.45546	2.50392	1.82502	2.36525	1.89179	1.67888	B02
BjuB044565	XLOC_048665	2.96004	2.94128	0.321117	0.88259	0	0.251453	B02
BjuB048226	XLOC_047510	2.01816	1.61274	5.46517	4.16026	2.5069	5.2726	B02
BjuB049020	XLOC_049489	20.9844	37.6856	16.2436	7.29037	6.03771	0.507703	B02
BjuB006374	XLOC_055597	12.9499	14.2053	14.9255	18.4871	27.6781	18.9186	B03
BjuB019686	XLOC_058191	40.1999	34.5757	42.1242	31.8776	15.1757	16.3164	B03
BjuB029839	XLOC_055260	1.96125	2.03665	1.29558	0.740928	0.742417	0.221639	B03
BjuB032115	XLOC_053755	64.6939	93.4548	51.0981	43.4054	32.7421	19.3552	B03
BjuB033496	XLOC_053005	3.99473	5.18864	5.21763	4.22	2.84185	4.16898	B03
BjuB033515	XLOC_055719	3.51594	2.73542	3.12039	2.97702	2.73901	2.32771	B03
BjuB043752	XLOC_056198	11.5281	6.86272	2.45145	1.65767	1.07005	0.469906	B03
BjuB047306	XLOC_053728	1.4067	4.27188	3.02086	2.0233	3.82681	0	B03
BjuB005843	XLOC_059436	0.449261	1.21168	2.42541	2.32016	1.33546	10.9753	B04
BjuB027387	XLOC_060879	2.22139	0.580261	1.37772	0.779568	1.86522	4.92338	B04
BjuB027759	XLOC_061084	0.40061	5.48059	4.35206	6.67706	7.33676	0	B04
BjuB028673	XLOC_059720	57.0842	72.3816	172.682	215.303	165.561	109.236	B04
BjuB042879	XLOC_060794	1.84196	3.55147	0.852566	0.613703	0.67148	0.248621	B04
BjuB042975	XLOC_060744	3.03372	4.78355	1.26314	0.395633	0.523286	1.15437	B04
BjuB047102	XLOC_060316	10.9488	16.372	8.95907	7.8446	7.26021	5.60439	B04
BjuB002172	XLOC_067096	0	0	0	0	0	0.280122	B05
BjuB009536	XLOC_063695	21.306	27.461	8.82646	2.98502	3.44673	39.3291	B05
BjuB010770	XLOC_065199	0	0	0	0	0	0	B05
BjuB011393	XLOC_068000	0	0	0	0	0	0	B05
BjuB013140	XLOC_066684	1.47699	4.14562	3.45959	3.02062	1.40934	0.756216	B05
BjuB040792	XLOC_062870	9.75265	8.16905	8.15953	9.32341	5.72953	11.8259	B05
BjuB040834	XLOC_065568	7.21034	7.90595	5.79012	8.04743	5.73077	2.59626	B05
BjuB045228	XLOC_065653	25.1406	24.4362	31.0179	56.9247	56.4871	59.7788	B05
BjuB045319	XLOC_062990	13.7408	14.0965	4.16934	3.40924	3.14999	3.10651	B05
BjuB015428	XLOC_071700	7.58884	5.53194	5.43241	4.86251	4.57217	4.91527	B06
BjuB020302	XLOC_068865	5.92414	6.92212	13.6399	10.3912	8.30422	9.14321	B06
BjuB020303	XLOC_068866	1.34693	0	0	0	0.247533	0	B06
BjuB020783	XLOC_071303	0	0.22724	0	0	0	0	B06
BjuB021273	XLOC_071889	4.69507	6.64076	9.01816	4.1094	4.22184	3.44057	B06
BjuB022206	XLOC_070011	52.1831	46.9137	47.7844	63.5461	63.9731	57.9279	B06
BjuB028919	XLOC_070480	0.18613	0.0833765	0	0.356034	0.213254	0.080107	B06
BjuB041699	XLOC_068842	0.598181	1.57173	0.133228	0.120381	0.0657371	2.50869	B06
BjuB046419	XLOC_070783	96.6772	76.6516	96.1634	47.9088	19.5207	94.5375	B06
BjuB046696	XLOC_071951	107.291	164.264	87.8782	145.296	201.893	165.698	B06
BjuB006877	XLOC_073226	18.5374	17.674	11.5487	11.3195	6.95286	9.56444	B07
BjuB007520	XLOC_075602	0	1.45849	2.18412	3.32089	1.8172	8.02038	B07
BjuB007813	XLOC_073454	12.482	9.00348	6.59256	3.71923	3.15956	3.12268	B07
BjuB008492	XLOC_074477	0	0	0	0	0	0	B07
BjuB008568	XLOC_074513	4.16483	5.05001	5.36914	5.27625	5.14914	20.2624	B07
BjuB039707	XLOC_073890	0	0	0	0	0	0	B07
BjuB015072	XLOC_077567	1.61423	0.630963	1.47389	1.07909	0.562673	0.399727	B08
BjuB016538	XLOC_078311	6.77608	7.79756	5.71742	4.86813	3.68388	5.64955	B08
BjuB016810	XLOC_078645	6.37824	2.90354	2.06105	2.00075	1.73007	0.656139	B08
BjuB017666	XLOC_079110	0	0	0	0	0	8.27867	B08
BjuB041251	XLOC_080825	12.9362	7.35189	7.16618	3.86217	1.10879	1.40112	B08
BjuB046236	XLOC_079721	38.488	53.1568	80.3139	85.2536	60.4281	110.999	B08
BjuO000631	XLOC_083036	0.539362	0.238554	0	0	0	0.225338	Contig1075_1_102891
BjuO002133	XLOC_084012	15.9737	12.8659	9.73101	11.9119	9.55747	15.3379	Contig157
BjuO002525	XLOC_084297	1.4763	3.25007	4.81693	1.34674	0.821251	33.0045	Contig1718_353715_704668
BjuO002570	XLOC_084356	37.9009	38.4025	41.6725	61.921	70.4218	9.34865	Contig1748_1_297991_207734_265523
BjuO004809	XLOC_085509	41.1228	33.0843	38.7644	32.5448	41.366	95.3611	Contig28_340043_422624
BjuO004828	XLOC_085537	0	0.439863	0	0	0	0	Contig2913
BjuO009504	XLOC_088558	0	0	0	0	0	0	Contig831
BjuO010199	XLOC_089152	11.9659	9.18135	11.0957	9.37249	9.76237	8.1381	Super_scaffold_109_3169392_4351964_52914_567609
BjuO010352	XLOC_089273	4.23434	0.973815	3.04072	1.63717	1.44642	1.56261	Super_scaffold_120_122617_799306
BjuO010363	XLOC_089280	10.8903	14.2102	10.8906	6.82099	4.38049	7.03231	Super_scaffold_120_122617_799306
BjuO010366	XLOC_089238	3.29736	1.86445	0.569239	1.98956	2.85885	2.62476	Super_scaffold_120_122617_799306
BjuO010482	XLOC_089354	3.97665	2.89256	4.31057	2.82678	1.7015	2.42737	Super_scaffold_128
BjuO011409	XLOC_089721	4.7006	9.77126	7.21604	8.35994	33.0025	4.16691	Super_scaffold_171_2266254_2432997

## Sheet: Sheet2
geneID	DY_0	YA1_0	YA2_0	YA3_0	YA4_0
BjubZIP001	2.70883	5.18381	6.1534	9.24699	9.56023
BjubZIP002	10.7285	15.9826	5.72225	3.56503	4.4069
BjubZIP003	2.86768	13.3409	4.34657	5.41571	3.48558
BjubZIP004	12.8148	11.8274	11.1146	7.80118	10.1415
BjubZIP005	10.8234	10.2291	8.00858	5.40469	3.48732
BjubZIP006	34.3595	20.0081	11.5882	18.8799	22.5621
BjubZIP007	26.584	18.1116	33.5931	19.9951	13.9282
BjubZIP008	1.3927	1.00802	0	0.211787	0.224267
BjubZIP009	0	0	0	0.156455	0.167489
BjubZIP010	1.74579	0.904872	0.42508	0.115049	0.12435
BjubZIP011	1.69767	0.50652	1.22945	0.67468	1.35875
BjubZIP012	14.2818	16.6761	1.89921	1.43784	1.03809
BjubZIP013	6.20873	11.9881	4.88574	1.82936	0.977711
BjubZIP014	0	0	0	0.585001	1.17418
BjubZIP015	0	0	0	0	0
BjubZIP016	0	0	0	0	0
BjubZIP017	26.0496	20.8028	16.0793	10.7022	9.80576
BjubZIP018	0.407849	0.364084	0	0.612531	0.330701
BjubZIP019	0	0	0	0	0
BjubZIP020	5.24871	3.87196	2.03172	1.13927	1.49024
BjubZIP021	15.672	24.349	13.1278	20.9426	22.3063
BjubZIP022	0	1.03405	1.08019	0.252124	0.536024
BjubZIP023	1.74344	1.92843	1.46212	0.754536	0.158832
BjubZIP024	11.1265	9.31517	7.69987	5.07187	3.53887
BjubZIP025	0	0.320987	0	0	0
BjubZIP026	0	0	0	0	0
BjubZIP027	0.232086	0	0.126066	0	0.0844914
BjubZIP028	0.840182	1.07912	0.814812	0.551911	0.136439
BjubZIP029	0	0	0	0	0
BjubZIP030	6.11076	5.45068	7.65383	6.71022	8.23509
BjubZIP031	3.16093	2.08428	2.73199	3.23137	2.17649
BjubZIP032	34.3213	37.387	44.7313	22.7223	19.0103
BjubZIP033	15.8792	9.88808	10.9862	13.0694	10.5017
BjubZIP034	8.36746	7.24271	9.69218	7.25482	4.88999
BjubZIP035	9.94316	10.7939	5.24303	2.72105	2.10115
BjubZIP036	0	0	0	0	0
BjubZIP037	14.8801	22.3165	14.4616	8.58397	6.03425
BjubZIP038	7.03945	10.6741	6.81758	10.8054	7.27685
BjubZIP039	8.92835	5.56812	4.21643	1.4936	0.902841
BjubZIP040	1.58011	1.16339	0.683195	0.770547	2.35625
BjubZIP041	11.7078	11.8871	12.1251	8.36886	7.76465
BjubZIP042	0.178287	0.0792896	0	0	0
BjubZIP043	0	0	0	0	0
BjubZIP044	12.4599	14.8746	24.7159	29.8843	19.3395
BjubZIP045	25.1062	23.2604	4.96134	2.59143	1.84136
BjubZIP046	8.28134	12.9513	3.524	2.5734	1.33143
BjubZIP047	1.04102	0.944704	0.858551	0.605237	0.561204
BjubZIP048	0	0	0	0	0
BjubZIP049	40.6906	30.9295	32.8608	65.7649	61.7969
BjubZIP050	56.1354	93.1288	45.8824	52.8995	52.7733
BjubZIP051	0.782018	2.59959	0.607166	0.63909	0.329382
BjubZIP052	0	0	0	0.0962326	0
BjubZIP053	0.665464	13.0228	26.4258	14.7628	9.80713
BjubZIP054	16.2354	12.7862	7.40489	3.53409	3.03128
BjubZIP055	22.0963	14.1723	22.0243	17.7756	13.78
BjubZIP055	6.6352	8.51963	9.53169	10.176	7.57433
BjubZIP056	0	0	0	0	0
BjubZIP057	5.61469	11.7083	12.6927	9.21848	6.54555
BjubZIP058	38.1685	31.1692	28.4608	21.1934	11.1986
BjubZIP059	40.268	196.15	337.151	277.324	157.746
BjubZIP060	0	0	0	0	0
BjubZIP061	0	0	0	0	0
BjubZIP062	9.0022	9.98211	7.92629	6.01738	7.6193
BjubZIP063	77.9452	47.7014	54.5667	57.9856	46.5785
BjubZIP064	0	0	0	0	0
BjubZIP065	0	0	0	0	0
BjubZIP066	0.23479	0	0	0	0.181351
BjubZIP067	0.255668	0.690295	2.21448	2.05026	0.423074
BjubZIP068	17.6041	12.6887	13.087	6.92742	6.32036
BjubZIP069	11.5602	10.4119	5.88722	4.4987	4.3788
BjubZIP070	10.2727	13.0139	9.47521	5.31897	3.66551
BjubZIP071	11.568	5.47816	5.59583	5.44527	4.40063
BjubZIP072	0	0	0	0	0
BjubZIP073	1.46553	4.35835	1.93366	1.40131	0.620095
BjubZIP074	11.3883	10.259	6.51243	4.50784	3.21116
BjubZIP075	27.2124	19.7059	13.4654	9.83068	7.23897
BjubZIP076	0.642985	0	0	0	0
BjubZIP077	7.4709	4.34557	11.7577	9.23577	8.01352
BjubZIP078	1.07858	0.481377	0.787543	1.07957	0.13358
BjubZIP079	30.3035	34.5985	18.1104	20.2479	12.1906
BjubZIP080	0.259409	0.712743	0.566784	0.463775	0.0994351
BjubZIP081	21.7733	21.6027	10.2229	7.70957	6.1927
BjubZIP082	19.9903	19.4682	9.30078	3.07292	3.9994
BjubZIP083	5.98204	3.76671	2.43412	1.05462	1.44999
BjubZIP084	0	0	0	0	0
BjubZIP085	41.1334	33.3195	23.7955	12.7742	8.069
BjubZIP086	0.647388	0.891065	2.43028	3.33246	1.55738
BjubZIP087	10.9465	7.44599	8.11475	3.64185	7.88432
BjubZIP088	0	0	0	0	0
BjubZIP089	14.4767	30.5291	18.8042	34.702	42.2777
BjubZIP090	12.9918	9.4689	9.36168	9.13221	9.91149
BjubZIP091	2.45546	2.50392	1.82502	2.36525	1.89179
BjubZIP092	2.96004	2.94128	0.321117	0.88259	0
BjubZIP093	2.01816	1.61274	5.46517	4.16026	2.5069
BjubZIP094	20.9844	37.6856	16.2436	7.29037	6.03771
BjubZIP095	12.9499	14.2053	14.9255	18.4871	27.6781
BjubZIP096	40.1999	34.5757	42.1242	31.8776	15.1757
BjubZIP097	1.96125	2.03665	1.29558	0.740928	0.742417
BjubZIP098	64.6939	93.4548	51.0981	43.4054	32.7421
BjubZIP099	3.99473	5.18864	5.21763	4.22	2.84185
BjubZIP100	3.51594	2.73542	3.12039	2.97702	2.73901
BjubZIP101	11.5281	6.86272	2.45145	1.65767	1.07005
BjubZIP102	1.4067	4.27188	3.02086	2.0233	3.82681
BjubZIP103	0.449261	1.21168	2.42541	2.32016	1.33546
BjubZIP104	2.22139	0.580261	1.37772	0.779568	1.86522
BjubZIP105	0.40061	5.48059	4.35206	6.67706	7.33676
BjubZIP106	57.0842	72.3816	172.682	215.303	165.561
BjubZIP107	1.84196	3.55147	0.852566	0.613703	0.67148
BjubZIP108	3.03372	4.78355	1.26314	0.395633	0.523286
BjubZIP109	10.9488	16.372	8.95907	7.8446	7.26021
BjubZIP110	0	0	0	0	0
BjubZIP111	21.306	27.461	8.82646	2.98502	3.44673
BjubZIP112	0	0	0	0	0
BjubZIP113	0	0	0	0	0
BjubZIP114	1.47699	4.14562	3.45959	3.02062	1.40934
BjubZIP115	9.75265	8.16905	8.15953	9.32341	5.72953
BjubZIP116	7.21034	7.90595	5.79012	8.04743	5.73077
BjubZIP117	25.1406	24.4362	31.0179	56.9247	56.4871
BjubZIP118	13.7408	14.0965	4.16934	3.40924	3.14999
BjubZIP119	7.58884	5.53194	5.43241	4.86251	4.57217
BjubZIP120	5.92414	6.92212	13.6399	10.3912	8.30422
BjubZIP121	1.34693	0	0	0	0.247533
BjubZIP122	0	0.22724	0	0	0
BjubZIP123	4.69507	6.64076	9.01816	4.1094	4.22184
BjubZIP124	52.1831	46.9137	47.7844	63.5461	63.9731
BjubZIP125	0.18613	0.0833765	0	0.356034	0.213254
BjubZIP126	0.598181	1.57173	0.133228	0.120381	0.0657371
BjubZIP127	96.6772	76.6516	96.1634	47.9088	19.5207
BjubZIP128	107.291	164.264	87.8782	145.296	201.893
BjubZIP129	18.5374	17.674	11.5487	11.3195	6.95286
BjubZIP130	0	1.45849	2.18412	3.32089	1.8172
BjubZIP131	12.482	9.00348	6.59256	3.71923	3.15956
BjubZIP132	0	0	0	0	0
BjubZIP133	4.16483	5.05001	5.36914	5.27625	5.14914
BjubZIP134	0	0	0	0	0
BjubZIP135	1.61423	0.630963	1.47389	1.07909	0.562673
BjubZIP136	6.77608	7.79756	5.71742	4.86813	3.68388
BjubZIP137	6.37824	2.90354	2.06105	2.00075	1.73007
BjubZIP138	0	0	0	0	0
BjubZIP139	12.9362	7.35189	7.16618	3.86217	1.10879
BjubZIP140	38.488	53.1568	80.3139	85.2536	60.4281
BjubZIP141	0.539362	0.238554	0	0	0
BjubZIP142	15.9737	12.8659	9.73101	11.9119	9.55747
BjubZIP143	1.4763	3.25007	4.81693	1.34674	0.821251
BjubZIP144	37.9009	38.4025	41.6725	61.921	70.4218
BjubZIP145	41.1228	33.0843	38.7644	32.5448	41.366
BjubZIP146	0	0.439863	0	0	0
BjubZIP147	0	0	0	0	0
BjubZIP148	11.9659	9.18135	11.0957	9.37249	9.76237
BjubZIP149	4.23434	0.973815	3.04072	1.63717	1.44642
BjubZIP150	10.8903	14.2102	10.8906	6.82099	4.38049
BjubZIP151	3.29736	1.86445	0.569239	1.98956	2.85885
BjubZIP152	3.97665	2.89256	4.31057	2.82678	1.7015
BjubZIP153	4.7006	9.77126	7.21604	8.35994	33.0025
