# Supplementary material for: Genome-wide systematic characterization of bZIP transcription factors and their expression profiles during stem in tumorous stem mustard
Source: PeerJ. 2026 Jan 14;14:e20518. doi: 10.7717/peerj.20518 (PMC12811965; doi:10.7717/peerj.20518)
Supplement: Supplemental Information 15 [file peerj-14-20518-s015.xlsx]

## Sheet: q-PCR  under cold stress
Average Fold Change	BjuA005478	BjuB009536	BjuA044741	BjuA041107	BjuB009816	BjuA018972	BjuB041699	BjuB045319	BjuA003230	BjuA040338	BjuA025542	BjuA025558	BjuA012577
0h	1.07808	1.0331	1.02825	1.02736	1.02016	1.01519	1.02189	1.03059	1.02388	1.03253	1.03647	1.01967	1.05271
6h	4.8849	0.000209407	0.0492483	0.530452	4.85613	4.86398	0.368072	0.431119	0.00371478	1.05246	0.312082	0.0358478	3.76941e-05
12h	2.89482	6.82831e-05	1.96366	0.0413317	0.460064	3.02712	0.340343	0.678802	0.330836	1.68497	0.983844	0.00430414	0.00233896
24h	20.8842	0.00278448	2.58445	1.31821	1.68414	1.03324	0.917723	4.83997	0.0109788	6.18207	0.13081	0.0520413	0.00908195
48h	29.2888	0.00191976	1.36862	0.703726	2.76612	1.49081	0.448997	0.932919	0.0065053	8.04093	3.23284	0.0121703	0.00553682

## Sheet: q-PCR  under hot stress
2^(-ΔΔct)	BjuA005478	BjuB009536	BjuA044741	BjuA041107	BjuB009816	BjuA018972	BjuB041699	BjuB045319	BjuA003230	BjuA040338	BjuA025542	BjuA025558	BjuA012577
0h	1.07808	1.0331	1.02825	1.02736	1.02016	1.01519	1.02189	1.03059	1.02388	1.03253	1.03647	1.01967	1.05271
6h	0.81469	1.56673	0.271256	0.0683254	0.15408	0.664377	0.0301911	0.747329	0.72508	0.483501	1.39747	0.0285545	0.00132048
12h	0.818822	0.768314	0.136483	0.157273	0.392195	2.44513	0.0383804	0.28117	0.000960453	0.564169	0.792178	0.0324491	0.00198564
24h	3.09468	3.26197	0.858676	0.174174	0.563249	1.84651	0.105543	6.24077	0.0214646	2.75909	1.78845	0.0581865	2.2982
48h	8.05783	7.33752	3.89402	0.314831	0.404292	3.22217	0.107656	2.78201	0.0110765	2.65009	0.642414	0.0383261	0.00268118

## Sheet: 0h-cold
orignal data	actin	BjuA005478	BjuB009536	BjuA044741	BjuA041107	BjuB009816	BjuA018972	BjuB041699	BjuB045319	BjuA003230	BjuA040338	BjuA025542	BjuA025558	BjuA012577
6.29	24.33	29.5535	24.52	22.82	28.5004	34.8795	27.4404	25.7904	28.8257	33.6681	26.4984	31.7576	27.766	27.6302
	24.83	30.1188	23.98	22.52	28.4244	34.8204	27.4019	25.7883	28.3193	33.2994	26.0359	31.1636	27.5833	27.1774
	24.58	30.5679	24.18	22.36	28.8476	35.0965	27.4454	25.4981	28.5905	33.571	26.0301	31.4833	27.8545	26.8458
Ct average value	24.58	30.0801	24.2267	22.5667	28.5908	34.9321	27.4292	25.6923	28.5785	33.5129	26.1881	31.4682	27.7346	27.2178
calculate	actin	BjuA005478	BjuB009536	BjuA044741	BjuA041107	BjuB009816	BjuA018972	BjuB041699	BjuB045319	BjuA003230	BjuA040338	BjuA025542	BjuA025558	BjuA012577
	24.33	29.5535	24.52	22.82	28.5004	34.8795	27.4404	25.7904	28.8257	33.6681	26.4984	31.7576	27.766	27.6302
	24.83	30.1188	23.98	22.52	28.4244	34.8204	27.4019	25.7883	28.3193	33.2994	26.0359	31.1636	27.5833	27.1774
	24.58	30.5679	24.18	22.36	28.8476	35.0965	27.4454	25.4981	28.5905	33.571	26.0301	31.4833	27.8545	26.8458
Ct average value	24.58	30.0801	24.2267	22.5667	28.5908	34.9321	27.4292	25.6923	28.5785	33.5129	26.1881	31.4682	27.7346	27.2178
STDev	0.25
		BjuA005478	BjuB009536	BjuA044741	BjuA041107	BjuB009816	BjuA018972	BjuB041699	BjuB045319	BjuA003230	BjuA040338	BjuA025542	BjuA025558	BjuA012577
Δct-0h		5.50007	-0.353333	-2.01333	4.0108	10.3521	2.84924	1.11228	3.9985	3.43279	1.96147	8.9015	-0.856212	-7.71436
STDev		0.508314	0.273008	0.233524	0.225594	0.145373	0.0238098	0.16815	0.253375	0.19112	0.268673	0.2973	0.138328	0.393738
SQ-STDev		0.566466	0.37018	0.342101	0.336738	0.289194	0.251131	0.301288	0.355948	0.314686	0.366994	0.388442	0.285718	0.466401
ΔΔCt		0	0	0	0	0	0	0	0	0	0	0	0	0
ΔΔCt+(SQ-STDev)		0.566466	0.37018	0.342101	0.336738	0.289194	0.251131	0.301288	0.355948	0.314686	0.366994	0.388442	0.285718	0.466401
ΔΔCt-(SQ-STDev)		-0.566466	-0.37018	-0.342101	-0.336738	-0.289194	-0.251131	-0.301288	-0.355948	-0.314686	-0.366994	-0.388442	-0.285718	-0.466401
2^-(ΔΔCt+SQ-STDev)		0.675269	0.773686	0.788891	0.79183	0.818359	0.840237	0.811527	0.781356	0.804026	0.775396	0.763954	0.820333	0.723768
2^-(ΔΔCt-SQ-STDev)		1.48089	1.29251	1.2676	1.2629	1.22196	1.19014	1.23224	1.27983	1.24374	1.28966	1.30898	1.21902	1.38166
Average Fold Change		1.07808	1.0331	1.02825	1.02736	1.02016	1.01519	1.02189	1.03059	1.02388	1.03253	1.03647	1.01967	1.05271

## Sheet: 6h-cold
orignal data	actin	BjuA005478	BjuB009536	BjuA044741	BjuA041107	BjuB009816	BjuA018972	BjuB041699	BjuB045319	BjuA003230	BjuA040338	BjuA025542	BjuA025558	BjuA012577
6.29	25.8297	29.1591	37.7207	28.4	30.874	33.8477	26.455	28.3429
	25.4283	29.0404	37.6237	28.14	30.5576	34.2775	26.3996	28.3179
	26.03	28.8462	37.6473	27.9	30.756	33.5969	26.2439	28.3881
Ct average value	25.7627	29.0152	37.6639	28.1467	30.7292	33.9074	26.3662	28.3496
orignal data	actin	BjuA005478	BjuB009536	BjuA044741	BjuA041107	BjuB009816	BjuA018972	BjuB041699	BjuB045319	BjuA003230	BjuA040338	BjuA025542	BjuA025558	BjuA012577
7.04	26.49		23.62	24.68					32.8	N/A	29.22	38.14
	26.97		23.01	24.1					32.35	N/A	28.65	37.68
	27.19		23.36	23.9					31.6	N/A	28.65	37
Ct average value	26.8833		23.33	24.2267					32.25		28.84	37.6067
orignal data	actin	BjuA005478	BjuB009536	BjuA044741	BjuA041107	BjuB009816	BjuA018972	BjuB041699	BjuB045319	BjuA003230	BjuA040338	BjuA025542	BjuA025558	BjuA012577
7.8	23.13													29.98
	22.99													30.03
	23.12													30.3
Ct average value	23.08													30.1033
orignal data	actin	BjuA005478	BjuB009536	BjuA044741	BjuA041107	BjuB009816	BjuA018972	BjuB041699	BjuB045319	BjuA003230	BjuA040338	BjuA025542	BjuA025558	BjuA012577
7.1	22.29									35.7			26.48
	22.77									35.36			26.57
	23.06									33.26			27.13
Ct average value	22.7067									34.7733			26.7267
calculate	actin	BjuA005478	BjuB009536	BjuA044741	BjuA041107	BjuB009816	BjuA018972	BjuB041699	BjuB045319	BjuA003230	BjuA040338	BjuA025542	BjuA025558	BjuA012577
	25.8297	29.1591	37.7207	28.4	30.874	33.8477	26.455	28.3429	32.8	35.7	29.22	38.14	26.48	29.98
	25.4283	29.0404	37.6237	28.14	30.5576	34.2775	26.3996	28.3179	32.35	35.36	28.65	37.68	26.57	30.03
	26.03	28.8462	37.6473	27.9	30.756	33.5969	26.2439	28.3881	31.6	33.26	28.65	37	27.13	30.3
Ct average value	25.7627	29.0152	37.6639	28.1467	30.7292	33.9074	26.3662	28.3496	32.25	34.7733	28.84	37.6067	26.7267	30.1033
Δct		3.25254	11.9012	2.38399	4.96651	8.14469	0.603478	2.58694	5.36667	12.0667	1.95667	10.7233	4.02	7.02333
STDev	0.306392	0.157983	0.050601	0.250067	0.159886	0.344178	0.109443	0.035595	0.606218	1.32156	0.32909	0.573527	0.352184	0.172143
		BjuA005478	BjuB009536	BjuA044741	BjuA041107	BjuB009816	BjuA018972	BjuB041699	BjuB045319	BjuA003230	BjuA040338	BjuA025542	BjuA025558	BjuA012577
Δct-0h		5.50007	-0.353333	-2.01333	4.0108	10.3521	2.84924	1.11228	3.9985	3.43279	1.96147	8.9015	-0.856212	-7.71436
Δct-6h		3.25254	11.9012	2.38399	4.96651	8.14469	0.603478	2.58694	5.36667	12.0667	1.95667	10.7233	4.02	7.02333
STDev		0.157983	0.050601	0.250067	0.159886	0.344178	0.109443	0.035595	0.606218	1.32156	0.32909	0.573527	0.352184	0.172143
SQ-STDev		0.344724	0.310542	0.395486	0.3456	0.460798	0.325352	0.308452	0.679247	1.35662	0.44964	0.650238	0.466808	0.351439
ΔΔCt		-2.24753	12.2546	4.39732	0.955712	-2.20744	-2.24576	1.47467	1.36816	8.63388	-0.00480262	1.82183	4.87621	14.7377
ΔΔCt+(SQ-STDev)		-1.90281	12.5651	4.79281	1.30131	-1.74664	-1.92041	1.78312	2.04741	9.99049	0.444837	2.47207	5.34302	15.0891
ΔΔCt-(SQ-STDev)		-2.59225	11.944	4.00184	0.610111	-2.66823	-2.57111	1.16621	0.688915	7.27726	-0.454442	1.17159	4.4094	14.3863
2^-(ΔΔCt+SQ-STDev)		3.7394	0.000165015	0.0360762	0.405757	3.35576	3.7853	0.290555	0.241918	0.000983019	0.734667	0.180233	0.0246372	2.86893e-05
2^-(ΔΔCt-SQ-STDev)		6.0304	0.000253799	0.0624205	0.655146	6.35651	5.94266	0.445589	0.62032	0.00644654	1.37025	0.443931	0.0470584	4.66989e-05
Average Fold Change		4.8849	0.000209407	0.0492483	0.530452	4.85613	4.86398	0.368072	0.431119	0.00371478	1.05246	0.312082	0.0358478	3.76941e-05

## Sheet: 12h-cold
orignal data	actin	BjuA005478	BjuB009536	BjuA044741	BjuA041107	BjuB009816	BjuA018972	BjuB041699	BjuB045319	BjuA003230	BjuA040338	BjuA025542	BjuA025558	BjuA012577
6.3	23.87	27.9	37.16		32.12	35.11	25.06	26.53
	23.66	27.69	37.24		32.39	35.25	24.95	26.3
	23.78	27.65	37.39		32.73	35.4	25.07	26.51
Ct average value	23.77	27.7467	37.2633		32.4133	35.2533	25.0267	26.4467
orignal data	actin	BjuA005478	BjuB009536	BjuA044741	BjuA041107	BjuB009816	BjuA018972	BjuB041699	BjuB045319	BjuA003230	BjuA040338	BjuA025542	BjuA025558	BjuA012577
7.04	25.59		22.18	22.48					29.67	30.966	26.65	34.63	32.9019	26.8402
	25.29		22.09	22.49					30.18	30.1847	27	34.69	32.1227	26.6835
	25.74		21.97	22.72					30.75	30.7314	26.65	34.17	32.8025	26.2729
Ct average value	25.54		22.08	22.5633					30.2	30.6274	26.7667	34.4967	32.609	26.5989
orignal data	actin	BjuA005478	BjuB009536	BjuA044741	BjuA041107	BjuB009816	BjuA018972	BjuB041699	BjuB045319	BjuA003230	BjuA040338	BjuA025542	BjuA025558	BjuA012577
7.05	25.2									34.67
	24.96									35.11
	25.06									35.21
Ct average value	25.0733									34.9967
calculate	actin	BjuA005478	BjuB009536	BjuA044741	BjuA041107	BjuB009816	BjuA018972	BjuB041699	BjuB045319	BjuA003230	BjuA040338	BjuA025542	BjuA025558	BjuA012577
8.27	23.87	27.9	37.16	22.48	32.12	35.11	25.06	26.53	29.67	30.966	26.65	34.63	32.9019	26.8402
	23.66	27.69	37.24	22.49	32.39	35.25	24.95	26.3	30.18	30.1847	27	34.69	32.1227	26.6835
	23.78	27.65	37.39	22.72	32.73	35.4	25.07	26.51	30.75	30.7314	26.65	34.17	32.8025	26.2729
Ct average value	23.77	27.7467	37.2633	22.5633	32.4133	35.2533	25.0267	26.4467	30.2	30.6274	26.7667	34.4967	32.609	26.5989
Δct		3.97667	13.4933	-2.97667	8.64333	11.4833	1.25667	2.67667	4.66	5.08736	1.22667	8.95667	7.06903	1.0589
STDev	0.105357	0.134288	0.116762	0.135769	0.305669	0.145029	0.0665833	0.12741	0.540278	0.400933	0.202073	0.284488	0.424058	0.292961
		BjuA005478	BjuB009536	BjuA044741	BjuA041107	BjuB009816	BjuA018972	BjuB041699	BjuB045319	BjuA003230	BjuA040338	BjuA025542	BjuA025558	BjuA012577
Δct-0h		5.50007	-0.353333	-2.01333	4.0108	10.3521	2.84924	1.11228	3.9985	3.43279	1.96147	8.9015	-0.856212	-7.71436
Δct-12h		3.97667	13.4933	-2.97667	8.64333	11.4833	1.25667	2.67667	4.66	5.08736	1.22667	8.95667	7.06903	1.0589
STDev		0.134288	0.116762	0.135769	0.305669	0.145029	0.0665833	0.12741	0.540278	0.400933	0.202073	0.284488	0.424058	0.292961
SQ-STDev		0.170685	0.157268	0.171853	0.323316	0.179258	0.124633	0.165328	0.550454	0.414544	0.227889	0.30337	0.43695	0.31133
ΔΔCt		-1.5234	13.8467	-0.963333	4.63254	1.1312	-1.59257	1.56439	0.661495	1.65457	-0.734803	0.0551622	7.92524	8.77325
ΔΔCt+(SQ-STDev)		-1.35272	14.0039	-0.791481	4.95585	1.31046	-1.46794	1.72972	1.21195	2.06911	-0.506914	0.358532	8.36219	9.08458
ΔΔCt-(SQ-STDev)		-1.69409	13.6894	-1.13519	4.30922	0.951944	-1.7172	1.39906	0.111041	1.24002	-0.962691	-0.248208	7.48829	8.46192
2^-(ΔΔCt+SQ-STDev)		2.55392	6.08689e-05	1.73085	0.032221	0.403193	2.76626	0.301511	0.431685	0.238306	1.42101	0.779958	0.00303899	0.00184191
2^-(ΔΔCt-SQ-STDev)		3.23572	7.56973e-05	2.19647	0.0504423	0.516936	3.28798	0.379175	0.92592	0.423366	1.94894	1.18773	0.00556929	0.00283601
Average Fold Change		2.89482	6.82831e-05	1.96366	0.0413317	0.460064	3.02712	0.340343	0.678802	0.330836	1.68497	0.983844	0.00430414	0.00233896

## Sheet: 24h-cold
orignal data	actin	BjuA005478	BjuB009536	BjuA044741	BjuA041107	BjuB009816	BjuA018972	BjuB041699	BjuB045319	BjuA003230	BjuA040338	BjuA025542	BjuA025558	BjuA012577
6.3	24.27	25.65	32.52		27.98	33.81	27.05	25.61						23.51
	24.41	25.4	32.31		27.59	33.96	27.08	25.48						23.24
	24.11	25.17	32.4		28.17	33.85	27.09	25.44						23.29
Ct average value	24.2633	25.4067	32.41		27.9133	33.8733	27.0733	25.51						23.3467
orignal data	actin	BjuA005478	BjuB009536	BjuA044741	BjuA041107	BjuB009816	BjuA018972	BjuB041699	BjuB045319	BjuA003230	BjuA040338	BjuA025542	BjuA025558	BjuA012577
7.04	26.73			22.83					28.04	35.89	25.27	36.16
	26.32			22.54					27.76	35.95	25.27	36.32
	25.3			22.89					27.77	36.46	26.03	35.89
Ct average value	26.1167			22.7533					27.8567	36.1	25.5233	36.1233
orignal data	actin	BjuA005478	BjuB009536	BjuA044741	BjuA041107	BjuB009816	BjuA018972	BjuB041699	BjuB045319	BjuA003230	BjuA040338	BjuA025542	BjuA025558	BjuA012577
7.08	23.46												26.66
	23.26												26.92
	23.16												26.58
Ct average value	23.2933												26.72
calculate	actin	BjuA005478	BjuB009536	BjuA044741	BjuA041107	BjuB009816	BjuA018972	BjuB041699	BjuB045319	BjuA003230	BjuA040338	BjuA025542	BjuA025558	BjuA012577
	24.27	25.65	32.52	22.83	27.98	33.81	27.05	25.61	28.04	35.89	25.27	36.16	26.66	23.51
	24.41	25.4	32.31	22.54	27.59	33.96	27.08	25.48	27.76	35.95	25.27	36.32	26.92	23.24
	24.11	25.17	32.4	22.89	28.17	33.85	27.09	25.44	27.77	36.46	26.03	35.89	26.58	23.29
Ct average value	24.2633	25.4067	32.41	22.7533	27.9133	33.8733	27.0733	25.51	27.8567	36.1	25.5233	36.1233	26.72	23.3467
Δct		1.14333	8.14667	-3.36333	3.65	9.61	2.81	1.24667	1.74	9.98333	-0.593333	11.86	3.42667	-0.916667
STDev	0.150111	0.240069	0.105357	0.187172	0.295691	0.0776745	0.0208167	0.0888819	0.15885	0.313209	0.438786	0.217332	0.177764	0.143643
		BjuA005478	BjuB009536	BjuA044741	BjuA041107	BjuB009816	BjuA018972	BjuB041699	BjuB045319	BjuA003230	BjuA040338	BjuA025542	BjuA025558	BjuA012577
Δct-0h		5.50007	-0.353333	-2.01333	4.0108	10.3521	2.84924	1.11228	3.9985	3.43279	1.96147	8.9015	-0.856212	-7.71436
Δct-24h		1.14333	8.14667	-3.36333	3.65	9.61	2.81	1.24667	1.74	9.98333	-0.593333	11.86	3.42667	-0.916667
STDev		0.240069	0.105357	0.187172	0.295691	0.0776745	0.0208167	0.0888819	0.15885	0.313209	0.438786	0.217332	0.177764	0.143643
SQ-STDev		0.283137	0.183394	0.239931	0.331612	0.169017	0.151548	0.174452	0.218556	0.347323	0.463753	0.264134	0.232666	0.207766
ΔΔCt		-4.35673	8.5	-1.35	-0.360796	-0.742132	-0.0392356	0.134391	-2.2585	6.55054	-2.5548	2.9585	4.28288	6.79769
ΔΔCt+(SQ-STDev)		-4.0736	8.68339	-1.11007	-0.0291836	-0.573115	0.112312	0.308842	-2.03995	6.89787	-2.09105	3.22263	4.51554	7.00546
ΔΔCt-(SQ-STDev)		-4.63987	8.31661	-1.58993	-0.692408	-0.911149	-0.190783	-0.0400609	-2.47706	6.20322	-3.01856	2.69436	4.05021	6.58992
2^-(ΔΔCt+SQ-STDev)		16.8374	0.00243242	2.15856	1.02043	1.48773	0.925104	0.807289	4.11231	0.00838563	4.26058	0.107125	0.0437205	0.00778301
2^-(ΔΔCt-SQ-STDev)		24.931	0.00313655	3.01035	1.61598	1.88054	1.14138	1.02816	5.56762	0.013572	8.10356	0.154496	0.0603621	0.0103809
Average Fold Change		20.8842	0.00278448	2.58445	1.31821	1.68414	1.03324	0.917723	4.83997	0.0109788	6.18207	0.13081	0.0520413	0.00908195

## Sheet: 48h-cold
orignal data	actin	BjuA005478	BjuB009536	BjuA044741	BjuA041107	BjuB009816	BjuA018972	BjuB041699	BjuB045319	BjuA003230	BjuA040338	BjuA025542	BjuA025558	BjuA012577
7.01	22.35	23.25	31.05	20.09	27.22	31.42	24.84	24.7					28.41	22.03
	22.75	23.08	31.17	20.38	26.87	31.4	24.67	24.74					27.78	21.71
	22.3	23.03	31.27	19.71	26.96	31.3	24.78	24.83					27.9	21.51
Ct average value	22.4667	23.12	31.1633	20.06	27.0167	31.3733	24.7633	24.7567					28.03	21.75
orignal data	actin	BjuA005478	BjuB009536	BjuA044741	BjuA041107	BjuB009816	BjuA018972	BjuB041699	BjuB045319	BjuA003230	BjuA040338	BjuA025542	BjuA025558	BjuA012577
7.05	25.16								28.88	35.24	23.63	31.71		22.76
	24.64								28.39	35	22.99	31.21		22.43
	23.12								28.15	34.87	23.33	31.79		21.84
Ct average value	24.3067								28.4733	35.0367	23.3167	31.57		22.3433
calculate	actin	BjuA005478	BjuB009536	BjuA044741	BjuA041107	BjuB009816	BjuA018972	BjuB041699	BjuB045319	BjuA003230	BjuA040338	BjuA025542	BjuA025558	BjuA012577
	22.35	23.25	31.05	20.09	27.22	31.42	24.84	24.7	28.88	35.24	23.63	31.71	28.41	22.76
	22.75	23.08	31.17	20.38	26.87	31.4	24.67	24.74	28.39	35	22.99	31.21	27.78	22.43
	22.3	23.03	31.27	19.71	26.96	31.3	24.78	24.83	28.15	34.87	23.33	31.79	27.9	21.84
Ct average value	22.4667	23.12	31.1633	20.06	27.0167	31.3733	24.7633	24.7567	28.4733	35.0367	23.3167	31.57	28.03	22.3433
Δct		0.653333	8.69667	-2.40667	4.55	8.90667	2.29667	2.29	4.16667	10.73	-0.99	7.26333	5.56333	-0.123333
STDev	0.246644	0.115326	0.110151	0.336006	0.181751	0.064291	0.0862168	0.0665833	0.372066	0.187705	0.320208	0.314325	0.334515	0.466083
		BjuNAC073	BjuNAC240	BjuNAC241	BjuNAC112	BjuNAC184	BjuNAC083	BjuNAC223	BjuNAC006	BjuNAC074	BjuNAC208	BjuNAC105	BjuNAC295	BjuNAC170
Δct-0h		5.50007	-0.353333	-2.01333	4.0108	10.3521	2.84924	1.11228	3.9985	3.43279	1.96147	8.9015	-0.856212	-7.71436
Δct-48h		0.653333	8.69667	-2.40667	4.55	8.90667	2.29667	2.29	4.16667	10.73	-0.99	7.26333	5.56333	-0.123333
STDev		0.115326	0.110151	0.336006	0.181751	0.064291	0.0862168	0.0665833	0.372066	0.187705	0.320208	0.314325	0.334515	0.466083
SQ-STDev		0.272274	0.270123	0.416813	0.306377	0.254886	0.261279	0.255473	0.446393	0.309946	0.404186	0.399541	0.415612	0.52732
ΔΔCt		-4.84673	9.05	-0.393333	0.539204	-1.44547	-0.552569	1.17772	0.168162	7.29721	-2.95147	-1.63817	6.41955	7.59102
ΔΔCt+(SQ-STDev)		-4.57446	9.32012	0.02348	0.845581	-1.19058	-0.29129	1.4332	0.614555	7.60716	-2.54728	-1.23863	6.83516	8.11834
ΔΔCt-(SQ-STDev)		-5.11901	8.77988	-0.810147	0.232827	-1.70035	-0.813848	0.922251	-0.278231	6.98726	-3.35566	-2.03771	6.00393	7.0637
2^-(ΔΔCt+SQ-STDev)		23.8259	0.00156446	0.983857	0.556487	2.28244	1.22373	0.370309	0.653131	0.00512883	5.84532	2.35974	0.00875815	0.00359861
2^-(ΔΔCt-SQ-STDev)		34.7516	0.00227506	1.75339	0.850965	3.2498	1.75789	0.527685	1.21271	0.00788178	10.2365	4.10594	0.0155825	0.00747504
Average Fold Change		29.2888	0.00191976	1.36862	0.703726	2.76612	1.49081	0.448997	0.932919	0.0065053	8.04093	3.23284	0.0121703	0.00553682

## Sheet: 6h-hot
orignal data	actin	BjuA005478	BjuB009536	BjuA044741	BjuA041107	BjuB009816	BjuA018972	BjuB041699	BjuB045319	BjuA003230	BjuA040338	BjuA025542	BjuA025558	BjuA012577
6.3	26.52	32.07	25.23	26.18	33.93		29.69	32.68	30.75	36.27	29.55	34.75	30.51	28.52
	25.01	31.86	24.99	25.98	34.28		29.68	32	30.4	36.38	29.17	34.4	30.67	27.85
	26.34	32.01	25.35	26	34.01		29.5	32.46	30.68	36.86	28.94	34.68	30.23	27.86
Ct average value	25.9567	31.98	25.19	26.0533	34.0733		29.6233	32.38	30.61	36.5033	29.22	34.61	30.47	28.0767
orignal data	actin	BjuA005478	BjuB009536	BjuA044741	BjuA041107	BjuB009816	BjuA018972	BjuB041699	BjuB045319	BjuA003230	BjuA040338	BjuA025542	BjuA025558	BjuA012577
7.08	24.88					38.2
	24.48					38.67
	24.9					37.52
Ct average value	24.7533					38.13
calculate	actin	BjuA005478	BjuB009536	BjuA044741	BjuA041107	BjuB009816	BjuA018972	BjuB041699	BjuB045319	BjuA003230	BjuA040338	BjuA025542	BjuA025558	BjuA012577
	26.52	32.07	25.23	26.18	33.93	38.2	29.69	32.68	30.75	36.27	29.55	34.75	30.51	28.52
	25.01	31.86	24.99	25.98	34.28	38.67	29.68	32	30.4	36.38	29.17	34.4	30.67	27.85
	26.34	32.01	25.35	26	34.01	37.52	29.5	32.46	30.68	36.86	28.94	34.68	30.23	27.86
Ct average value	25.9567	31.98	25.19	26.0533	34.0733	38.13	29.6233	32.38	30.61	36.5033	29.22	34.61	30.47	28.0767
Δct		6.02333	-0.766667	0.0966667	8.11667	13.3767	3.66667	6.42333	4.65333	4.52333	3.26333	8.65333	4.51333	2.12
STDev	0.824763	0.108167	0.183303	0.110151	0.183394	0.578187	0.106927	0.346987	0.185203	0.313741	0.308058	0.185203	0.222711	0.38397
		BjuA005478	BjuB009536	BjuA044741	BjuA041107	BjuB009816	BjuA018972	BjuB041699	BjuB045319	BjuA003230	BjuA040338	BjuA025542	BjuA025558	BjuA012577
Δct-0h		5.50007	-0.353333	-2.01333	4.0108	10.3521	2.84924	1.11228	3.9985	3.43279	1.96147	8.9015	-0.856212	-7.71436
Δct-6h		6.02333	-0.766667	0.0966667	8.11667	13.3767	3.66667	6.42333	4.65333	4.52333	3.26333	8.65333	4.51333	2.12
STDev		0.108167	0.183303	0.110151	0.183394	0.578187	0.106927	0.346987	0.185203	1.1852	0.308058	0.185203	0.222711	0.38397
SQ-STDev		0.831825	0.844887	0.832086	0.844906	1.00724	0.831665	0.894781	0.845301	1.44393	0.880417	0.845301	0.854303	0.909762
ΔΔCt		0.523266	-0.413333	2.11	4.10587	3.02453	0.817431	5.31106	0.654828	1.09054	1.30186	-0.248171	5.36955	9.83436
ΔΔCt+(SQ-STDev)		1.35509	0.431553	2.94209	4.95078	4.03178	1.6491	6.20584	1.50013	2.53447	2.18228	0.59713	6.22385	10.7441
ΔΔCt-(SQ-STDev)		-0.308559	-1.25822	1.27791	3.26096	2.01729	-0.014234	4.41628	-0.190472	-0.353389	0.421447	-1.09347	4.51524	8.9246
2^-(ΔΔCt+SQ-STDev)		0.39091	0.741463	0.13012	0.0323346	0.0611385	0.31884	0.0135474	0.353522	0.172603	0.220327	0.661068	0.0133793	0.000583039
2^-(ΔΔCt-SQ-STDev)		1.23847	2.392	0.412391	0.104316	0.247021	1.00992	0.0468348	1.14114	1.27756	0.746675	2.13387	0.0437297	0.00205792
Average Fold Change		0.81469	1.56673	0.271256	0.0683254	0.15408	0.664377	0.0301911	0.747329	0.72508	0.483501	1.39747	0.0285545	0.00132048

## Sheet: 12-hot
orignal data	actin	BjuA005478	BjuB009536	BjuA044741	BjuA041107	BjuB009816	BjuA018972	BjuB041699	BjuB045319	BjuA003230	BjuA040338	BjuA025542	BjuA025558	BjuA012577
6.3	23.27	29.65	23.64	24.52	30.23	35	25.05	29.39	30.3	37.4	26.79	32.86	27.78	24.95
	23.29	29.05	23.66	24.5	30.49	35.42	24.95	29.44	29.34	37.15	26.67	32.66	27.42	24.81
	24.1	29.68	23.67	24.45	30.23	35.7	25.76	29.51	29.12	36.8	25.98	33.14	28.06	24.92
Ct average value	23.5533	29.46	23.6567	24.49	30.3167	35.3733	25.2533	29.4467	29.5867	37.1167	26.48	32.8867	27.7533	24.8933
calculate	actin	BjuA005478	BjuB009536	BjuA044741	BjuA041107	BjuB009816	BjuA018972	BjuB041699	BjuB045319	BjuA003230	BjuA040338	BjuA025542	BjuA025558	BjuA012577
	23.27	29.65	23.64	24.52	30.23	35	25.05	29.39	30.3	37.4	26.79	32.86	27.78	24.95
	23.29	29.05	23.66	24.5	30.49	35.42	24.95	29.44	29.34	37.15	26.67	32.66	27.42	24.81
	24.1	29.68	23.67	24.45	30.23	35.7	25.76	29.51	29.12	36.8	25.98	33.14	28.06	24.92
Ct average value	23.5533	29.46	23.6567	24.49	30.3167	35.3733	25.2533	29.4467	29.5867	37.1167	26.48	32.8867	27.7533	24.8933
Δct		5.90667	0.103333	0.936667	6.76333	11.82	1.7	5.89333	6.03333	13.5633	2.92667	9.33333	4.2	1.34
STDev	0.473533	0.355387	0.0152753	0.0360555	0.150111	0.352326	0.441626	0.0602771	0.627482	0.301386	0.43715	0.241109	0.320832	0.0737111
		BjuA005478	BjuB009536	BjuA044741	BjuA041107	BjuB009816	BjuA018972	BjuB041699	BjuB045319	BjuA003230	BjuA040338	BjuA025542	BjuA025558	BjuA012577
Δct-0h		5.50007	-0.353333	-2.01333	4.0108	10.3521	2.84924	1.11228	3.9985	3.43279	1.96147	8.9015	-0.856212	-7.71436
Δct-12h		5.90667	0.103333	0.936667	6.76333	11.82	1.7	5.89333	6.03333	13.5633	2.92667	9.33333	4.2	1.34
STDev		0.355387	0.0152753	0.0360555	0.150111	0.352326	0.441626	0.0602771	0.627482	0.301386	0.43715	0.241109	0.320832	0.0737111
SQ-STDev		0.592059	0.473779	0.474903	0.496756	0.590226	0.647508	0.477354	0.786109	0.561308	0.644464	0.531382	0.571985	0.479236
ΔΔCt		0.406599	0.456667	2.95	2.75254	1.46787	-1.14924	4.78106	2.03483	10.1305	0.965197	0.431829	5.05621	9.05436
ΔΔCt+(SQ-STDev)		0.998658	0.930446	3.4249	3.24929	2.05809	-0.501728	5.25841	2.82094	10.6919	1.60966	0.963211	5.6282	9.53359
ΔΔCt-(SQ-STDev)		-0.185459	-0.0171125	2.4751	2.25578	0.877642	-1.79674	4.3037	1.24872	9.56923	0.320734	-0.0995529	4.48423	8.57512
2^-(ΔΔCt+SQ-STDev)		0.500465	0.524696	0.0931111	0.105164	0.240133	1.41591	0.0261253	0.141519	0.00060455	0.327675	0.512914	0.0202183	0.00134928
2^-(ΔΔCt-SQ-STDev)		1.13718	1.01193	0.179855	0.209383	0.544256	3.47435	0.0506356	0.420821	0.00131636	0.800663	1.07144	0.04468	0.00262199
Average Fold Change		0.818822	0.768314	0.136483	0.157273	0.392195	2.44513	0.0383804	0.28117	0.000960453	0.564169	0.792178	0.0324491	0.00198564

## Sheet: 24-hot
orignal data	actin	BjuA005478	BjuB009536	BjuA044741	BjuA041107	BjuB009816	BjuA018972	BjuB041699	BjuB045319	BjuA003230	BjuA040338	BjuA025542	BjuA025558	BjuA012577
7.01	25.79	29.22	23.36	23.73	32	36.27	27.38	29.94	27.82	34.94	26.34	33.79	28.88	25.77
	25.3	30.24	23.49	23.82	32.28	36.96	27.64	29.7	26.36	34.09	25.99	33.43	28.63	25.32
	25.3	29.04	23.45	23.56	31.84	36.94	27.37	29.92	26.9	34.55	25.73	33.48	28.72	25.93
Ct average value	25.4633	29.5	23.4333	23.7033	32.04	36.7233	27.4633	29.8533	27.0267	34.5267	26.02	33.5667	28.7433	25.6733
calculate	actin	BjuA005478	BjuB009536	BjuA044741	BjuA041107	BjuB009816	BjuA018972	BjuB041699	BjuB045319	BjuA003230	BjuA040338	BjuA025542	BjuA025558	BjuA012577
	25.79	29.22	23.36	23.73	32	36.27	27.38	29.94	27.82	34.94	26.34	33.79	28.88	25.77
	25.3	30.24	23.49	23.82	32.28	36.96	27.64	29.7	26.36	34.09	25.99	33.43	28.63	25.32
	25.3	29.04	23.45	23.56	31.84	36.94	27.37	29.92	26.9	34.55	25.73	33.48	28.72	25.93
Ct average value	25.4633	29.5	23.4333	23.7033	32.04	36.7233	27.4633	29.8533	27.0267	34.5267	26.02	33.5667	28.7433	25.6733
Δct		4.03667	-2.03	-1.76	6.57667	11.26	2	4.39	1.56333	9.06333	0.556667	8.10333	3.28	-8.85333
STDev	0.282902	0.647148	0.0665833	0.132035	0.222711	0.392726	0.15308	0.133167	0.738196	0.42548	0.306105	0.195021	0.126623	0.31628
		BjuA005478	BjuB009536	BjuA044741	BjuA041107	BjuB009816	BjuA018972	BjuB041699	BjuB045319	BjuA003230	BjuA040338	BjuA025542	BjuA025558	BjuA012577
Δct-0h		5.50007	-0.353333	-2.01333	4.0108	10.3521	2.84924	1.11228	3.9985	3.43279	1.96147	8.9015	-0.856212	-7.71436
Δct-24h		4.03667	-2.03	-1.76	6.57667	11.26	2	4.39	1.56333	9.06333	0.556667	8.10333	3.28	-8.85333
STDev		0.647148	0.0665833	0.132035	0.222711	0.392726	0.15308	0.133167	0.738196	0.42548	0.306105	0.195021	0.126623	0.31628
SQ-STDev		0.706281	0.290631	0.312197	0.360046	0.484011	0.321662	0.312677	0.790548	0.510947	0.416813	0.343608	0.309946	0.424343
ΔΔCt		-1.4634	-1.67667	0.253333	2.56587	0.907868	-0.849236	3.27772	-2.43517	5.63054	-1.4048	-0.798171	4.13621	-1.13898
ΔΔCt+(SQ-STDev)		-0.757119	-1.38604	0.56553	2.92592	1.39188	-0.527573	3.5904	-1.64462	6.14149	-0.987989	-0.454563	4.44616	-0.714633
ΔΔCt-(SQ-STDev)		-2.16968	-1.9673	-0.0588632	2.20582	0.423857	-1.1709	2.96505	-3.22572	5.1196	-1.82162	-1.14178	3.82627	-1.56332
2^-(ΔΔCt+SQ-STDev)		1.69011	2.61359	0.675707	0.131586	0.381068	1.4415	0.0830198	3.12666	0.0141654	1.98342	1.37037	0.0458747	1.64107
2^-(ΔΔCt-SQ-STDev)		4.49924	3.91035	1.04164	0.216761	0.745429	2.25152	0.128065	9.35488	0.0287639	3.53477	2.20653	0.0704984	2.95533
Average Fold Change		3.09468	3.26197	0.858676	0.174174	0.563249	1.84651	0.105543	6.24077	0.0214646	2.75909	1.78845	0.0581865	2.2982

[truncated: 1 more sheets: 48-hot]
