# Supplementary material for: Genome-wide systematic characterization of bZIP transcription factors and their expression profiles during stem in tumorous stem mustard
Source: PeerJ. 2026 Jan 14;14:e20518. doi: 10.7717/peerj.20518 (PMC12811965; doi:10.7717/peerj.20518)
Supplement: Supplemental Information 16 [file peerj-14-20518-s016.xlsx]

## Sheet: Sheet1
Table S5 The secondary structure of BZIP proteins.
Gene name	α-helix(%)	Extended strand(%)	β-turn(%)	Random coil(%)
BjuA001111	0.3576	0	0.003	0.6394	=DISPIMG("ID_7092DDB2F6B3419993F3A600CD1315AC",1)	=DISPIMG("ID_DCCA418674C549EE952925E6EC5B1D40",1)
BjuA001569	0.5217	0.0109	0	0.4674	=DISPIMG("ID_71A5519E8F864D9799DBD4CAF70D22F8",1)	=DISPIMG("ID_E674BA6FAFF24AD0A5B9A109851367C7",1)
BjuA002075	0.2574	0.0632	0.0059	0.6735	=DISPIMG("ID_BBC15B19812C47F681BA09AA2EBD5D40",1)	=DISPIMG("ID_4A92FC2B351544B1ABE4267E1751E27C",1)
BjuA002828	0.4472	0.0122	0	0.5407	=DISPIMG("ID_8359A6D7BC844A00939237DB9D94EC2E",1)	=DISPIMG("ID_CB76C6F48BD44C07A9918354D7D39C80",1)
BjuA003230	0.3075	0.0091	0.0091	0.6743	=DISPIMG("ID_1CC4D236EC1A406B93EFA153BE64C274",1)	=DISPIMG("ID_38A96E81FA3F4092BA6B84C7A9AF6DEE",1)
BjuA005478	0.5794	0	0	0.4206	=DISPIMG("ID_4A0C9493712D47D8BBC2E4F3D575A0E6",1)	=DISPIMG("ID_57B01E9D1B7C4487BE40EED08D1F5AA7",1)
BjuA006024	0.2691	0.0106	0	0.7203	=DISPIMG("ID_7D0F09FA86714232BAFF9C0B56CDD157",1)	=DISPIMG("ID_2D5F6F5EFA6A4A37BD7CE02ADA2EEF6E",1)
BjuA008307	0.5497	0	0	0.4503	=DISPIMG("ID_EA4F872E2A17423292C517F81E1E589B",1)	=DISPIMG("ID_7FA6C58689E54B2F8E16559FE905066A",1)
BjuA008715	0.4286	0.0148	0	0.5567	=DISPIMG("ID_B33A8F5B4143440EBA9840C61B1A649C",1)	=DISPIMG("ID_511E897D1E8043D5A0D8670079009739",1)
BjuA009096	0.6	0	0	0.4	=DISPIMG("ID_8A2049691AD54298B504A8FF433190D4",1)	=DISPIMG("ID_C837DA5315394D1EB75DEFED4A8C6E44",1)
BjuA010437	0.3676	0.0081	0	0.6243	=DISPIMG("ID_06A0DE91C645432098CE1ADF2992703A",1)	=DISPIMG("ID_A7959521685840E8B02D029584DC03E1",1)
BjuA012575	0.4865	0	0	0.5135	=DISPIMG("ID_796379B5482D45ADA82E5274768AA13F",1)	=DISPIMG("ID_5CA06053DE094C16A15EF28BD20509D0",1)
BjuA012577	0.4595	0	0	0.5405	=DISPIMG("ID_54670A47DA0E4929B0782859211565ED",1)	=DISPIMG("ID_7290C7EAC68442DDB1F85F79DCEC45B8",1)
BjuA012644	0.3232	0.0202	0.0051	0.6515	=DISPIMG("ID_AE8ABB833BFE4134A8F36B56732EE382",1)	=DISPIMG("ID_38FEA1B72A2E4EFB8BE0217C5FEEC42E",1)
BjuA014103	0.6536	0	0	0.3464	=DISPIMG("ID_6D493704BE52455E9815CA03C83F7472",1)	=DISPIMG("ID_33B9DE79582D4E3EBE9ADCAE5FDE235F",1)
BjuA014273	0.4167	0.0083	0	0.575	=DISPIMG("ID_036420CFC3CC453DA10354EE9EA35F80",1)	=DISPIMG("ID_49C85F612EC348B28F04FA81FBC4B797",1)
BjuA014675	0.4312	0.0112	0.0074	0.5502	=DISPIMG("ID_C5B25B5DEE7E49F583BE53FC998C8D42",1)	=DISPIMG("ID_7A5F05D3CADE4066B23A308A6F4ADCC7",1)
BjuA014686	0.2352	0.1119	0.0251	0.6279	=DISPIMG("ID_149123C7355146A8836BAAC9A0BC71F3",1)	=DISPIMG("ID_8E8FCA12D4184B4686109F7D52746058",1)
BjuA015073	0.3831	0.0455	0.026	0.5455	=DISPIMG("ID_5C557B26D04C4B60B5EA94FDFCB8C05A",1)	=DISPIMG("ID_B406E517A53149258D9FB9D0AD0C8589",1)
BjuA015229	0.4813	0.1255	0.0565	0.3368	=DISPIMG("ID_E7CEE4895A36424796D4DA860A0C2B18",1)	=DISPIMG("ID_FC18373DCA764F4DB2AEE8C78F4B0CFA",1)
BjuA016969	0.4293	0	0	0.57077	=DISPIMG("ID_07C3FB13A3CF456FABB43E3F59A9D901",1)	=DISPIMG("ID_7A79600370B94981919B371B44D9BDD3",1)
BjuA017309	0.2109	0.0847	0.0128	0.6917	=DISPIMG("ID_7BE4275D80B042988CBB6CBC3C4BDA75",1)	=DISPIMG("ID_AC86EF6CA579416D864406F04495ED36",1)
BjuA017316	0.3723	0.0109	0.0036	0.6131	=DISPIMG("ID_80FB8E204FA545E0AC5E60638D009324",1)	=DISPIMG("ID_F3A0635630254BC6BB3808D3ECCBBCBE",1)
BjuA018344	0.2462	0.0127	0.0051	0.736	=DISPIMG("ID_12CC6A07769B4769854218B878E1CAF6",1)	=DISPIMG("ID_CA8F442F927748FCB107E6E86CA8831D",1)
BjuA018972	0.31	0.0113	0.009	0.6697	=DISPIMG("ID_35C80D3476A041A49F6E5FFEC4F8BB52",1)	=DISPIMG("ID_177873E7004D4D2691A1C9F5E2026F11",1)
BjuA021448	0.3134	0.0163	0.0054	0.6649	=DISPIMG("ID_7851B80B23A344E3A15B5E30615B4877",1)	=DISPIMG("ID_08BACA06DE024E17B3A1EE4888A3EF92",1)
BjuA022725	0.6928	0.0261	0.0131	0.268	=DISPIMG("ID_F5451E5B121C491BA32545E7ACB8323A",1)	=DISPIMG("ID_97949F70C44B4489B575F4EE30F43584",1)
BjuA024129	0.5349	0	0	0.4651	=DISPIMG("ID_FFB28E6A1BDE490A9AB164B0088A6771",1)	=DISPIMG("ID_BECEF301949649A2B5CC0FEE01A3312A",1)
BjuA024436	0.5176	0	0	0.4824	=DISPIMG("ID_941BB64D530E4C7095D0294A8022B8A5",1)	=DISPIMG("ID_1CE6B4321ED5457C8EBDF65F84F0BF57",1)
BjuA025064	0.4323	0.0113	0.0075	0.5489	=DISPIMG("ID_BDC6749F2650498384C6ACEDF69132BC",1)	=DISPIMG("ID_83F11F614C094C31A0A148B98586CC93",1)
BjuA025127	0.281	0.0278	0	0.6911	=DISPIMG("ID_790E8F90870B43C5B2E0E228C51F94E4",1)	=DISPIMG("ID_C1FAC6210B584A1598E8C85AECE61625",1)
BjuA025359	0.6131	0	0	0.3869	=DISPIMG("ID_520E9C0C756444BEB8AF0B99AC6DDB2E",1)	=DISPIMG("ID_7DC8F9880138409ABB35A813E11C2B0D",1)
BjuA025542	0.2887	0.0232	0.0103	0.6778	=DISPIMG("ID_E3173EA8655245FE9A8F198C47DE4B72",1)	=DISPIMG("ID_0F2B16C211C541269D6DE9F422014F63",1)
BjuA025558	0.2867	0.014	0.0093	0.69	=DISPIMG("ID_1383BCEECB884E9589326FD061E92B2A",1)	=DISPIMG("ID_59F892045D564889A84B3C3D56F0AFDB",1)
BjuA026586	0.3876	0.0155	0.0078	0.5891	=DISPIMG("ID_18DD897F21584E218503E28CE9271BE1",1)	=DISPIMG("ID_0FDCA461A7AE46689975E247AE655B82",1)
BjuA026652	0.4819	0.0052	0.0052	0.5078	=DISPIMG("ID_E5979B4A4BD94064BF1B39A8861D005F",1)	=DISPIMG("ID_8981792CA24F416D84A703871C35E971",1)
BjuA026821	0.7313	0	0	0.2687	=DISPIMG("ID_B2196627773749CDB8BB6FC04FC04699",1)	=DISPIMG("ID_691AE20A1F8842789DD66200008AA7E0",1)
BjuA027015	0.6201	0	0	0.3799	=DISPIMG("ID_BE6B4FDD93984E87BF083FFE0C96FD5B",1)	=DISPIMG("ID_5F564875644D45788CEAA4FAB47C72AC",1)
BjuA028313	0.3423	0.039	0.006	0.6126	=DISPIMG("ID_1506562427A04CB2ACA5619859974EF5",1)	=DISPIMG("ID_E0CB9C1F5DBC43CDB13A2485147FB8A3",1)
BjuA029457	0.1169	0.0325	0	0.8506	=DISPIMG("ID_2BA65C9B5B5A499AB09ECE246B3CFF98",1)	=DISPIMG("ID_329A0925BE064FB597A1906B70DD2BFB",1)
BjuA031284	0.3956	0.0125	0.0093	0.5826	=DISPIMG("ID_405EBF94B6E24EFFB32F02C60E726D6D",1)	=DISPIMG("ID_E2278E500F39431F8B0DBDD62EA8218E",1)
BjuA031302	0.4068	0.0079	0.0026	0.5827	=DISPIMG("ID_874A1B5D50D04DE89214940E938E0493",1)	=DISPIMG("ID_1FF3048CB6184AC3BF2F6E3FA60F6DFC",1)
BjuA031472	0.3325	0.0076	0	0.659	=DISPIMG("ID_6E7752711C404993AEB45BA413246DDA",1)	=DISPIMG("ID_6B34D5C8F6E64E7DB1147E46506D5A9D",1)
BjuA032576	0.5587	0	0	0.4413	=DISPIMG("ID_653A6528A1CB47A6B1AF9B21A708DC24",1)	=DISPIMG("ID_735C71778B744DB3B1224B757E95BDD1",1)
BjuA032964	0.5893	0.006	0	0.4048	=DISPIMG("ID_110EE69ADB7547CB90B1E294FF7B04EA",1)	=DISPIMG("ID_CCD53FDD87EE47038664DE334E9DAA81",1)
BjuA033921	0.1659	0.0363	0.0032	0.7946	=DISPIMG("ID_2F95F02EB7D04F62BAB248B4BB827659",1)	=DISPIMG("ID_EA977C353C5B4FD5BC7E1FB642B94194",1)
BjuA034470	0.5233	0	0	0.4767	=DISPIMG("ID_714CD7FEAF3C449BA5187937AD799753",1)	=DISPIMG("ID_F3BE7CAFE42A476D8727DE18947DFEE4",1)
BjuA035384	0.4632	0.0053	0	0.5316	=DISPIMG("ID_790381365DB4409F983A292E5492678F",1)	=DISPIMG("ID_B84532552B2641A0859249DD11E5FFC9",1)
BjuA035385	0.4737	0.0105	0	0.5158	=DISPIMG("ID_370D4EFACF1D430C943ABD645F01881A",1)	=DISPIMG("ID_5FA23DC0A77F47CC9E35E6E46E7D534D",1)
BjuA035826	0.4041	0.024	0.0068	0.5651	=DISPIMG("ID_734CC1002D6D4D64ACF044524DA3DF7A",1)	=DISPIMG("ID_4F7BEDE8184E46E2A2AF2229C095E563",1)
BjuA036326	0.6667	0.0071	0	0.3262	=DISPIMG("ID_BCB7254DC8E04ABC8832B65A5C456D53",1)	=DISPIMG("ID_1CAC840728D14CDFB9850AC033760892",1)
BjuA036543	0.6735	0	0	0.3265	=DISPIMG("ID_5976558080074EF5A2CF15AEFF172846",1)	=DISPIMG("ID_630BA40A32574FDB8CEB4973BF7E5857",1)
BjuA036544	0.6577	0	0	0.3423	=DISPIMG("ID_AC83AB1CD0944137A323A5B61B2ED6E5",1)	=DISPIMG("ID_A6E365CFE6674D69B0C983B58A800AB5",1)
BjuA037531	0.4498	0.0112	0.0112	0.5279	=DISPIMG("ID_D940DE97C2084D519DCB04A8EDD44D0A",1)	=DISPIMG("ID_6E4EB488068E4735A159A79E2A016D96",1)
BjuA040338	0.3033	0.0125	0.01	0.6742	=DISPIMG("ID_8C26153007B5494CB8F3D7C90205F1DA",1)	=DISPIMG("ID_F2E3C344D67A4312996F0053D5005FF3",1)
BjuA040728	0.6364	0	0	0.3636	=DISPIMG("ID_80CD82C7AC4B45EF925A06836AA9A910",1)	=DISPIMG("ID_B93DC639C07B49B199E098EF3AC6AB2D",1)
BjuA040759	0.3099	0.0128	0	0.6773	=DISPIMG("ID_952ACC842E2F4236AB7F561653F267F5",1)	=DISPIMG("ID_B91CACA1F1EA4C44BA8E1317F6A79F9B",1)
BjuA041107	0.4518	0	0	0.5482	=DISPIMG("ID_0C1B8CCE55AC4F48AAA7715910BDB9AA",1)	=DISPIMG("ID_700193F54DB34AF2A603C1B7AB1BE751",1)
BjuA041305	0.4681	0	0	0.5319	=DISPIMG("ID_A1A8E2A98CCA4AD0BFEA750384EFB512",1)	=DISPIMG("ID_743E1A967AB349799270E3D3D21242A7",1)
BjuA041565	0.675	0	0	0.325	=DISPIMG("ID_D61E5EC2AEAA44D9A5C4A82A8A781675",1)	=DISPIMG("ID_54F46E9F932E4ED8B998B05EAE9C589C",1)
BjuA041795	0.4764	0.0105	0	0.5131	=DISPIMG("ID_93105757746F413DBD29405EFFCB4AF3",1)	=DISPIMG("ID_BF1B0A8CAE1E4391B36C53B39852BD66",1)
BjuA042006	0.2624	0.0198	0	0.7178	=DISPIMG("ID_2D9DD5AF97AB4F5EA20B22A4E58EA7C7",1)	=DISPIMG("ID_EE0D052497E34998BB9AE31757C69F01",1)
BjuA042224	0.5515	0	0	0.4485	=DISPIMG("ID_E9AB750BBBA44A51BC4B8B329AEB06EF",1)	=DISPIMG("ID_D9F31F4A03574F719744AE03B54E5233",1)
BjuA043003	0.3523	0.0107	0.0071	0.6299	=DISPIMG("ID_5185C161F98B4B6595450F38B8B64A57",1)	=DISPIMG("ID_F26450AD290C49F48C9B22BAEA327B1A",1)
BjuA043791	0.3035	0.0064	0	0.6901	=DISPIMG("ID_99D7613B1D774FAC98A939958E34F7F6",1)	=DISPIMG("ID_C3F67E295EF141368754203FDF18BEFF",1)
BjuA044074	0.5126	0	0	0.4874	=DISPIMG("ID_715F5C33DCB6427685326A2DC06655FE",1)	=DISPIMG("ID_2458D5C7898F455699E0CBAE4570148A",1)
BjuA044741	0.4596	0.0533	0.0217	0.4655	=DISPIMG("ID_F6DE9EC1C66845CBAD5D73F980131567",1)	=DISPIMG("ID_CF1E1DB321AA4ADCBA72CF25634EF520",1)
BjuA044794	0.5519	0	0	0.4481	=DISPIMG("ID_4D06F6686C974841BE5C610F1254E9E0",1)	=DISPIMG("ID_36AC5537215C48DEB0A74A78F78167BB",1)
BjuA045602	0.5763	0.0113	0	0.4124	=DISPIMG("ID_6D40521488014BA594C602F7C5522A45",1)	=DISPIMG("ID_F8AB0FE3294840A98D129097055EB49B",1)
BjuA046946	0.5284	0	0	0.4716	=DISPIMG("ID_8A99EB64755F49E5B653C1B1A74C5246",1)	=DISPIMG("ID_C7DCB7CAA6364C45AFF4C2903E0E556D",1)
BjuA047038	0.2821	0.0199	0	0.698	=DISPIMG("ID_FE340129A44C4DBD888AD35AD82F306C",1)	=DISPIMG("ID_9450C929DA914DDEBB7788576CFB59DC",1)
BjuB002172	0.4684	0.0105	0	0.5211	=DISPIMG("ID_EC27F05ED666450B8BD60C334987D122",1)	=DISPIMG("ID_F3F1C45285A542CC898F8B67C44B3E67",1)
BjuB005843	0.651	0	0	0.349	=DISPIMG("ID_DEAEABB3B30146A192A08B2AA44DAAF0",1)	=DISPIMG("ID_05CAE4D6BA8A49438CDB82FA96337086",1)
BjuB006374	0.5476	0	0	0.4524	=DISPIMG("ID_28253CBA1EF14EE0938F480FA6699551",1)	=DISPIMG("ID_8688244EEC604DFDB571F686BA074C69",1)
BjuB006877	0.182	0.0886	0.0158	0.7136	=DISPIMG("ID_74E9C1061F7341EFAAED9F47E4A4F2F7",1)	=DISPIMG("ID_C5600425472B45D3B87A9394253C8FF9",1)
BjuB007520	0.698	0	0	0.302	=DISPIMG("ID_9AC5AF5CF2854DF4AA03E56101E241E0",1)	=DISPIMG("ID_B81140A7B5374990938AD6F065EE1757",1)
BjuB007813	0.4093	0.0328	0.0039	0.5541	=DISPIMG("ID_847ADE3D52CF4B31A659144D6DE6FC1B",1)	=DISPIMG("ID_2161A4612A49461ABC818D04EA4D8A43",1)
BjuB008492	0.443	0	0	0.557	=DISPIMG("ID_CC2C4D9CDA1149088428C05C27A96285",1)	=DISPIMG("ID_6159FB3D4F234F1DA5AA61E5D9134474",1)
BjuB008568	0.2992	0.0131	0.0105	0.6772	=DISPIMG("ID_E3E0230BE33346558E320A3F4067BCEF",1)	=DISPIMG("ID_F26F5E4E26924530B08033531137C01F",1)
BjuB009536	0.4356	0	0	0.5644	=DISPIMG("ID_EFF7903D043A43778BC3B77761D1E6D3",1)	=DISPIMG("ID_42E6C17561434567A5675FF00036FBF7",1)
BjuB009816	0.4524	0	0	0.5476	=DISPIMG("ID_73469A2CA5F64844948B9FA1A32512BA",1)	=DISPIMG("ID_1F48893DCF8745539E441A3F859C4AA8",1)
BjuB010770	0.7083	0	0	0.2917	=DISPIMG("ID_17904986F9CC42799D54A330E65A7BCA",1)	=DISPIMG("ID_417CDC9653AB4DE98DB6F00E5CD43914",1)
BjuB011393	0.6364	0	0	0.3636	=DISPIMG("ID_6ECF07A70D2D463BBD60875C580D7A18",1)	=DISPIMG("ID_3B476D9CC86549B5A2DB0D8997F5EA69",1)
BjuB013140	0.4792	0	0	0.5208	=DISPIMG("ID_F5B52CCC41634A01AE7D9E6929DA1F66",1)	=DISPIMG("ID_4C7FFDBA8C034A2BBE9B0FB69CD00EA6",1)
BjuB015072	0.5459	0	0.0108	0.4432	=DISPIMG("ID_4756855045E244568BA60144341BED01",1)	=DISPIMG("ID_5537EEF4449A44EFA8C57F33664B979F",1)
BjuB015428	0.3494	0.0151	0.006	0.6295	=DISPIMG("ID_F3D1A2EC6E5D425C81FAA089F752FDCE",1)	=DISPIMG("ID_92F691DD24C44DB995CDA6EF3D7570EA",1)
BjuB016538	0.3091	0	0	0.6909	=DISPIMG("ID_493EDA5B1D044B8DA56C31615DAA0484",1)	=DISPIMG("ID_34798B97A5B04A22A0B70E914EF82F86",1)
BjuB016810	0.2989	0.014	0.0028	0.6844	=DISPIMG("ID_9BAA29DC926A44A5A75C03A5D3D1A813",1)	=DISPIMG("ID_E3EF41D3A9E34819A5EAA1D2E3DE0A9F",1)
BjuB017666	0.4607	0.0157	0	0.5236	=DISPIMG("ID_947EBDFC12614019846BFE975D3F8AE9",1)	=DISPIMG("ID_196723C9808944FEA981FA36ADBE8DE8",1)
BjuB019686	0.3342	0.0077	0	0.6581	=DISPIMG("ID_270F5006C76E41A393D870DE8BF3B67C",1)	=DISPIMG("ID_DCB0FEFA87B84219BFDE3DB5F41B7DD5",1)
BjuB020302	0.2581	0.0201	0.005	0.7168	=DISPIMG("ID_0410E8C341D04378B8FE8FB3B58D97B1",1)	=DISPIMG("ID_3D91760A4AE84DF0852145E9C352DE11",1)
BjuB020303	0.4804	0.0168	0	0.5028	=DISPIMG("ID_D89B684C0A4B4634998EBDF631A32D0C",1)	=DISPIMG("ID_AA8433B994F94188976BCC28562E785C",1)
BjuB020783	0.4314	0.0245	0	0.5441	=DISPIMG("ID_E7F1E1A1C8FD47C29AA65B49BBB6369D",1)	=DISPIMG("ID_C12F46388FA445679F024F42831C403B",1)
BjuB021273	0.3913	0.0109	0.0072	0.5906	=DISPIMG("ID_909797B5684446C88AFDC73AFF0DF702",1)	=DISPIMG("ID_4C2E6899830F4B1292902ED689B0FEB3",1)
BjuB022206	0.6667	0	0	0.3333	=DISPIMG("ID_B3256809E1824AAFB3F9C4773FE26741",1)	=DISPIMG("ID_9905AC46195D45E098E22A53FB29F7A8",1)
BjuB023599	0.2289	0.0547	0.0124	0.704	=DISPIMG("ID_D5F3CB566F8A48A9A85CA8093A946E34",1)	=DISPIMG("ID_A19E7C0A6B364508854ADCC36F3604FA",1)
BjuB023986	0.4333	0	0.0067	0.56	=DISPIMG("ID_813090DE04DC4D7EA14E776B898698CD",1)	=DISPIMG("ID_6CDF31316100412E80BFEAEAA8EEDBA7",1)
BjuB025396	0.33033	0.0229	0.0092	0.6376	=DISPIMG("ID_D09406B734C34AC7B5BDA18FAE2670BC",1)	=DISPIMG("ID_36E767D0A4114ADDA7E3459DBA2BA4B2",1)
BjuB026462	0.3905	0	0.0079	0.6016	=DISPIMG("ID_78FC322EC332429196AC391E7E0F81D4",1)	=DISPIMG("ID_17E704276C89462CA6F94CB8E8BA61B5",1)
BjuB026592	0.3623	0.0145	0	0.6232	=DISPIMG("ID_4399A7D03D4349BAA619951E97EBF260",1)	=DISPIMG("ID_9183C41D32BC4E889029D0B6ED65361C",1)
BjuB027387	0.5389	0	0.012	0.4491	=DISPIMG("ID_978D4160DC0D45FEA4FC11D0570BCDE5",1)	=DISPIMG("ID_2728D9DFABC24A608146B767C0697CF3",1)
BjuB027759	0.6419	0	0	0.3581	=DISPIMG("ID_83E95C21D49C46379D916EED3AD3D616",1)	=DISPIMG("ID_64CE38BC2BDA4F8A90AAB002792E04BB",1)
BjuB028673	0.5471	0	0	0.4529	=DISPIMG("ID_A0780EC0B36643E1B18652B682E2FE80",1)	=DISPIMG("ID_F74B00B577C046988B4A2E55260292BB",1)
BjuB028919	0.2583	0.1012	0.0165	0.624	=DISPIMG("ID_4E56B10391C340D4A47FDC9BBB360C0A",1)	=DISPIMG("ID_8E5B3EF38F2D4CA3934E633C8BAF67BD",1)
BjuB029839	0.3574	0.0076	0.0152	0.6198	=DISPIMG("ID_BA882590B25E4FCA86D1296D8C40B3E5",1)	=DISPIMG("ID_8C6572FF58FA4502B01D6B50BA88A5A2",1)
BjuB032115	0.651	0	0	0.349	=DISPIMG("ID_88D84342297C4089B4402052847953D0",1)	=DISPIMG("ID_C95502DADF244348BAC9DC3C02A95217",1)
BjuB033496	0.3526	0	0.003	0.6444	=DISPIMG("ID_74C11385DA904883AA562252B77CCE59",1)	=DISPIMG("ID_E33ECD9DA2FB437DA5C303FCC32BBE73",1)
BjuB033515	0.3466	0	0.0025	0.6509	=DISPIMG("ID_0526983609CD4914BB842FFB26527E93",1)	=DISPIMG("ID_34A8C7DF058B43D08564FD5EB1E37791",1)
BjuB035721	0.5312	0.0052	0	0.4635	=DISPIMG("ID_7CF2A31A58B6456D9C0253481FE4C876",1)	=DISPIMG("ID_276B0C96AF2F4E05943B6FC0DC8FD5F8",1)
BjuB036793	0.384	0.0075	0.005	0.6035	=DISPIMG("ID_8927D01256524529B5B2674BC86C6880",1)	=DISPIMG("ID_4321191ACFF547699D40A529D6EBA2B1",1)
BjuB036859	0.3867	0	0.0067	0.6067	=DISPIMG("ID_EB5A1A3D06624DE7B6C23498A1168A9A",1)	=DISPIMG("ID_C955673C755043D980FB27E4EA2AC999",1)
BjuB037083	0.568	0	0.0118	0.4201	=DISPIMG("ID_B41235EB15E5432B97076B3881EDD9CF",1)	=DISPIMG("ID_C4BA489C2A4C408594968B102B16A890",1)
BjuB037545	0.4455	0.0093	0.0062	0.5389	=DISPIMG("ID_38A408CE706940AEA3B616ABEDF8E789",1)	=DISPIMG("ID_A1C356F3BBD24B338C343E711115EF43",1)
BjuB037744	0.4917	0	0	0.5083	=DISPIMG("ID_6F8B535BF737481F9A85D0423F4C1911",1)	=DISPIMG("ID_A01B8BD9AFE641098BF98662269F935A",1)
BjuB038364	0.634	0	0	0.366	=DISPIMG("ID_764E5D0B44E84691BCBE8268DB894EBB",1)	=DISPIMG("ID_0E861156C56B4FA5A1FE82C95AB311BA",1)
BjuB038400	0.367	0.0135	0.0067	0.6128	=DISPIMG("ID_0696AD38344E4C8191C889E209B4D942",1)	=DISPIMG("ID_A61D84D2F83546D0BC4ACFCF2435D91F",1)
BjuB038543	0.4221	0.0287	0.0082	0.541	=DISPIMG("ID_D7854BE9A77B40049F71591EFCA9B4A0",1)	=DISPIMG("ID_42E4CCDE1B3F4A909567279603F08498",1)
BjuB039707	0.5193	0	0	0.4807	=DISPIMG("ID_68DD70E9CAD44DD1B55CB7924684DAF8",1)	=DISPIMG("ID_26212E15A5F7464EAF85B288A3F424F3",1)
BjuB040792	0.3205	0.0096	0	0.6699	=DISPIMG("ID_C655D4951D3948DC972EA76FFB7953D6",1)	=DISPIMG("ID_D526170136DE4834915BE18330D06C19",1)
BjuB040834	0.378	0.0163	0	0.6057	=DISPIMG("ID_D1EFF7F7DAB14A9DBDD8D852E424E870",1)	=DISPIMG("ID_CFB29634C0A24895891D9B3A6BC10D07",1)
BjuB041251	0.2555	0.0147	0	0.7297	=DISPIMG("ID_2F37DD83D77A493992A51DAC0AAB0751",1)	=DISPIMG("ID_10C5C118AB29482C90AC887956890698",1)
BjuB041699	0.3075	0.0111	0.0088	0.6726	=DISPIMG("ID_DD8761D65675443AAC3FB66BCCC979E1",1)	=DISPIMG("ID_3223268EBD2F4F15A6E97B8CEEFC5E1B",1)
BjuB041950	0.3227	0.0128	0	0.6645	=DISPIMG("ID_F217F67A445D46299F195AFEE49B09EC",1)	=DISPIMG("ID_887F2847F1F84B46AC3E5DEE273FBE9C",1)
BjuB042043	0.3835	0.0143	0.0072	0.595	=DISPIMG("ID_04EF2FFF37534966B98E64C3E95AB3F4",1)	=DISPIMG("ID_4E5B7B62AA214CBE9670248D26E6937E",1)
BjuB042050	0.1962	0.0848	0.0157	0.7033	=DISPIMG("ID_C15644BED6084C0A80CAB668D760E5A5",1)	=DISPIMG("ID_7DF89BED092E44429A6CE8EFA8423DFC",1)
BjuB042069	0.3275	0.0117	0.0029	0.6579	=DISPIMG("ID_4867F6BC3FC041CBBEAF808317857A88",1)	=DISPIMG("ID_0575D4A1C8D242D78FCBFEE3ADBAB91D",1)
BjuB042240	0.2971	0.0145	0.0097	0.6787	=DISPIMG("ID_77BF224B70CF4F88B25FB69AC4156AA3",1)	=DISPIMG("ID_B955AB9E08DB443F9D8F2BA04A2A2721",1)
BjuB042879	0.5614	0	0	0.4386	=DISPIMG("ID_7FF88B7FB60347FBB859C2E5EA84BAB7",1)	=DISPIMG("ID_9842590F302D49F2A18577399061BA5C",1)
BjuB042975	0.4522	0.0096	0.0096	0.5287	=DISPIMG("ID_A89F3E244C54485380D661068BBB9A15",1)	=DISPIMG("ID_D639AE6A5AE3436D972B3FCBCC7C43D9",1)
BjuB043752	0.3746	0.0261	0	0.5993	=DISPIMG("ID_AEC1D0E9B9114E3B8033F09F75AF278F",1)	=DISPIMG("ID_4C6DF6F99C474B29BF196867B3047F37",1)
BjuB044565	0.538	0.0117	0	0.4503	=DISPIMG("ID_0E16106C49F14E869C1AAFE3C449329B",1)	=DISPIMG("ID_C51130223F3F4659B01B2726067904F7",1)
BjuB045228	0.6169	0	0	0.3831	=DISPIMG("ID_B500C839DBEC408690FD7E2429B7A69B",1)	=DISPIMG("ID_5512D588D4D3496E9327719E0CA66FD0",1)
BjuB045319	0.2977	0.0326	0.0116	0.6581	=DISPIMG("ID_9265F130736E4547AE69080BFAFCD30A",1)	=DISPIMG("ID_B934B5A2D3404B7ABB5F413A7868C29C",1)
BjuB046236	0.3264	0	0	0.6736	=DISPIMG("ID_5FAF23B5CC6C493DB84FDC592CF55CEC",1)	=DISPIMG("ID_06F2AD844F014B72B8A1E668406FE349",1)
BjuB046419	0.3995	0	0.0053	0.5952	=DISPIMG("ID_1A7541A2E0DB44C494685CF66F455648",1)	=DISPIMG("ID_1284D9272B064C74AFD4206C5D022788",1)
BjuB046696	0.5144	0.0288	0.0096	0.4471	=DISPIMG("ID_005240376FCC473EB2F3D0542C2D0C30",1)	=DISPIMG("ID_970E7961BB5744D5AF72C245B621B3F0",1)
BjuB047102	0.3235	0.0134	0.0107	0.6524	=DISPIMG("ID_16CE769E5583464FBE39756FCE3AFB88",1)	=DISPIMG("ID_61E154A2E1E944308F476C7FCF51B314",1)
BjuB047306	0.6761	0.007	0	0.3169	=DISPIMG("ID_220CBA7CF2AB407BACF6400952761352",1)	=DISPIMG("ID_5516588E7A544C9DA5D1E763A3F01B61",1)
BjuB048226	0.4667	0.0103	0	0.5231	=DISPIMG("ID_4E4B35CC26334E6BB168B93CC27650D5",1)	=DISPIMG("ID_47C17884B47845FC84B06BDF59F6E0C5",1)
BjuB049020	0.4229	0.0143	0	0.5627	=DISPIMG("ID_348E734CCCF449ADBAFF9C68B493DDAC",1)	=DISPIMG("ID_775C01ED7A4C455DA29153B0B333CBF0",1)
BjuO000631	0.4	0.045	0	0.555	=DISPIMG("ID_DA5075B0A2774E958FC88AC65A80A179",1)	=DISPIMG("ID_1D70B3CDB36C49C68499171C3F0F23EF",1)
BjuO002133	0.2918	0	0.0053	0.7029	=DISPIMG("ID_C7E7BE4EB9894B499BB98568F776FBEB",1)	=DISPIMG("ID_07FACFA44EE249C69EFF1C84D2E9E40D",1)
BjuO002525	0.3499	0.0248	0.0113	0.614	=DISPIMG("ID_940F766A27034F3995A64F1463AC3074",1)	=DISPIMG("ID_43EBE54828BA4AF2B9C10114A53444AD",1)
BjuO002570	0.5439	0	0	0.4561	=DISPIMG("ID_2D0C86F408644E4D8099C5667A55DA44",1)	=DISPIMG("ID_B9DB9FF2C94C431CAE1E7D20F1D9C272",1)
BjuO004809	0.6879	0	0	0.3121	=DISPIMG("ID_EB205983433640D5A38B4816C7582430",1)	=DISPIMG("ID_76982D4DB8154C618D5FEDA399BC58EE",1)
BjuO004828	0.55	0	0	0.45	=DISPIMG("ID_5F6E3065F59D4F108591F1FC923F914D",1)	=DISPIMG("ID_63B8AB1861264EBCAD80D75BB77BC226",1)
BjuO009504	0.5276	0	0	0.4724	=DISPIMG("ID_B685B3DE4A3C436EB30C4FB3FBC1C6E4",1)	=DISPIMG("ID_2472BBD70F6D45879E6F1FF6DDD68CBD",1)
BjuO010199	0.3723	0.0062	0.0062	0.6154	=DISPIMG("ID_0D62561F89854D9AA0EB5D79E6F0142C",1)	=DISPIMG("ID_D8C201C37D5740938783B38065FF0F10",1)
BjuO010352	0.3306	0.0165	0.0055	0.6474	=DISPIMG("ID_5C8D247887AB4E5E9C7EF4ADD0FB8D4E",1)	=DISPIMG("ID_C3FDA9EF4CAF44739FED72D93FFFF3C8",1)
BjuO010363	0.2009	0.0879	0.022	0.6892	=DISPIMG("ID_5D05C707B27C490A955AFBC0CC9B21F8",1)	=DISPIMG("ID_4A84378878C74776BF2A879779FD59FC",1)
BjuO010366	0.4149	0.0142	0.0071	0.5638	=DISPIMG("ID_E10A5DFF84DE4CA39A1A3B9053080890",1)	=DISPIMG("ID_19FBEFC38E7A45259B5567657FABB3E3",1)
BjuO010482	0.2667	0.0167	0	0.7167	=DISPIMG("ID_3970DCC44CD74026910FBAB43FF078F5",1)	=DISPIMG("ID_0BD9438A3A7F474BA261FF4450A218B0",1)
BjuO011409	0.5875	0	0	0.4125	=DISPIMG("ID_82A024A52EC646B4814A1B9EEEE04E43",1)	=DISPIMG("ID_B003D1A5BAC842E7A483F8E05B90264A",1)
