# Supplementary material for: Genome-wide systematic characterization of bZIP transcription factors and their expression profiles during stem in tumorous stem mustard
Source: PeerJ. 2026 Jan 14;14:e20518. doi: 10.7717/peerj.20518 (PMC12811965; doi:10.7717/peerj.20518)
Supplement: Supplemental Information 17 [file peerj-14-20518-s017.zip]

Archive with 132 entries (119 files):
- bzip raw file/
- bzip raw file/Motif.docx
- bzip raw file/Subcellular localization prediction/
- bzip raw file/Subcellular localization prediction/BUSCA_JOB_f19ab9eb-74a7-4e2c-bf36-647032949ab7.csv
- bzip raw file/bZIP_pep.fa
- bzip raw file/cis-acting element/
- bzip raw file/cis-acting element/cis-acting element.svg
- bzip raw file/cis-acting element/cis-acting element.xlsx
- bzip raw file/cis-acting element/cis_acting_list.txt
- bzip raw file/cis-acting element/cis_acting_list.txt.bak
- bzip raw file/cis-acting element/gene_weizhi.txt
- bzip raw file/cis-acting element/get_gene_position.pl
- bzip raw file/cis-acting element/get_gene_weizhi.pl
- bzip raw file/cis-acting element/get_promoter.pl
- bzip raw file/cis-acting element/len.txt
- bzip raw file/cis-acting element/ppp.txt
- bzip raw file/cis-acting element/promoter.fa
- bzip raw file/exon/
- bzip raw file/exon/Bju.genome.gff
- bzip raw file/exon/YKUMRZ.pdf
- bzip raw file/exon/YKUMRZ.png
- bzip raw file/exon/YKUMRZ.svg
- bzip raw file/exon/bZIP.jpg
- bzip raw file/exon/bZIP.svg
- bzip raw file/exon/bZIP_pep_id.txt
- bzip raw file/exon/gene_exon_info.gff
- bzip raw file/exon/gene_weizhi.txt
- bzip raw file/exon/get_gene_exon_from_gff.pl
- bzip raw file/exon/get_gene_weizhi.pl
- bzip raw file/hmmersearch/
- bzip raw file/hmmersearch/bZIP_1.hmm
- bzip raw file/hmmersearch/bZIP_1_hmm_out.txt
- bzip raw file/hmmersearch/bZIP_2.hmm
- bzip raw file/hmmersearch/bZIP_2_hmm_out.txt
- bzip raw file/hmmersearch/bZIP_Maf.hmm
- bzip raw file/hmmersearch/bZIP_Maf_hmm_out.txt
- bzip raw file/hmmersearch/bZIP_domain.aln
- bzip raw file/hmmersearch/bZIP_domain.dnd
- bzip raw file/hmmersearch/bZIP_domain.fa
- bzip raw file/hmmersearch/bZIP_hitdata.txt
- bzip raw file/hmmersearch/bZIP_hmm_out.txt
- bzip raw file/hmmersearch/bZIP_pep.aln
- bzip raw file/hmmersearch/bZIP_pep.dnd
- bzip raw file/hmmersearch/bZIP_pep.fa
- bzip raw file/hmmersearch/bZIP_pep.fa.bak
- bzip raw file/hmmersearch/bZIP_pep_id.txt
- bzip raw file/hmmersearch/domain.fasta
- bzip raw file/hmmersearch/domain.meg
- bzip raw file/hmmersearch/domain.nwk
- bzip raw file/hmmersearch/domain_xulie.pl
- bzip raw file/hmmersearch/get_fa_by_id.pl
- bzip raw file/hmmersearch/guide.nwk
- bzip raw file/hmmersearch/new_bZIP.hmm
- bzip raw file/hmmersearch/new_bZIP_hmm_out.txt
- bzip raw file/localization of chromosomes.svg
- bzip raw file/merged_AT_bzipdomain_227.fa
- bzip raw file/miRNA prediction/
- bzip raw file/miRNA prediction/psRNATargetJob-1612347279097778.txt
- bzip raw file/miRNA prediction/psRNATargetJob-1612351351994214.txt
- bzip raw file/motif/
- bzip raw file/motif/EPS/
- bzip raw file/motif/EPS/1.eps
- bzip raw file/motif/EPS/10.eps
- bzip raw file/motif/EPS/2.eps
- bzip raw file/motif/EPS/3.eps
- bzip raw file/motif/EPS/4.eps
- bzip raw file/motif/EPS/5.eps
- bzip raw file/motif/EPS/6.eps
- bzip raw file/motif/EPS/7.eps
- bzip raw file/motif/EPS/8.eps
- bzip raw file/motif/EPS/9.eps
- bzip raw file/motif/JPG/
- bzip raw file/motif/JPG/1.jpg
- bzip raw file/motif/JPG/10.jpg
- bzip raw file/motif/JPG/2.jpg
- bzip raw file/motif/JPG/3.jpg
- bzip raw file/motif/JPG/4.jpg
- bzip raw file/motif/JPG/5.jpg
- bzip raw file/motif/JPG/6.jpg
- bzip raw file/motif/JPG/7.jpg
- bzip raw file/motif/JPG/8.jpg
- bzip raw file/motif/JPG/9.jpg
- bzip raw file/motif/Job Status - MEME Suite.html
- bzip raw file/motif/Job Status - MEME Suite_files/
- bzip raw file/motif/Job Status - MEME Suite_files/Markdown.Converter.js.download
- bzip raw file/motif/Job Status - MEME Suite_files/analytics.js.download
- bzip raw file/motif/Job Status - MEME Suite_files/index.html
- bzip raw file/motif/Job Status - MEME Suite_files/meme_icon.png
- bzip raw file/motif/Job Status - MEME Suite_files/menu-configure.js.download
- bzip raw file/motif/Job Status - MEME Suite_files/menu-data.js.download
- bzip raw file/motif/Job Status - MEME Suite_files/menu-path.js(1).download
- bzip raw file/motif/Job Status - MEME Suite_files/menu-path.js.download
- bzip raw file/motif/Job Status - MEME Suite_files/menu.css
- bzip raw file/motif/Job Status - MEME Suite_files/menu.js.download
- bzip raw file/motif/Job Status - MEME Suite_files/motif_logo.js.download
- bzip raw file/motif/Job Status - MEME Suite_files/site.js.download
- bzip raw file/motif/Job Status - MEME Suite_files/status.css
- bzip raw file/motif/Job Status - MEME Suite_files/status.js.download
- bzip raw file/motif/Job Status - MEME Suite_files/style.css
- bzip raw file/motif/Job Status - MEME Suite_files/utilities.js.download
- bzip raw file/motif/MEME.html
- bzip raw file/motif/MEME_files/
- bzip raw file/motif/MEME_files/d3.v5.min.js.download
- bzip raw file/motif/MEME_files/jspdf.min.js.download
- bzip raw file/motif/PNG/
- bzip raw file/motif/PNG/1.png
- bzip raw file/motif/PNG/10.png
- bzip raw file/motif/PNG/2.png
- bzip raw file/motif/PNG/3.png
- bzip raw file/motif/PNG/4.png
- bzip raw file/motif/PNG/5.png
- bzip raw file/motif/PNG/6.png
- bzip raw file/motif/PNG/7.png
- bzip raw file/motif/PNG/8.png
- bzip raw file/motif/PNG/9.png
- bzip raw file/motif/locations.pdf
- bzip raw file/motif/meme-motif-locations.svg
- bzip raw file/motif/meme.txt
- bzip raw file/motif/meme.xml
- bzip raw file/motif/motif-locations.svg
- bzip raw file/motif/motif_locations.pdf
- bzip raw file/motif+tree+cds.svg
- bzip raw file/newmafft_trimal30_LG(√)/
- bzip raw file/newmafft_trimal30_LG(√)/newmafft_trimal30_LG.bionj
- bzip raw file/newmafft_trimal30_LG(√)/newmafft_trimal30_LG.ckp.gz
- bzip raw file/newmafft_trimal30_LG(√)/newmafft_trimal30_LG.contree
- bzip raw file/newmafft_trimal30_LG(√)/newmafft_trimal30_LG.iqtree
- bzip raw file/newmafft_trimal30_LG(√)/newmafft_trimal30_LG.log
- bzip raw file/newmafft_trimal30_LG(√)/newmafft_trimal30_LG.mldist
- bzip raw file/newmafft_trimal30_LG(√)/newmafft_trimal30_LG.splits.nex
- bzip raw file/newmafft_trimal30_LG(√)/newmafft_trimal30_LG.treefile
- bzip raw file/newmafft_trimal30_LG(√)/newmafft_trimal30_LG.uniqueseq.phy
