# Supplementary material for: Genome-wide systematic characterization of bZIP transcription factors and their expression profiles during stem in tumorous stem mustard
Source: PeerJ. 2026 Jan 14;14:e20518. doi: 10.7717/peerj.20518 (PMC12811965; doi:10.7717/peerj.20518)
Supplement: Supplemental Information 17 [file peerj-14-20518-s017.zip › bzip raw file/Subcellular localization prediction/BUSCA_JOB_f19ab9eb-74a7-4e2c-bf36-647032949ab7.csv]

Accession	GOids	GOterms	Score	Signal Peptide	Mitochondrion Transit Peptide	Chloroplast Transit Peptide	Transmembrane Alpha Helix	Transmembrane Beta Strand	GPI-anchor
BjuA001111	GO:0005634	C:nucleus	1.0
BjuA001569	GO:0005634	C:nucleus	1.0
BjuA002075	GO:0005634	C:nucleus	1.0
BjuA002828	GO:0005634	C:nucleus	1.0
BjuA003230	GO:0005634	C:nucleus	1.0
BjuA005478	GO:0005634	C:nucleus	1.0
BjuA006024	GO:0005634	C:nucleus	1.0
BjuA008307	GO:0005634	C:nucleus	1.0
BjuA008715	GO:0009507	C:chloroplast	1.0
BjuA009096	GO:0005634	C:nucleus	1.0
BjuA010437	GO:0005634	C:nucleus	1.0
BjuA012575	GO:0005634	C:nucleus	1.0
BjuA012577	GO:0005634	C:nucleus	1.0
BjuA012644	GO:0005634	C:nucleus	1.0
BjuA014103	GO:0005634	C:nucleus	1.0
BjuA014273	GO:0005634	C:nucleus	1.0
BjuA014675	GO:0005634	C:nucleus	1.0
BjuA014686	GO:0005634	C:nucleus	1.0
BjuA015073	GO:0012505	C:endomembrane system	0.9				408-432
BjuA015229	GO:0005634	C:nucleus	1.0
BjuA016969	GO:0005634	C:nucleus	1.0
BjuA017309	GO:0012505	C:endomembrane system	0.88				301-322
BjuA017316	GO:0005634	C:nucleus	1.0
BjuA018344	GO:0005634	C:nucleus	1.0
BjuA018972	GO:0005634	C:nucleus	1.0
BjuA021448	GO:0005634	C:nucleus	1.0
BjuA022725	GO:0005634	C:nucleus	1.0
BjuA024129	GO:0005634	C:nucleus	1.0
BjuA024436	GO:0005634	C:nucleus	1.0
BjuA025064	GO:0005634	C:nucleus	1.0
BjuA025127	GO:0009507	C:chloroplast	0.89
BjuA025359	GO:0005634	C:nucleus	1.0
BjuA025542	GO:0005634	C:nucleus	1.0
BjuA025558	GO:0005634	C:nucleus	1.0
BjuA026586	GO:0005634	C:nucleus	1.0
BjuA026652	GO:0005634	C:nucleus	1.0
BjuA026821	GO:0005634	C:nucleus	1.0
BjuA027015	GO:0005634	C:nucleus	1.0
BjuA028313	GO:0005634	C:nucleus	1.0
BjuA029457	GO:0009507	C:chloroplast	0.68
BjuA031284	GO:0005634	C:nucleus	1.0
BjuA031302	GO:0005634	C:nucleus	1.0
BjuA031472	GO:0005634	C:nucleus	1.0
BjuA032576	GO:0009507	C:chloroplast	0.73
BjuA032964	GO:0005634	C:nucleus	1.0
BjuA033921	GO:0012505	C:endomembrane system	0.84				306-327
BjuA034470	GO:0005634	C:nucleus	1.0
BjuA035384	GO:0009507	C:chloroplast	0.76
BjuA035385	GO:0009507	C:chloroplast	0.74
BjuA035826	GO:0005634	C:nucleus	1.0
BjuA036326	GO:0005634	C:nucleus	1.0
BjuA036543	GO:0005634	C:nucleus	1.0
BjuA036544	GO:0005634	C:nucleus	1.0
BjuA037531	GO:0005634	C:nucleus	1.0
BjuA040338	GO:0005634	C:nucleus	1.0
BjuA040728	GO:0005634	C:nucleus	1.0
BjuA040759	GO:0005634	C:nucleus	1.0
BjuA041107	GO:0009507	C:chloroplast	0.83
BjuA041305	GO:0005634	C:nucleus	1.0
BjuA041565	GO:0005634	C:nucleus	1.0
BjuA041795	GO:0005634	C:nucleus	1.0
BjuA042006	GO:0005634	C:nucleus	1.0
BjuA042224	GO:0005634	C:nucleus	1.0
BjuA043003	GO:0005634	C:nucleus	1.0
BjuA043791	GO:0005634	C:nucleus	1.0
BjuA044074	GO:0005634	C:nucleus	1.0
BjuA044741	GO:0009707	C:chloroplast outer membrane	0.74			1-64	173-188
BjuA044794	GO:0005634	C:nucleus	1.0
BjuA045602	GO:0005634	C:nucleus	1.0
BjuA046946	GO:0005634	C:nucleus	1.0
BjuA047038	GO:0005634	C:nucleus	1.0
BjuB002172	GO:0009507	C:chloroplast	0.93
BjuB005843	GO:0005634	C:nucleus	1.0
BjuB006374	GO:0005634	C:nucleus	1.0
BjuB006877	GO:0005634	C:nucleus	1.0
BjuB007520	GO:0005634	C:nucleus	1.0
BjuB007813	GO:0005634	C:nucleus	1.0
BjuB008492	GO:0005634	C:nucleus	1.0
BjuB008568	GO:0005634	C:nucleus	1.0
BjuB009536	GO:0009507	C:chloroplast	0.81
BjuB009816	GO:0009507	C:chloroplast	0.81
BjuB010770	GO:0005634	C:nucleus	1.0
BjuB011393	GO:0005634	C:nucleus	1.0
BjuB013140	GO:0005634	C:nucleus	1.0
BjuB015072	GO:0005634	C:nucleus	1.0
BjuB015428	GO:0005634	C:nucleus	1.0
BjuB016538	GO:0005634	C:nucleus	1.0
BjuB016810	GO:0005634	C:nucleus	1.0
BjuB017666	GO:0005634	C:nucleus	1.0
BjuB019686	GO:0005634	C:nucleus	1.0
BjuB020302	GO:0005634	C:nucleus	1.0
BjuB020303	GO:0005634	C:nucleus	1.0
BjuB020783	GO:0005634	C:nucleus	1.0
BjuB021273	GO:0005634	C:nucleus	1.0
BjuB022206	GO:0005634	C:nucleus	1.0
BjuB023599	GO:0005634	C:nucleus	1.0
BjuB023986	GO:0005634	C:nucleus	1.0
BjuB025396	GO:0005634	C:nucleus	1.0
BjuB026462	GO:0005634	C:nucleus	1.0
BjuB026592	GO:0005634	C:nucleus	1.0
BjuB027387	GO:0005634	C:nucleus	1.0
BjuB027759	GO:0005634	C:nucleus	1.0
BjuB028673	GO:0005634	C:nucleus	1.0
BjuB028919	GO:0005634	C:nucleus	1.0
BjuB029839	GO:0005634	C:nucleus	1.0
BjuB032115	GO:0005634	C:nucleus	1.0
BjuB033496	GO:0005634	C:nucleus	1.0
BjuB033515	GO:0005634	C:nucleus	1.0
BjuB035721	GO:0005634	C:nucleus	1.0
BjuB036793	GO:0005634	C:nucleus	1.0
BjuB036859	GO:0005634	C:nucleus	1.0
BjuB037083	GO:0005634	C:nucleus	1.0
BjuB037545	GO:0005634	C:nucleus	1.0
BjuB037744	GO:0005634	C:nucleus	1.0
BjuB038364	GO:0005634	C:nucleus	1.0
BjuB038400	GO:0005634	C:nucleus	1.0
BjuB038543	GO:0005634	C:nucleus	1.0
BjuB039707	GO:0005634	C:nucleus	1.0
BjuB040792	GO:0005634	C:nucleus	1.0
BjuB040834	GO:0005634	C:nucleus	1.0
BjuB041251	GO:0005634	C:nucleus	1.0
BjuB041699	GO:0005634	C:nucleus	1.0
BjuB041950	GO:0005634	C:nucleus	1.0
BjuB042043	GO:0005634	C:nucleus	1.0
BjuB042050	GO:0005634	C:nucleus	1.0
BjuB042069	GO:0005634	C:nucleus	1.0
BjuB042240	GO:0005634	C:nucleus	1.0
BjuB042879	GO:0005634	C:nucleus	1.0
BjuB042975	GO:0005634	C:nucleus	1.0
BjuB043752	GO:0009507	C:chloroplast	0.74
BjuB044565	GO:0005634	C:nucleus	1.0
BjuB045228	GO:0005634	C:nucleus	1.0
BjuB045319	GO:0005634	C:nucleus	1.0
BjuB046236	GO:0005634	C:nucleus	1.0
BjuB046419	GO:0005634	C:nucleus	1.0
BjuB046696	GO:0009507	C:chloroplast	0.73
BjuB047102	GO:0005634	C:nucleus	1.0
BjuB047306	GO:0005634	C:nucleus	1.0
BjuB048226	GO:0005634	C:nucleus	1.0
BjuB049020	GO:0009507	C:chloroplast	0.8
BjuO000631	GO:0005634	C:nucleus	1.0
BjuO002133	GO:0005634	C:nucleus	1.0
BjuO002525	GO:0005634	C:nucleus	1.0
BjuO002570	GO:0005634	C:nucleus	1.0
BjuO004809	GO:0005634	C:nucleus	1.0
BjuO004828	GO:0005634	C:nucleus	1.0
BjuO009504	GO:0005634	C:nucleus	1.0
BjuO010199	GO:0005634	C:nucleus	1.0
BjuO010352	GO:0005634	C:nucleus	1.0
BjuO010363	GO:0005634	C:nucleus	1.0
BjuO010366	GO:0005634	C:nucleus	1.0
BjuO010482	GO:0005634	C:nucleus	1.0
BjuO011409	GO:0005634	C:nucleus	1.0
