# Supplementary material for: Genome-wide systematic characterization of bZIP transcription factors and their expression profiles during stem in tumorous stem mustard
Source: PeerJ. 2026 Jan 14;14:e20518. doi: 10.7717/peerj.20518 (PMC12811965; doi:10.7717/peerj.20518)
Supplement: Supplemental Information 17 [file peerj-14-20518-s017.zip › bzip raw file/bZIP_pep.fa]

>BjuA001111
MEPSSLRANQSSILSEIERMPEAPRQRISHHRRARSDTFFSGESIDDLLLFDPSDVDFSS
LDFLNAPTPQTQPQPQPSPMSVDSPPEETSSNGAPPIPLPPGRHVRSFSVDSESNFFDDL
AATEDTQFARPTSSGGRKGHHHRSNSMDGATSSGSFNMDSILAAVNCKDGAKKNMGMASD
RLAELALLDPKRAKRILANRQSAARSKERKIKYTGELERKVQTLQNEATTLSAQVTMLQR
GTSDLTTENKHLKMRLQALEQQAELRDALNEALRGELNRLKIAAGEIPQGNGNSFNNNRS
QFSSQLGNNKNQQMSTNGQPSSFMDFNKRG
>BjuA001569
MESSPHRSHHCFDILEGMPPQDDHFNSSFLQNPNFHVHLQSISPNLSTRSNNNRSDHLNP
NGEPFCHREGLDPDERRARRVVSNRESARRSRMRKKKQIEELQQQVEQLMVLNHNLSEKV
INLLESNHQIIQENSHLKEKVNSFHLLMAEMLIPMRNVDGSINDRDANHLRGETSNRTNT
FFGR
>BjuA002075
MTESTFSIANPPDLNPNTLPDPEMISVPPLDPLFLSASDPISDLSFLLDDENGDLADLDF
SFDDSVDFFDFDLDADLPVAITESIATHANMDSPEIKIVDRGLEDGSDSVHSQVSSQGSK
SKRKKGDSGGEYRSFKYQKSDEKSASPVEEDDEKKKARLIRNRESAQLSRLRKKQYVEEL
QGKVKSMNSTIAELNGKISYVMAENAALRQQMMAPPPMNPYIAPPPLPYQWMPYPPPYPY
GSQIPLVPKLPLPSCSRPKKGEGRSKLKKVASVSFIGILFFMFLFGMLVPFMNVDNGGDR
GLAKYEGRRHYDEHRGKVLMVGDGSDVRRESVCSIRDSCGGVEGRLSNASEPLFASLYVP
RNDGLVKIDGNLIIHSVLANEKAKRNVSETIKSKEPDLTVPGALSSALAVPDVRGNGAML
PHSSKALSSGSPDGKRLHQWFHEGGAGTLMDYSMCTEVFQFDISPGAIVPSSVSNVTREH
LQNVTTTRDKRMKNRRILEGLPVSRLASELNITEALASKYAQNKSFHGKANTKPTSSSMV
VSVLLDPREVVDSETDRVMPSNPKSLSRIFVVVLLDSVKYVTYSCVLPRSGDTDDFVSTN
GYLIYLGKNLISWSSKKQKGVARSSTEYRAVANTASEADQLRVQHVSTQDQLADTLTKPL
PRTPFQTACSKIGVISVPPF
>BjuA002828
MLSTVPAISFLEPGTVNHFSGFQTGFTPWEGDCFDLLSMNQFLIEPAVPSPCYGESDSGL
VRTNSGFDDIKTGSDESCAGFIKPGFEDTVSSQGLLCTQGDKPDPDDPKQWTALANFEPG
EKKHNRNKLIQPEMTDERKRKRMESNRESARRSRMRRQSHIDNLRNQVNQLDLENRELGN
RLRLVIYHLQQVNTDNNRLVTEQEMLRLRFSELRRILILRQLQQQQQWELNNRRMIMYEQ
NPSTII
>BjuA003230
MGSRFNFVDDAKQPALGAGVPLTRQNSVFSLTFDEFQNSWGGGVGKDFGSMNMDELLKNI
WTAEESHSIMANNTSFNNTFNGGLSVGVGGEIGVGGGLQRQGSITLPRTISQKRVDDVWK
ELMKDDDAGSGGGGASGVPQRQQTLGEMTLEEFLVRAGVVREEPQQVERVDSFNGGFFGF
GSDAGLGSARNGFGPNLVRPDLLTTQTQPLQMQPQQPQKVHQPQQLIQKQQDVAFPKQST
IAFSNTVDLVNRSQPPTQEVKPSVLGVRDRPMNNNNLLQAVDFKTGVTVAAVSPGSQMSP
ELTPKSNMDASLSPVPYMFGRVRKTGAVLEKVIERRQKRMIKNRESAARSRARKQAYTLE
LEAEVAQLKEQNEELQRKQVEIIEKQKKQLNTVTYIVSSGADASAMGMQKAMLEKDTDRS
LVESLLMKASKELNKEQKL
>BjuA005478
SSEESEEEELMVPDMEAAGSTGVVSSSADDGANNPETDQTQNAKRPRGRNPVDKEYRSLK
RLLRNRVSAQQARERKKVYVSDLESRANELQNNNDELEEKISTLMNENTMLRKMLINTRP
KADENH
>BjuA006024
MGKSEEPKVTKSDNKPSSPPADQTNVHVYPDWAAMQAYYGPRVAMPPYYNSAMAAASGHP
PPPYMWNPQHMMTPYGTPYAAVYPHGGGVYAHPGFPMGSQPHGQKGATPLTTPGTPLNID
TPSKSTGNTENGLMKKLKEFDGLAMSLGNGNNGDEGKRSRNSSETDGSSDGSDGNTTGAD
EPKLKRSREGTPAKDEKKHLVQSSSFRSVSQSSGDNNCVKPSVQGGGGAIVSAAGVSANS
NPTFMSQSLAMVPPETWLQNERELKRERRKQSNRESARRSRLRKQAETEELARKVEALTA
ENMALRSELNQLNEKSNNLRGANATLLDKLKSSEPEKRVKSSGNGDDKNKKQGDNETNST
SKLHQLLDTKPRADGVAAR
>BjuA008307
MQPQADVFSLHNYINSSNPSPYPSHFPISPPYPINGLNLNPFYGIQSATNNPQSMSLSSN
STSDEAEEQQTDKNIINERKQRRMISNRESARRSRMRKQRHLDELWSQVMWFRVENYQLL
DKLNNLSESHEKVLQENVQLKGETSELKQVISDMKIQSPFSCFRDDIIPIE
>BjuA008715
MSSILPGFLSQPIVPNHVQTLETRFTPWDDHASDLFSIFDSPVCPVEVNPAVEKTNSCQT
LNNPCPDMEDKPLNLTGLNVFFPKKDERQKKRKKSNRESARRSRMKKQKYLDDLRSQLNQ
LNTENRQLGNQLRYVMHHCQHANMENDRLRLEHQILHEKLLNLRQALVLRQIQQSSTCAT
WSCVNSTVVTVHQNPSMLRDHVI
>BjuA009096
MEAEDQHPSHYFNLFEGDSLKNDHFNLQNPQNDHNHDHDQDLHVHDHGTHPQASVVMDQE
KRLRRMVSNRESARRSRMRKRKQIQEMKMHVEQLTVDANYNLYNKVISLLEKTRQILHEN
SQLEEKLSYFHQYFMEDRMVLPGNNIDCDITRQYLHQPTW
>BjuA010437
MKSGFSADDPTDSFWPPPPPPSPPLSPGDGMTRSQSEWAFQMLLEEISSVPAGSSISSSS
ATDNAIGRSYPPQVRSESSVSRNEEASSNVVVMQKPSCNGATSSFVEEFDPNHYQAVLKS
KLELACAAVALRVSTVTPEDSSASSGNLNQVSPVGSQTQGSAVAQMSPAVSSVSDAPSFD
TQRQRDIQSRLAASDSDDSDDEDPDGETVTTVNADPTNVKRARRMLSNRESARRSRRRKQ
EQMSGLDSQVGQLRGEHATMLKRLSEVTQKFSTAVVDNRILKADIETLRTKVKMAEDTVK
RVTGMNPRLLAKPYSIPFDRTLMGTSQPNLNQTDMIPNQISENDSFASNSVVSLEASCNA
FEATSWICDK
>BjuA012575
MSLQRPNGNSSSSSSPKKRTTEESDEELLMVPDMEAAGSTGVLSSSADDGVNNPEIEQTQ
NATSTAKRRRGRNPEDKEYRSLKRLLRNRVSAQQARERKKVYVSDLESRANELQNNNEQL
EEKISTLMNENTMLRKMLINTRPKADDN
>BjuA012577
MSLQRPYGNSGSSSSPKKHKTEESDEELLMVPDMEAAGSTGVQSSSADDGVNNPEIDQTQ
NETSTAKRRRGRNPEDKEYRSLKRLLRNRVSAQQARERKKVYVSDLESRANELQNNNEQL
EEKISTLMNENTMLRKMLINTRPKADDN
>BjuA012644
MGTHINFNNLGGGGSYQMKPTDTTNPLARQSSVYSLTFDELQSTFCGPGKDLGSMNMDEL
LKSIWTAEEAQAMTSSAATAVAQHGGGNLQRQGSLTLPRTISQKTVDEVWKFLITKDGEM
GGSSNGESNAQQTLGEMKIEDFLFRAGVVREDNNEFYGNNGAAEGLGFGFGQLNQNNISF
NGTNDSMILNQPQQQSHPQQQHQHQRLPQTIFPKQGNVEFTAHVGMVNNYNGLGSFRGEG
VKIGATSPGTSSGENNSFSPVPYVLNRGRRSHTGVEKVIERRQRRKIKNRESAARSRARK
QAYTLELEAEIEKLKKVNQELQRKQAEMMEMQKNEFYGVLYKRFLYLHPPGNSGYNVTLR
KKPSHLSLTSLYPPQQPLQAQDAMAHSFNLTASGLA
>BjuA014103
MDSSSSGTTSSTIQTSSGPEENLMEQRKRKRMLSNRESARRSRKKKQKLLDDLTAQVNQL
KKENSEIVTSVSITTQHYLTVEAENSVLRAQLDELSHRLESLNDIIGFLDNTNGICSNTL
SGPESDDFLVSQFNMNMFYMNQPLMASSDALLY
>BjuA014273
MSEPGLVNQFQGFQTGFTPWEWDCSDLFSVNQLSLEPAVPSPCFAESDSGLVKIKSGFDD
IKPGSDENYTGFIKTKPGFDEAQSSHGVPDEPDSDDPKQWTAIVSLHSGEQNHNRNKLIQ
PEMTEEKKRKRMESNRESAKRSRMRKQSHINNLRNQVNQLDMENRELKNRLQLLTYQLQR
VNTDNIQLVAEQDILRLRLSEMRRILMIRRQQQWELNNRRMIMTEQNPSTIMDHMIYISK
>BjuA014675
MDSQREPKSHSLNRQGSSHYSLTLDEVQTHLGGSGKALGSMNLDELLKSVCSVDSNGDTT
QEGGGGLSRQRSLTLPRDLSKKTVEEVWKDIQQNTNGGSNNAHKEPTLGEMTLEDLLLKA
GVMTETVTGLGQNIPQAGPWVQYHQLPSMLQGQSFMPYPVADMQAMVSQTSLMGGLSDTQ
TPGRKRVASGEVVEKTVERKQKRMIKNRESAARSRARKQAYTQELEIKVSRLEEENERLR
RQKEVEKILPSAPPPDPKRQLRRTSSAPF
>BjuA014686
MAEPAVDSFYNSSFEIENSFSDLDVDFELTFDDLYFPSENESFFIPVEVEEEATTTCKTS
MTKRKKEIEEDDEKRDARLVRNRESALVSRQRRKHYVEELEDKVKSLQSVITDLNSKVSY
FMSENASLRHKVGPGKGMCWPPVVPWMPYLGSHQVVPLLPIPRLKPQRPVAKVKKTKKVA
SVSVLGLLFCLFLFGALVPIIVNVSYGGRVLDVSVNNSSGRGNLSATENYVPLGNGSELL
GASLFVPRNEKLVKLDGNLIIHSILASEEDTASDSTRTRDMSKYLNTEKRKTDDSKEKLN
STRTNGEVQQWFREGVAGPMFSSGMCTEVFQFDVSSTSGATFPTSPATQQHKGNNNRRIL
RDGHPLSNLNLSKDQNSSNKENSSTNKSFPSMVVSVLIDPREEGSDGVFIVVLVDNVKYV
TYSCVLPRPEEVPHLVTT
>BjuA015073
MEKTLSVEEISCNHLWSELAEETNGTTAKGMMNRSDSEWAFQRFIQESSSAGEAAYGVSV
SGPPSPSVPVDSEEYREFLKSKLNLACAAVAMKRGAFSKPQDTSGRSENGGAYTSTASDQ
GSLASSKATPVMSSAITSGSELSGDEEETNMNPTNVKRVKRMLSNRESARRSRRRKQAHL
NELETQVSQLRVENSNLMKGLTDVTQTFNEAAVENRVLKANIETLRAKVKMAEETVKRLT
GFNPMYHTMPQVSTVSNPSETSDSVDTSIRVTTSEISSGNKNKALTGCKMNRTESMRRVA
SLEHLQKRIRSVGDQYYFYFCFPLVFNLSPPSGLSCEYYQGNRNTHITSEPEDSSNGYKC
CDSFISHTSLFASLIISLFLLLRLLHCDDSTKHPFSSGGSTGTEEKVTNLYNALFGLGVP
ELAVVAGVVALLFGPKKLPEIGKTVKSFQQVLIIDTDRTWTF
>BjuA015229
MESVVNKLEQKMRSGWSVEKKKKKKKEKDLQEERWFLENGSILLEKLTADCNGKSVPLRT
FSSDQILKATNNFDSSCFIAFEGLHTWWYRGIIENRTYMIKRYLVDKGTEHKVAEVYNDF
VLSARMSTHSNFLKLLGCCLESSYPVLVFEDAQHGVLNQRGGVMVNWEESFLPWNVRLKI
GKEIANALSYLHTAFPKITIHRDVKPTHVFLDKNWTAKLFGFSLSITLPEGKTKSATVPV
VGTSGYIDPSYRVTGSVTEYTDVYSFGVFLLVLLSGRPVFFTDYSNGKREGVTGYVKGLY
EKDKLDEVIDTKMIWSLESKIDMDGEEIEPWARASGGCSHTHSCNPPGPEDASHSHTCFH
THTHLIIPDSQENDHSDSSNKRRPCGNREAVRKYREKKKARTAYLEDEVKRLQSMNEFLL
RKLQSQAIVEAEIIRLRTLLAEMQKTIDDELGGFSFQKQCNGSGFVFKEGDVSFCLAY
>BjuA016969
MKGNTTGGNEGDATRQSEVKEKLPIKRSRGSLGSLNIITGKNSGASANGAYSKSGKSASD
GSSEGSDANSQNHLHQFMESLLQCHEMVAVHSLGYRTIENVKRQRRKQSNRESARRSRLR
KQAECDELAQRAEVLNEENASLREEINKLRSQCEELTSENTSLKDQLLSFPTLEGVAMDK
DEQEPPDPNQTGVAETKADSYKDSK
>BjuA017309
MAESITEEPPPSEFDPLFDQLHNSSSDQTPIGELMSDLGFPIDANFELTFDGMEDLYLPA
EDETFLLPDNGSNQEQFGDFTPESEGSAIFGDTDKNIHRNSESPKDSDDRCSGDERTLDQ
LSSQGSDNRGSDVSEAVDQKVKVEEASATKRKKEDDTSDESRSSKYMRSGEESAVVTGEE
EEEEDEKKKRARLMRNRESAQLSRQRKKHYVEELEEKVKSMHSAITDLNGKISYFMAENA
ALRQQLGPPPPPMGMYPPIWMHCPPYMVKQQGGGQVPMIPIPRLKPQNPVKAKSKKSESK
TKKVASITFLGLLFCLFLFGALAPVVNVNYGGISGGAFYGSYRSNYVTDQVYNQHRNRVL
DTSRGNERDSVPPGNGSEPLVASLFVPRNDKLVKIDGNLIINSILASEKALASESNERKA
DGVTPKDHSLALPLPDVGMIEDMAKHLVRTKAEKQKALSSGFADTLKDQIKTKAASGEMQ
QWFRDGVAGPMFSSGMCTEVFQFDVSSTSGAIIPASAATNVSSEHNKNATDTQRRKNRRT
LRGLAIPLPGSEHQRNSSSKEIKPVSSMVVSVLVDPREGGDGDIDGMIGGPKSLSRVFVV
VLQDSAKYVTYSCVLPRPGAPHLMTT
>BjuA017316
MGSLRGDMEEPIHQSLPRGNSLYSLKLHEVQTHLGSSSKPLGSMNLDELLKSVVSAEANH
PPEEGTEDGITRQGSLTLPRGLSRKTVNDVWRDIQHDENGCSSNPNKQPTLGEITLEDLL
MKAGVVTETMTVPQNVVNVASNGQWAQYPQQQHQGFMPYPVCDMQEMVPPTALMMSGLSE
TQQVHGRKRVASSGGEFVERIVERKQKRMIKNRESASRSRARKQAYTQELEIKVSSLEEE
NQKLRRLMEVEKILPSEPPPEPKWKLRRTSSASF
>BjuA018344
MASNEMEKSSKEKEPTTPPPPPPSSQEPSSAVSAGMATPDWSGFQAYSPMPPHGFVASSP
QPHPYMWGVQHMNMMPPYGTPPHPYVAMYPPGGMYGHPSMPPGSYPYSPYAMPSPNGMTE
ASGNTTGGEGGDAKQSEVKEKLPIKRSRGSLGSLNMITGKNNEPGKNSGASANGAYSKSG
ESASDGSSEGSDANSQNGSGSGQERKDENGDSANAPRNGTPVSQTVPIMPMPAAGPPTNL
NIGMEYWGAPTSVAIPGMHGKASAPVPGVAAPVSRDGGHSQPWLQDDREIKRQKRKQSNR
ESARRSRLRKQAECDELAQRAELLNEENATLRAEINKLKSQCDELTSENTSLKDQLLSFP
SLEGINMDKDDQEPEAYQPGVTERKVDDTYKNST
>BjuA018972
MVSRETEMMSEREVETSTAQARQNGGAGGGGGGENHPFSSLGRQSSIYSLTLDEFQHALC
ENGKNFGSMNMDEFLVSIWNAEENNNNNHQASAAASHPVPPSHNGFNNNNNGGTESGVFS
GGGGSSGNQGVNKKPGIAKQPSLPRQGSLTLPAPLCRKTVEEVWSEIHRGGGSGDGDNSN
GRSTSSSNGQNNANNGGGESAARQPTFGEMTLEDFLVKAGVVREHPTNPKPMLNPTPTSV
IPASTQQQQLYGVFPGGGDPSFPVGVGSDPSGYGKRAGGGGYQQAPPVQSGVCYGGGGGF
GAGGQQMGMVGPLSPVSSDGLGHGQVDNIGGQYGVDMGGLRGRKRVVDGPVEKVVERRQR
RMIKNRESAARSRARKQAYTVELEAELNQLKEENAQLKHALGELERKRKQQYFESLKTRA
QPKVPKVSGRLRTLMRNPSCPL
>BjuA021448
MGTHINFNSLDVDSSGGNGSDNSQSKPLGRQSSLYSLTFDELQSTLGEPGKEFGSMNMDE
LLKNIWTAEETTQPIMTTTSSIASVQQPSSGFAPGGGSLVQRQGSLTLPRTLSQKTVDEV
WKHLMSKDSSNGTDAPERQETLGEMTLEDFLLRAGVVKEDSQQNQNNCVSTGLGFGFGQP
NQNNISFKGNNSSMILNQAPATMQQQQLQPPHQRLPPTIYPKQANVTFAAPVSNNNSGFA
AMGRGGVTVASTSPSAENNAAWSSPVPYVFGGQGRRSNTGVVEKVVERRQKRMIKNRESA
ARSRARKQAYTLELEAEIENLKQLNQDLQRKQAEIMKTQKNELKEPSKQRPWLAKTQCLR
RTLTGPW
>BjuA022725
MGMASDRLAELALLDPKRAKRILANRQSAARSKERKDRYTGELERKVQTLQNEATTLSAQ
VTLLQRGTSDLTTENKHLKMRLQALQQQAELRDALNEALREELNRLKMAAGEIPQGKGNS
YNCTQFLSQFGNNKNQQMSTNGQPSFLDFTKRG
>BjuA024129
MQPQTDVFSLQNYLNSSIPSPYPSHFQISSPFPINGQNPNSFYGFQNATNNPQSMSLSSN
NSTSDEAEEQQTDKNIINERKQRRMISNRESARRSRMRKQRHLDELWSQVMWLRIENHQL
LDKLNNLSESHEKVLQENAQLKEETSELKQVISDMQIQSPFSCFRDDIIPIE
>BjuA024436
MIPAEITGYFQYLSPEDLTMIPAEFNVINMPSSPTSSSSLNYLNDLINNNNYSSSSNGQD
LMLSNNSTSDEDHHHNHRQSIIILDERKQRRMLSNRESARRSRMRKQRHLDELWSQVIRL
RNDNNCLIDKLNSALETQDNVLKENSKLKEEASDLRRLVCDLKSNKYNSF
>BjuA025064
MASFKVMHSPTSTNSDPSRRIPSSSIRPRRDPNARILGGYDGYSPAAMTVEGILHETFAS
DPPATDSSLLMDASPTATVSGGTDTRGKSVDEVWRGMKEEEEMMTLEDFLAKATGEDGGG
ESDDVDVKIPPAESYGFDHHNPFQMIDKVEGSIVAFGNGVDVYGGGARGKRARVMMEPLD
KAAAQRQRRMIKNRESAARSRERKQAYQVELETLAAKLEEENEKLSVEIEEKRKERYQKL
MEFVIPVVERPKQEPRFLRRIRSLEW
>BjuA025127
MDNNWNFKTLGTGPRGAMSRLPVSAPLSQQGSLYSRTLDQIQNNLGKDYGSMNMEEFLMS
IYNAEGTQGIVPTNGVNEGLHRQGSITLPRILSQKTVDEVWKYITEEEHTHNDGGRTNIP
QIQKQPTLADITLEDFLTLAGAILDPSSISGFPNTSLNVEFQQKPMVSDVLGNINTVPIN
RVHGSYLHPNVNGSTSAYKPRQEQQQQHNPFQPQQPNMSKPHGYGYGTQVAFTSGQVNAH
GIRDSYMESGDQSHQENNVTLVQSVAPVPGGAMSVEVCSQITPFPVLDGMPKINAGSSIV
SPFPFTTTVSNSVRDRNRNNGIAAEKKLVEKTYRRKIKNRESAARSRARKMLQTMELEAE
AEKLRKENHELLKKQGKEITNGSTKRLRRTKSNIQ
>BjuA025359
MASSSSTYRSSSSSDGGNPSDSAVTVDERKRKRMLSNRESARRSRMRKQKHVDDLTAQIN
QLSSDNRQILTSLTVTSELYMKIQAENSVLTAQMAELSTRLESLNEIVDLVTTTNGGGDQ
IAGCGFDDRTAGINCDGYYDDMMMSGVNHWGGSVYTNQPIMANDINMY
>BjuA025542
MKCMILMTSSGSRSNMNFKNNNNMGNEPPGDGGGGGALTRQGSIYSLTFDEFQSSLGKDF
GSMNMDELLKNIWTAEETQAMAVAASTSGVIPLAGEGLPLQRQGSLTLPRTLSTKTVDQV
WKDLSKDGGGGTNLTQSQSQRQQTLGEVTLEEFLVRAGVVREEAQIAAKDANTGFSVQAS
PQVVPGLMGNLGAETVNHMQVQGSSLLLNVNGARSTYQQHQPIMPKQPGFGYGTHVGPGI
RGGLMGLGDQSPTNNMGLVQGVVGAVSPVTPVSADGIGKTNGDSSSLSPSPYMFNGVRGR
KSGTVEKVVERRQRRMIKNRESAARSRARKQAYTVELEAEVAKLKEENQELQRKQAKIME
MQKNQEMEMMNIQGGAKKKLRRTESGPW
>BjuA025558
MNFKNNNLGNEPPGDGGGGEALTRQGSIYSLTFDEFQSSLGKDFGSMNMDELLKNIWTAE
ETQAMATAASTSGGVIPLAGGQEGLPLQRQGSLTLPRALSTKTVDQVWKDLSKDGGGTNM
TQSQSQQRQQTLGEVTLEEFLVRAGVVREEAQIAANDKGGHFGNDANTGFSVQASAQAIP
GLMGNLGAETVNHMQVQGSSLPLNVNGARSTNQQQPIMPKQPGFGYGTHVGPGIRGGLMG
LGDQSLTNNMGLVQGVVGAVSPVTPLSADGIGKNNGDSSSLSPSPYMFNGGVRGRKSGAV
EKVVERRQRRMIKNRESAARSRARKQAYTVELEAEVAKLKEENEELQRKQAKIMEMQKNQ
EMEMMNIQGGAKKRLRRTESGPWPYPSYVVSRFDHPISVQPQASPLGLWKDEAYEGLIMC
NHGFTLNQP
>BjuA026586
MDSHRVIVEDPKSQFLNRQQGSSLYTLTLDEVQTHLGSSGKPLGSMNLDELLKSVCSVEP
NQPPSVAVNEGLSRQGSLALPRAHERRDKQGTLGEMTLEDLLLKAGVVTETIPGSNHDDP
GGGAGLAPWVQYHQLPSMTQPRSFLPYLVADMQVMVSQASLMGGLSDTQTPGRKRVASGE
VVEKIVERKQKRMIKNRESAARSRARKQAYTHELEINVSRLEEENERLRRQKEVEKILPS
APPPDPKRQLRRTSSAPF
>BjuA026652
MNTIPAELTGYFQYVSPEIYNKQTPITESEYFKMPSSPTSASSFYYINGLMTNNNNNYSS
SSNVQDPVTSNNSTSDDDHQQSMVIDERKQRRMISNRESARRSRMRKQRHLDELWSQVIR
LRTDNHCLIDKLNRVSESHQLALKENAKLKEETSNLKQLISEIKSNNFLRELEDSISNSR
SDSNQMGRDFELC
>BjuA026821
MGSKSPDSDNDPRYASVTDERKRKRMISNRESARRSRMRKQKQLGDLINEVTVLKNDNAK
ITEQVDAATRRYVEMESKNDVLRAQEVELTERLRSLNSVLEMVEEISGQALDIPEIQNPW
QIPCPIMQTNHGFC
>BjuA027015
MNKTELGSPTSNSSVSTTGLLNSGSETDLQQRDLLDERKRKRKQSNRESARRSRMRKQQH
LDDLAAQVTHLRKENGHFIAGIAVTTEHYVTMEAENSILRAQLLELNHRLDSLNEIVDFV
ESSSFEMETGQGGGLVDYGGGGGGGGGGFYDGVMNTLNLGFYNQPIMASASTAGDVFNC
>BjuA028313
MPGPESETSTFHVFNHDLQTQLQTYPQETAVEEHAPVGRQNSIMSLTLDEIQMKSGKSFG
AMNMDELLANMWMTVEENNGGGAGAQQDGEKPTILPRQGSLSVPVPLCKKTVEEVWFEIQ
NGVQQPPPSSIAGQNPDEDNRRQQTLGEITLEDFLVKAGVVQEPLKTTMKMSSSDFGYNP
EFGVGLHCQTQNNYGDNRTVYNENRPFYSGMGESSSCMTGSGRSDQYLTGLNAFRIQKRI
IDGPPEILMERRQRRMIKNRESAARSRARRQAYTVELELELNQLTEENMKLKKIVEENDK
KRRQEVMNRSTQITKEKNGDKLRRIRRMASAGW
>BjuA029457
MMNKPEMRPCLTCNWSPVLPTSLPNSDRVQRDLINERKRKRLESNRDSARRSRMRKREHL
VGLTTQLEQLRKEIRKATTEVDVTTQHYTKMEAKNSVMRAQVTELNHRLNSLNQIIAFPE
SYSSAAGGFGTVTGGTAAGGFGMETAPSAAGGFGMETAPSAAGGFGMATAPSAAGGFGMA
TAPSAAGGFGMATAPSAAGGFGMATAPSAAGGFGMATAPSAAGGFGMENAPSAAAGGFEM
ETGYTAAGGFGMEAGQGGGGGFYDDGWSSGGGGEFFDGAMDPFDLGFYDEPPNMASGSTG
VGDVLNRW
>BjuA031284
MDKPDPPPNPNADPVPSSFHRRTRSDDMSMFMFTDPLSSAAAPPSSDDLPSDDDLFSSFI
DVDSLSSNPNPPISFPDPSSAAVPPPNSSSRPRHRHSNSVDAGCAMYAGDEIMDAKKAMP
PEKLSELWSIDPKRAKRILANRQSAARSKERKARYIQELERRVQSLQTEATTLSAQLTLF
QRDTNGLANENTELKMRLQAMEQQAHLRNALNEALRKEVERMKMETGEISGNSDSFDMGM
QQVQYSPSTFMAIPPYHHGSINNGQDMQQMRGFNQMSNSQSVSEFLQNGRLQGLEISSNN
SSSLVKSEGPSLSGSESSSAY
>BjuA031302
MDKEKPSGLPPPHPPGRYSAFTPNAMKPESSFPHITPSGSSSDANRFSHDISLMSDNPPK
NLGHRRAHSEILTLPDDLSFDSDLGVVGAAAADGPSFSDDTDEDLLSMYLDMDKFNSSEA
SSSQMCEQPSEPAWNERPRVRHQHSQSMDGTTSIKPEMLMSGSNEDAKKALSAAKLSELA
LIDPKRAKRIWANRQSAARSKERKMRYIAELERKVQTLQTEATTLSAQLTLLQRDTNGLS
VENNELKLRVQSMEQQFHLQDALNEALKEEVQHLKVLTGQGVSNGASMMNYGGSFGSNQQ
FYPNNQSRHTMLAAQQFQQLQIQSQKQQQQQLHQQQMYQLQQQRIQQQEQQSGVTELRRP
MSSSGLKESVTSDPEATLTKD
>BjuA031472
MNSIFSIDDFSDPFWESSPPLDSDSAKAVTAEEWTVEMFFEEIASSVTSAPVGSNNNNNN
AIVGVSSAQSLPSVSGQNDFEEDSRFLRRESDDYRRVLENKLETECAATVVALRAGSVKP
EDSTGSPETLFQPALSSPLTQGSLVTPGEAGVTSSLLGEVKKTGVPMKQVTSGSSRDYSD
DDDLDEENETTGSLKPEDVKKSRRMLSNRESARRSRRRKQEQTCDLETQVNELKGEHSSL
LKQLSNMNHKYDDAAVGNRILKADIETLRAKVKMAEETVKRVTGMNPMLLGRSNGHNNNN
NRMPLTGNSRMGGSSCIPPFQPQSNPNMGGLTTTILSPRLENTFIPTPSLNSQTNSHLQR
IRPTQTHHAAPTTNPYGWTTESQNDSTWPKKCVD
>BjuA032576
MIPAEITGYYQYLSPENLGTLPTEFNIINMPSSPTSSSSLTYLNDLINNNYSSSSIRQDL
MMGNNSTSDEDHQHHHHQSIIIVDERKQRRMLSNRESARRSRMRKQRHLDELWSQVIRLR
NENNCLIDKLNRVSETQDSVLKENSKLKEEASELRQLVCELKSNKNSDDDNNFGRKLSE
>BjuA032964
MASSSSTYRSSSSSDGGNPSGSAVAVDDRKRKRMLSNRESARRSRMRKQKHVDDLTAQIN
QLSNDNRQILTSLTVTTQLYTKIQAENSILTAQMTELSTRLESLNEIVDLVTATNGGVDQ
IDGCGFDDRTVGINCDGYYDDMMSGVNPWGGSVYSNQPIMANDMMNMY
>BjuA033921
MTESTFSIANPPEMPDLNPNTLPDPEMISVPPLDPLFLSASDPISDLSFFFDDENGDFAD
LDFSFDDSVDFVDFDLDAEPPVAISEELGSSGDQSPEAIANHANLDSPETKNVERGLEDR
SDSVHSQVSSQGSKTSGGCDTLSSPENSSVSKSTSKRKKGDSGGDYRSFKYQKSDEKSAS
PVEEDDEKKKVRLIRNRESAQLSRLRKKQYVEELQGKVKTMNSTIAELNGKISYVMAENA
ALRQQMMAAAGGGAPPPMNPYMAAPPLPYQWMPYPPPPYPYGSQIPIPKLPLPSCSRPKK
GEGKSKLKKAASISFIGIMFFMFLFGTLVPFMNVDNGGDSGLAKYEGRRYYDEHRGKVLM
VGDGSDVRRESVCSGRDSCGGVEGRVGNSSEPLFASLYVPRNNGLVKIDGNLIIHSVLAS
EKAKKNISETIKSKEAELTVPGVPVPDVRGNGAMLPHSSKALSSSGSPDGKRLHQWFHEG
GAGTLMDYSMCTEVLQFDISPGAIVPSSVSNITREHLQNVTTTRDKRMKNRRILEGLPVS
RLASELNITEAQASKDAQNKTFHGKANTKPTSSSMVVSVLLDPREVVDSETDRVMPSNPK
SLSRVFVVVLLDSVKYVTYSCVLPRSGLHLVAT
>BjuA034470
MNTIPAELTGYFQYVSPEIYNKQTPITESEYFKMPSSPTSASSFYYINGLMTNNNNNYSS
SSNVQDPVTSNNSTSDDDHQQSMVIDERKQRRMISKRESARRSRMRKQRHLDELWSQVIR
LRTDNHCLIDKLNRVSESHQLALKENAKLKEETSNLKQLISEIKSNNFLRELEDSISNSR
SDSNQMGRDFELC
>BjuA035384
MSTIHPVLSCEPGQTTHVPAFETGFTPWDNSHLFSVFDSSMNKITHSVHEYLSPDSVNRS
GPDVVATDSYTDERRKKRKLSNRESAKRSRVKKQKHLEEMNIQLNQLKIENREIENQIRY
VLQHFQRTETENNRLRLEQRLLHSTLLNIRQVLMLHQIDRSSDYVTWPYEENTRVTVQHD
PSVITNHIIL
>BjuA035385
MSTIHPVLSCEPGQTTHVPAFETGFTPWDNSHLFSVFDSSMNKITHSVHEYLSPDSVNRS
GPDVVATDSYTDERRKKRKLSNRESAKRSRVKKQKHLEEMNIQLNQLKIENRELENQIRY
VLQHFQRTETENNRLRLEQRLLHSTLLNIRQVLMLHQIDRSSDYVTWPYDENTRVTVQHD
PSVITNHIIL
>BjuA035826
MDSQREARSQQSLNRQGSLYSLTLDEVQTHLGSSGKALGSMNLDELLKSVCSVDGNQPSS
LAAHEGLSRQGSLTLPRDLSKKTVEEVWKDIQQDKNGGGSGHERRDKQPTLGEMTLEDLL
LKAGVVTETVPGSNHGNGSAGMEQNIAQVAPWVQYHQLPSMPQPQSFMPYPVADMQAMVS
QSSLMGGLSDTQTPGRKRVASGEVVEKTVERKQKRMIKNRESAARSRARKQVTTIFLVDE
QAYTHELEIKVSRLEEENERLKRQKEVEKILPSAPPPLDPKRQLRRTSSAPF
>BjuA036326
MGSLQRQTSPDSDNDPRYAAVTDERKRKRMISNRESARRSRMRKQKQLGDLINEVTVLKN
DNAKITEQVDAATRKYVEMESRNDVLRAQASELTERLRSLNSVLEMVEEISGQALDIPEI
NPWQVSCPMQPIRASADMFDC
>BjuA036543
MSSTSLEPVHICFDDATITGDEITEILAFLQSDTSDNPSGSNELEAPVDERKRKRTMSNR
ESAKRSRLRKKRRFEDLTEEVNRLKSKNQELVNQLANVLSCGNAISKENNRLKTESVCLE
IRLLELYRFLVAMQSPISTRLNYISKL
>BjuA036544
MSSTSLEPVHICFDDATITGDEITEILAFLQSDTSDNPSGSNELEAPVDERKRKRTMSNR
ESAKRSRLRKKRRFEDLTEEVNRLKSKNQELVNQLANVLSCGNAISKENNRLKTESVCLE
IRLLELYRFLVAMQSPISTRLNYISKLMI
>BjuA037531
MASFKMMSSSTSRNSDLSRRNSSSASSSPTVRSNHLRRDPHADHSRISFGYGGGNDATVH
DYNFASDSLDVDRSNGDRNSVNGGGRKSVDDVWKEIVSGEKKKVMKEEAQDEYMMTLEDF
LAQAAEMDGNDDEIDVKIPMSLSGTFDYPMMPQQQNNQVEMVEGSTRRKRGRVMVEAMDK
AAAQRQKRMIKNRESAARSRERKQAYQVELETLAAKLERENEQLLKEIEEKTRERYKNLM
EQLIPVDDEKRKPSSSASRSLSRSHSLEW
>BjuA040338
MGTHINFNNIGGGGGGEGSNQMKPTDNAYPLARQSSLYSLTFDELQSTLLGGPGKDFGSM
NMDELLKSIWTAEEAQAMTMNPSSTATAAAQPGGGIPLQRQGSLTLPRTISQKTVDEVWK
CLFTKDGNMVGSSGGGSESNAPQRQQTLGEITLEEFLLRAGVVREDNNNNNGFYSNNGAP
GGLGFGFGQPNQNNISFNNGTNDSMILKQPPHQQFQQQSSQPQLQPRQQLNQPHPPQQQH
PHQRMPQTIFPKQANVAFAGAGNNAGNNNNNGLGSFGGGGVTVAATSPGTSSAENNSLSP
VPYVLNRGRRSNTGLEKVIERRQRRMIKNRESAARSRARKQAYTLELEAEIEKLKKVNQE
LQKKQAEMMEMQKNELKESSKQPWGSKRQCLRRTLTGPW
>BjuA040728
MESSSSGTTSSAIQTSSGSEENLMEQRKRKRMLSNRESARRSRMKKQKLLDDLTAQVNQL
KKENSEILTSVSITTQHYLTVEAENSVLRAQLDELSHRLGSLNDIIGFLDNTNGICQNPL
TGLESDDFLVNQMNMNMFHMMNQPLMASSDALLY
>BjuA040759
MGTSEEKTPSKPASSTQDIPPTPYPDWSNSMQAYYGGGGTPNPFFPSPVGSPSPHPYMWG
AQHHMMPPYGTPVPYPAMYPPGAVYAHPGMPMPPASAPTNKETVKEQAPGKKSKGSLKRK
GEGGEKAPSGSGNDGVSHSDESVTGGSSDENDENPNHQEQGSVRKPSFGQMLADASSQSN
TTGEIQGSVPMKPLAPGTNLNMGMDLWSSQAGVPVKDERELKRQKRKQSNRESARRSRLR
KQAECEQLQQRVESLTSENQSLRDELQRLSGECEKLKTQNSSIQDELVRVHGPEAVANLE
QNDAGSKDGEGTD
>BjuA041107
MQEQATSSLAASSLPSSSERSSSSNPHLEIKEGIESDEEIRRVPEFGGEATGKEASGSAN
GQDRTQIAVGEGQRKRGRTPAEKETKRLKRLLRNRVSAQQARERKKAYLGELETRVKDLE
NRNSELDERLSTLQNENHMLRQILKNTTGNKRGGGGGGGSNADASL
>BjuA041305
MQPNYDSSSLNSMQQQDYFHLNHYYNNLNPSTNINNLNLIPYPQIHQEFNLQSPGNNSTT
SDEATEDIFVINDRKQRRMVSNRESARRSRMRKQRHLDELLSQVAWLRSENQQLLDKLNQ
ASDSNDLVLQENLRLKEENVELRQVITSMKKLGGSTSIQGRYCSSSLDHELDQDFSCITN
DPRTHHPS
>BjuA041565
MDGFVYNLPGANPNQHFFNNQVPLVNLSATSDESNRSAEDDEKKRRRKVSNRESARRSRM
RKRRHLNELWSMLVHLINENKCLVDELSRANEGYEDVVEENKKLREENSKLRKMIGEIGF
>BjuA041795
MHPNYDSSSINNMQQQDYFHLNPYYNNLNPSTNNNLNLLSYPQIQEFNNLQSPASNNNST
TSDEATEETFVISERKQRRMVSNRESARRSRMRKQRHLDELLSQVAWLRSENHQILGKLN
KATDSNDLVLQENLILKEENLELRQVITSMKKLGGAEGGSTSFHGIYCSSSLDHDLDQDF
SSEPCEHLWLP
>BjuA042006
MASSEMEKPSKEKELKQPSSSSSAPPPSQEPSSSVSAGPDWSGFQASPAPMQPHGFVTSS
PQPHPYMWGVQPMMPPYGTPPHPYVTMYPPGGMYAHPSMPPGSYPYSPMPSPNGVTEASG
NTTGGTEGDSKRSDVKEKLPIRRSKRILSMMKGKNNEPGKNSGASANVAYSKRHVTFLDC
MCGESASDGSSEGSDANYQNDSGSSQDGKDAASENGGSANGLQNGSVGTPLPTVSQKVPI
MPNTAPGVPVPPTNLNIGMGYWGAPIPGMHGKVSTPVPGVFAQMSRDGGHSQPWLQDERE
LKRQRRKQTNREAAQRSRLRKEAEFDQLAQYTEVLSAENASLRAEMNRLKSQREELTSEN
TSLKDLLLSFPPLEGINMDKDDQEPDTNQTCFTETKFVSYKDST
>BjuA042224
MPPQDDHFNSAFLPNANFHVPLQSPNLSTRSNNRFHLDPNGEHVYEGLVPDERRAKRMVS
NRESARRSRMRKKKQIEELQQQVEQLMILNHNLSEKVINLLESNHQILQENSQLKEKVSS
FQLLMAEMLIPVRNVDGGSINDRNLNHHHHLRGETSSRTNTFFGR
>BjuA043003
MGSLRGNAEEPISQSLPRQNSLYSLKLHEVQNHLGSSAKPLGSMNLDELLKSVWSAEATN
QPPEATEAGLPRQGSLALPRGLSKKTVEEVWRDIQHDKNGSSGNPHGERIDSNNNKRPTL
GEITLEDLLLKAGVVTETVLPQNVVNVASNEPWIQYHHPQHQQQGFMPYPVCEMQEMVSP
MNMMMGDAPQAHGRKRVAPSGGDIVERVVERMQKKMIKNRESAARSRARKQVYTHELEIK
VSSLEEENKKLRRLKEVEKILPSEPPPDPKWKLRRTSSASF
>BjuA043791
MGTSEEKTPFKPSKPASSAQDTPPTPYADWSNSMQAYYGGGGTPSPFFPSPVGSPSPHPY
MWGAQHHMMPPYGTPVPYPAMYPPGTVYAHPGMPMPQASGPTNTETVKAQAPGKKPKGNL
KRKSGGSEKAPSGSGNDAVSQSEESVTAGSSDENDDNANHQEQGSVRKPSFGQMLADASS
QSNTTGEIQGSMPMKPVAPGTNLNMGMDLWSSQTGVAVKDERELKRQKRKQSNRESARRS
RLRKQAECEQLQQRVESLTSENQSLRDELQRLSGECEKLKTENNTIQDELVRVHGPEAVA
NLEQNADGSKDGE
>BjuA044074
MNTIPAELTGYFQYVPDIYNNQTPIMESEYFNMPSSPTSSSSFHYINSLMTNNNNINNYS
SSSNVQDPVTSNNSTSDDDHQQSMVIDERKQRRMISNRESARRSRMRKQRHLDELWSQVI
RLRTDNHCLIDKLNRVSESHQLALKENAKLKEETSNLRQLISDIKSNNEDDNSFLRQLED
LISNSRSDSNHMGRDFELC
>BjuA044741
MMIKAMAVALSSPGVAFHLRSPALSSNFRNQNASPSLLSLPTHRASRSVLVFGRGKNRKG
FVSSSSSSPKKNKKKGFAGDDNGGGEEAEEDDPFEALFNLLEEDLNNDKSSIDDEEISEE
DLDRLAAELAEVLGGGDDVDGIDLFGSVTSDVADDDDEEDDDDDDDDSEEEDERPVKLKN
WQLRRLAYALKAGRRKTSIKNLAAELCLDRAYVLELLRDPPPKLLMLSATLPDEKPPVAA
PENSSPPDPMESSAAEDAVEVEPVEKVKEEAVHVMQQRWSAQKRVKKAHIETLEKVYRRS
KRPTNAVVSSIVQVTNLPRRRVLKWFEDRRAEDGVPEKRAPYQAPEQTTSSLPASSLPSS
SERSSSSAPHLEIKEGIESDEEIRRVPEFGGEATGKEISGSVTGQDQTQATVGGESQRKR
GRTPAEKETKRLKRLLRNRVSAQQARERKKAYLGELENRVKDLENRNSELEERLSTLQNE
NQMLRQILKNTTGNKRGGGGSNADASL
>BjuA044794
MQPHYDSSSLNNMQQQDYFHLNHYYNNLNPSNNNLNLIPYPQFQELKLQSPASNNSTTSD
EATENIFVINERKQRRMVSNRESARRSRMRKQRHLDELLSQVAWLRSENHQLLEKLNQAS
NSNDLVLQENLSLKEKNLALHQVITSMKKVKGAGESRSISGRYSSSSLDQDFSSITDGTH
QPS
>BjuA045602
MESSVHRSHHCFDILEGMSPQDDHFNSAFLPNANFHVPIQSLPPNSSTHNNNNRSHLNPT
IYHNEGLERRARRMVSNRESARRSDMRTKKQIEELQQQVEQLMILNHNLSEKVIHLLESN
HQILQENSQLKEKVSSFQILMAEMQIPMRNVDGSINDRVVNHLRGETLNRTNAFFGR
>BjuA046946
MTPAEITGYYQYLSPENLSTIPAEFNILNMPSSPISSSSLNYLNDLIINNNYSLSSNGQD
LTMSNNSTSDEDHHHHHQSIKALNERKQRRMLSNRESARRSRMRKQRHLDELWSQVIRLR
NENNRLIEKLIRVSDTQDNVLKENSKLKEEVSDLRQLVSELKPNKNNSFLREFEEV
>BjuA047038
MGSSEVDKSGEENEPKTPSSSSAPVTSQEPSSAVATPDWSGFQAYSPMPPHGYVASSPQP
HPYMWGVQHMIPPYGTPPHPYVAMYPPGGMYAHPSIPPGSYPYSPYAMPSPNGMAEASGN
TGSGVEGDGKQAEVKEKALFGFYSAESGSDGSSEGSDANSQNDSGSRHNGKDGETASDSA
QGPPRNGSNQPVNQIVPVTPVSATGVPAQPTNLNMGMDYWSGHGTTVPGVVVDGSQSQTW
VQDERELKRQRRKESNRESARRSRLRKQAECDELAQRADVLNGENASLRAEINKLRSQYE
ELVAENNALKNRFSTVRSLEGVNLDGKEQEPETNTRQDVAETTRGSYNNSA
>BjuB002172
MSTISPVFSCEPGLTTPVPAFETGFTSWDIPHLYLFLDSSSTNIIPDSAHEYLNPGSVNR
TGSNVDPTDCTDERRKKRKLSNRESAKRSRVKKQKHLEEMSIQLNQLKIQNRELETQLRY
VYYHCQRTKMENDRLRLEHHMLHDTLLNIRQVLMFRQFERSLECATWPYDNSTVVTVQQE
PSAVTNHVIV
>BjuB005843
MFSTSLEPVHICFDDATITGDEITEILAFLQSDTSDNQSDSNELVAPVDERKRKRTISNR
ESAKRSRLRKKRRFEDLTEEVNRLKLKNQELVNQLANALSCGNAISQENNRLKTESVCLE
IRLLELYRFLVAMQSPISTRLNYITKLII
>BjuB006374
MASSSSTYRSSSSSDGGNPSDSAVTVDERKRKRMLSNRESARRSRMRKQKHVDDLTAQIN
QLSSDNRQILTSLTVTSELYMKIQAENSVLTAQMAELSTRLESLNEIADLVTTTNGGVDQ
IDGCGFDDRTAGIHCDGYYDDMMMSGVNHWGGSVYSNQPIMANDINMY
>BjuB006877
MTESTFSLANPPEMPDLNPNMQSDPEMISIPPLDPLFLSGSDPISDLSFLLEDENGDFAN
LDFSFDDSVDFFDFNLDAEVPVAISEESTEAIAKKDSSEIKNVEGGSEDRSDSVHSQVSS
QGSKTFGCDTLSSPEKSSVSKRKKGDSGGEYRSAKYQKSDATPAVEEDDDEKKKVRLIRN
RESAQLSRLRKKQYVEELQGKVKSMNSTIAELNGKISYVMAENAALRQQMMAAAAAGAPP
PPMNPYMAAPPLPYQWMPYPPPYPYGSQIPIPKLPLPSCRPKKGGESKSKLKKVASISFI
GIIFFMFLFGTLVPFMNVNNGGDSGSFGGLSKYEGRRYYDEHRGKVLMVGDGSDVRRESV
RSSRGHGERDSCGGVEGRLSNSSEPLFASLYVPRNDGLVKIDGNLIIHSVLASEKAKKNI
SETIKSKEPELTVPGALSSALAVPDVRGNGAMLPHSSKALSSGSPDGKRLHQWFHEGGAG
TLMDYSMCTEVFQFDISPGAIVPSSVSNITREHLQNVTTTRDKRMKNRRILEGLPVSRLA
SELNITEAQTSKDAQNKSFHGKADAKPTSSASSMVVSVLLDPREVVDSETDRVMPSNPKS
LSRIFVVVLLDSVKYVTYSCVLPRSGLHLVAT
>BjuB007520
MFSTNLEQTQICFDDATITGDEITEILAFLQSDELNNPSGSSELLEPVDERKRRRTMSNR
ESAKRSRLKKKRRVENLSEEVNRLKIKNQGLNYQLTNVLSCGNVISRDNNQLKDESIFLE
IRLLELYRLLVAIQSPISTRLNYIAKLGF
>BjuB007813
MGTHINFNNLGGGGGGGEGSSQMKPADTAYPLARQSSLYSLTFDELQSTLGGPGKDFGSM
NMDELLKSIWTAEEAQAMTMNSSAAAGAATAVAQPGGGIPLQRQGSLTLPRTISQKTVDE
VWKCLFTKDGNNGNMVGSSGGGGGESNAPQRQQTLGEITLEEFLFRAGVVREDNCPQQVG
QVNNGFYGNNGAPGGLGFGFGQPNQNNISFNNVTNDSMILKQPHQQFQQQSQPQLQPRQQ
LNQPHPQHQRLPQTIFPKQTNVAFTAPVGMGNKSFTGAGNNASNNNNNGLGSFGGGGVTV
AATSPGTSSAENNSLSPVPYVLNRGRRSNTGLEKVIERRQRRMIKNRESAARSRARKQAY
TLELEAEIEKLKKVNQELQRKQAEMMEMQKNETFVSVATAESDFVLSITDSFELAAAGIV
EATVGQQKAMLEKDTNRSMMIGEFLYPLVEQLEPFFTAKLTGMLLEIDQTELLRVMESPP
ALREMVKEAIEVLGIRQKYKELEKEAEELQASFLLHKL
>BjuB008492
MSLQRPYGNSGSSSSPKKHKTEESDEELLMVPDMEAAGSTGVQSSSADDGVNNPEIDQTQ
NETSTAKRRRGRNPEDKEYRSLKRLLRNRVSAQQARERKKVYVSDLESRANELQNNNEQL
EEKISTLMNENTMLRKMLINTRPKADDNQ
>BjuB008568
MNMGTHINFNNLGGEGSSNQMKPTDTANPLARQSSVYSLTFDELQSTFGGPGKDFGSMNM
DELLKSIWTAEEAQAMSMTSSSAATAVAQQPNGGGNLQRQGSLTLPRTISQKTVDEVWRC
LITKDGGDMGGSSGEPDAPPGRQQTLGEMTLEDFLFRAGVVREDNNGFYGNNAAGGGLGF
GFSQQNQNNLSFTNDSMILNQPPGSCLKVDGTTQQQFQQQLQQQHQNQRMPQTIFHKQAN
VEFAAPVGMVNKVFTGAVNDSFINNNNGLAGVAVAATSPGTSSAENNSLSPVPYVLNRGR
RSNTGLEKVIERRQRRMIKNRESAARSRARKQAYTLELEAEIEKLKKVNQELRRKQAEMM
EMQKNEVKELSKQPWAARSSA
>BjuB009536
MQEQATSSLAASSLPSSSERSSSSNPHLEIKDGIESDEEIRRVPEFGGEAIGKETSGSAN
GQDRTQTAVGEGQRKRGRTPAEKETKRLKRLLRNRVSAQQARERKKAYLGELENRVKDLE
NKNSELEERLSTLQNENQMLRQILKNTTGNKRGGGGSNADASL
>BjuB009816
MQEQTTSSLPASSLPSSSERSSSSAPHLEIKEGIESDEEIRRVPEFGGEATGKEISGRES
GSGTGLDQTQITVGGEGQTKRGRTPAEKETKRLKRLLRNRVSAQQARERKKAYLGELENR
VKDLENRNSELEERLSTLQNENQMLRQILKNTTGNKRGGGGSNADASL
>BjuB010770
MDGFVYNLPGANPNQQVSNNQVPLVNLSATSDESNRSAEDDEKKRRRKVSNRESARRSRM
RKRRHLNELWSMLVHLINENKCLVDELSRANEGYENVVEENKKLREENSKLGKMIGEIGF
>BjuB011393
MGSPTSGNCSLQNFGTESDERKRKRKESNRESARRSRMRKQKHLEGLTAQVAHLREENSH
IVATIAATTQKYVTVEAENSVLRAQFIELDQRLASLNEIVEIAGGFWMEKGQGGGGVGYV
SGGGGFYDGVNLGFYNQQLMASACPVPADVFNCC
>BjuB013140
MQPNYDSSSLNNMQQQDYFHLNHYYNNLNPSTNDNLNLITYPQIHQELNLQSPASNNSTT
SDEATEDIFVINERKQRRMVSNRESARRSRMRKQRHLDELLSQVAWLRSENQQLLDKLNQ
ASDSNELVIQENSSLKEENVELRRVITSMKKLGGAGGGSPNIHGRYCSPSSDHDLDQDFS
CITDDPRTHYPS
>BjuB015072
MQPNYDSSSLNNMQQQNYFHFNHYCNNLNPSINSNLDLVSYPQVNLQSPASHNSTTSDEA
IEETFVISERKQRRMVSNRESARRSRMRKQRHLDELLSQVAWLRSENHQILEKLNKASDS
NDLVLQENLILKEENLELRQVITSMKKLGGAEGGSTSFHGRYCSSSLDQDFSCITNDPRT
HHPSS
>BjuB015428
MDNKSDPQPKPDPHPNPNANPIPSSFHRRSRSDDMSMFMFMDPLSSSGPPPSSDDLPSDD
DLFSSFIDVDSLSSNPHPAIALPNHTATVSGVAVPSSSSSRPRHRHSNSVDAGCAMYANE
IMDAKKAMPPEKLSELWNVDPKRAKRILANRQSAARSKERKARYIQELERKVQSLQTEAT
TLSAQLTLFQRDTNGLANENTELKMRLQAMEQQAHLRNALNEALRKELERMKIETGEISG
NSDSFDMGMHQVQYSPSTFMAIPPYHHGQDVQQMHGFNQSHPMEAISNSQSVSEFLQNGR
LQGLEISSNNNSSSLVKSEGPSLSASESSSAY
>BjuB016538
MKSGFSADDSTGSFPPPLPPSSPPQAPGDGMTRSQSEWAFQMLLEEISGPVPAGSSISSS
SATGLSSPPSQSDSSVSRPEEASSDVVVEIQKPPHNESRNRAPPSSSVDEMDPNHYQAIL
KSKLELACAAVALRVSTTVMPEDSSASYGNQKQVSPVGSQTQGPVAAQMSPAVSSVSDAP
SLDTEQKRDIQFKQVTSGLSRDDSDDEDLDGGDIETIDNADPADVKRARRMLSNRESARR
SRRRKQEQMNELDSQVGQLRGEHSTLLKRLSDVNQKFSTAVVDNRILKADIETLRTKVKM
AEDTVKRVTGMNPMLLAKPYSIPFDRTLMMDSSQPNLNQPDMIPNQRLENGDFASNMVVT
SQTSCNAFETLPHWNLEAEKNKPQE
>BjuB016810
MGNSEEPKPTKSDKPSSSPADQTNAHVYPDWAAMLAYYGPNVAMPPYYNSAMAASGHPPP
YMWNHQHMMSPYGTPYHGGGVYAHPGIPMANNFKQSDQGITAPSSKGTTSNNWNTDNGLM
KKLKEFDGLAMSLGIGNPPENNGDDERKRSRNSSETEGSTDGSDGNTTGADEPKLKRSRE
GTPTKDGKRHLVQCSSFRSVSPTSGDNGVKPVQRAIVSPDVSANSNSFMSQSLAMVPPET
WLQDERELKRERRKQSNRESARRSRLRKQAETEELARKVEALTAENMALRSELNQLNEKS
DKLRGANATLLDKLKSSEPEKIVSIVKNSGTGDNESNSTSKLHQLLDTKPRADAVAAG
>BjuB017666
MMSTISPVFSCEPGLTTHVPAFETGFTPWDISQLFSVFDSSMNLIPHSAHEYLNPDSVNR
SAPDVVPTDNYTDERRKKRKLSNRESAKRSRVKKQKHLEEMNIQLNQLKIESRELENQIR
YVLHLFQRTEIENDRLRQEHRMLHDTLLNMRQVLMLHQIEWSSDYATWPYDKSPVVTVQH
DPSVVTNHIML
>BjuB019686
MNSIFSIDDFSDPFWESSPPLDSDSAKAVTAEEWTVEMFLEEIASSVSSEPVGSNNKNNA
IVGVSSAQSLPSVSGQNDFEDDSRFRRRDSDDYRRVLKNKLETECATAVALRAGSVKPED
STGSPETLFQPAQSSPLTQGSLVTPGEVGVTSSLLAEVKKTGVPMKQVTSGSSRDYSDDD
DLDEENETTGSLKPEDVKKSRRMLSNRESARRSRRRKQEQTCDLETQVNELKGEHSSLLK
QLSNMNHKYDDAAVGNRILKADIETLRAKVKMAEETVKRVTGMNPMLLGRSNGHNNNNRM
PLTGNSRMASSCIPPFQPQSNLNMGGLPTILSPRLENSFIPTPSLNSQTNPHLQRIRNTQ
THHPGPTTNSYGWNTETSNDSAWPKKCVD
>BjuB020302
MASNEMENPSKEKEPTTPPSSSSAPPSSQEPSSAVSAGMATPDWSGFQAYSPMPPHGFVA
SSPQPHPYMWGVQHMMPPYGTPPHPYVTMYPPGGMYGHPSMPPGSYPYSPYAMPSPNGMT
EASGNTTGGTEGDTVKQSEVKEKLPIKRSRGSLGSLNMITGKNNEPGKNSGASANGDNNT
IISLLCDYSGESASDGSSEGSDANSQNGSGSGQDGKDASENGGSSANGPRNGTPVSQTVP
IMPMPAAGPPTNLNIGMDYWGAPTSAGIPGMHGKASAPVPGVVPPTPRDGGHSQPWLQDD
REVKRQKRKQSNRESARRSRLRKQAECDELAQRAELLNEENASLRAEINRLKSQCEELTS
ENTSLKDQLLSFPSLEGINMEKDDQEPETCQTVVAETKG
>BjuB020303
MFWHDIDAVKEKFVFGMATLGHVELPDACRFSGDIAKNRQSLFQKQADITKLRLGGNLVS
ESSGLTLEAAKGSLSNDDREIKRQKRKQSNRESARRSRLRKQAECDELAQRAELFNEENA
SLRAEINRLKSPCEELTSENTSLKDQLLSFPSLEGINMEKDDQEPETCQTLGTIKAMYH
>BjuB020783
MSSTFPVFSSELVLPNHVPALESGFPLWDDAPDLFSIFGSLVCPVEVNPGLEKTNLGQAQ
NKNYPNPGLQDKPFNQSGLNVFLPDKDERRKKRKRSNRESARRSRIKKQKHLEAVRSQLN
QLNTDNRDLVNRLRYVMHHCQHAKMENNRLRLEHQTLHDKLLNLRQALVLRQSQQSSTCV
TWSCVDSTVVTVHQNPSMITEHVI
>BjuB021273
MASFKMMSSSTSRNSDLSRRNSSSASSSPSVRSNLHLRRDPHAGDHSRISFGYGGGGNDS
TMVHDYAFASDSMDVDRRSNGDRNSVNGGGRKSVDDVWKEIVSGEKKTVLKEEAQEDEYM
MTLEDFLAKAAEMDDDEIDVKIPLSGDGYTFDYPMMPQLPQQQQDPVEMVEGSARRKRGR
VMVEAMDKAAAQRQKRMIKNRESAARSRERKQAYQVELETMAAKLEQENEQLLKEIEEKT
RERYKNLMEQLIPVENEKRKPSSSSRSLSRSLSLEW
>BjuB022206
MGSKSPDSDNDPRYASVTDERKRKRMISNRESARRSRMRKQKQLGDLINEVTVLKNDNAK
IAEQVDAATRKYVEMESKNDVLRAQASELTERLRSLNSVLEMVEEISGQALDIPEIPDSM
QNPWQVPCPIMQTNHGFC
>BjuB023599
MDPVWFHLTAPRLLPHPLATPPPPLRNHLPARRKKEKGDTGGGEYRSPKYQKSAPLVDDD
DEKKKKKKKKVRQIRNRESAQLSRLRKKQYVEELQGKVKSMSSAIAELNGKISYVMAENA
ALRHQMAAAGASGSPPNMAAPPLPYQWMPYSCYPVRGPKSKKNESKSKVKKVASVLMVGD
GSDVKRESGSSRRIHGERDSCGGEGRPSPLSSNATVPDVRVNGGMLLYSSKAFSSGLSSE
GKRLHQWFHEGGSGILMDYSMCTEVFQFDIAPGAIVPSSVSNVTREHLENVTTTHDERKK
NRRILERLPVSLVASELNITEPQPSKDADNKSFHGDANDTMVVSVLLDPREVVDSETDSH
AFKSKITFQNLRGGAPRHCQVRYLFMRSSPVRSPSRGYLILN
>BjuB023986
MSLQRANGNSSSSSSPKKHKTEESDEEELLMVPDMEAAGSTCVLSSKADNGVKDPEIDQT
QNGTSTAKRGRGRTPLDKENRSHKRLLRNRVSAQEARERKKVYVSEMESRANELQNNNDE
IEEKISTLMNENAMLRKMLINTRPKADDTH
>BjuB025396
MGTHINFNNLGGGGGGGGDPGGEGFNQMKATDTAYPLARQSSLYSRTFDELQSLLGGPGK
DYGSMNMDELLKSIWTAEEAQAMSMTMTSSAATTMVQPGGNLQRQGSLTLPRTISQKTVD
EVWKCLITKDGGGSSGGGGGESNNAPQRQQTLGAMTLEDFLFRAGVVREDNNSSQQMGQV
TGNNNNGFYGNNGAPGGLGFEFGQTNQNTISFNNATMQQQQPQQQFQQQPQQQSRQQLNQ
SLPQQQRVPQTIFPKQANVAFAGPVGMVNKSFNGAVNNSMNNTNGLASFGGTGVTVAATS
PGTSSAENNSLSPAPYVLNRGRRSNTGLEKVIERRQRRMIKNRESAARSRARKQAYTLEL
EAEIEKLKKVNQELQRKQAEMMEMQKNEVTIKNFISEGIVEETMGQQKTMLEKDTNRSMV
ISEQSNKNQTPFGMGL
>BjuB026462
MDKEKSPAPSGGRLPPPSPSGRCSPFSDANRLSHDMSRMLEHPPKKIGHRRAHSEILTLP
DDLSFDFDLGVVGSGGTGTNADVPSFSDDTEGGDLLSMYLDMDKFNSSTATSSAQVGEPS
GTACKNELMMHTGSTSNPQNSSFGERTRVRHQHSHSMDGSLNISEMLVSGNEDDSVVDGK
KSMSAAKLAELALIDPKRAKRIWANRQSAARSKERKTRYIFELERKVQTLQTEATTLSAQ
LTLLQRDANGLTVENNELKLRLQTMEQRVQLQDELNEALKEEIQHLKMLTGQVAAPNGAS
SAMNYGSFGSNQQLYSNNHQSMQTMLAAQQLQQLQIHSQKQQQQFQFQQQQQQQQFLHHR
LGQQEQQNGSAEMRKHNES
>BjuB026592
MNILRSVYQGSYPYSPYDIPSPNGMTQASGNTTEGDGKQSEVKEKLPIKRSRGSLGSLNM
IRGKNSGASANGTYSKRHWGRVLLMVQVKEVMQTLRITLDPFQSIIGGAPTSAAAPVRGV
VAPVSRDGGGHSQPWLQSSERQRRKQSNRESARRSRLSKQAECNELGQRAEVLNEENASL
RAEINKLRSQCEELTSGNSFFNPCMFK
>BjuB027387
MIPAEITGYYQYLSPENLTTLPAEYNIINMPSSPTSSSSLAYLNDLINNNYSSSSHGQDL
MMSNNSTSDEDHHHHHQSIIILDERKQRRMLSNRESARRSRMRKQRHLDELWSHVIRLRN
ENNCLIDKLNRVSETQDSVLKENSKLKEEASELRQLVCELKSNKNND
>BjuB027759
MPSSPTSSSSLNYLIDLINNNNYSLASNGQDLMMSNNSASDEDYHQQHQSIMALDERNQR
RMLSNRESARRSRMRKQRHLDELWSQVIRLRNENNSLIDKLNRVSETQNSVLKENSILKE
EVSDLRRLVCELKSNKNNNSFVSELEDV
>BjuB028673
MASSSSTYRSSSSSDGGNPSGSVIPVDDRKRKRMLSNRESARRSRMRKQKHVDDLTVQIN
QLSNDNRQILTSLTVTTQHYMKIQAENSILTAQMSELSTRLESLNEIVDLVTTTNGGGGV
DQIDGCGFDDRTVGINCDGYYDDIMSGVNPWGGSVYSNQPIMANDMMNMY
>BjuB028919
MAEPDPKLVTPDTESDHILPPDSCFYNSSFELDVDFELTFDDLYFPSENESFSIPVDATE
ATIACKKTSTAKRKQESEEEDDEEEEEKRRARLVRNRESALLSRQRRKHYVEELEDKVKS
LQSVITDLNSKVSYFMSENATLRHTVGSGKGMCWPPCGMYPTPYNPWMPFQAYLGSHQVV
PLLPIPRLKPQRSLGEVKRSEAKTKKVASVSVLGLLFCLFLFGALGPVVNVSYGGRVLDV
SVNSSSSRAQCGRGSDQGVGRHVSVPLVASLFVPRNEKLVKLDGSLIIHSVLAREKDMAS
ETKPALPSPDSTRTRDMSKHLNTEKRKAMSSSGSDDSQDKLNSTTSNGEMQRWFREGVSG
PMFSSGVCTEVFQFDVSSTSGAINPTSPATHKGKNSRRILRGGHPESHFNQTKHQNNSNT
TKPFPSMVVSVLTDPIEEGSHGDMAGGTQSLSTVFIVVLVDGAKYITYSCVLPRPEEIPH
LVTT
>BjuB029839
MMNKPEMRSSMTGYWSPVLTTSLPNSGSESDLLQQRDLMNERRRKRLESNRESARRSRMK
KREHLDDLKAQLAQLRKANRQTAAELTVTTEHYVKIDAENSVMRARVTELNHRLSSLNQI
IAFAESYSSAAGGFGMETVHSAAGGFGTKTGHSSAGGLGMKTGHSAAGGFGIETDPSAAG
GFGMETDHSAAGGFEMETGHSVVGGFGMETGQGGVTDYGGGGSGGGGGGYYDGAMNTLNL
GFYDQPPNMASASTGVGDVPNCW
>BjuB032115
MEPSSSRTTSPSGSEESLVEQRKRKRMLSNRESARRSRMKKQKLLDDLTAQVNNLKEQNN
EIVTSVSITTQHYLTVEAENSVLRAQLDELSHRLESLNDIIEFLDNTNGICPNPLTGPEP
DDFLVNQMNMNMFSMNHQPLMASSDALLY
>BjuB033496
NPMDKSDPQPNSNAGPTPSSFHRRSRSDDMSMFMFTDPLSAAPQPSSDDLPSDDDLFSSF
IDVDSLSSNPHPTIPFPDPAAAVPPSSSSRPRHRHSNSVDAGCAMYAAGDEIMDAKKAMP
PEKLSELWSIDPKRAKRILANRQSAARSKERKARYIQELERRVQSLQTEATTLSAQLTLF
QRDTNGLANENTELKMRLQAMEQQAHLRNALNEALRKEVERMKMETGEISGNSDSYEMGM
HQVQYSPSTFMAVPPYHHGSTNNGQDVQQMRGLFNQSRPMMEMSNSQSVSEFLQNGRLQG
LEISSNNNSSSLVKSEGPSLSASESSSAY
>BjuB033515
MDKEKSPAPPPSGGLPPTGRYSAFSPNGSSTFAMKPPESSSSFPPLTPSGSSSDVNPFSH
DISRMSDNPPKNLGHRRAHSEILTLPDDLSFDSDLGVVGGGAGDGPSFSDDADEDLLSMY
LDMDKFNSSEASSSQMCEPSEPTAWRNELASTSNERPRIRHQHSQSMDGTTSIKPELLMS
GNNEVDSKKALSAAKLSELALIDPKRAKRIWANRQSAARSKERKMRYIAELERKVQTLQT
EATTLSAQLTLLQRDTNGLSVENNELKLRVQSMEQQVHLQDALNEALKEEVQHLKVLTGQ
GVSNGGTSMMSYGSFGSNQQFYPNNQSRHTMLAAQQFQQLQIQSQKQQQQQQLYQRQLLQ
QQRIQQQEQQGGVTELKGPLSSSGLKESVTSPELEAPSTKD
>BjuB035721
MQPHYDSSSLNNMQQQDYFHLNHYYNNLNPSTNSNLNLIPYPHIHQELNLQSPASNNSTT
SDEATEDIFVINERKQRRMVSNRESARRSRMRKQRHVDELLSQVTWLRSENQQILDKLNQ
ASNSNDLVIQENLNLKEENLALHQVITSMKKVIGAGGGNKSNNGRHRSSSLDHDLGQDMS
SITDDPRTHHPS
>BjuB036793
MDNNWNSKTFGTGPPGAMSRQPVSSPLSRQGSLYSWTLDQIQHNLGRDCGSMNMEELLMS
INNAEGTQGLVPTNGVNEVLQRQGSITLPRILSQKTVDEVWKYITEEEHTHNVGGRTNIP
QIQKQPTLGDITLEELLARAVAMGNNNSGGYIHDPSSILGIPNTSLRVEFQQKPMVSDVL
DSINIVPDNRIHGSYLHSNVNGSTSAYQPRQQQHNPFQPQQPNMSKPHSYGYGTQVAFAS
GQVNAHGIRDSYMETGDQTHQENNVTLVQSVAPVPGGAISVDTCSKTTPFPVLDGVPKIN
AGSSIVSPFPDTTTGRNSVRDRKRNNGIAAENILMEKTHRRKIKNRESAARSRARKQLQT
MELEAEAEKLRKENQELLKKQGKWITSPSRKRLRRTKSDIQ
>BjuB036859
MASFKVMHSSSTSTNPDLSRRIPSSSSSIRPQPFRRDPSADQSRILGGYDGYSPGTMTVE
GILHETFASDPPATESSLLMDAAPPTPMEAATVSDGTDTRGKSVDEVWREIVSGEGKGMK
EEEGAHDEMMTLEDFLAKATGGEDAGGGGGGGESDDVDVKIPPESYGFDHHNPFQMIDKV
EGSIVAFGNGADVYGGGGGARGKRARVMMEPLDKAAAQRQRRMIKNRESAARSRERKQAY
QVELETLAAKLEEENEKLSVEIEEKRKERYQRLMECVIPVVDKPKQQPGLFLRRIRSLEW
>BjuB037083
MIPAEITGHFQYLSPENLTTIPAEFNIIDMPSSPTSSSSLNYLNELINNNYSSSSNGQDV
MMSNNSTSDEDHHHNHRQSIIILDERKQRRMLSNRESARRSRMRKQRHLDELWSQVIRLR
NENNCLIDKLNSELETQDNVLKENSKLKEEASDLRRLVCDLKSNKNNSF
>BjuB037545
MEKVFSVEEISGNNHLWSEPAKESDETSGMNRSDSEWAFHRFIQESSAADDGEAATTYGI
SVSGPSSPVDSHEYREILKSKLNLACAAVAMKRGAFIKPQDTSGRSENGGAYNTSTASDQ
GSLASSKATPVMSSTITSGSELSGDDEEEADGETNMNPTNVKRVKRMLSNRESARRSRRR
KQAHLSELETQVSELRVENSNLMKGLTDVTQTFNDASVENRVLKANLETLRAKVKMAEET
VKRITGFNPMFHTMPRVSRVSNPSETSNSLDTSSQVTTPEISSSSNKSKALIGCKMNRTE
SMRRVASLEHLQKRIRSVGDK
>BjuB037744
MESSVHRSHHCFDIFEGMPPQDDHFNSAFLPNANFHVQFQSPNLTTRSNSNRFHIDPNGE
NVCEGHVPDERRAKRMVSNRESARRSRMRKKKQIEELQQQVEQLMILNHNLSEKVINLLE
SNHQMLQENSQLKERVSSFQLLMAEMLIPVRNVDVSSINDRNLNHPRGETSTRTTSTFFG
R
>BjuB038364
MDSSSSATTSSTIQTSSGPEENLMEERKRKRMLSNRESARRSRKKKQKLLDDLTAQVNQL
KKENDEIVTSVSITTQHYLTVEAENSVLRAQLDELSHRLESLNDIIGFLDNTNGICSHTL
SGPESDDFLVSQMNMNMFYMNQPLMASSDALLY
>BjuB038400
MDSQRGVVEEPRSQSLNRQGSLYSLTLDEVQTHLGSSGKALGSMNLDELLKSVCSVEGNQ
PSSMAVNGASAAAVATQEGLSRQGSLTLPRDLSKKTVEEVWKDIQQDKNGGGSGAHKQPT
LGEMTLEDLLLKAGVVTETVVPGSNHDGGPGGSGGIGQNIAQVAPWVQYHQLPSMQQPQS
FMPYPVNPDMQAMVSQSSLMGGLSDTQTPGRKRVASGEVVEKTVERKQKRMIKNRESAAR
SRARKQAYTHELEIKVSRLEEENERLKRQKEVEKILPSAPPPLDPKRQLRRTSSAPF
>BjuB038543
MSEPGLVNQFQGFQTGFTPWEWDCSDLFSVNQLFLEPAVPSPCYGESDHGLVKINSSFDD
IKTGSDENYTGFIKTKPGFDEADSSHGVPDEPDSDDAKQWTDIANFDSGEQNHNRTKLIQ
PEMTEEKKRKRMESNRESAKRSRMRKQSHINNLRNQVNQLDLENRELKNRLQLFTYQLQR
VNTDNNRLVTEQEILRLKLSEMRRILMIRQLQQQQQWELNNRRRSMTERNPSSIIDHHMI
YISK
>BjuB039707
MESSPYRSHHCFDILERMPPQDDHFNSSFLQNPSFHVHLQSPNWSTRNNNTRSHFDPNGE
PFCHREGLDPDERRARRIVSNRESARRSRMRKKKQIEELQQQVEHLMILNHNLSEKVINL
LESNHQIIQENSQLKEKVNSFHLIMAEMLIPMKNVDGSINDRNVNHLRGETSNRTNTFFG
R
>BjuB040792
MGTSEEKTPSKPASSAQDIPPTPYPDWSNSMQAYYGGGGTPNPFFPSPVGSPSPYMWGAQ
HHMMPPYGTPVPYPAMYPPGAVYAHPGMPMPPTSAPTNKETVKEQAPGKKSKGNLKRKGE
GAEKAPSGSGNDGVSQSDESVTAGSSDENGENANHQEQGSVRKPSFGQMLADASSQSNTT
GEIQGSAPMKPLAPGTNLNMGMDLWSSQAGVPVKDERELKRQKRKQSNRESARRSRLRKQ
AECEQLQQKVESLTSENQSLRDELQRLSSECEQLKTENNSIQDELLRVHGSETVANLEQN
AAGGSKDGEGTN
>BjuB040834
MLSTVPAFSFPEPGTVNQFSGFHTGFTPWEWDCFDLFSVNQMSIEPAIPSPCFGESDPGL
VRTNSGFDDIKTGSDESCAGLTEPGFDDTVGSHGLLRTQGDKPDPEEPKQMTAIANSNSG
EQNHNRNKLIQPEMTDERKRKRMESNRESARRSRMRKQNHIDNLRNQINQLDLENRELGN
RLRLVIYHLQQVNTDNNRLVAEQEMLRLRFSEMRRILILRQLQQQQQWELNNRRMIMSEQ
NSSSII
>BjuB041251
MASSEIEKSSNEKEPKKPSSSSSAAPPSSQEPSSAVSAGMATPDLSGFQAYSPMPPNDFL
ASSPQPHPYMWGVQHMMPPYGTPPHPYVKMYPPGGMYANPSMPPGSYPNSPYAIPSPNGV
IEASSNTSGGTEGDSKRSDVKEKFAIRRSKRRLSMITRKNNEPGKNSGASANGAYSKRHD
LGSGQDRKDGWFMILSSSLFFFSFHFYYVTNTVKAANSPEAASENGGSASQSVPIMPKTA
AGLPGPPTYMNIRMGYWAAPTDGIHGKVSTAVPRVIAPVSRDGGHSQKDGLQDERELKRQ
RRKESNREAAQRSSLRKQAEFDKLAQYTEVLNAENASLRAEMNRLKSQREGLTSENTYLK
DQLLSFPPLEGINMDKDDQEPDTDQTGFIETKFVSYKDSTLESKTIS
>BjuB041699
MVGRETEMMSERELESPTAQARQHGGAGGGDQNHPFSSLGRQSSIYSLTLDEFQHALCEN
GKNFGSMNMDEFLVSIWNAEENNNNNNNHQAAATTAAAASHPVQQPSHNGFNNNGGGESG
VFGGGGSSGNQAANKRPGIVKQPSLPRQGSLTLPSPLCRKTVEEVWSEIHRGGGSGGGGG
GGDSNGRSNSNGQNNANNGGGESAARQPTFGEMTLEDFLVKAGVVREHPTNNPKPILNPT
PSSVIPPSTQQQQQQQQQLYGVFPGAGDPSFPGQAMGVGDPSGYGKRAGGGGGGYQQAPP
VQQGVCYGGGGGFGQQMAMVGPLSPVSSDGLGHGQVDNIGGQYGVDMGGLRGRKRVVDGP
VEKVVERRQRRMIKNRESAARSRARKQAYTVELEAELNQLKEENAQLKHALGELERKRKQ
QYFESLKTRAQPKVPKVSGRLRTLMRNPSCPL
>BjuB041950
MGTSEEKTPFTPSKPSSSAQDIPPTPYADWSNSMQAYYGGGGTPSPFFPSPVGSPSPHPY
MWGAQHHMMPPYGTPVPYPAMYPPGTVYAHPGMPMPPASGPTNTETVKDQAPGKKSKGNL
KRKGGGGENAPSGSGNDAVSQSDESGTAGSSDENDDNANHQEQGSVRKPSFGQMLADASS
QSNTTGEIQGSMPMKPVAPGTNLNMGMDLWSSQAGVAVKDERELKRQKRKQSNRESARRS
RLRKQAECEQLQQRVESLTSENQSLRDELQRLSGECEKLKTENNSIQDELVRVHGPEAVA
NLEQNDAGSKDGE
>BjuB042043
MGSLRGNVEEPIHQSLPRENSLYSLKLHEVQNHLGSSSKPLGSMNLDELLKSVWSAEANQ
PPEGTEEGITRQGSLTLPRGLSRKTVNEVWRDIQQDKNGSSAELNGERIDDKQPTLGEIT
LEDLLLKAGVVTEAMTVPQNVVNVASNGQWAQYHQPQHQGFMPYSVCDLQEMVSPTSLMM
GGLSDAQQVHGRKRVASSGGEFVERIVERKQKRMIKNRESASRSRARKQAYTQELEIKVS
SLEEENQKLRRLVEVEKILPSEPPPEPKWKLRRASSASF
>BjuB042050
MAESITEEPPPSVFDSTPIPHFDQSHNPISDQTPIGELMSDLGFPIDADFELTFDGMEDL
YLPAEDETFLIPDNQEQFGDSEGSGTGTSPRGMLDQPTPLSSQGSDNCGSDVSEGTNVKV
KVEATARCVTKRKKEDTSEESRSSKYRRSGGEESVVTVTGEEEEGEEEDEKKKRARLMRN
RESAQLSRQRKKHYVEELEEKVRSMHSAITDLNGKMSYFMAENAALRQQLGGSGMCPPPA
PMGMYPPMAYQWMPYMVKQQGGGQVPLIPIPRLKPQNPPKAKSKKSEVKTKKVASISFLG
LLFCLFLFGALAPVVNVSYGGISGAFYGNYRSNYVTDQIYNQHRNRVLDTSRSSNSNGMH
CGRDSVTESSVPPGNGSEPLVASLFVPRNDKLVKIDGNLIINSILASEKAVVASRKASES
NESKADGVVPKDHSLALPLPDVGMIEDMAKHLIRTKAEKQKALSSGSVDTLKDQIKTKAA
NGEMQQWFREGVAGPMFSSGMCTEVFQFDVSSTSGVIIPASPATNVSAEHSKNATDTHRL
KNRRTLRGLAIPLPGSDFNFTKEHQRNSSSKEIKPASSMVVSVLVDPREGGDGDIDGMIG
GPKSLSRVFVVVLVDSTKYVTYSCVLPRPGAPHLVTT
>BjuB042069
MDDPSNAKSNQCPPPTSTPFRGPYHRRAHSEVQFRLPEDLDLSEPFGGFEDLGSEDDLFC
SYMDIEKLGSGSDSAGPSAPRSDNPFPEAGDSRPRHRHSLSVDGGSSTLESIEAKKAMAP
DKLAELWVVDPKRAKRIMANRQSAARSKERKARYIMELERKVQTLQTEATTLSAQLSLFQ
RDTTGLSSENTELKLRLQVMEQQAKLRDALNDQLKKEVERLKFATGEVSHADAYNLQMSH
MQYSQQPQQQSFFQHHHQQQQQADAQNLQQMTHQFHLFQPNNNQNPQLMHHATSNPSGQS
HSFAEAMHEDHLGRLQGLDISSCGRGSNFGRSDTVSESSSTM
>BjuB042240
MGTHINFNNLGGGGGGGDPGGEGFNQMKPTDTDNPLARQSSLYSRTFDELQSLLGGPVKD
FGSMNMDELLKSIWTAEEAQAMAMTTMTSSAQATAVTQPGGGGNLQRQGSLTLPRTISQK
TVDEVWKCLITKDGSSGGGGESNVPQRQKTLGEMTLEEFLSRAGVVREDNSSQQMGQVGN
SNNGFYGNNGAPGGLGFEFGQTNQNSISFNNGTNGSMILNQPPGLGLKVDGTMQQPQQQF
QQQQLNQPHPQQQRVPQTIFPKQANVAFAVNKSFTGAANNSMNNTNGLASFGGTGVTVAA
TSPGTSSAENNSLSPVPYVLNRGRRSNTGLEKVIERRQRRMIKNRESAARSRARKQAYTL
ELEAEIEKLKKVNQELQRKQAEMMEMQKNELKESSKKPWGSKRQCLRRTLTCPW
>BjuB042879
MQPQTDVFGLLNYINSSIPSPYPSHFPVSSLYPINGQNPNPFYGFQSATNNPQSMSLSSN
STSDEAEEQHTDKNIINERKQRRMISNRESARRSRMRKQRHLDELWSQVMWFRVENHQLL
DKLNKLSESHEKVLQENVQLKEETSELKQVITDMKIQSPFSCFRDDIIPIE
>BjuB042975
MEKTLSVEEISGNHLWSELAKETNGMNRSDSEWAFQRFIQESSAGEEAGVSVSGPPSPSV
PVDSDEYREFLKSKLDLACAAVAMKRGAFIKPQNTSGRSENGGTYNTSIASDQGSLASSK
ATPVVSSAITSGSELSGDEEEEADGETNMNPTNVKRVKRMLSNRESARRSRRRKQAHLSE
LETQVSQLRVENSKLMKGLTDVTQTFNDAAVENRVLKANIETLRAKVKMAEETVKRLTGL
NPMFHTMPQVSTISNPSETSDSVDTSIQVTTPEIISSGSKNKALVGCKMNRTESMRRVAS
LEHLQKRIRSVGDQ
>BjuB043752
MFSSAKHQRNYRVSAPNKNKALNKVSSISSSSSSQDSQAHKRSLVTMEEVWSDISLASIH
HLNRHSQHPQHHHEPRFSSLNHQNQNPNSIFQDFLNRPLNQEPTIPTSLTMGSSSNGDST
TVAALFSSSPLAPPATVLSLNSGAGFEFLDNQDPLVTPNSNLHSYNHLTNVASLDTPFDA
LVTSTCKKRGQESNEGSGNRHHKRMIKNRESAARSRARKQECATPLLNFHLKKKNMVLPS
QYYDLKKVWLLGFDSHLQAYTNELELKVAQLKAENARLKRQEDQLRMEAANQQPKKNKLQ
RSSTAPF
>BjuB044565
MQPQPDVFSLQNYLNSSIPSPYPSHFQISSPFPINGQNPNSFYGFQSATNNPQSMSLSSN
NSTSDEAEEQQTDKNIINERKQRRMISNRESARRSRMRKQRHLDELWSQVMWLRIENHQL
LDKLNNLSESHEKVLQENAQLKEETSELKQVISDMQIQSPFSCFRDDIIPI
>BjuB045228
MESSSSGTTSSAIQTSSGSEEYLMEQRKRKRMLSNRESARRSRMKKQKLLDDLTAQVNQL
KKENNELVTSVSITTQHYLTVEAENSVLRAQVDELSHRLESLNDILGFLENTNGVCPNPL
TGPESDDFLVNQMNMNMFHMMNQPLMASSDALLY
>BjuB045319
MGSRFNFVDDAKQPAFGTGLPLTRQNSVFSLTFDEFQNSWGGGIGKDFGSMNMDELLKNI
WTAEESHSMMVNNNTSFNNTVTNSGNSNGGLSVGVGGEIGGGGGFFTGGSLQRQGSLTLP
RTISQKRVDDVWKELMKEDDTGSGVGNVGGGSGVPQRQQTLGEMTLEEFLVRAGVVREEP
QPVVRVDSFNGGFFGFGSDAGLGSARNGFGPSQPHGGMVRPDLLTTQTQPLQMQQPQKVH
QPQQLIQKQDVAFPKQTTIAFSNTVDLVNRSQPPTQEVKPPILGVRERPMNNNLLQAVDY
KTGVTVAAVSPGSQMSPDLTPKSTMDASLSPVPYMFGRVRKTGAVLEKVIERRQKRMIKN
RESAARSRARKQAYTLELEAEVAQLKEQNEELLRKQVEIMEKQKKQLLEPMRQPWGCKRQ
CLRRTLTGPW
>BjuB046236
MHIVFSVDDLTDSFWPPPPPEPSPSPSQNVPDGMTRSQSEWAFQRLLREMSGSDESPTTI
NVRSPPPAQSEQSLSTVDETADVVEIQKPSPPPPRNRADDEDDRGNRSRARSSDPLDSDV
VVDPNQYHAILKSKLEIACAAVARRVGTVKPEDSSGNQKPSLPLGSQAQGSVVVAQASPG
ASSVRSVPSASIKKKPDVVPARQTTSISSRDDSDDDDLDGDTETADNGDPTDVKRARRML
SNRESARRSRRRKQEQMNEFDTQVNQLRTEHSTLLSRLSDMNQKYDAAAVDNRILRADIE
TLRTKVKMAEETVKRVTGVNPLQWARPNMGMPVNNTPRIPSTTGAGLAPNQRVEVNREGT
PNLFAATNQKNLYESMPHWNHKH
>BjuB046419
MEKEKSPAPSGGGLPPPSPGPINHGSDANRLSHDMSRMLEHPPKKIGHRRAHSEILTLPD
DLSFDSDLGVVGANADGASFSDDTEEDLLSMYLDMDKFNSSTATSSAAQLGEPSWKNESV
MHTGSTSNPQNSFGERPRVRHQHSHSMDGSLNIGEMLVSGNDDESVVDAKKSMSAAKLAE
LALIDPKRAKRIWANRQSAARSKERKTRYIFELERKVQTLQTEATTLSAQLTLLQRDTNG
LTVENNELKLRLQTMEQQVHLQDELNEALKEEIQHLKVLTGQAASNGASAINYGSLSNQQ
FYSNNQSMQTILAAQQLQQLQLHSQKQQQHQQQQQQQQFQFQQQQIQQLLHQRLRQQEQQ
NGSAEMRKQKPFNGQNES
>BjuB046696
MNKTELGSPTSNSSISTIGLQNSGSESDLRQRDLIDERKRKRKQSNRESARRSRMRKQKH
VDDLTAQVAHLRKENGHIVAGISVTTEHYVTIEAENSILRAQLLELNHRLESLNEIVEFV
ESSSFEMETGQGGGLIDFGGGGGGGFYDGVMSTLNLGFYNQPIMASASTAGDVFNC
RQALYNFKFEGNSSLSTHIQHNPCAKFEVVFV
>BjuB047102
MGTHINFNNSGGDVTGGNGSSNNQSKPLGRQSSLYSLTFDELQSTLGEPGKEFGSMNMDE
LLKNIWTAEETQPIMTTTTSSIAAVQQPISGFAPGGGSLLQRQGSLTLPRTLSQKTVDEV
WKNLMSKDSSNGTDAPERQQTLGEITLEDFLLRAGVVKEDSQQNQNSSGEFYANNGVSTG
LGFGFGQPNQNNISFNGNNSSMILNQAPATMQQQLQQPHQRLPPTIYPKQANVPFVAHVN
NNSGFAAMGRAGVTVASTSPGTSSAENNAWSSPVPYVLGGQGRRSNTGVERVVERRQKRM
IKNRESAARSRARKQAYTLELEAEIENLKQLNQDLKRKQAEIVKTQKNELKESPKQRPWL
AKTQCLRRTLTGPW
>BjuB047306
MDPSSSGSEESLMEQRKRKRMLSNRESARRSRMKKQKLLDDLTAQVNQLKEQNNEILTSV
SITTQHYLTVEAENSVLKAQLDELSHRLESLNGIIEFLESTNGTCPNPLTGPEPDDFLVN
QMNMNMFCMNQPLMASSDALLY
>BjuB048226
MNTIPEELTGYFKYVSPEKYNNQTPIMESEYFNMHSSPTSSSYYINGLINNNNYYSSSSN
GQDLMTSNNSASDEDHQQSMAIDERKQRRMISNRESARRSRMRKQRHLDELWSQVIRLRT
DNHCLIDKLNNVSESHELALKENAKLKEETSDLRQLITEIKSNNEDDNNFLRELEDSISN
ARSGSDQKGRDFELC
>BjuB049020
MLFSAKHQRDDRVSATSKNKALNKVSSISSSSPPSHSQGSQSQKRSLVTMEDVWKDINLG
SIHSQHPQGNHEPRFGSHNHQNQNPNSIFQDFLNRPLNQEPAIPTMGSSSSNGDTTTVSA
LLSSSPLAPPPATVLSLNSGSGFEFLDNQDSLVTPNYNLHSHNHLNTSFEALVTPTCFGE
KRGQESNGEGSGNRRNKRMIKNRESAARSRARKQECASLSSPNLLLQKRNVAYTNELELK
VAQLQAENARLMRDQLRIAAENQQQPKKNTLQRASTAPF
>BjuO000631
MDEEEVEAWARASGGCSHTHSCNPPGPEDASHSHTCFHTHTHLIIPENDHSDGSNKRRSC
GNREAVRKYREKKKARTAYLEDEVKRLQSMNEFLLRKLQSQAIVEAEIIRLRTLLAEMRG
TIDDELGGFSFQKQCNGSDFVFKEGQMDHNTISILFNNTDGCNVATRNMMCEVARVECEE
GKTLQEPVHSFVPHSPPFSR
>BjuO002133
MGKSEEPKVTKSDSKPASPADQTNVHVYPDWAAMQAYYGPRVAMPPYYNSAMAASGHPPP
PYMWNPQHMMSPYGTPYATVYPHGGGVYAHPGFPMGSQPQGQKGAPLTTPGTPLNIDTPS
KSTGNTDNGLMKKLKEFDGLAMSLGNGNPTESNADERKRSRSSSENEGSTDGSDGNTTGA
DEPKLKRSREGTPTKDEKKHLVQSSSFRSVSQSSGDNCVKPNVQGGGAIVSAAGVSANSN
PIMSQSLAMVPPETWLQNERELKRERRKQSNRESARRSRLRKQAETEELARKVEALTAEN
MALRSELNQLSEKSDKLRGANATLLDKLKSSEPEKRVKNSGTGDNKSKNQGDNESNSSSK
LHQLLDTKPRADGVAAR
>BjuO002525
MMPEREVESSTRHNGGAGGGGGGENHPFTSLGRQSSIYSLTLDEFQHALSENGKNFGSMN
MDEFLVSIWNAEENNNNHQAATVAASHSVPPNHNGFNNNNNGGGESGFFGGGGSSGNQGG
NNKRPGIAKQPSLPRQGSLTLPAPLCRKTVDEVWSEIHRGGGSGGGDSNGRSADSGNGQN
NAHKGGGESAARQPTFGEMTLEDFLVKAGVVREHPTIPKPILNPTPSSVIPASTQQQQLY
GVFHGTGGGGGYQQAPPVQPGVCYGGGGGFGESGQQMAMVGPLSPVSSDGLGHGQVDNIG
GQYGVDMGGLRGRKRVVDGPVEKVVERRQRRMIKNRESAARSRARKQAYTVELEAELNQL
KEENAQLKHALGELERKRKQQYFESLKTRPQPKLPKVSVRLRTLEEEHNLIFTYVPCQEE
SDSLFQRYESLENIASALLLVSV
>BjuO002570
MASSSSTYRSSSSSDGVNPNAVAVDERKRKRMLSNRESARRSRMRKQKHIDDLTAQINQL
SSDNRQILTSLTVTSQLYTKIQAENSILTAQMAELSSRLESLNEIVDLVTTTNGAGFGCG
GVDLIDGCGFDDRTVGINSDGYYDDMMSGVNHWGGSVYSNQPIMANDVNLY
>BjuO004809
MGSLQRQTSPDSDNDPRYASVTDERKRKRMISNRESARRSRMRKQKQLGDLINEVTVLKN
DNAKITEQVDAATRKYVEMESRNDVLRAQASELTERLRSLNSVLEMVEEISGQALDIPEI
NPWQVSCPMQPIRASADMFDC
>BjuO004828
MGSPTSGNCSSGLQNTGYESDERKRKRKQSNRESARRSRMRKQKHLDDLTAQVTHLREEN
SKIVASIAVTKEHYVAIEAENSVLKAQFLELDQRLASLDEIVETAGAFWMETGQGGAIGY
GHRGGGGFYDGVMNPLNIGFYNQTIMGSASTAHADVFNCC
>BjuO009504
MNTIPAELTGYFQYVPDIYNNQTPIMESEYFNMPSSPTSSSSFHYINSLMTNNNNINNYS
SSSNVQDPVTRNNSTSDDDHQQSMVIDERKQRRMISNRESARRSRMRKQRHLDELWSQVI
RLRTDNHCLIDKLNRVSESHQLALKENAKLKEETSNLRQLISDIKSNNEDDNSFLRQLED
LISNSRSDSNHMGRDFELC
>BjuO010199
MEKSDPQPPNAADPIPSSFHRRSRSDDMSMFMFMDPLSSSGPPPSSDDLPSDDDLFSSFI
DVDSLSSNPHPTTIAFPNHHAAANSVPSSSSRPRHRHSNSVDAGCAMYANEIMDAKKAMP
PEKLSELWNVDPKRAKRILANRQSAARSKERKARYIQELERKVQSLQTEATTLSAQLTLF
QRDTNGLANENTELKLRLQAMEQQAHLRNALNEALRKELERMKIETGEISGNSDSFDMGM
QQVQYSPSTYMAIPPYHHGSINNGQDMQQMHGYNPMEAMSNSQSVSEFLQNGRLQGLEIS
SNNNSSSLVKSEGPSLSASESSSAY
>BjuO010352
MEDSSNAAKSNQCPPPSNPTPTPFRGPYHRRAHSEVQFRLPEDLDLSEPFGGFEDLGSED
DIFCTYMDIEKLGGSGSDSAGPRSDNPFSGCENAGREEGGGSSSRPRHRHSLSVDGGSSS
LESIEAKKAMAPDKLAELWVVDPKRAKRIIANRQSAARSKERKARYIMELERKVQTLQTE
ATTLSAQLSLFQRDTTGLSSENTELKLRLQVMEQQAKLRDALNDQLKKEVERLKFATGEV
SHADAYNLGMAHMQYPQQQQPPQQQSFFQQHHHHQQQTDAQNLQQMTHQFHLFQPNNNNN
NNNQNPQLMHHQATSNPSSQSHSFAEAMNEDPLGRLQGLDISSCGRGSNFGRSDTVSESS
STM
>BjuO010363
MAQPITDEPPPLSSFDPFSDQFHRPGSDQTPIGELMSDLGFPIDGDFELTFDGMEDLYLP
AENETFLLPGDFAPESEGSGISGDRVVPPKDAGKSSTPSSSSGDCCGSDVSEGIVDQKVK
VEETTTTSVVTKRKKEEDNTSDDGSRNSKYRRSGEESDVTGQDDEKKKARLVRNRESAQL
SRQRKKHYVEELEEKVKHMHCTITDLNGKISYFMAENASLRQQLGGGNGMSMCPPPPVPP
MGMYPPMGAYPWMPVPPYMVKQQGGQVPLIPIPRLKPQNPPKGKSKKSESKTKKVASISF
LGLLFCLFLFGALAPVVNVNYGGISGAFYGNYRSNYVTDQIYNQHRSRVLDTSRSGAGSG
KNISATENSVPPGNGSEPLVASLFVPRNDRLVKIDGNLIINSILASEKAVVASRKASESN
ERKADPVIAKDYHHPALPLPDVGKIEDMAKHLYRSKAEKQRALSSGAADTLKDQIKTKAA
NGEMQQWFREGVAGPMFSSGMCTEVFQFDVSSTSGAIIPASPAANVSAEHSKNATDTHRR
KNRRTLRGLPIPLPGSDYNFTKEHQRNSSSKEIKPASSMVVSVLVDPREGGDGDLDGMIG
GPKSLSRVFVVLLVDSAKYVTYSCVLPRSGAPHLVTT
>BjuO010366
MGSLRGNVEEPISQSLPRQNSLYSLKLHEVQTHLGSSAKPLGSMNLDELLKSVWSAEATN
QPQEGTEEAGLSRQGSLSLPRGLSKKTVEEVWRDIQHSKNGSSGNNPHGERIDSNNNNKQ
PTLGEITLEDLLLKAGVVTETIVPRDVVNVASNAQWVQYHQPQHQHQGFIPYPVCEMQEM
VSLGGLSDAPQAHGRKRVAPSGGDIVEKVVERRQKRMIKNRESAARSRARKQAYTHELEI
KVSSLEEENEKLRRLKEVEKIMPSEPPPDPKWKLRRTSSASF
>BjuO010482
MGSSEIEKTSKENEPKTPPPPPAPVTSQEPSSSSAVSAGMATPDWSGFQAYSPMPPHGYV
ASSPQPHPYMWGVQHMMPPYGTPPHPYVMYPPGGMYGHPSLPPGSYPYSPYAMASPNGMA
EASGNTEGDGKQSEEHQLMELVLKGIAESASDGSSEGSDANSQNDSGSRNNGKDVTALLL
SASDSAHGAPRNGSNQPVNQMVPIMPVSATGVPGPPTNLNIGMDYWSGHGNVSTTVPGVV
VDGSQSQTWIQDERELKRQRRKQSNRESARRSRLRKQAECDELAQRADVLNGENASLRAE
INKLKGQYEELLAENSSLKNRFSGVPSQEGVDLDKNEQEPETSTRQDVLETTHGSYNNPA
>BjuO011409
MGSPASGNCSSGLQNYGSESDERKRKRKESNRESARRSRMRKQKHLDDLTAQVAYLREEN
SHIVAGIAVTTQQYVTIEAENSILRAQFLELNQRLDSLNEIVEIAGGFWMETGQGGGVIG
YGGGGGGFYDGVMNPLNLGFYNQTLMGSASTVPADVFNCC
