# Supplementary material for: Genome-wide systematic characterization of bZIP transcription factors and their expression profiles during stem in tumorous stem mustard
Source: PeerJ. 2026 Jan 14;14:e20518. doi: 10.7717/peerj.20518 (PMC12811965; doi:10.7717/peerj.20518)
Supplement: Supplemental Information 17 [file peerj-14-20518-s017.zip › bzip raw file/cis-acting element/cis-acting element.xlsx]

## Sheet: Sheet4
gene_id	name	sequence	start	length	ab	origin	function	rr
BjuA001111	G-Box	CACGTT	142	6	+	Pisum sativum	cis-acting regulatory element involved in light responsiveness	light responsiveness
BjuA001111	G-Box	CACGTT	1312	6	-	Pisum sativum	cis-acting regulatory element involved in light responsiveness	light responsiveness
BjuA001111	TC-rich repeats	ATTCTCTAAC	498	9	+	Nicotiana tabacum	cis-acting element involved in defense and stress responsiveness	defense and stress responsiveness
BjuA001111	G-box	TACGTG	537	6	+	Arabidopsis thaliana	cis-acting regulatory element involved in light responsiveness	light responsiveness
BjuA001111	G-box	TAACACGTAG	578	9	-	Brassica oleracea	cis-acting regulatory element involved in light responsiveness	light responsiveness
BjuA001111	GCN4_motif	TGAGTCA	167	7	+	Oryza sativa	cis-regulatory element involved in endosperm expression	endosperm expression
BjuA001111	ABRE	ACGTG	142	5	-	Arabidopsis thaliana	cis-acting element involved in the abscisic acid responsiveness	abscisic acid responsiveness
BjuA001111	ABRE	ACGTG	538	5	+	Arabidopsis thaliana	cis-acting element involved in the abscisic acid responsiveness	abscisic acid responsiveness
BjuA001111	ABRE	ACGTG	1313	5	+	Arabidopsis thaliana	cis-acting element involved in the abscisic acid responsiveness	abscisic acid responsiveness
BjuA001111	LTR	CCGAAA	852	6	-	Hordeum vulgare	cis-acting element involved in low-temperature responsiveness	low-temperature responsiveness
BjuA001569	G-Box	CACGTT	478	6	-	Pisum sativum	cis-acting regulatory element involved in light responsiveness	light responsiveness
BjuA001569	CGTCA-motif	CGTCA	578	5	-	Hordeum vulgare	cis-acting regulatory element involved in the MeJA-responsiveness	MeJA-responsiveness
BjuA001569	GT1-motif	GGTTAA	727	6	-	Arabidopsis thaliana	light responsive element	light responsiveness
BjuA001569	TGACG-motif	TGACG	578	5	+	Hordeum vulgare	cis-acting regulatory element involved in the MeJA-responsiveness	MeJA-responsiveness
BjuA001569	ABRE	ACGTG	479	5	+	Arabidopsis thaliana	cis-acting element involved in the abscisic acid responsiveness	abscisic acid responsiveness
BjuA001569	ABRE	ACGTG	580	5	+	Arabidopsis thaliana	cis-acting element involved in the abscisic acid responsiveness	abscisic acid responsiveness
BjuA001569	ABRE	ACGTG	1082	5	+	Arabidopsis thaliana	cis-acting element involved in the abscisic acid responsiveness	abscisic acid responsiveness
BjuA001569	CAT-box	GCCACT	932	6	+	Arabidopsis thaliana	cis-acting regulatory element related to meristem expression	meristem expression
BjuA001569	G-box	CACGTC	579	6	-	Zea mays	cis-acting regulatory element involved in light responsiveness	light responsiveness
BjuA001569	G-box	TACGTG	1081	6	+	Arabidopsis thaliana	cis-acting regulatory element involved in light responsiveness	light responsiveness
BjuA002075	TC-rich repeats	ATTCTCTAAC	123	9	-	Nicotiana tabacum	cis-acting element involved in defense and stress responsiveness	defense and stress responsiveness
BjuA002075	TC-rich repeats	GTTTTCTTAC	483	9	+	Nicotiana tabacum	cis-acting element involved in defense and stress responsiveness	defense and stress responsiveness
BjuA002075	G-Box	CACGTT	410	6	+	Pisum sativum	cis-acting regulatory element involved in light responsiveness	light responsiveness
BjuA002075	G-Box	CACGTT	620	6	+	Pisum sativum	cis-acting regulatory element involved in light responsiveness	light responsiveness
BjuA002075	G-Box	CACGTG	680	6	+	Pisum sativum	cis-acting regulatory element involved in light responsiveness	light responsiveness
BjuA002075	G-Box	CACGTT	886	6	+	Pisum sativum	cis-acting regulatory element involved in light responsiveness	light responsiveness
BjuA002075	G-Box	CACGTG	1349	6	-	Pisum sativum	cis-acting regulatory element involved in light responsiveness	light responsiveness
BjuA002075	G-Box	CACGTT	1456	6	-	Pisum sativum	cis-acting regulatory element involved in light responsiveness	light responsiveness
BjuA002075	CGTCA-motif	CGTCA	628	5	-	Hordeum vulgare	cis-acting regulatory element involved in the MeJA-responsiveness	MeJA-responsiveness
BjuA002075	CGTCA-motif	CGTCA	1431	5	+	Hordeum vulgare	cis-acting regulatory element involved in the MeJA-responsiveness	MeJA-responsiveness
BjuA002075	LTR	CCGAAA	708	6	+	Hordeum vulgare	cis-acting element involved in low-temperature responsiveness	low-temperature responsiveness
BjuA002075	LTR	CCGAAA	837	6	-	Hordeum vulgare	cis-acting element involved in low-temperature responsiveness	low-temperature responsiveness
BjuA002075	ABRE	ACGTG	410	5	-	Arabidopsis thaliana	cis-acting element involved in the abscisic acid responsiveness	abscisic acid responsiveness
BjuA002075	ABRE	GCAACGTGTC	618	9	-	Hordeum vulgare	cis-acting element involved in the abscisic acid responsiveness	abscisic acid responsiveness
BjuA002075	ABRE	ACGTG	620	5	-	Arabidopsis thaliana	cis-acting element involved in the abscisic acid responsiveness	abscisic acid responsiveness
BjuA002075	ABRE	CACGTG	680	6	+	Arabidopsis thaliana	cis-acting element involved in the abscisic acid responsiveness	abscisic acid responsiveness
BjuA002075	ABRE	ACGTG	681	5	+	Arabidopsis thaliana	cis-acting element involved in the abscisic acid responsiveness	abscisic acid responsiveness
BjuA002075	ABRE	ACGTG	886	5	-	Arabidopsis thaliana	cis-acting element involved in the abscisic acid responsiveness	abscisic acid responsiveness
BjuA002075	ABRE	CACGTG	1349	6	-	Arabidopsis thaliana	cis-acting element involved in the abscisic acid responsiveness	abscisic acid responsiveness
BjuA002075	ABRE	ACGTG	1350	5	+	Arabidopsis thaliana	cis-acting element involved in the abscisic acid responsiveness	abscisic acid responsiveness
BjuA002075	ABRE	ACGTG	1457	5	+	Arabidopsis thaliana	cis-acting element involved in the abscisic acid responsiveness	abscisic acid responsiveness
BjuA002075	TGACG-motif	TGACG	628	5	+	Hordeum vulgare	cis-acting regulatory element involved in the MeJA-responsiveness	MeJA-responsiveness
BjuA002075	TGACG-motif	TGACG	1431	5	-	Hordeum vulgare	cis-acting regulatory element involved in the MeJA-responsiveness	MeJA-responsiveness
BjuA002075	CAT-box	GCCACT	653	6	+	Arabidopsis thaliana	cis-acting regulatory element related to meristem expression	meristem expression
BjuA002075	P-box	CCTTTTG	186	7	+	Oryza sativa	gibberellin-responsive element	gibberellin-responsive element
BjuA002075	P-box	CCTTTTG	769	7	-	Oryza sativa	gibberellin-responsive element	gibberellin-responsive element
BjuA002075	P-box	CCTTTTG	1018	7	+	Oryza sativa	gibberellin-responsive element	gibberellin-responsive element
BjuA002075	G-box	GCCACGTGGA	678	9	-	Arabidopsis thaliana	cis-acting regulatory element involved in light responsiveness	light responsiveness
BjuA002075	G-box	CACGTG	680	6	+	Arabidopsis thaliana	cis-acting regulatory element involved in light responsiveness	light responsiveness
BjuA002075	G-box	ACACGTGT	1348	8	-	Brassica napus	cis-acting regulatory element involved in light responsiveness	light responsiveness
BjuA002075	G-box	CACGTG	1349	6	-	Arabidopsis thaliana	cis-acting regulatory element involved in light responsiveness	light responsiveness
BjuA002075	TGA-element	AACGAC	895	6	+	Brassica oleracea	auxin-responsive element	auxin-responsive element
BjuA002828	AuxRR-core	GGTCCAT	1230	7	-	Nicotiana tabacum	cis-acting regulatory element involved in auxin responsiveness	auxin-responsive element
BjuA002828	ABRE	ACGTG	1133	5	+	Arabidopsis thaliana	cis-acting element involved in the abscisic acid responsiveness	abscisic acid responsiveness
BjuA002828	ABRE	TACGGTC	1365	7	+	Arabidopsis thaliana	cis-acting element involved in the abscisic acid responsiveness	abscisic acid responsiveness
BjuA002828	LTR	CCGAAA	535	6	-	Hordeum vulgare	cis-acting element involved in low-temperature responsiveness	low-temperature responsiveness
BjuA002828	GCN4_motif	TGAGTCA	1336	7	-	Oryza sativa	cis-regulatory element involved in endosperm expression	endosperm expression
BjuA002828	GARE-motif	TCTGTTG	38	7	-	Brassica oleracea	gibberellin-responsive element	gibberellin-responsive element
BjuA002828	G-Box	CACGTT	1132	6	-	Pisum sativum	cis-acting regulatory element involved in light responsiveness	light responsiveness
BjuA002828	GT1-motif	GGTTAA	131	6	-	Arabidopsis thaliana	light responsive element	light responsiveness
BjuA002828	GT1-motif	GGTTAAT	539	7	+	Avena sativa	light responsive element	light responsiveness
BjuA002828	GT1-motif	GGTTAA	1314	6	-	Arabidopsis thaliana	light responsive element	light responsiveness
BjuA003230	TGACG-motif	TGACG	1087	5	+	Hordeum vulgare	cis-acting regulatory element involved in the MeJA-responsiveness	MeJA-responsiveness
BjuA003230	TGACG-motif	TGACG	1090	5	-	Hordeum vulgare	cis-acting regulatory element involved in the MeJA-responsiveness	MeJA-responsiveness
BjuA003230	ABRE	CACGTG	482	6	+	Arabidopsis thaliana	cis-acting element involved in the abscisic acid responsiveness	abscisic acid responsiveness
BjuA003230	ABRE	ACGTG	483	5	+	Arabidopsis thaliana	cis-acting element involved in the abscisic acid responsiveness	abscisic acid responsiveness
BjuA003230	ABRE	ACGTG	521	5	+	Arabidopsis thaliana	cis-acting element involved in the abscisic acid responsiveness	abscisic acid responsiveness
BjuA003230	ABRE	ACGTG	1053	5	-	Arabidopsis thaliana	cis-acting element involved in the abscisic acid responsiveness	abscisic acid responsiveness
BjuA003230	LTR	CCGAAA	98	6	+	Hordeum vulgare	cis-acting element involved in low-temperature responsiveness	low-temperature responsiveness
BjuA003230	LTR	CCGAAA	106	6	+	Hordeum vulgare	cis-acting element involved in low-temperature responsiveness	low-temperature responsiveness
BjuA003230	LTR	CCGAAA	127	6	+	Hordeum vulgare	cis-acting element involved in low-temperature responsiveness	low-temperature responsiveness
BjuA003230	G-box	GCCACGTGGA	480	9	+	Arabidopsis thaliana	cis-acting regulatory element involved in light responsiveness	light responsiveness
BjuA003230	G-box	CACGTG	482	6	+	Arabidopsis thaliana	cis-acting regulatory element involved in light responsiveness	light responsiveness
BjuA003230	G-box	CACGAC	1165	6	+	Zea mays	cis-acting regulatory element involved in light responsiveness	light responsiveness
BjuA003230	Sp1	GGGCGG	1352	6	-	Oryza sativa	light responsive element	light responsiveness
BjuA003230	CGTCA-motif	CGTCA	1087	5	-	Hordeum vulgare	cis-acting regulatory element involved in the MeJA-responsiveness	MeJA-responsiveness
BjuA003230	CGTCA-motif	CGTCA	1090	5	+	Hordeum vulgare	cis-acting regulatory element involved in the MeJA-responsiveness	MeJA-responsiveness
BjuA003230	G-Box	CACGTG	482	6	+	Pisum sativum	cis-acting regulatory element involved in light responsiveness	light responsiveness
BjuA003230	G-Box	CACGTT	520	6	-	Pisum sativum	cis-acting regulatory element involved in light responsiveness	light responsiveness
BjuA003230	G-Box	CACGTT	1053	6	+	Pisum sativum	cis-acting regulatory element involved in light responsiveness	light responsiveness
BjuA005478	TGA-element	AACGAC	529	6	+	Brassica oleracea	auxin-responsive element	auxin-responsive element
BjuA005478	TGA-element	AACGAC	1369	6	+	Brassica oleracea	auxin-responsive element	auxin-responsive element
BjuA005478	G-box	CACGTC	471	6	+	Zea mays	cis-acting regulatory element involved in light responsiveness	light responsiveness
BjuA005478	G-box	CACGTG	620	6	+	Arabidopsis thaliana	cis-acting regulatory element involved in light responsiveness	light responsiveness
BjuA005478	G-box	TAACACGTAG	1160	9	-	Brassica oleracea	cis-acting regulatory element involved in light responsiveness	light responsiveness
BjuA005478	G-box	TACGTG	1161	6	+	Arabidopsis thaliana	cis-acting regulatory element involved in light responsiveness	light responsiveness
BjuA005478	TGACG-motif	TGACG	54	5	-	Hordeum vulgare	cis-acting regulatory element involved in the MeJA-responsiveness	MeJA-responsiveness
BjuA005478	TGACG-motif	TGACG	872	5	+	Hordeum vulgare	cis-acting regulatory element involved in the MeJA-responsiveness	MeJA-responsiveness
BjuA005478	TGACG-motif	TGACG	1208	5	-	Hordeum vulgare	cis-acting regulatory element involved in the MeJA-responsiveness	MeJA-responsiveness
BjuA005478	ABRE	ACGTG	471	5	-	Arabidopsis thaliana	cis-acting element involved in the abscisic acid responsiveness	abscisic acid responsiveness
BjuA005478	ABRE	CACGTG	620	6	+	Arabidopsis thaliana	cis-acting element involved in the abscisic acid responsiveness	abscisic acid responsiveness
BjuA005478	ABRE	ACGTG	621	5	+	Arabidopsis thaliana	cis-acting element involved in the abscisic acid responsiveness	abscisic acid responsiveness
BjuA005478	ABRE	ACGTG	818	5	+	Arabidopsis thaliana	cis-acting element involved in the abscisic acid responsiveness	abscisic acid responsiveness
BjuA005478	ABRE	ACGTG	1108	5	-	Arabidopsis thaliana	cis-acting element involved in the abscisic acid responsiveness	abscisic acid responsiveness
BjuA005478	ABRE	ACGTG	1162	5	+	Arabidopsis thaliana	cis-acting element involved in the abscisic acid responsiveness	abscisic acid responsiveness
BjuA005478	LTR	CCGAAA	1096	6	-	Hordeum vulgare	cis-acting element involved in low-temperature responsiveness	low-temperature responsiveness
BjuA005478	TCA-element	CCATCTTTTT	37	9	+	Nicotiana tabacum	cis-acting element involved in salicylic acid responsiveness	salicylic acid responsiveness
BjuA005478	CGTCA-motif	CGTCA	54	5	+	Hordeum vulgare	cis-acting regulatory element involved in the MeJA-responsiveness	MeJA-responsiveness
BjuA005478	CGTCA-motif	CGTCA	872	5	-	Hordeum vulgare	cis-acting regulatory element involved in the MeJA-responsiveness	MeJA-responsiveness
BjuA005478	CGTCA-motif	CGTCA	1208	5	+	Hordeum vulgare	cis-acting regulatory element involved in the MeJA-responsiveness	MeJA-responsiveness
BjuA005478	G-Box	CACGTG	620	6	+	Pisum sativum	cis-acting regulatory element involved in light responsiveness	light responsiveness
BjuA005478	G-Box	CACGTT	817	6	-	Pisum sativum	cis-acting regulatory element involved in light responsiveness	light responsiveness
BjuA005478	G-Box	CACGTT	1108	6	+	Pisum sativum	cis-acting regulatory element involved in light responsiveness	light responsiveness
BjuA005478	TC-rich repeats	GTTTTCTTAC	682	9	-	Nicotiana tabacum	cis-acting element involved in defense and stress responsiveness	defense and stress responsiveness
BjuA006024	G-Box	CACGTG	784	6	-	Pisum sativum	cis-acting regulatory element involved in light responsiveness	light responsiveness
BjuA006024	G-Box	CACGTG	903	6	-	Pisum sativum	cis-acting regulatory element involved in light responsiveness	light responsiveness
BjuA006024	CGTCA-motif	CGTCA	914	5	-	Hordeum vulgare	cis-acting regulatory element involved in the MeJA-responsiveness	MeJA-responsiveness
BjuA006024	GT1-motif	GGTTAA	298	6	-	Arabidopsis thaliana	light responsive element	light responsiveness
BjuA006024	TGACG-motif	TGACG	914	5	+	Hordeum vulgare	cis-acting regulatory element involved in the MeJA-responsiveness	MeJA-responsiveness
BjuA006024	ABRE	ACGTG	738	5	-	Arabidopsis thaliana	cis-acting element involved in the abscisic acid responsiveness	abscisic acid responsiveness
BjuA006024	ABRE	CACGTG	784	6	-	Arabidopsis thaliana	cis-acting element involved in the abscisic acid responsiveness	abscisic acid responsiveness
BjuA006024	ABRE	ACGTG	785	5	+	Arabidopsis thaliana	cis-acting element involved in the abscisic acid responsiveness	abscisic acid responsiveness
BjuA006024	ABRE	CACGTG	903	6	-	Arabidopsis thaliana	cis-acting element involved in the abscisic acid responsiveness	abscisic acid responsiveness
BjuA006024	ABRE	ACGTG	904	5	+	Arabidopsis thaliana	cis-acting element involved in the abscisic acid responsiveness	abscisic acid responsiveness
BjuA006024	ABRE	ACGTG	916	5	+	Arabidopsis thaliana	cis-acting element involved in the abscisic acid responsiveness	abscisic acid responsiveness
BjuA006024	LTR	CCGAAA	174	6	-	Hordeum vulgare	cis-acting element involved in low-temperature responsiveness	low-temperature responsiveness
BjuA006024	TATC-box	TATCCCA	536	7	+	Oryza sativa	cis-acting element involved in gibberellin-responsiveness	gibberellin-responsive element
BjuA006024	G-box	CCACGTAA	737	8	+	Brassica napus	cis-acting regulatory element involved in light responsiveness	light responsiveness
BjuA006024	G-box	TACGTG	738	6	-	Arabidopsis thaliana	cis-acting regulatory element involved in light responsiveness	light responsiveness
BjuA006024	G-box	ACACGTGT	783	8	-	Brassica napus	cis-acting regulatory element involved in light responsiveness	light responsiveness
BjuA006024	G-box	CACGTG	784	6	-	Arabidopsis thaliana	cis-acting regulatory element involved in light responsiveness	light responsiveness
BjuA006024	G-box	ACACGTGT	902	8	-	Brassica napus	cis-acting regulatory element involved in light responsiveness	light responsiveness
BjuA006024	G-box	CACGTG	903	6	-	Arabidopsis thaliana	cis-acting regulatory element involved in light responsiveness	light responsiveness
BjuA006024	G-box	CACGTC	915	6	-	Zea mays	cis-acting regulatory element involved in light responsiveness	light responsiveness
BjuA008307	CGTCA-motif	CGTCA	192	5	-	Hordeum vulgare	cis-acting regulatory element involved in the MeJA-responsiveness	MeJA-responsiveness
BjuA008307	CGTCA-motif	CGTCA	905	5	+	Hordeum vulgare	cis-acting regulatory element involved in the MeJA-responsiveness	MeJA-responsiveness
BjuA008307	TC-rich repeats	GTTTTCTTAC	470	9	-	Nicotiana tabacum	cis-acting element involved in defense and stress responsiveness	defense and stress responsiveness
BjuA008307	GARE-motif	TCTGTTG	927	7	+	Brassica oleracea	gibberellin-responsive element	gibberellin-responsive element
BjuA008307	GT1-motif	GGTTAA	1183	6	-	Arabidopsis thaliana	light responsive element	light responsiveness
BjuA008307	TGACG-motif	TGACG	192	5	+	Hordeum vulgare	cis-acting regulatory element involved in the MeJA-responsiveness	MeJA-responsiveness
BjuA008307	TGACG-motif	TGACG	905	5	-	Hordeum vulgare	cis-acting regulatory element involved in the MeJA-responsiveness	MeJA-responsiveness
BjuA008715	TGACG-motif	TGACG	943	5	-	Hordeum vulgare	cis-acting regulatory element involved in the MeJA-responsiveness	MeJA-responsiveness
BjuA008715	ABRE	TACGGTC	439	7	-	Arabidopsis thaliana	cis-acting element involved in the abscisic acid responsiveness	abscisic acid responsiveness
BjuA008715	ABRE	ACGTG	1253	5	-	Arabidopsis thaliana	cis-acting element involved in the abscisic acid responsiveness	abscisic acid responsiveness
BjuA008715	G-box	TACGTG	1253	6	-	Arabidopsis thaliana	cis-acting regulatory element involved in light responsiveness	light responsiveness
BjuA008715	TGA-element	AACGAC	235	6	-	Brassica oleracea	auxin-responsive element	auxin-responsive element
BjuA008715	TC-rich repeats	GTTTTCTTAC	239	9	-	Nicotiana tabacum	cis-acting element involved in defense and stress responsiveness	defense and stress responsiveness
BjuA008715	CGTCA-motif	CGTCA	943	5	+	Hordeum vulgare	cis-acting regulatory element involved in the MeJA-responsiveness	MeJA-responsiveness
BjuA008715	GT1-motif	GGTTAA	457	6	+	Arabidopsis thaliana	light responsive element	light responsiveness
BjuA008715	GT1-motif	GGTTAAT	639	7	+	Avena sativa	light responsive element	light responsiveness
BjuA009096	GT1-motif	GGTTAA	870	6	+	Arabidopsis thaliana	light responsive element	light responsiveness
BjuA009096	GT1-motif	GGTTAAT	1156	7	+	Avena sativa	light responsive element	light responsiveness
BjuA009096	GT1-motif	GGTTAAT	1223	7	-	Avena sativa	light responsive element	light responsiveness
BjuA009096	GT1-motif	GGTTAA	1224	6	-	Arabidopsis thaliana	light responsive element	light responsiveness
BjuA009096	G-Box	CACGTG	765	6	-	Pisum sativum	cis-acting regulatory element involved in light responsiveness	light responsiveness
BjuA009096	G-Box	CACGTT	1186	6	-	Pisum sativum	cis-acting regulatory element involved in light responsiveness	light responsiveness
BjuA009096	CGTCA-motif	CGTCA	144	5	-	Hordeum vulgare	cis-acting regulatory element involved in the MeJA-responsiveness	MeJA-responsiveness
BjuA009096	CGTCA-motif	CGTCA	375	5	-	Hordeum vulgare	cis-acting regulatory element involved in the MeJA-responsiveness	MeJA-responsiveness
BjuA009096	TC-rich repeats	GTTTTCTTAC	1055	9	+	Nicotiana tabacum	cis-acting element involved in defense and stress responsiveness	defense and stress responsiveness
BjuA009096	G-box	CACGTC	376	6	-	Zea mays	cis-acting regulatory element involved in light responsiveness	light responsiveness
BjuA009096	G-box	ACACGTGT	764	8	-	Brassica napus	cis-acting regulatory element involved in light responsiveness	light responsiveness
BjuA009096	G-box	CACGTG	765	6	-	Arabidopsis thaliana	cis-acting regulatory element involved in light responsiveness	light responsiveness
BjuA009096	TGA-element	AACGAC	779	6	-	Brassica oleracea	auxin-responsive element	auxin-responsive element
BjuA009096	CAT-box	GCCACT	446	6	-	Arabidopsis thaliana	cis-acting regulatory element related to meristem expression	meristem expression
BjuA009096	ABRE	ACGTG	377	5	+	Arabidopsis thaliana	cis-acting element involved in the abscisic acid responsiveness	abscisic acid responsiveness
BjuA009096	ABRE	CACGTG	765	6	-	Arabidopsis thaliana	cis-acting element involved in the abscisic acid responsiveness	abscisic acid responsiveness
BjuA009096	ABRE	ACGTG	766	5	+	Arabidopsis thaliana	cis-acting element involved in the abscisic acid responsiveness	abscisic acid responsiveness
BjuA009096	ABRE	ACGTG	1187	5	+	Arabidopsis thaliana	cis-acting element involved in the abscisic acid responsiveness	abscisic acid responsiveness
BjuA009096	TGACG-motif	TGACG	144	5	+	Hordeum vulgare	cis-acting regulatory element involved in the MeJA-responsiveness	MeJA-responsiveness
BjuA009096	TGACG-motif	TGACG	375	5	+	Hordeum vulgare	cis-acting regulatory element involved in the MeJA-responsiveness	MeJA-responsiveness
BjuA010437	G-box	CACGAC	183	6	+	Zea mays	cis-acting regulatory element involved in light responsiveness	light responsiveness
BjuA010437	G-box	CACGAC	384	6	+	Zea mays	cis-acting regulatory element involved in light responsiveness	light responsiveness
BjuA010437	G-box	CCACGTAA	1209	8	+	Brassica napus	cis-acting regulatory element involved in light responsiveness	light responsiveness
BjuA010437	G-box	TACGTG	1210	6	-	Arabidopsis thaliana	cis-acting regulatory element involved in light responsiveness	light responsiveness
BjuA010437	G-box	TGACACGTGGCTCT	1403	13	-	Helianthus annuus	cis-acting regulatory element involved in light responsiveness	light responsiveness
BjuA010437	G-box	GCCACGTGGA	1406	9	+	Arabidopsis thaliana	cis-acting regulatory element involved in light responsiveness	light responsiveness
BjuA010437	G-box	CACGTG	1408	6	-	Arabidopsis thaliana	cis-acting regulatory element involved in light responsiveness	light responsiveness
BjuA010437	TGA-element	AACGAC	143	6	-	Brassica oleracea	auxin-responsive element	auxin-responsive element
BjuA010437	TGA-element	AACGAC	233	6	+	Brassica oleracea	auxin-responsive element	auxin-responsive element
BjuA010437	LTR	CCGAAA	958	6	-	Hordeum vulgare	cis-acting element involved in low-temperature responsiveness	low-temperature responsiveness
BjuA010437	LTR	CCGAAA	1101	6	+	Hordeum vulgare	cis-acting element involved in low-temperature responsiveness	low-temperature responsiveness
BjuA010437	ABRE	ACGTG	93	5	-	Arabidopsis thaliana	cis-acting element involved in the abscisic acid responsiveness	abscisic acid responsiveness
BjuA010437	ABRE	ACGTG	295	5	-	Arabidopsis thaliana	cis-acting element involved in the abscisic acid responsiveness	abscisic acid responsiveness
BjuA010437	ABRE	ACGTG	1210	5	-	Arabidopsis thaliana	cis-acting element involved in the abscisic acid responsiveness	abscisic acid responsiveness
BjuA010437	ABRE	GACACGTGGC	1406	9	-	Triticum aestivum	cis-acting element involved in the abscisic acid responsiveness	abscisic acid responsiveness
BjuA010437	ABRE	CACGTG	1408	6	-	Arabidopsis thaliana	cis-acting element involved in the abscisic acid responsiveness	abscisic acid responsiveness
BjuA010437	ABRE	ACGTG	1409	5	+	Arabidopsis thaliana	cis-acting element involved in the abscisic acid responsiveness	abscisic acid responsiveness
BjuA010437	TGACG-motif	TGACG	900	5	+	Hordeum vulgare	cis-acting regulatory element involved in the MeJA-responsiveness	MeJA-responsiveness
BjuA010437	TGACG-motif	TGACG	1223	5	+	Hordeum vulgare	cis-acting regulatory element involved in the MeJA-responsiveness	MeJA-responsiveness
BjuA010437	G-Box	CACGTT	93	6	+	Pisum sativum	cis-acting regulatory element involved in light responsiveness	light responsiveness
BjuA010437	G-Box	CACGTT	295	6	+	Pisum sativum	cis-acting regulatory element involved in light responsiveness	light responsiveness
BjuA010437	G-Box	CACGTG	1408	6	-	Pisum sativum	cis-acting regulatory element involved in light responsiveness	light responsiveness
BjuA010437	CGTCA-motif	CGTCA	900	5	-	Hordeum vulgare	cis-acting regulatory element involved in the MeJA-responsiveness	MeJA-responsiveness
BjuA010437	CGTCA-motif	CGTCA	1223	5	-	Hordeum vulgare	cis-acting regulatory element involved in the MeJA-responsiveness	MeJA-responsiveness
BjuA012575	ACE	GCGACGTACC	83	9	-	Petroselinum crispum	cis-acting element involved in light responsiveness	light responsiveness
BjuA012575	ACE	GACACGTATG	1303	9	-	Petroselinum crispum	cis-acting element involved in light responsiveness	light responsiveness
BjuA012575	G-Box	CACGTT	241	6	+	Pisum sativum	cis-acting regulatory element involved in light responsiveness	light responsiveness
BjuA012575	TC-rich repeats	GTTTTCTTAC	1308	9	+	Nicotiana tabacum	cis-acting element involved in defense and stress responsiveness	defense and stress responsiveness
BjuA012575	G-box	TACGTG	856	6	-	Arabidopsis thaliana	cis-acting regulatory element involved in light responsiveness	light responsiveness
BjuA012575	G-box	TACGTG	1305	6	+	Arabidopsis thaliana	cis-acting regulatory element involved in light responsiveness	light responsiveness
BjuA012575	GCN4_motif	TGAGTCA	481	7	+	Oryza sativa	cis-regulatory element involved in endosperm expression	endosperm expression
BjuA012575	ABRE	ACGTG	241	5	-	Arabidopsis thaliana	cis-acting element involved in the abscisic acid responsiveness	abscisic acid responsiveness
BjuA012575	ABRE	ACGTG	856	5	-	Arabidopsis thaliana	cis-acting element involved in the abscisic acid responsiveness	abscisic acid responsiveness
BjuA012575	ABRE	AACCCGG	1093	7	-	Arabidopsis thaliana	cis-acting element involved in the abscisic acid responsiveness	abscisic acid responsiveness
BjuA012575	ABRE	ACGTG	1306	5	+	Arabidopsis thaliana	cis-acting element involved in the abscisic acid responsiveness	abscisic acid responsiveness
BjuA012575	AuxRR-core	GGTCCAT	447	7	+	Nicotiana tabacum	cis-acting regulatory element involved in auxin responsiveness	auxin-responsive element
BjuA012577	ACE	CTAACGTATT	170	9	+	Petroselinum crispum	cis-acting element involved in light responsiveness	light responsiveness
BjuA012577	ACE	GACACGTATG	1322	9	-	Petroselinum crispum	cis-acting element involved in light responsiveness	light responsiveness
BjuA012577	GT1-motif	GGTTAA	539	6	-	Arabidopsis thaliana	light responsive element	light responsiveness
BjuA012577	CGTCA-motif	CGTCA	953	5	+	Hordeum vulgare	cis-acting regulatory element involved in the MeJA-responsiveness	MeJA-responsiveness
BjuA012577	G-box	TACGTG	1175	6	+	Arabidopsis thaliana	cis-acting regulatory element involved in light responsiveness	light responsiveness
BjuA012577	G-box	TACGTG	1324	6	+	Arabidopsis thaliana	cis-acting regulatory element involved in light responsiveness	light responsiveness
BjuA012577	TGACG-motif	TGACG	953	5	-	Hordeum vulgare	cis-acting regulatory element involved in the MeJA-responsiveness	MeJA-responsiveness
BjuA012577	ABRE	GACACGTGGC	1173	9	+	Triticum aestivum	cis-acting element involved in the abscisic acid responsiveness	abscisic acid responsiveness
BjuA012577	ABRE	ACGTG	1176	5	+	Arabidopsis thaliana	cis-acting element involved in the abscisic acid responsiveness	abscisic acid responsiveness
BjuA012577	ABRE	ACGTG	1325	5	+	Arabidopsis thaliana	cis-acting element involved in the abscisic acid responsiveness	abscisic acid responsiveness
BjuA012644	ABRE	CACGTG	368	6	+	Arabidopsis thaliana	cis-acting element involved in the abscisic acid responsiveness	abscisic acid responsiveness
BjuA012644	ABRE	ACGTG	369	5	+	Arabidopsis thaliana	cis-acting element involved in the abscisic acid responsiveness	abscisic acid responsiveness
BjuA012644	ABRE	GACACGTGGC	395	9	+	Triticum aestivum	cis-acting element involved in the abscisic acid responsiveness	abscisic acid responsiveness
BjuA012644	ABRE	CACGTG	397	6	+	Arabidopsis thaliana	cis-acting element involved in the abscisic acid responsiveness	abscisic acid responsiveness
BjuA012644	ABRE	ACGTG	398	5	+	Arabidopsis thaliana	cis-acting element involved in the abscisic acid responsiveness	abscisic acid responsiveness
BjuA012644	ABRE	ACGTG	903	5	-	Arabidopsis thaliana	cis-acting element involved in the abscisic acid responsiveness	abscisic acid responsiveness
BjuA012644	TGA-element	AACGAC	1	6	-	Brassica oleracea	auxin-responsive element	auxin-responsive element
BjuA012644	G-box	CACGTG	368	6	+	Arabidopsis thaliana	cis-acting regulatory element involved in light responsiveness	light responsiveness
BjuA012644	G-box	ACACGTGGC	396	9	+	Brassica napus	cis-acting regulatory element involved in light responsiveness	light responsiveness
BjuA012644	G-box	CACGTG	397	6	+	Arabidopsis thaliana	cis-acting regulatory element involved in light responsiveness	light responsiveness
BjuA012644	G-box	CACGTC	903	6	+	Zea mays	cis-acting regulatory element involved in light responsiveness	light responsiveness
BjuA012644	P-box	CCTTTTG	510	7	+	Oryza sativa	gibberellin-responsive element	gibberellin-responsive element
BjuA012644	G-Box	CACGTG	368	6	+	Pisum sativum	cis-acting regulatory element involved in light responsiveness	light responsiveness
BjuA012644	G-Box	CACGTG	397	6	+	Pisum sativum	cis-acting regulatory element involved in light responsiveness	light responsiveness
BjuA012644	GT1-motif	GGTTAA	501	6	+	Arabidopsis thaliana	light responsive element	light responsiveness
BjuA012644	GT1-motif	GGTTAA	837	6	-	Arabidopsis thaliana	light responsive element	light responsiveness
BjuA014103	ABRE	ACGTG	628	5	-	Arabidopsis thaliana	cis-acting element involved in the abscisic acid responsiveness	abscisic acid responsiveness
BjuA014103	ABRE	ACGTG	744	5	-	Arabidopsis thaliana	cis-acting element involved in the abscisic acid responsiveness	abscisic acid responsiveness
BjuA014103	TGA-element	AACGAC	93	6	-	Brassica oleracea	auxin-responsive element	auxin-responsive element
BjuA014103	P-box	CCTTTTG	895	7	-	Oryza sativa	gibberellin-responsive element	gibberellin-responsive element
BjuA014103	G-Box	CACGTT	628	6	+	Pisum sativum	cis-acting regulatory element involved in light responsiveness	light responsiveness
BjuA014103	G-Box	CACGTT	744	6	+	Pisum sativum	cis-acting regulatory element involved in light responsiveness	light responsiveness
BjuA014103	TC-rich repeats	GTTTTCTTAC	266	9	-	Nicotiana tabacum	cis-acting element involved in defense and stress responsiveness	defense and stress responsiveness
BjuA014103	GARE-motif	TCTGTTG	1283	7	+	Brassica oleracea	gibberellin-responsive element	gibberellin-responsive element
BjuA014103	GT1-motif	GGTTAA	33	6	+	Arabidopsis thaliana	light responsive element	light responsiveness
BjuA014103	GT1-motif	GGTTAA	286	6	-	Arabidopsis thaliana	light responsive element	light responsiveness
BjuA014103	GT1-motif	GGTTAA	1163	6	-	Arabidopsis thaliana	light responsive element	light responsiveness
BjuA014103	TCA-element	CCATCTTTTT	465	9	+	Nicotiana tabacum	cis-acting element involved in salicylic acid responsiveness	salicylic acid responsiveness
BjuA014273	GCN4_motif	TGAGTCA	72	7	-	Oryza sativa	cis-regulatory element involved in endosperm expression	endosperm expression
BjuA014273	GCN4_motif	TGAGTCA	99	7	-	Oryza sativa	cis-regulatory element involved in endosperm expression	endosperm expression
BjuA014273	GCN4_motif	TGAGTCA	1306	7	-	Oryza sativa	cis-regulatory element involved in endosperm expression	endosperm expression
BjuA014273	TGACG-motif	TGACG	314	5	-	Hordeum vulgare	cis-acting regulatory element involved in the MeJA-responsiveness	MeJA-responsiveness
BjuA014273	ABRE	AACCCGG	978	7	+	Arabidopsis thaliana	cis-acting element involved in the abscisic acid responsiveness	abscisic acid responsiveness
BjuA014273	ABRE	ACGTG	1123	5	+	Arabidopsis thaliana	cis-acting element involved in the abscisic acid responsiveness	abscisic acid responsiveness
BjuA014273	ACE	CTAACGTATT	1153	9	+	Petroselinum crispum	cis-acting element involved in light responsiveness	light responsiveness
BjuA014273	G-Box	CACGTT	1122	6	-	Pisum sativum	cis-acting regulatory element involved in light responsiveness	light responsiveness
BjuA014273	CGTCA-motif	CGTCA	314	5	+	Hordeum vulgare	cis-acting regulatory element involved in the MeJA-responsiveness	MeJA-responsiveness
BjuA014273	TC-rich repeats	GTTTTCTTAC	580	9	+	Nicotiana tabacum	cis-acting element involved in defense and stress responsiveness	defense and stress responsiveness
BjuA014675	G-box	TAACACGTAG	728	9	-	Brassica oleracea	cis-acting regulatory element involved in light responsiveness	light responsiveness
BjuA014675	G-box	TACGTG	729	6	+	Arabidopsis thaliana	cis-acting regulatory element involved in light responsiveness	light responsiveness
BjuA014675	4cl-CMA2b	TCTCACCAACCACA	436	13	+	Solanum tuberosum	light responsive element	light responsiveness
BjuA014675	CAT-box	GCCACT	686	6	-	Arabidopsis thaliana	cis-acting regulatory element related to meristem expression	meristem expression
BjuA014675	TATC-box	TATCCCA	596	7	+	Oryza sativa	cis-acting element involved in gibberellin-responsiveness	gibberellin-responsive element
BjuA014675	P-box	CCTTTTG	1019	7	-	Oryza sativa	gibberellin-responsive element	gibberellin-responsive element
BjuA014675	ABRE	ACGTG	730	5	+	Arabidopsis thaliana	cis-acting element involved in the abscisic acid responsiveness	abscisic acid responsiveness
BjuA014675	GT1-motif	GGTTAAT	936	7	-	Avena sativa	light responsive element	light responsiveness
BjuA014675	GT1-motif	GGTTAA	937	6	-	Arabidopsis thaliana	light responsive element	light responsiveness
BjuA014675	TC-rich repeats	ATTCTCTAAC	529	9	-	Nicotiana tabacum	cis-acting element involved in defense and stress responsiveness	defense and stress responsiveness
BjuA014686	G-box	TACGTG	60	6	+	Arabidopsis thaliana	cis-acting regulatory element involved in light responsiveness	light responsiveness
BjuA014686	TGA-element	AACGAC	1133	6	+	Brassica oleracea	auxin-responsive element	auxin-responsive element
BjuA014686	TGA-element	AACGAC	1408	6	-	Brassica oleracea	auxin-responsive element	auxin-responsive element
BjuA014686	ABRE	GCAACGTGTC	58	9	+	Hordeum vulgare	cis-acting element involved in the abscisic acid responsiveness	abscisic acid responsiveness
BjuA014686	ABRE	TACGTGTC	60	8	+	Oryza sativa	cis-acting element involved in the abscisic acid responsiveness	abscisic acid responsiveness
BjuA014686	ABRE	ACGTG	61	5	+	Arabidopsis thaliana	cis-acting element involved in the abscisic acid responsiveness	abscisic acid responsiveness
BjuA014686	ABRE	ACGTG	1260	5	+	Arabidopsis thaliana	cis-acting element involved in the abscisic acid responsiveness	abscisic acid responsiveness
BjuA014686	TGACG-motif	TGACG	1113	5	+	Hordeum vulgare	cis-acting regulatory element involved in the MeJA-responsiveness	MeJA-responsiveness
BjuA014686	TGACG-motif	TGACG	1116	5	-	Hordeum vulgare	cis-acting regulatory element involved in the MeJA-responsiveness	MeJA-responsiveness
BjuA014686	G-Box	CACGTT	1259	6	-	Pisum sativum	cis-acting regulatory element involved in light responsiveness	light responsiveness
BjuA014686	CGTCA-motif	CGTCA	1113	5	-	Hordeum vulgare	cis-acting regulatory element involved in the MeJA-responsiveness	MeJA-responsiveness
BjuA014686	CGTCA-motif	CGTCA	1116	5	+	Hordeum vulgare	cis-acting regulatory element involved in the MeJA-responsiveness	MeJA-responsiveness
BjuA015073	CGTCA-motif	CGTCA	487	5	+	Hordeum vulgare	cis-acting regulatory element involved in the MeJA-responsiveness	MeJA-responsiveness
BjuA015073	Sp1	GGGCGG	671	6	-	Oryza sativa	light responsive element	light responsiveness
BjuA015073	P-box	CCTTTTG	1260	7	+	Oryza sativa	gibberellin-responsive element	gibberellin-responsive element
BjuA015073	G-box	CAGACGTGGCA	482	10	-	Nicotiana plumbaginifolia	cis-acting regulatory element involved in light responsiveness	light responsiveness
BjuA015073	G-box	CACGTC	485	6	+	Zea mays	cis-acting regulatory element involved in light responsiveness	light responsiveness
BjuA015073	G-box	TAACACGTAG	563	9	-	Brassica oleracea	cis-acting regulatory element involved in light responsiveness	light responsiveness
BjuA015073	G-box	TACGTG	564	6	+	Arabidopsis thaliana	cis-acting regulatory element involved in light responsiveness	light responsiveness
BjuA015073	G-box	TACGTG	920	6	+	Arabidopsis thaliana	cis-acting regulatory element involved in light responsiveness	light responsiveness
BjuA015073	G-box	CACGAC	1087	6	+	Zea mays	cis-acting regulatory element involved in light responsiveness	light responsiveness
BjuA015073	TGA-element	AACGAC	440	6	+	Brassica oleracea	auxin-responsive element	auxin-responsive element
BjuA015073	TGACG-motif	TGACG	487	5	-	Hordeum vulgare	cis-acting regulatory element involved in the MeJA-responsiveness	MeJA-responsiveness
BjuA015073	ABRE	ACGTG	485	5	-	Arabidopsis thaliana	cis-acting element involved in the abscisic acid responsiveness	abscisic acid responsiveness
BjuA015073	ABRE	ACGTG	565	5	+	Arabidopsis thaliana	cis-acting element involved in the abscisic acid responsiveness	abscisic acid responsiveness
BjuA015073	ABRE	ACGTG	921	5	+	Arabidopsis thaliana	cis-acting element involved in the abscisic acid responsiveness	abscisic acid responsiveness
BjuA015073	AuxRR-core	GGTCCAT	263	7	-	Nicotiana tabacum	cis-acting regulatory element involved in auxin responsiveness	auxin-responsive element
BjuA015073	AuxRR-core	GGTCCAT	424	7	-	Nicotiana tabacum	cis-acting regulatory element involved in auxin responsiveness	auxin-responsive element
BjuA015229	TGACG-motif	TGACG	774	5	+	Hordeum vulgare	cis-acting regulatory element involved in the MeJA-responsiveness	MeJA-responsiveness
BjuA015229	TGACG-motif	TGACG	1121	5	-	Hordeum vulgare	cis-acting regulatory element involved in the MeJA-responsiveness	MeJA-responsiveness
BjuA015229	ABRE	ACGTG	1304	5	-	Arabidopsis thaliana	cis-acting element involved in the abscisic acid responsiveness	abscisic acid responsiveness
BjuA015229	CAT-box	GCCACT	1135	6	-	Arabidopsis thaliana	cis-acting regulatory element related to meristem expression	meristem expression
BjuA015229	GCN4_motif	TGAGTCA	945	7	-	Oryza sativa	cis-regulatory element involved in endosperm expression	endosperm expression
BjuA015229	CGTCA-motif	CGTCA	774	5	-	Hordeum vulgare	cis-acting regulatory element involved in the MeJA-responsiveness	MeJA-responsiveness
BjuA015229	CGTCA-motif	CGTCA	1121	5	+	Hordeum vulgare	cis-acting regulatory element involved in the MeJA-responsiveness	MeJA-responsiveness
BjuA015229	G-Box	CACGTT	1304	6	+	Pisum sativum	cis-acting regulatory element involved in light responsiveness	light responsiveness
BjuA015229	GARE-motif	TCTGTTG	1151	7	-	Brassica oleracea	gibberellin-responsive element	gibberellin-responsive element
BjuA015229	TCA-element	CCATCTTTTT	172	9	-	Nicotiana tabacum	cis-acting element involved in salicylic acid responsiveness	salicylic acid responsiveness
BjuA016969	GT1-motif	GGTTAA	58	6	-	Arabidopsis thaliana	light responsive element	light responsiveness
BjuA016969	TC-rich repeats	ATTCTCTAAC	607	10	+	Nicotiana tabacum	cis-acting element involved in defense and stress responsiveness	defense and stress responsiveness
BjuA016969	CGTCA-motif	CGTCA	241	5	-	Hordeum vulgare	cis-acting regulatory element involved in the MeJA-responsiveness	MeJA-responsiveness
BjuA016969	CGTCA-motif	CGTCA	667	5	+	Hordeum vulgare	cis-acting regulatory element involved in the MeJA-responsiveness	MeJA-responsiveness
BjuA016969	TGACG-motif	TGACG	241	5	+	Hordeum vulgare	cis-acting regulatory element involved in the MeJA-responsiveness	MeJA-responsiveness
BjuA016969	TGACG-motif	TGACG	667	5	-	Hordeum vulgare	cis-acting regulatory element involved in the MeJA-responsiveness	MeJA-responsiveness
BjuA017309	TC-rich repeats	GTTTTCTTAC	1157	9	-	Nicotiana tabacum	cis-acting element involved in defense and stress responsiveness	defense and stress responsiveness
BjuA017309	G-Box	CACGTT	246	6	-	Pisum sativum	cis-acting regulatory element involved in light responsiveness	light responsiveness
BjuA017309	G-Box	CACGTT	353	6	-	Pisum sativum	cis-acting regulatory element involved in light responsiveness	light responsiveness
BjuA017309	CGTCA-motif	CGTCA	125	5	-	Hordeum vulgare	cis-acting regulatory element involved in the MeJA-responsiveness	MeJA-responsiveness
BjuA017309	CGTCA-motif	CGTCA	250	5	-	Hordeum vulgare	cis-acting regulatory element involved in the MeJA-responsiveness	MeJA-responsiveness
BjuA017309	ABRE	ACGTG	247	5	+	Arabidopsis thaliana	cis-acting element involved in the abscisic acid responsiveness	abscisic acid responsiveness
BjuA017309	ABRE	ACGTG	354	5	+	Arabidopsis thaliana	cis-acting element involved in the abscisic acid responsiveness	abscisic acid responsiveness
BjuA017309	ABRE	GCCGCGTGGC	1422	9	-	Oryza sativa	cis-acting element involved in the abscisic acid responsiveness	abscisic acid responsiveness
BjuA017309	TGACG-motif	TGACG	125	5	+	Hordeum vulgare	cis-acting regulatory element involved in the MeJA-responsiveness	MeJA-responsiveness
BjuA017309	TGACG-motif	TGACG	250	5	+	Hordeum vulgare	cis-acting regulatory element involved in the MeJA-responsiveness	MeJA-responsiveness
BjuA017316	G-Box	CACGTG	620	6	+	Pisum sativum	cis-acting regulatory element involved in light responsiveness	light responsiveness
BjuA017316	G-Box	CACGTT	978	6	+	Pisum sativum	cis-acting regulatory element involved in light responsiveness	light responsiveness
BjuA017316	G-Box	CACGTG	1104	6	-	Pisum sativum	cis-acting regulatory element involved in light responsiveness	light responsiveness
BjuA017316	TC-rich repeats	ATTCTCTAAC	218	9	-	Nicotiana tabacum	cis-acting element involved in defense and stress responsiveness	defense and stress responsiveness
BjuA017316	GARE-motif	TCTGTTG	155	7	+	Brassica oleracea	gibberellin-responsive element	gibberellin-responsive element
BjuA017316	GT1-motif	GGTTAA	369	6	+	Arabidopsis thaliana	light responsive element	light responsiveness
BjuA017316	ABRE	CACGTG	620	6	+	Arabidopsis thaliana	cis-acting element involved in the abscisic acid responsiveness	abscisic acid responsiveness
BjuA017316	ABRE	ACGTG	621	5	+	Arabidopsis thaliana	cis-acting element involved in the abscisic acid responsiveness	abscisic acid responsiveness
BjuA017316	ABRE	ACGTG	978	5	-	Arabidopsis thaliana	cis-acting element involved in the abscisic acid responsiveness	abscisic acid responsiveness
BjuA017316	ABRE	CACGTG	1104	6	-	Arabidopsis thaliana	cis-acting element involved in the abscisic acid responsiveness	abscisic acid responsiveness
BjuA017316	ABRE	ACGTG	1105	5	+	Arabidopsis thaliana	cis-acting element involved in the abscisic acid responsiveness	abscisic acid responsiveness
BjuA017316	G-box	CACGTG	620	6	+	Arabidopsis thaliana	cis-acting regulatory element involved in light responsiveness	light responsiveness
BjuA017316	G-box	CACGTG	1104	6	-	Arabidopsis thaliana	cis-acting regulatory element involved in light responsiveness	light responsiveness
BjuA017316	P-box	CCTTTTG	493	7	-	Oryza sativa	gibberellin-responsive element	gibberellin-responsive element
BjuA017316	P-box	CCTTTTG	1390	7	+	Oryza sativa	gibberellin-responsive element	gibberellin-responsive element
BjuA018344	TGA-element	AACGAC	1299	6	-	Brassica oleracea	auxin-responsive element	auxin-responsive element
BjuA018344	G-box	CACGAC	1182	6	-	Zea mays	cis-acting regulatory element involved in light responsiveness	light responsiveness
BjuA018344	TGACG-motif	TGACG	187	5	-	Hordeum vulgare	cis-acting regulatory element involved in the MeJA-responsiveness	MeJA-responsiveness
BjuA018344	ABRE	ACGTG	570	5	-	Arabidopsis thaliana	cis-acting element involved in the abscisic acid responsiveness	abscisic acid responsiveness
BjuA018344	ABRE	GCAACGTGTC	1018	9	+	Hordeum vulgare	cis-acting element involved in the abscisic acid responsiveness	abscisic acid responsiveness
BjuA018344	TCA-element	CCATCTTTTT	743	9	-	Nicotiana tabacum	cis-acting element involved in salicylic acid responsiveness	salicylic acid responsiveness
BjuA018344	CGTCA-motif	CGTCA	187	5	+	Hordeum vulgare	cis-acting regulatory element involved in the MeJA-responsiveness	MeJA-responsiveness
BjuA018344	G-Box	CACGTT	570	6	+	Pisum sativum	cis-acting regulatory element involved in light responsiveness	light responsiveness
BjuA018972	TGACG-motif	TGACG	259	5	+	Hordeum vulgare	cis-acting regulatory element involved in the MeJA-responsiveness	MeJA-responsiveness
BjuA018972	TGACG-motif	TGACG	1475	5	+	Hordeum vulgare	cis-acting regulatory element involved in the MeJA-responsiveness	MeJA-responsiveness
BjuA018972	ABRE	ACGTG	171	5	+	Arabidopsis thaliana	cis-acting element involved in the abscisic acid responsiveness	abscisic acid responsiveness
BjuA018972	ABRE	CACGTG	228	6	+	Arabidopsis thaliana	cis-acting element involved in the abscisic acid responsiveness	abscisic acid responsiveness
BjuA018972	ABRE	ACGTG	229	5	+	Arabidopsis thaliana	cis-acting element involved in the abscisic acid responsiveness	abscisic acid responsiveness
BjuA018972	ABRE	CACGTG	292	6	+	Arabidopsis thaliana	cis-acting element involved in the abscisic acid responsiveness	abscisic acid responsiveness
BjuA018972	ABRE	ACGTG	293	5	+	Arabidopsis thaliana	cis-acting element involved in the abscisic acid responsiveness	abscisic acid responsiveness
BjuA018972	ABRE	CACGTG	338	6	+	Arabidopsis thaliana	cis-acting element involved in the abscisic acid responsiveness	abscisic acid responsiveness
BjuA018972	ABRE	ACGTG	339	5	+	Arabidopsis thaliana	cis-acting element involved in the abscisic acid responsiveness	abscisic acid responsiveness
BjuA018972	ABRE	TACGTGTC	349	8	+	Oryza sativa	cis-acting element involved in the abscisic acid responsiveness	abscisic acid responsiveness
BjuA018972	ABRE	ACGTG	350	5	+	Arabidopsis thaliana	cis-acting element involved in the abscisic acid responsiveness	abscisic acid responsiveness
BjuA018972	ABRE	CACGTG	1240	6	-	Arabidopsis thaliana	cis-acting element involved in the abscisic acid responsiveness	abscisic acid responsiveness
BjuA018972	ABRE	ACGTG	1241	5	+	Arabidopsis thaliana	cis-acting element involved in the abscisic acid responsiveness	abscisic acid responsiveness
BjuA018972	LTR	CCGAAA	1135	6	-	Hordeum vulgare	cis-acting element involved in low-temperature responsiveness	low-temperature responsiveness
BjuA018972	G-box	TACGTG	170	6	+	Arabidopsis thaliana	cis-acting regulatory element involved in light responsiveness	light responsiveness
BjuA018972	G-box	CACGTG	228	6	+	Arabidopsis thaliana	cis-acting regulatory element involved in light responsiveness	light responsiveness
BjuA018972	G-box	ACACGTGT	291	8	+	Brassica napus	cis-acting regulatory element involved in light responsiveness	light responsiveness
BjuA018972	G-box	CACGTG	292	6	+	Arabidopsis thaliana	cis-acting regulatory element involved in light responsiveness	light responsiveness
BjuA018972	G-box	ACACGTGT	337	8	+	Brassica napus	cis-acting regulatory element involved in light responsiveness	light responsiveness
BjuA018972	G-box	CACGTG	338	6	+	Arabidopsis thaliana	cis-acting regulatory element involved in light responsiveness	light responsiveness
BjuA018972	G-box	TACGTG	349	6	+	Arabidopsis thaliana	cis-acting regulatory element involved in light responsiveness	light responsiveness
BjuA018972	G-box	CACGTG	1240	6	-	Arabidopsis thaliana	cis-acting regulatory element involved in light responsiveness	light responsiveness
BjuA018972	CAT-box	GCCACT	481	6	+	Arabidopsis thaliana	cis-acting regulatory element related to meristem expression	meristem expression
BjuA018972	Sp1	GGGCGG	552	6	-	Oryza sativa	light responsive element	light responsiveness
BjuA018972	CGTCA-motif	CGTCA	259	5	-	Hordeum vulgare	cis-acting regulatory element involved in the MeJA-responsiveness	MeJA-responsiveness
BjuA018972	CGTCA-motif	CGTCA	1475	5	-	Hordeum vulgare	cis-acting regulatory element involved in the MeJA-responsiveness	MeJA-responsiveness
BjuA018972	G-Box	CACGTG	228	6	+	Pisum sativum	cis-acting regulatory element involved in light responsiveness	light responsiveness
BjuA018972	G-Box	CACGTG	292	6	+	Pisum sativum	cis-acting regulatory element involved in light responsiveness	light responsiveness
BjuA018972	G-Box	CACGTG	338	6	+	Pisum sativum	cis-acting regulatory element involved in light responsiveness	light responsiveness
BjuA018972	G-Box	CACGTGAAA	1237	9	-	Pisum sativum	cis-acting regulatory element involved in light responsiveness	light responsiveness
BjuA018972	G-Box	CACGTG	1240	6	-	Pisum sativum	cis-acting regulatory element involved in light responsiveness	light responsiveness
BjuA018972	TC-rich repeats	GTTTTCTTAC	329	9	-	Nicotiana tabacum	cis-acting element involved in defense and stress responsiveness	defense and stress responsiveness
BjuA018972	ACE	GACACGTATG	347	10	-	Petroselinum crispum	cis-acting element involved in light responsiveness	light responsiveness
BjuA018972	TCA-element	CCATCTTTTT	419	9	+	Nicotiana tabacum	cis-acting element involved in salicylic acid responsiveness	salicylic acid responsiveness
BjuA018972	TCA-element	CCATCTTTTT	695	9	+	Nicotiana tabacum	cis-acting element involved in salicylic acid responsiveness	salicylic acid responsiveness
BjuA018972	TCA-element	CCATCTTTTT	1444	9	-	Nicotiana tabacum	cis-acting element involved in salicylic acid responsiveness	salicylic acid responsiveness
BjuA021448	G-box	CACGTC	787	6	+	Zea mays	cis-acting regulatory element involved in light responsiveness	light responsiveness
BjuA021448	3-AF1 binding site	TAAGAGAGGAA	929	10	+	Solanum tuberosum	light responsive element	light responsiveness
BjuA021448	3-AF1 binding site	TAAGAGAGGAA	1436	10	-	Solanum tuberosum	light responsive element	light responsiveness
BjuA021448	ABRE	ACGTG	787	5	-	Arabidopsis thaliana	cis-acting element involved in the abscisic acid responsiveness	abscisic acid responsiveness
BjuA021448	ABRE	ACGTG	818	5	+	Arabidopsis thaliana	cis-acting element involved in the abscisic acid responsiveness	abscisic acid responsiveness
BjuA021448	GARE-motif	TCTGTTG	757	7	-	Brassica oleracea	gibberellin-responsive element	gibberellin-responsive element
BjuA021448	G-Box	CACGTT	817	6	-	Pisum sativum	cis-acting regulatory element involved in light responsiveness	light responsiveness
BjuA022725	TC-rich repeats	GTTTTCTTAC	758	9	-	Nicotiana tabacum	cis-acting element involved in defense and stress responsiveness	defense and stress responsiveness
BjuA022725	TC-rich repeats	GTTTTCTTAC	946	9	-	Nicotiana tabacum	cis-acting element involved in defense and stress responsiveness	defense and stress responsiveness
BjuA022725	CGTCA-motif	CGTCA	444	5	-	Hordeum vulgare	cis-acting regulatory element involved in the MeJA-responsiveness	MeJA-responsiveness
BjuA022725	CGTCA-motif	CGTCA	1067	5	+	Hordeum vulgare	cis-acting regulatory element involved in the MeJA-responsiveness	MeJA-responsiveness
BjuA022725	CGTCA-motif	CGTCA	1283	5	+	Hordeum vulgare	cis-acting regulatory element involved in the MeJA-responsiveness	MeJA-responsiveness
BjuA022725	G-Box	CACGTT	1286	6	+	Pisum sativum	cis-acting regulatory element involved in light responsiveness	light responsiveness
BjuA022725	TCA-element	CCATCTTTTT	373	9	-	Nicotiana tabacum	cis-acting element involved in salicylic acid responsiveness	salicylic acid responsiveness
BjuA022725	TCA-element	CCATCTTTTT	1001	9	-	Nicotiana tabacum	cis-acting element involved in salicylic acid responsiveness	salicylic acid responsiveness
BjuA022725	GT1-motif	GGTTAAT	70	7	-	Avena sativa	light responsive element	light responsiveness
BjuA022725	GT1-motif	GGTTAA	71	6	-	Arabidopsis thaliana	light responsive element	light responsiveness
BjuA022725	LTR	CCGAAA	598	6	+	Hordeum vulgare	cis-acting element involved in low-temperature responsiveness	low-temperature responsiveness
BjuA022725	ABRE	TACGGTC	754	7	-	Arabidopsis thaliana	cis-acting element involved in the abscisic acid responsiveness	abscisic acid responsiveness
BjuA022725	ABRE	ACGTG	1065	5	-	Arabidopsis thaliana	cis-acting element involved in the abscisic acid responsiveness	abscisic acid responsiveness
BjuA022725	ABRE	ACGTG	1286	5	-	Arabidopsis thaliana	cis-acting element involved in the abscisic acid responsiveness	abscisic acid responsiveness
BjuA022725	TGACG-motif	TGACG	444	5	+	Hordeum vulgare	cis-acting regulatory element involved in the MeJA-responsiveness	MeJA-responsiveness
BjuA022725	TGACG-motif	TGACG	1067	5	-	Hordeum vulgare	cis-acting regulatory element involved in the MeJA-responsiveness	MeJA-responsiveness
BjuA022725	TGACG-motif	TGACG	1283	5	-	Hordeum vulgare	cis-acting regulatory element involved in the MeJA-responsiveness	MeJA-responsiveness
BjuA022725	CAT-box	GCCACT	1340	6	+	Arabidopsis thaliana	cis-acting regulatory element related to meristem expression	meristem expression
BjuA022725	TGA-element	AACGAC	36	6	+	Brassica oleracea	auxin-responsive element	auxin-responsive element
BjuA022725	TGA-element	AACGAC	153	6	+	Brassica oleracea	auxin-responsive element	auxin-responsive element
BjuA022725	TGA-element	AACGAC	546	6	+	Brassica oleracea	auxin-responsive element	auxin-responsive element
BjuA022725	TGA-element	AACGAC	1440	6	-	Brassica oleracea	auxin-responsive element	auxin-responsive element
BjuA022725	G-box	CACGTC	1065	6	+	Zea mays	cis-acting regulatory element involved in light responsiveness	light responsiveness
BjuA024129	GT1-motif	GGTTAA	524	6	+	Arabidopsis thaliana	light responsive element	light responsiveness
BjuA024129	GT1-motif	GTGTGTGAA	1392	9	-	Solanum tuberosum	light responsive element	light responsiveness
BjuA024129	TCA-element	CCATCTTTTT	1423	9	+	Nicotiana tabacum	cis-acting element involved in salicylic acid responsiveness	salicylic acid responsiveness
BjuA024129	CGTCA-motif	CGTCA	112	5	+	Hordeum vulgare	cis-acting regulatory element involved in the MeJA-responsiveness	MeJA-responsiveness
BjuA024129	G-Box	CACGTT	546	6	+	Pisum sativum	cis-acting regulatory element involved in light responsiveness	light responsiveness
BjuA024129	G-box	CACGTC	110	6	+	Zea mays	cis-acting regulatory element involved in light responsiveness	light responsiveness
BjuA024129	G-box	CACGTC	600	6	+	Zea mays	cis-acting regulatory element involved in light responsiveness	light responsiveness
BjuA024129	TATC-box	TATCCCA	708	7	-	Oryza sativa	cis-acting element involved in gibberellin-responsiveness	gibberellin-responsive element
BjuA024129	TGACG-motif	TGACG	112	5	-	Hordeum vulgare	cis-acting regulatory element involved in the MeJA-responsiveness	MeJA-responsiveness
BjuA024129	ABRE	ACGTG	110	5	-	Arabidopsis thaliana	cis-acting element involved in the abscisic acid responsiveness	abscisic acid responsiveness
BjuA024129	ABRE	ACGTG	546	5	-	Arabidopsis thaliana	cis-acting element involved in the abscisic acid responsiveness	abscisic acid responsiveness
BjuA024129	ABRE	ACGTG	600	5	-	Arabidopsis thaliana	cis-acting element involved in the abscisic acid responsiveness	abscisic acid responsiveness
BjuA024436	G-box	CACGAC	480	6	-	Zea mays	cis-acting regulatory element involved in light responsiveness	light responsiveness
BjuA024436	G-box	TACGTG	1379	6	-	Arabidopsis thaliana	cis-acting regulatory element involved in light responsiveness	light responsiveness
BjuA024436	3-AF1 binding site	TAAGAGAGGAA	1467	10	-	Solanum tuberosum	light responsive element	light responsiveness
BjuA024436	TGACG-motif	TGACG	635	5	+	Hordeum vulgare	cis-acting regulatory element involved in the MeJA-responsiveness	MeJA-responsiveness
BjuA024436	ABRE	ACGTG	868	5	-	Arabidopsis thaliana	cis-acting element involved in the abscisic acid responsiveness	abscisic acid responsiveness
BjuA024436	ABRE	ACGTG	1115	5	+	Arabidopsis thaliana	cis-acting element involved in the abscisic acid responsiveness	abscisic acid responsiveness
BjuA024436	ABRE	ACGTG	1379	5	-	Arabidopsis thaliana	cis-acting element involved in the abscisic acid responsiveness	abscisic acid responsiveness
BjuA024436	TCA-element	TCAGAAGAGG	1440	9	-	Brassica oleracea	cis-acting element involved in salicylic acid responsiveness	salicylic acid responsiveness
BjuA024436	GT1-motif	GGTTAA	945	6	-	Arabidopsis thaliana	light responsive element	light responsiveness
BjuA024436	GT1-motif	GGTTAA	1096	6	-	Arabidopsis thaliana	light responsive element	light responsiveness
BjuA024436	G-Box	CACGTT	868	6	+	Pisum sativum	cis-acting regulatory element involved in light responsiveness	light responsiveness
BjuA024436	G-Box	CACGTT	1114	6	-	Pisum sativum	cis-acting regulatory element involved in light responsiveness	light responsiveness
BjuA024436	CGTCA-motif	CGTCA	635	5	-	Hordeum vulgare	cis-acting regulatory element involved in the MeJA-responsiveness	MeJA-responsiveness
BjuA025064	G-box	CACGTG	1390	6	-	Arabidopsis thaliana	cis-acting regulatory element involved in light responsiveness	light responsiveness
BjuA025064	AuxRR-core	GGTCCAT	863	7	-	Nicotiana tabacum	cis-acting regulatory element involved in auxin responsiveness	auxin-responsive element
BjuA025064	TGACG-motif	TGACG	869	5	-	Hordeum vulgare	cis-acting regulatory element involved in the MeJA-responsiveness	MeJA-responsiveness
BjuA025064	ABRE	CACGTG	1390	6	-	Arabidopsis thaliana	cis-acting element involved in the abscisic acid responsiveness	abscisic acid responsiveness
BjuA025064	ABRE	ACGTG	1391	5	+	Arabidopsis thaliana	cis-acting element involved in the abscisic acid responsiveness	abscisic acid responsiveness
BjuA025064	G-Box	CACGTG	1390	6	-	Pisum sativum	cis-acting regulatory element involved in light responsiveness	light responsiveness
BjuA025064	CGTCA-motif	CGTCA	869	5	+	Hordeum vulgare	cis-acting regulatory element involved in the MeJA-responsiveness	MeJA-responsiveness
BjuA025127	TCA-element	CCATCTTTTT	443	9	-	Nicotiana tabacum	cis-acting element involved in salicylic acid responsiveness	salicylic acid responsiveness
BjuA025127	TC-rich repeats	GTTTTCTTAC	1105	9	+	Nicotiana tabacum	cis-acting element involved in defense and stress responsiveness	defense and stress responsiveness
BjuA025127	TC-rich repeats	GTTTTCTTAC	1397	9	+	Nicotiana tabacum	cis-acting element involved in defense and stress responsiveness	defense and stress responsiveness
BjuA025127	TGA-element	AACGAC	954	6	-	Brassica oleracea	auxin-responsive element	auxin-responsive element
BjuA025127	CAT-box	GCCACT	18	6	+	Arabidopsis thaliana	cis-acting regulatory element related to meristem expression	meristem expression
BjuA025127	P-box	CCTTTTG	1169	7	+	Oryza sativa	gibberellin-responsive element	gibberellin-responsive element
BjuA025127	TATC-box	TATCCCA	319	7	+	Oryza sativa	cis-acting element involved in gibberellin-responsiveness	gibberellin-responsive element
BjuA025359	GT1-motif	GGTTAA	1280	6	+	Arabidopsis thaliana	light responsive element	light responsiveness
BjuA025359	TC-rich repeats	ATTCTCTAAC	412	9	-	Nicotiana tabacum	cis-acting element involved in defense and stress responsiveness	defense and stress responsiveness
BjuA025359	P-box	CCTTTTG	885	7	-	Oryza sativa	gibberellin-responsive element	gibberellin-responsive element
BjuA025359	AuxRR-core	GGTCCAT	559	7	-	Nicotiana tabacum	cis-acting regulatory element involved in auxin responsiveness	auxin-responsive element
BjuA025542	ACE	CTAACGTATT	1007	9	-	Petroselinum crispum	cis-acting element involved in light responsiveness	light responsiveness
BjuA025542	TCA-element	CCATCTTTTT	297	9	+	Nicotiana tabacum	cis-acting element involved in salicylic acid responsiveness	salicylic acid responsiveness
BjuA025542	TC-rich repeats	GTTTTCTTAC	77	9	+	Nicotiana tabacum	cis-acting element involved in defense and stress responsiveness	defense and stress responsiveness
BjuA025542	TC-rich repeats	GTTTTCTTAC	1125	9	-	Nicotiana tabacum	cis-acting element involved in defense and stress responsiveness	defense and stress responsiveness
BjuA025542	TGA-element	AACGAC	1221	6	+	Brassica oleracea	auxin-responsive element	auxin-responsive element
BjuA025542	ABRE	TACGGTC	984	7	-	Arabidopsis thaliana	cis-acting element involved in the abscisic acid responsiveness	abscisic acid responsiveness
BjuA025542	ABRE	GACACGTGGC	1140	9	+	Triticum aestivum	cis-acting element involved in the abscisic acid responsiveness	abscisic acid responsiveness
BjuA025558	CGTCA-motif	CGTCA	984	5	-	Hordeum vulgare	cis-acting regulatory element involved in the MeJA-responsiveness	MeJA-responsiveness
BjuA025558	G-Box	CACGTT	59	6	-	Pisum sativum	cis-acting regulatory element involved in light responsiveness	light responsiveness
BjuA025558	TCA-element	CCATCTTTTT	716	9	-	Nicotiana tabacum	cis-acting element involved in salicylic acid responsiveness	salicylic acid responsiveness
BjuA025558	TCA-element	CCATCTTTTT	771	9	-	Nicotiana tabacum	cis-acting element involved in salicylic acid responsiveness	salicylic acid responsiveness
BjuA025558	TGACG-motif	TGACG	984	5	+	Hordeum vulgare	cis-acting regulatory element involved in the MeJA-responsiveness	MeJA-responsiveness
BjuA025558	ABRE	GCAACGTGTC	57	9	+	Hordeum vulgare	cis-acting element involved in the abscisic acid responsiveness	abscisic acid responsiveness
BjuA025558	ABRE	ACGTG	60	5	+	Arabidopsis thaliana	cis-acting element involved in the abscisic acid responsiveness	abscisic acid responsiveness
BjuA025558	ABRE	GACACGTGGC	1058	9	+	Triticum aestivum	cis-acting element involved in the abscisic acid responsiveness	abscisic acid responsiveness
BjuA025558	TGA-element	AACGAC	1144	6	+	Brassica oleracea	auxin-responsive element	auxin-responsive element
BjuA026586	GT1-motif	GGTTAAT	741	7	-	Avena sativa	light responsive element	light responsiveness
BjuA026586	GT1-motif	GGTTAA	742	6	-	Arabidopsis thaliana	light responsive element	light responsiveness
BjuA026586	CGTCA-motif	CGTCA	360	5	-	Hordeum vulgare	cis-acting regulatory element involved in the MeJA-responsiveness	MeJA-responsiveness
BjuA026586	P-box	CCTTTTG	1070	7	-	Oryza sativa	gibberellin-responsive element	gibberellin-responsive element
BjuA026586	CAT-box	GCCACT	564	6	-	Arabidopsis thaliana	cis-acting regulatory element related to meristem expression	meristem expression
BjuA026586	TGACG-motif	TGACG	360	5	+	Hordeum vulgare	cis-acting regulatory element involved in the MeJA-responsiveness	MeJA-responsiveness
BjuA026652	TCA-element	CCATCTTTTT	146	9	-	Nicotiana tabacum	cis-acting element involved in salicylic acid responsiveness	salicylic acid responsiveness
BjuA026652	GT1-motif	GGTTAA	686	6	+	Arabidopsis thaliana	light responsive element	light responsiveness
BjuA026652	GT1-motif	GGTTAAT	727	7	+	Avena sativa	light responsive element	light responsiveness
BjuA026652	TC-rich repeats	ATTCTCTAAC	787	9	-	Nicotiana tabacum	cis-acting element involved in defense and stress responsiveness	defense and stress responsiveness
BjuA026652	G-Box	CACGTT	679	6	-	Pisum sativum	cis-acting regulatory element involved in light responsiveness	light responsiveness
BjuA026652	TGA-element	AACGAC	40	6	-	Brassica oleracea	auxin-responsive element	auxin-responsive element
BjuA026652	LTR	CCGAAA	396	6	-	Hordeum vulgare	cis-acting element involved in low-temperature responsiveness	low-temperature responsiveness
BjuA026652	LTR	CCGAAA	441	6	+	Hordeum vulgare	cis-acting element involved in low-temperature responsiveness	low-temperature responsiveness
BjuA026652	LTR	CCGAAA	512	6	+	Hordeum vulgare	cis-acting element involved in low-temperature responsiveness	low-temperature responsiveness
BjuA026652	ABRE	ACGTG	680	5	+	Arabidopsis thaliana	cis-acting element involved in the abscisic acid responsiveness	abscisic acid responsiveness
BjuA026652	AuxRR-core	GGTCCAT	652	7	+	Nicotiana tabacum	cis-acting regulatory element involved in auxin responsiveness	auxin-responsive element
BjuA026821	G-box	CACGTC	532	6	+	Zea mays	cis-acting regulatory element involved in light responsiveness	light responsiveness
BjuA026821	TGA-element	AACGAC	1274	6	-	Brassica oleracea	auxin-responsive element	auxin-responsive element
BjuA026821	TATC-box	TATCCCA	877	7	-	Oryza sativa	cis-acting element involved in gibberellin-responsiveness	gibberellin-responsive element
BjuA026821	ABRE	ACGTG	532	5	-	Arabidopsis thaliana	cis-acting element involved in the abscisic acid responsiveness	abscisic acid responsiveness
BjuA026821	ABRE	ACGTG	801	5	+	Arabidopsis thaliana	cis-acting element involved in the abscisic acid responsiveness	abscisic acid responsiveness
BjuA026821	GT1-motif	GGTTAAT	158	7	+	Avena sativa	light responsive element	light responsiveness
BjuA026821	GT1-motif	GGTTAA	543	6	-	Arabidopsis thaliana	light responsive element	light responsiveness
BjuA026821	TCA-element	CCATCTTTTT	1195	9	-	Nicotiana tabacum	cis-acting element involved in salicylic acid responsiveness	salicylic acid responsiveness
BjuA026821	G-Box	CACGTT	800	6	-	Pisum sativum	cis-acting regulatory element involved in light responsiveness	light responsiveness
BjuA026821	TC-rich repeats	GTTTTCTTAC	1038	9	+	Nicotiana tabacum	cis-acting element involved in defense and stress responsiveness	defense and stress responsiveness
BjuA027015	TGA-element	AACGAC	347	6	+	Brassica oleracea	auxin-responsive element	auxin-responsive element
BjuA027015	3-AF1 binding site	TAAGAGAGGAA	1252	10	-	Solanum tuberosum	light responsive element	light responsiveness
BjuA027015	TGACG-motif	TGACG	267	5	-	Hordeum vulgare	cis-acting regulatory element involved in the MeJA-responsiveness	MeJA-responsiveness
BjuA027015	GT1-motif	GGTTAA	38	6	-	Arabidopsis thaliana	light responsive element	light responsiveness
BjuA027015	TCA-element	CCATCTTTTT	1273	9	+	Nicotiana tabacum	cis-acting element involved in salicylic acid responsiveness	salicylic acid responsiveness
BjuA027015	CGTCA-motif	CGTCA	267	5	+	Hordeum vulgare	cis-acting regulatory element involved in the MeJA-responsiveness	MeJA-responsiveness
BjuA027015	Sp1	GGGCGG	323	6	+	Oryza sativa	light responsive element	light responsiveness
BjuA028313	TGACG-motif	TGACG	359	5	-	Hordeum vulgare	cis-acting regulatory element involved in the MeJA-responsiveness	MeJA-responsiveness
BjuA028313	TGACG-motif	TGACG	745	5	-	Hordeum vulgare	cis-acting regulatory element involved in the MeJA-responsiveness	MeJA-responsiveness
BjuA028313	TGACG-motif	TGACG	1368	5	+	Hordeum vulgare	cis-acting regulatory element involved in the MeJA-responsiveness	MeJA-responsiveness
BjuA028313	ABRE	CACGTG	393	6	+	Arabidopsis thaliana	cis-acting element involved in the abscisic acid responsiveness	abscisic acid responsiveness
BjuA028313	ABRE	ACGTG	394	5	+	Arabidopsis thaliana	cis-acting element involved in the abscisic acid responsiveness	abscisic acid responsiveness
BjuA028313	ABRE	ACGTG	452	5	+	Arabidopsis thaliana	cis-acting element involved in the abscisic acid responsiveness	abscisic acid responsiveness
BjuA028313	ABRE	ACGTG	753	5	+	Arabidopsis thaliana	cis-acting element involved in the abscisic acid responsiveness	abscisic acid responsiveness
BjuA028313	G-box	ACACGTGT	392	8	+	Brassica napus	cis-acting regulatory element involved in light responsiveness	light responsiveness
BjuA028313	G-box	CACGTG	393	6	+	Arabidopsis thaliana	cis-acting regulatory element involved in light responsiveness	light responsiveness
BjuA028313	TGA-element	AACGAC	500	6	+	Brassica oleracea	auxin-responsive element	auxin-responsive element
BjuA028313	TC-rich repeats	GTTTTCTTAC	276	9	+	Nicotiana tabacum	cis-acting element involved in defense and stress responsiveness	defense and stress responsiveness
BjuA028313	TC-rich repeats	ATTCTCTAAC	1442	9	+	Nicotiana tabacum	cis-acting element involved in defense and stress responsiveness	defense and stress responsiveness
BjuA028313	GARE-motif	TCTGTTG	1140	7	+	Brassica oleracea	gibberellin-responsive element	gibberellin-responsive element
BjuA028313	G-Box	CACGTG	393	6	+	Pisum sativum	cis-acting regulatory element involved in light responsiveness	light responsiveness
BjuA028313	G-Box	CACGTT	451	6	-	Pisum sativum	cis-acting regulatory element involved in light responsiveness	light responsiveness
BjuA028313	G-Box	CACGTT	752	6	-	Pisum sativum	cis-acting regulatory element involved in light responsiveness	light responsiveness
BjuA028313	CGTCA-motif	CGTCA	359	5	+	Hordeum vulgare	cis-acting regulatory element involved in the MeJA-responsiveness	MeJA-responsiveness
BjuA028313	CGTCA-motif	CGTCA	745	5	+	Hordeum vulgare	cis-acting regulatory element involved in the MeJA-responsiveness	MeJA-responsiveness
BjuA028313	CGTCA-motif	CGTCA	1368	5	-	Hordeum vulgare	cis-acting regulatory element involved in the MeJA-responsiveness	MeJA-responsiveness
BjuA028313	ACE	GCGACGTACC	797	9	+	Petroselinum crispum	cis-acting element involved in light responsiveness	light responsiveness
BjuA029457	TGA-element	AACGAC	1297	6	-	Brassica oleracea	auxin-responsive element	auxin-responsive element
BjuA029457	3-AF1 binding site	TAAGAGAGGAA	1254	10	-	Solanum tuberosum	light responsive element	light responsiveness
BjuA029457	LTR	CCGAAA	459	6	+	Hordeum vulgare	cis-acting element involved in low-temperature responsiveness	low-temperature responsiveness
BjuA029457	TCA-element	CCATCTTTTT	1275	9	+	Nicotiana tabacum	cis-acting element involved in salicylic acid responsiveness	salicylic acid responsiveness
BjuA029457	GT1-motif	GGTTAAT	545	7	+	Avena sativa	light responsive element	light responsiveness
BjuA029457	GT1-motif	GGTTAA	1405	6	-	Arabidopsis thaliana	light responsive element	light responsiveness
BjuA029457	TC-rich repeats	GTTTTCTTAC	769	9	+	Nicotiana tabacum	cis-acting element involved in defense and stress responsiveness	defense and stress responsiveness
BjuA029457	SARE	TTCGACCATCTT	1090	12	+	Nicotiana tabacum	cis-acting element involved in salicylic acid responsiveness	salicylic acid responsiveness
BjuA031284	GT1-motif	GGTTAA	954	6	-	Arabidopsis thaliana	light responsive element	light responsiveness
BjuA031284	TCA-element	TCAGAAGAGG	562	9	+	Brassica oleracea	cis-acting element involved in salicylic acid responsiveness	salicylic acid responsiveness
BjuA031284	CGTCA-motif	CGTCA	217	5	+	Hordeum vulgare	cis-acting regulatory element involved in the MeJA-responsiveness	MeJA-responsiveness
BjuA031284	CGTCA-motif	CGTCA	719	5	+	Hordeum vulgare	cis-acting regulatory element involved in the MeJA-responsiveness	MeJA-responsiveness
BjuA031284	TGA-element	AACGAC	745	6	+	Brassica oleracea	auxin-responsive element	auxin-responsive element
BjuA031284	ABRE	AACCCGG	1309	7	+	Arabidopsis thaliana	cis-acting element involved in the abscisic acid responsiveness	abscisic acid responsiveness
BjuA031284	TGACG-motif	TGACG	217	5	-	Hordeum vulgare	cis-acting regulatory element involved in the MeJA-responsiveness	MeJA-responsiveness
BjuA031284	TGACG-motif	TGACG	719	5	-	Hordeum vulgare	cis-acting regulatory element involved in the MeJA-responsiveness	MeJA-responsiveness
BjuA031302	GT1-motif	GGTTAA	909	6	-	Arabidopsis thaliana	light responsive element	light responsiveness
BjuA031302	TCA-element	CCATCTTTTT	313	9	+	Nicotiana tabacum	cis-acting element involved in salicylic acid responsiveness	salicylic acid responsiveness
BjuA031302	Sp1	GGGCGG	1018	6	-	Oryza sativa	light responsive element	light responsiveness
BjuA031302	CGTCA-motif	CGTCA	162	5	+	Hordeum vulgare	cis-acting regulatory element involved in the MeJA-responsiveness	MeJA-responsiveness
BjuA031302	CGTCA-motif	CGTCA	1109	5	+	Hordeum vulgare	cis-acting regulatory element involved in the MeJA-responsiveness	MeJA-responsiveness
BjuA031302	TGA-element	AACGAC	1104	6	+	Brassica oleracea	auxin-responsive element	auxin-responsive element
BjuA031302	TGACG-motif	TGACG	162	5	-	Hordeum vulgare	cis-acting regulatory element involved in the MeJA-responsiveness	MeJA-responsiveness
BjuA031302	TGACG-motif	TGACG	1109	5	-	Hordeum vulgare	cis-acting regulatory element involved in the MeJA-responsiveness	MeJA-responsiveness
BjuA031472	TCA-element	CCATCTTTTT	1033	9	-	Nicotiana tabacum	cis-acting element involved in salicylic acid responsiveness	salicylic acid responsiveness
BjuA031472	GARE-motif	TCTGTTG	295	7	+	Brassica oleracea	gibberellin-responsive element	gibberellin-responsive element
BjuA031472	GARE-motif	TCTGTTG	940	7	+	Brassica oleracea	gibberellin-responsive element	gibberellin-responsive element
BjuA032576	3-AF1 binding site	TAAGAGAGGAA	1468	10	-	Solanum tuberosum	light responsive element	light responsiveness
BjuA032576	CAT-box	GCCACT	300	6	-	Arabidopsis thaliana	cis-acting regulatory element related to meristem expression	meristem expression
BjuA032576	TGACG-motif	TGACG	413	5	-	Hordeum vulgare	cis-acting regulatory element involved in the MeJA-responsiveness	MeJA-responsiveness
BjuA032576	TGACG-motif	TGACG	590	5	+	Hordeum vulgare	cis-acting regulatory element involved in the MeJA-responsiveness	MeJA-responsiveness
BjuA032576	TGACG-motif	TGACG	593	5	-	Hordeum vulgare	cis-acting regulatory element involved in the MeJA-responsiveness	MeJA-responsiveness
BjuA032576	GT1-motif	GGTTAAT	329	7	+	Avena sativa	light responsive element	light responsiveness
BjuA032576	GT1-motif	GGTTAA	488	6	+	Arabidopsis thaliana	light responsive element	light responsiveness
BjuA032576	GT1-motif	GGTTAA	636	6	+	Arabidopsis thaliana	light responsive element	light responsiveness
BjuA032576	TCA-element	TCAGAAGAGG	1256	9	-	Brassica oleracea	cis-acting element involved in salicylic acid responsiveness	salicylic acid responsiveness
BjuA032576	CGTCA-motif	CGTCA	413	5	+	Hordeum vulgare	cis-acting regulatory element involved in the MeJA-responsiveness	MeJA-responsiveness
BjuA032576	CGTCA-motif	CGTCA	590	5	-	Hordeum vulgare	cis-acting regulatory element involved in the MeJA-responsiveness	MeJA-responsiveness
BjuA032576	CGTCA-motif	CGTCA	593	5	+	Hordeum vulgare	cis-acting regulatory element involved in the MeJA-responsiveness	MeJA-responsiveness
BjuA032576	TC-rich repeats	GTTTTCTTAC	379	9	-	Nicotiana tabacum	cis-acting element involved in defense and stress responsiveness	defense and stress responsiveness
BjuA032964	G-box	CACGTG	172	6	+	Arabidopsis thaliana	cis-acting regulatory element involved in light responsiveness	light responsiveness
BjuA032964	G-box	TACGTG	1069	6	+	Arabidopsis thaliana	cis-acting regulatory element involved in light responsiveness	light responsiveness
BjuA032964	LTR	CCGAAA	202	6	-	Hordeum vulgare	cis-acting element involved in low-temperature responsiveness	low-temperature responsiveness
BjuA032964	LTR	CCGAAA	854	6	+	Hordeum vulgare	cis-acting element involved in low-temperature responsiveness	low-temperature responsiveness
BjuA032964	LTR	CCGAAA	1486	6	-	Hordeum vulgare	cis-acting element involved in low-temperature responsiveness	low-temperature responsiveness
BjuA032964	ABRE	CACGTG	172	6	+	Arabidopsis thaliana	cis-acting element involved in the abscisic acid responsiveness	abscisic acid responsiveness
BjuA032964	ABRE	ACGTG	173	5	+	Arabidopsis thaliana	cis-acting element involved in the abscisic acid responsiveness	abscisic acid responsiveness
BjuA032964	ABRE	ACGTG	1070	5	+	Arabidopsis thaliana	cis-acting element involved in the abscisic acid responsiveness	abscisic acid responsiveness
BjuA032964	GT1-motif	GGTTAA	167	6	-	Arabidopsis thaliana	light responsive element	light responsiveness
BjuA032964	GT1-motif	GGTTAA	1260	6	+	Arabidopsis thaliana	light responsive element	light responsiveness
BjuA032964	TCA-element	CCATCTTTTT	627	9	-	Nicotiana tabacum	cis-acting element involved in salicylic acid responsiveness	salicylic acid responsiveness
BjuA032964	G-Box	CACGTG	172	6	+	Pisum sativum	cis-acting regulatory element involved in light responsiveness	light responsiveness
BjuA032964	Sp1	GGGCGG	913	6	+	Oryza sativa	light responsive element	light responsiveness
BjuA033921	GT1-motif	GGTTAAT	544	7	-	Avena sativa	light responsive element	light responsiveness
BjuA033921	GT1-motif	GGTTAA	545	6	-	Arabidopsis thaliana	light responsive element	light responsiveness
BjuA033921	CGTCA-motif	CGTCA	427	5	-	Hordeum vulgare	cis-acting regulatory element involved in the MeJA-responsiveness	MeJA-responsiveness
BjuA033921	CGTCA-motif	CGTCA	558	5	-	Hordeum vulgare	cis-acting regulatory element involved in the MeJA-responsiveness	MeJA-responsiveness
BjuA033921	CGTCA-motif	CGTCA	1337	5	-	Hordeum vulgare	cis-acting regulatory element involved in the MeJA-responsiveness	MeJA-responsiveness
BjuA033921	CGTCA-motif	CGTCA	1402	5	+	Hordeum vulgare	cis-acting regulatory element involved in the MeJA-responsiveness	MeJA-responsiveness
BjuA033921	G-Box	CACGTT	329	6	+	Pisum sativum	cis-acting regulatory element involved in light responsiveness	light responsiveness
BjuA033921	G-Box	CACGTT	550	6	+	Pisum sativum	cis-acting regulatory element involved in light responsiveness	light responsiveness
BjuA033921	G-Box	CACGTG	608	6	+	Pisum sativum	cis-acting regulatory element involved in light responsiveness	light responsiveness
BjuA033921	G-Box	CACGTT	818	6	+	Pisum sativum	cis-acting regulatory element involved in light responsiveness	light responsiveness
BjuA033921	G-Box	CACGTG	1301	6	-	Pisum sativum	cis-acting regulatory element involved in light responsiveness	light responsiveness
BjuA033921	G-Box	CACGTT	1427	6	-	Pisum sativum	cis-acting regulatory element involved in light responsiveness	light responsiveness
BjuA033921	TGA-element	AACGAC	827	6	+	Brassica oleracea	auxin-responsive element	auxin-responsive element
BjuA033921	G-box	GCCACGTGGA	606	9	-	Arabidopsis thaliana	cis-acting regulatory element involved in light responsiveness	light responsiveness
BjuA033921	G-box	CACGTG	608	6	+	Arabidopsis thaliana	cis-acting regulatory element involved in light responsiveness	light responsiveness
BjuA033921	G-box	ACACGTGT	1300	8	-	Brassica napus	cis-acting regulatory element involved in light responsiveness	light responsiveness
BjuA033921	G-box	CACGTG	1301	6	-	Arabidopsis thaliana	cis-acting regulatory element involved in light responsiveness	light responsiveness
BjuA033921	P-box	CCTTTTG	699	7	-	Oryza sativa	gibberellin-responsive element	gibberellin-responsive element
BjuA033921	TGACG-motif	TGACG	427	5	+	Hordeum vulgare	cis-acting regulatory element involved in the MeJA-responsiveness	MeJA-responsiveness
BjuA033921	TGACG-motif	TGACG	558	5	+	Hordeum vulgare	cis-acting regulatory element involved in the MeJA-responsiveness	MeJA-responsiveness
BjuA033921	TGACG-motif	TGACG	1337	5	+	Hordeum vulgare	cis-acting regulatory element involved in the MeJA-responsiveness	MeJA-responsiveness
BjuA033921	TGACG-motif	TGACG	1402	5	-	Hordeum vulgare	cis-acting regulatory element involved in the MeJA-responsiveness	MeJA-responsiveness
BjuA033921	ABRE	ACGTG	329	5	-	Arabidopsis thaliana	cis-acting element involved in the abscisic acid responsiveness	abscisic acid responsiveness
BjuA033921	ABRE	ACGTG	550	5	-	Arabidopsis thaliana	cis-acting element involved in the abscisic acid responsiveness	abscisic acid responsiveness
BjuA033921	ABRE	CACGTG	608	6	+	Arabidopsis thaliana	cis-acting element involved in the abscisic acid responsiveness	abscisic acid responsiveness
BjuA033921	ABRE	ACGTG	609	5	+	Arabidopsis thaliana	cis-acting element involved in the abscisic acid responsiveness	abscisic acid responsiveness
BjuA033921	ABRE	ACGTG	818	5	-	Arabidopsis thaliana	cis-acting element involved in the abscisic acid responsiveness	abscisic acid responsiveness
BjuA033921	ABRE	CACGTG	1301	6	-	Arabidopsis thaliana	cis-acting element involved in the abscisic acid responsiveness	abscisic acid responsiveness
BjuA033921	ABRE	ACGTG	1302	5	+	Arabidopsis thaliana	cis-acting element involved in the abscisic acid responsiveness	abscisic acid responsiveness
BjuA033921	ABRE	ACGTG	1428	5	+	Arabidopsis thaliana	cis-acting element involved in the abscisic acid responsiveness	abscisic acid responsiveness
BjuA033921	LTR	CCGAAA	638	6	+	Hordeum vulgare	cis-acting element involved in low-temperature responsiveness	low-temperature responsiveness
BjuA033921	LTR	CCGAAA	791	6	-	Hordeum vulgare	cis-acting element involved in low-temperature responsiveness	low-temperature responsiveness
BjuA035384	AuxRR-core	GGTCCAT	785	7	+	Nicotiana tabacum	cis-acting regulatory element involved in auxin responsiveness	auxin-responsive element
BjuA035384	ABRE	ACGTG	80	5	-	Arabidopsis thaliana	cis-acting element involved in the abscisic acid responsiveness	abscisic acid responsiveness
BjuA035384	ABRE	GACACGTGGC	1241	9	-	Triticum aestivum	cis-acting element involved in the abscisic acid responsiveness	abscisic acid responsiveness
BjuA035384	ABRE	CACGTG	1243	6	-	Arabidopsis thaliana	cis-acting element involved in the abscisic acid responsiveness	abscisic acid responsiveness
BjuA035384	ABRE	ACGTG	1244	5	+	Arabidopsis thaliana	cis-acting element involved in the abscisic acid responsiveness	abscisic acid responsiveness
BjuA035384	TGACG-motif	TGACG	296	5	-	Hordeum vulgare	cis-acting regulatory element involved in the MeJA-responsiveness	MeJA-responsiveness
BjuA035384	TGACG-motif	TGACG	413	5	-	Hordeum vulgare	cis-acting regulatory element involved in the MeJA-responsiveness	MeJA-responsiveness
BjuA035384	LTR	CCGAAA	781	6	-	Hordeum vulgare	cis-acting element involved in low-temperature responsiveness	low-temperature responsiveness
BjuA035384	GCN4_motif	TGAGTCA	64	7	-	Oryza sativa	cis-regulatory element involved in endosperm expression	endosperm expression
BjuA035384	G-box	TAACACGTAG	863	9	-	Brassica oleracea	cis-acting regulatory element involved in light responsiveness	light responsiveness
BjuA035384	G-box	ACACGTGT	1242	8	-	Brassica napus	cis-acting regulatory element involved in light responsiveness	light responsiveness
BjuA035384	G-box	CACGTG	1243	6	-	Arabidopsis thaliana	cis-acting regulatory element involved in light responsiveness	light responsiveness
BjuA035384	TGA-element	AACGAC	506	6	+	Brassica oleracea	auxin-responsive element	auxin-responsive element
BjuA035384	G-Box	CACGTT	80	6	+	Pisum sativum	cis-acting regulatory element involved in light responsiveness	light responsiveness
BjuA035384	G-Box	CACGTG	1243	6	-	Pisum sativum	cis-acting regulatory element involved in light responsiveness	light responsiveness
BjuA035384	CGTCA-motif	CGTCA	296	5	+	Hordeum vulgare	cis-acting regulatory element involved in the MeJA-responsiveness	MeJA-responsiveness
BjuA035384	CGTCA-motif	CGTCA	413	5	+	Hordeum vulgare	cis-acting regulatory element involved in the MeJA-responsiveness	MeJA-responsiveness
BjuA035384	TCA-element	CCATCTTTTT	525	9	-	Nicotiana tabacum	cis-acting element involved in salicylic acid responsiveness	salicylic acid responsiveness
BjuA035384	TCA-element	CCATCTTTTT	1305	9	-	Nicotiana tabacum	cis-acting element involved in salicylic acid responsiveness	salicylic acid responsiveness
BjuA035384	GT1-motif	GGTTAA	1489	6	+	Arabidopsis thaliana	light responsive element	light responsiveness
BjuA035385	P-box	CCTTTTG	1023	7	-	Oryza sativa	gibberellin-responsive element	gibberellin-responsive element
BjuA035385	G-box	ACACGTGT	1242	8	-	Brassica napus	cis-acting regulatory element involved in light responsiveness	light responsiveness
BjuA035385	G-box	CACGTG	1243	6	-	Arabidopsis thaliana	cis-acting regulatory element involved in light responsiveness	light responsiveness
BjuA035385	LTR	CCGAAA	526	6	+	Hordeum vulgare	cis-acting element involved in low-temperature responsiveness	low-temperature responsiveness
BjuA035385	ABRE	GACACGTGGC	1241	9	-	Triticum aestivum	cis-acting element involved in the abscisic acid responsiveness	abscisic acid responsiveness
BjuA035385	ABRE	CACGTG	1243	6	-	Arabidopsis thaliana	cis-acting element involved in the abscisic acid responsiveness	abscisic acid responsiveness
BjuA035385	ABRE	ACGTG	1244	5	+	Arabidopsis thaliana	cis-acting element involved in the abscisic acid responsiveness	abscisic acid responsiveness
BjuA035385	TCA-element	CCATCTTTTT	1305	9	-	Nicotiana tabacum	cis-acting element involved in salicylic acid responsiveness	salicylic acid responsiveness
BjuA035385	GT1-motif	GGTTAA	514	6	-	Arabidopsis thaliana	light responsive element	light responsiveness
BjuA035385	GT1-motif	GGTTAA	1489	6	+	Arabidopsis thaliana	light responsive element	light responsiveness
BjuA035385	G-Box	CACGTG	1243	6	-	Pisum sativum	cis-acting regulatory element involved in light responsiveness	light responsiveness
BjuA035826	CGTCA-motif	CGTCA	632	5	-	Hordeum vulgare	cis-acting regulatory element involved in the MeJA-responsiveness	MeJA-responsiveness
BjuA035826	CGTCA-motif	CGTCA	658	5	-	Hordeum vulgare	cis-acting regulatory element involved in the MeJA-responsiveness	MeJA-responsiveness
BjuA035826	P-box	CCTTTTG	896	7	-	Oryza sativa	gibberellin-responsive element	gibberellin-responsive element
BjuA035826	P-box	CCTTTTG	1375	7	+	Oryza sativa	gibberellin-responsive element	gibberellin-responsive element
BjuA035826	CAT-box	GCCACT	730	6	+	Arabidopsis thaliana	cis-acting regulatory element related to meristem expression	meristem expression
BjuA035826	G-box	CACGTC	633	6	-	Zea mays	cis-acting regulatory element involved in light responsiveness	light responsiveness
BjuA035826	G-box	TACGTG	675	6	+	Arabidopsis thaliana	cis-acting regulatory element involved in light responsiveness	light responsiveness
BjuA035826	TGACG-motif	TGACG	632	5	+	Hordeum vulgare	cis-acting regulatory element involved in the MeJA-responsiveness	MeJA-responsiveness
BjuA035826	TGACG-motif	TGACG	658	5	+	Hordeum vulgare	cis-acting regulatory element involved in the MeJA-responsiveness	MeJA-responsiveness
BjuA035826	ABRE	AACCCGG	569	7	+	Arabidopsis thaliana	cis-acting element involved in the abscisic acid responsiveness	abscisic acid responsiveness
BjuA035826	ABRE	AACCCGG	572	7	-	Arabidopsis thaliana	cis-acting element involved in the abscisic acid responsiveness	abscisic acid responsiveness
BjuA035826	ABRE	ACGTG	634	5	+	Arabidopsis thaliana	cis-acting element involved in the abscisic acid responsiveness	abscisic acid responsiveness
BjuA035826	ABRE	ACGTG	676	5	+	Arabidopsis thaliana	cis-acting element involved in the abscisic acid responsiveness	abscisic acid responsiveness
BjuA036326	GT1-motif	GGTTAA	242	6	+	Arabidopsis thaliana	light responsive element	light responsiveness
BjuA036326	GARE-motif	TCTGTTG	1226	7	+	Brassica oleracea	gibberellin-responsive element	gibberellin-responsive element
BjuA036326	G-Box	CACGTT	943	6	-	Pisum sativum	cis-acting regulatory element involved in light responsiveness	light responsiveness
BjuA036326	CGTCA-motif	CGTCA	176	5	-	Hordeum vulgare	cis-acting regulatory element involved in the MeJA-responsiveness	MeJA-responsiveness
BjuA036326	CGTCA-motif	CGTCA	456	5	+	Hordeum vulgare	cis-acting regulatory element involved in the MeJA-responsiveness	MeJA-responsiveness
BjuA036326	CGTCA-motif	CGTCA	516	5	+	Hordeum vulgare	cis-acting regulatory element involved in the MeJA-responsiveness	MeJA-responsiveness
BjuA036326	CGTCA-motif	CGTCA	522	5	+	Hordeum vulgare	cis-acting regulatory element involved in the MeJA-responsiveness	MeJA-responsiveness
BjuA036326	CGTCA-motif	CGTCA	559	5	-	Hordeum vulgare	cis-acting regulatory element involved in the MeJA-responsiveness	MeJA-responsiveness
BjuA036326	CGTCA-motif	CGTCA	601	5	+	Hordeum vulgare	cis-acting regulatory element involved in the MeJA-responsiveness	MeJA-responsiveness
BjuA036326	CGTCA-motif	CGTCA	633	5	+	Hordeum vulgare	cis-acting regulatory element involved in the MeJA-responsiveness	MeJA-responsiveness
BjuA036326	CGTCA-motif	CGTCA	652	5	+	Hordeum vulgare	cis-acting regulatory element involved in the MeJA-responsiveness	MeJA-responsiveness
BjuA036326	CGTCA-motif	CGTCA	674	5	-	Hordeum vulgare	cis-acting regulatory element involved in the MeJA-responsiveness	MeJA-responsiveness
BjuA036326	CGTCA-motif	CGTCA	687	5	-	Hordeum vulgare	cis-acting regulatory element involved in the MeJA-responsiveness	MeJA-responsiveness
BjuA036326	CGTCA-motif	CGTCA	974	5	+	Hordeum vulgare	cis-acting regulatory element involved in the MeJA-responsiveness	MeJA-responsiveness
BjuA036326	CGTCA-motif	CGTCA	986	5	+	Hordeum vulgare	cis-acting regulatory element involved in the MeJA-responsiveness	MeJA-responsiveness
BjuA036326	TGA-element	AACGAC	1086	6	+	Brassica oleracea	auxin-responsive element	auxin-responsive element
BjuA036326	TGA-element	AACGAC	1314	6	-	Brassica oleracea	auxin-responsive element	auxin-responsive element
BjuA036326	TGACG-motif	TGACG	176	5	+	Hordeum vulgare	cis-acting regulatory element involved in the MeJA-responsiveness	MeJA-responsiveness
BjuA036326	TGACG-motif	TGACG	456	5	-	Hordeum vulgare	cis-acting regulatory element involved in the MeJA-responsiveness	MeJA-responsiveness
BjuA036326	TGACG-motif	TGACG	516	5	-	Hordeum vulgare	cis-acting regulatory element involved in the MeJA-responsiveness	MeJA-responsiveness
BjuA036326	TGACG-motif	TGACG	522	5	-	Hordeum vulgare	cis-acting regulatory element involved in the MeJA-responsiveness	MeJA-responsiveness
BjuA036326	TGACG-motif	TGACG	559	5	+	Hordeum vulgare	cis-acting regulatory element involved in the MeJA-responsiveness	MeJA-responsiveness
BjuA036326	TGACG-motif	TGACG	601	5	-	Hordeum vulgare	cis-acting regulatory element involved in the MeJA-responsiveness	MeJA-responsiveness
BjuA036326	TGACG-motif	TGACG	633	5	-	Hordeum vulgare	cis-acting regulatory element involved in the MeJA-responsiveness	MeJA-responsiveness
BjuA036326	TGACG-motif	TGACG	652	5	-	Hordeum vulgare	cis-acting regulatory element involved in the MeJA-responsiveness	MeJA-responsiveness
BjuA036326	TGACG-motif	TGACG	674	5	+	Hordeum vulgare	cis-acting regulatory element involved in the MeJA-responsiveness	MeJA-responsiveness
BjuA036326	TGACG-motif	TGACG	687	5	+	Hordeum vulgare	cis-acting regulatory element involved in the MeJA-responsiveness	MeJA-responsiveness
BjuA036326	TGACG-motif	TGACG	974	5	-	Hordeum vulgare	cis-acting regulatory element involved in the MeJA-responsiveness	MeJA-responsiveness
BjuA036326	TGACG-motif	TGACG	986	5	-	Hordeum vulgare	cis-acting regulatory element involved in the MeJA-responsiveness	MeJA-responsiveness
BjuA036326	ABRE	ACGTG	944	5	+	Arabidopsis thaliana	cis-acting element involved in the abscisic acid responsiveness	abscisic acid responsiveness
BjuA036326	LTR	CCGAAA	327	6	+	Hordeum vulgare	cis-acting element involved in low-temperature responsiveness	low-temperature responsiveness
BjuA036326	LTR	CCGAAA	510	6	-	Hordeum vulgare	cis-acting element involved in low-temperature responsiveness	low-temperature responsiveness
BjuA036543	ACE	GACACGTATG	837	9	-	Petroselinum crispum	cis-acting element involved in light responsiveness	light responsiveness
BjuA036543	GT1-motif	GGTTAA	167	6	+	Arabidopsis thaliana	light responsive element	light responsiveness
BjuA036543	CGTCA-motif	CGTCA	669	5	+	Hordeum vulgare	cis-acting regulatory element involved in the MeJA-responsiveness	MeJA-responsiveness
BjuA036543	CGTCA-motif	CGTCA	694	5	+	Hordeum vulgare	cis-acting regulatory element involved in the MeJA-responsiveness	MeJA-responsiveness
BjuA036543	CGTCA-motif	CGTCA	816	5	-	Hordeum vulgare	cis-acting regulatory element involved in the MeJA-responsiveness	MeJA-responsiveness
BjuA036543	P-box	CCTTTTG	1177	7	-	Oryza sativa	gibberellin-responsive element	gibberellin-responsive element
BjuA036543	G-box	TACGTG	1086	6	-	Arabidopsis thaliana	cis-acting regulatory element involved in light responsiveness	light responsiveness
BjuA036543	ABRE	ACGTG	1086	5	-	Arabidopsis thaliana	cis-acting element involved in the abscisic acid responsiveness	abscisic acid responsiveness
BjuA036543	TGACG-motif	TGACG	669	5	-	Hordeum vulgare	cis-acting regulatory element involved in the MeJA-responsiveness	MeJA-responsiveness
BjuA036543	TGACG-motif	TGACG	694	5	-	Hordeum vulgare	cis-acting regulatory element involved in the MeJA-responsiveness	MeJA-responsiveness
BjuA036543	TGACG-motif	TGACG	816	5	+	Hordeum vulgare	cis-acting regulatory element involved in the MeJA-responsiveness	MeJA-responsiveness
BjuA036543	LTR	CCGAAA	111	6	-	Hordeum vulgare	cis-acting element involved in low-temperature responsiveness	low-temperature responsiveness
BjuA036544	TGACG-motif	TGACG	669	5	-	Hordeum vulgare	cis-acting regulatory element involved in the MeJA-responsiveness	MeJA-responsiveness
BjuA036544	TGACG-motif	TGACG	694	5	-	Hordeum vulgare	cis-acting regulatory element involved in the MeJA-responsiveness	MeJA-responsiveness
BjuA036544	TGACG-motif	TGACG	816	5	+	Hordeum vulgare	cis-acting regulatory element involved in the MeJA-responsiveness	MeJA-responsiveness
BjuA036544	ABRE	ACGTG	1086	5	-	Arabidopsis thaliana	cis-acting element involved in the abscisic acid responsiveness	abscisic acid responsiveness
BjuA036544	LTR	CCGAAA	111	6	-	Hordeum vulgare	cis-acting element involved in low-temperature responsiveness	low-temperature responsiveness
BjuA036544	P-box	CCTTTTG	1177	7	-	Oryza sativa	gibberellin-responsive element	gibberellin-responsive element
BjuA036544	G-box	TACGTG	1086	6	-	Arabidopsis thaliana	cis-acting regulatory element involved in light responsiveness	light responsiveness
BjuA036544	CGTCA-motif	CGTCA	669	5	+	Hordeum vulgare	cis-acting regulatory element involved in the MeJA-responsiveness	MeJA-responsiveness
BjuA036544	CGTCA-motif	CGTCA	694	5	+	Hordeum vulgare	cis-acting regulatory element involved in the MeJA-responsiveness	MeJA-responsiveness
BjuA036544	CGTCA-motif	CGTCA	816	5	-	Hordeum vulgare	cis-acting regulatory element involved in the MeJA-responsiveness	MeJA-responsiveness
BjuA036544	ACE	GACACGTATG	837	9	-	Petroselinum crispum	cis-acting element involved in light responsiveness	light responsiveness
BjuA036544	GT1-motif	GGTTAA	167	6	+	Arabidopsis thaliana	light responsive element	light responsiveness
BjuA037531	CAT-box	GCCACT	314	6	+	Arabidopsis thaliana	cis-acting regulatory element related to meristem expression	meristem expression
BjuA037531	CAT-box	GCCACT	935	6	-	Arabidopsis thaliana	cis-acting regulatory element related to meristem expression	meristem expression
BjuA037531	G-box	CACGAC	1098	6	+	Zea mays	cis-acting regulatory element involved in light responsiveness	light responsiveness
BjuA037531	G-box	ACACGTGGC	1102	9	+	Brassica napus	cis-acting regulatory element involved in light responsiveness	light responsiveness
BjuA037531	G-box	CACGTG	1103	6	-	Arabidopsis thaliana	cis-acting regulatory element involved in light responsiveness	light responsiveness
BjuA037531	ABRE	ACGTG	417	5	+	Arabidopsis thaliana	cis-acting element involved in the abscisic acid responsiveness	abscisic acid responsiveness
BjuA037531	ABRE	ACGTG	983	5	-	Arabidopsis thaliana	cis-acting element involved in the abscisic acid responsiveness	abscisic acid responsiveness
BjuA037531	ABRE	GCAACGTGTC	1101	9	-	Hordeum vulgare	cis-acting element involved in the abscisic acid responsiveness	abscisic acid responsiveness
BjuA037531	ABRE	CACGTG	1103	6	-	Arabidopsis thaliana	cis-acting element involved in the abscisic acid responsiveness	abscisic acid responsiveness
BjuA037531	ABRE	ACGTG	1104	5	+	Arabidopsis thaliana	cis-acting element involved in the abscisic acid responsiveness	abscisic acid responsiveness
BjuA037531	ABRE	ACGTG	1273	5	-	Arabidopsis thaliana	cis-acting element involved in the abscisic acid responsiveness	abscisic acid responsiveness
BjuA037531	LTR	CCGAAA	1435	6	+	Hordeum vulgare	cis-acting element involved in low-temperature responsiveness	low-temperature responsiveness
BjuA037531	G-Box	CACGTT	416	6	-	Pisum sativum	cis-acting regulatory element involved in light responsiveness	light responsiveness
BjuA037531	G-Box	CACGTT	983	6	+	Pisum sativum	cis-acting regulatory element involved in light responsiveness	light responsiveness
BjuA037531	G-Box	CACGTG	1103	6	-	Pisum sativum	cis-acting regulatory element involved in light responsiveness	light responsiveness
BjuA037531	G-Box	CACGTT	1273	6	+	Pisum sativum	cis-acting regulatory element involved in light responsiveness	light responsiveness
BjuA040338	ABRE	ACGTG	461	5	-	Arabidopsis thaliana	cis-acting element involved in the abscisic acid responsiveness	abscisic acid responsiveness
BjuA040338	ABRE	ACGTG	531	5	-	Arabidopsis thaliana	cis-acting element involved in the abscisic acid responsiveness	abscisic acid responsiveness
BjuA040338	P-box	CCTTTTG	1452	7	-	Oryza sativa	gibberellin-responsive element	gibberellin-responsive element
BjuA040338	G-box	TACGTG	531	6	-	Arabidopsis thaliana	cis-acting regulatory element involved in light responsiveness	light responsiveness
BjuA040338	G-Box	CACGTT	461	6	+	Pisum sativum	cis-acting regulatory element involved in light responsiveness	light responsiveness
BjuA040338	GT1-motif	GGTTAAT	814	7	-	Avena sativa	light responsive element	light responsiveness
BjuA040338	GT1-motif	GGTTAA	815	6	-	Arabidopsis thaliana	light responsive element	light responsiveness
BjuA040338	GT1-motif	GTGTGTGAA	1305	9	-	Solanum tuberosum	light responsive element	light responsiveness
BjuA040728	GT1-motif	GCGGTAATT	524	9	+	Oryza sativa	light responsive element	light responsiveness
BjuA040728	GT1-motif	GGTTAA	1117	6	-	Arabidopsis thaliana	light responsive element	light responsiveness
BjuA040728	GARE-motif	TCTGTTG	1237	7	+	Brassica oleracea	gibberellin-responsive element	gibberellin-responsive element
BjuA040759	ABRE	ACGTG	405	5	-	Arabidopsis thaliana	cis-acting element involved in the abscisic acid responsiveness	abscisic acid responsiveness
BjuA040759	ABRE	ACGTG	733	5	-	Arabidopsis thaliana	cis-acting element involved in the abscisic acid responsiveness	abscisic acid responsiveness
BjuA040759	ABRE	CGCACGTGTC	760	10	+	Hordeum vulgare	cis-acting element involved in the abscisic acid responsiveness	abscisic acid responsiveness
BjuA040759	ABRE	CACGTG	762	6	-	Arabidopsis thaliana	cis-acting element involved in the abscisic acid responsiveness	abscisic acid responsiveness
BjuA040759	ABRE	ACGTG	763	5	+	Arabidopsis thaliana	cis-acting element involved in the abscisic acid responsiveness	abscisic acid responsiveness
BjuA040759	ABRE	ACGTG	1025	5	+	Arabidopsis thaliana	cis-acting element involved in the abscisic acid responsiveness	abscisic acid responsiveness
BjuA040759	G-Box	CACGTT	405	6	+	Pisum sativum	cis-acting regulatory element involved in light responsiveness	light responsiveness
BjuA040759	G-Box	CACGTG	762	6	-	Pisum sativum	cis-acting regulatory element involved in light responsiveness	light responsiveness
BjuA040759	GARE-motif	TCTGTTG	1256	7	+	Brassica oleracea	gibberellin-responsive element	gibberellin-responsive element
BjuA040759	G-box	TAACACGTAG	730	9	+	Brassica oleracea	cis-acting regulatory element involved in light responsiveness	light responsiveness
BjuA040759	G-box	TACGTG	733	6	-	Arabidopsis thaliana	cis-acting regulatory element involved in light responsiveness	light responsiveness
BjuA040759	G-box	CACGTG	762	6	-	Arabidopsis thaliana	cis-acting regulatory element involved in light responsiveness	light responsiveness
BjuA040759	G-box	CACGTC	1024	6	-	Zea mays	cis-acting regulatory element involved in light responsiveness	light responsiveness
BjuA040759	GCN4_motif	TGAGTCA	686	7	+	Oryza sativa	cis-regulatory element involved in endosperm expression	endosperm expression
BjuA041107	G-Box	CACGTT	970	6	+	Pisum sativum	cis-acting regulatory element involved in light responsiveness	light responsiveness
BjuA041107	G-Box	CACGTT	1257	6	+	Pisum sativum	cis-acting regulatory element involved in light responsiveness	light responsiveness
BjuA041107	CGTCA-motif	CGTCA	1335	5	+	Hordeum vulgare	cis-acting regulatory element involved in the MeJA-responsiveness	MeJA-responsiveness
BjuA041107	TC-rich repeats	ATTCTCTAAC	193	9	-	Nicotiana tabacum	cis-acting element involved in defense and stress responsiveness	defense and stress responsiveness
BjuA041107	GCN4_motif	TGAGTCA	1396	7	-	Oryza sativa	cis-regulatory element involved in endosperm expression	endosperm expression
BjuA041107	ABRE	ACGTG	970	5	-	Arabidopsis thaliana	cis-acting element involved in the abscisic acid responsiveness	abscisic acid responsiveness
BjuA041107	ABRE	ACGTG	1257	5	-	Arabidopsis thaliana	cis-acting element involved in the abscisic acid responsiveness	abscisic acid responsiveness
BjuA041107	TGACG-motif	TGACG	1335	5	-	Hordeum vulgare	cis-acting regulatory element involved in the MeJA-responsiveness	MeJA-responsiveness
BjuA041305	ABRE	ACGTG	66	5	+	Arabidopsis thaliana	cis-acting element involved in the abscisic acid responsiveness	abscisic acid responsiveness
BjuA041305	ABRE	ACGTG	344	5	-	Arabidopsis thaliana	cis-acting element involved in the abscisic acid responsiveness	abscisic acid responsiveness
BjuA041305	ABRE	ACGTG	723	5	+	Arabidopsis thaliana	cis-acting element involved in the abscisic acid responsiveness	abscisic acid responsiveness
BjuA041305	ABRE	ACGTG	1286	5	-	Arabidopsis thaliana	cis-acting element involved in the abscisic acid responsiveness	abscisic acid responsiveness
BjuA041305	G-box	TAAACGTG	63	8	+	Brassica oleracea	cis-acting regulatory element involved in light responsiveness	light responsiveness
BjuA041305	G-box	TAACACGTAG	1283	9	+	Brassica oleracea	cis-acting regulatory element involved in light responsiveness	light responsiveness
BjuA041305	G-box	TACGTG	1286	6	-	Arabidopsis thaliana	cis-acting regulatory element involved in light responsiveness	light responsiveness
BjuA041305	P-box	CCTTTTG	313	7	+	Oryza sativa	gibberellin-responsive element	gibberellin-responsive element
BjuA041305	CAT-box	GCCACT	844	6	+	Arabidopsis thaliana	cis-acting regulatory element related to meristem expression	meristem expression
BjuA041305	CAT-box	GCCACT	905	6	+	Arabidopsis thaliana	cis-acting regulatory element related to meristem expression	meristem expression
BjuA041305	G-Box	CACGTT	65	6	-	Pisum sativum	cis-acting regulatory element involved in light responsiveness	light responsiveness
BjuA041305	G-Box	CACGTT	344	6	+	Pisum sativum	cis-acting regulatory element involved in light responsiveness	light responsiveness
BjuA041305	G-Box	CACGTT	722	6	-	Pisum sativum	cis-acting regulatory element involved in light responsiveness	light responsiveness
BjuA041305	GT1-motif	GGTTAA	119	6	+	Arabidopsis thaliana	light responsive element	light responsiveness
BjuA041565	TGA-element	AACGAC	694	6	+	Brassica oleracea	auxin-responsive element	auxin-responsive element
BjuA041565	TGACG-motif	TGACG	280	5	-	Hordeum vulgare	cis-acting regulatory element involved in the MeJA-responsiveness	MeJA-responsiveness
BjuA041565	ABRE	ACGTG	116	5	+	Arabidopsis thaliana	cis-acting element involved in the abscisic acid responsiveness	abscisic acid responsiveness
BjuA041565	LTR	CCGAAA	273	6	+	Hordeum vulgare	cis-acting element involved in low-temperature responsiveness	low-temperature responsiveness
BjuA041565	G-Box	CACGTT	115	6	-	Pisum sativum	cis-acting regulatory element involved in light responsiveness	light responsiveness
BjuA041565	CGTCA-motif	CGTCA	280	5	+	Hordeum vulgare	cis-acting regulatory element involved in the MeJA-responsiveness	MeJA-responsiveness
BjuA041795	TC-rich repeats	GTTTTCTTAC	722	9	-	Nicotiana tabacum	cis-acting element involved in defense and stress responsiveness	defense and stress responsiveness
BjuA041795	TC-rich repeats	GTTTTCTTAC	1293	9	-	Nicotiana tabacum	cis-acting element involved in defense and stress responsiveness	defense and stress responsiveness
BjuA041795	GT1-motif	GGTTAAT	1095	7	-	Avena sativa	light responsive element	light responsiveness
BjuA041795	GT1-motif	GGTTAA	1096	6	-	Arabidopsis thaliana	light responsive element	light responsiveness
BjuA042006	TGACG-motif	TGACG	618	5	-	Hordeum vulgare	cis-acting regulatory element involved in the MeJA-responsiveness	MeJA-responsiveness
BjuA042006	TGACG-motif	TGACG	1114	5	-	Hordeum vulgare	cis-acting regulatory element involved in the MeJA-responsiveness	MeJA-responsiveness
BjuA042006	LTR	CCGAAA	910	6	+	Hordeum vulgare	cis-acting element involved in low-temperature responsiveness	low-temperature responsiveness
BjuA042006	G-box	TAACACGTAG	1013	9	+	Brassica oleracea	cis-acting regulatory element involved in light responsiveness	light responsiveness
BjuA042006	TGA-element	AACGAC	1215	6	-	Brassica oleracea	auxin-responsive element	auxin-responsive element
BjuA042006	TC-rich repeats	GTTTTCTTAC	450	9	-	Nicotiana tabacum	cis-acting element involved in defense and stress responsiveness	defense and stress responsiveness
BjuA042006	CGTCA-motif	CGTCA	618	5	+	Hordeum vulgare	cis-acting regulatory element involved in the MeJA-responsiveness	MeJA-responsiveness
BjuA042006	CGTCA-motif	CGTCA	1114	5	+	Hordeum vulgare	cis-acting regulatory element involved in the MeJA-responsiveness	MeJA-responsiveness
BjuA042006	TCA-element	CCATCTTTTT	1097	9	-	Nicotiana tabacum	cis-acting element involved in salicylic acid responsiveness	salicylic acid responsiveness
BjuA042006	GT1-motif	GGTTAA	1313	6	-	Arabidopsis thaliana	light responsive element	light responsiveness
BjuA042224	G-Box	CACGTG	490	6	+	Pisum sativum	cis-acting regulatory element involved in light responsiveness	light responsiveness
BjuA042224	G-Box	CACGTT	832	6	-	Pisum sativum	cis-acting regulatory element involved in light responsiveness	light responsiveness
BjuA042224	CGTCA-motif	CGTCA	696	5	-	Hordeum vulgare	cis-acting regulatory element involved in the MeJA-responsiveness	MeJA-responsiveness
BjuA042224	CGTCA-motif	CGTCA	980	5	+	Hordeum vulgare	cis-acting regulatory element involved in the MeJA-responsiveness	MeJA-responsiveness
BjuA042224	TGACG-motif	TGACG	696	5	+	Hordeum vulgare	cis-acting regulatory element involved in the MeJA-responsiveness	MeJA-responsiveness
BjuA042224	TGACG-motif	TGACG	980	5	-	Hordeum vulgare	cis-acting regulatory element involved in the MeJA-responsiveness	MeJA-responsiveness
BjuA042224	ABRE	CACGTG	490	6	+	Arabidopsis thaliana	cis-acting element involved in the abscisic acid responsiveness	abscisic acid responsiveness
BjuA042224	ABRE	ACGTG	491	5	+	Arabidopsis thaliana	cis-acting element involved in the abscisic acid responsiveness	abscisic acid responsiveness
BjuA042224	ABRE	CGTACGTGCA	741	9	+	Hordeum vulgare	cis-acting element involved in the abscisic acid responsiveness	abscisic acid responsiveness
BjuA042224	ABRE	ACGTG	744	5	+	Arabidopsis thaliana	cis-acting element involved in the abscisic acid responsiveness	abscisic acid responsiveness
BjuA042224	ABRE	ACGTG	833	5	+	Arabidopsis thaliana	cis-acting element involved in the abscisic acid responsiveness	abscisic acid responsiveness
BjuA042224	ABRE	ACGTG	847	5	-	Arabidopsis thaliana	cis-acting element involved in the abscisic acid responsiveness	abscisic acid responsiveness
BjuA042224	GCN4_motif	TGAGTCA	805	7	-	Oryza sativa	cis-regulatory element involved in endosperm expression	endosperm expression
BjuA042224	CAT-box	GCCACT	591	6	+	Arabidopsis thaliana	cis-acting regulatory element related to meristem expression	meristem expression
BjuA042224	TATC-box	TATCCCA	536	7	-	Oryza sativa	cis-acting element involved in gibberellin-responsiveness	gibberellin-responsive element
BjuA042224	G-box	CACGTG	490	6	+	Arabidopsis thaliana	cis-acting regulatory element involved in light responsiveness	light responsiveness
BjuA042224	G-box	TACGTG	743	6	+	Arabidopsis thaliana	cis-acting regulatory element involved in light responsiveness	light responsiveness
BjuA042224	G-box	TACGTG	847	6	-	Arabidopsis thaliana	cis-acting regulatory element involved in light responsiveness	light responsiveness
BjuA043003	GARE-motif	TCTGTTG	1331	7	+	Brassica oleracea	gibberellin-responsive element	gibberellin-responsive element
BjuA043003	TC-rich repeats	GTTTTCTTAC	1451	9	+	Nicotiana tabacum	cis-acting element involved in defense and stress responsiveness	defense and stress responsiveness
BjuA043003	ABRE	ACGTG	384	5	-	Arabidopsis thaliana	cis-acting element involved in the abscisic acid responsiveness	abscisic acid responsiveness
BjuA043003	P-box	CCTTTTG	217	7	-	Oryza sativa	gibberellin-responsive element	gibberellin-responsive element
BjuA043003	CAT-box	GCCACT	1148	6	-	Arabidopsis thaliana	cis-acting regulatory element related to meristem expression	meristem expression
BjuA043003	G-box	CACGTC	384	6	+	Zea mays	cis-acting regulatory element involved in light responsiveness	light responsiveness
BjuA043003	G-box	CACGAC	911	6	+	Zea mays	cis-acting regulatory element involved in light responsiveness	light responsiveness
BjuA043791	G-Box	CACGTG	834	6	-	Pisum sativum	cis-acting regulatory element involved in light responsiveness	light responsiveness
BjuA043791	G-Box	CACGTG	863	6	-	Pisum sativum	cis-acting regulatory element involved in light responsiveness	light responsiveness
BjuA043791	GARE-motif	TCTGTTG	681	7	+	Brassica oleracea	gibberellin-responsive element	gibberellin-responsive element
BjuA043791	ABRE	CACGTG	834	6	-	Arabidopsis thaliana	cis-acting element involved in the abscisic acid responsiveness	abscisic acid responsiveness
BjuA043791	ABRE	ACGTG	835	5	+	Arabidopsis thaliana	cis-acting element involved in the abscisic acid responsiveness	abscisic acid responsiveness
BjuA043791	ABRE	CGCACGTGTC	861	10	+	Hordeum vulgare	cis-acting element involved in the abscisic acid responsiveness	abscisic acid responsiveness
BjuA043791	ABRE	CACGTG	863	6	-	Arabidopsis thaliana	cis-acting element involved in the abscisic acid responsiveness	abscisic acid responsiveness
BjuA043791	ABRE	ACGTG	864	5	+	Arabidopsis thaliana	cis-acting element involved in the abscisic acid responsiveness	abscisic acid responsiveness
BjuA043791	ABRE	ACGTG	1114	5	+	Arabidopsis thaliana	cis-acting element involved in the abscisic acid responsiveness	abscisic acid responsiveness
BjuA043791	G-box	ACACGTGT	833	8	-	Brassica napus	cis-acting regulatory element involved in light responsiveness	light responsiveness
BjuA043791	G-box	CACGTG	834	6	-	Arabidopsis thaliana	cis-acting regulatory element involved in light responsiveness	light responsiveness
BjuA043791	G-box	CACGTG	863	6	-	Arabidopsis thaliana	cis-acting regulatory element involved in light responsiveness	light responsiveness
BjuA043791	G-box	CACGTC	1113	6	-	Zea mays	cis-acting regulatory element involved in light responsiveness	light responsiveness
BjuA043791	GCN4_motif	TGAGTCA	788	7	+	Oryza sativa	cis-regulatory element involved in endosperm expression	endosperm expression
BjuA044074	ABRE	TACGGTC	1033	7	+	Arabidopsis thaliana	cis-acting element involved in the abscisic acid responsiveness	abscisic acid responsiveness
BjuA044074	LTR	CCGAAA	479	6	+	Hordeum vulgare	cis-acting element involved in low-temperature responsiveness	low-temperature responsiveness
BjuA044074	G-box	CACGAC	1076	6	+	Zea mays	cis-acting regulatory element involved in light responsiveness	light responsiveness
BjuA044074	CAT-box	GCCACT	886	6	-	Arabidopsis thaliana	cis-acting regulatory element related to meristem expression	meristem expression
BjuA044074	GCN4_motif	TGAGTCA	1227	7	+	Oryza sativa	cis-regulatory element involved in endosperm expression	endosperm expression
BjuA044074	Sp1	GGGCGG	1069	6	-	Oryza sativa	light responsive element	light responsiveness
BjuA044074	GARE-motif	TCTGTTG	905	7	-	Brassica oleracea	gibberellin-responsive element	gibberellin-responsive element
BjuA044074	GT1-motif	GGTTAA	307	6	-	Arabidopsis thaliana	light responsive element	light responsiveness
BjuA044741	CGTCA-motif	CGTCA	808	5	+	Hordeum vulgare	cis-acting regulatory element involved in the MeJA-responsiveness	MeJA-responsiveness
BjuA044741	GARE-motif	TCTGTTG	1476	7	+	Brassica oleracea	gibberellin-responsive element	gibberellin-responsive element
BjuA044741	TGACG-motif	TGACG	808	5	-	Hordeum vulgare	cis-acting regulatory element involved in the MeJA-responsiveness	MeJA-responsiveness
BjuA044741	TGA-element	AACGAC	1346	6	+	Brassica oleracea	auxin-responsive element	auxin-responsive element
BjuA044741	TGA-element	AACGAC	1366	6	+	Brassica oleracea	auxin-responsive element	auxin-responsive element
BjuA044794	TGACG-motif	TGACG	787	5	-	Hordeum vulgare	cis-acting regulatory element involved in the MeJA-responsiveness	MeJA-responsiveness
BjuA044794	P-box	CCTTTTG	825	7	+	Oryza sativa	gibberellin-responsive element	gibberellin-responsive element
BjuA044794	CGTCA-motif	CGTCA	787	5	+	Hordeum vulgare	cis-acting regulatory element involved in the MeJA-responsiveness	MeJA-responsiveness
BjuA044794	GT1-motif	GGTTAAT	349	7	-	Avena sativa	light responsive element	light responsiveness
BjuA044794	GT1-motif	GGTTAA	350	6	-	Arabidopsis thaliana	light responsive element	light responsiveness
BjuA045602	CGTCA-motif	CGTCA	598	5	-	Hordeum vulgare	cis-acting regulatory element involved in the MeJA-responsiveness	MeJA-responsiveness
BjuA045602	CGTCA-motif	CGTCA	689	5	-	Hordeum vulgare	cis-acting regulatory element involved in the MeJA-responsiveness	MeJA-responsiveness
BjuA045602	CGTCA-motif	CGTCA	721	5	-	Hordeum vulgare	cis-acting regulatory element involved in the MeJA-responsiveness	MeJA-responsiveness
BjuA045602	G-Box	CACGTG	6	6	+	Pisum sativum	cis-acting regulatory element involved in light responsiveness	light responsiveness
BjuA045602	TGACG-motif	TGACG	598	5	+	Hordeum vulgare	cis-acting regulatory element involved in the MeJA-responsiveness	MeJA-responsiveness
BjuA045602	TGACG-motif	TGACG	689	5	+	Hordeum vulgare	cis-acting regulatory element involved in the MeJA-responsiveness	MeJA-responsiveness
BjuA045602	TGACG-motif	TGACG	721	5	+	Hordeum vulgare	cis-acting regulatory element involved in the MeJA-responsiveness	MeJA-responsiveness
BjuA045602	ABRE	CACGTG	6	6	+	Arabidopsis thaliana	cis-acting element involved in the abscisic acid responsiveness	abscisic acid responsiveness
BjuA045602	ABRE	ACGTG	7	5	+	Arabidopsis thaliana	cis-acting element involved in the abscisic acid responsiveness	abscisic acid responsiveness
BjuA045602	ABRE	CGTACGTGCA	733	9	+	Hordeum vulgare	cis-acting element involved in the abscisic acid responsiveness	abscisic acid responsiveness
BjuA045602	ABRE	ACGTG	736	5	+	Arabidopsis thaliana	cis-acting element involved in the abscisic acid responsiveness	abscisic acid responsiveness
BjuA045602	ABRE	ACGTG	1101	5	-	Arabidopsis thaliana	cis-acting element involved in the abscisic acid responsiveness	abscisic acid responsiveness
BjuA045602	ABRE	ACGTG	1132	5	+	Arabidopsis thaliana	cis-acting element involved in the abscisic acid responsiveness	abscisic acid responsiveness
BjuA045602	TGA-element	AACGAC	351	6	-	Brassica oleracea	auxin-responsive element	auxin-responsive element
BjuA045602	TGA-element	AACGAC	1058	6	+	Brassica oleracea	auxin-responsive element	auxin-responsive element
BjuA045602	G-box	CACGTG	6	6	+	Arabidopsis thaliana	cis-acting regulatory element involved in light responsiveness	light responsiveness
BjuA045602	G-box	TACGTG	735	6	+	Arabidopsis thaliana	cis-acting regulatory element involved in light responsiveness	light responsiveness
BjuA045602	G-box	CACGAC	793	6	+	Zea mays	cis-acting regulatory element involved in light responsiveness	light responsiveness
BjuA045602	G-box	TACGTG	1101	6	-	Arabidopsis thaliana	cis-acting regulatory element involved in light responsiveness	light responsiveness
BjuA045602	G-box	CACGTC	1131	6	-	Zea mays	cis-acting regulatory element involved in light responsiveness	light responsiveness
BjuA045602	TATC-box	TATCCCA	82	7	+	Oryza sativa	cis-acting element involved in gibberellin-responsiveness	gibberellin-responsive element
BjuA045602	CAT-box	GCCACT	581	6	+	Arabidopsis thaliana	cis-acting regulatory element related to meristem expression	meristem expression
BjuA046946	ABRE	CACGTG	322	6	+	Arabidopsis thaliana	cis-acting element involved in the abscisic acid responsiveness	abscisic acid responsiveness
BjuA046946	ABRE	ACGTG	323	5	+	Arabidopsis thaliana	cis-acting element involved in the abscisic acid responsiveness	abscisic acid responsiveness
BjuA046946	LTR	CCGAAA	30	6	-	Hordeum vulgare	cis-acting element involved in low-temperature responsiveness	low-temperature responsiveness
BjuA046946	G-Box	CACGTGAAA	319	9	-	Pisum sativum	cis-acting regulatory element involved in light responsiveness	light responsiveness
BjuA046946	G-Box	CACGTG	322	6	+	Pisum sativum	cis-acting regulatory element involved in light responsiveness	light responsiveness
BjuA046946	TC-rich repeats	ATTCTCTAAC	477	9	+	Nicotiana tabacum	cis-acting element involved in defense and stress responsiveness	defense and stress responsiveness
BjuA046946	GT1-motif	GGTTAA	290	6	+	Arabidopsis thaliana	light responsive element	light responsiveness
BjuA046946	GT1-motif	GGTTAAT	722	7	+	Avena sativa	light responsive element	light responsiveness
BjuA046946	GT1-motif	GGTTAA	974	6	+	Arabidopsis thaliana	light responsive element	light responsiveness
BjuA046946	G-box	CACGTG	322	6	+	Arabidopsis thaliana	cis-acting regulatory element involved in light responsiveness	light responsiveness
BjuA047038	TC-rich repeats	GTTTTCTTAC	1016	9	-	Nicotiana tabacum	cis-acting element involved in defense and stress responsiveness	defense and stress responsiveness
BjuA047038	CGTCA-motif	CGTCA	958	5	+	Hordeum vulgare	cis-acting regulatory element involved in the MeJA-responsiveness	MeJA-responsiveness
BjuA047038	TGACG-motif	TGACG	958	5	-	Hordeum vulgare	cis-acting regulatory element involved in the MeJA-responsiveness	MeJA-responsiveness
BjuA047038	TCA-element	CCATCTTTTT	941	10	+	Nicotiana tabacum	cis-acting element involved in salicylic acid responsiveness	salicylic acid responsiveness
BjuA047038	GT1-motif	GGTTAAT	1002	7	+	Avena sativa	light responsive element	light responsiveness
BjuA047038	AAAC-motif	CAATCAAAACCT	1099	11	+	Spinacia oleracea	light responsive element	light responsiveness
BjuB002172	G-Box	CACGTT	202	6	+	Pisum sativum	cis-acting regulatory element involved in light responsiveness	light responsiveness
BjuB002172	TCA-element	CCATCTTTTT	440	9	+	Nicotiana tabacum	cis-acting element involved in salicylic acid responsiveness	salicylic acid responsiveness
BjuB002172	TCA-element	CCATCTTTTT	1246	9	-	Nicotiana tabacum	cis-acting element involved in salicylic acid responsiveness	salicylic acid responsiveness
BjuB002172	ACE	GACACGTATG	200	9	+	Petroselinum crispum	cis-acting element involved in light responsiveness	light responsiveness
BjuB002172	AuxRR-core	GGTCCAT	1386	7	-	Nicotiana tabacum	cis-acting regulatory element involved in auxin responsiveness	auxin-responsive element
BjuB002172	ABRE	ACGTG	202	5	-	Arabidopsis thaliana	cis-acting element involved in the abscisic acid responsiveness	abscisic acid responsiveness
BjuB002172	ABRE	AACCCGG	966	7	+	Arabidopsis thaliana	cis-acting element involved in the abscisic acid responsiveness	abscisic acid responsiveness
BjuB002172	ABRE	ACGTG	1292	5	-	Arabidopsis thaliana	cis-acting element involved in the abscisic acid responsiveness	abscisic acid responsiveness
BjuB002172	G-box	TACGTG	1292	6	-	Arabidopsis thaliana	cis-acting regulatory element involved in light responsiveness	light responsiveness
BjuB005843	P-box	CCTTTTG	1178	7	-	Oryza sativa	gibberellin-responsive element	gibberellin-responsive element
BjuB005843	CGTCA-motif	CGTCA	678	5	+	Hordeum vulgare	cis-acting regulatory element involved in the MeJA-responsiveness	MeJA-responsiveness
BjuB005843	CGTCA-motif	CGTCA	823	5	-	Hordeum vulgare	cis-acting regulatory element involved in the MeJA-responsiveness	MeJA-responsiveness
BjuB005843	LTR	CCGAAA	889	6	-	Hordeum vulgare	cis-acting element involved in low-temperature responsiveness	low-temperature responsiveness
BjuB005843	TGACG-motif	TGACG	678	5	-	Hordeum vulgare	cis-acting regulatory element involved in the MeJA-responsiveness	MeJA-responsiveness
BjuB005843	TGACG-motif	TGACG	823	5	+	Hordeum vulgare	cis-acting regulatory element involved in the MeJA-responsiveness	MeJA-responsiveness
BjuB006374	ABRE	CACGTG	111	6	+	Arabidopsis thaliana	cis-acting element involved in the abscisic acid responsiveness	abscisic acid responsiveness
BjuB006374	ABRE	ACGTG	112	5	+	Arabidopsis thaliana	cis-acting element involved in the abscisic acid responsiveness	abscisic acid responsiveness
BjuB006374	P-box	CCTTTTG	885	7	-	Oryza sativa	gibberellin-responsive element	gibberellin-responsive element
BjuB006374	P-box	CCTTTTG	1467	7	+	Oryza sativa	gibberellin-responsive element	gibberellin-responsive element
BjuB006374	GCN4_motif	TGAGTCA	370	7	-	Oryza sativa	cis-regulatory element involved in endosperm expression	endosperm expression
BjuB006374	G-box	CACGTG	111	6	+	Arabidopsis thaliana	cis-acting regulatory element involved in light responsiveness	light responsiveness
BjuB006374	G-Box	CACGTG	111	6	+	Pisum sativum	cis-acting regulatory element involved in light responsiveness	light responsiveness
BjuB006374	GT1-motif	GGTTAAT	500	7	+	Avena sativa	light responsive element	light responsiveness
BjuB006374	GT1-motif	GGTTAA	1280	6	+	Arabidopsis thaliana	light responsive element	light responsiveness
BjuB006877	GARE-motif	TCTGTTG	781	7	-	Brassica oleracea	gibberellin-responsive element	gibberellin-responsive element
BjuB006877	TC-rich repeats	GTTTTCTTAC	1143	9	-	Nicotiana tabacum	cis-acting element involved in defense and stress responsiveness	defense and stress responsiveness
BjuB006877	CGTCA-motif	CGTCA	586	5	-	Hordeum vulgare	cis-acting regulatory element involved in the MeJA-responsiveness	MeJA-responsiveness
BjuB006877	CGTCA-motif	CGTCA	1407	5	+	Hordeum vulgare	cis-acting regulatory element involved in the MeJA-responsiveness	MeJA-responsiveness
BjuB006877	G-Box	CACGTT	342	6	+	Pisum sativum	cis-acting regulatory element involved in light responsiveness	light responsiveness
BjuB006877	G-Box	CACGTG	639	6	+	Pisum sativum	cis-acting regulatory element involved in light responsiveness	light responsiveness
BjuB006877	G-Box	CACGTT	848	6	+	Pisum sativum	cis-acting regulatory element involved in light responsiveness	light responsiveness
BjuB006877	G-Box	CACGTG	1304	6	-	Pisum sativum	cis-acting regulatory element involved in light responsiveness	light responsiveness
BjuB006877	G-Box	CACGTT	1433	6	-	Pisum sativum	cis-acting regulatory element involved in light responsiveness	light responsiveness
BjuB006877	ACE	GCGACGTACC	593	9	-	Petroselinum crispum	cis-acting element involved in light responsiveness	light responsiveness
BjuB006877	LTR	CCGAAA	659	6	-	Hordeum vulgare	cis-acting element involved in low-temperature responsiveness	low-temperature responsiveness
BjuB006877	LTR	CCGAAA	668	6	+	Hordeum vulgare	cis-acting element involved in low-temperature responsiveness	low-temperature responsiveness
BjuB006877	TGACG-motif	TGACG	586	5	+	Hordeum vulgare	cis-acting regulatory element involved in the MeJA-responsiveness	MeJA-responsiveness
BjuB006877	TGACG-motif	TGACG	1407	5	-	Hordeum vulgare	cis-acting regulatory element involved in the MeJA-responsiveness	MeJA-responsiveness
BjuB006877	ABRE	ACGTG	342	5	-	Arabidopsis thaliana	cis-acting element involved in the abscisic acid responsiveness	abscisic acid responsiveness
BjuB006877	ABRE	ACGTG	588	5	+	Arabidopsis thaliana	cis-acting element involved in the abscisic acid responsiveness	abscisic acid responsiveness
BjuB006877	ABRE	CACGTG	639	6	+	Arabidopsis thaliana	cis-acting element involved in the abscisic acid responsiveness	abscisic acid responsiveness
BjuB006877	ABRE	ACGTG	640	5	+	Arabidopsis thaliana	cis-acting element involved in the abscisic acid responsiveness	abscisic acid responsiveness
BjuB006877	ABRE	ACGTG	848	5	-	Arabidopsis thaliana	cis-acting element involved in the abscisic acid responsiveness	abscisic acid responsiveness
BjuB006877	ABRE	CACGTG	1304	6	-	Arabidopsis thaliana	cis-acting element involved in the abscisic acid responsiveness	abscisic acid responsiveness
BjuB006877	ABRE	ACGTG	1305	5	+	Arabidopsis thaliana	cis-acting element involved in the abscisic acid responsiveness	abscisic acid responsiveness
BjuB006877	ABRE	ACGTG	1434	5	+	Arabidopsis thaliana	cis-acting element involved in the abscisic acid responsiveness	abscisic acid responsiveness
BjuB006877	G-box	CACGTC	587	6	-	Zea mays	cis-acting regulatory element involved in light responsiveness	light responsiveness
BjuB006877	G-box	GCCACGTGGA	637	9	-	Arabidopsis thaliana	cis-acting regulatory element involved in light responsiveness	light responsiveness
BjuB006877	G-box	CACGTG	639	6	+	Arabidopsis thaliana	cis-acting regulatory element involved in light responsiveness	light responsiveness
BjuB006877	G-box	ACACGTGT	1303	8	-	Brassica napus	cis-acting regulatory element involved in light responsiveness	light responsiveness
BjuB006877	G-box	CACGTG	1304	6	-	Arabidopsis thaliana	cis-acting regulatory element involved in light responsiveness	light responsiveness
BjuB007520	ABRE	CACGTG	1347	6	-	Arabidopsis thaliana	cis-acting element involved in the abscisic acid responsiveness	abscisic acid responsiveness
BjuB007520	ABRE	ACGTG	1348	5	+	Arabidopsis thaliana	cis-acting element involved in the abscisic acid responsiveness	abscisic acid responsiveness
BjuB007520	TGACG-motif	TGACG	885	5	-	Hordeum vulgare	cis-acting regulatory element involved in the MeJA-responsiveness	MeJA-responsiveness
BjuB007520	LTR	CCGAAA	481	6	-	Hordeum vulgare	cis-acting element involved in low-temperature responsiveness	low-temperature responsiveness
BjuB007520	G-box	CACGTG	1347	6	-	Arabidopsis thaliana	cis-acting regulatory element involved in light responsiveness	light responsiveness
BjuB007520	P-box	CCTTTTG	1256	7	-	Oryza sativa	gibberellin-responsive element	gibberellin-responsive element
BjuB007520	G-Box	CACGTG	1347	6	-	Pisum sativum	cis-acting regulatory element involved in light responsiveness	light responsiveness
BjuB007520	CGTCA-motif	CGTCA	885	5	+	Hordeum vulgare	cis-acting regulatory element involved in the MeJA-responsiveness	MeJA-responsiveness
BjuB007813	G-Box	CACGTT	457	6	+	Pisum sativum	cis-acting regulatory element involved in light responsiveness	light responsiveness
BjuB007813	GT1-motif	GGTTAA	222	6	+	Arabidopsis thaliana	light responsive element	light responsiveness
BjuB007813	TCA-element	TCAGAAGAGG	813	9	-	Brassica oleracea	cis-acting element involved in salicylic acid responsiveness	salicylic acid responsiveness
BjuB007813	LTR	CCGAAA	106	6	-	Hordeum vulgare	cis-acting element involved in low-temperature responsiveness	low-temperature responsiveness
BjuB007813	ABRE	ACGTG	457	5	-	Arabidopsis thaliana	cis-acting element involved in the abscisic acid responsiveness	abscisic acid responsiveness
BjuB007813	ABRE	ACGTG	528	5	-	Arabidopsis thaliana	cis-acting element involved in the abscisic acid responsiveness	abscisic acid responsiveness
BjuB007813	G-box	GCCACGTGGA	526	9	-	Arabidopsis thaliana	cis-acting regulatory element involved in light responsiveness	light responsiveness
BjuB007813	G-box	TACGTG	528	6	-	Arabidopsis thaliana	cis-acting regulatory element involved in light responsiveness	light responsiveness
BjuB007813	P-box	CCTTTTG	1456	7	-	Oryza sativa	gibberellin-responsive element	gibberellin-responsive element
BjuB008492	G-box	TACGTG	754	6	-	Arabidopsis thaliana	cis-acting regulatory element involved in light responsiveness	light responsiveness
BjuB008492	G-box	TACGTG	1175	6	+	Arabidopsis thaliana	cis-acting regulatory element involved in light responsiveness	light responsiveness
BjuB008492	G-box	TACGTG	1324	6	+	Arabidopsis thaliana	cis-acting regulatory element involved in light responsiveness	light responsiveness
BjuB008492	ABRE	ACGTG	754	5	-	Arabidopsis thaliana	cis-acting element involved in the abscisic acid responsiveness	abscisic acid responsiveness
BjuB008492	ABRE	GACACGTGGC	1173	9	+	Triticum aestivum	cis-acting element involved in the abscisic acid responsiveness	abscisic acid responsiveness
BjuB008492	ABRE	ACGTG	1176	5	+	Arabidopsis thaliana	cis-acting element involved in the abscisic acid responsiveness	abscisic acid responsiveness
BjuB008492	ABRE	ACGTG	1325	5	+	Arabidopsis thaliana	cis-acting element involved in the abscisic acid responsiveness	abscisic acid responsiveness
BjuB008492	TGACG-motif	TGACG	953	5	-	Hordeum vulgare	cis-acting regulatory element involved in the MeJA-responsiveness	MeJA-responsiveness
BjuB008492	ACE	GACACGTATG	1322	9	-	Petroselinum crispum	cis-acting element involved in light responsiveness	light responsiveness
BjuB008492	CGTCA-motif	CGTCA	953	5	+	Hordeum vulgare	cis-acting regulatory element involved in the MeJA-responsiveness	MeJA-responsiveness
BjuB008568	P-box	CCTTTTG	347	7	-	Oryza sativa	gibberellin-responsive element	gibberellin-responsive element
BjuB008568	TGA-element	AACGAC	601	6	+	Brassica oleracea	auxin-responsive element	auxin-responsive element
BjuB008568	ABRE	ACGTG	611	5	-	Arabidopsis thaliana	cis-acting element involved in the abscisic acid responsiveness	abscisic acid responsiveness
BjuB008568	TCA-element	CCATCTTTTT	273	9	-	Nicotiana tabacum	cis-acting element involved in salicylic acid responsiveness	salicylic acid responsiveness
BjuB008568	TCA-element	CCATCTTTTT	332	9	-	Nicotiana tabacum	cis-acting element involved in salicylic acid responsiveness	salicylic acid responsiveness
BjuB008568	GT1-motif	GGTTAA	485	6	-	Arabidopsis thaliana	light responsive element	light responsiveness
BjuB008568	GT1-motif	GGTTAA	861	6	-	Arabidopsis thaliana	light responsive element	light responsiveness
BjuB008568	GT1-motif	GGTTAAT	1402	7	-	Avena sativa	light responsive element	light responsiveness
BjuB008568	GT1-motif	GGTTAA	1403	6	-	Arabidopsis thaliana	light responsive element	light responsiveness
BjuB008568	G-Box	CACGTT	611	6	+	Pisum sativum	cis-acting regulatory element involved in light responsiveness	light responsiveness
BjuB009536	TCA-element	TCAGAAGAGG	192	9	-	Brassica oleracea	cis-acting element involved in salicylic acid responsiveness	salicylic acid responsiveness
BjuB009536	GT1-motif	GGTTAA	498	6	+	Arabidopsis thaliana	light responsive element	light responsiveness
BjuB009536	G-Box	CACGTG	357	6	+	Pisum sativum	cis-acting regulatory element involved in light responsiveness	light responsiveness
BjuB009536	G-Box	CACGTT	1255	6	+	Pisum sativum	cis-acting regulatory element involved in light responsiveness	light responsiveness
BjuB009536	CGTCA-motif	CGTCA	614	5	+	Hordeum vulgare	cis-acting regulatory element involved in the MeJA-responsiveness	MeJA-responsiveness
BjuB009536	CGTCA-motif	CGTCA	1333	5	+	Hordeum vulgare	cis-acting regulatory element involved in the MeJA-responsiveness	MeJA-responsiveness
BjuB009536	G-box	TAACACGTAG	149	9	+	Brassica oleracea	cis-acting regulatory element involved in light responsiveness	light responsiveness
BjuB009536	G-box	TACGTG	152	6	-	Arabidopsis thaliana	cis-acting regulatory element involved in light responsiveness	light responsiveness
BjuB009536	G-box	CACGTG	357	6	+	Arabidopsis thaliana	cis-acting regulatory element involved in light responsiveness	light responsiveness
BjuB009536	ABRE	ACGTG	152	5	-	Arabidopsis thaliana	cis-acting element involved in the abscisic acid responsiveness	abscisic acid responsiveness
BjuB009536	ABRE	CACGTG	357	6	+	Arabidopsis thaliana	cis-acting element involved in the abscisic acid responsiveness	abscisic acid responsiveness
BjuB009536	ABRE	ACGTG	358	5	+	Arabidopsis thaliana	cis-acting element involved in the abscisic acid responsiveness	abscisic acid responsiveness
BjuB009536	ABRE	ACGTG	1255	5	-	Arabidopsis thaliana	cis-acting element involved in the abscisic acid responsiveness	abscisic acid responsiveness
BjuB009536	TGACG-motif	TGACG	614	5	-	Hordeum vulgare	cis-acting regulatory element involved in the MeJA-responsiveness	MeJA-responsiveness
BjuB009536	TGACG-motif	TGACG	1333	5	-	Hordeum vulgare	cis-acting regulatory element involved in the MeJA-responsiveness	MeJA-responsiveness
BjuB009536	LTR	CCGAAA	470	6	-	Hordeum vulgare	cis-acting element involved in low-temperature responsiveness	low-temperature responsiveness
BjuB009536	AuxRR-core	GGTCCAT	1171	7	-	Nicotiana tabacum	cis-acting regulatory element involved in auxin responsiveness	auxin-responsive element
BjuB009816	GARE-motif	TCTGTTG	510	7	-	Brassica oleracea	gibberellin-responsive element	gibberellin-responsive element
BjuB009816	G-Box	CACGTG	1105	6	-	Pisum sativum	cis-acting regulatory element involved in light responsiveness	light responsiveness
BjuB009816	CGTCA-motif	CGTCA	34	5	-	Hordeum vulgare	cis-acting regulatory element involved in the MeJA-responsiveness	MeJA-responsiveness
BjuB009816	CGTCA-motif	CGTCA	1311	5	+	Hordeum vulgare	cis-acting regulatory element involved in the MeJA-responsiveness	MeJA-responsiveness
BjuB009816	CAT-box	GCCACT	11	6	+	Arabidopsis thaliana	cis-acting regulatory element related to meristem expression	meristem expression
BjuB009816	P-box	CCTTTTG	1471	7	-	Oryza sativa	gibberellin-responsive element	gibberellin-responsive element
BjuB009816	G-box	GCCACGTGGA	1103	9	-	Arabidopsis thaliana	cis-acting regulatory element involved in light responsiveness	light responsiveness
BjuB009816	G-box	CACGTG	1105	6	-	Arabidopsis thaliana	cis-acting regulatory element involved in light responsiveness	light responsiveness
BjuB009816	ABRE	GCCGCGTGGC	1103	9	-	Oryza sativa	cis-acting element involved in the abscisic acid responsiveness	abscisic acid responsiveness
BjuB009816	ABRE	CACGTG	1105	6	-	Arabidopsis thaliana	cis-acting element involved in the abscisic acid responsiveness	abscisic acid responsiveness
BjuB009816	ABRE	ACGTG	1106	5	+	Arabidopsis thaliana	cis-acting element involved in the abscisic acid responsiveness	abscisic acid responsiveness
BjuB009816	TGACG-motif	TGACG	34	5	+	Hordeum vulgare	cis-acting regulatory element involved in the MeJA-responsiveness	MeJA-responsiveness
BjuB009816	TGACG-motif	TGACG	1311	5	-	Hordeum vulgare	cis-acting regulatory element involved in the MeJA-responsiveness	MeJA-responsiveness
BjuB010770	GT1-motif	GGTTAAT	615	7	-	Avena sativa	light responsive element	light responsiveness
BjuB010770	GT1-motif	GGTTAA	616	6	-	Arabidopsis thaliana	light responsive element	light responsiveness
BjuB010770	TC-rich repeats	GTTTTCTTAC	769	9	-	Nicotiana tabacum	cis-acting element involved in defense and stress responsiveness	defense and stress responsiveness
BjuB010770	G-box	GCCACGTGGA	1360	9	+	Arabidopsis thaliana	cis-acting regulatory element involved in light responsiveness	light responsiveness
BjuB010770	TATC-box	TATCCCA	1333	7	-	Oryza sativa	cis-acting element involved in gibberellin-responsiveness	gibberellin-responsive element
BjuB010770	ABRE	TACGGTC	80	7	-	Arabidopsis thaliana	cis-acting element involved in the abscisic acid responsiveness	abscisic acid responsiveness
BjuB010770	AuxRR-core	GGTCCAT	825	7	+	Nicotiana tabacum	cis-acting regulatory element involved in auxin responsiveness	auxin-responsive element
BjuB011393	P-box	CCTTTTG	885	7	-	Oryza sativa	gibberellin-responsive element	gibberellin-responsive element
BjuB011393	G-box	CACGTG	113	6	+	Arabidopsis thaliana	cis-acting regulatory element involved in light responsiveness	light responsiveness
BjuB011393	TGA-element	AACGAC	458	6	+	Brassica oleracea	auxin-responsive element	auxin-responsive element
BjuB011393	LTR	CCGAAA	418	6	+	Hordeum vulgare	cis-acting element involved in low-temperature responsiveness	low-temperature responsiveness
BjuB011393	ABRE	CGCACGTGTC	111	9	+	Hordeum vulgare	cis-acting element involved in the abscisic acid responsiveness	abscisic acid responsiveness
BjuB011393	ABRE	CACGTG	113	6	+	Arabidopsis thaliana	cis-acting element involved in the abscisic acid responsiveness	abscisic acid responsiveness
BjuB011393	ABRE	ACGTG	114	5	+	Arabidopsis thaliana	cis-acting element involved in the abscisic acid responsiveness	abscisic acid responsiveness
BjuB011393	TGACG-motif	TGACG	37	5	-	Hordeum vulgare	cis-acting regulatory element involved in the MeJA-responsiveness	MeJA-responsiveness
BjuB011393	TGACG-motif	TGACG	425	5	-	Hordeum vulgare	cis-acting regulatory element involved in the MeJA-responsiveness	MeJA-responsiveness
BjuB011393	TCA-element	CCATCTTTTT	1306	9	+	Nicotiana tabacum	cis-acting element involved in salicylic acid responsiveness	salicylic acid responsiveness
BjuB011393	GT1-motif	GCGGTAATT	518	9	-	Oryza sativa	light responsive element	light responsiveness
BjuB011393	TC-rich repeats	ATTCTCTAAC	625	9	+	Nicotiana tabacum	cis-acting element involved in defense and stress responsiveness	defense and stress responsiveness
BjuB011393	TC-rich repeats	GTTTTCTTAC	1440	9	+	Nicotiana tabacum	cis-acting element involved in defense and stress responsiveness	defense and stress responsiveness
BjuB011393	G-Box	CACGTG	113	6	+	Pisum sativum	cis-acting regulatory element involved in light responsiveness	light responsiveness
BjuB011393	CGTCA-motif	CGTCA	37	5	+	Hordeum vulgare	cis-acting regulatory element involved in the MeJA-responsiveness	MeJA-responsiveness
BjuB011393	CGTCA-motif	CGTCA	425	5	+	Hordeum vulgare	cis-acting regulatory element involved in the MeJA-responsiveness	MeJA-responsiveness
BjuB013140	P-box	CCTTTTG	218	7	+	Oryza sativa	gibberellin-responsive element	gibberellin-responsive element
BjuB013140	CAT-box	GCCACT	751	6	+	Arabidopsis thaliana	cis-acting regulatory element related to meristem expression	meristem expression
BjuB013140	CAT-box	GCCACT	812	6	+	Arabidopsis thaliana	cis-acting regulatory element related to meristem expression	meristem expression
BjuB013140	ABRE	ACGTG	249	5	-	Arabidopsis thaliana	cis-acting element involved in the abscisic acid responsiveness	abscisic acid responsiveness
BjuB013140	ABRE	ACGTG	627	5	+	Arabidopsis thaliana	cis-acting element involved in the abscisic acid responsiveness	abscisic acid responsiveness
BjuB013140	G-Box	CACGTT	249	6	+	Pisum sativum	cis-acting regulatory element involved in light responsiveness	light responsiveness
BjuB013140	G-Box	CACGTT	626	6	-	Pisum sativum	cis-acting regulatory element involved in light responsiveness	light responsiveness
BjuB015072	GCN4_motif	TGAGTCA	807	7	-	Oryza sativa	cis-regulatory element involved in endosperm expression	endosperm expression
BjuB015072	CAT-box	GCCACT	420	6	+	Arabidopsis thaliana	cis-acting regulatory element related to meristem expression	meristem expression
BjuB015072	TC-rich repeats	GTTTTCTTAC	79	9	-	Nicotiana tabacum	cis-acting element involved in defense and stress responsiveness	defense and stress responsiveness
BjuB015072	TC-rich repeats	ATTCTCTAAC	488	9	+	Nicotiana tabacum	cis-acting element involved in defense and stress responsiveness	defense and stress responsiveness
BjuB015428	ABRE	AACCCGG	101	7	-	Arabidopsis thaliana	cis-acting element involved in the abscisic acid responsiveness	abscisic acid responsiveness
BjuB015428	ABRE	ACGTG	1073	5	+	Arabidopsis thaliana	cis-acting element involved in the abscisic acid responsiveness	abscisic acid responsiveness
BjuB015428	ABRE	CACGTG	1280	6	-	Arabidopsis thaliana	cis-acting element involved in the abscisic acid responsiveness	abscisic acid responsiveness
BjuB015428	ABRE	ACGTG	1281	5	+	Arabidopsis thaliana	cis-acting element involved in the abscisic acid responsiveness	abscisic acid responsiveness
BjuB015428	TGACG-motif	TGACG	1312	5	+	Hordeum vulgare	cis-acting regulatory element involved in the MeJA-responsiveness	MeJA-responsiveness
BjuB015428	TGACG-motif	TGACG	1315	5	-	Hordeum vulgare	cis-acting regulatory element involved in the MeJA-responsiveness	MeJA-responsiveness
BjuB015428	GCN4_motif	TGAGTCA	1429	7	-	Oryza sativa	cis-regulatory element involved in endosperm expression	endosperm expression
BjuB015428	G-box	CACGTC	1072	6	-	Zea mays	cis-acting regulatory element involved in light responsiveness	light responsiveness
BjuB015428	G-box	CACGTG	1280	6	-	Arabidopsis thaliana	cis-acting regulatory element involved in light responsiveness	light responsiveness
BjuB015428	G-Box	CACGTG	1280	6	-	Pisum sativum	cis-acting regulatory element involved in light responsiveness	light responsiveness
BjuB015428	CGTCA-motif	CGTCA	1312	5	-	Hordeum vulgare	cis-acting regulatory element involved in the MeJA-responsiveness	MeJA-responsiveness
BjuB015428	CGTCA-motif	CGTCA	1315	5	+	Hordeum vulgare	cis-acting regulatory element involved in the MeJA-responsiveness	MeJA-responsiveness
BjuB015428	TCA-element	CCATCTTTTT	1249	9	-	Nicotiana tabacum	cis-acting element involved in salicylic acid responsiveness	salicylic acid responsiveness
BjuB016538	G-box	CACGAC	409	6	+	Zea mays	cis-acting regulatory element involved in light responsiveness	light responsiveness
BjuB016538	G-box	CACGAC	439	6	+	Zea mays	cis-acting regulatory element involved in light responsiveness	light responsiveness
BjuB016538	G-box	TAACACGTAG	897	9	+	Brassica oleracea	cis-acting regulatory element involved in light responsiveness	light responsiveness
BjuB016538	G-box	CCACGTAA	1135	8	+	Brassica napus	cis-acting regulatory element involved in light responsiveness	light responsiveness
BjuB016538	G-box	TACGTG	1136	6	-	Arabidopsis thaliana	cis-acting regulatory element involved in light responsiveness	light responsiveness
BjuB016538	G-box	GCCACGTGGA	1402	9	+	Arabidopsis thaliana	cis-acting regulatory element involved in light responsiveness	light responsiveness
BjuB016538	G-box	CACGTG	1404	6	-	Arabidopsis thaliana	cis-acting regulatory element involved in light responsiveness	light responsiveness
BjuB016538	P-box	CCTTTTG	882	7	-	Oryza sativa	gibberellin-responsive element	gibberellin-responsive element
BjuB016538	CAT-box	GCCACT	1220	6	-	Arabidopsis thaliana	cis-acting regulatory element related to meristem expression	meristem expression
BjuB016538	ABRE	ACGTG	1136	5	-	Arabidopsis thaliana	cis-acting element involved in the abscisic acid responsiveness	abscisic acid responsiveness
BjuB016538	ABRE	ACGTG	1270	5	-	Arabidopsis thaliana	cis-acting element involved in the abscisic acid responsiveness	abscisic acid responsiveness
BjuB016538	ABRE	GACACGTGGC	1402	9	-	Triticum aestivum	cis-acting element involved in the abscisic acid responsiveness	abscisic acid responsiveness
BjuB016538	ABRE	CACGTG	1404	6	-	Arabidopsis thaliana	cis-acting element involved in the abscisic acid responsiveness	abscisic acid responsiveness
BjuB016538	ABRE	ACGTG	1405	5	+	Arabidopsis thaliana	cis-acting element involved in the abscisic acid responsiveness	abscisic acid responsiveness
BjuB016538	TGACG-motif	TGACG	1149	5	+	Hordeum vulgare	cis-acting regulatory element involved in the MeJA-responsiveness	MeJA-responsiveness
BjuB016538	CGTCA-motif	CGTCA	1149	5	-	Hordeum vulgare	cis-acting regulatory element involved in the MeJA-responsiveness	MeJA-responsiveness
BjuB016538	G-Box	CACGTT	1270	6	+	Pisum sativum	cis-acting regulatory element involved in light responsiveness	light responsiveness
BjuB016538	G-Box	CACGTG	1404	6	-	Pisum sativum	cis-acting regulatory element involved in light responsiveness	light responsiveness
BjuB016538	TC-rich repeats	GTTTTCTTAC	760	9	+	Nicotiana tabacum	cis-acting element involved in defense and stress responsiveness	defense and stress responsiveness
BjuB016538	TC-rich repeats	GTTTTCTTAC	1205	9	+	Nicotiana tabacum	cis-acting element involved in defense and stress responsiveness	defense and stress responsiveness
BjuB016810	GT1-motif	GGTTAA	470	6	-	Arabidopsis thaliana	light responsive element	light responsiveness
BjuB016810	GT1-motif	GGTTAA	821	6	-	Arabidopsis thaliana	light responsive element	light responsiveness
BjuB016810	CGTCA-motif	CGTCA	236	5	+	Hordeum vulgare	cis-acting regulatory element involved in the MeJA-responsiveness	MeJA-responsiveness
BjuB016810	CGTCA-motif	CGTCA	396	5	+	Hordeum vulgare	cis-acting regulatory element involved in the MeJA-responsiveness	MeJA-responsiveness
BjuB016810	CGTCA-motif	CGTCA	883	5	-	Hordeum vulgare	cis-acting regulatory element involved in the MeJA-responsiveness	MeJA-responsiveness
BjuB016810	CGTCA-motif	CGTCA	1039	5	-	Hordeum vulgare	cis-acting regulatory element involved in the MeJA-responsiveness	MeJA-responsiveness
BjuB016810	G-Box	CACGTG	585	6	+	Pisum sativum	cis-acting regulatory element involved in light responsiveness	light responsiveness
BjuB016810	G-Box	CACGTG	915	6	-	Pisum sativum	cis-acting regulatory element involved in light responsiveness	light responsiveness
BjuB016810	G-Box	CACGTT	1028	6	+	Pisum sativum	cis-acting regulatory element involved in light responsiveness	light responsiveness
BjuB016810	G-box	CACGTG	585	6	+	Arabidopsis thaliana	cis-acting regulatory element involved in light responsiveness	light responsiveness
BjuB016810	G-box	CCACGTAA	869	8	+	Brassica napus	cis-acting regulatory element involved in light responsiveness	light responsiveness
BjuB016810	G-box	TACGTG	870	6	-	Arabidopsis thaliana	cis-acting regulatory element involved in light responsiveness	light responsiveness
BjuB016810	G-box	ACACGTGT	914	8	-	Brassica napus	cis-acting regulatory element involved in light responsiveness	light responsiveness
BjuB016810	G-box	CACGTG	915	6	-	Arabidopsis thaliana	cis-acting regulatory element involved in light responsiveness	light responsiveness
BjuB016810	G-box	CACGAC	992	6	+	Zea mays	cis-acting regulatory element involved in light responsiveness	light responsiveness
BjuB016810	G-box	CACGTC	1040	6	-	Zea mays	cis-acting regulatory element involved in light responsiveness	light responsiveness
BjuB016810	CAT-box	GCCACT	496	6	-	Arabidopsis thaliana	cis-acting regulatory element related to meristem expression	meristem expression
BjuB016810	LTR	CCGAAA	8	6	-	Hordeum vulgare	cis-acting element involved in low-temperature responsiveness	low-temperature responsiveness
BjuB016810	LTR	CCGAAA	79	6	-	Hordeum vulgare	cis-acting element involved in low-temperature responsiveness	low-temperature responsiveness
BjuB016810	LTR	CCGAAA	1230	6	-	Hordeum vulgare	cis-acting element involved in low-temperature responsiveness	low-temperature responsiveness
BjuB016810	TGACG-motif	TGACG	236	5	-	Hordeum vulgare	cis-acting regulatory element involved in the MeJA-responsiveness	MeJA-responsiveness
BjuB016810	TGACG-motif	TGACG	396	5	-	Hordeum vulgare	cis-acting regulatory element involved in the MeJA-responsiveness	MeJA-responsiveness
BjuB016810	TGACG-motif	TGACG	883	5	+	Hordeum vulgare	cis-acting regulatory element involved in the MeJA-responsiveness	MeJA-responsiveness
BjuB016810	TGACG-motif	TGACG	1039	5	+	Hordeum vulgare	cis-acting regulatory element involved in the MeJA-responsiveness	MeJA-responsiveness
BjuB016810	ABRE	AACCCGG	21	7	-	Arabidopsis thaliana	cis-acting element involved in the abscisic acid responsiveness	abscisic acid responsiveness
BjuB016810	ABRE	CACGTG	585	6	+	Arabidopsis thaliana	cis-acting element involved in the abscisic acid responsiveness	abscisic acid responsiveness
BjuB016810	ABRE	ACGTG	586	5	+	Arabidopsis thaliana	cis-acting element involved in the abscisic acid responsiveness	abscisic acid responsiveness
BjuB016810	ABRE	ACGTG	870	5	-	Arabidopsis thaliana	cis-acting element involved in the abscisic acid responsiveness	abscisic acid responsiveness
BjuB016810	ABRE	CACGTG	915	6	-	Arabidopsis thaliana	cis-acting element involved in the abscisic acid responsiveness	abscisic acid responsiveness
BjuB016810	ABRE	ACGTG	916	5	+	Arabidopsis thaliana	cis-acting element involved in the abscisic acid responsiveness	abscisic acid responsiveness
BjuB016810	ABRE	TACGGTC	995	7	-	Arabidopsis thaliana	cis-acting element involved in the abscisic acid responsiveness	abscisic acid responsiveness
BjuB016810	ABRE	GCAACGTGTC	1026	9	-	Hordeum vulgare	cis-acting element involved in the abscisic acid responsiveness	abscisic acid responsiveness
BjuB016810	ABRE	ACGTG	1028	5	-	Arabidopsis thaliana	cis-acting element involved in the abscisic acid responsiveness	abscisic acid responsiveness
BjuB016810	ABRE	ACGTG	1041	5	+	Arabidopsis thaliana	cis-acting element involved in the abscisic acid responsiveness	abscisic acid responsiveness
BjuB017666	G-Box	CACGTG	1283	6	-	Pisum sativum	cis-acting regulatory element involved in light responsiveness	light responsiveness
BjuB017666	CGTCA-motif	CGTCA	2	5	-	Hordeum vulgare	cis-acting regulatory element involved in the MeJA-responsiveness	MeJA-responsiveness
BjuB017666	CGTCA-motif	CGTCA	121	5	+	Hordeum vulgare	cis-acting regulatory element involved in the MeJA-responsiveness	MeJA-responsiveness
BjuB017666	CGTCA-motif	CGTCA	1298	5	-	Hordeum vulgare	cis-acting regulatory element involved in the MeJA-responsiveness	MeJA-responsiveness
BjuB017666	GT1-motif	GGTTAA	1492	6	+	Arabidopsis thaliana	light responsive element	light responsiveness
BjuB017666	AuxRR-core	GGTCCAT	458	7	+	Nicotiana tabacum	cis-acting regulatory element involved in auxin responsiveness	auxin-responsive element
BjuB017666	ABRE	GACACGTGGC	1281	9	-	Triticum aestivum	cis-acting element involved in the abscisic acid responsiveness	abscisic acid responsiveness
BjuB017666	ABRE	CACGTG	1283	6	-	Arabidopsis thaliana	cis-acting element involved in the abscisic acid responsiveness	abscisic acid responsiveness
BjuB017666	ABRE	ACGTG	1284	5	+	Arabidopsis thaliana	cis-acting element involved in the abscisic acid responsiveness	abscisic acid responsiveness
BjuB017666	ABRE	ACGTG	1300	5	+	Arabidopsis thaliana	cis-acting element involved in the abscisic acid responsiveness	abscisic acid responsiveness
BjuB017666	TGACG-motif	TGACG	2	5	+	Hordeum vulgare	cis-acting regulatory element involved in the MeJA-responsiveness	MeJA-responsiveness
BjuB017666	TGACG-motif	TGACG	121	5	-	Hordeum vulgare	cis-acting regulatory element involved in the MeJA-responsiveness	MeJA-responsiveness
BjuB017666	TGACG-motif	TGACG	1298	5	+	Hordeum vulgare	cis-acting regulatory element involved in the MeJA-responsiveness	MeJA-responsiveness
BjuB017666	G-box	ACACGTGT	1282	8	-	Brassica napus	cis-acting regulatory element involved in light responsiveness	light responsiveness
BjuB017666	G-box	CACGTG	1283	6	-	Arabidopsis thaliana	cis-acting regulatory element involved in light responsiveness	light responsiveness
BjuB017666	G-box	CACGTC	1299	6	-	Zea mays	cis-acting regulatory element involved in light responsiveness	light responsiveness
BjuB017666	GCN4_motif	TGAGTCA	1303	7	-	Oryza sativa	cis-regulatory element involved in endosperm expression	endosperm expression
BjuB017666	CAT-box	GCCACT	314	6	+	Arabidopsis thaliana	cis-acting regulatory element related to meristem expression	meristem expression
BjuB019686	CGTCA-motif	CGTCA	253	5	-	Hordeum vulgare	cis-acting regulatory element involved in the MeJA-responsiveness	MeJA-responsiveness
BjuB019686	CGTCA-motif	CGTCA	567	5	+	Hordeum vulgare	cis-acting regulatory element involved in the MeJA-responsiveness	MeJA-responsiveness
BjuB019686	CGTCA-motif	CGTCA	1271	5	-	Hordeum vulgare	cis-acting regulatory element involved in the MeJA-responsiveness	MeJA-responsiveness
BjuB019686	GT1-motif	GGTTAAT	657	7	+	Avena sativa	light responsive element	light responsiveness
BjuB019686	AuxRR-core	GGTCCAT	645	7	-	Nicotiana tabacum	cis-acting regulatory element involved in auxin responsiveness	auxin-responsive element
BjuB019686	ABRE	ACGTG	478	5	+	Arabidopsis thaliana	cis-acting element involved in the abscisic acid responsiveness	abscisic acid responsiveness
BjuB019686	TGACG-motif	TGACG	253	5	+	Hordeum vulgare	cis-acting regulatory element involved in the MeJA-responsiveness	MeJA-responsiveness
BjuB019686	TGACG-motif	TGACG	567	5	-	Hordeum vulgare	cis-acting regulatory element involved in the MeJA-responsiveness	MeJA-responsiveness
BjuB019686	TGACG-motif	TGACG	1271	5	+	Hordeum vulgare	cis-acting regulatory element involved in the MeJA-responsiveness	MeJA-responsiveness
BjuB019686	G-box	TACGTG	477	6	+	Arabidopsis thaliana	cis-acting regulatory element involved in light responsiveness	light responsiveness
BjuB020302	CGTCA-motif	CGTCA	745	5	+	Hordeum vulgare	cis-acting regulatory element involved in the MeJA-responsiveness	MeJA-responsiveness
BjuB020302	TGACG-motif	TGACG	745	5	-	Hordeum vulgare	cis-acting regulatory element involved in the MeJA-responsiveness	MeJA-responsiveness
BjuB020302	TGA-element	AACGAC	1159	6	-	Brassica oleracea	auxin-responsive element	auxin-responsive element
BjuB020302	G-box	CACGAC	829	6	+	Zea mays	cis-acting regulatory element involved in light responsiveness	light responsiveness
BjuB020303	G-box	TACGTG	1219	6	-	Arabidopsis thaliana	cis-acting regulatory element involved in light responsiveness	light responsiveness
BjuB020303	G-box	CACGTC	1343	6	+	Zea mays	cis-acting regulatory element involved in light responsiveness	light responsiveness
BjuB020303	TGA-element	AACGAC	610	6	+	Brassica oleracea	auxin-responsive element	auxin-responsive element
BjuB020303	GCN4_motif	TGAGTCA	1429	7	+	Oryza sativa	cis-regulatory element involved in endosperm expression	endosperm expression
BjuB020303	LTR	CCGAAA	1153	6	-	Hordeum vulgare	cis-acting element involved in low-temperature responsiveness	low-temperature responsiveness
BjuB020303	ABRE	CGCACGTGTC	1217	9	-	Hordeum vulgare	cis-acting element involved in the abscisic acid responsiveness	abscisic acid responsiveness
BjuB020303	ABRE	ACGTG	1219	5	-	Arabidopsis thaliana	cis-acting element involved in the abscisic acid responsiveness	abscisic acid responsiveness
BjuB020303	ABRE	ACGTG	1343	5	-	Arabidopsis thaliana	cis-acting element involved in the abscisic acid responsiveness	abscisic acid responsiveness
BjuB020303	TGACG-motif	TGACG	314	5	+	Hordeum vulgare	cis-acting regulatory element involved in the MeJA-responsiveness	MeJA-responsiveness
BjuB020303	ACE	GACACGTATG	1217	9	+	Petroselinum crispum	cis-acting element involved in light responsiveness	light responsiveness
BjuB020303	CGTCA-motif	CGTCA	314	5	-	Hordeum vulgare	cis-acting regulatory element involved in the MeJA-responsiveness	MeJA-responsiveness
BjuB020303	TC-rich repeats	GTTTTCTTAC	676	10	+	Nicotiana tabacum	cis-acting element involved in defense and stress responsiveness	defense and stress responsiveness
BjuB020303	GARE-motif	TCTGTTG	1014	7	-	Brassica oleracea	gibberellin-responsive element	gibberellin-responsive element
BjuB020303	GARE-motif	TCTGTTG	1424	7	+	Brassica oleracea	gibberellin-responsive element	gibberellin-responsive element
BjuB020783	GCN4_motif	TGAGTCA	1491	7	+	Oryza sativa	cis-regulatory element involved in endosperm expression	endosperm expression
BjuB020783	TGA-element	AACGAC	753	6	+	Brassica oleracea	auxin-responsive element	auxin-responsive element
BjuB020783	TGA-element	AACGAC	804	6	-	Brassica oleracea	auxin-responsive element	auxin-responsive element
BjuB020783	ABRE	ACGTG	49	5	-	Arabidopsis thaliana	cis-acting element involved in the abscisic acid responsiveness	abscisic acid responsiveness
BjuB020783	TGACG-motif	TGACG	994	5	-	Hordeum vulgare	cis-acting regulatory element involved in the MeJA-responsiveness	MeJA-responsiveness
BjuB020783	TGACG-motif	TGACG	1013	5	+	Hordeum vulgare	cis-acting regulatory element involved in the MeJA-responsiveness	MeJA-responsiveness
BjuB020783	TGACG-motif	TGACG	1292	5	+	Hordeum vulgare	cis-acting regulatory element involved in the MeJA-responsiveness	MeJA-responsiveness
BjuB020783	TC-rich repeats	GTTTTCTTAC	101	9	+	Nicotiana tabacum	cis-acting element involved in defense and stress responsiveness	defense and stress responsiveness
BjuB020783	G-Box	CACGTT	49	6	+	Pisum sativum	cis-acting regulatory element involved in light responsiveness	light responsiveness
BjuB020783	CGTCA-motif	CGTCA	994	5	+	Hordeum vulgare	cis-acting regulatory element involved in the MeJA-responsiveness	MeJA-responsiveness
BjuB020783	CGTCA-motif	CGTCA	1013	5	-	Hordeum vulgare	cis-acting regulatory element involved in the MeJA-responsiveness	MeJA-responsiveness
BjuB020783	CGTCA-motif	CGTCA	1292	5	-	Hordeum vulgare	cis-acting regulatory element involved in the MeJA-responsiveness	MeJA-responsiveness
BjuB020783	Sp1	GGGCGG	926	6	+	Oryza sativa	light responsive element	light responsiveness
BjuB021273	LTR	CCGAAA	733	6	+	Hordeum vulgare	cis-acting element involved in low-temperature responsiveness	low-temperature responsiveness
BjuB021273	LTR	CCGAAA	1422	6	+	Hordeum vulgare	cis-acting element involved in low-temperature responsiveness	low-temperature responsiveness
BjuB021273	TGACG-motif	TGACG	66	5	-	Hordeum vulgare	cis-acting regulatory element involved in the MeJA-responsiveness	MeJA-responsiveness
BjuB021273	TGACG-motif	TGACG	987	5	-	Hordeum vulgare	cis-acting regulatory element involved in the MeJA-responsiveness	MeJA-responsiveness
BjuB021273	ABRE	ACGTG	751	5	+	Arabidopsis thaliana	cis-acting element involved in the abscisic acid responsiveness	abscisic acid responsiveness
BjuB021273	ABRE	ACGTG	985	5	-	Arabidopsis thaliana	cis-acting element involved in the abscisic acid responsiveness	abscisic acid responsiveness
BjuB021273	ABRE	ACGTG	1241	5	-	Arabidopsis thaliana	cis-acting element involved in the abscisic acid responsiveness	abscisic acid responsiveness
BjuB021273	G-box	CACGTC	750	6	-	Zea mays	cis-acting regulatory element involved in light responsiveness	light responsiveness
BjuB021273	G-box	CACGTC	985	6	+	Zea mays	cis-acting regulatory element involved in light responsiveness	light responsiveness
BjuB021273	TGA-element	AACGAC	344	6	+	Brassica oleracea	auxin-responsive element	auxin-responsive element
BjuB021273	TGA-element	AACGAC	379	6	-	Brassica oleracea	auxin-responsive element	auxin-responsive element
BjuB021273	G-Box	CACGTT	1241	6	+	Pisum sativum	cis-acting regulatory element involved in light responsiveness	light responsiveness
BjuB021273	CGTCA-motif	CGTCA	66	5	+	Hordeum vulgare	cis-acting regulatory element involved in the MeJA-responsiveness	MeJA-responsiveness
BjuB021273	CGTCA-motif	CGTCA	987	5	+	Hordeum vulgare	cis-acting regulatory element involved in the MeJA-responsiveness	MeJA-responsiveness
BjuB021273	GT1-motif	GGTTAA	858	6	-	Arabidopsis thaliana	light responsive element	light responsiveness
BjuB022206	TCA-element	CCATCTTTTT	883	9	+	Nicotiana tabacum	cis-acting element involved in salicylic acid responsiveness	salicylic acid responsiveness
BjuB022206	G-Box	CACGTT	796	6	-	Pisum sativum	cis-acting regulatory element involved in light responsiveness	light responsiveness
BjuB022206	TC-rich repeats	GTTTTCTTAC	789	9	-	Nicotiana tabacum	cis-acting element involved in defense and stress responsiveness	defense and stress responsiveness
BjuB022206	TGA-element	AACGAC	1266	6	-	Brassica oleracea	auxin-responsive element	auxin-responsive element
BjuB022206	G-box	CACGAC	545	6	-	Zea mays	cis-acting regulatory element involved in light responsiveness	light responsiveness
BjuB022206	ABRE	ACGTG	797	5	+	Arabidopsis thaliana	cis-acting element involved in the abscisic acid responsiveness	abscisic acid responsiveness
BjuB023599	TGACG-motif	TGACG	30	5	-	Hordeum vulgare	cis-acting regulatory element involved in the MeJA-responsiveness	MeJA-responsiveness
BjuB023599	TGACG-motif	TGACG	1391	5	+	Hordeum vulgare	cis-acting regulatory element involved in the MeJA-responsiveness	MeJA-responsiveness
BjuB023599	ABRE	ACGTG	1393	5	+	Arabidopsis thaliana	cis-acting element involved in the abscisic acid responsiveness	abscisic acid responsiveness
BjuB023599	G-box	CACGTC	1392	6	-	Zea mays	cis-acting regulatory element involved in light responsiveness	light responsiveness
BjuB023599	TGA-element	AACGAC	1357	6	-	Brassica oleracea	auxin-responsive element	auxin-responsive element
BjuB023599	GCN4_motif	TGAGTCA	729	7	-	Oryza sativa	cis-regulatory element involved in endosperm expression	endosperm expression
BjuB023599	CGTCA-motif	CGTCA	30	5	+	Hordeum vulgare	cis-acting regulatory element involved in the MeJA-responsiveness	MeJA-responsiveness
BjuB023599	CGTCA-motif	CGTCA	1391	5	-	Hordeum vulgare	cis-acting regulatory element involved in the MeJA-responsiveness	MeJA-responsiveness
BjuB023599	GT1-motif	GGTTAAT	763	7	-	Avena sativa	light responsive element	light responsiveness
BjuB023599	GT1-motif	GGTTAA	764	6	-	Arabidopsis thaliana	light responsive element	light responsiveness
BjuB023986	ABRE	ACGTG	1254	5	+	Arabidopsis thaliana	cis-acting element involved in the abscisic acid responsiveness	abscisic acid responsiveness
BjuB023986	TGACG-motif	TGACG	646	5	-	Hordeum vulgare	cis-acting regulatory element involved in the MeJA-responsiveness	MeJA-responsiveness
BjuB023986	CAT-box	GCCACT	710	6	-	Arabidopsis thaliana	cis-acting regulatory element related to meristem expression	meristem expression
BjuB023986	GCN4_motif	TGAGTCA	154	7	+	Oryza sativa	cis-regulatory element involved in endosperm expression	endosperm expression
BjuB023986	G-box	TACGTG	1253	6	+	Arabidopsis thaliana	cis-acting regulatory element involved in light responsiveness	light responsiveness
BjuB023986	GARE-motif	TCTGTTG	385	7	-	Brassica oleracea	gibberellin-responsive element	gibberellin-responsive element
BjuB023986	TC-rich repeats	GTTTTCTTAC	1058	9	-	Nicotiana tabacum	cis-acting element involved in defense and stress responsiveness	defense and stress responsiveness
BjuB023986	CGTCA-motif	CGTCA	646	5	+	Hordeum vulgare	cis-acting regulatory element involved in the MeJA-responsiveness	MeJA-responsiveness
BjuB023986	GT1-motif	GGTTAA	363	6	-	Arabidopsis thaliana	light responsive element	light responsiveness
BjuB023986	ACE	GACACGTATG	1251	9	-	Petroselinum crispum	cis-acting element involved in light responsiveness	light responsiveness
BjuB025396	AuxRR-core	GGTCCAT	387	7	+	Nicotiana tabacum	cis-acting regulatory element involved in auxin responsiveness	auxin-responsive element
BjuB025396	TGA-element	AACGAC	1114	6	-	Brassica oleracea	auxin-responsive element	auxin-responsive element
BjuB025396	GT1-motif	GGTTAA	1425	6	-	Arabidopsis thaliana	light responsive element	light responsiveness
BjuB026462	G-Box	CACGTT	433	6	+	Pisum sativum	cis-acting regulatory element involved in light responsiveness	light responsiveness
BjuB026462	ABRE	ACGTG	433	5	-	Arabidopsis thaliana	cis-acting element involved in the abscisic acid responsiveness	abscisic acid responsiveness
BjuB026462	GT1-motif	GGTTAA	466	6	-	Arabidopsis thaliana	light responsive element	light responsiveness
BjuB026462	TGA-element	AACGAC	1102	6	+	Brassica oleracea	auxin-responsive element	auxin-responsive element
BjuB026462	TCA-element	CCATCTTTTT	62	9	-	Nicotiana tabacum	cis-acting element involved in salicylic acid responsiveness	salicylic acid responsiveness
BjuB026462	TCA-element	TCAGAAGAGG	1367	9	-	Brassica oleracea	cis-acting element involved in salicylic acid responsiveness	salicylic acid responsiveness
BjuB026592	TGACG-motif	TGACG	1200	5	+	Hordeum vulgare	cis-acting regulatory element involved in the MeJA-responsiveness	MeJA-responsiveness
BjuB026592	CGTCA-motif	CGTCA	1200	5	-	Hordeum vulgare	cis-acting regulatory element involved in the MeJA-responsiveness	MeJA-responsiveness
BjuB026592	TC-rich repeats	GTTTTCTTAC	211	9	-	Nicotiana tabacum	cis-acting element involved in defense and stress responsiveness	defense and stress responsiveness
BjuB026592	ACE	CTAACGTATT	358	9	-	Petroselinum crispum	cis-acting element involved in light responsiveness	light responsiveness
BjuB026592	GT1-motif	GGTTAAT	768	7	-	Avena sativa	light responsive element	light responsiveness
BjuB026592	GT1-motif	GGTTAA	769	6	-	Arabidopsis thaliana	light responsive element	light responsiveness
BjuB026592	GT1-motif	GGTTAA	824	6	+	Arabidopsis thaliana	light responsive element	light responsiveness
BjuB027387	CGTCA-motif	CGTCA	366	5	+	Hordeum vulgare	cis-acting regulatory element involved in the MeJA-responsiveness	MeJA-responsiveness
BjuB027387	CGTCA-motif	CGTCA	402	5	+	Hordeum vulgare	cis-acting regulatory element involved in the MeJA-responsiveness	MeJA-responsiveness
BjuB027387	CGTCA-motif	CGTCA	442	5	+	Hordeum vulgare	cis-acting regulatory element involved in the MeJA-responsiveness	MeJA-responsiveness
BjuB027387	CGTCA-motif	CGTCA	926	5	+	Hordeum vulgare	cis-acting regulatory element involved in the MeJA-responsiveness	MeJA-responsiveness
BjuB027387	GT1-motif	GGTTAAT	631	7	+	Avena sativa	light responsive element	light responsiveness
BjuB027387	GT1-motif	GGTTAAT	662	7	+	Avena sativa	light responsive element	light responsiveness
BjuB027387	GT1-motif	GGTTAA	827	6	+	Arabidopsis thaliana	light responsive element	light responsiveness
BjuB027387	GT1-motif	GGTTAA	829	6	-	Arabidopsis thaliana	light responsive element	light responsiveness
BjuB027387	TCA-element	CCATCTTTTT	226	9	-	Nicotiana tabacum	cis-acting element involved in salicylic acid responsiveness	salicylic acid responsiveness
BjuB027387	LTR	CCGAAA	1402	6	+	Hordeum vulgare	cis-acting element involved in low-temperature responsiveness	low-temperature responsiveness
BjuB027387	TGACG-motif	TGACG	366	5	-	Hordeum vulgare	cis-acting regulatory element involved in the MeJA-responsiveness	MeJA-responsiveness
BjuB027387	TGACG-motif	TGACG	402	5	-	Hordeum vulgare	cis-acting regulatory element involved in the MeJA-responsiveness	MeJA-responsiveness
BjuB027387	TGACG-motif	TGACG	442	5	-	Hordeum vulgare	cis-acting regulatory element involved in the MeJA-responsiveness	MeJA-responsiveness
BjuB027387	TGACG-motif	TGACG	926	5	-	Hordeum vulgare	cis-acting regulatory element involved in the MeJA-responsiveness	MeJA-responsiveness
BjuB027387	ABRE	ACGTG	1042	5	-	Arabidopsis thaliana	cis-acting element involved in the abscisic acid responsiveness	abscisic acid responsiveness
BjuB027387	G-box	TACGTG	1042	6	-	Arabidopsis thaliana	cis-acting regulatory element involved in light responsiveness	light responsiveness
BjuB027387	TGA-element	AACGAC	651	6	+	Brassica oleracea	auxin-responsive element	auxin-responsive element
BjuB027387	TGA-element	AACGAC	702	6	+	Brassica oleracea	auxin-responsive element	auxin-responsive element
BjuB027387	CAT-box	GCCACT	799	6	-	Arabidopsis thaliana	cis-acting regulatory element related to meristem expression	meristem expression
BjuB027759	G-Box	CACGTT	416	6	-	Pisum sativum	cis-acting regulatory element involved in light responsiveness	light responsiveness
BjuB027759	GARE-motif	TCTGTTG	299	7	+	Brassica oleracea	gibberellin-responsive element	gibberellin-responsive element
BjuB027759	TC-rich repeats	GTTTTCTTAC	1156	9	+	Nicotiana tabacum	cis-acting element involved in defense and stress responsiveness	defense and stress responsiveness
BjuB027759	TC-rich repeats	ATTCTCTAAC	1286	9	+	Nicotiana tabacum	cis-acting element involved in defense and stress responsiveness	defense and stress responsiveness
BjuB027759	TCA-element	CCATCTTTTT	590	9	+	Nicotiana tabacum	cis-acting element involved in salicylic acid responsiveness	salicylic acid responsiveness
BjuB027759	LTR	CCGAAA	1030	6	-	Hordeum vulgare	cis-acting element involved in low-temperature responsiveness	low-temperature responsiveness
BjuB027759	ABRE	ACGTG	417	5	+	Arabidopsis thaliana	cis-acting element involved in the abscisic acid responsiveness	abscisic acid responsiveness
BjuB027759	TGA-element	AACGAC	790	6	+	Brassica oleracea	auxin-responsive element	auxin-responsive element
BjuB027759	P-box	CCTTTTG	1137	7	-	Oryza sativa	gibberellin-responsive element	gibberellin-responsive element
BjuB027759	CAT-box	GCCACT	1096	6	-	Arabidopsis thaliana	cis-acting regulatory element related to meristem expression	meristem expression
BjuB028673	ABRE	ACGTG	1074	5	+	Arabidopsis thaliana	cis-acting element involved in the abscisic acid responsiveness	abscisic acid responsiveness
BjuB028673	TGACG-motif	TGACG	485	5	+	Hordeum vulgare	cis-acting regulatory element involved in the MeJA-responsiveness	MeJA-responsiveness
BjuB028673	LTR	CCGAAA	145	6	+	Hordeum vulgare	cis-acting element involved in low-temperature responsiveness	low-temperature responsiveness
BjuB028673	LTR	CCGAAA	1243	6	+	Hordeum vulgare	cis-acting element involved in low-temperature responsiveness	low-temperature responsiveness
BjuB028673	LTR	CCGAAA	1487	6	-	Hordeum vulgare	cis-acting element involved in low-temperature responsiveness	low-temperature responsiveness
BjuB028673	G-box	TACGTG	1073	6	+	Arabidopsis thaliana	cis-acting regulatory element involved in light responsiveness	light responsiveness
BjuB028673	Sp1	GGGCGG	893	6	+	Oryza sativa	light responsive element	light responsiveness
BjuB028673	CGTCA-motif	CGTCA	485	5	-	Hordeum vulgare	cis-acting regulatory element involved in the MeJA-responsiveness	MeJA-responsiveness
BjuB028673	GT1-motif	GGTTAA	1268	6	+	Arabidopsis thaliana	light responsive element	light responsiveness
BjuB028919	G-Box	CACGTT	1249	6	-	Pisum sativum	cis-acting regulatory element involved in light responsiveness	light responsiveness
BjuB028919	CGTCA-motif	CGTCA	71	5	-	Hordeum vulgare	cis-acting regulatory element involved in the MeJA-responsiveness	MeJA-responsiveness
BjuB028919	CGTCA-motif	CGTCA	156	5	+	Hordeum vulgare	cis-acting regulatory element involved in the MeJA-responsiveness	MeJA-responsiveness
BjuB028919	CGTCA-motif	CGTCA	1090	5	-	Hordeum vulgare	cis-acting regulatory element involved in the MeJA-responsiveness	MeJA-responsiveness
BjuB028919	CGTCA-motif	CGTCA	1093	5	+	Hordeum vulgare	cis-acting regulatory element involved in the MeJA-responsiveness	MeJA-responsiveness
BjuB028919	ABRE	ACGTG	1250	5	+	Arabidopsis thaliana	cis-acting element involved in the abscisic acid responsiveness	abscisic acid responsiveness
BjuB028919	TGACG-motif	TGACG	71	5	+	Hordeum vulgare	cis-acting regulatory element involved in the MeJA-responsiveness	MeJA-responsiveness
BjuB028919	TGACG-motif	TGACG	156	5	-	Hordeum vulgare	cis-acting regulatory element involved in the MeJA-responsiveness	MeJA-responsiveness
BjuB028919	TGACG-motif	TGACG	1090	5	+	Hordeum vulgare	cis-acting regulatory element involved in the MeJA-responsiveness	MeJA-responsiveness
BjuB028919	TGACG-motif	TGACG	1093	5	-	Hordeum vulgare	cis-acting regulatory element involved in the MeJA-responsiveness	MeJA-responsiveness
BjuB028919	TGA-element	AACGAC	21	6	-	Brassica oleracea	auxin-responsive element	auxin-responsive element
BjuB028919	TGA-element	AACGAC	1110	6	+	Brassica oleracea	auxin-responsive element	auxin-responsive element
BjuB028919	TGA-element	AACGAC	1412	6	-	Brassica oleracea	auxin-responsive element	auxin-responsive element
BjuB028919	P-box	CCTTTTG	159	7	-	Oryza sativa	gibberellin-responsive element	gibberellin-responsive element
BjuB029839	TGACG-motif	TGACG	388	5	+	Hordeum vulgare	cis-acting regulatory element involved in the MeJA-responsiveness	MeJA-responsiveness
BjuB029839	ABRE	ACGTG	390	5	+	Arabidopsis thaliana	cis-acting element involved in the abscisic acid responsiveness	abscisic acid responsiveness
BjuB029839	G-box	CACGTC	389	6	-	Zea mays	cis-acting regulatory element involved in light responsiveness	light responsiveness
BjuB029839	TC-rich repeats	GTTTTCTTAC	102	9	+	Nicotiana tabacum	cis-acting element involved in defense and stress responsiveness	defense and stress responsiveness
BjuB029839	CGTCA-motif	CGTCA	388	5	-	Hordeum vulgare	cis-acting regulatory element involved in the MeJA-responsiveness	MeJA-responsiveness
BjuB029839	TCA-element	CCATCTTTTT	1276	9	+	Nicotiana tabacum	cis-acting element involved in salicylic acid responsiveness	salicylic acid responsiveness
BjuB029839	GT1-motif	GGTTAAT	498	7	+	Avena sativa	light responsive element	light responsiveness
BjuB029839	GT1-motif	GGTTAAT	779	7	+	Avena sativa	light responsive element	light responsiveness
BjuB029839	GT1-motif	GGTTAA	1410	6	-	Arabidopsis thaliana	light responsive element	light responsiveness
BjuB032115	CGTCA-motif	CGTCA	1366	5	+	Hordeum vulgare	cis-acting regulatory element involved in the MeJA-responsiveness	MeJA-responsiveness
BjuB032115	TC-rich repeats	ATTCTCTAAC	934	9	+	Nicotiana tabacum	cis-acting element involved in defense and stress responsiveness	defense and stress responsiveness
BjuB032115	GARE-motif	TCTGTTG	1229	7	+	Brassica oleracea	gibberellin-responsive element	gibberellin-responsive element
BjuB032115	TGA-element	AACGAC	367	6	-	Brassica oleracea	auxin-responsive element	auxin-responsive element
BjuB032115	LTR	CCGAAA	860	6	+	Hordeum vulgare	cis-acting element involved in low-temperature responsiveness	low-temperature responsiveness
BjuB032115	TGACG-motif	TGACG	1366	5	-	Hordeum vulgare	cis-acting regulatory element involved in the MeJA-responsiveness	MeJA-responsiveness
BjuB033496	TGACG-motif	TGACG	358	5	+	Hordeum vulgare	cis-acting regulatory element involved in the MeJA-responsiveness	MeJA-responsiveness
BjuB033496	TGACG-motif	TGACG	1275	5	+	Hordeum vulgare	cis-acting regulatory element involved in the MeJA-responsiveness	MeJA-responsiveness
BjuB033496	TGACG-motif	TGACG	1278	5	-	Hordeum vulgare	cis-acting regulatory element involved in the MeJA-responsiveness	MeJA-responsiveness
BjuB033496	TGACG-motif	TGACG	1361	5	-	Hordeum vulgare	cis-acting regulatory element involved in the MeJA-responsiveness	MeJA-responsiveness
BjuB033496	ABRE	CACGTG	1177	6	-	Arabidopsis thaliana	cis-acting element involved in the abscisic acid responsiveness	abscisic acid responsiveness
BjuB033496	ABRE	ACGTG	1178	5	+	Arabidopsis thaliana	cis-acting element involved in the abscisic acid responsiveness	abscisic acid responsiveness
BjuB033496	G-box	CACGTG	1177	6	-	Arabidopsis thaliana	cis-acting regulatory element involved in light responsiveness	light responsiveness
BjuB033496	P-box	CCTTTTG	173	7	+	Oryza sativa	gibberellin-responsive element	gibberellin-responsive element
BjuB033496	CGTCA-motif	CGTCA	358	5	-	Hordeum vulgare	cis-acting regulatory element involved in the MeJA-responsiveness	MeJA-responsiveness
BjuB033496	CGTCA-motif	CGTCA	1275	5	-	Hordeum vulgare	cis-acting regulatory element involved in the MeJA-responsiveness	MeJA-responsiveness
BjuB033496	CGTCA-motif	CGTCA	1278	5	+	Hordeum vulgare	cis-acting regulatory element involved in the MeJA-responsiveness	MeJA-responsiveness
BjuB033496	CGTCA-motif	CGTCA	1361	5	+	Hordeum vulgare	cis-acting regulatory element involved in the MeJA-responsiveness	MeJA-responsiveness
BjuB033496	G-Box	CACGTG	1177	6	-	Pisum sativum	cis-acting regulatory element involved in light responsiveness	light responsiveness
BjuB033496	GT1-motif	GGTTAA	24	6	+	Arabidopsis thaliana	light responsive element	light responsiveness
BjuB033496	GT1-motif	GGTTAA	80	6	+	Arabidopsis thaliana	light responsive element	light responsiveness
BjuB033515	TGA-element	AACGAC	744	6	-	Brassica oleracea	auxin-responsive element	auxin-responsive element
BjuB033515	TGA-element	AACGAC	1129	6	+	Brassica oleracea	auxin-responsive element	auxin-responsive element
BjuB033515	G-box	CACGTC	1102	6	+	Zea mays	cis-acting regulatory element involved in light responsiveness	light responsiveness
BjuB033515	ABRE	GACACGTACGT	1023	10	-	Oryza sativa	cis-acting element involved in the abscisic acid responsiveness	abscisic acid responsiveness
BjuB033515	ABRE	ACGTG	1102	5	-	Arabidopsis thaliana	cis-acting element involved in the abscisic acid responsiveness	abscisic acid responsiveness
BjuB033515	TGACG-motif	TGACG	920	5	-	Hordeum vulgare	cis-acting regulatory element involved in the MeJA-responsiveness	MeJA-responsiveness
BjuB033515	TGACG-motif	TGACG	1134	5	-	Hordeum vulgare	cis-acting regulatory element involved in the MeJA-responsiveness	MeJA-responsiveness
BjuB033515	TCA-element	CCATCTTTTT	1288	9	+	Nicotiana tabacum	cis-acting element involved in salicylic acid responsiveness	salicylic acid responsiveness
BjuB033515	GT1-motif	GGTTAA	819	6	+	Arabidopsis thaliana	light responsive element	light responsiveness
BjuB033515	GT1-motif	GGTTAA	957	6	-	Arabidopsis thaliana	light responsive element	light responsiveness
BjuB033515	Sp1	GGGCGG	1060	6	-	Oryza sativa	light responsive element	light responsiveness
BjuB033515	CGTCA-motif	CGTCA	920	5	+	Hordeum vulgare	cis-acting regulatory element involved in the MeJA-responsiveness	MeJA-responsiveness
BjuB033515	CGTCA-motif	CGTCA	1134	5	+	Hordeum vulgare	cis-acting regulatory element involved in the MeJA-responsiveness	MeJA-responsiveness
BjuB035721	CAT-box	GCCACT	1371	6	+	Arabidopsis thaliana	cis-acting regulatory element related to meristem expression	meristem expression
BjuB035721	TATC-box	TATCCCA	1205	7	+	Oryza sativa	cis-acting element involved in gibberellin-responsiveness	gibberellin-responsive element
BjuB036793	GCN4_motif	TGAGTCA	1163	7	-	Oryza sativa	cis-regulatory element involved in endosperm expression	endosperm expression
BjuB036793	TCA-element	CCATCTTTTT	629	9	-	Nicotiana tabacum	cis-acting element involved in salicylic acid responsiveness	salicylic acid responsiveness
BjuB036793	ABRE	AACCCGG	454	7	+	Arabidopsis thaliana	cis-acting element involved in the abscisic acid responsiveness	abscisic acid responsiveness
BjuB036793	TC-rich repeats	GTTTTCTTAC	1135	9	+	Nicotiana tabacum	cis-acting element involved in defense and stress responsiveness	defense and stress responsiveness
BjuB036859	P-box	CCTTTTG	1131	7	+	Oryza sativa	gibberellin-responsive element	gibberellin-responsive element
BjuB036859	G-box	GCCACGTGGA	267	9	+	Arabidopsis thaliana	cis-acting regulatory element involved in light responsiveness	light responsiveness
BjuB036859	G-box	TACGTG	313	6	-	Arabidopsis thaliana	cis-acting regulatory element involved in light responsiveness	light responsiveness
BjuB036859	G-box	TACGTG	1074	6	-	Arabidopsis thaliana	cis-acting regulatory element involved in light responsiveness	light responsiveness
BjuB036859	G-box	CACGTG	1391	6	-	Arabidopsis thaliana	cis-acting regulatory element involved in light responsiveness	light responsiveness
BjuB036859	ABRE	GCCGCGTGGC	267	9	+	Oryza sativa	cis-acting element involved in the abscisic acid responsiveness	abscisic acid responsiveness
BjuB036859	ABRE	ACGTG	313	5	-	Arabidopsis thaliana	cis-acting element involved in the abscisic acid responsiveness	abscisic acid responsiveness
BjuB036859	ABRE	ACGTG	835	5	+	Arabidopsis thaliana	cis-acting element involved in the abscisic acid responsiveness	abscisic acid responsiveness
BjuB036859	ABRE	ACGTG	1074	5	-	Arabidopsis thaliana	cis-acting element involved in the abscisic acid responsiveness	abscisic acid responsiveness
BjuB036859	ABRE	CACGTG	1391	6	-	Arabidopsis thaliana	cis-acting element involved in the abscisic acid responsiveness	abscisic acid responsiveness
BjuB036859	ABRE	ACGTG	1392	5	+	Arabidopsis thaliana	cis-acting element involved in the abscisic acid responsiveness	abscisic acid responsiveness
BjuB036859	TGACG-motif	TGACG	345	5	+	Hordeum vulgare	cis-acting regulatory element involved in the MeJA-responsiveness	MeJA-responsiveness
BjuB036859	TGACG-motif	TGACG	671	5	+	Hordeum vulgare	cis-acting regulatory element involved in the MeJA-responsiveness	MeJA-responsiveness
BjuB036859	TCA-element	TCAGAAGAGG	1434	9	+	Brassica oleracea	cis-acting element involved in salicylic acid responsiveness	salicylic acid responsiveness
BjuB036859	TC-rich repeats	GTTTTCTTAC	846	10	+	Nicotiana tabacum	cis-acting element involved in defense and stress responsiveness	defense and stress responsiveness
BjuB036859	CGTCA-motif	CGTCA	345	5	-	Hordeum vulgare	cis-acting regulatory element involved in the MeJA-responsiveness	MeJA-responsiveness
BjuB036859	CGTCA-motif	CGTCA	671	5	-	Hordeum vulgare	cis-acting regulatory element involved in the MeJA-responsiveness	MeJA-responsiveness
BjuB036859	G-Box	CACGTT	834	6	-	Pisum sativum	cis-acting regulatory element involved in light responsiveness	light responsiveness
BjuB036859	G-Box	CACGTG	1391	6	-	Pisum sativum	cis-acting regulatory element involved in light responsiveness	light responsiveness
BjuB037083	ABRE	ACGTG	1345	5	-	Arabidopsis thaliana	cis-acting element involved in the abscisic acid responsiveness	abscisic acid responsiveness
BjuB037083	G-box	CACGTC	1345	6	+	Zea mays	cis-acting regulatory element involved in light responsiveness	light responsiveness
BjuB037083	TC-rich repeats	GTTTTCTTAC	758	9	-	Nicotiana tabacum	cis-acting element involved in defense and stress responsiveness	defense and stress responsiveness
BjuB037545	TC-rich repeats	GTTTTCTTAC	390	9	+	Nicotiana tabacum	cis-acting element involved in defense and stress responsiveness	defense and stress responsiveness
BjuB037545	TC-rich repeats	GTTTTCTTAC	807	9	+	Nicotiana tabacum	cis-acting element involved in defense and stress responsiveness	defense and stress responsiveness
BjuB037545	CGTCA-motif	CGTCA	785	5	-	Hordeum vulgare	cis-acting regulatory element involved in the MeJA-responsiveness	MeJA-responsiveness
BjuB037545	CGTCA-motif	CGTCA	849	5	+	Hordeum vulgare	cis-acting regulatory element involved in the MeJA-responsiveness	MeJA-responsiveness
BjuB037545	G-Box	CACGTT	112	6	-	Pisum sativum	cis-acting regulatory element involved in light responsiveness	light responsiveness
BjuB037545	G-Box	CACGTT	460	6	+	Pisum sativum	cis-acting regulatory element involved in light responsiveness	light responsiveness
BjuB037545	ABRE	ACGTG	113	5	+	Arabidopsis thaliana	cis-acting element involved in the abscisic acid responsiveness	abscisic acid responsiveness
BjuB037545	ABRE	ACGTG	248	5	-	Arabidopsis thaliana	cis-acting element involved in the abscisic acid responsiveness	abscisic acid responsiveness
BjuB037545	ABRE	ACGTG	460	5	-	Arabidopsis thaliana	cis-acting element involved in the abscisic acid responsiveness	abscisic acid responsiveness
BjuB037545	ABRE	ACGTG	752	5	-	Arabidopsis thaliana	cis-acting element involved in the abscisic acid responsiveness	abscisic acid responsiveness
BjuB037545	ABRE	ACGTG	847	5	-	Arabidopsis thaliana	cis-acting element involved in the abscisic acid responsiveness	abscisic acid responsiveness
BjuB037545	TGACG-motif	TGACG	785	5	+	Hordeum vulgare	cis-acting regulatory element involved in the MeJA-responsiveness	MeJA-responsiveness
BjuB037545	TGACG-motif	TGACG	849	5	-	Hordeum vulgare	cis-acting regulatory element involved in the MeJA-responsiveness	MeJA-responsiveness
BjuB037545	AuxRR-core	GGTCCAT	232	7	-	Nicotiana tabacum	cis-acting regulatory element involved in auxin responsiveness	auxin-responsive element
BjuB037545	AuxRR-core	GGTCCAT	589	7	-	Nicotiana tabacum	cis-acting regulatory element involved in auxin responsiveness	auxin-responsive element
BjuB037545	G-box	CACGTC	248	6	+	Zea mays	cis-acting regulatory element involved in light responsiveness	light responsiveness
BjuB037545	G-box	TACGTG	752	6	-	Arabidopsis thaliana	cis-acting regulatory element involved in light responsiveness	light responsiveness
BjuB037545	G-box	CACGTC	847	6	+	Zea mays	cis-acting regulatory element involved in light responsiveness	light responsiveness
BjuB037744	ACE	GCGACGTACC	768	9	-	Petroselinum crispum	cis-acting element involved in light responsiveness	light responsiveness
BjuB037744	GARE-motif	TCTGTTG	753	7	+	Brassica oleracea	gibberellin-responsive element	gibberellin-responsive element
BjuB037744	G-Box	CACGTG	82	6	+	Pisum sativum	cis-acting regulatory element involved in light responsiveness	light responsiveness
BjuB037744	G-Box	CACGTT	299	6	-	Pisum sativum	cis-acting regulatory element involved in light responsiveness	light responsiveness
BjuB037744	CGTCA-motif	CGTCA	427	5	+	Hordeum vulgare	cis-acting regulatory element involved in the MeJA-responsiveness	MeJA-responsiveness
BjuB037744	CGTCA-motif	CGTCA	879	5	-	Hordeum vulgare	cis-acting regulatory element involved in the MeJA-responsiveness	MeJA-responsiveness
BjuB037744	CGTCA-motif	CGTCA	1455	5	+	Hordeum vulgare	cis-acting regulatory element involved in the MeJA-responsiveness	MeJA-responsiveness
BjuB037744	TATC-box	TATCCCA	712	7	-	Oryza sativa	cis-acting element involved in gibberellin-responsiveness	gibberellin-responsive element
BjuB037744	G-box	ACACGTGT	81	8	+	Brassica napus	cis-acting regulatory element involved in light responsiveness	light responsiveness
BjuB037744	G-box	CACGTG	82	6	+	Arabidopsis thaliana	cis-acting regulatory element involved in light responsiveness	light responsiveness
BjuB037744	G-box	TACGTG	926	6	+	Arabidopsis thaliana	cis-acting regulatory element involved in light responsiveness	light responsiveness
BjuB037744	TGA-element	AACGAC	96	6	-	Brassica oleracea	auxin-responsive element	auxin-responsive element
BjuB037744	TGACG-motif	TGACG	427	5	-	Hordeum vulgare	cis-acting regulatory element involved in the MeJA-responsiveness	MeJA-responsiveness
BjuB037744	TGACG-motif	TGACG	879	5	+	Hordeum vulgare	cis-acting regulatory element involved in the MeJA-responsiveness	MeJA-responsiveness
BjuB037744	TGACG-motif	TGACG	1455	5	-	Hordeum vulgare	cis-acting regulatory element involved in the MeJA-responsiveness	MeJA-responsiveness
BjuB037744	ABRE	CACGTG	82	6	+	Arabidopsis thaliana	cis-acting element involved in the abscisic acid responsiveness	abscisic acid responsiveness
BjuB037744	ABRE	ACGTG	83	5	+	Arabidopsis thaliana	cis-acting element involved in the abscisic acid responsiveness	abscisic acid responsiveness
BjuB037744	ABRE	ACGTG	300	5	+	Arabidopsis thaliana	cis-acting element involved in the abscisic acid responsiveness	abscisic acid responsiveness
BjuB037744	ABRE	CGTACGTGCA	924	9	+	Hordeum vulgare	cis-acting element involved in the abscisic acid responsiveness	abscisic acid responsiveness
BjuB037744	ABRE	ACGTG	927	5	+	Arabidopsis thaliana	cis-acting element involved in the abscisic acid responsiveness	abscisic acid responsiveness
BjuB038364	TCA-element	CCATCTTTTT	518	9	+	Nicotiana tabacum	cis-acting element involved in salicylic acid responsiveness	salicylic acid responsiveness
BjuB038364	GT1-motif	GGTTAA	1145	6	-	Arabidopsis thaliana	light responsive element	light responsiveness
BjuB038364	GARE-motif	TCTGTTG	1265	7	+	Brassica oleracea	gibberellin-responsive element	gibberellin-responsive element
BjuB038364	CGTCA-motif	CGTCA	948	5	+	Hordeum vulgare	cis-acting regulatory element involved in the MeJA-responsiveness	MeJA-responsiveness
BjuB038364	G-Box	CACGTT	690	6	+	Pisum sativum	cis-acting regulatory element involved in light responsiveness	light responsiveness
BjuB038364	TGA-element	AACGAC	300	6	-	Brassica oleracea	auxin-responsive element	auxin-responsive element
BjuB038364	TGACG-motif	TGACG	948	5	-	Hordeum vulgare	cis-acting regulatory element involved in the MeJA-responsiveness	MeJA-responsiveness
BjuB038364	ABRE	ACGTG	690	5	-	Arabidopsis thaliana	cis-acting element involved in the abscisic acid responsiveness	abscisic acid responsiveness
BjuB038364	LTR	CCGAAA	151	6	-	Hordeum vulgare	cis-acting element involved in low-temperature responsiveness	low-temperature responsiveness
BjuB038400	GT1-motif	GGTTAAT	55	7	-	Avena sativa	light responsive element	light responsiveness
BjuB038400	GT1-motif	GGTTAA	56	6	-	Arabidopsis thaliana	light responsive element	light responsiveness
BjuB038400	P-box	CCTTTTG	566	7	+	Oryza sativa	gibberellin-responsive element	gibberellin-responsive element
BjuB038400	P-box	CCTTTTG	889	7	-	Oryza sativa	gibberellin-responsive element	gibberellin-responsive element
BjuB038400	CAT-box	GCCACT	334	6	-	Arabidopsis thaliana	cis-acting regulatory element related to meristem expression	meristem expression
BjuB038543	LTR	CCGAAA	723	6	-	Hordeum vulgare	cis-acting element involved in low-temperature responsiveness	low-temperature responsiveness
BjuB038543	ABRE	ACGTG	1124	5	+	Arabidopsis thaliana	cis-acting element involved in the abscisic acid responsiveness	abscisic acid responsiveness
BjuB038543	ABRE	TACGGTC	1336	7	+	Arabidopsis thaliana	cis-acting element involved in the abscisic acid responsiveness	abscisic acid responsiveness
BjuB038543	AuxRR-core	GGTCCAT	1213	7	-	Nicotiana tabacum	cis-acting regulatory element involved in auxin responsiveness	auxin-responsive element
BjuB038543	TATC-box	TATCCCA	32	7	-	Oryza sativa	cis-acting element involved in gibberellin-responsiveness	gibberellin-responsive element
BjuB038543	GCN4_motif	TGAGTCA	1306	7	-	Oryza sativa	cis-regulatory element involved in endosperm expression	endosperm expression
BjuB038543	G-Box	CACGTT	1123	6	-	Pisum sativum	cis-acting regulatory element involved in light responsiveness	light responsiveness
BjuB038543	ACE	CTAACGTATT	1154	9	+	Petroselinum crispum	cis-acting element involved in light responsiveness	light responsiveness
BjuB039707	Sp1	GGGCGG	709	6	+	Oryza sativa	light responsive element	light responsiveness
BjuB039707	ABRE	AACCCGG	498	7	+	Arabidopsis thaliana	cis-acting element involved in the abscisic acid responsiveness	abscisic acid responsiveness
BjuB039707	TGA-element	AACGAC	1407	6	-	Brassica oleracea	auxin-responsive element	auxin-responsive element
BjuB040792	G-Box	CACGTG	649	6	+	Pisum sativum	cis-acting regulatory element involved in light responsiveness	light responsiveness
BjuB040792	ABRE	ACGTG	620	5	-	Arabidopsis thaliana	cis-acting element involved in the abscisic acid responsiveness	abscisic acid responsiveness
BjuB040792	ABRE	CGCACGTGTC	647	10	+	Hordeum vulgare	cis-acting element involved in the abscisic acid responsiveness	abscisic acid responsiveness
BjuB040792	ABRE	CACGTG	649	6	+	Arabidopsis thaliana	cis-acting element involved in the abscisic acid responsiveness	abscisic acid responsiveness
BjuB040792	ABRE	ACGTG	650	5	+	Arabidopsis thaliana	cis-acting element involved in the abscisic acid responsiveness	abscisic acid responsiveness
BjuB040792	ABRE	ACGTG	921	5	+	Arabidopsis thaliana	cis-acting element involved in the abscisic acid responsiveness	abscisic acid responsiveness
BjuB040792	G-box	TAACACGTAG	617	9	+	Brassica oleracea	cis-acting regulatory element involved in light responsiveness	light responsiveness
BjuB040792	G-box	TACGTG	620	6	-	Arabidopsis thaliana	cis-acting regulatory element involved in light responsiveness	light responsiveness
BjuB040792	G-box	CACGTG	649	6	+	Arabidopsis thaliana	cis-acting regulatory element involved in light responsiveness	light responsiveness
BjuB040792	G-box	CACGTC	920	6	-	Zea mays	cis-acting regulatory element involved in light responsiveness	light responsiveness
BjuB040792	GCN4_motif	TGAGTCA	573	7	+	Oryza sativa	cis-regulatory element involved in endosperm expression	endosperm expression
BjuB040834	GCN4_motif	TGAGTCA	1337	7	-	Oryza sativa	cis-regulatory element involved in endosperm expression	endosperm expression
BjuB040834	ABRE	ACGTG	1135	5	+	Arabidopsis thaliana	cis-acting element involved in the abscisic acid responsiveness	abscisic acid responsiveness
BjuB040834	LTR	CCGAAA	508	6	-	Hordeum vulgare	cis-acting element involved in low-temperature responsiveness	low-temperature responsiveness
BjuB040834	G-Box	CACGTT	1134	6	-	Pisum sativum	cis-acting regulatory element involved in light responsiveness	light responsiveness
BjuB041251	TC-rich repeats	ATTCTCTAAC	804	9	-	Nicotiana tabacum	cis-acting element involved in defense and stress responsiveness	defense and stress responsiveness
BjuB041251	CGTCA-motif	CGTCA	1101	5	+	Hordeum vulgare	cis-acting regulatory element involved in the MeJA-responsiveness	MeJA-responsiveness
BjuB041251	TCA-element	CCATCTTTTT	1084	9	-	Nicotiana tabacum	cis-acting element involved in salicylic acid responsiveness	salicylic acid responsiveness
BjuB041251	TGACG-motif	TGACG	1101	5	-	Hordeum vulgare	cis-acting regulatory element involved in the MeJA-responsiveness	MeJA-responsiveness
BjuB041251	CAT-box	GCCACT	110	6	+	Arabidopsis thaliana	cis-acting regulatory element related to meristem expression	meristem expression
BjuB041251	CAT-box	GCCACT	180	6	+	Arabidopsis thaliana	cis-acting regulatory element related to meristem expression	meristem expression
BjuB041251	TGA-element	AACGAC	1217	6	-	Brassica oleracea	auxin-responsive element	auxin-responsive element
BjuB041699	TC-rich repeats	GTTTTCTTAC	347	9	-	Nicotiana tabacum	cis-acting element involved in defense and stress responsiveness	defense and stress responsiveness
BjuB041699	G-Box	CACGTG	242	6	+	Pisum sativum	cis-acting regulatory element involved in light responsiveness	light responsiveness
BjuB041699	G-Box	CACGTG	310	6	+	Pisum sativum	cis-acting regulatory element involved in light responsiveness	light responsiveness
BjuB041699	G-Box	CACGTG	356	6	+	Pisum sativum	cis-acting regulatory element involved in light responsiveness	light responsiveness
BjuB041699	CGTCA-motif	CGTCA	277	5	-	Hordeum vulgare	cis-acting regulatory element involved in the MeJA-responsiveness	MeJA-responsiveness
BjuB041699	CGTCA-motif	CGTCA	657	5	-	Hordeum vulgare	cis-acting regulatory element involved in the MeJA-responsiveness	MeJA-responsiveness
BjuB041699	ACE	GACACGTATG	308	9	-	Petroselinum crispum	cis-acting element involved in light responsiveness	light responsiveness
BjuB041699	ACE	GACACGTATG	365	10	-	Petroselinum crispum	cis-acting element involved in light responsiveness	light responsiveness
BjuB041699	TGACG-motif	TGACG	277	5	+	Hordeum vulgare	cis-acting regulatory element involved in the MeJA-responsiveness	MeJA-responsiveness
BjuB041699	TGACG-motif	TGACG	657	5	+	Hordeum vulgare	cis-acting regulatory element involved in the MeJA-responsiveness	MeJA-responsiveness
BjuB041699	ABRE	ACGTG	184	5	+	Arabidopsis thaliana	cis-acting element involved in the abscisic acid responsiveness	abscisic acid responsiveness
BjuB041699	ABRE	CACGTG	242	6	+	Arabidopsis thaliana	cis-acting element involved in the abscisic acid responsiveness	abscisic acid responsiveness
BjuB041699	ABRE	ACGTG	243	5	+	Arabidopsis thaliana	cis-acting element involved in the abscisic acid responsiveness	abscisic acid responsiveness
BjuB041699	ABRE	CGCACGTGTC	308	9	+	Hordeum vulgare	cis-acting element involved in the abscisic acid responsiveness	abscisic acid responsiveness
BjuB041699	ABRE	CACGTG	310	6	+	Arabidopsis thaliana	cis-acting element involved in the abscisic acid responsiveness	abscisic acid responsiveness
BjuB041699	ABRE	ACGTG	311	5	+	Arabidopsis thaliana	cis-acting element involved in the abscisic acid responsiveness	abscisic acid responsiveness
BjuB041699	ABRE	CACGTG	356	6	+	Arabidopsis thaliana	cis-acting element involved in the abscisic acid responsiveness	abscisic acid responsiveness
BjuB041699	ABRE	ACGTG	357	5	+	Arabidopsis thaliana	cis-acting element involved in the abscisic acid responsiveness	abscisic acid responsiveness
BjuB041699	ABRE	TACGTGTC	367	8	+	Oryza sativa	cis-acting element involved in the abscisic acid responsiveness	abscisic acid responsiveness
BjuB041699	ABRE	ACGTG	368	5	+	Arabidopsis thaliana	cis-acting element involved in the abscisic acid responsiveness	abscisic acid responsiveness
BjuB041699	CAT-box	GCCACT	499	6	+	Arabidopsis thaliana	cis-acting regulatory element related to meristem expression	meristem expression
BjuB041699	G-box	TAACACGTAG	182	9	-	Brassica oleracea	cis-acting regulatory element involved in light responsiveness	light responsiveness
BjuB041699	G-box	TACGTG	183	6	+	Arabidopsis thaliana	cis-acting regulatory element involved in light responsiveness	light responsiveness
BjuB041699	G-box	CACGTG	242	6	+	Arabidopsis thaliana	cis-acting regulatory element involved in light responsiveness	light responsiveness
BjuB041699	G-box	ACACGTGT	309	8	+	Brassica napus	cis-acting regulatory element involved in light responsiveness	light responsiveness
BjuB041699	G-box	CACGTG	310	6	+	Arabidopsis thaliana	cis-acting regulatory element involved in light responsiveness	light responsiveness
BjuB041699	G-box	ACACGTGT	355	8	+	Brassica napus	cis-acting regulatory element involved in light responsiveness	light responsiveness
BjuB041699	G-box	CACGTG	356	6	+	Arabidopsis thaliana	cis-acting regulatory element involved in light responsiveness	light responsiveness
BjuB041699	G-box	TACGTG	367	6	+	Arabidopsis thaliana	cis-acting regulatory element involved in light responsiveness	light responsiveness
BjuB041950	GCN4_motif	TGAGTCA	668	7	+	Oryza sativa	cis-regulatory element involved in endosperm expression	endosperm expression
BjuB041950	G-box	TACGTG	93	6	+	Arabidopsis thaliana	cis-acting regulatory element involved in light responsiveness	light responsiveness
BjuB041950	G-box	ACACGTGT	713	8	+	Brassica napus	cis-acting regulatory element involved in light responsiveness	light responsiveness
BjuB041950	G-box	CACGTG	714	6	+	Arabidopsis thaliana	cis-acting regulatory element involved in light responsiveness	light responsiveness
BjuB041950	G-box	CACGTG	743	6	+	Arabidopsis thaliana	cis-acting regulatory element involved in light responsiveness	light responsiveness
BjuB041950	G-box	CACGTC	997	6	-	Zea mays	cis-acting regulatory element involved in light responsiveness	light responsiveness
BjuB041950	LTR	CCGAAA	1423	6	-	Hordeum vulgare	cis-acting element involved in low-temperature responsiveness	low-temperature responsiveness
BjuB041950	TGACG-motif	TGACG	604	5	-	Hordeum vulgare	cis-acting regulatory element involved in the MeJA-responsiveness	MeJA-responsiveness
BjuB041950	ABRE	GACACGTGGC	91	9	+	Triticum aestivum	cis-acting element involved in the abscisic acid responsiveness	abscisic acid responsiveness
BjuB041950	ABRE	ACGTG	94	5	+	Arabidopsis thaliana	cis-acting element involved in the abscisic acid responsiveness	abscisic acid responsiveness
BjuB041950	ABRE	CACGTG	714	6	+	Arabidopsis thaliana	cis-acting element involved in the abscisic acid responsiveness	abscisic acid responsiveness
BjuB041950	ABRE	ACGTG	715	5	+	Arabidopsis thaliana	cis-acting element involved in the abscisic acid responsiveness	abscisic acid responsiveness
BjuB041950	ABRE	CGCACGTGTC	741	10	+	Hordeum vulgare	cis-acting element involved in the abscisic acid responsiveness	abscisic acid responsiveness
BjuB041950	ABRE	CACGTG	743	6	+	Arabidopsis thaliana	cis-acting element involved in the abscisic acid responsiveness	abscisic acid responsiveness
BjuB041950	ABRE	ACGTG	744	5	+	Arabidopsis thaliana	cis-acting element involved in the abscisic acid responsiveness	abscisic acid responsiveness
BjuB041950	ABRE	ACGTG	998	5	+	Arabidopsis thaliana	cis-acting element involved in the abscisic acid responsiveness	abscisic acid responsiveness
BjuB041950	TCA-element	TCAGAAGAGG	167	9	+	Brassica oleracea	cis-acting element involved in salicylic acid responsiveness	salicylic acid responsiveness
BjuB041950	GT1-motif	GGTTAAT	1155	7	+	Avena sativa	light responsive element	light responsiveness
BjuB041950	GARE-motif	TCTGTTG	372	7	+	Brassica oleracea	gibberellin-responsive element	gibberellin-responsive element
BjuB041950	GARE-motif	TCTGTTG	555	7	-	Brassica oleracea	gibberellin-responsive element	gibberellin-responsive element
BjuB041950	TC-rich repeats	GTTTTCTTAC	910	9	-	Nicotiana tabacum	cis-acting element involved in defense and stress responsiveness	defense and stress responsiveness
BjuB041950	CGTCA-motif	CGTCA	604	5	+	Hordeum vulgare	cis-acting regulatory element involved in the MeJA-responsiveness	MeJA-responsiveness
BjuB041950	G-Box	CACGTG	714	6	+	Pisum sativum	cis-acting regulatory element involved in light responsiveness	light responsiveness
BjuB041950	G-Box	CACGTG	743	6	+	Pisum sativum	cis-acting regulatory element involved in light responsiveness	light responsiveness
BjuB042043	ABRE	CACGTG	676	6	+	Arabidopsis thaliana	cis-acting element involved in the abscisic acid responsiveness	abscisic acid responsiveness
BjuB042043	ABRE	ACGTG	677	5	+	Arabidopsis thaliana	cis-acting element involved in the abscisic acid responsiveness	abscisic acid responsiveness
BjuB042043	ABRE	ACGTG	981	5	-	Arabidopsis thaliana	cis-acting element involved in the abscisic acid responsiveness	abscisic acid responsiveness
BjuB042043	ABRE	CACGTG	1161	6	-	Arabidopsis thaliana	cis-acting element involved in the abscisic acid responsiveness	abscisic acid responsiveness
BjuB042043	ABRE	ACGTG	1162	5	+	Arabidopsis thaliana	cis-acting element involved in the abscisic acid responsiveness	abscisic acid responsiveness
BjuB042043	G-box	CACGTG	676	6	+	Arabidopsis thaliana	cis-acting regulatory element involved in light responsiveness	light responsiveness
BjuB042043	G-box	CACGTG	1161	6	-	Arabidopsis thaliana	cis-acting regulatory element involved in light responsiveness	light responsiveness
BjuB042043	P-box	CCTTTTG	1486	7	-	Oryza sativa	gibberellin-responsive element	gibberellin-responsive element
BjuB042043	G-Box	CACGTG	676	6	+	Pisum sativum	cis-acting regulatory element involved in light responsiveness	light responsiveness
BjuB042043	G-Box	CACGTT	981	6	+	Pisum sativum	cis-acting regulatory element involved in light responsiveness	light responsiveness
BjuB042043	G-Box	CACGTG	1161	6	-	Pisum sativum	cis-acting regulatory element involved in light responsiveness	light responsiveness
BjuB042043	GARE-motif	TCTGTTG	212	7	+	Brassica oleracea	gibberellin-responsive element	gibberellin-responsive element
BjuB042043	TC-rich repeats	ATTCTCTAAC	1154	9	+	Nicotiana tabacum	cis-acting element involved in defense and stress responsiveness	defense and stress responsiveness
BjuB042043	GT1-motif	GGTTAA	166	6	+	Arabidopsis thaliana	light responsive element	light responsiveness
BjuB042043	GT1-motif	GGTTAA	409	6	+	Arabidopsis thaliana	light responsive element	light responsiveness
BjuB042050	G-Box	CACGTT	295	6	+	Pisum sativum	cis-acting regulatory element involved in light responsiveness	light responsiveness
BjuB042050	G-Box	CACGTT	694	6	-	Pisum sativum	cis-acting regulatory element involved in light responsiveness	light responsiveness
BjuB042050	G-Box	CACGTT	828	6	-	Pisum sativum	cis-acting regulatory element involved in light responsiveness	light responsiveness
BjuB042050	CGTCA-motif	CGTCA	698	5	-	Hordeum vulgare	cis-acting regulatory element involved in the MeJA-responsiveness	MeJA-responsiveness
BjuB042050	GARE-motif	TCTGTTG	1048	7	-	Brassica oleracea	gibberellin-responsive element	gibberellin-responsive element
BjuB042050	GT1-motif	GGTTAA	269	6	+	Arabidopsis thaliana	light responsive element	light responsiveness
BjuB042050	ABRE	ACGTG	295	5	-	Arabidopsis thaliana	cis-acting element involved in the abscisic acid responsiveness	abscisic acid responsiveness
BjuB042050	ABRE	ACGTG	695	5	+	Arabidopsis thaliana	cis-acting element involved in the abscisic acid responsiveness	abscisic acid responsiveness
BjuB042050	ABRE	ACGTG	829	5	+	Arabidopsis thaliana	cis-acting element involved in the abscisic acid responsiveness	abscisic acid responsiveness
BjuB042050	ABRE	ACGTG	1009	5	+	Arabidopsis thaliana	cis-acting element involved in the abscisic acid responsiveness	abscisic acid responsiveness
BjuB042050	ABRE	GCCGCGTGGC	1382	9	-	Oryza sativa	cis-acting element involved in the abscisic acid responsiveness	abscisic acid responsiveness
BjuB042050	TGACG-motif	TGACG	698	5	+	Hordeum vulgare	cis-acting regulatory element involved in the MeJA-responsiveness	MeJA-responsiveness
BjuB042050	G-box	TAAACGTG	692	8	+	Brassica oleracea	cis-acting regulatory element involved in light responsiveness	light responsiveness
BjuB042050	G-box	TACGTG	1008	6	+	Arabidopsis thaliana	cis-acting regulatory element involved in light responsiveness	light responsiveness
BjuB042069	TGA-element	AACGAC	1360	6	+	Brassica oleracea	auxin-responsive element	auxin-responsive element
BjuB042069	G-box	GCCACGTGGA	365	9	-	Arabidopsis thaliana	cis-acting regulatory element involved in light responsiveness	light responsiveness
BjuB042069	G-box	CACGTG	367	6	+	Arabidopsis thaliana	cis-acting regulatory element involved in light responsiveness	light responsiveness
BjuB042069	G-box	CACGAC	1366	6	-	Zea mays	cis-acting regulatory element involved in light responsiveness	light responsiveness
BjuB042069	CAT-box	GCCACT	444	6	-	Arabidopsis thaliana	cis-acting regulatory element related to meristem expression	meristem expression
BjuB042069	TGACG-motif	TGACG	1394	5	-	Hordeum vulgare	cis-acting regulatory element involved in the MeJA-responsiveness	MeJA-responsiveness
BjuB042069	ABRE	CACGTG	367	6	+	Arabidopsis thaliana	cis-acting element involved in the abscisic acid responsiveness	abscisic acid responsiveness
BjuB042069	ABRE	ACGTG	368	5	+	Arabidopsis thaliana	cis-acting element involved in the abscisic acid responsiveness	abscisic acid responsiveness
BjuB042069	GT1-motif	GGTTAA	599	6	-	Arabidopsis thaliana	light responsive element	light responsiveness
BjuB042069	GT1-motif	GGTTAA	894	6	-	Arabidopsis thaliana	light responsive element	light responsiveness
BjuB042069	CGTCA-motif	CGTCA	1394	5	+	Hordeum vulgare	cis-acting regulatory element involved in the MeJA-responsiveness	MeJA-responsiveness
BjuB042069	G-Box	CACGTG	367	6	+	Pisum sativum	cis-acting regulatory element involved in light responsiveness	light responsiveness
BjuB042069	TC-rich repeats	GTTTTCTTAC	111	9	+	Nicotiana tabacum	cis-acting element involved in defense and stress responsiveness	defense and stress responsiveness
BjuB042240	CGTCA-motif	CGTCA	1160	5	+	Hordeum vulgare	cis-acting regulatory element involved in the MeJA-responsiveness	MeJA-responsiveness
BjuB042240	G-Box	CACGTT	443	6	+	Pisum sativum	cis-acting regulatory element involved in light responsiveness	light responsiveness
BjuB042240	GT1-motif	GGTTAA	70	6	+	Arabidopsis thaliana	light responsive element	light responsiveness
BjuB042240	TCA-element	TCAGAAGAGG	770	9	-	Brassica oleracea	cis-acting element involved in salicylic acid responsiveness	salicylic acid responsiveness
BjuB042240	TCA-element	TCAGAAGAGG	1430	9	+	Brassica oleracea	cis-acting element involved in salicylic acid responsiveness	salicylic acid responsiveness
BjuB042240	ABRE	ACGTG	443	5	-	Arabidopsis thaliana	cis-acting element involved in the abscisic acid responsiveness	abscisic acid responsiveness
BjuB042240	ABRE	ACGTG	512	5	-	Arabidopsis thaliana	cis-acting element involved in the abscisic acid responsiveness	abscisic acid responsiveness
BjuB042240	TGACG-motif	TGACG	1160	5	-	Hordeum vulgare	cis-acting regulatory element involved in the MeJA-responsiveness	MeJA-responsiveness
BjuB042240	G-box	GCCACGTGGA	510	9	-	Arabidopsis thaliana	cis-acting regulatory element involved in light responsiveness	light responsiveness
BjuB042240	G-box	TACGTG	512	6	-	Arabidopsis thaliana	cis-acting regulatory element involved in light responsiveness	light responsiveness
BjuB042240	GCN4_motif	TGAGTCA	1402	7	-	Oryza sativa	cis-regulatory element involved in endosperm expression	endosperm expression
BjuB042879	TGACG-motif	TGACG	58	5	+	Hordeum vulgare	cis-acting regulatory element involved in the MeJA-responsiveness	MeJA-responsiveness
BjuB042879	TGACG-motif	TGACG	121	5	+	Hordeum vulgare	cis-acting regulatory element involved in the MeJA-responsiveness	MeJA-responsiveness
BjuB042879	TGACG-motif	TGACG	636	5	-	Hordeum vulgare	cis-acting regulatory element involved in the MeJA-responsiveness	MeJA-responsiveness
BjuB042879	TGACG-motif	TGACG	764	5	+	Hordeum vulgare	cis-acting regulatory element involved in the MeJA-responsiveness	MeJA-responsiveness
BjuB042879	CGTCA-motif	CGTCA	58	5	-	Hordeum vulgare	cis-acting regulatory element involved in the MeJA-responsiveness	MeJA-responsiveness
BjuB042879	CGTCA-motif	CGTCA	121	5	-	Hordeum vulgare	cis-acting regulatory element involved in the MeJA-responsiveness	MeJA-responsiveness
BjuB042879	CGTCA-motif	CGTCA	636	5	+	Hordeum vulgare	cis-acting regulatory element involved in the MeJA-responsiveness	MeJA-responsiveness
BjuB042879	CGTCA-motif	CGTCA	764	5	-	Hordeum vulgare	cis-acting regulatory element involved in the MeJA-responsiveness	MeJA-responsiveness
BjuB042975	AuxRR-core	GGTCCAT	223	7	-	Nicotiana tabacum	cis-acting regulatory element involved in auxin responsiveness	auxin-responsive element
BjuB042975	AuxRR-core	GGTCCAT	444	7	-	Nicotiana tabacum	cis-acting regulatory element involved in auxin responsiveness	auxin-responsive element
BjuB042975	AuxRR-core	GGTCCAT	598	7	-	Nicotiana tabacum	cis-acting regulatory element involved in auxin responsiveness	auxin-responsive element
BjuB042975	TGACG-motif	TGACG	683	5	-	Hordeum vulgare	cis-acting regulatory element involved in the MeJA-responsiveness	MeJA-responsiveness
BjuB042975	TGACG-motif	TGACG	989	5	-	Hordeum vulgare	cis-acting regulatory element involved in the MeJA-responsiveness	MeJA-responsiveness
BjuB042975	ABRE	ACGTG	681	5	-	Arabidopsis thaliana	cis-acting element involved in the abscisic acid responsiveness	abscisic acid responsiveness
BjuB042975	ABRE	ACGTG	762	5	+	Arabidopsis thaliana	cis-acting element involved in the abscisic acid responsiveness	abscisic acid responsiveness
BjuB042975	GCN4_motif	TGAGTCA	1268	7	+	Oryza sativa	cis-regulatory element involved in endosperm expression	endosperm expression
BjuB042975	G-box	CAGACGTGGCA	678	10	-	Nicotiana plumbaginifolia	cis-acting regulatory element involved in light responsiveness	light responsiveness
BjuB042975	G-box	CACGTC	681	6	+	Zea mays	cis-acting regulatory element involved in light responsiveness	light responsiveness
BjuB042975	G-box	TAACACGTAG	760	9	-	Brassica oleracea	cis-acting regulatory element involved in light responsiveness	light responsiveness
BjuB042975	G-box	TACGTG	761	6	+	Arabidopsis thaliana	cis-acting regulatory element involved in light responsiveness	light responsiveness
BjuB042975	CGTCA-motif	CGTCA	683	5	+	Hordeum vulgare	cis-acting regulatory element involved in the MeJA-responsiveness	MeJA-responsiveness
BjuB042975	CGTCA-motif	CGTCA	989	5	+	Hordeum vulgare	cis-acting regulatory element involved in the MeJA-responsiveness	MeJA-responsiveness
BjuB042975	GT1-motif	GGTTAA	64	6	-	Arabidopsis thaliana	light responsive element	light responsiveness
BjuB042975	GT1-motif	GGTTAA	852	6	+	Arabidopsis thaliana	light responsive element	light responsiveness
BjuB043752	P-box	CCTTTTG	1071	7	-	Oryza sativa	gibberellin-responsive element	gibberellin-responsive element
BjuB044565	TC-rich repeats	ATTCTCTAAC	842	9	-	Nicotiana tabacum	cis-acting element involved in defense and stress responsiveness	defense and stress responsiveness
BjuB044565	TC-rich repeats	GTTTTCTTAC	961	9	+	Nicotiana tabacum	cis-acting element involved in defense and stress responsiveness	defense and stress responsiveness
BjuB044565	CGTCA-motif	CGTCA	989	5	-	Hordeum vulgare	cis-acting regulatory element involved in the MeJA-responsiveness	MeJA-responsiveness
BjuB044565	TCA-element	CCATCTTTTT	1421	9	+	Nicotiana tabacum	cis-acting element involved in salicylic acid responsiveness	salicylic acid responsiveness
BjuB044565	GT1-motif	GTGTGTGAA	1390	9	-	Solanum tuberosum	light responsive element	light responsiveness
BjuB044565	TGACG-motif	TGACG	989	5	+	Hordeum vulgare	cis-acting regulatory element involved in the MeJA-responsiveness	MeJA-responsiveness
BjuB044565	GCN4_motif	TGAGTCA	473	7	+	Oryza sativa	cis-regulatory element involved in endosperm expression	endosperm expression
BjuB045228	GT1-motif	GCGGTAATT	523	9	+	Oryza sativa	light responsive element	light responsiveness
BjuB045228	GT1-motif	GGTTAA	1116	6	-	Arabidopsis thaliana	light responsive element	light responsiveness
BjuB045228	GARE-motif	TCTGTTG	1236	7	+	Brassica oleracea	gibberellin-responsive element	gibberellin-responsive element
BjuB045319	AuxRR-core	GGTCCAT	123	7	+	Nicotiana tabacum	cis-acting regulatory element involved in auxin responsiveness	auxin-responsive element
BjuB045319	TGACG-motif	TGACG	1053	5	+	Hordeum vulgare	cis-acting regulatory element involved in the MeJA-responsiveness	MeJA-responsiveness
BjuB045319	TGACG-motif	TGACG	1056	5	-	Hordeum vulgare	cis-acting regulatory element involved in the MeJA-responsiveness	MeJA-responsiveness
BjuB045319	ABRE	GCCGCGTGGC	307	9	+	Oryza sativa	cis-acting element involved in the abscisic acid responsiveness	abscisic acid responsiveness
BjuB045319	ABRE	CACGTG	309	6	+	Arabidopsis thaliana	cis-acting element involved in the abscisic acid responsiveness	abscisic acid responsiveness
BjuB045319	ABRE	ACGTG	310	5	+	Arabidopsis thaliana	cis-acting element involved in the abscisic acid responsiveness	abscisic acid responsiveness
BjuB045319	ABRE	ACGTG	345	5	+	Arabidopsis thaliana	cis-acting element involved in the abscisic acid responsiveness	abscisic acid responsiveness
BjuB045319	ABRE	GCAACGTGTC	1017	9	-	Hordeum vulgare	cis-acting element involved in the abscisic acid responsiveness	abscisic acid responsiveness
BjuB045319	ABRE	ACGTG	1019	5	-	Arabidopsis thaliana	cis-acting element involved in the abscisic acid responsiveness	abscisic acid responsiveness
BjuB045319	LTR	CCGAAA	1216	6	+	Hordeum vulgare	cis-acting element involved in low-temperature responsiveness	low-temperature responsiveness
BjuB045319	G-box	GCCACGTGGA	307	9	+	Arabidopsis thaliana	cis-acting regulatory element involved in light responsiveness	light responsiveness
BjuB045319	G-box	CACGTG	309	6	+	Arabidopsis thaliana	cis-acting regulatory element involved in light responsiveness	light responsiveness
BjuB045319	G-box	CACGAC	1130	6	+	Zea mays	cis-acting regulatory element involved in light responsiveness	light responsiveness
BjuB045319	P-box	CCTTTTG	153	7	-	Oryza sativa	gibberellin-responsive element	gibberellin-responsive element
BjuB045319	G-Box	CACGTG	309	6	+	Pisum sativum	cis-acting regulatory element involved in light responsiveness	light responsiveness
BjuB045319	G-Box	CACGTT	344	6	-	Pisum sativum	cis-acting regulatory element involved in light responsiveness	light responsiveness
BjuB045319	G-Box	CACGTT	1019	6	+	Pisum sativum	cis-acting regulatory element involved in light responsiveness	light responsiveness
BjuB045319	CGTCA-motif	CGTCA	1053	5	-	Hordeum vulgare	cis-acting regulatory element involved in the MeJA-responsiveness	MeJA-responsiveness
BjuB045319	CGTCA-motif	CGTCA	1056	5	+	Hordeum vulgare	cis-acting regulatory element involved in the MeJA-responsiveness	MeJA-responsiveness
BjuB045319	TC-rich repeats	GTTTTCTTAC	29	9	-	Nicotiana tabacum	cis-acting element involved in defense and stress responsiveness	defense and stress responsiveness
BjuB045319	TC-rich repeats	GTTTTCTTAC	991	9	-	Nicotiana tabacum	cis-acting element involved in defense and stress responsiveness	defense and stress responsiveness
BjuB045319	GT1-motif	GGTTAA	1423	6	-	Arabidopsis thaliana	light responsive element	light responsiveness
BjuB046236	TCA-element	CCATCTTTTT	407	9	-	Nicotiana tabacum	cis-acting element involved in salicylic acid responsiveness	salicylic acid responsiveness
BjuB046236	GT1-motif	GGTTAAT	55	7	+	Avena sativa	light responsive element	light responsiveness
BjuB046236	GT1-motif	GGTTAAT	330	7	+	Avena sativa	light responsive element	light responsiveness
BjuB046236	GT1-motif	GGTTAA	1096	6	+	Arabidopsis thaliana	light responsive element	light responsiveness
BjuB046236	TC-rich repeats	GTTTTCTTAC	536	9	+	Nicotiana tabacum	cis-acting element involved in defense and stress responsiveness	defense and stress responsiveness
BjuB046236	TC-rich repeats	GTTTTCTTAC	1024	9	-	Nicotiana tabacum	cis-acting element involved in defense and stress responsiveness	defense and stress responsiveness
BjuB046236	TC-rich repeats	ATTCTCTAAC	1097	9	-	Nicotiana tabacum	cis-acting element involved in defense and stress responsiveness	defense and stress responsiveness
BjuB046236	TC-rich repeats	GTTTTCTTAC	1390	9	-	Nicotiana tabacum	cis-acting element involved in defense and stress responsiveness	defense and stress responsiveness
BjuB046236	CGTCA-motif	CGTCA	1152	5	-	Hordeum vulgare	cis-acting regulatory element involved in the MeJA-responsiveness	MeJA-responsiveness
BjuB046236	CGTCA-motif	CGTCA	1181	5	+	Hordeum vulgare	cis-acting regulatory element involved in the MeJA-responsiveness	MeJA-responsiveness
BjuB046236	G-Box	CACGTT	923	6	-	Pisum sativum	cis-acting regulatory element involved in light responsiveness	light responsiveness
BjuB046236	G-box	CCACGTAA	1386	8	+	Brassica napus	cis-acting regulatory element involved in light responsiveness	light responsiveness
BjuB046236	G-box	TACGTG	1387	6	-	Arabidopsis thaliana	cis-acting regulatory element involved in light responsiveness	light responsiveness
BjuB046236	ABRE	ACGTG	924	5	+	Arabidopsis thaliana	cis-acting element involved in the abscisic acid responsiveness	abscisic acid responsiveness
BjuB046236	ABRE	ACGTG	1387	5	-	Arabidopsis thaliana	cis-acting element involved in the abscisic acid responsiveness	abscisic acid responsiveness
BjuB046236	TGACG-motif	TGACG	1152	5	+	Hordeum vulgare	cis-acting regulatory element involved in the MeJA-responsiveness	MeJA-responsiveness
BjuB046236	TGACG-motif	TGACG	1181	5	-	Hordeum vulgare	cis-acting regulatory element involved in the MeJA-responsiveness	MeJA-responsiveness
BjuB046236	LTR	CCGAAA	118	6	-	Hordeum vulgare	cis-acting element involved in low-temperature responsiveness	low-temperature responsiveness
BjuB046419	TGACG-motif	TGACG	1026	5	-	Hordeum vulgare	cis-acting regulatory element involved in the MeJA-responsiveness	MeJA-responsiveness
BjuB046419	TGA-element	AACGAC	1059	6	+	Brassica oleracea	auxin-responsive element	auxin-responsive element
BjuB046419	G-Box	TCCACATGGCA	1130	10	+	Triticum aestivum	cis-acting regulatory element involved in light responsiveness	light responsiveness
BjuB046419	CGTCA-motif	CGTCA	1026	5	+	Hordeum vulgare	cis-acting regulatory element involved in the MeJA-responsiveness	MeJA-responsiveness
BjuB046419	Sp1	GGGCGG	261	6	+	Oryza sativa	light responsive element	light responsiveness
BjuB046696	CGTCA-motif	CGTCA	1064	5	+	Hordeum vulgare	cis-acting regulatory element involved in the MeJA-responsiveness	MeJA-responsiveness
BjuB046696	TC-rich repeats	GTTTTCTTAC	249	9	+	Nicotiana tabacum	cis-acting element involved in defense and stress responsiveness	defense and stress responsiveness
BjuB046696	ACE	CTAACGTATT	212	9	-	Petroselinum crispum	cis-acting element involved in light responsiveness	light responsiveness
BjuB046696	GT1-motif	GGTTAA	354	6	+	Arabidopsis thaliana	light responsive element	light responsiveness
BjuB046696	ABRE	ACGTG	84	5	+	Arabidopsis thaliana	cis-acting element involved in the abscisic acid responsiveness	abscisic acid responsiveness
BjuB046696	TGACG-motif	TGACG	1064	5	-	Hordeum vulgare	cis-acting regulatory element involved in the MeJA-responsiveness	MeJA-responsiveness
BjuB046696	3-AF1 binding site	TAAGAGAGGAA	1266	10	-	Solanum tuberosum	light responsive element	light responsiveness
BjuB046696	G-box	TAACACGTAG	82	9	-	Brassica oleracea	cis-acting regulatory element involved in light responsiveness	light responsiveness
BjuB046696	G-box	TACGTG	83	6	+	Arabidopsis thaliana	cis-acting regulatory element involved in light responsiveness	light responsiveness
BjuB047102	LTR	CCGAAA	168	6	+	Hordeum vulgare	cis-acting element involved in low-temperature responsiveness	low-temperature responsiveness
BjuB047102	ABRE	ACGTG	459	5	-	Arabidopsis thaliana	cis-acting element involved in the abscisic acid responsiveness	abscisic acid responsiveness
BjuB047102	ABRE	ACGTG	490	5	+	Arabidopsis thaliana	cis-acting element involved in the abscisic acid responsiveness	abscisic acid responsiveness
BjuB047102	G-Box	CACGTT	459	6	+	Pisum sativum	cis-acting regulatory element involved in light responsiveness	light responsiveness
BjuB047102	G-Box	CACGTT	489	6	-	Pisum sativum	cis-acting regulatory element involved in light responsiveness	light responsiveness
BjuB047102	P-box	CCTTTTG	1187	7	+	Oryza sativa	gibberellin-responsive element	gibberellin-responsive element
BjuB047102	TCA-element	CCATCTTTTT	570	9	-	Nicotiana tabacum	cis-acting element involved in salicylic acid responsiveness	salicylic acid responsiveness
BjuB047102	3-AF1 binding site	TAAGAGAGGAA	1322	10	-	Solanum tuberosum	light responsive element	light responsiveness
BjuB047102	3-AF1 binding site	TAAGAGAGGAA	1432	10	-	Solanum tuberosum	light responsive element	light responsiveness
BjuB047306	CGTCA-motif	CGTCA	931	5	+	Hordeum vulgare	cis-acting regulatory element involved in the MeJA-responsiveness	MeJA-responsiveness
BjuB047306	CGTCA-motif	CGTCA	1407	5	+	Hordeum vulgare	cis-acting regulatory element involved in the MeJA-responsiveness	MeJA-responsiveness
BjuB047306	TC-rich repeats	GTTTTCTTAC	826	9	-	Nicotiana tabacum	cis-acting element involved in defense and stress responsiveness	defense and stress responsiveness
BjuB047306	GARE-motif	TCTGTTG	1263	7	+	Brassica oleracea	gibberellin-responsive element	gibberellin-responsive element
BjuB047306	GT1-motif	GGTTAA	541	6	+	Arabidopsis thaliana	light responsive element	light responsiveness
BjuB047306	GT1-motif	GGTTAA	1143	6	-	Arabidopsis thaliana	light responsive element	light responsiveness
BjuB047306	TGACG-motif	TGACG	931	5	-	Hordeum vulgare	cis-acting regulatory element involved in the MeJA-responsiveness	MeJA-responsiveness
BjuB047306	TGACG-motif	TGACG	1407	5	-	Hordeum vulgare	cis-acting regulatory element involved in the MeJA-responsiveness	MeJA-responsiveness
BjuB047306	P-box	CCTTTTG	3	7	+	Oryza sativa	gibberellin-responsive element	gibberellin-responsive element
BjuB048226	TC-rich repeats	ATTCTCTAAC	266	9	+	Nicotiana tabacum	cis-acting element involved in defense and stress responsiveness	defense and stress responsiveness
BjuB048226	TC-rich repeats	ATTCTCTAAC	703	9	+	Nicotiana tabacum	cis-acting element involved in defense and stress responsiveness	defense and stress responsiveness
BjuB048226	TC-rich repeats	GTTTTCTTAC	1017	9	-	Nicotiana tabacum	cis-acting element involved in defense and stress responsiveness	defense and stress responsiveness
BjuB049020	CGTCA-motif	CGTCA	354	5	+	Hordeum vulgare	cis-acting regulatory element involved in the MeJA-responsiveness	MeJA-responsiveness
BjuB049020	CGTCA-motif	CGTCA	406	5	+	Hordeum vulgare	cis-acting regulatory element involved in the MeJA-responsiveness	MeJA-responsiveness
BjuB049020	GT1-motif	GGTTAA	1060	6	-	Arabidopsis thaliana	light responsive element	light responsiveness
BjuB049020	ABRE	ACGTG	1437	5	+	Arabidopsis thaliana	cis-acting element involved in the abscisic acid responsiveness	abscisic acid responsiveness
BjuB049020	TGACG-motif	TGACG	354	5	-	Hordeum vulgare	cis-acting regulatory element involved in the MeJA-responsiveness	MeJA-responsiveness
BjuB049020	TGACG-motif	TGACG	406	5	-	Hordeum vulgare	cis-acting regulatory element involved in the MeJA-responsiveness	MeJA-responsiveness
BjuB049020	G-box	TACGTG	1436	6	+	Arabidopsis thaliana	cis-acting regulatory element involved in light responsiveness	light responsiveness
BjuB049020	P-box	CCTTTTG	1107	7	-	Oryza sativa	gibberellin-responsive element	gibberellin-responsive element
BjuO000631	CAT-box	GCCACT	504	6	-	Arabidopsis thaliana	cis-acting regulatory element related to meristem expression	meristem expression
BjuO000631	G-box	TACGTG	2	6	+	Arabidopsis thaliana	cis-acting regulatory element involved in light responsiveness	light responsiveness
BjuO000631	ABRE	ACGTG	3	5	+	Arabidopsis thaliana	cis-acting element involved in the abscisic acid responsiveness	abscisic acid responsiveness
BjuO000631	ABRE	ACGTG	967	5	+	Arabidopsis thaliana	cis-acting element involved in the abscisic acid responsiveness	abscisic acid responsiveness
BjuO000631	TCA-element	CCATCTTTTT	35	9	-	Nicotiana tabacum	cis-acting element involved in salicylic acid responsiveness	salicylic acid responsiveness
BjuO000631	TCA-element	CCATCTTTTT	1224	9	+	Nicotiana tabacum	cis-acting element involved in salicylic acid responsiveness	salicylic acid responsiveness
BjuO000631	TCA-element	TCAGAAGAGG	1248	9	+	Brassica oleracea	cis-acting element involved in salicylic acid responsiveness	salicylic acid responsiveness
BjuO000631	SARE	TTCGACCATCTT	128	11	-	Nicotiana tabacum	cis-acting element involved in salicylic acid responsiveness	salicylic acid responsiveness
BjuO000631	G-Box	CACGTT	966	6	-	Pisum sativum	cis-acting regulatory element involved in light responsiveness	light responsiveness
BjuO002133	TGACG-motif	TGACG	20	5	-	Hordeum vulgare	cis-acting regulatory element involved in the MeJA-responsiveness	MeJA-responsiveness
BjuO002133	TGACG-motif	TGACG	590	5	+	Hordeum vulgare	cis-acting regulatory element involved in the MeJA-responsiveness	MeJA-responsiveness
BjuO002133	TGACG-motif	TGACG	865	5	+	Hordeum vulgare	cis-acting regulatory element involved in the MeJA-responsiveness	MeJA-responsiveness
BjuO002133	ABRE	TACGTGTC	124	8	-	Oryza sativa	cis-acting element involved in the abscisic acid responsiveness	abscisic acid responsiveness
BjuO002133	ABRE	ACGTG	126	5	-	Arabidopsis thaliana	cis-acting element involved in the abscisic acid responsiveness	abscisic acid responsiveness
BjuO002133	ABRE	ACGTG	397	5	+	Arabidopsis thaliana	cis-acting element involved in the abscisic acid responsiveness	abscisic acid responsiveness
BjuO002133	ABRE	ACGTG	408	5	-	Arabidopsis thaliana	cis-acting element involved in the abscisic acid responsiveness	abscisic acid responsiveness
BjuO002133	ABRE	ACGTG	696	5	-	Arabidopsis thaliana	cis-acting element involved in the abscisic acid responsiveness	abscisic acid responsiveness
BjuO002133	ABRE	CACGTG	742	6	+	Arabidopsis thaliana	cis-acting element involved in the abscisic acid responsiveness	abscisic acid responsiveness
BjuO002133	ABRE	ACGTG	743	5	+	Arabidopsis thaliana	cis-acting element involved in the abscisic acid responsiveness	abscisic acid responsiveness
BjuO002133	ABRE	CACGTG	854	6	-	Arabidopsis thaliana	cis-acting element involved in the abscisic acid responsiveness	abscisic acid responsiveness
BjuO002133	ABRE	ACGTG	855	5	+	Arabidopsis thaliana	cis-acting element involved in the abscisic acid responsiveness	abscisic acid responsiveness
BjuO002133	ABRE	ACGTG	867	5	+	Arabidopsis thaliana	cis-acting element involved in the abscisic acid responsiveness	abscisic acid responsiveness
BjuO002133	G-box	TACGTG	126	6	-	Arabidopsis thaliana	cis-acting regulatory element involved in light responsiveness	light responsiveness
BjuO002133	G-box	CACGAC	322	6	-	Zea mays	cis-acting regulatory element involved in light responsiveness	light responsiveness
BjuO002133	G-box	CCACGTAA	695	8	+	Brassica napus	cis-acting regulatory element involved in light responsiveness	light responsiveness
BjuO002133	G-box	TACGTG	696	6	-	Arabidopsis thaliana	cis-acting regulatory element involved in light responsiveness	light responsiveness
BjuO002133	G-box	ACACGTGT	741	8	+	Brassica napus	cis-acting regulatory element involved in light responsiveness	light responsiveness
BjuO002133	G-box	CACGTG	742	6	+	Arabidopsis thaliana	cis-acting regulatory element involved in light responsiveness	light responsiveness
BjuO002133	G-box	ACACGTGT	853	8	-	Brassica napus	cis-acting regulatory element involved in light responsiveness	light responsiveness
BjuO002133	G-box	CACGTG	854	6	-	Arabidopsis thaliana	cis-acting regulatory element involved in light responsiveness	light responsiveness
BjuO002133	G-box	CACGTC	866	6	-	Zea mays	cis-acting regulatory element involved in light responsiveness	light responsiveness
BjuO002133	TATC-box	TATCCCA	287	7	+	Oryza sativa	cis-acting element involved in gibberellin-responsiveness	gibberellin-responsive element
BjuO002133	P-box	CCTTTTG	1260	7	-	Oryza sativa	gibberellin-responsive element	gibberellin-responsive element
BjuO002133	CGTCA-motif	CGTCA	20	5	+	Hordeum vulgare	cis-acting regulatory element involved in the MeJA-responsiveness	MeJA-responsiveness
BjuO002133	CGTCA-motif	CGTCA	590	5	-	Hordeum vulgare	cis-acting regulatory element involved in the MeJA-responsiveness	MeJA-responsiveness
BjuO002133	CGTCA-motif	CGTCA	865	5	-	Hordeum vulgare	cis-acting regulatory element involved in the MeJA-responsiveness	MeJA-responsiveness
BjuO002133	G-Box	CACGTT	396	6	-	Pisum sativum	cis-acting regulatory element involved in light responsiveness	light responsiveness
BjuO002133	G-Box	CACGTT	408	6	+	Pisum sativum	cis-acting regulatory element involved in light responsiveness	light responsiveness
BjuO002133	G-Box	CACGTG	742	6	+	Pisum sativum	cis-acting regulatory element involved in light responsiveness	light responsiveness
BjuO002133	G-Box	CACGTG	854	6	-	Pisum sativum	cis-acting regulatory element involved in light responsiveness	light responsiveness
BjuO002525	TGACG-motif	TGACG	1375	5	+	Hordeum vulgare	cis-acting regulatory element involved in the MeJA-responsiveness	MeJA-responsiveness
BjuO002525	ABRE	CACGTG	110	6	+	Arabidopsis thaliana	cis-acting element involved in the abscisic acid responsiveness	abscisic acid responsiveness
BjuO002525	ABRE	ACGTG	111	5	+	Arabidopsis thaliana	cis-acting element involved in the abscisic acid responsiveness	abscisic acid responsiveness
BjuO002525	ABRE	TACGTGTC	185	8	+	Oryza sativa	cis-acting element involved in the abscisic acid responsiveness	abscisic acid responsiveness
BjuO002525	ABRE	ACGTG	186	5	+	Arabidopsis thaliana	cis-acting element involved in the abscisic acid responsiveness	abscisic acid responsiveness
BjuO002525	ABRE	CACGTG	231	6	+	Arabidopsis thaliana	cis-acting element involved in the abscisic acid responsiveness	abscisic acid responsiveness
BjuO002525	ABRE	ACGTG	232	5	+	Arabidopsis thaliana	cis-acting element involved in the abscisic acid responsiveness	abscisic acid responsiveness
BjuO002525	ABRE	CACGTG	242	6	+	Arabidopsis thaliana	cis-acting element involved in the abscisic acid responsiveness	abscisic acid responsiveness
BjuO002525	ABRE	ACGTG	243	5	+	Arabidopsis thaliana	cis-acting element involved in the abscisic acid responsiveness	abscisic acid responsiveness
BjuO002525	ABRE	CACGTG	1219	6	-	Arabidopsis thaliana	cis-acting element involved in the abscisic acid responsiveness	abscisic acid responsiveness
BjuO002525	ABRE	ACGTG	1220	5	+	Arabidopsis thaliana	cis-acting element involved in the abscisic acid responsiveness	abscisic acid responsiveness
BjuO002525	P-box	CCTTTTG	783	7	-	Oryza sativa	gibberellin-responsive element	gibberellin-responsive element
BjuO002525	G-box	CACGTG	110	6	+	Arabidopsis thaliana	cis-acting regulatory element involved in light responsiveness	light responsiveness
BjuO002525	G-box	TACGTG	185	6	+	Arabidopsis thaliana	cis-acting regulatory element involved in light responsiveness	light responsiveness
BjuO002525	G-box	CACGAC	203	6	+	Zea mays	cis-acting regulatory element involved in light responsiveness	light responsiveness
BjuO002525	G-box	ACACGTGT	230	8	+	Brassica napus	cis-acting regulatory element involved in light responsiveness	light responsiveness
BjuO002525	G-box	CACGTG	231	6	+	Arabidopsis thaliana	cis-acting regulatory element involved in light responsiveness	light responsiveness
BjuO002525	G-box	ACACGTGT	241	8	+	Brassica napus	cis-acting regulatory element involved in light responsiveness	light responsiveness
BjuO002525	G-box	CACGTG	242	6	+	Arabidopsis thaliana	cis-acting regulatory element involved in light responsiveness	light responsiveness
BjuO002525	G-box	CACGTG	1219	6	-	Arabidopsis thaliana	cis-acting regulatory element involved in light responsiveness	light responsiveness
BjuO002525	CGTCA-motif	CGTCA	1375	5	-	Hordeum vulgare	cis-acting regulatory element involved in the MeJA-responsiveness	MeJA-responsiveness
BjuO002525	G-Box	CACGTG	110	6	+	Pisum sativum	cis-acting regulatory element involved in light responsiveness	light responsiveness
BjuO002525	G-Box	CACGTG	231	6	+	Pisum sativum	cis-acting regulatory element involved in light responsiveness	light responsiveness
BjuO002525	G-Box	CACGTG	242	6	+	Pisum sativum	cis-acting regulatory element involved in light responsiveness	light responsiveness
BjuO002525	G-Box	CACGTGAAA	1216	9	-	Pisum sativum	cis-acting regulatory element involved in light responsiveness	light responsiveness
BjuO002525	G-Box	CACGTG	1219	6	-	Pisum sativum	cis-acting regulatory element involved in light responsiveness	light responsiveness
BjuO002525	ACE	GACACGTATG	183	10	-	Petroselinum crispum	cis-acting element involved in light responsiveness	light responsiveness
BjuO002570	P-box	CCTTTTG	281	7	-	Oryza sativa	gibberellin-responsive element	gibberellin-responsive element
BjuO002570	P-box	CCTTTTG	317	7	+	Oryza sativa	gibberellin-responsive element	gibberellin-responsive element
BjuO002570	G-box	CACGTG	142	6	+	Arabidopsis thaliana	cis-acting regulatory element involved in light responsiveness	light responsiveness
BjuO002570	G-box	CACGAC	195	6	-	Zea mays	cis-acting regulatory element involved in light responsiveness	light responsiveness
BjuO002570	G-box	CACGTC	220	6	-	Zea mays	cis-acting regulatory element involved in light responsiveness	light responsiveness
BjuO002570	G-box	CACGTC	740	6	+	Zea mays	cis-acting regulatory element involved in light responsiveness	light responsiveness
BjuO002570	TGACG-motif	TGACG	219	5	+	Hordeum vulgare	cis-acting regulatory element involved in the MeJA-responsiveness	MeJA-responsiveness
BjuO002570	ABRE	CACGTG	142	6	+	Arabidopsis thaliana	cis-acting element involved in the abscisic acid responsiveness	abscisic acid responsiveness
BjuO002570	ABRE	ACGTG	143	5	+	Arabidopsis thaliana	cis-acting element involved in the abscisic acid responsiveness	abscisic acid responsiveness
BjuO002570	ABRE	ACGTG	221	5	+	Arabidopsis thaliana	cis-acting element involved in the abscisic acid responsiveness	abscisic acid responsiveness
BjuO002570	ABRE	ACGTG	740	5	-	Arabidopsis thaliana	cis-acting element involved in the abscisic acid responsiveness	abscisic acid responsiveness
BjuO002570	GT1-motif	GGTTAA	7	6	+	Arabidopsis thaliana	light responsive element	light responsiveness
BjuO002570	GT1-motif	GGTTAA	1259	6	+	Arabidopsis thaliana	light responsive element	light responsiveness
BjuO002570	G-Box	CACGTG	142	6	+	Pisum sativum	cis-acting regulatory element involved in light responsiveness	light responsiveness
BjuO002570	CGTCA-motif	CGTCA	219	5	-	Hordeum vulgare	cis-acting regulatory element involved in the MeJA-responsiveness	MeJA-responsiveness
BjuO004809	TGACG-motif	TGACG	60	5	-	Hordeum vulgare	cis-acting regulatory element involved in the MeJA-responsiveness	MeJA-responsiveness
BjuO004809	TGACG-motif	TGACG	958	5	-	Hordeum vulgare	cis-acting regulatory element involved in the MeJA-responsiveness	MeJA-responsiveness
BjuO004809	TGACG-motif	TGACG	970	5	-	Hordeum vulgare	cis-acting regulatory element involved in the MeJA-responsiveness	MeJA-responsiveness
BjuO004809	ABRE	ACGTG	928	5	+	Arabidopsis thaliana	cis-acting element involved in the abscisic acid responsiveness	abscisic acid responsiveness
BjuO004809	LTR	CCGAAA	428	6	+	Hordeum vulgare	cis-acting element involved in low-temperature responsiveness	low-temperature responsiveness
BjuO004809	LTR	CCGAAA	780	6	-	Hordeum vulgare	cis-acting element involved in low-temperature responsiveness	low-temperature responsiveness
BjuO004809	TGA-element	AACGAC	1311	6	-	Brassica oleracea	auxin-responsive element	auxin-responsive element
BjuO004809	GARE-motif	TCTGTTG	1223	7	+	Brassica oleracea	gibberellin-responsive element	gibberellin-responsive element
BjuO004809	G-Box	CACGTT	927	6	-	Pisum sativum	cis-acting regulatory element involved in light responsiveness	light responsiveness
BjuO004809	CGTCA-motif	CGTCA	60	5	+	Hordeum vulgare	cis-acting regulatory element involved in the MeJA-responsiveness	MeJA-responsiveness
BjuO004809	CGTCA-motif	CGTCA	958	5	+	Hordeum vulgare	cis-acting regulatory element involved in the MeJA-responsiveness	MeJA-responsiveness
BjuO004809	CGTCA-motif	CGTCA	970	5	+	Hordeum vulgare	cis-acting regulatory element involved in the MeJA-responsiveness	MeJA-responsiveness
BjuO004809	GT1-motif	GGTTAA	641	6	+	Arabidopsis thaliana	light responsive element	light responsiveness
BjuO004828	3-AF1 binding site	TAAGAGAGGAA	1266	10	-	Solanum tuberosum	light responsive element	light responsiveness
BjuO004828	G-box	TACGTG	928	6	-	Arabidopsis thaliana	cis-acting regulatory element involved in light responsiveness	light responsiveness
BjuO004828	LTR	CCGAAA	742	6	+	Hordeum vulgare	cis-acting element involved in low-temperature responsiveness	low-temperature responsiveness
BjuO004828	TGACG-motif	TGACG	377	5	-	Hordeum vulgare	cis-acting regulatory element involved in the MeJA-responsiveness	MeJA-responsiveness
BjuO004828	ABRE	ACGTG	230	5	-	Arabidopsis thaliana	cis-acting element involved in the abscisic acid responsiveness	abscisic acid responsiveness
BjuO004828	ABRE	ACGTG	928	5	-	Arabidopsis thaliana	cis-acting element involved in the abscisic acid responsiveness	abscisic acid responsiveness
BjuO004828	TCA-element	CCATCTTTTT	1287	9	+	Nicotiana tabacum	cis-acting element involved in salicylic acid responsiveness	salicylic acid responsiveness
BjuO004828	GT1-motif	GGTTAAT	969	7	+	Avena sativa	light responsive element	light responsiveness
BjuO004828	GT1-motif	GGTTAA	1357	6	-	Arabidopsis thaliana	light responsive element	light responsiveness
BjuO004828	CGTCA-motif	CGTCA	377	5	+	Hordeum vulgare	cis-acting regulatory element involved in the MeJA-responsiveness	MeJA-responsiveness
BjuO004828	G-Box	CACGTT	230	6	+	Pisum sativum	cis-acting regulatory element involved in light responsiveness	light responsiveness
BjuO009504	LTR	CCGAAA	112	6	+	Hordeum vulgare	cis-acting element involved in low-temperature responsiveness	low-temperature responsiveness
BjuO009504	LTR	CCGAAA	701	6	+	Hordeum vulgare	cis-acting element involved in low-temperature responsiveness	low-temperature responsiveness
BjuO009504	TATC-box	TATCCCA	726	7	-	Oryza sativa	cis-acting element involved in gibberellin-responsiveness	gibberellin-responsive element
BjuO009504	ACE	CTAACGTATT	157	9	+	Petroselinum crispum	cis-acting element involved in light responsiveness	light responsiveness
BjuO009504	TGA-element	AACGAC	120	6	+	Brassica oleracea	auxin-responsive element	auxin-responsive element
BjuO010199	GT1-motif	GGTTAA	883	6	+	Arabidopsis thaliana	light responsive element	light responsiveness
BjuO010199	GT1-motif	GGTTAA	911	6	-	Arabidopsis thaliana	light responsive element	light responsiveness
BjuO010199	TCA-element	CCATCTTTTT	1238	9	-	Nicotiana tabacum	cis-acting element involved in salicylic acid responsiveness	salicylic acid responsiveness
BjuO010199	G-Box	CACGTG	1258	6	-	Pisum sativum	cis-acting regulatory element involved in light responsiveness	light responsiveness
BjuO010199	CGTCA-motif	CGTCA	1340	5	-	Hordeum vulgare	cis-acting regulatory element involved in the MeJA-responsiveness	MeJA-responsiveness
BjuO010199	CGTCA-motif	CGTCA	1343	5	+	Hordeum vulgare	cis-acting regulatory element involved in the MeJA-responsiveness	MeJA-responsiveness
BjuO010199	G-box	CACGTC	711	6	+	Zea mays	cis-acting regulatory element involved in light responsiveness	light responsiveness
BjuO010199	G-box	CACGTC	1087	6	-	Zea mays	cis-acting regulatory element involved in light responsiveness	light responsiveness
BjuO010199	G-box	CACGTG	1258	6	-	Arabidopsis thaliana	cis-acting regulatory element involved in light responsiveness	light responsiveness
BjuO010199	GCN4_motif	TGAGTCA	625	7	+	Oryza sativa	cis-regulatory element involved in endosperm expression	endosperm expression
BjuO010199	GCN4_motif	TGAGTCA	1080	7	+	Oryza sativa	cis-regulatory element involved in endosperm expression	endosperm expression
BjuO010199	ABRE	ACGTG	711	5	-	Arabidopsis thaliana	cis-acting element involved in the abscisic acid responsiveness	abscisic acid responsiveness
BjuO010199	ABRE	ACGTG	1088	5	+	Arabidopsis thaliana	cis-acting element involved in the abscisic acid responsiveness	abscisic acid responsiveness
BjuO010199	ABRE	CGCACGTGTC	1256	9	+	Hordeum vulgare	cis-acting element involved in the abscisic acid responsiveness	abscisic acid responsiveness
BjuO010199	ABRE	CACGTG	1258	6	-	Arabidopsis thaliana	cis-acting element involved in the abscisic acid responsiveness	abscisic acid responsiveness
BjuO010199	ABRE	ACGTG	1259	5	+	Arabidopsis thaliana	cis-acting element involved in the abscisic acid responsiveness	abscisic acid responsiveness
BjuO010199	TGACG-motif	TGACG	1340	5	+	Hordeum vulgare	cis-acting regulatory element involved in the MeJA-responsiveness	MeJA-responsiveness
BjuO010199	TGACG-motif	TGACG	1343	5	-	Hordeum vulgare	cis-acting regulatory element involved in the MeJA-responsiveness	MeJA-responsiveness
BjuO010352	TCA-element	CCATCTTTTT	555	9	+	Nicotiana tabacum	cis-acting element involved in salicylic acid responsiveness	salicylic acid responsiveness
BjuO010352	GT1-motif	GGTTAA	694	6	-	Arabidopsis thaliana	light responsive element	light responsiveness
BjuO010352	TGA-element	AACGAC	1358	6	+	Brassica oleracea	auxin-responsive element	auxin-responsive element
BjuO010352	G-Box	CACGTT	1397	6	-	Pisum sativum	cis-acting regulatory element involved in light responsiveness	light responsiveness
BjuO010352	ABRE	ACGTG	1398	5	+	Arabidopsis thaliana	cis-acting element involved in the abscisic acid responsiveness	abscisic acid responsiveness
BjuO010352	LTR	CCGAAA	705	6	+	Hordeum vulgare	cis-acting element involved in low-temperature responsiveness	low-temperature responsiveness
BjuO010352	LTR	CCGAAA	729	6	+	Hordeum vulgare	cis-acting element involved in low-temperature responsiveness	low-temperature responsiveness
BjuO010352	LTR	CCGAAA	744	6	+	Hordeum vulgare	cis-acting element involved in low-temperature responsiveness	low-temperature responsiveness
BjuO010352	LTR	CCGAAA	755	6	+	Hordeum vulgare	cis-acting element involved in low-temperature responsiveness	low-temperature responsiveness
BjuO010352	LTR	CCGAAA	797	6	+	Hordeum vulgare	cis-acting element involved in low-temperature responsiveness	low-temperature responsiveness
BjuO010352	LTR	CCGAAA	1117	6	+	Hordeum vulgare	cis-acting element involved in low-temperature responsiveness	low-temperature responsiveness
BjuO010363	CGTCA-motif	CGTCA	472	5	+	Hordeum vulgare	cis-acting regulatory element involved in the MeJA-responsiveness	MeJA-responsiveness
BjuO010363	G-Box	CACGTT	90	6	-	Pisum sativum	cis-acting regulatory element involved in light responsiveness	light responsiveness
BjuO010363	ABRE	ACGTG	91	5	+	Arabidopsis thaliana	cis-acting element involved in the abscisic acid responsiveness	abscisic acid responsiveness
BjuO010363	ABRE	CGTACGTGCA	520	9	-	Hordeum vulgare	cis-acting element involved in the abscisic acid responsiveness	abscisic acid responsiveness
BjuO010363	ABRE	ACGTG	522	5	-	Arabidopsis thaliana	cis-acting element involved in the abscisic acid responsiveness	abscisic acid responsiveness
BjuO010363	ABRE	GCCGCGTGGC	1357	9	-	Oryza sativa	cis-acting element involved in the abscisic acid responsiveness	abscisic acid responsiveness
BjuO010363	TGACG-motif	TGACG	472	5	-	Hordeum vulgare	cis-acting regulatory element involved in the MeJA-responsiveness	MeJA-responsiveness
BjuO010363	G-box	TACGTG	522	6	-	Arabidopsis thaliana	cis-acting regulatory element involved in light responsiveness	light responsiveness
BjuO010366	ABRE	CACGTG	685	6	+	Arabidopsis thaliana	cis-acting element involved in the abscisic acid responsiveness	abscisic acid responsiveness
BjuO010366	ABRE	ACGTG	686	5	+	Arabidopsis thaliana	cis-acting element involved in the abscisic acid responsiveness	abscisic acid responsiveness
BjuO010366	TGACG-motif	TGACG	1421	5	+	Hordeum vulgare	cis-acting regulatory element involved in the MeJA-responsiveness	MeJA-responsiveness
BjuO010366	G-box	CACGAC	637	6	-	Zea mays	cis-acting regulatory element involved in light responsiveness	light responsiveness
BjuO010366	G-box	CACGTG	685	6	+	Arabidopsis thaliana	cis-acting regulatory element involved in light responsiveness	light responsiveness
BjuO010366	GCN4_motif	TGAGTCA	1041	7	+	Oryza sativa	cis-regulatory element involved in endosperm expression	endosperm expression
BjuO010366	P-box	CCTTTTG	566	7	-	Oryza sativa	gibberellin-responsive element	gibberellin-responsive element
BjuO010366	G-Box	CACGTG	685	6	+	Pisum sativum	cis-acting regulatory element involved in light responsiveness	light responsiveness
BjuO010366	CGTCA-motif	CGTCA	1421	5	-	Hordeum vulgare	cis-acting regulatory element involved in the MeJA-responsiveness	MeJA-responsiveness
BjuO010366	TC-rich repeats	GTTTTCTTAC	1291	9	+	Nicotiana tabacum	cis-acting element involved in defense and stress responsiveness	defense and stress responsiveness
BjuO010482	G-box	TACGTG	537	6	+	Arabidopsis thaliana	cis-acting regulatory element involved in light responsiveness	light responsiveness
BjuO010482	G-box	TACGTG	1058	6	-	Arabidopsis thaliana	cis-acting regulatory element involved in light responsiveness	light responsiveness
BjuO010482	G-box	CACGAC	1090	6	+	Zea mays	cis-acting regulatory element involved in light responsiveness	light responsiveness
BjuO010482	G-box	CACGAC	1095	6	+	Zea mays	cis-acting regulatory element involved in light responsiveness	light responsiveness
BjuO010482	P-box	CCTTTTG	1282	7	+	Oryza sativa	gibberellin-responsive element	gibberellin-responsive element
BjuO010482	CAT-box	GCCACT	670	6	+	Arabidopsis thaliana	cis-acting regulatory element related to meristem expression	meristem expression
BjuO010482	TGACG-motif	TGACG	1080	5	-	Hordeum vulgare	cis-acting regulatory element involved in the MeJA-responsiveness	MeJA-responsiveness
BjuO010482	ABRE	ACGTG	538	5	+	Arabidopsis thaliana	cis-acting element involved in the abscisic acid responsiveness	abscisic acid responsiveness
BjuO010482	ABRE	ACGTG	1058	5	-	Arabidopsis thaliana	cis-acting element involved in the abscisic acid responsiveness	abscisic acid responsiveness
BjuO010482	GT1-motif	GGTTAA	1000	6	-	Arabidopsis thaliana	light responsive element	light responsiveness
BjuO010482	TCA-element	TCAGAAGAGG	712	9	-	Brassica oleracea	cis-acting element involved in salicylic acid responsiveness	salicylic acid responsiveness
BjuO010482	TCA-element	CCATCTTTTT	919	9	+	Nicotiana tabacum	cis-acting element involved in salicylic acid responsiveness	salicylic acid responsiveness
BjuO010482	CGTCA-motif	CGTCA	1080	5	+	Hordeum vulgare	cis-acting regulatory element involved in the MeJA-responsiveness	MeJA-responsiveness
BjuO010482	TC-rich repeats	GTTTTCTTAC	1081	9	-	Nicotiana tabacum	cis-acting element involved in defense and stress responsiveness	defense and stress responsiveness
BjuO011409	TCA-element	CCATCTTTTT	1245	9	+	Nicotiana tabacum	cis-acting element involved in salicylic acid responsiveness	salicylic acid responsiveness

## Sheet: Sheet3
BjuA001111	0	1500	CDS	.
BjuA001569	0	1500	CDS	.
BjuA002075	0	1500	CDS	.
BjuA002828	0	1500	CDS	.
BjuA003230	0	1500	CDS	.
BjuA005478	0	1500	CDS	.
BjuA006024	0	1500	CDS	.
BjuA008307	0	1500	CDS	.
BjuA008715	0	1500	CDS	.
BjuA009096	0	1500	CDS	.
BjuA010437	0	1500	CDS	.
BjuA012575	0	1500	CDS	.
BjuA012577	0	1500	CDS	.
BjuA012644	0	1500	CDS	.
BjuA014103	0	1500	CDS	.
BjuA014273	0	1500	CDS	.
BjuA014675	0	1500	CDS	.
BjuA014686	0	1500	CDS	.
BjuA015073	0	1500	CDS	.
BjuA015229	0	1500	CDS	.
BjuA016969	0	1500	CDS	.
BjuA017309	0	1500	CDS	.
BjuA017316	0	1500	CDS	.
BjuA018344	0	1500	CDS	.
BjuA018972	0	1500	CDS	.
BjuA021448	0	1500	CDS	.
BjuA022725	0	1500	CDS	.
BjuA024129	0	1500	CDS	.
BjuA024436	0	1500	CDS	.
BjuA025064	0	1500	CDS	.
BjuA025127	0	1500	CDS	.
BjuA025359	0	1500	CDS	.
BjuA025542	0	1500	CDS	.
BjuA025558	0	1500	CDS	.
BjuA026586	0	1500	CDS	.
BjuA026652	0	1500	CDS	.
BjuA026821	0	1500	CDS	.
BjuA027015	0	1500	CDS	.
BjuA028313	0	1500	CDS	.
BjuA029457	0	1500	CDS	.
BjuA031284	0	1500	CDS	.
BjuA031302	0	1500	CDS	.
BjuA031472	0	1500	CDS	.
BjuA032576	0	1500	CDS	.
BjuA032964	0	1500	CDS	.
BjuA033921	0	1500	CDS	.
BjuA034470	0	1500	CDS	.
BjuA035384	0	1500	CDS	.
BjuA035385	0	1500	CDS	.
BjuA035826	0	1500	CDS	.
BjuA036326	0	1500	CDS	.
BjuA036543	0	1500	CDS	.
BjuA036544	0	1500	CDS	.
BjuA037531	0	1500	CDS	.
BjuA040338	0	1500	CDS	.
BjuA040728	0	1500	CDS	.
BjuA040759	0	1500	CDS	.
BjuA041107	0	1500	CDS	.
BjuA041305	0	1500	CDS	.
BjuA041565	0	1500	CDS	.
BjuA041795	0	1500	CDS	.
BjuA042006	0	1500	CDS	.
BjuA042224	0	1500	CDS	.
BjuA043003	0	1500	CDS	.
BjuA043791	0	1500	CDS	.
BjuA044074	0	1500	CDS	.
BjuA044741	0	1500	CDS	.
BjuA044794	0	1500	CDS	.
BjuA045602	0	1500	CDS	.
BjuA046946	0	1500	CDS	.
BjuA047038	0	1500	CDS	.
BjuB002172	0	1500	CDS	.
BjuB005843	0	1500	CDS	.
BjuB006374	0	1500	CDS	.
BjuB006877	0	1500	CDS	.
BjuB007520	0	1500	CDS	.
BjuB007813	0	1500	CDS	.
BjuB008492	0	1500	CDS	.
BjuB008568	0	1500	CDS	.
BjuB009536	0	1500	CDS	.
BjuB009816	0	1500	CDS	.
BjuB010770	0	1500	CDS	.
BjuB011393	0	1500	CDS	.
BjuB013140	0	1500	CDS	.
BjuB015072	0	1500	CDS	.
BjuB015428	0	1500	CDS	.
BjuB016538	0	1500	CDS	.
BjuB016810	0	1500	CDS	.
BjuB017666	0	1500	CDS	.
BjuB019686	0	1500	CDS	.
BjuB020302	0	1500	CDS	.
BjuB020303	0	1500	CDS	.
BjuB020783	0	1500	CDS	.
BjuB021273	0	1500	CDS	.
BjuB022206	0	1500	CDS	.
BjuB023599	0	1500	CDS	.
BjuB023986	0	1500	CDS	.
BjuB025396	0	1500	CDS	.
BjuB026462	0	1500	CDS	.
BjuB026592	0	1500	CDS	.
BjuB027387	0	1500	CDS	.
BjuB027759	0	1500	CDS	.
BjuB028673	0	1500	CDS	.
BjuB028919	0	1500	CDS	.
BjuB029839	0	1500	CDS	.
BjuB032115	0	1500	CDS	.
BjuB033496	0	1500	CDS	.
BjuB033515	0	1500	CDS	.
BjuB035721	0	1500	CDS	.
BjuB036793	0	1500	CDS	.
BjuB036859	0	1500	CDS	.
BjuB037083	0	1500	CDS	.
BjuB037545	0	1500	CDS	.
BjuB037744	0	1500	CDS	.
BjuB038364	0	1500	CDS	.
BjuB038400	0	1500	CDS	.
BjuB038543	0	1500	CDS	.
BjuB039707	0	1500	CDS	.
BjuB040792	0	1500	CDS	.
BjuB040834	0	1500	CDS	.
BjuB041251	0	1500	CDS	.
BjuB041699	0	1500	CDS	.
BjuB041950	0	1500	CDS	.
BjuB042043	0	1500	CDS	.
BjuB042050	0	1500	CDS	.
BjuB042069	0	1500	CDS	.
BjuB042240	0	1500	CDS	.
BjuB042879	0	1500	CDS	.
BjuB042975	0	1500	CDS	.
BjuB043752	0	1500	CDS	.
BjuB044565	0	1500	CDS	.
BjuB045228	0	1500	CDS	.
BjuB045319	0	1500	CDS	.
BjuB046236	0	1500	CDS	.
BjuB046419	0	1500	CDS	.
BjuB046696	0	1500	CDS	.
BjuB047102	0	1500	CDS	.
BjuB047306	0	1500	CDS	.
BjuB048226	0	1500	CDS	.
BjuB049020	0	1500	CDS	.
BjuO000631	0	1500	CDS	.
BjuO002133	0	1500	CDS	.
BjuO002525	0	1500	CDS	.
BjuO002570	0	1500	CDS	.
BjuO004809	0	1500	CDS	.
BjuO004828	0	1500	CDS	.
BjuO009504	0	1500	CDS	.
BjuO010199	0	1500	CDS	.
BjuO010352	0	1500	CDS	.
BjuO010363	0	1500	CDS	.
BjuO010366	0	1500	CDS	.
BjuO010482	0	1500	CDS	.
BjuO011409	0	1500	CDS	.

## Sheet: Sheet6
BjuA001111	167	174	endosperm expression
BjuA001111	142	147	abscisic acid responsiveness
BjuA001111	538	543	abscisic acid responsiveness
BjuA001111	1313	1318	abscisic acid responsiveness
BjuA001569	479	484	abscisic acid responsiveness
BjuA001569	580	585	abscisic acid responsiveness
BjuA001569	1082	1087	abscisic acid responsiveness
BjuA002075	410	415	abscisic acid responsiveness
BjuA002075	618	627	abscisic acid responsiveness
BjuA002075	620	625	abscisic acid responsiveness
BjuA002075	680	686	abscisic acid responsiveness
BjuA002075	681	686	abscisic acid responsiveness
BjuA002075	886	891	abscisic acid responsiveness
BjuA002075	1349	1355	abscisic acid responsiveness
BjuA002075	1350	1355	abscisic acid responsiveness
BjuA002075	1457	1462	abscisic acid responsiveness
BjuA002075	895	901	auxin-responsive element
BjuA002828	1230	1237	auxin-responsive element
BjuA002828	1133	1138	abscisic acid responsiveness
BjuA002828	1365	1372	abscisic acid responsiveness
BjuA002828	1336	1343	endosperm expression
BjuA003230	482	488	abscisic acid responsiveness
BjuA003230	483	488	abscisic acid responsiveness
BjuA003230	521	526	abscisic acid responsiveness
BjuA003230	1053	1058	abscisic acid responsiveness
BjuA005478	529	535	auxin-responsive element
BjuA005478	1369	1375	auxin-responsive element
BjuA005478	471	476	abscisic acid responsiveness
BjuA005478	620	626	abscisic acid responsiveness
BjuA005478	621	626	abscisic acid responsiveness
BjuA005478	818	823	abscisic acid responsiveness
BjuA005478	1108	1113	abscisic acid responsiveness
BjuA005478	1162	1167	abscisic acid responsiveness
BjuA006024	738	743	abscisic acid responsiveness
BjuA006024	784	790	abscisic acid responsiveness
BjuA006024	785	790	abscisic acid responsiveness
BjuA006024	903	909	abscisic acid responsiveness
BjuA006024	904	909	abscisic acid responsiveness
BjuA006024	916	921	abscisic acid responsiveness
BjuA008715	439	446	abscisic acid responsiveness
BjuA008715	1253	1258	abscisic acid responsiveness
BjuA008715	235	241	auxin-responsive element
BjuA009096	779	785	auxin-responsive element
BjuA009096	377	382	abscisic acid responsiveness
BjuA009096	765	771	abscisic acid responsiveness
BjuA009096	766	771	abscisic acid responsiveness
BjuA009096	1187	1192	abscisic acid responsiveness
BjuA010437	143	149	auxin-responsive element
BjuA010437	233	239	auxin-responsive element
BjuA010437	93	98	abscisic acid responsiveness
BjuA010437	295	300	abscisic acid responsiveness
BjuA010437	1210	1215	abscisic acid responsiveness
BjuA010437	1406	1415	abscisic acid responsiveness
BjuA010437	1408	1414	abscisic acid responsiveness
BjuA010437	1409	1414	abscisic acid responsiveness
BjuA012575	481	488	endosperm expression
BjuA012575	241	246	abscisic acid responsiveness
BjuA012575	856	861	abscisic acid responsiveness
BjuA012575	1093	1100	abscisic acid responsiveness
BjuA012575	1306	1311	abscisic acid responsiveness
BjuA012575	447	454	auxin-responsive element
BjuA012577	1173	1182	abscisic acid responsiveness
BjuA012577	1176	1181	abscisic acid responsiveness
BjuA012577	1325	1330	abscisic acid responsiveness
BjuA012644	368	374	abscisic acid responsiveness
BjuA012644	369	374	abscisic acid responsiveness
BjuA012644	395	404	abscisic acid responsiveness
BjuA012644	397	403	abscisic acid responsiveness
BjuA012644	398	403	abscisic acid responsiveness
BjuA012644	903	908	abscisic acid responsiveness
BjuA012644	1	7	auxin-responsive element
BjuA014103	628	633	abscisic acid responsiveness
BjuA014103	744	749	abscisic acid responsiveness
BjuA014103	93	99	auxin-responsive element
BjuA014273	72	79	endosperm expression
BjuA014273	99	106	endosperm expression
BjuA014273	1306	1313	endosperm expression
BjuA014273	978	985	abscisic acid responsiveness
BjuA014273	1123	1128	abscisic acid responsiveness
BjuA014675	730	735	abscisic acid responsiveness
BjuA014686	1133	1139	auxin-responsive element
BjuA014686	1408	1414	auxin-responsive element
BjuA014686	58	67	abscisic acid responsiveness
BjuA014686	60	68	abscisic acid responsiveness
BjuA014686	61	66	abscisic acid responsiveness
BjuA014686	1260	1265	abscisic acid responsiveness
BjuA015073	440	446	auxin-responsive element
BjuA015073	485	490	abscisic acid responsiveness
BjuA015073	565	570	abscisic acid responsiveness
BjuA015073	921	926	abscisic acid responsiveness
BjuA015073	263	270	auxin-responsive element
BjuA015073	424	431	auxin-responsive element
BjuA015229	1304	1309	abscisic acid responsiveness
BjuA015229	945	952	endosperm expression
BjuA017309	247	252	abscisic acid responsiveness
BjuA017309	354	359	abscisic acid responsiveness
BjuA017309	1422	1431	abscisic acid responsiveness
BjuA017316	620	626	abscisic acid responsiveness
BjuA017316	621	626	abscisic acid responsiveness
BjuA017316	978	983	abscisic acid responsiveness
BjuA017316	1104	1110	abscisic acid responsiveness
BjuA017316	1105	1110	abscisic acid responsiveness
BjuA018344	1299	1305	auxin-responsive element
BjuA018344	570	575	abscisic acid responsiveness
BjuA018344	1018	1027	abscisic acid responsiveness
BjuA018972	171	176	abscisic acid responsiveness
BjuA018972	228	234	abscisic acid responsiveness
BjuA018972	229	234	abscisic acid responsiveness
BjuA018972	292	298	abscisic acid responsiveness
BjuA018972	293	298	abscisic acid responsiveness
BjuA018972	338	344	abscisic acid responsiveness
BjuA018972	339	344	abscisic acid responsiveness
BjuA018972	349	357	abscisic acid responsiveness
BjuA018972	350	355	abscisic acid responsiveness
BjuA018972	1240	1246	abscisic acid responsiveness
BjuA018972	1241	1246	abscisic acid responsiveness
BjuA021448	787	792	abscisic acid responsiveness
BjuA021448	818	823	abscisic acid responsiveness
BjuA022725	754	761	abscisic acid responsiveness
BjuA022725	1065	1070	abscisic acid responsiveness
BjuA022725	1286	1291	abscisic acid responsiveness
BjuA022725	36	42	auxin-responsive element
BjuA022725	153	159	auxin-responsive element
BjuA022725	546	552	auxin-responsive element
BjuA022725	1440	1446	auxin-responsive element
BjuA024129	110	115	abscisic acid responsiveness
BjuA024129	546	551	abscisic acid responsiveness
BjuA024129	600	605	abscisic acid responsiveness
BjuA024436	868	873	abscisic acid responsiveness
BjuA024436	1115	1120	abscisic acid responsiveness
BjuA024436	1379	1384	abscisic acid responsiveness
BjuA025064	863	870	auxin-responsive element
BjuA025064	1390	1396	abscisic acid responsiveness
BjuA025064	1391	1396	abscisic acid responsiveness
BjuA025127	954	960	auxin-responsive element
BjuA025359	559	566	auxin-responsive element
BjuA025542	1221	1227	auxin-responsive element
BjuA025542	984	991	abscisic acid responsiveness
BjuA025542	1140	1149	abscisic acid responsiveness
BjuA025558	57	66	abscisic acid responsiveness
BjuA025558	60	65	abscisic acid responsiveness
BjuA025558	1058	1067	abscisic acid responsiveness
BjuA025558	1144	1150	auxin-responsive element
BjuA026652	40	46	auxin-responsive element
BjuA026652	680	685	abscisic acid responsiveness
BjuA026652	652	659	auxin-responsive element
BjuA026821	1274	1280	auxin-responsive element
BjuA026821	532	537	abscisic acid responsiveness
BjuA026821	801	806	abscisic acid responsiveness
BjuA027015	347	353	auxin-responsive element
BjuA028313	393	399	abscisic acid responsiveness
BjuA028313	394	399	abscisic acid responsiveness
BjuA028313	452	457	abscisic acid responsiveness
BjuA028313	753	758	abscisic acid responsiveness
BjuA028313	500	506	auxin-responsive element
BjuA029457	1297	1303	auxin-responsive element
BjuA031284	745	751	auxin-responsive element
BjuA031284	1309	1316	abscisic acid responsiveness
BjuA031302	1104	1110	auxin-responsive element
BjuA032964	172	178	abscisic acid responsiveness
BjuA032964	173	178	abscisic acid responsiveness
BjuA032964	1070	1075	abscisic acid responsiveness
BjuA033921	827	833	auxin-responsive element
BjuA033921	329	334	abscisic acid responsiveness
BjuA033921	550	555	abscisic acid responsiveness
BjuA033921	608	614	abscisic acid responsiveness
BjuA033921	609	614	abscisic acid responsiveness
BjuA033921	818	823	abscisic acid responsiveness
BjuA033921	1301	1307	abscisic acid responsiveness
BjuA033921	1302	1307	abscisic acid responsiveness
BjuA033921	1428	1433	abscisic acid responsiveness
BjuA035384	785	792	auxin-responsive element
BjuA035384	80	85	abscisic acid responsiveness
BjuA035384	1241	1250	abscisic acid responsiveness
BjuA035384	1243	1249	abscisic acid responsiveness
BjuA035384	1244	1249	abscisic acid responsiveness
BjuA035384	64	71	endosperm expression
BjuA035384	506	512	auxin-responsive element
BjuA035385	1241	1250	abscisic acid responsiveness
BjuA035385	1243	1249	abscisic acid responsiveness
BjuA035385	1244	1249	abscisic acid responsiveness
BjuA035826	569	576	abscisic acid responsiveness
BjuA035826	572	579	abscisic acid responsiveness
BjuA035826	634	639	abscisic acid responsiveness
BjuA035826	676	681	abscisic acid responsiveness
BjuA036326	1086	1092	auxin-responsive element
BjuA036326	1314	1320	auxin-responsive element
BjuA036326	944	949	abscisic acid responsiveness
BjuA036543	1086	1091	abscisic acid responsiveness
BjuA036544	1086	1091	abscisic acid responsiveness
BjuA037531	417	422	abscisic acid responsiveness
BjuA037531	983	988	abscisic acid responsiveness
BjuA037531	1101	1110	abscisic acid responsiveness
BjuA037531	1103	1109	abscisic acid responsiveness
BjuA037531	1104	1109	abscisic acid responsiveness
BjuA037531	1273	1278	abscisic acid responsiveness
BjuA040338	461	466	abscisic acid responsiveness
BjuA040338	531	536	abscisic acid responsiveness
BjuA040759	405	410	abscisic acid responsiveness
BjuA040759	733	738	abscisic acid responsiveness
BjuA040759	760	770	abscisic acid responsiveness
BjuA040759	762	768	abscisic acid responsiveness
BjuA040759	763	768	abscisic acid responsiveness
BjuA040759	1025	1030	abscisic acid responsiveness
BjuA040759	686	693	endosperm expression
BjuA041107	1396	1403	endosperm expression
BjuA041107	970	975	abscisic acid responsiveness
BjuA041107	1257	1262	abscisic acid responsiveness
BjuA041305	66	71	abscisic acid responsiveness
BjuA041305	344	349	abscisic acid responsiveness
BjuA041305	723	728	abscisic acid responsiveness
BjuA041305	1286	1291	abscisic acid responsiveness
BjuA041565	694	700	auxin-responsive element
BjuA041565	116	121	abscisic acid responsiveness
BjuA042006	1215	1221	auxin-responsive element
BjuA042224	490	496	abscisic acid responsiveness
BjuA042224	491	496	abscisic acid responsiveness
BjuA042224	741	750	abscisic acid responsiveness
BjuA042224	744	749	abscisic acid responsiveness
BjuA042224	833	838	abscisic acid responsiveness
BjuA042224	847	852	abscisic acid responsiveness
BjuA042224	805	812	endosperm expression
BjuA043003	384	389	abscisic acid responsiveness
BjuA043791	834	840	abscisic acid responsiveness
BjuA043791	835	840	abscisic acid responsiveness
BjuA043791	861	871	abscisic acid responsiveness
BjuA043791	863	869	abscisic acid responsiveness
BjuA043791	864	869	abscisic acid responsiveness
BjuA043791	1114	1119	abscisic acid responsiveness
BjuA043791	788	795	endosperm expression
BjuA044074	1033	1040	abscisic acid responsiveness
BjuA044074	1227	1234	endosperm expression
BjuA044741	1346	1352	auxin-responsive element
BjuA044741	1366	1372	auxin-responsive element
BjuA045602	6	12	abscisic acid responsiveness
BjuA045602	7	12	abscisic acid responsiveness
BjuA045602	733	742	abscisic acid responsiveness
BjuA045602	736	741	abscisic acid responsiveness
BjuA045602	1101	1106	abscisic acid responsiveness
BjuA045602	1132	1137	abscisic acid responsiveness
BjuA045602	351	357	auxin-responsive element
BjuA045602	1058	1064	auxin-responsive element
BjuA046946	322	328	abscisic acid responsiveness
BjuA046946	323	328	abscisic acid responsiveness
BjuB002172	1386	1393	auxin-responsive element
BjuB002172	202	207	abscisic acid responsiveness
BjuB002172	966	973	abscisic acid responsiveness
BjuB002172	1292	1297	abscisic acid responsiveness
BjuB006374	111	117	abscisic acid responsiveness
BjuB006374	112	117	abscisic acid responsiveness
BjuB006374	370	377	endosperm expression
BjuB006877	342	347	abscisic acid responsiveness
BjuB006877	588	593	abscisic acid responsiveness
BjuB006877	639	645	abscisic acid responsiveness
BjuB006877	640	645	abscisic acid responsiveness
BjuB006877	848	853	abscisic acid responsiveness
BjuB006877	1304	1310	abscisic acid responsiveness
BjuB006877	1305	1310	abscisic acid responsiveness
BjuB006877	1434	1439	abscisic acid responsiveness
BjuB007520	1347	1353	abscisic acid responsiveness
BjuB007520	1348	1353	abscisic acid responsiveness
BjuB007813	457	462	abscisic acid responsiveness
BjuB007813	528	533	abscisic acid responsiveness
BjuB008492	754	759	abscisic acid responsiveness
BjuB008492	1173	1182	abscisic acid responsiveness
BjuB008492	1176	1181	abscisic acid responsiveness
BjuB008492	1325	1330	abscisic acid responsiveness
BjuB008568	601	607	auxin-responsive element
BjuB008568	611	616	abscisic acid responsiveness
BjuB009536	152	157	abscisic acid responsiveness
BjuB009536	357	363	abscisic acid responsiveness
BjuB009536	358	363	abscisic acid responsiveness
BjuB009536	1255	1260	abscisic acid responsiveness
BjuB009536	1171	1178	auxin-responsive element
BjuB009816	1103	1112	abscisic acid responsiveness
BjuB009816	1105	1111	abscisic acid responsiveness
BjuB009816	1106	1111	abscisic acid responsiveness
BjuB010770	80	87	abscisic acid responsiveness
BjuB010770	825	832	auxin-responsive element
BjuB011393	458	464	auxin-responsive element
BjuB011393	111	120	abscisic acid responsiveness
BjuB011393	113	119	abscisic acid responsiveness
BjuB011393	114	119	abscisic acid responsiveness
BjuB013140	249	254	abscisic acid responsiveness
BjuB013140	627	632	abscisic acid responsiveness
BjuB015072	807	814	endosperm expression
BjuB015428	101	108	abscisic acid responsiveness
BjuB015428	1073	1078	abscisic acid responsiveness
BjuB015428	1280	1286	abscisic acid responsiveness
BjuB015428	1281	1286	abscisic acid responsiveness
BjuB015428	1429	1436	endosperm expression
BjuB016538	1136	1141	abscisic acid responsiveness
BjuB016538	1270	1275	abscisic acid responsiveness
BjuB016538	1402	1411	abscisic acid responsiveness
BjuB016538	1404	1410	abscisic acid responsiveness
BjuB016538	1405	1410	abscisic acid responsiveness
BjuB016810	21	28	abscisic acid responsiveness
BjuB016810	585	591	abscisic acid responsiveness
BjuB016810	586	591	abscisic acid responsiveness
BjuB016810	870	875	abscisic acid responsiveness
BjuB016810	915	921	abscisic acid responsiveness
BjuB016810	916	921	abscisic acid responsiveness
BjuB016810	995	1002	abscisic acid responsiveness
BjuB016810	1026	1035	abscisic acid responsiveness
BjuB016810	1028	1033	abscisic acid responsiveness
BjuB016810	1041	1046	abscisic acid responsiveness
BjuB017666	458	465	auxin-responsive element
BjuB017666	1281	1290	abscisic acid responsiveness
BjuB017666	1283	1289	abscisic acid responsiveness
BjuB017666	1284	1289	abscisic acid responsiveness
BjuB017666	1300	1305	abscisic acid responsiveness
BjuB017666	1303	1310	endosperm expression
BjuB019686	645	652	auxin-responsive element
BjuB019686	478	483	abscisic acid responsiveness
BjuB020302	1159	1165	auxin-responsive element
BjuB020303	610	616	auxin-responsive element
BjuB020303	1429	1436	endosperm expression
BjuB020303	1217	1226	abscisic acid responsiveness
BjuB020303	1219	1224	abscisic acid responsiveness
BjuB020303	1343	1348	abscisic acid responsiveness
BjuB020783	1491	1498	endosperm expression
BjuB020783	753	759	auxin-responsive element
BjuB020783	804	810	auxin-responsive element
BjuB020783	49	54	abscisic acid responsiveness
BjuB021273	751	756	abscisic acid responsiveness
BjuB021273	985	990	abscisic acid responsiveness
BjuB021273	1241	1246	abscisic acid responsiveness
BjuB021273	344	350	auxin-responsive element
BjuB021273	379	385	auxin-responsive element
BjuB022206	1266	1272	auxin-responsive element
BjuB022206	797	802	abscisic acid responsiveness
BjuB023599	1393	1398	abscisic acid responsiveness
BjuB023599	1357	1363	auxin-responsive element
BjuB023599	729	736	endosperm expression
BjuB023986	1254	1259	abscisic acid responsiveness
BjuB023986	154	161	endosperm expression
BjuB025396	387	394	auxin-responsive element
BjuB025396	1114	1120	auxin-responsive element
BjuB026462	433	438	abscisic acid responsiveness
BjuB026462	1102	1108	auxin-responsive element
BjuB027387	1042	1047	abscisic acid responsiveness
BjuB027387	651	657	auxin-responsive element
BjuB027387	702	708	auxin-responsive element
BjuB027759	417	422	abscisic acid responsiveness
BjuB027759	790	796	auxin-responsive element
BjuB028673	1074	1079	abscisic acid responsiveness
BjuB028919	1250	1255	abscisic acid responsiveness
BjuB028919	21	27	auxin-responsive element
BjuB028919	1110	1116	auxin-responsive element
BjuB028919	1412	1418	auxin-responsive element
BjuB029839	390	395	abscisic acid responsiveness
BjuB032115	367	373	auxin-responsive element
BjuB033496	1177	1183	abscisic acid responsiveness
BjuB033496	1178	1183	abscisic acid responsiveness
BjuB033515	744	750	auxin-responsive element
BjuB033515	1129	1135	auxin-responsive element
BjuB033515	1023	1033	abscisic acid responsiveness
BjuB033515	1102	1107	abscisic acid responsiveness
BjuB036793	1163	1170	endosperm expression
BjuB036793	454	461	abscisic acid responsiveness
BjuB036859	267	276	abscisic acid responsiveness
BjuB036859	313	318	abscisic acid responsiveness
BjuB036859	835	840	abscisic acid responsiveness
BjuB036859	1074	1079	abscisic acid responsiveness
BjuB036859	1391	1397	abscisic acid responsiveness
BjuB036859	1392	1397	abscisic acid responsiveness
BjuB037083	1345	1350	abscisic acid responsiveness
BjuB037545	113	118	abscisic acid responsiveness
BjuB037545	248	253	abscisic acid responsiveness
BjuB037545	460	465	abscisic acid responsiveness
BjuB037545	752	757	abscisic acid responsiveness
BjuB037545	847	852	abscisic acid responsiveness
BjuB037545	232	239	auxin-responsive element
BjuB037545	589	596	auxin-responsive element
BjuB037744	96	102	auxin-responsive element
BjuB037744	82	88	abscisic acid responsiveness
BjuB037744	83	88	abscisic acid responsiveness
BjuB037744	300	305	abscisic acid responsiveness
BjuB037744	924	933	abscisic acid responsiveness
BjuB037744	927	932	abscisic acid responsiveness
BjuB038364	300	306	auxin-responsive element
BjuB038364	690	695	abscisic acid responsiveness
BjuB038543	1124	1129	abscisic acid responsiveness
BjuB038543	1336	1343	abscisic acid responsiveness
BjuB038543	1213	1220	auxin-responsive element
BjuB038543	1306	1313	endosperm expression
BjuB039707	498	505	abscisic acid responsiveness
BjuB039707	1407	1413	auxin-responsive element
BjuB040792	620	625	abscisic acid responsiveness
BjuB040792	647	657	abscisic acid responsiveness
BjuB040792	649	655	abscisic acid responsiveness
BjuB040792	650	655	abscisic acid responsiveness
BjuB040792	921	926	abscisic acid responsiveness
BjuB040792	573	580	endosperm expression
BjuB040834	1337	1344	endosperm expression
BjuB040834	1135	1140	abscisic acid responsiveness
BjuB041251	1217	1223	auxin-responsive element
BjuB041699	184	189	abscisic acid responsiveness
BjuB041699	242	248	abscisic acid responsiveness
BjuB041699	243	248	abscisic acid responsiveness
BjuB041699	308	317	abscisic acid responsiveness
BjuB041699	310	316	abscisic acid responsiveness
BjuB041699	311	316	abscisic acid responsiveness
BjuB041699	356	362	abscisic acid responsiveness
BjuB041699	357	362	abscisic acid responsiveness
BjuB041699	367	375	abscisic acid responsiveness
BjuB041699	368	373	abscisic acid responsiveness
BjuB041950	668	675	endosperm expression
BjuB041950	91	100	abscisic acid responsiveness
BjuB041950	94	99	abscisic acid responsiveness
BjuB041950	714	720	abscisic acid responsiveness
BjuB041950	715	720	abscisic acid responsiveness
BjuB041950	741	751	abscisic acid responsiveness
BjuB041950	743	749	abscisic acid responsiveness
BjuB041950	744	749	abscisic acid responsiveness
BjuB041950	998	1003	abscisic acid responsiveness
BjuB042043	676	682	abscisic acid responsiveness
BjuB042043	677	682	abscisic acid responsiveness
BjuB042043	981	986	abscisic acid responsiveness
BjuB042043	1161	1167	abscisic acid responsiveness
BjuB042043	1162	1167	abscisic acid responsiveness
BjuB042050	295	300	abscisic acid responsiveness
BjuB042050	695	700	abscisic acid responsiveness
BjuB042050	829	834	abscisic acid responsiveness
BjuB042050	1009	1014	abscisic acid responsiveness
BjuB042050	1382	1391	abscisic acid responsiveness
BjuB042069	1360	1366	auxin-responsive element
BjuB042069	367	373	abscisic acid responsiveness
BjuB042069	368	373	abscisic acid responsiveness
BjuB042240	443	448	abscisic acid responsiveness
BjuB042240	512	517	abscisic acid responsiveness
BjuB042240	1402	1409	endosperm expression
BjuB042975	223	230	auxin-responsive element
BjuB042975	444	451	auxin-responsive element
BjuB042975	598	605	auxin-responsive element
BjuB042975	681	686	abscisic acid responsiveness
BjuB042975	762	767	abscisic acid responsiveness
BjuB042975	1268	1275	endosperm expression
BjuB044565	473	480	endosperm expression
BjuB045319	123	130	auxin-responsive element
BjuB045319	307	316	abscisic acid responsiveness
BjuB045319	309	315	abscisic acid responsiveness
BjuB045319	310	315	abscisic acid responsiveness
BjuB045319	345	350	abscisic acid responsiveness
BjuB045319	1017	1026	abscisic acid responsiveness
BjuB045319	1019	1024	abscisic acid responsiveness
BjuB046236	924	929	abscisic acid responsiveness
BjuB046236	1387	1392	abscisic acid responsiveness
BjuB046419	1059	1065	auxin-responsive element
BjuB046696	84	89	abscisic acid responsiveness
BjuB047102	459	464	abscisic acid responsiveness
BjuB047102	490	495	abscisic acid responsiveness
BjuB049020	1437	1442	abscisic acid responsiveness
BjuO000631	3	8	abscisic acid responsiveness
BjuO000631	967	972	abscisic acid responsiveness
BjuO002133	124	132	abscisic acid responsiveness
BjuO002133	126	131	abscisic acid responsiveness
BjuO002133	397	402	abscisic acid responsiveness
BjuO002133	408	413	abscisic acid responsiveness
BjuO002133	696	701	abscisic acid responsiveness
BjuO002133	742	748	abscisic acid responsiveness
BjuO002133	743	748	abscisic acid responsiveness
BjuO002133	854	860	abscisic acid responsiveness
BjuO002133	855	860	abscisic acid responsiveness
BjuO002133	867	872	abscisic acid responsiveness
BjuO002525	110	116	abscisic acid responsiveness
BjuO002525	111	116	abscisic acid responsiveness
BjuO002525	185	193	abscisic acid responsiveness
BjuO002525	186	191	abscisic acid responsiveness
BjuO002525	231	237	abscisic acid responsiveness
BjuO002525	232	237	abscisic acid responsiveness
BjuO002525	242	248	abscisic acid responsiveness
BjuO002525	243	248	abscisic acid responsiveness
BjuO002525	1219	1225	abscisic acid responsiveness
BjuO002525	1220	1225	abscisic acid responsiveness
BjuO002570	142	148	abscisic acid responsiveness
BjuO002570	143	148	abscisic acid responsiveness
BjuO002570	221	226	abscisic acid responsiveness
BjuO002570	740	745	abscisic acid responsiveness
BjuO004809	928	933	abscisic acid responsiveness
BjuO004809	1311	1317	auxin-responsive element
BjuO004828	230	235	abscisic acid responsiveness
BjuO004828	928	933	abscisic acid responsiveness
BjuO009504	120	126	auxin-responsive element
BjuO010199	625	632	endosperm expression
BjuO010199	1080	1087	endosperm expression
BjuO010199	711	716	abscisic acid responsiveness
BjuO010199	1088	1093	abscisic acid responsiveness
BjuO010199	1256	1265	abscisic acid responsiveness
BjuO010199	1258	1264	abscisic acid responsiveness
BjuO010199	1259	1264	abscisic acid responsiveness
BjuO010352	1358	1364	auxin-responsive element
BjuO010352	1398	1403	abscisic acid responsiveness
BjuO010363	91	96	abscisic acid responsiveness
BjuO010363	520	529	abscisic acid responsiveness
BjuO010363	522	527	abscisic acid responsiveness
BjuO010363	1357	1366	abscisic acid responsiveness
BjuO010366	685	691	abscisic acid responsiveness
BjuO010366	686	691	abscisic acid responsiveness
BjuO010366	1041	1048	endosperm expression
BjuO010482	538	543	abscisic acid responsiveness
BjuO010482	1058	1063	abscisic acid responsiveness

## Sheet: Sheet1
BjuA001111	G-Box	CACGTT	142	148	cis-acting regulatory element involved in light responsiveness
BjuA001111	G-Box	CACGTT	1312	1318	cis-acting regulatory element involved in light responsiveness
BjuA001111	TC-rich repeats	ATTCTCTAAC	498	507	cis-acting element involved in defense and stress responsiveness
BjuA001111	G-box	TACGTG	537	543	cis-acting regulatory element involved in light responsiveness
BjuA001111	G-box	TAACACGTAG	578	587	cis-acting regulatory element involved in light responsiveness
BjuA001111	ARE	AAACCA	504	510	cis-acting regulatory element essential for the anaerobic induction
BjuA001111	ABRE	ACGTG	142	147	cis-acting element involved in the abscisic acid responsiveness
BjuA001111	ABRE	ACGTG	538	543	cis-acting element involved in the abscisic acid responsiveness
BjuA001111	ABRE	ACGTG	1313	1318	cis-acting element involved in the abscisic acid responsiveness
BjuA001111	LTR	CCGAAA	852	858	cis-acting element involved in low-temperature responsiveness
BjuA001569	G-Box	CACGTT	478	484	cis-acting regulatory element involved in light responsiveness
BjuA001569	CGTCA-motif	CGTCA	578	583	cis-acting regulatory element involved in the MeJA-responsiveness
BjuA001569	GT1-motif	GGTTAA	727	733	light responsive element
BjuA001569	TGACG-motif	TGACG	578	583	cis-acting regulatory element involved in the MeJA-responsiveness
BjuA001569	ABRE	ACGTG	479	484	cis-acting element involved in the abscisic acid responsiveness
BjuA001569	ABRE	ACGTG	580	585	cis-acting element involved in the abscisic acid responsiveness
BjuA001569	ABRE	ACGTG	1082	1087	cis-acting element involved in the abscisic acid responsiveness
BjuA001569	ARE	AAACCA	487	493	cis-acting regulatory element essential for the anaerobic induction
BjuA001569	CAT-box	GCCACT	932	938	cis-acting regulatory element related to meristem expression
BjuA001569	MRE	AACCTAA	1493	1500	MYB binding site involved in light responsiveness
BjuA001569	G-box	CACGTC	579	585	cis-acting regulatory element involved in light responsiveness
BjuA001569	G-box	TACGTG	1081	1087	cis-acting regulatory element involved in light responsiveness
BjuA002075	TC-rich repeats	ATTCTCTAAC	123	132	cis-acting element involved in defense and stress responsiveness
BjuA002075	TC-rich repeats	GTTTTCTTAC	483	492	cis-acting element involved in defense and stress responsiveness
BjuA002075	G-Box	CACGTT	410	416	cis-acting regulatory element involved in light responsiveness
BjuA002075	G-Box	CACGTT	620	626	cis-acting regulatory element involved in light responsiveness
BjuA002075	G-Box	CACGTG	680	686	cis-acting regulatory element involved in light responsiveness
BjuA002075	G-Box	CACGTT	886	892	cis-acting regulatory element involved in light responsiveness
BjuA002075	G-Box	CACGTG	1349	1355	cis-acting regulatory element involved in light responsiveness
BjuA002075	G-Box	CACGTT	1456	1462	cis-acting regulatory element involved in light responsiveness
BjuA002075	CGTCA-motif	CGTCA	628	633	cis-acting regulatory element involved in the MeJA-responsiveness
BjuA002075	CGTCA-motif	CGTCA	1431	1436	cis-acting regulatory element involved in the MeJA-responsiveness
BjuA002075	LTR	CCGAAA	708	714	cis-acting element involved in low-temperature responsiveness
BjuA002075	LTR	CCGAAA	837	843	cis-acting element involved in low-temperature responsiveness
BjuA002075	ABRE	ACGTG	410	415	cis-acting element involved in the abscisic acid responsiveness
BjuA002075	ABRE	GCAACGTGTC	618	627	cis-acting element involved in the abscisic acid responsiveness
BjuA002075	ABRE	ACGTG	620	625	cis-acting element involved in the abscisic acid responsiveness
BjuA002075	ABRE	CACGTG	680	686	cis-acting element involved in the abscisic acid responsiveness
BjuA002075	ABRE	ACGTG	681	686	cis-acting element involved in the abscisic acid responsiveness
BjuA002075	ABRE	ACGTG	886	891	cis-acting element involved in the abscisic acid responsiveness
BjuA002075	ABRE	CACGTG	1349	1355	cis-acting element involved in the abscisic acid responsiveness
BjuA002075	ABRE	ACGTG	1350	1355	cis-acting element involved in the abscisic acid responsiveness
BjuA002075	ABRE	ACGTG	1457	1462	cis-acting element involved in the abscisic acid responsiveness
BjuA002075	TGACG-motif	TGACG	628	633	cis-acting regulatory element involved in the MeJA-responsiveness
BjuA002075	TGACG-motif	TGACG	1431	1436	cis-acting regulatory element involved in the MeJA-responsiveness
BjuA002075	ARE	AAACCA	199	205	cis-acting regulatory element essential for the anaerobic induction
BjuA002075	ARE	AAACCA	912	918	cis-acting regulatory element essential for the anaerobic induction
BjuA002075	ARE	AAACCA	1217	1223	cis-acting regulatory element essential for the anaerobic induction
BjuA002075	ARE	AAACCA	1357	1363	cis-acting regulatory element essential for the anaerobic induction
BjuA002075	CAT-box	GCCACT	653	659	cis-acting regulatory element related to meristem expression
BjuA002075	P-box	CCTTTTG	186	193	gibberellin-responsive element
BjuA002075	P-box	CCTTTTG	769	776	gibberellin-responsive element
BjuA002075	P-box	CCTTTTG	1018	1025	gibberellin-responsive element
BjuA002075	G-box	GCCACGTGGA	678	687	cis-acting regulatory element involved in light responsiveness
BjuA002075	G-box	CACGTG	680	686	cis-acting regulatory element involved in light responsiveness
BjuA002075	G-box	ACACGTGT	1348	1356	cis-acting regulatory element involved in light responsiveness
BjuA002075	G-box	CACGTG	1349	1355	cis-acting regulatory element involved in light responsiveness
BjuA002075	TGA-element	AACGAC	895	901	auxin-responsive element
BjuA002828	GC-motif	CCCCCG	1456	1462	enhancer-like element involved in anoxic specific inducibility
BjuA002828	ARE	AAACCA	185	191	cis-acting regulatory element essential for the anaerobic induction
BjuA002828	ARE	AAACCA	369	375	cis-acting regulatory element essential for the anaerobic induction
BjuA002828	ARE	AAACCA	1183	1189	cis-acting regulatory element essential for the anaerobic induction
BjuA002828	AuxRR-core	GGTCCAT	1230	1237	cis-acting regulatory element involved in auxin responsiveness
BjuA002828	ABRE	ACGTG	1133	1138	cis-acting element involved in the abscisic acid responsiveness
BjuA002828	ABRE	TACGGTC	1365	1372	cis-acting element involved in the abscisic acid responsiveness
BjuA002828	LTR	CCGAAA	535	541	cis-acting element involved in low-temperature responsiveness
BjuA002828	MRE	AACCTAA	225	232	MYB binding site involved in light responsiveness
BjuA002828	G-Box	CACGTT	1132	1138	cis-acting regulatory element involved in light responsiveness
BjuA002828	GT1-motif	GGTTAA	131	137	light responsive element
BjuA002828	GT1-motif	GGTTAAT	539	546	light responsive element
BjuA002828	GT1-motif	GGTTAA	1314	1320	light responsive element
BjuA003230	ARE	AAACCA	733	739	cis-acting regulatory element essential for the anaerobic induction
BjuA003230	ARE	AAACCA	1304	1310	cis-acting regulatory element essential for the anaerobic induction
BjuA003230	TGACG-motif	TGACG	1087	1092	cis-acting regulatory element involved in the MeJA-responsiveness
BjuA003230	TGACG-motif	TGACG	1090	1095	cis-acting regulatory element involved in the MeJA-responsiveness
BjuA003230	ABRE	CACGTG	482	488	cis-acting element involved in the abscisic acid responsiveness
BjuA003230	ABRE	ACGTG	483	488	cis-acting element involved in the abscisic acid responsiveness
BjuA003230	ABRE	ACGTG	521	526	cis-acting element involved in the abscisic acid responsiveness
BjuA003230	ABRE	ACGTG	1053	1058	cis-acting element involved in the abscisic acid responsiveness
BjuA003230	LTR	CCGAAA	98	104	cis-acting element involved in low-temperature responsiveness
BjuA003230	LTR	CCGAAA	106	112	cis-acting element involved in low-temperature responsiveness
BjuA003230	LTR	CCGAAA	127	133	cis-acting element involved in low-temperature responsiveness
BjuA003230	G-box	GCCACGTGGA	480	489	cis-acting regulatory element involved in light responsiveness
BjuA003230	G-box	CACGTG	482	488	cis-acting regulatory element involved in light responsiveness
BjuA003230	G-box	CACGAC	1165	1171	cis-acting regulatory element involved in light responsiveness
BjuA003230	Sp1	GGGCGG	1352	1358	light responsive element
BjuA003230	CGTCA-motif	CGTCA	1087	1092	cis-acting regulatory element involved in the MeJA-responsiveness
BjuA003230	CGTCA-motif	CGTCA	1090	1095	cis-acting regulatory element involved in the MeJA-responsiveness
BjuA003230	G-Box	CACGTG	482	488	cis-acting regulatory element involved in light responsiveness
BjuA003230	G-Box	CACGTT	520	526	cis-acting regulatory element involved in light responsiveness
BjuA003230	G-Box	CACGTT	1053	1059	cis-acting regulatory element involved in light responsiveness
BjuA005478	TGA-element	AACGAC	529	535	auxin-responsive element
BjuA005478	TGA-element	AACGAC	1369	1375	auxin-responsive element
BjuA005478	G-box	CACGTC	471	477	cis-acting regulatory element involved in light responsiveness
BjuA005478	G-box	CACGTG	620	626	cis-acting regulatory element involved in light responsiveness
BjuA005478	G-box	TAACACGTAG	1160	1169	cis-acting regulatory element involved in light responsiveness
BjuA005478	G-box	TACGTG	1161	1167	cis-acting regulatory element involved in light responsiveness
BjuA005478	TGACG-motif	TGACG	54	59	cis-acting regulatory element involved in the MeJA-responsiveness
BjuA005478	TGACG-motif	TGACG	872	877	cis-acting regulatory element involved in the MeJA-responsiveness
BjuA005478	TGACG-motif	TGACG	1208	1213	cis-acting regulatory element involved in the MeJA-responsiveness
BjuA005478	ABRE	ACGTG	471	476	cis-acting element involved in the abscisic acid responsiveness
BjuA005478	ABRE	CACGTG	620	626	cis-acting element involved in the abscisic acid responsiveness
BjuA005478	ABRE	ACGTG	621	626	cis-acting element involved in the abscisic acid responsiveness
BjuA005478	ABRE	ACGTG	818	823	cis-acting element involved in the abscisic acid responsiveness
BjuA005478	ABRE	ACGTG	1108	1113	cis-acting element involved in the abscisic acid responsiveness
BjuA005478	ABRE	ACGTG	1162	1167	cis-acting element involved in the abscisic acid responsiveness
BjuA005478	LTR	CCGAAA	1096	1102	cis-acting element involved in low-temperature responsiveness
BjuA005478	ARE	AAACCA	369	375	cis-acting regulatory element essential for the anaerobic induction
BjuA005478	ARE	AAACCA	707	713	cis-acting regulatory element essential for the anaerobic induction
BjuA005478	ARE	AAACCA	1029	1035	cis-acting regulatory element essential for the anaerobic induction
BjuA005478	ARE	AAACCA	1474	1480	cis-acting regulatory element essential for the anaerobic induction
BjuA005478	ARE	AAACCA	1489	1495	cis-acting regulatory element essential for the anaerobic induction
BjuA005478	TCA-element	CCATCTTTTT	37	46	cis-acting element involved in salicylic acid responsiveness
BjuA005478	CGTCA-motif	CGTCA	54	59	cis-acting regulatory element involved in the MeJA-responsiveness
BjuA005478	CGTCA-motif	CGTCA	872	877	cis-acting regulatory element involved in the MeJA-responsiveness
BjuA005478	CGTCA-motif	CGTCA	1208	1213	cis-acting regulatory element involved in the MeJA-responsiveness
BjuA005478	G-Box	CACGTG	620	626	cis-acting regulatory element involved in light responsiveness
BjuA005478	G-Box	CACGTT	817	823	cis-acting regulatory element involved in light responsiveness
BjuA005478	G-Box	CACGTT	1108	1114	cis-acting regulatory element involved in light responsiveness
BjuA005478	TC-rich repeats	GTTTTCTTAC	682	691	cis-acting element involved in defense and stress responsiveness
BjuA006024	G-Box	CACGTG	784	790	cis-acting regulatory element involved in light responsiveness
BjuA006024	G-Box	CACGTG	903	909	cis-acting regulatory element involved in light responsiveness
BjuA006024	CGTCA-motif	CGTCA	914	919	cis-acting regulatory element involved in the MeJA-responsiveness
BjuA006024	GT1-motif	GGTTAA	298	304	light responsive element
BjuA006024	circadian	CAAAGATATC	486	495	cis-acting regulatory element involved in circadian control
BjuA006024	circadian	CAAAGATATC	570	579	cis-acting regulatory element involved in circadian control
BjuA006024	TGACG-motif	TGACG	914	919	cis-acting regulatory element involved in the MeJA-responsiveness
BjuA006024	ABRE	ACGTG	738	743	cis-acting element involved in the abscisic acid responsiveness
BjuA006024	ABRE	CACGTG	784	790	cis-acting element involved in the abscisic acid responsiveness
BjuA006024	ABRE	ACGTG	785	790	cis-acting element involved in the abscisic acid responsiveness
BjuA006024	ABRE	CACGTG	903	909	cis-acting element involved in the abscisic acid responsiveness
BjuA006024	ABRE	ACGTG	904	909	cis-acting element involved in the abscisic acid responsiveness
BjuA006024	ABRE	ACGTG	916	921	cis-acting element involved in the abscisic acid responsiveness
BjuA006024	LTR	CCGAAA	174	180	cis-acting element involved in low-temperature responsiveness
BjuA006024	MRE	AACCTAA	300	307	MYB binding site involved in light responsiveness
BjuA006024	MRE	AACCTAA	1041	1048	MYB binding site involved in light responsiveness
BjuA006024	G-box	CCACGTAA	737	745	cis-acting regulatory element involved in light responsiveness
BjuA006024	G-box	TACGTG	738	744	cis-acting regulatory element involved in light responsiveness
BjuA006024	G-box	ACACGTGT	783	791	cis-acting regulatory element involved in light responsiveness
BjuA006024	G-box	CACGTG	784	790	cis-acting regulatory element involved in light responsiveness
BjuA006024	G-box	ACACGTGT	902	910	cis-acting regulatory element involved in light responsiveness
BjuA006024	G-box	CACGTG	903	909	cis-acting regulatory element involved in light responsiveness
BjuA006024	G-box	CACGTC	915	921	cis-acting regulatory element involved in light responsiveness
BjuA008307	CGTCA-motif	CGTCA	192	197	cis-acting regulatory element involved in the MeJA-responsiveness
BjuA008307	CGTCA-motif	CGTCA	905	910	cis-acting regulatory element involved in the MeJA-responsiveness
BjuA008307	TC-rich repeats	GTTTTCTTAC	470	479	cis-acting element involved in defense and stress responsiveness
BjuA008307	circadian	CAAAGATATC	744	753	cis-acting regulatory element involved in circadian control
BjuA008307	GT1-motif	GGTTAA	1183	1189	light responsive element
BjuA008307	TGACG-motif	TGACG	192	197	cis-acting regulatory element involved in the MeJA-responsiveness
BjuA008307	TGACG-motif	TGACG	905	910	cis-acting regulatory element involved in the MeJA-responsiveness
BjuA008307	ARE	AAACCA	832	838	cis-acting regulatory element essential for the anaerobic induction
BjuA008307	ARE	AAACCA	1111	1117	cis-acting regulatory element essential for the anaerobic induction
BjuA008307	ARE	AAACCA	1225	1231	cis-acting regulatory element essential for the anaerobic induction
BjuA008307	ARE	AAACCA	1380	1386	cis-acting regulatory element essential for the anaerobic induction
BjuA008307	MBS	CAACTG	204	210	MYB binding site involved in drought-inducibility
BjuA008715	ARE	AAACCA	974	980	cis-acting regulatory element essential for the anaerobic induction
BjuA008715	ARE	AAACCA	1477	1483	cis-acting regulatory element essential for the anaerobic induction
BjuA008715	TGACG-motif	TGACG	943	948	cis-acting regulatory element involved in the MeJA-responsiveness
BjuA008715	ABRE	TACGGTC	439	446	cis-acting element involved in the abscisic acid responsiveness
BjuA008715	ABRE	ACGTG	1253	1258	cis-acting element involved in the abscisic acid responsiveness
BjuA008715	G-box	TACGTG	1253	1259	cis-acting regulatory element involved in light responsiveness
BjuA008715	TGA-element	AACGAC	235	241	auxin-responsive element
BjuA008715	TC-rich repeats	GTTTTCTTAC	239	248	cis-acting element involved in defense and stress responsiveness
BjuA008715	CGTCA-motif	CGTCA	943	948	cis-acting regulatory element involved in the MeJA-responsiveness
BjuA008715	GT1-motif	GGTTAA	457	463	light responsive element
BjuA008715	GT1-motif	GGTTAAT	639	646	light responsive element
BjuA009096	GT1-motif	GGTTAA	870	876	light responsive element
BjuA009096	GT1-motif	GGTTAAT	1156	1163	light responsive element
BjuA009096	GT1-motif	GGTTAAT	1223	1230	light responsive element
BjuA009096	GT1-motif	GGTTAA	1224	1230	light responsive element
BjuA009096	G-Box	CACGTG	765	771	cis-acting regulatory element involved in light responsiveness
BjuA009096	G-Box	CACGTT	1186	1192	cis-acting regulatory element involved in light responsiveness
BjuA009096	CGTCA-motif	CGTCA	144	149	cis-acting regulatory element involved in the MeJA-responsiveness
BjuA009096	CGTCA-motif	CGTCA	375	380	cis-acting regulatory element involved in the MeJA-responsiveness
BjuA009096	TC-rich repeats	GTTTTCTTAC	1055	1064	cis-acting element involved in defense and stress responsiveness
BjuA009096	G-box	CACGTC	376	382	cis-acting regulatory element involved in light responsiveness
BjuA009096	G-box	ACACGTGT	764	772	cis-acting regulatory element involved in light responsiveness
BjuA009096	G-box	CACGTG	765	771	cis-acting regulatory element involved in light responsiveness
BjuA009096	TGA-element	AACGAC	779	785	auxin-responsive element
BjuA009096	MRE	AACCTAA	173	180	MYB binding site involved in light responsiveness
BjuA009096	MRE	AACCTAA	1153	1160	MYB binding site involved in light responsiveness
BjuA009096	CAT-box	GCCACT	446	452	cis-acting regulatory element related to meristem expression
BjuA009096	MBS	CAACTG	703	709	MYB binding site involved in drought-inducibility
BjuA009096	ABRE	ACGTG	377	382	cis-acting element involved in the abscisic acid responsiveness
BjuA009096	ABRE	CACGTG	765	771	cis-acting element involved in the abscisic acid responsiveness
BjuA009096	ABRE	ACGTG	766	771	cis-acting element involved in the abscisic acid responsiveness
BjuA009096	ABRE	ACGTG	1187	1192	cis-acting element involved in the abscisic acid responsiveness
BjuA009096	TGACG-motif	TGACG	144	149	cis-acting regulatory element involved in the MeJA-responsiveness
BjuA009096	TGACG-motif	TGACG	375	380	cis-acting regulatory element involved in the MeJA-responsiveness
BjuA010437	G-box	CACGAC	183	189	cis-acting regulatory element involved in light responsiveness
BjuA010437	G-box	CACGAC	384	390	cis-acting regulatory element involved in light responsiveness
BjuA010437	G-box	CCACGTAA	1209	1217	cis-acting regulatory element involved in light responsiveness
BjuA010437	G-box	TACGTG	1210	1216	cis-acting regulatory element involved in light responsiveness
BjuA010437	G-box	TGACACGTGGCTCT	1403	1416	cis-acting regulatory element involved in light responsiveness
BjuA010437	G-box	GCCACGTGGA	1406	1415	cis-acting regulatory element involved in light responsiveness
BjuA010437	G-box	CACGTG	1408	1414	cis-acting regulatory element involved in light responsiveness
BjuA010437	TGA-element	AACGAC	143	149	auxin-responsive element
BjuA010437	TGA-element	AACGAC	233	239	auxin-responsive element
BjuA010437	LTR	CCGAAA	958	964	cis-acting element involved in low-temperature responsiveness
BjuA010437	LTR	CCGAAA	1101	1107	cis-acting element involved in low-temperature responsiveness
BjuA010437	ABRE	ACGTG	93	98	cis-acting element involved in the abscisic acid responsiveness
BjuA010437	ABRE	ACGTG	295	300	cis-acting element involved in the abscisic acid responsiveness
BjuA010437	ABRE	ACGTG	1210	1215	cis-acting element involved in the abscisic acid responsiveness
BjuA010437	ABRE	GACACGTGGC	1406	1415	cis-acting element involved in the abscisic acid responsiveness
BjuA010437	ABRE	CACGTG	1408	1414	cis-acting element involved in the abscisic acid responsiveness
BjuA010437	ABRE	ACGTG	1409	1414	cis-acting element involved in the abscisic acid responsiveness
BjuA010437	TGACG-motif	TGACG	900	905	cis-acting regulatory element involved in the MeJA-responsiveness
BjuA010437	TGACG-motif	TGACG	1223	1228	cis-acting regulatory element involved in the MeJA-responsiveness
BjuA010437	ARE	AAACCA	1121	1127	cis-acting regulatory element essential for the anaerobic induction
BjuA010437	G-Box	CACGTT	93	99	cis-acting regulatory element involved in light responsiveness
BjuA010437	G-Box	CACGTT	295	301	cis-acting regulatory element involved in light responsiveness
BjuA010437	G-Box	CACGTG	1408	1414	cis-acting regulatory element involved in light responsiveness
BjuA010437	CGTCA-motif	CGTCA	900	905	cis-acting regulatory element involved in the MeJA-responsiveness
BjuA010437	CGTCA-motif	CGTCA	1223	1228	cis-acting regulatory element involved in the MeJA-responsiveness
BjuA012575	G-Box	CACGTT	241	247	cis-acting regulatory element involved in light responsiveness
BjuA012575	TC-rich repeats	GTTTTCTTAC	1308	1317	cis-acting element involved in defense and stress responsiveness
BjuA012575	G-box	TACGTG	856	862	cis-acting regulatory element involved in light responsiveness
BjuA012575	G-box	TACGTG	1305	1311	cis-acting regulatory element involved in light responsiveness
BjuA012575	ABRE	ACGTG	241	246	cis-acting element involved in the abscisic acid responsiveness
BjuA012575	ABRE	ACGTG	856	861	cis-acting element involved in the abscisic acid responsiveness
BjuA012575	ABRE	AACCCGG	1093	1100	cis-acting element involved in the abscisic acid responsiveness
BjuA012575	ABRE	ACGTG	1306	1311	cis-acting element involved in the abscisic acid responsiveness
BjuA012575	AuxRR-core	GGTCCAT	447	454	cis-acting regulatory element involved in auxin responsiveness
BjuA012575	ARE	AAACCA	78	84	cis-acting regulatory element essential for the anaerobic induction
BjuA012575	ARE	AAACCA	944	950	cis-acting regulatory element essential for the anaerobic induction
BjuA012575	ARE	AAACCA	1037	1043	cis-acting regulatory element essential for the anaerobic induction
BjuA012575	ARE	AAACCA	1369	1375	cis-acting regulatory element essential for the anaerobic induction
BjuA012577	GT1-motif	GGTTAA	539	545	light responsive element
BjuA012577	CGTCA-motif	CGTCA	953	958	cis-acting regulatory element involved in the MeJA-responsiveness
BjuA012577	G-box	TACGTG	1175	1181	cis-acting regulatory element involved in light responsiveness
BjuA012577	G-box	TACGTG	1324	1330	cis-acting regulatory element involved in light responsiveness
BjuA012577	MRE	AACCTAA	356	363	MYB binding site involved in light responsiveness
BjuA012577	MBS	CAACTG	12	18	MYB binding site involved in drought-inducibility
BjuA012577	TGACG-motif	TGACG	953	958	cis-acting regulatory element involved in the MeJA-responsiveness
BjuA012577	ABRE	GACACGTGGC	1173	1182	cis-acting element involved in the abscisic acid responsiveness
BjuA012577	ABRE	ACGTG	1176	1181	cis-acting element involved in the abscisic acid responsiveness
BjuA012577	ABRE	ACGTG	1325	1330	cis-acting element involved in the abscisic acid responsiveness
BjuA012577	ARE	AAACCA	445	451	cis-acting regulatory element essential for the anaerobic induction
BjuA012577	ARE	AAACCA	1043	1049	cis-acting regulatory element essential for the anaerobic induction
BjuA012577	ARE	AAACCA	1339	1345	cis-acting regulatory element essential for the anaerobic induction
BjuA012577	ARE	AAACCA	1378	1384	cis-acting regulatory element essential for the anaerobic induction
BjuA012644	ABRE	CACGTG	368	374	cis-acting element involved in the abscisic acid responsiveness
BjuA012644	ABRE	ACGTG	369	374	cis-acting element involved in the abscisic acid responsiveness
BjuA012644	ABRE	GACACGTGGC	395	404	cis-acting element involved in the abscisic acid responsiveness
BjuA012644	ABRE	CACGTG	397	403	cis-acting element involved in the abscisic acid responsiveness
BjuA012644	ABRE	ACGTG	398	403	cis-acting element involved in the abscisic acid responsiveness
BjuA012644	ABRE	ACGTG	903	908	cis-acting element involved in the abscisic acid responsiveness
BjuA012644	ARE	AAACCA	119	125	cis-acting regulatory element essential for the anaerobic induction
BjuA012644	ARE	AAACCA	308	314	cis-acting regulatory element essential for the anaerobic induction
BjuA012644	ARE	AAACCA	388	394	cis-acting regulatory element essential for the anaerobic induction
BjuA012644	ARE	AAACCA	1045	1051	cis-acting regulatory element essential for the anaerobic induction
BjuA012644	TGA-element	AACGAC	1	7	auxin-responsive element
BjuA012644	G-box	CACGTG	368	374	cis-acting regulatory element involved in light responsiveness
BjuA012644	G-box	ACACGTGGC	396	405	cis-acting regulatory element involved in light responsiveness
BjuA012644	G-box	CACGTG	397	403	cis-acting regulatory element involved in light responsiveness
BjuA012644	G-box	CACGTC	903	909	cis-acting regulatory element involved in light responsiveness
BjuA012644	P-box	CCTTTTG	510	517	gibberellin-responsive element
BjuA012644	G-Box	CACGTG	368	374	cis-acting regulatory element involved in light responsiveness
BjuA012644	G-Box	CACGTG	397	403	cis-acting regulatory element involved in light responsiveness
BjuA012644	GT1-motif	GGTTAA	501	507	light responsive element
BjuA012644	GT1-motif	GGTTAA	837	843	light responsive element
BjuA014103	ARE	AAACCA	110	116	cis-acting regulatory element essential for the anaerobic induction
BjuA014103	ARE	AAACCA	392	398	cis-acting regulatory element essential for the anaerobic induction
BjuA014103	ARE	AAACCA	1033	1039	cis-acting regulatory element essential for the anaerobic induction
BjuA014103	ABRE	ACGTG	628	633	cis-acting element involved in the abscisic acid responsiveness
BjuA014103	ABRE	ACGTG	744	749	cis-acting element involved in the abscisic acid responsiveness
BjuA014103	TGA-element	AACGAC	93	99	auxin-responsive element
BjuA014103	P-box	CCTTTTG	895	902	gibberellin-responsive element
BjuA014103	G-Box	CACGTT	628	634	cis-acting regulatory element involved in light responsiveness
BjuA014103	G-Box	CACGTT	744	750	cis-acting regulatory element involved in light responsiveness
BjuA014103	TC-rich repeats	GTTTTCTTAC	266	275	cis-acting element involved in defense and stress responsiveness
BjuA014103	GT1-motif	GGTTAA	33	39	light responsive element
BjuA014103	GT1-motif	GGTTAA	286	292	light responsive element
BjuA014103	GT1-motif	GGTTAA	1163	1169	light responsive element
BjuA014103	TCA-element	CCATCTTTTT	465	474	cis-acting element involved in salicylic acid responsiveness
BjuA014273	ARE	AAACCA	514	520	cis-acting regulatory element essential for the anaerobic induction
BjuA014273	ARE	AAACCA	1223	1229	cis-acting regulatory element essential for the anaerobic induction
BjuA014273	TGACG-motif	TGACG	314	319	cis-acting regulatory element involved in the MeJA-responsiveness
BjuA014273	ABRE	AACCCGG	978	985	cis-acting element involved in the abscisic acid responsiveness
BjuA014273	ABRE	ACGTG	1123	1128	cis-acting element involved in the abscisic acid responsiveness
BjuA014273	G-Box	CACGTT	1122	1128	cis-acting regulatory element involved in light responsiveness
BjuA014273	CGTCA-motif	CGTCA	314	319	cis-acting regulatory element involved in the MeJA-responsiveness
BjuA014273	TC-rich repeats	GTTTTCTTAC	580	589	cis-acting element involved in defense and stress responsiveness
BjuA014675	G-box	TAACACGTAG	728	737	cis-acting regulatory element involved in light responsiveness
BjuA014675	G-box	TACGTG	729	735	cis-acting regulatory element involved in light responsiveness
BjuA014675	CAT-box	GCCACT	686	692	cis-acting regulatory element related to meristem expression
BjuA014675	MRE	AACCTAA	939	946	MYB binding site involved in light responsiveness
BjuA014675	MRE	AACCTAA	1490	1497	MYB binding site involved in light responsiveness
BjuA014675	P-box	CCTTTTG	1019	1026	gibberellin-responsive element
BjuA014675	MBS	CAACTG	344	350	MYB binding site involved in drought-inducibility
BjuA014675	MBS	CAACTG	652	658	MYB binding site involved in drought-inducibility
BjuA014675	ABRE	ACGTG	730	735	cis-acting element involved in the abscisic acid responsiveness
BjuA014675	ARE	AAACCA	264	270	cis-acting regulatory element essential for the anaerobic induction
BjuA014675	circadian	CAAAGATATC	570	579	cis-acting regulatory element involved in circadian control
BjuA014675	GT1-motif	GGTTAAT	936	943	light responsive element
BjuA014675	GT1-motif	GGTTAA	937	943	light responsive element
BjuA014675	TC-rich repeats	ATTCTCTAAC	529	538	cis-acting element involved in defense and stress responsiveness
BjuA014686	G-box	TACGTG	60	66	cis-acting regulatory element involved in light responsiveness
BjuA014686	TGA-element	AACGAC	1133	1139	auxin-responsive element
BjuA014686	TGA-element	AACGAC	1408	1414	auxin-responsive element
BjuA014686	MBS	CAACTG	793	799	MYB binding site involved in drought-inducibility
BjuA014686	ARE	AAACCA	1010	1016	cis-acting regulatory element essential for the anaerobic induction
BjuA014686	ABRE	GCAACGTGTC	58	67	cis-acting element involved in the abscisic acid responsiveness
BjuA014686	ABRE	TACGTGTC	60	68	cis-acting element involved in the abscisic acid responsiveness
BjuA014686	ABRE	ACGTG	61	66	cis-acting element involved in the abscisic acid responsiveness
BjuA014686	ABRE	ACGTG	1260	1265	cis-acting element involved in the abscisic acid responsiveness
BjuA014686	TGACG-motif	TGACG	1113	1118	cis-acting regulatory element involved in the MeJA-responsiveness
BjuA014686	TGACG-motif	TGACG	1116	1121	cis-acting regulatory element involved in the MeJA-responsiveness
BjuA014686	G-Box	CACGTT	1259	1265	cis-acting regulatory element involved in light responsiveness
BjuA014686	CGTCA-motif	CGTCA	1113	1118	cis-acting regulatory element involved in the MeJA-responsiveness
BjuA014686	CGTCA-motif	CGTCA	1116	1121	cis-acting regulatory element involved in the MeJA-responsiveness
BjuA015073	circadian	CAAAGATATC	313	322	cis-acting regulatory element involved in circadian control
BjuA015073	CGTCA-motif	CGTCA	487	492	cis-acting regulatory element involved in the MeJA-responsiveness
BjuA015073	Sp1	GGGCGG	671	677	light responsive element
BjuA015073	P-box	CCTTTTG	1260	1267	gibberellin-responsive element
BjuA015073	G-box	CAGACGTGGCA	482	492	cis-acting regulatory element involved in light responsiveness
BjuA015073	G-box	CACGTC	485	491	cis-acting regulatory element involved in light responsiveness
BjuA015073	G-box	TAACACGTAG	563	572	cis-acting regulatory element involved in light responsiveness
BjuA015073	G-box	TACGTG	564	570	cis-acting regulatory element involved in light responsiveness
BjuA015073	G-box	TACGTG	920	926	cis-acting regulatory element involved in light responsiveness
BjuA015073	G-box	CACGAC	1087	1093	cis-acting regulatory element involved in light responsiveness
BjuA015073	TGA-element	AACGAC	440	446	auxin-responsive element
BjuA015073	TGACG-motif	TGACG	487	492	cis-acting regulatory element involved in the MeJA-responsiveness
BjuA015073	ABRE	ACGTG	485	490	cis-acting element involved in the abscisic acid responsiveness
BjuA015073	ABRE	ACGTG	565	570	cis-acting element involved in the abscisic acid responsiveness
BjuA015073	ABRE	ACGTG	921	926	cis-acting element involved in the abscisic acid responsiveness
BjuA015073	ARE	AAACCA	990	996	cis-acting regulatory element essential for the anaerobic induction
BjuA015073	AuxRR-core	GGTCCAT	263	270	cis-acting regulatory element involved in auxin responsiveness
BjuA015073	AuxRR-core	GGTCCAT	424	431	cis-acting regulatory element involved in auxin responsiveness
BjuA015229	TGACG-motif	TGACG	774	779	cis-acting regulatory element involved in the MeJA-responsiveness
BjuA015229	TGACG-motif	TGACG	1121	1126	cis-acting regulatory element involved in the MeJA-responsiveness
BjuA015229	ABRE	ACGTG	1304	1309	cis-acting element involved in the abscisic acid responsiveness
BjuA015229	ARE	AAACCA	1206	1212	cis-acting regulatory element essential for the anaerobic induction
BjuA015229	MRE	AACCTAA	198	205	MYB binding site involved in light responsiveness
BjuA015229	MRE	AACCTAA	613	620	MYB binding site involved in light responsiveness
BjuA015229	MRE	AACCTAA	784	791	MYB binding site involved in light responsiveness
BjuA015229	CAT-box	GCCACT	1135	1141	cis-acting regulatory element related to meristem expression
BjuA015229	CGTCA-motif	CGTCA	774	779	cis-acting regulatory element involved in the MeJA-responsiveness
BjuA015229	CGTCA-motif	CGTCA	1121	1126	cis-acting regulatory element involved in the MeJA-responsiveness
BjuA015229	G-Box	CACGTT	1304	1310	cis-acting regulatory element involved in light responsiveness
BjuA015229	TCA-element	CCATCTTTTT	172	181	cis-acting element involved in salicylic acid responsiveness
BjuA016969	GT1-motif	GGTTAA	58	64	light responsive element
BjuA016969	TC-rich repeats	ATTCTCTAAC	607	617	cis-acting element involved in defense and stress responsiveness
BjuA016969	CGTCA-motif	CGTCA	241	246	cis-acting regulatory element involved in the MeJA-responsiveness
BjuA016969	CGTCA-motif	CGTCA	667	672	cis-acting regulatory element involved in the MeJA-responsiveness
BjuA016969	TGACG-motif	TGACG	241	246	cis-acting regulatory element involved in the MeJA-responsiveness
BjuA016969	TGACG-motif	TGACG	667	672	cis-acting regulatory element involved in the MeJA-responsiveness
BjuA017309	TC-rich repeats	GTTTTCTTAC	1157	1166	cis-acting element involved in defense and stress responsiveness
BjuA017309	G-Box	CACGTT	246	252	cis-acting regulatory element involved in light responsiveness
BjuA017309	G-Box	CACGTT	353	359	cis-acting regulatory element involved in light responsiveness
BjuA017309	CGTCA-motif	CGTCA	125	130	cis-acting regulatory element involved in the MeJA-responsiveness
BjuA017309	CGTCA-motif	CGTCA	250	255	cis-acting regulatory element involved in the MeJA-responsiveness
BjuA017309	MBS	CAACTG	594	600	MYB binding site involved in drought-inducibility
BjuA017309	ABRE	ACGTG	247	252	cis-acting element involved in the abscisic acid responsiveness
BjuA017309	ABRE	ACGTG	354	359	cis-acting element involved in the abscisic acid responsiveness
BjuA017309	ABRE	GCCGCGTGGC	1422	1431	cis-acting element involved in the abscisic acid responsiveness
BjuA017309	TGACG-motif	TGACG	125	130	cis-acting regulatory element involved in the MeJA-responsiveness
BjuA017309	TGACG-motif	TGACG	250	255	cis-acting regulatory element involved in the MeJA-responsiveness
BjuA017309	ARE	AAACCA	178	184	cis-acting regulatory element essential for the anaerobic induction
BjuA017309	ARE	AAACCA	1369	1375	cis-acting regulatory element essential for the anaerobic induction
BjuA017316	G-Box	CACGTG	620	626	cis-acting regulatory element involved in light responsiveness
BjuA017316	G-Box	CACGTT	978	984	cis-acting regulatory element involved in light responsiveness
BjuA017316	G-Box	CACGTG	1104	1110	cis-acting regulatory element involved in light responsiveness
BjuA017316	TC-rich repeats	ATTCTCTAAC	218	227	cis-acting element involved in defense and stress responsiveness
BjuA017316	GT1-motif	GGTTAA	369	375	light responsive element
BjuA017316	ABRE	CACGTG	620	626	cis-acting element involved in the abscisic acid responsiveness
BjuA017316	ABRE	ACGTG	621	626	cis-acting element involved in the abscisic acid responsiveness
BjuA017316	ABRE	ACGTG	978	983	cis-acting element involved in the abscisic acid responsiveness
BjuA017316	ABRE	CACGTG	1104	1110	cis-acting element involved in the abscisic acid responsiveness
BjuA017316	ABRE	ACGTG	1105	1110	cis-acting element involved in the abscisic acid responsiveness
BjuA017316	ARE	AAACCA	932	938	cis-acting regulatory element essential for the anaerobic induction
BjuA017316	ARE	AAACCA	1153	1159	cis-acting regulatory element essential for the anaerobic induction
BjuA017316	ARE	AAACCA	1468	1474	cis-acting regulatory element essential for the anaerobic induction
BjuA017316	G-box	CACGTG	620	626	cis-acting regulatory element involved in light responsiveness
BjuA017316	G-box	CACGTG	1104	1110	cis-acting regulatory element involved in light responsiveness
BjuA017316	P-box	CCTTTTG	493	500	gibberellin-responsive element
BjuA017316	P-box	CCTTTTG	1390	1397	gibberellin-responsive element
BjuA018344	MBS	CAACTG	593	599	MYB binding site involved in drought-inducibility
BjuA018344	TGA-element	AACGAC	1299	1305	auxin-responsive element
BjuA018344	G-box	CACGAC	1182	1188	cis-acting regulatory element involved in light responsiveness
BjuA018344	ARE	AAACCA	233	239	cis-acting regulatory element essential for the anaerobic induction
BjuA018344	ARE	AAACCA	1373	1379	cis-acting regulatory element essential for the anaerobic induction
BjuA018344	TGACG-motif	TGACG	187	192	cis-acting regulatory element involved in the MeJA-responsiveness
BjuA018344	ABRE	ACGTG	570	575	cis-acting element involved in the abscisic acid responsiveness
BjuA018344	ABRE	GCAACGTGTC	1018	1027	cis-acting element involved in the abscisic acid responsiveness
BjuA018344	TCA-element	CCATCTTTTT	743	752	cis-acting element involved in salicylic acid responsiveness
BjuA018344	CGTCA-motif	CGTCA	187	192	cis-acting regulatory element involved in the MeJA-responsiveness
BjuA018344	G-Box	CACGTT	570	576	cis-acting regulatory element involved in light responsiveness
BjuA018972	ARE	AAACCA	1070	1076	cis-acting regulatory element essential for the anaerobic induction
BjuA018972	TGACG-motif	TGACG	259	264	cis-acting regulatory element involved in the MeJA-responsiveness
BjuA018972	TGACG-motif	TGACG	1475	1480	cis-acting regulatory element involved in the MeJA-responsiveness
BjuA018972	ABRE	ACGTG	171	176	cis-acting element involved in the abscisic acid responsiveness
BjuA018972	ABRE	CACGTG	228	234	cis-acting element involved in the abscisic acid responsiveness
BjuA018972	ABRE	ACGTG	229	234	cis-acting element involved in the abscisic acid responsiveness
BjuA018972	ABRE	CACGTG	292	298	cis-acting element involved in the abscisic acid responsiveness
BjuA018972	ABRE	ACGTG	293	298	cis-acting element involved in the abscisic acid responsiveness
BjuA018972	ABRE	CACGTG	338	344	cis-acting element involved in the abscisic acid responsiveness
BjuA018972	ABRE	ACGTG	339	344	cis-acting element involved in the abscisic acid responsiveness
BjuA018972	ABRE	TACGTGTC	349	357	cis-acting element involved in the abscisic acid responsiveness
BjuA018972	ABRE	ACGTG	350	355	cis-acting element involved in the abscisic acid responsiveness
BjuA018972	ABRE	CACGTG	1240	1246	cis-acting element involved in the abscisic acid responsiveness
BjuA018972	ABRE	ACGTG	1241	1246	cis-acting element involved in the abscisic acid responsiveness
BjuA018972	LTR	CCGAAA	1135	1141	cis-acting element involved in low-temperature responsiveness
BjuA018972	GC-motif	CCCCCG	1117	1123	enhancer-like element involved in anoxic specific inducibility
BjuA018972	G-box	TACGTG	170	176	cis-acting regulatory element involved in light responsiveness
BjuA018972	G-box	CACGTG	228	234	cis-acting regulatory element involved in light responsiveness
BjuA018972	G-box	ACACGTGT	291	299	cis-acting regulatory element involved in light responsiveness
BjuA018972	G-box	CACGTG	292	298	cis-acting regulatory element involved in light responsiveness
BjuA018972	G-box	ACACGTGT	337	345	cis-acting regulatory element involved in light responsiveness
BjuA018972	G-box	CACGTG	338	344	cis-acting regulatory element involved in light responsiveness
BjuA018972	G-box	TACGTG	349	355	cis-acting regulatory element involved in light responsiveness
BjuA018972	G-box	CACGTG	1240	1246	cis-acting regulatory element involved in light responsiveness
BjuA018972	CAT-box	GCCACT	481	487	cis-acting regulatory element related to meristem expression
BjuA018972	Sp1	GGGCGG	552	558	light responsive element
BjuA018972	CGTCA-motif	CGTCA	259	264	cis-acting regulatory element involved in the MeJA-responsiveness
BjuA018972	CGTCA-motif	CGTCA	1475	1480	cis-acting regulatory element involved in the MeJA-responsiveness
BjuA018972	G-Box	CACGTG	228	234	cis-acting regulatory element involved in light responsiveness
BjuA018972	G-Box	CACGTG	292	298	cis-acting regulatory element involved in light responsiveness
BjuA018972	G-Box	CACGTG	338	344	cis-acting regulatory element involved in light responsiveness
BjuA018972	G-Box	CACGTGAAA	1237	1246	cis-acting regulatory element involved in light responsiveness
BjuA018972	G-Box	CACGTG	1240	1246	cis-acting regulatory element involved in light responsiveness
BjuA018972	TC-rich repeats	GTTTTCTTAC	329	338	cis-acting element involved in defense and stress responsiveness
BjuA018972	circadian	CAAAGATATC	869	878	cis-acting regulatory element involved in circadian control
BjuA018972	TCA-element	CCATCTTTTT	419	428	cis-acting element involved in salicylic acid responsiveness
BjuA018972	TCA-element	CCATCTTTTT	695	704	cis-acting element involved in salicylic acid responsiveness
BjuA018972	TCA-element	CCATCTTTTT	1444	1453	cis-acting element involved in salicylic acid responsiveness
BjuA021448	G-box	CACGTC	787	793	cis-acting regulatory element involved in light responsiveness
BjuA021448	3-AF1 binding site	TAAGAGAGGAA	929	939	light responsive element
BjuA021448	3-AF1 binding site	TAAGAGAGGAA	1436	1446	light responsive element
BjuA021448	ARE	AAACCA	240	246	cis-acting regulatory element essential for the anaerobic induction
BjuA021448	ARE	AAACCA	1429	1435	cis-acting regulatory element essential for the anaerobic induction
BjuA021448	ARE	AAACCA	1474	1480	cis-acting regulatory element essential for the anaerobic induction
BjuA021448	ABRE	ACGTG	787	792	cis-acting element involved in the abscisic acid responsiveness
BjuA021448	ABRE	ACGTG	818	823	cis-acting element involved in the abscisic acid responsiveness
BjuA021448	G-Box	CACGTT	817	823	cis-acting regulatory element involved in light responsiveness
BjuA022725	TC-rich repeats	GTTTTCTTAC	758	767	cis-acting element involved in defense and stress responsiveness
BjuA022725	TC-rich repeats	GTTTTCTTAC	946	955	cis-acting element involved in defense and stress responsiveness
BjuA022725	CGTCA-motif	CGTCA	444	449	cis-acting regulatory element involved in the MeJA-responsiveness
BjuA022725	CGTCA-motif	CGTCA	1067	1072	cis-acting regulatory element involved in the MeJA-responsiveness
BjuA022725	CGTCA-motif	CGTCA	1283	1288	cis-acting regulatory element involved in the MeJA-responsiveness
BjuA022725	G-Box	CACGTT	1286	1292	cis-acting regulatory element involved in light responsiveness
BjuA022725	TCA-element	CCATCTTTTT	373	382	cis-acting element involved in salicylic acid responsiveness
BjuA022725	TCA-element	CCATCTTTTT	1001	1010	cis-acting element involved in salicylic acid responsiveness
BjuA022725	GT1-motif	GGTTAAT	70	77	light responsive element
BjuA022725	GT1-motif	GGTTAA	71	77	light responsive element
BjuA022725	LTR	CCGAAA	598	604	cis-acting element involved in low-temperature responsiveness
BjuA022725	ABRE	TACGGTC	754	761	cis-acting element involved in the abscisic acid responsiveness
BjuA022725	ABRE	ACGTG	1065	1070	cis-acting element involved in the abscisic acid responsiveness
BjuA022725	ABRE	ACGTG	1286	1291	cis-acting element involved in the abscisic acid responsiveness
BjuA022725	TGACG-motif	TGACG	444	449	cis-acting regulatory element involved in the MeJA-responsiveness
BjuA022725	TGACG-motif	TGACG	1067	1072	cis-acting regulatory element involved in the MeJA-responsiveness
BjuA022725	TGACG-motif	TGACG	1283	1288	cis-acting regulatory element involved in the MeJA-responsiveness
BjuA022725	MBS	CAACTG	1302	1308	MYB binding site involved in drought-inducibility
BjuA022725	CAT-box	GCCACT	1340	1346	cis-acting regulatory element related to meristem expression
BjuA022725	TGA-element	AACGAC	36	42	auxin-responsive element
BjuA022725	TGA-element	AACGAC	153	159	auxin-responsive element
BjuA022725	TGA-element	AACGAC	546	552	auxin-responsive element
BjuA022725	TGA-element	AACGAC	1440	1446	auxin-responsive element
BjuA022725	G-box	CACGTC	1065	1071	cis-acting regulatory element involved in light responsiveness
BjuA024129	GT1-motif	GGTTAA	524	530	light responsive element
BjuA024129	GT1-motif	GTGTGTGAA	1392	1401	light responsive element
BjuA024129	circadian	CAAAGATATC	379	388	cis-acting regulatory element involved in circadian control
BjuA024129	TCA-element	CCATCTTTTT	1423	1432	cis-acting element involved in salicylic acid responsiveness
BjuA024129	CGTCA-motif	CGTCA	112	117	cis-acting regulatory element involved in the MeJA-responsiveness
BjuA024129	G-Box	CACGTT	546	552	cis-acting regulatory element involved in light responsiveness
BjuA024129	G-box	CACGTC	110	116	cis-acting regulatory element involved in light responsiveness
BjuA024129	G-box	CACGTC	600	606	cis-acting regulatory element involved in light responsiveness
BjuA024129	MBS	CAACTG	803	809	MYB binding site involved in drought-inducibility
BjuA024129	ARE	AAACCA	1377	1383	cis-acting regulatory element essential for the anaerobic induction
BjuA024129	TGACG-motif	TGACG	112	117	cis-acting regulatory element involved in the MeJA-responsiveness
BjuA024129	ABRE	ACGTG	110	115	cis-acting element involved in the abscisic acid responsiveness
BjuA024129	ABRE	ACGTG	546	551	cis-acting element involved in the abscisic acid responsiveness
BjuA024129	ABRE	ACGTG	600	605	cis-acting element involved in the abscisic acid responsiveness
BjuA024436	G-box	CACGAC	480	486	cis-acting regulatory element involved in light responsiveness
BjuA024436	G-box	TACGTG	1379	1385	cis-acting regulatory element involved in light responsiveness
BjuA024436	3-AF1 binding site	TAAGAGAGGAA	1467	1477	light responsive element
BjuA024436	ARE	AAACCA	590	596	cis-acting regulatory element essential for the anaerobic induction
BjuA024436	TGACG-motif	TGACG	635	640	cis-acting regulatory element involved in the MeJA-responsiveness
BjuA024436	ABRE	ACGTG	868	873	cis-acting element involved in the abscisic acid responsiveness
BjuA024436	ABRE	ACGTG	1115	1120	cis-acting element involved in the abscisic acid responsiveness
BjuA024436	ABRE	ACGTG	1379	1384	cis-acting element involved in the abscisic acid responsiveness
BjuA024436	TCA-element	TCAGAAGAGG	1440	1449	cis-acting element involved in salicylic acid responsiveness
BjuA024436	GT1-motif	GGTTAA	945	951	light responsive element
BjuA024436	GT1-motif	GGTTAA	1096	1102	light responsive element
BjuA024436	G-Box	CACGTT	868	874	cis-acting regulatory element involved in light responsiveness
BjuA024436	G-Box	CACGTT	1114	1120	cis-acting regulatory element involved in light responsiveness
BjuA024436	CGTCA-motif	CGTCA	635	640	cis-acting regulatory element involved in the MeJA-responsiveness
BjuA025064	G-box	CACGTG	1390	1396	cis-acting regulatory element involved in light responsiveness
BjuA025064	ARE	AAACCA	346	352	cis-acting regulatory element essential for the anaerobic induction
BjuA025064	AuxRR-core	GGTCCAT	863	870	cis-acting regulatory element involved in auxin responsiveness
BjuA025064	TGACG-motif	TGACG	869	874	cis-acting regulatory element involved in the MeJA-responsiveness
BjuA025064	ABRE	CACGTG	1390	1396	cis-acting element involved in the abscisic acid responsiveness
BjuA025064	ABRE	ACGTG	1391	1396	cis-acting element involved in the abscisic acid responsiveness
BjuA025064	G-Box	CACGTG	1390	1396	cis-acting regulatory element involved in light responsiveness
BjuA025064	CGTCA-motif	CGTCA	869	874	cis-acting regulatory element involved in the MeJA-responsiveness
BjuA025127	TCA-element	CCATCTTTTT	443	452	cis-acting element involved in salicylic acid responsiveness
BjuA025127	TC-rich repeats	GTTTTCTTAC	1105	1114	cis-acting element involved in defense and stress responsiveness
BjuA025127	TC-rich repeats	GTTTTCTTAC	1397	1406	cis-acting element involved in defense and stress responsiveness
BjuA025127	TGA-element	AACGAC	954	960	auxin-responsive element
BjuA025127	CAT-box	GCCACT	18	24	cis-acting regulatory element related to meristem expression
BjuA025127	P-box	CCTTTTG	1169	1176	gibberellin-responsive element
BjuA025127	ARE	AAACCA	703	709	cis-acting regulatory element essential for the anaerobic induction
BjuA025359	circadian	CAAAGATATC	232	241	cis-acting regulatory element involved in circadian control
BjuA025359	GT1-motif	GGTTAA	1280	1286	light responsive element
BjuA025359	TC-rich repeats	ATTCTCTAAC	412	421	cis-acting element involved in defense and stress responsiveness
BjuA025359	P-box	CCTTTTG	885	892	gibberellin-responsive element
BjuA025359	ARE	AAACCA	384	390	cis-acting regulatory element essential for the anaerobic induction
BjuA025359	ARE	AAACCA	1012	1018	cis-acting regulatory element essential for the anaerobic induction
BjuA025359	ARE	AAACCA	1344	1350	cis-acting regulatory element essential for the anaerobic induction
BjuA025359	ARE	AAACCA	1439	1445	cis-acting regulatory element essential for the anaerobic induction
BjuA025359	AuxRR-core	GGTCCAT	559	566	cis-acting regulatory element involved in auxin responsiveness
BjuA025542	TCA-element	CCATCTTTTT	297	306	cis-acting element involved in salicylic acid responsiveness
BjuA025542	TC-rich repeats	GTTTTCTTAC	77	86	cis-acting element involved in defense and stress responsiveness
BjuA025542	TC-rich repeats	GTTTTCTTAC	1125	1134	cis-acting element involved in defense and stress responsiveness
BjuA025542	TGA-element	AACGAC	1221	1227	auxin-responsive element
BjuA025542	MRE	AACCTAA	144	151	MYB binding site involved in light responsiveness
BjuA025542	MRE	AACCTAA	1066	1073	MYB binding site involved in light responsiveness
BjuA025542	ARE	AAACCA	287	293	cis-acting regulatory element essential for the anaerobic induction
BjuA025542	ABRE	TACGGTC	984	991	cis-acting element involved in the abscisic acid responsiveness
BjuA025542	ABRE	GACACGTGGC	1140	1149	cis-acting element involved in the abscisic acid responsiveness
BjuA025558	CGTCA-motif	CGTCA	984	989	cis-acting regulatory element involved in the MeJA-responsiveness
BjuA025558	G-Box	CACGTT	59	65	cis-acting regulatory element involved in light responsiveness
BjuA025558	TCA-element	CCATCTTTTT	716	725	cis-acting element involved in salicylic acid responsiveness
BjuA025558	TCA-element	CCATCTTTTT	771	780	cis-acting element involved in salicylic acid responsiveness
BjuA025558	ARE	AAACCA	426	432	cis-acting regulatory element essential for the anaerobic induction
BjuA025558	TGACG-motif	TGACG	984	989	cis-acting regulatory element involved in the MeJA-responsiveness
BjuA025558	ABRE	GCAACGTGTC	57	66	cis-acting element involved in the abscisic acid responsiveness
BjuA025558	ABRE	ACGTG	60	65	cis-acting element involved in the abscisic acid responsiveness
BjuA025558	ABRE	GACACGTGGC	1058	1067	cis-acting element involved in the abscisic acid responsiveness
BjuA025558	TGA-element	AACGAC	1144	1150	auxin-responsive element
BjuA025558	MBS	CAACTG	12	18	MYB binding site involved in drought-inducibility
BjuA026586	circadian	CAAAGATATC	1025	1034	cis-acting regulatory element involved in circadian control
BjuA026586	circadian	CAAAGATATC	1029	1038	cis-acting regulatory element involved in circadian control
BjuA026586	GT1-motif	GGTTAAT	741	748	light responsive element
BjuA026586	GT1-motif	GGTTAA	742	748	light responsive element
BjuA026586	CGTCA-motif	CGTCA	360	365	cis-acting regulatory element involved in the MeJA-responsiveness
BjuA026586	P-box	CCTTTTG	1070	1077	gibberellin-responsive element
BjuA026586	CAT-box	GCCACT	564	570	cis-acting regulatory element related to meristem expression
BjuA026586	MRE	AACCTAA	1206	1213	MYB binding site involved in light responsiveness
BjuA026586	TGACG-motif	TGACG	360	365	cis-acting regulatory element involved in the MeJA-responsiveness
BjuA026586	ARE	AAACCA	97	103	cis-acting regulatory element essential for the anaerobic induction
BjuA026652	TCA-element	CCATCTTTTT	146	155	cis-acting element involved in salicylic acid responsiveness
BjuA026652	circadian	CAAAGATATC	568	577	cis-acting regulatory element involved in circadian control
BjuA026652	GT1-motif	GGTTAA	686	692	light responsive element
BjuA026652	GT1-motif	GGTTAAT	727	734	light responsive element
BjuA026652	TC-rich repeats	ATTCTCTAAC	787	796	cis-acting element involved in defense and stress responsiveness
BjuA026652	G-Box	CACGTT	679	685	cis-acting regulatory element involved in light responsiveness
BjuA026652	TGA-element	AACGAC	40	46	auxin-responsive element
BjuA026652	LTR	CCGAAA	396	402	cis-acting element involved in low-temperature responsiveness
BjuA026652	LTR	CCGAAA	441	447	cis-acting element involved in low-temperature responsiveness
BjuA026652	LTR	CCGAAA	512	518	cis-acting element involved in low-temperature responsiveness
BjuA026652	ABRE	ACGTG	680	685	cis-acting element involved in the abscisic acid responsiveness
BjuA026652	ARE	AAACCA	244	250	cis-acting regulatory element essential for the anaerobic induction
BjuA026652	ARE	AAACCA	428	434	cis-acting regulatory element essential for the anaerobic induction
BjuA026652	ARE	AAACCA	617	623	cis-acting regulatory element essential for the anaerobic induction
BjuA026652	AuxRR-core	GGTCCAT	652	659	cis-acting regulatory element involved in auxin responsiveness
BjuA026821	G-box	CACGTC	532	538	cis-acting regulatory element involved in light responsiveness
BjuA026821	TGA-element	AACGAC	1274	1280	auxin-responsive element
BjuA026821	ARE	AAACCA	573	579	cis-acting regulatory element essential for the anaerobic induction
BjuA026821	ABRE	ACGTG	532	537	cis-acting element involved in the abscisic acid responsiveness
BjuA026821	ABRE	ACGTG	801	806	cis-acting element involved in the abscisic acid responsiveness
BjuA026821	GT1-motif	GGTTAAT	158	165	light responsive element
BjuA026821	GT1-motif	GGTTAA	543	549	light responsive element
BjuA026821	TCA-element	CCATCTTTTT	1195	1204	cis-acting element involved in salicylic acid responsiveness
BjuA026821	G-Box	CACGTT	800	806	cis-acting regulatory element involved in light responsiveness
BjuA026821	TC-rich repeats	GTTTTCTTAC	1038	1047	cis-acting element involved in defense and stress responsiveness
BjuA027015	TGA-element	AACGAC	347	353	auxin-responsive element
BjuA027015	3-AF1 binding site	TAAGAGAGGAA	1252	1262	light responsive element
BjuA027015	ARE	AAACCA	126	132	cis-acting regulatory element essential for the anaerobic induction
BjuA027015	ARE	AAACCA	453	459	cis-acting regulatory element essential for the anaerobic induction
BjuA027015	TGACG-motif	TGACG	267	272	cis-acting regulatory element involved in the MeJA-responsiveness
BjuA027015	GT1-motif	GGTTAA	38	44	light responsive element
BjuA027015	TCA-element	CCATCTTTTT	1273	1282	cis-acting element involved in salicylic acid responsiveness
BjuA027015	CGTCA-motif	CGTCA	267	272	cis-acting regulatory element involved in the MeJA-responsiveness
BjuA027015	Sp1	GGGCGG	323	329	light responsive element
BjuA028313	TGACG-motif	TGACG	359	364	cis-acting regulatory element involved in the MeJA-responsiveness
BjuA028313	TGACG-motif	TGACG	745	750	cis-acting regulatory element involved in the MeJA-responsiveness
BjuA028313	TGACG-motif	TGACG	1368	1373	cis-acting regulatory element involved in the MeJA-responsiveness
BjuA028313	ABRE	CACGTG	393	399	cis-acting element involved in the abscisic acid responsiveness
BjuA028313	ABRE	ACGTG	394	399	cis-acting element involved in the abscisic acid responsiveness
BjuA028313	ABRE	ACGTG	452	457	cis-acting element involved in the abscisic acid responsiveness
BjuA028313	ABRE	ACGTG	753	758	cis-acting element involved in the abscisic acid responsiveness
BjuA028313	MBS	CAACTG	1306	1312	MYB binding site involved in drought-inducibility
BjuA028313	G-box	ACACGTGT	392	400	cis-acting regulatory element involved in light responsiveness
BjuA028313	G-box	CACGTG	393	399	cis-acting regulatory element involved in light responsiveness
BjuA028313	TGA-element	AACGAC	500	506	auxin-responsive element
BjuA028313	TC-rich repeats	GTTTTCTTAC	276	285	cis-acting element involved in defense and stress responsiveness
BjuA028313	TC-rich repeats	ATTCTCTAAC	1442	1451	cis-acting element involved in defense and stress responsiveness
BjuA028313	G-Box	CACGTG	393	399	cis-acting regulatory element involved in light responsiveness
BjuA028313	G-Box	CACGTT	451	457	cis-acting regulatory element involved in light responsiveness
BjuA028313	G-Box	CACGTT	752	758	cis-acting regulatory element involved in light responsiveness
BjuA028313	CGTCA-motif	CGTCA	359	364	cis-acting regulatory element involved in the MeJA-responsiveness
BjuA028313	CGTCA-motif	CGTCA	745	750	cis-acting regulatory element involved in the MeJA-responsiveness
BjuA028313	CGTCA-motif	CGTCA	1368	1373	cis-acting regulatory element involved in the MeJA-responsiveness
BjuA029457	MBS	CAACTG	165	171	MYB binding site involved in drought-inducibility
BjuA029457	MBS	CAACTG	611	617	MYB binding site involved in drought-inducibility
BjuA029457	MBS	CAACTG	876	882	MYB binding site involved in drought-inducibility
BjuA029457	MBS	CAACTG	1437	1443	MYB binding site involved in drought-inducibility
BjuA029457	TGA-element	AACGAC	1297	1303	auxin-responsive element
BjuA029457	3-AF1 binding site	TAAGAGAGGAA	1254	1264	light responsive element
BjuA029457	ARE	AAACCA	595	601	cis-acting regulatory element essential for the anaerobic induction
BjuA029457	ARE	AAACCA	806	812	cis-acting regulatory element essential for the anaerobic induction
BjuA029457	LTR	CCGAAA	459	465	cis-acting element involved in low-temperature responsiveness
BjuA029457	TCA-element	CCATCTTTTT	1275	1284	cis-acting element involved in salicylic acid responsiveness
BjuA029457	GT1-motif	GGTTAAT	545	552	light responsive element
BjuA029457	GT1-motif	GGTTAA	1405	1411	light responsive element
BjuA029457	TC-rich repeats	GTTTTCTTAC	769	778	cis-acting element involved in defense and stress responsiveness
BjuA029457	SARE	TTCGACCATCTT	1090	1102	cis-acting element involved in salicylic acid responsiveness
BjuA031284	circadian	CAAAGATATC	144	153	cis-acting regulatory element involved in circadian control
BjuA031284	GT1-motif	GGTTAA	954	960	light responsive element
BjuA031284	TCA-element	TCAGAAGAGG	562	571	cis-acting element involved in salicylic acid responsiveness
BjuA031284	CGTCA-motif	CGTCA	217	222	cis-acting regulatory element involved in the MeJA-responsiveness
BjuA031284	CGTCA-motif	CGTCA	719	724	cis-acting regulatory element involved in the MeJA-responsiveness
BjuA031284	TGA-element	AACGAC	745	751	auxin-responsive element
BjuA031284	MRE	AACCTAA	488	495	MYB binding site involved in light responsiveness
BjuA031284	ABRE	AACCCGG	1309	1316	cis-acting element involved in the abscisic acid responsiveness
BjuA031284	TGACG-motif	TGACG	217	222	cis-acting regulatory element involved in the MeJA-responsiveness
BjuA031284	TGACG-motif	TGACG	719	724	cis-acting regulatory element involved in the MeJA-responsiveness
BjuA031302	GT1-motif	GGTTAA	909	915	light responsive element
BjuA031302	circadian	CAAAGATATC	711	720	cis-acting regulatory element involved in circadian control
BjuA031302	TCA-element	CCATCTTTTT	313	322	cis-acting element involved in salicylic acid responsiveness
BjuA031302	Sp1	GGGCGG	1018	1024	light responsive element
BjuA031302	CGTCA-motif	CGTCA	162	167	cis-acting regulatory element involved in the MeJA-responsiveness
BjuA031302	CGTCA-motif	CGTCA	1109	1114	cis-acting regulatory element involved in the MeJA-responsiveness
BjuA031302	TGA-element	AACGAC	1104	1110	auxin-responsive element
BjuA031302	MBS	CAACTG	565	571	MYB binding site involved in drought-inducibility
BjuA031302	ARE	AAACCA	740	746	cis-acting regulatory element essential for the anaerobic induction
BjuA031302	TGACG-motif	TGACG	162	167	cis-acting regulatory element involved in the MeJA-responsiveness
BjuA031302	TGACG-motif	TGACG	1109	1114	cis-acting regulatory element involved in the MeJA-responsiveness
BjuA031472	MBS	CAACTG	723	729	MYB binding site involved in drought-inducibility
BjuA031472	ARE	AAACCA	695	701	cis-acting regulatory element essential for the anaerobic induction
BjuA031472	GC-motif	CCCCCG	3	9	enhancer-like element involved in anoxic specific inducibility
BjuA031472	TCA-element	CCATCTTTTT	1033	1042	cis-acting element involved in salicylic acid responsiveness
BjuA032576	3-AF1 binding site	TAAGAGAGGAA	1468	1478	light responsive element
BjuA032576	CAT-box	GCCACT	300	306	cis-acting regulatory element related to meristem expression
BjuA032576	ARE	AAACCA	102	108	cis-acting regulatory element essential for the anaerobic induction
BjuA032576	ARE	AAACCA	128	134	cis-acting regulatory element essential for the anaerobic induction
BjuA032576	ARE	AAACCA	220	226	cis-acting regulatory element essential for the anaerobic induction
BjuA032576	ARE	AAACCA	363	369	cis-acting regulatory element essential for the anaerobic induction
BjuA032576	ARE	AAACCA	395	401	cis-acting regulatory element essential for the anaerobic induction
BjuA032576	ARE	AAACCA	640	646	cis-acting regulatory element essential for the anaerobic induction
BjuA032576	ARE	AAACCA	660	666	cis-acting regulatory element essential for the anaerobic induction
BjuA032576	ARE	AAACCA	1419	1425	cis-acting regulatory element essential for the anaerobic induction
BjuA032576	ARE	AAACCA	1486	1492	cis-acting regulatory element essential for the anaerobic induction
BjuA032576	TGACG-motif	TGACG	413	418	cis-acting regulatory element involved in the MeJA-responsiveness
BjuA032576	TGACG-motif	TGACG	590	595	cis-acting regulatory element involved in the MeJA-responsiveness
BjuA032576	TGACG-motif	TGACG	593	598	cis-acting regulatory element involved in the MeJA-responsiveness
BjuA032576	GT1-motif	GGTTAAT	329	336	light responsive element
BjuA032576	GT1-motif	GGTTAA	488	494	light responsive element
BjuA032576	GT1-motif	GGTTAA	636	642	light responsive element
BjuA032576	circadian	CAAAGATATC	446	455	cis-acting regulatory element involved in circadian control
BjuA032576	TCA-element	TCAGAAGAGG	1256	1265	cis-acting element involved in salicylic acid responsiveness
BjuA032576	CGTCA-motif	CGTCA	413	418	cis-acting regulatory element involved in the MeJA-responsiveness
BjuA032576	CGTCA-motif	CGTCA	590	595	cis-acting regulatory element involved in the MeJA-responsiveness
BjuA032576	CGTCA-motif	CGTCA	593	598	cis-acting regulatory element involved in the MeJA-responsiveness
BjuA032576	TC-rich repeats	GTTTTCTTAC	379	388	cis-acting element involved in defense and stress responsiveness
BjuA032964	G-box	CACGTG	172	178	cis-acting regulatory element involved in light responsiveness
BjuA032964	G-box	TACGTG	1069	1075	cis-acting regulatory element involved in light responsiveness
BjuA032964	LTR	CCGAAA	202	208	cis-acting element involved in low-temperature responsiveness
BjuA032964	LTR	CCGAAA	854	860	cis-acting element involved in low-temperature responsiveness
BjuA032964	LTR	CCGAAA	1486	1492	cis-acting element involved in low-temperature responsiveness
BjuA032964	ABRE	CACGTG	172	178	cis-acting element involved in the abscisic acid responsiveness
BjuA032964	ABRE	ACGTG	173	178	cis-acting element involved in the abscisic acid responsiveness
BjuA032964	ABRE	ACGTG	1070	1075	cis-acting element involved in the abscisic acid responsiveness
BjuA032964	ARE	AAACCA	1324	1330	cis-acting regulatory element essential for the anaerobic induction
BjuA032964	ARE	AAACCA	1420	1426	cis-acting regulatory element essential for the anaerobic induction
BjuA032964	ARE	AAACCA	1430	1436	cis-acting regulatory element essential for the anaerobic induction
BjuA032964	ARE	AAACCA	1478	1484	cis-acting regulatory element essential for the anaerobic induction
BjuA032964	GT1-motif	GGTTAA	167	173	light responsive element
BjuA032964	GT1-motif	GGTTAA	1260	1266	light responsive element
BjuA032964	TCA-element	CCATCTTTTT	627	636	cis-acting element involved in salicylic acid responsiveness
BjuA032964	G-Box	CACGTG	172	178	cis-acting regulatory element involved in light responsiveness
BjuA032964	Sp1	GGGCGG	913	919	light responsive element
BjuA033921	GT1-motif	GGTTAAT	544	551	light responsive element
BjuA033921	GT1-motif	GGTTAA	545	551	light responsive element
BjuA033921	CGTCA-motif	CGTCA	427	432	cis-acting regulatory element involved in the MeJA-responsiveness
BjuA033921	CGTCA-motif	CGTCA	558	563	cis-acting regulatory element involved in the MeJA-responsiveness
BjuA033921	CGTCA-motif	CGTCA	1337	1342	cis-acting regulatory element involved in the MeJA-responsiveness
BjuA033921	CGTCA-motif	CGTCA	1402	1407	cis-acting regulatory element involved in the MeJA-responsiveness
BjuA033921	G-Box	CACGTT	329	335	cis-acting regulatory element involved in light responsiveness
BjuA033921	G-Box	CACGTT	550	556	cis-acting regulatory element involved in light responsiveness
BjuA033921	G-Box	CACGTG	608	614	cis-acting regulatory element involved in light responsiveness
BjuA033921	G-Box	CACGTT	818	824	cis-acting regulatory element involved in light responsiveness
BjuA033921	G-Box	CACGTG	1301	1307	cis-acting regulatory element involved in light responsiveness
BjuA033921	G-Box	CACGTT	1427	1433	cis-acting regulatory element involved in light responsiveness
BjuA033921	TGA-element	AACGAC	827	833	auxin-responsive element
BjuA033921	G-box	GCCACGTGGA	606	615	cis-acting regulatory element involved in light responsiveness
BjuA033921	G-box	CACGTG	608	614	cis-acting regulatory element involved in light responsiveness
BjuA033921	G-box	ACACGTGT	1300	1308	cis-acting regulatory element involved in light responsiveness
BjuA033921	G-box	CACGTG	1301	1307	cis-acting regulatory element involved in light responsiveness
BjuA033921	P-box	CCTTTTG	699	706	gibberellin-responsive element
BjuA033921	TGACG-motif	TGACG	427	432	cis-acting regulatory element involved in the MeJA-responsiveness
BjuA033921	TGACG-motif	TGACG	558	563	cis-acting regulatory element involved in the MeJA-responsiveness
BjuA033921	TGACG-motif	TGACG	1337	1342	cis-acting regulatory element involved in the MeJA-responsiveness
BjuA033921	TGACG-motif	TGACG	1402	1407	cis-acting regulatory element involved in the MeJA-responsiveness
BjuA033921	ABRE	ACGTG	329	334	cis-acting element involved in the abscisic acid responsiveness
BjuA033921	ABRE	ACGTG	550	555	cis-acting element involved in the abscisic acid responsiveness
BjuA033921	ABRE	CACGTG	608	614	cis-acting element involved in the abscisic acid responsiveness
BjuA033921	ABRE	ACGTG	609	614	cis-acting element involved in the abscisic acid responsiveness
BjuA033921	ABRE	ACGTG	818	823	cis-acting element involved in the abscisic acid responsiveness
BjuA033921	ABRE	CACGTG	1301	1307	cis-acting element involved in the abscisic acid responsiveness
BjuA033921	ABRE	ACGTG	1302	1307	cis-acting element involved in the abscisic acid responsiveness
BjuA033921	ABRE	ACGTG	1428	1433	cis-acting element involved in the abscisic acid responsiveness
BjuA033921	LTR	CCGAAA	638	644	cis-acting element involved in low-temperature responsiveness
BjuA033921	LTR	CCGAAA	791	797	cis-acting element involved in low-temperature responsiveness
BjuA033921	ARE	AAACCA	840	846	cis-acting regulatory element essential for the anaerobic induction
BjuA033921	ARE	AAACCA	1309	1315	cis-acting regulatory element essential for the anaerobic induction
BjuA034470	ARE	AAACCA	1374	1380	cis-acting regulatory element essential for the anaerobic induction
BjuA034470	MRE	AACCTAA	806	813	MYB binding site involved in light responsiveness
BjuA035384	AuxRR-core	GGTCCAT	785	792	cis-acting regulatory element involved in auxin responsiveness
BjuA035384	ABRE	ACGTG	80	85	cis-acting element involved in the abscisic acid responsiveness
BjuA035384	ABRE	GACACGTGGC	1241	1250	cis-acting element involved in the abscisic acid responsiveness
BjuA035384	ABRE	CACGTG	1243	1249	cis-acting element involved in the abscisic acid responsiveness
BjuA035384	ABRE	ACGTG	1244	1249	cis-acting element involved in the abscisic acid responsiveness
BjuA035384	TGACG-motif	TGACG	296	301	cis-acting regulatory element involved in the MeJA-responsiveness
BjuA035384	TGACG-motif	TGACG	413	418	cis-acting regulatory element involved in the MeJA-responsiveness
BjuA035384	LTR	CCGAAA	781	787	cis-acting element involved in low-temperature responsiveness
BjuA035384	G-box	TAACACGTAG	863	872	cis-acting regulatory element involved in light responsiveness
BjuA035384	G-box	ACACGTGT	1242	1250	cis-acting regulatory element involved in light responsiveness
BjuA035384	G-box	CACGTG	1243	1249	cis-acting regulatory element involved in light responsiveness
BjuA035384	TGA-element	AACGAC	506	512	auxin-responsive element
BjuA035384	G-Box	CACGTT	80	86	cis-acting regulatory element involved in light responsiveness
BjuA035384	G-Box	CACGTG	1243	1249	cis-acting regulatory element involved in light responsiveness
BjuA035384	CGTCA-motif	CGTCA	296	301	cis-acting regulatory element involved in the MeJA-responsiveness
BjuA035384	CGTCA-motif	CGTCA	413	418	cis-acting regulatory element involved in the MeJA-responsiveness
BjuA035384	TCA-element	CCATCTTTTT	525	534	cis-acting element involved in salicylic acid responsiveness
BjuA035384	TCA-element	CCATCTTTTT	1305	1314	cis-acting element involved in salicylic acid responsiveness
BjuA035384	GT1-motif	GGTTAA	1489	1495	light responsive element
BjuA035385	P-box	CCTTTTG	1023	1030	gibberellin-responsive element
BjuA035385	G-box	ACACGTGT	1242	1250	cis-acting regulatory element involved in light responsiveness
BjuA035385	G-box	CACGTG	1243	1249	cis-acting regulatory element involved in light responsiveness
BjuA035385	ARE	AAACCA	217	223	cis-acting regulatory element essential for the anaerobic induction
BjuA035385	LTR	CCGAAA	526	532	cis-acting element involved in low-temperature responsiveness
BjuA035385	ABRE	GACACGTGGC	1241	1250	cis-acting element involved in the abscisic acid responsiveness
BjuA035385	ABRE	CACGTG	1243	1249	cis-acting element involved in the abscisic acid responsiveness
BjuA035385	ABRE	ACGTG	1244	1249	cis-acting element involved in the abscisic acid responsiveness
BjuA035385	TCA-element	CCATCTTTTT	1305	1314	cis-acting element involved in salicylic acid responsiveness
BjuA035385	GT1-motif	GGTTAA	514	520	light responsive element
BjuA035385	GT1-motif	GGTTAA	1489	1495	light responsive element
BjuA035385	G-Box	CACGTG	1243	1249	cis-acting regulatory element involved in light responsiveness
BjuA035826	CGTCA-motif	CGTCA	632	637	cis-acting regulatory element involved in the MeJA-responsiveness
BjuA035826	CGTCA-motif	CGTCA	658	663	cis-acting regulatory element involved in the MeJA-responsiveness
BjuA035826	P-box	CCTTTTG	896	903	gibberellin-responsive element
BjuA035826	P-box	CCTTTTG	1375	1382	gibberellin-responsive element
BjuA035826	CAT-box	GCCACT	730	736	cis-acting regulatory element related to meristem expression
BjuA035826	G-box	CACGTC	633	639	cis-acting regulatory element involved in light responsiveness
BjuA035826	G-box	TACGTG	675	681	cis-acting regulatory element involved in light responsiveness
BjuA035826	TGACG-motif	TGACG	632	637	cis-acting regulatory element involved in the MeJA-responsiveness
BjuA035826	TGACG-motif	TGACG	658	663	cis-acting regulatory element involved in the MeJA-responsiveness
BjuA035826	ABRE	AACCCGG	569	576	cis-acting element involved in the abscisic acid responsiveness
BjuA035826	ABRE	AACCCGG	572	579	cis-acting element involved in the abscisic acid responsiveness
BjuA035826	ABRE	ACGTG	634	639	cis-acting element involved in the abscisic acid responsiveness
BjuA035826	ABRE	ACGTG	676	681	cis-acting element involved in the abscisic acid responsiveness
BjuA036326	GT1-motif	GGTTAA	242	248	light responsive element
BjuA036326	G-Box	CACGTT	943	949	cis-acting regulatory element involved in light responsiveness
BjuA036326	CGTCA-motif	CGTCA	176	181	cis-acting regulatory element involved in the MeJA-responsiveness
BjuA036326	CGTCA-motif	CGTCA	456	461	cis-acting regulatory element involved in the MeJA-responsiveness
BjuA036326	CGTCA-motif	CGTCA	516	521	cis-acting regulatory element involved in the MeJA-responsiveness
BjuA036326	CGTCA-motif	CGTCA	522	527	cis-acting regulatory element involved in the MeJA-responsiveness
BjuA036326	CGTCA-motif	CGTCA	559	564	cis-acting regulatory element involved in the MeJA-responsiveness
BjuA036326	CGTCA-motif	CGTCA	601	606	cis-acting regulatory element involved in the MeJA-responsiveness
BjuA036326	CGTCA-motif	CGTCA	633	638	cis-acting regulatory element involved in the MeJA-responsiveness
BjuA036326	CGTCA-motif	CGTCA	652	657	cis-acting regulatory element involved in the MeJA-responsiveness
BjuA036326	CGTCA-motif	CGTCA	674	679	cis-acting regulatory element involved in the MeJA-responsiveness
BjuA036326	CGTCA-motif	CGTCA	687	692	cis-acting regulatory element involved in the MeJA-responsiveness
BjuA036326	CGTCA-motif	CGTCA	974	979	cis-acting regulatory element involved in the MeJA-responsiveness
BjuA036326	CGTCA-motif	CGTCA	986	991	cis-acting regulatory element involved in the MeJA-responsiveness
BjuA036326	MBS	CAACTG	236	242	MYB binding site involved in drought-inducibility
BjuA036326	MBS	CAACTG	534	540	MYB binding site involved in drought-inducibility
BjuA036326	TGA-element	AACGAC	1086	1092	auxin-responsive element
BjuA036326	TGA-element	AACGAC	1314	1320	auxin-responsive element
BjuA036326	TGACG-motif	TGACG	176	181	cis-acting regulatory element involved in the MeJA-responsiveness
BjuA036326	TGACG-motif	TGACG	456	461	cis-acting regulatory element involved in the MeJA-responsiveness
BjuA036326	TGACG-motif	TGACG	516	521	cis-acting regulatory element involved in the MeJA-responsiveness
BjuA036326	TGACG-motif	TGACG	522	527	cis-acting regulatory element involved in the MeJA-responsiveness
BjuA036326	TGACG-motif	TGACG	559	564	cis-acting regulatory element involved in the MeJA-responsiveness
BjuA036326	TGACG-motif	TGACG	601	606	cis-acting regulatory element involved in the MeJA-responsiveness
BjuA036326	TGACG-motif	TGACG	633	638	cis-acting regulatory element involved in the MeJA-responsiveness
BjuA036326	TGACG-motif	TGACG	652	657	cis-acting regulatory element involved in the MeJA-responsiveness
BjuA036326	TGACG-motif	TGACG	674	679	cis-acting regulatory element involved in the MeJA-responsiveness
BjuA036326	TGACG-motif	TGACG	687	692	cis-acting regulatory element involved in the MeJA-responsiveness
BjuA036326	TGACG-motif	TGACG	974	979	cis-acting regulatory element involved in the MeJA-responsiveness
BjuA036326	TGACG-motif	TGACG	986	991	cis-acting regulatory element involved in the MeJA-responsiveness
BjuA036326	ABRE	ACGTG	944	949	cis-acting element involved in the abscisic acid responsiveness
BjuA036326	LTR	CCGAAA	327	333	cis-acting element involved in low-temperature responsiveness
BjuA036326	LTR	CCGAAA	510	516	cis-acting element involved in low-temperature responsiveness
BjuA036326	ARE	AAACCA	298	304	cis-acting regulatory element essential for the anaerobic induction
BjuA036326	ARE	AAACCA	330	336	cis-acting regulatory element essential for the anaerobic induction
BjuA036326	ARE	AAACCA	346	352	cis-acting regulatory element essential for the anaerobic induction
BjuA036543	GT1-motif	GGTTAA	167	173	light responsive element
BjuA036543	CGTCA-motif	CGTCA	669	674	cis-acting regulatory element involved in the MeJA-responsiveness
BjuA036543	CGTCA-motif	CGTCA	694	699	cis-acting regulatory element involved in the MeJA-responsiveness
BjuA036543	CGTCA-motif	CGTCA	816	821	cis-acting regulatory element involved in the MeJA-responsiveness
BjuA036543	MRE	AACCTAA	164	171	MYB binding site involved in light responsiveness
BjuA036543	P-box	CCTTTTG	1177	1184	gibberellin-responsive element
BjuA036543	G-box	TACGTG	1086	1092	cis-acting regulatory element involved in light responsiveness
BjuA036543	ABRE	ACGTG	1086	1091	cis-acting element involved in the abscisic acid responsiveness
BjuA036543	TGACG-motif	TGACG	669	674	cis-acting regulatory element involved in the MeJA-responsiveness
BjuA036543	TGACG-motif	TGACG	694	699	cis-acting regulatory element involved in the MeJA-responsiveness
BjuA036543	TGACG-motif	TGACG	816	821	cis-acting regulatory element involved in the MeJA-responsiveness
BjuA036543	LTR	CCGAAA	111	117	cis-acting element involved in low-temperature responsiveness
BjuA036544	TGACG-motif	TGACG	669	674	cis-acting regulatory element involved in the MeJA-responsiveness
BjuA036544	TGACG-motif	TGACG	694	699	cis-acting regulatory element involved in the MeJA-responsiveness
BjuA036544	TGACG-motif	TGACG	816	821	cis-acting regulatory element involved in the MeJA-responsiveness
BjuA036544	ABRE	ACGTG	1086	1091	cis-acting element involved in the abscisic acid responsiveness
BjuA036544	LTR	CCGAAA	111	117	cis-acting element involved in low-temperature responsiveness
BjuA036544	P-box	CCTTTTG	1177	1184	gibberellin-responsive element
BjuA036544	MRE	AACCTAA	164	171	MYB binding site involved in light responsiveness
BjuA036544	G-box	TACGTG	1086	1092	cis-acting regulatory element involved in light responsiveness
BjuA036544	CGTCA-motif	CGTCA	669	674	cis-acting regulatory element involved in the MeJA-responsiveness
BjuA036544	CGTCA-motif	CGTCA	694	699	cis-acting regulatory element involved in the MeJA-responsiveness
BjuA036544	CGTCA-motif	CGTCA	816	821	cis-acting regulatory element involved in the MeJA-responsiveness
BjuA036544	GT1-motif	GGTTAA	167	173	light responsive element
BjuA037531	CAT-box	GCCACT	314	320	cis-acting regulatory element related to meristem expression
BjuA037531	CAT-box	GCCACT	935	941	cis-acting regulatory element related to meristem expression
BjuA037531	G-box	CACGAC	1098	1104	cis-acting regulatory element involved in light responsiveness
BjuA037531	G-box	ACACGTGGC	1102	1111	cis-acting regulatory element involved in light responsiveness
BjuA037531	G-box	CACGTG	1103	1109	cis-acting regulatory element involved in light responsiveness
BjuA037531	ARE	AAACCA	53	59	cis-acting regulatory element essential for the anaerobic induction
BjuA037531	ABRE	ACGTG	417	422	cis-acting element involved in the abscisic acid responsiveness
BjuA037531	ABRE	ACGTG	983	988	cis-acting element involved in the abscisic acid responsiveness
BjuA037531	ABRE	GCAACGTGTC	1101	1110	cis-acting element involved in the abscisic acid responsiveness
BjuA037531	ABRE	CACGTG	1103	1109	cis-acting element involved in the abscisic acid responsiveness
BjuA037531	ABRE	ACGTG	1104	1109	cis-acting element involved in the abscisic acid responsiveness
BjuA037531	ABRE	ACGTG	1273	1278	cis-acting element involved in the abscisic acid responsiveness
BjuA037531	LTR	CCGAAA	1435	1441	cis-acting element involved in low-temperature responsiveness
BjuA037531	circadian	CAAAGATATC	385	394	cis-acting regulatory element involved in circadian control
BjuA037531	circadian	CAAAGATATC	479	488	cis-acting regulatory element involved in circadian control
BjuA037531	circadian	CAAAGATATC	689	698	cis-acting regulatory element involved in circadian control
BjuA037531	G-Box	CACGTT	416	422	cis-acting regulatory element involved in light responsiveness
BjuA037531	G-Box	CACGTT	983	989	cis-acting regulatory element involved in light responsiveness
BjuA037531	G-Box	CACGTG	1103	1109	cis-acting regulatory element involved in light responsiveness
BjuA037531	G-Box	CACGTT	1273	1279	cis-acting regulatory element involved in light responsiveness
BjuA040338	ARE	AAACCA	1189	1195	cis-acting regulatory element essential for the anaerobic induction
BjuA040338	ARE	AAACCA	1321	1327	cis-acting regulatory element essential for the anaerobic induction
BjuA040338	ABRE	ACGTG	461	466	cis-acting element involved in the abscisic acid responsiveness
BjuA040338	ABRE	ACGTG	531	536	cis-acting element involved in the abscisic acid responsiveness
BjuA040338	P-box	CCTTTTG	1452	1459	gibberellin-responsive element
BjuA040338	G-box	TACGTG	531	537	cis-acting regulatory element involved in light responsiveness
BjuA040338	G-Box	CACGTT	461	467	cis-acting regulatory element involved in light responsiveness
BjuA040338	GT1-motif	GGTTAAT	814	821	light responsive element
BjuA040338	GT1-motif	GGTTAA	815	821	light responsive element
BjuA040338	GT1-motif	GTGTGTGAA	1305	1314	light responsive element
BjuA040728	circadian	CAAAGATATC	1053	1062	cis-acting regulatory element involved in circadian control
BjuA040728	GT1-motif	GCGGTAATT	524	533	light responsive element
BjuA040728	GT1-motif	GGTTAA	1117	1123	light responsive element
BjuA040728	ARE	AAACCA	209	215	cis-acting regulatory element essential for the anaerobic induction
BjuA040728	ARE	AAACCA	587	593	cis-acting regulatory element essential for the anaerobic induction
BjuA040728	ARE	AAACCA	695	701	cis-acting regulatory element essential for the anaerobic induction
BjuA040728	ARE	AAACCA	956	962	cis-acting regulatory element essential for the anaerobic induction
BjuA040728	ARE	AAACCA	1434	1440	cis-acting regulatory element essential for the anaerobic induction
BjuA040759	ABRE	ACGTG	405	410	cis-acting element involved in the abscisic acid responsiveness
BjuA040759	ABRE	ACGTG	733	738	cis-acting element involved in the abscisic acid responsiveness
BjuA040759	ABRE	CGCACGTGTC	760	770	cis-acting element involved in the abscisic acid responsiveness
BjuA040759	ABRE	CACGTG	762	768	cis-acting element involved in the abscisic acid responsiveness
BjuA040759	ABRE	ACGTG	763	768	cis-acting element involved in the abscisic acid responsiveness
BjuA040759	ABRE	ACGTG	1025	1030	cis-acting element involved in the abscisic acid responsiveness
BjuA040759	G-Box	CACGTT	405	411	cis-acting regulatory element involved in light responsiveness
BjuA040759	G-Box	CACGTG	762	768	cis-acting regulatory element involved in light responsiveness
BjuA040759	G-box	TAACACGTAG	730	739	cis-acting regulatory element involved in light responsiveness
BjuA040759	G-box	TACGTG	733	739	cis-acting regulatory element involved in light responsiveness
BjuA040759	G-box	CACGTG	762	768	cis-acting regulatory element involved in light responsiveness
BjuA040759	G-box	CACGTC	1024	1030	cis-acting regulatory element involved in light responsiveness
BjuA041107	G-Box	CACGTT	970	976	cis-acting regulatory element involved in light responsiveness
BjuA041107	G-Box	CACGTT	1257	1263	cis-acting regulatory element involved in light responsiveness
BjuA041107	CGTCA-motif	CGTCA	1335	1340	cis-acting regulatory element involved in the MeJA-responsiveness
BjuA041107	TC-rich repeats	ATTCTCTAAC	193	202	cis-acting element involved in defense and stress responsiveness
BjuA041107	MRE	AACCTAA	804	811	MYB binding site involved in light responsiveness
BjuA041107	MRE	AACCTAA	1066	1073	MYB binding site involved in light responsiveness
BjuA041107	ABRE	ACGTG	970	975	cis-acting element involved in the abscisic acid responsiveness
BjuA041107	ABRE	ACGTG	1257	1262	cis-acting element involved in the abscisic acid responsiveness
BjuA041107	TGACG-motif	TGACG	1335	1340	cis-acting regulatory element involved in the MeJA-responsiveness
BjuA041107	ARE	AAACCA	488	494	cis-acting regulatory element essential for the anaerobic induction
BjuA041107	ARE	AAACCA	1166	1172	cis-acting regulatory element essential for the anaerobic induction
BjuA041305	ARE	AAACCA	124	130	cis-acting regulatory element essential for the anaerobic induction
BjuA041305	ARE	AAACCA	394	400	cis-acting regulatory element essential for the anaerobic induction
BjuA041305	ARE	AAACCA	1100	1106	cis-acting regulatory element essential for the anaerobic induction
BjuA041305	ABRE	ACGTG	66	71	cis-acting element involved in the abscisic acid responsiveness
BjuA041305	ABRE	ACGTG	344	349	cis-acting element involved in the abscisic acid responsiveness
BjuA041305	ABRE	ACGTG	723	728	cis-acting element involved in the abscisic acid responsiveness
BjuA041305	ABRE	ACGTG	1286	1291	cis-acting element involved in the abscisic acid responsiveness
BjuA041305	G-box	TAAACGTG	63	71	cis-acting regulatory element involved in light responsiveness
BjuA041305	G-box	TAACACGTAG	1283	1292	cis-acting regulatory element involved in light responsiveness
BjuA041305	G-box	TACGTG	1286	1292	cis-acting regulatory element involved in light responsiveness
BjuA041305	MBS	CAACTG	75	81	MYB binding site involved in drought-inducibility
BjuA041305	P-box	CCTTTTG	313	320	gibberellin-responsive element
BjuA041305	CAT-box	GCCACT	844	850	cis-acting regulatory element related to meristem expression
BjuA041305	CAT-box	GCCACT	905	911	cis-acting regulatory element related to meristem expression
BjuA041305	G-Box	CACGTT	65	71	cis-acting regulatory element involved in light responsiveness
BjuA041305	G-Box	CACGTT	344	350	cis-acting regulatory element involved in light responsiveness
BjuA041305	G-Box	CACGTT	722	728	cis-acting regulatory element involved in light responsiveness
BjuA041305	GT1-motif	GGTTAA	119	125	light responsive element
BjuA041565	TGA-element	AACGAC	694	700	auxin-responsive element
BjuA041565	TGACG-motif	TGACG	280	285	cis-acting regulatory element involved in the MeJA-responsiveness
BjuA041565	ABRE	ACGTG	116	121	cis-acting element involved in the abscisic acid responsiveness
BjuA041565	LTR	CCGAAA	273	279	cis-acting element involved in low-temperature responsiveness
BjuA041565	ARE	AAACCA	53	59	cis-acting regulatory element essential for the anaerobic induction
BjuA041565	ARE	AAACCA	947	953	cis-acting regulatory element essential for the anaerobic induction
BjuA041565	G-Box	CACGTT	115	121	cis-acting regulatory element involved in light responsiveness
BjuA041565	CGTCA-motif	CGTCA	280	285	cis-acting regulatory element involved in the MeJA-responsiveness
BjuA041795	ARE	AAACCA	14	20	cis-acting regulatory element essential for the anaerobic induction
BjuA041795	ARE	AAACCA	492	498	cis-acting regulatory element essential for the anaerobic induction
BjuA041795	ARE	AAACCA	684	690	cis-acting regulatory element essential for the anaerobic induction
BjuA041795	TC-rich repeats	GTTTTCTTAC	722	731	cis-acting element involved in defense and stress responsiveness
BjuA041795	TC-rich repeats	GTTTTCTTAC	1293	1302	cis-acting element involved in defense and stress responsiveness
BjuA041795	GT1-motif	GGTTAAT	1095	1102	light responsive element
BjuA041795	GT1-motif	GGTTAA	1096	1102	light responsive element
BjuA042006	TGACG-motif	TGACG	618	623	cis-acting regulatory element involved in the MeJA-responsiveness
BjuA042006	TGACG-motif	TGACG	1114	1119	cis-acting regulatory element involved in the MeJA-responsiveness
BjuA042006	LTR	CCGAAA	910	916	cis-acting element involved in low-temperature responsiveness
BjuA042006	ARE	AAACCA	224	230	cis-acting regulatory element essential for the anaerobic induction
BjuA042006	ARE	AAACCA	1043	1049	cis-acting regulatory element essential for the anaerobic induction
BjuA042006	MRE	AACCTAA	1258	1265	MYB binding site involved in light responsiveness
BjuA042006	MBS	CAACTG	1068	1074	MYB binding site involved in drought-inducibility
BjuA042006	G-box	TAACACGTAG	1013	1022	cis-acting regulatory element involved in light responsiveness
BjuA042006	TGA-element	AACGAC	1215	1221	auxin-responsive element
BjuA042006	TC-rich repeats	GTTTTCTTAC	450	459	cis-acting element involved in defense and stress responsiveness
BjuA042006	CGTCA-motif	CGTCA	618	623	cis-acting regulatory element involved in the MeJA-responsiveness
BjuA042006	CGTCA-motif	CGTCA	1114	1119	cis-acting regulatory element involved in the MeJA-responsiveness
BjuA042006	TCA-element	CCATCTTTTT	1097	1106	cis-acting element involved in salicylic acid responsiveness
BjuA042006	GT1-motif	GGTTAA	1313	1319	light responsive element
BjuA042224	G-Box	CACGTG	490	496	cis-acting regulatory element involved in light responsiveness
BjuA042224	G-Box	CACGTT	832	838	cis-acting regulatory element involved in light responsiveness
BjuA042224	CGTCA-motif	CGTCA	696	701	cis-acting regulatory element involved in the MeJA-responsiveness
BjuA042224	CGTCA-motif	CGTCA	980	985	cis-acting regulatory element involved in the MeJA-responsiveness
BjuA042224	TGACG-motif	TGACG	696	701	cis-acting regulatory element involved in the MeJA-responsiveness
BjuA042224	TGACG-motif	TGACG	980	985	cis-acting regulatory element involved in the MeJA-responsiveness
BjuA042224	ABRE	CACGTG	490	496	cis-acting element involved in the abscisic acid responsiveness
BjuA042224	ABRE	ACGTG	491	496	cis-acting element involved in the abscisic acid responsiveness
BjuA042224	ABRE	CGTACGTGCA	741	750	cis-acting element involved in the abscisic acid responsiveness
BjuA042224	ABRE	ACGTG	744	749	cis-acting element involved in the abscisic acid responsiveness
BjuA042224	ABRE	ACGTG	833	838	cis-acting element involved in the abscisic acid responsiveness
BjuA042224	ABRE	ACGTG	847	852	cis-acting element involved in the abscisic acid responsiveness
BjuA042224	ARE	AAACCA	397	403	cis-acting regulatory element essential for the anaerobic induction
BjuA042224	CAT-box	GCCACT	591	597	cis-acting regulatory element related to meristem expression
BjuA042224	MBS	CAACTG	1213	1219	MYB binding site involved in drought-inducibility
BjuA042224	G-box	CACGTG	490	496	cis-acting regulatory element involved in light responsiveness
BjuA042224	G-box	TACGTG	743	749	cis-acting regulatory element involved in light responsiveness
BjuA042224	G-box	TACGTG	847	853	cis-acting regulatory element involved in light responsiveness
BjuA043003	TC-rich repeats	GTTTTCTTAC	1451	1460	cis-acting element involved in defense and stress responsiveness
BjuA043003	ARE	AAACCA	420	426	cis-acting regulatory element essential for the anaerobic induction
BjuA043003	ARE	AAACCA	1168	1174	cis-acting regulatory element essential for the anaerobic induction
BjuA043003	ABRE	ACGTG	384	389	cis-acting element involved in the abscisic acid responsiveness
BjuA043003	P-box	CCTTTTG	217	224	gibberellin-responsive element
BjuA043003	CAT-box	GCCACT	1148	1154	cis-acting regulatory element related to meristem expression
BjuA043003	G-box	CACGTC	384	390	cis-acting regulatory element involved in light responsiveness
BjuA043003	G-box	CACGAC	911	917	cis-acting regulatory element involved in light responsiveness
BjuA043791	G-Box	CACGTG	834	840	cis-acting regulatory element involved in light responsiveness
BjuA043791	G-Box	CACGTG	863	869	cis-acting regulatory element involved in light responsiveness
BjuA043791	ABRE	CACGTG	834	840	cis-acting element involved in the abscisic acid responsiveness
BjuA043791	ABRE	ACGTG	835	840	cis-acting element involved in the abscisic acid responsiveness
BjuA043791	ABRE	CGCACGTGTC	861	871	cis-acting element involved in the abscisic acid responsiveness
BjuA043791	ABRE	CACGTG	863	869	cis-acting element involved in the abscisic acid responsiveness
BjuA043791	ABRE	ACGTG	864	869	cis-acting element involved in the abscisic acid responsiveness
BjuA043791	ABRE	ACGTG	1114	1119	cis-acting element involved in the abscisic acid responsiveness
BjuA043791	G-box	ACACGTGT	833	841	cis-acting regulatory element involved in light responsiveness
BjuA043791	G-box	CACGTG	834	840	cis-acting regulatory element involved in light responsiveness
BjuA043791	G-box	CACGTG	863	869	cis-acting regulatory element involved in light responsiveness
BjuA043791	G-box	CACGTC	1113	1119	cis-acting regulatory element involved in light responsiveness
BjuA043791	MBS	CAACTG	496	502	MYB binding site involved in drought-inducibility
BjuA043791	MBS	CAACTG	798	804	MYB binding site involved in drought-inducibility
BjuA044074	ARE	AAACCA	650	656	cis-acting regulatory element essential for the anaerobic induction
BjuA044074	ARE	AAACCA	703	709	cis-acting regulatory element essential for the anaerobic induction
BjuA044074	ARE	AAACCA	832	838	cis-acting regulatory element essential for the anaerobic induction
BjuA044074	ARE	AAACCA	1390	1396	cis-acting regulatory element essential for the anaerobic induction
BjuA044074	ABRE	TACGGTC	1033	1040	cis-acting element involved in the abscisic acid responsiveness
BjuA044074	LTR	CCGAAA	479	485	cis-acting element involved in low-temperature responsiveness
BjuA044074	G-box	CACGAC	1076	1082	cis-acting regulatory element involved in light responsiveness
BjuA044074	CAT-box	GCCACT	886	892	cis-acting regulatory element related to meristem expression
BjuA044074	Sp1	GGGCGG	1069	1075	light responsive element
BjuA044074	GT1-motif	GGTTAA	307	313	light responsive element
BjuA044741	CGTCA-motif	CGTCA	808	813	cis-acting regulatory element involved in the MeJA-responsiveness
BjuA044741	ARE	AAACCA	985	991	cis-acting regulatory element essential for the anaerobic induction
BjuA044741	TGACG-motif	TGACG	808	813	cis-acting regulatory element involved in the MeJA-responsiveness
BjuA044741	TGA-element	AACGAC	1346	1352	auxin-responsive element
BjuA044741	TGA-element	AACGAC	1366	1372	auxin-responsive element
BjuA044741	MBS	CAACTG	895	901	MYB binding site involved in drought-inducibility
BjuA044794	TGACG-motif	TGACG	787	792	cis-acting regulatory element involved in the MeJA-responsiveness
BjuA044794	ARE	AAACCA	43	49	cis-acting regulatory element essential for the anaerobic induction
BjuA044794	ARE	AAACCA	473	479	cis-acting regulatory element essential for the anaerobic induction
BjuA044794	P-box	CCTTTTG	825	832	gibberellin-responsive element
BjuA044794	CGTCA-motif	CGTCA	787	792	cis-acting regulatory element involved in the MeJA-responsiveness
BjuA044794	GT1-motif	GGTTAAT	349	356	light responsive element
BjuA044794	GT1-motif	GGTTAA	350	356	light responsive element
BjuA045602	CGTCA-motif	CGTCA	598	603	cis-acting regulatory element involved in the MeJA-responsiveness
BjuA045602	CGTCA-motif	CGTCA	689	694	cis-acting regulatory element involved in the MeJA-responsiveness
BjuA045602	CGTCA-motif	CGTCA	721	726	cis-acting regulatory element involved in the MeJA-responsiveness
BjuA045602	G-Box	CACGTG	6	12	cis-acting regulatory element involved in light responsiveness
BjuA045602	TGACG-motif	TGACG	598	603	cis-acting regulatory element involved in the MeJA-responsiveness
BjuA045602	TGACG-motif	TGACG	689	694	cis-acting regulatory element involved in the MeJA-responsiveness
BjuA045602	TGACG-motif	TGACG	721	726	cis-acting regulatory element involved in the MeJA-responsiveness
BjuA045602	ABRE	CACGTG	6	12	cis-acting element involved in the abscisic acid responsiveness
BjuA045602	ABRE	ACGTG	7	12	cis-acting element involved in the abscisic acid responsiveness
BjuA045602	ABRE	CGTACGTGCA	733	742	cis-acting element involved in the abscisic acid responsiveness
BjuA045602	ABRE	ACGTG	736	741	cis-acting element involved in the abscisic acid responsiveness
BjuA045602	ABRE	ACGTG	1101	1106	cis-acting element involved in the abscisic acid responsiveness
BjuA045602	ABRE	ACGTG	1132	1137	cis-acting element involved in the abscisic acid responsiveness
BjuA045602	ARE	AAACCA	367	373	cis-acting regulatory element essential for the anaerobic induction
BjuA045602	ARE	AAACCA	1229	1235	cis-acting regulatory element essential for the anaerobic induction
BjuA045602	ARE	AAACCA	1466	1472	cis-acting regulatory element essential for the anaerobic induction
BjuA045602	TGA-element	AACGAC	351	357	auxin-responsive element
BjuA045602	TGA-element	AACGAC	1058	1064	auxin-responsive element
BjuA045602	G-box	CACGTG	6	12	cis-acting regulatory element involved in light responsiveness
BjuA045602	G-box	TACGTG	735	741	cis-acting regulatory element involved in light responsiveness
BjuA045602	G-box	CACGAC	793	799	cis-acting regulatory element involved in light responsiveness
BjuA045602	G-box	TACGTG	1101	1107	cis-acting regulatory element involved in light responsiveness
BjuA045602	G-box	CACGTC	1131	1137	cis-acting regulatory element involved in light responsiveness
BjuA045602	CAT-box	GCCACT	581	587	cis-acting regulatory element related to meristem expression
BjuA046946	ARE	AAACCA	1206	1212	cis-acting regulatory element essential for the anaerobic induction
BjuA046946	ARE	AAACCA	1485	1491	cis-acting regulatory element essential for the anaerobic induction
BjuA046946	ABRE	CACGTG	322	328	cis-acting element involved in the abscisic acid responsiveness
BjuA046946	ABRE	ACGTG	323	328	cis-acting element involved in the abscisic acid responsiveness
BjuA046946	LTR	CCGAAA	30	36	cis-acting element involved in low-temperature responsiveness
BjuA046946	G-Box	CACGTGAAA	319	328	cis-acting regulatory element involved in light responsiveness
BjuA046946	G-Box	CACGTG	322	328	cis-acting regulatory element involved in light responsiveness
BjuA046946	TC-rich repeats	ATTCTCTAAC	477	486	cis-acting element involved in defense and stress responsiveness
BjuA046946	GT1-motif	GGTTAA	290	296	light responsive element
BjuA046946	GT1-motif	GGTTAAT	722	729	light responsive element
BjuA046946	GT1-motif	GGTTAA	974	980	light responsive element
BjuA046946	G-box	CACGTG	322	328	cis-acting regulatory element involved in light responsiveness
BjuA047038	TC-rich repeats	GTTTTCTTAC	1016	1025	cis-acting element involved in defense and stress responsiveness
BjuA047038	CGTCA-motif	CGTCA	958	963	cis-acting regulatory element involved in the MeJA-responsiveness
BjuA047038	TGACG-motif	TGACG	958	963	cis-acting regulatory element involved in the MeJA-responsiveness
BjuA047038	TCA-element	CCATCTTTTT	941	951	cis-acting element involved in salicylic acid responsiveness
BjuA047038	GT1-motif	GGTTAAT	1002	1009	light responsive element
BjuA047038	AAAC-motif	CAATCAAAACCT	1099	1110	light responsive element
BjuB002172	G-Box	CACGTT	202	208	cis-acting regulatory element involved in light responsiveness
BjuB002172	TCA-element	CCATCTTTTT	440	449	cis-acting element involved in salicylic acid responsiveness
BjuB002172	TCA-element	CCATCTTTTT	1246	1255	cis-acting element involved in salicylic acid responsiveness
BjuB002172	AuxRR-core	GGTCCAT	1386	1393	cis-acting regulatory element involved in auxin responsiveness
BjuB002172	ARE	AAACCA	133	139	cis-acting regulatory element essential for the anaerobic induction
BjuB002172	ARE	AAACCA	311	317	cis-acting regulatory element essential for the anaerobic induction
BjuB002172	ARE	AAACCA	1493	1499	cis-acting regulatory element essential for the anaerobic induction
BjuB002172	ABRE	ACGTG	202	207	cis-acting element involved in the abscisic acid responsiveness
BjuB002172	ABRE	AACCCGG	966	973	cis-acting element involved in the abscisic acid responsiveness
BjuB002172	ABRE	ACGTG	1292	1297	cis-acting element involved in the abscisic acid responsiveness
BjuB002172	MBS	CAACTG	94	100	MYB binding site involved in drought-inducibility
BjuB002172	G-box	TACGTG	1292	1298	cis-acting regulatory element involved in light responsiveness
BjuB005843	P-box	CCTTTTG	1178	1185	gibberellin-responsive element
BjuB005843	CGTCA-motif	CGTCA	678	683	cis-acting regulatory element involved in the MeJA-responsiveness
BjuB005843	CGTCA-motif	CGTCA	823	828	cis-acting regulatory element involved in the MeJA-responsiveness
BjuB005843	ARE	AAACCA	1439	1445	cis-acting regulatory element essential for the anaerobic induction
BjuB005843	LTR	CCGAAA	889	895	cis-acting element involved in low-temperature responsiveness
BjuB005843	TGACG-motif	TGACG	678	683	cis-acting regulatory element involved in the MeJA-responsiveness
BjuB005843	TGACG-motif	TGACG	823	828	cis-acting regulatory element involved in the MeJA-responsiveness
BjuB006374	ABRE	CACGTG	111	117	cis-acting element involved in the abscisic acid responsiveness
BjuB006374	ABRE	ACGTG	112	117	cis-acting element involved in the abscisic acid responsiveness
BjuB006374	ARE	AAACCA	149	155	cis-acting regulatory element essential for the anaerobic induction
BjuB006374	ARE	AAACCA	155	161	cis-acting regulatory element essential for the anaerobic induction
BjuB006374	ARE	AAACCA	204	210	cis-acting regulatory element essential for the anaerobic induction
BjuB006374	ARE	AAACCA	356	362	cis-acting regulatory element essential for the anaerobic induction
BjuB006374	ARE	AAACCA	591	597	cis-acting regulatory element essential for the anaerobic induction
BjuB006374	ARE	AAACCA	1012	1018	cis-acting regulatory element essential for the anaerobic induction
BjuB006374	ARE	AAACCA	1344	1350	cis-acting regulatory element essential for the anaerobic induction
BjuB006374	ARE	AAACCA	1442	1448	cis-acting regulatory element essential for the anaerobic induction
BjuB006374	P-box	CCTTTTG	885	892	gibberellin-responsive element
BjuB006374	P-box	CCTTTTG	1467	1474	gibberellin-responsive element
BjuB006374	G-box	CACGTG	111	117	cis-acting regulatory element involved in light responsiveness
BjuB006374	G-Box	CACGTG	111	117	cis-acting regulatory element involved in light responsiveness
BjuB006374	GT1-motif	GGTTAAT	500	507	light responsive element
BjuB006374	GT1-motif	GGTTAA	1280	1286	light responsive element
BjuB006877	TC-rich repeats	GTTTTCTTAC	1143	1152	cis-acting element involved in defense and stress responsiveness
BjuB006877	CGTCA-motif	CGTCA	586	591	cis-acting regulatory element involved in the MeJA-responsiveness
BjuB006877	CGTCA-motif	CGTCA	1407	1412	cis-acting regulatory element involved in the MeJA-responsiveness
BjuB006877	G-Box	CACGTT	342	348	cis-acting regulatory element involved in light responsiveness
BjuB006877	G-Box	CACGTG	639	645	cis-acting regulatory element involved in light responsiveness
BjuB006877	G-Box	CACGTT	848	854	cis-acting regulatory element involved in light responsiveness
BjuB006877	G-Box	CACGTG	1304	1310	cis-acting regulatory element involved in light responsiveness
BjuB006877	G-Box	CACGTT	1433	1439	cis-acting regulatory element involved in light responsiveness
BjuB006877	ARE	AAACCA	870	876	cis-acting regulatory element essential for the anaerobic induction
BjuB006877	LTR	CCGAAA	659	665	cis-acting element involved in low-temperature responsiveness
BjuB006877	LTR	CCGAAA	668	674	cis-acting element involved in low-temperature responsiveness
BjuB006877	TGACG-motif	TGACG	586	591	cis-acting regulatory element involved in the MeJA-responsiveness
BjuB006877	TGACG-motif	TGACG	1407	1412	cis-acting regulatory element involved in the MeJA-responsiveness
BjuB006877	ABRE	ACGTG	342	347	cis-acting element involved in the abscisic acid responsiveness
BjuB006877	ABRE	ACGTG	588	593	cis-acting element involved in the abscisic acid responsiveness
BjuB006877	ABRE	CACGTG	639	645	cis-acting element involved in the abscisic acid responsiveness
BjuB006877	ABRE	ACGTG	640	645	cis-acting element involved in the abscisic acid responsiveness
BjuB006877	ABRE	ACGTG	848	853	cis-acting element involved in the abscisic acid responsiveness
BjuB006877	ABRE	CACGTG	1304	1310	cis-acting element involved in the abscisic acid responsiveness
BjuB006877	ABRE	ACGTG	1305	1310	cis-acting element involved in the abscisic acid responsiveness
BjuB006877	ABRE	ACGTG	1434	1439	cis-acting element involved in the abscisic acid responsiveness
BjuB006877	G-box	CACGTC	587	593	cis-acting regulatory element involved in light responsiveness
BjuB006877	G-box	GCCACGTGGA	637	646	cis-acting regulatory element involved in light responsiveness
BjuB006877	G-box	CACGTG	639	645	cis-acting regulatory element involved in light responsiveness
BjuB006877	G-box	ACACGTGT	1303	1311	cis-acting regulatory element involved in light responsiveness
BjuB006877	G-box	CACGTG	1304	1310	cis-acting regulatory element involved in light responsiveness
BjuB007520	ABRE	CACGTG	1347	1353	cis-acting element involved in the abscisic acid responsiveness
BjuB007520	ABRE	ACGTG	1348	1353	cis-acting element involved in the abscisic acid responsiveness
BjuB007520	TGACG-motif	TGACG	885	890	cis-acting regulatory element involved in the MeJA-responsiveness
BjuB007520	LTR	CCGAAA	481	487	cis-acting element involved in low-temperature responsiveness
BjuB007520	ARE	AAACCA	599	605	cis-acting regulatory element essential for the anaerobic induction
BjuB007520	G-box	CACGTG	1347	1353	cis-acting regulatory element involved in light responsiveness
BjuB007520	P-box	CCTTTTG	1256	1263	gibberellin-responsive element
BjuB007520	MBS	CAACTG	626	632	MYB binding site involved in drought-inducibility
BjuB007520	G-Box	CACGTG	1347	1353	cis-acting regulatory element involved in light responsiveness
BjuB007520	CGTCA-motif	CGTCA	885	890	cis-acting regulatory element involved in the MeJA-responsiveness
BjuB007813	G-Box	CACGTT	457	463	cis-acting regulatory element involved in light responsiveness
BjuB007813	GT1-motif	GGTTAA	222	228	light responsive element
BjuB007813	TCA-element	TCAGAAGAGG	813	822	cis-acting element involved in salicylic acid responsiveness
BjuB007813	LTR	CCGAAA	106	112	cis-acting element involved in low-temperature responsiveness
BjuB007813	ABRE	ACGTG	457	462	cis-acting element involved in the abscisic acid responsiveness
BjuB007813	ABRE	ACGTG	528	533	cis-acting element involved in the abscisic acid responsiveness
BjuB007813	ARE	AAACCA	430	436	cis-acting regulatory element essential for the anaerobic induction
BjuB007813	G-box	GCCACGTGGA	526	535	cis-acting regulatory element involved in light responsiveness
BjuB007813	G-box	TACGTG	528	534	cis-acting regulatory element involved in light responsiveness
BjuB007813	P-box	CCTTTTG	1456	1463	gibberellin-responsive element
BjuB008492	MRE	AACCTAA	283	290	MYB binding site involved in light responsiveness
BjuB008492	G-box	TACGTG	754	760	cis-acting regulatory element involved in light responsiveness
BjuB008492	G-box	TACGTG	1175	1181	cis-acting regulatory element involved in light responsiveness
BjuB008492	G-box	TACGTG	1324	1330	cis-acting regulatory element involved in light responsiveness
BjuB008492	ARE	AAACCA	231	237	cis-acting regulatory element essential for the anaerobic induction
BjuB008492	ARE	AAACCA	832	838	cis-acting regulatory element essential for the anaerobic induction
BjuB008492	ARE	AAACCA	1043	1049	cis-acting regulatory element essential for the anaerobic induction
BjuB008492	ARE	AAACCA	1339	1345	cis-acting regulatory element essential for the anaerobic induction
BjuB008492	ARE	AAACCA	1378	1384	cis-acting regulatory element essential for the anaerobic induction
BjuB008492	ABRE	ACGTG	754	759	cis-acting element involved in the abscisic acid responsiveness
BjuB008492	ABRE	GACACGTGGC	1173	1182	cis-acting element involved in the abscisic acid responsiveness
BjuB008492	ABRE	ACGTG	1176	1181	cis-acting element involved in the abscisic acid responsiveness
BjuB008492	ABRE	ACGTG	1325	1330	cis-acting element involved in the abscisic acid responsiveness
BjuB008492	TGACG-motif	TGACG	953	958	cis-acting regulatory element involved in the MeJA-responsiveness
BjuB008492	CGTCA-motif	CGTCA	953	958	cis-acting regulatory element involved in the MeJA-responsiveness
BjuB008568	MRE	AACCTAA	1078	1085	MYB binding site involved in light responsiveness
BjuB008568	P-box	CCTTTTG	347	354	gibberellin-responsive element
BjuB008568	TGA-element	AACGAC	601	607	auxin-responsive element
BjuB008568	ABRE	ACGTG	611	616	cis-acting element involved in the abscisic acid responsiveness
BjuB008568	TCA-element	CCATCTTTTT	273	282	cis-acting element involved in salicylic acid responsiveness
BjuB008568	TCA-element	CCATCTTTTT	332	341	cis-acting element involved in salicylic acid responsiveness
BjuB008568	GT1-motif	GGTTAA	485	491	light responsive element
BjuB008568	GT1-motif	GGTTAA	861	867	light responsive element
BjuB008568	GT1-motif	GGTTAAT	1402	1409	light responsive element
BjuB008568	GT1-motif	GGTTAA	1403	1409	light responsive element
BjuB008568	G-Box	CACGTT	611	617	cis-acting regulatory element involved in light responsiveness
BjuB009536	TCA-element	TCAGAAGAGG	192	201	cis-acting element involved in salicylic acid responsiveness
BjuB009536	circadian	CAAAGATATC	44	53	cis-acting regulatory element involved in circadian control
BjuB009536	GT1-motif	GGTTAA	498	504	light responsive element
BjuB009536	G-Box	CACGTG	357	363	cis-acting regulatory element involved in light responsiveness
BjuB009536	G-Box	CACGTT	1255	1261	cis-acting regulatory element involved in light responsiveness
BjuB009536	CGTCA-motif	CGTCA	614	619	cis-acting regulatory element involved in the MeJA-responsiveness
BjuB009536	CGTCA-motif	CGTCA	1333	1338	cis-acting regulatory element involved in the MeJA-responsiveness
BjuB009536	MRE	AACCTAA	110	117	MYB binding site involved in light responsiveness
BjuB009536	MRE	AACCTAA	1057	1064	MYB binding site involved in light responsiveness
BjuB009536	G-box	TAACACGTAG	149	158	cis-acting regulatory element involved in light responsiveness
BjuB009536	G-box	TACGTG	152	158	cis-acting regulatory element involved in light responsiveness
BjuB009536	G-box	CACGTG	357	363	cis-acting regulatory element involved in light responsiveness
BjuB009536	ABRE	ACGTG	152	157	cis-acting element involved in the abscisic acid responsiveness
BjuB009536	ABRE	CACGTG	357	363	cis-acting element involved in the abscisic acid responsiveness
BjuB009536	ABRE	ACGTG	358	363	cis-acting element involved in the abscisic acid responsiveness
BjuB009536	ABRE	ACGTG	1255	1260	cis-acting element involved in the abscisic acid responsiveness
BjuB009536	TGACG-motif	TGACG	614	619	cis-acting regulatory element involved in the MeJA-responsiveness
BjuB009536	TGACG-motif	TGACG	1333	1338	cis-acting regulatory element involved in the MeJA-responsiveness
BjuB009536	LTR	CCGAAA	470	476	cis-acting element involved in low-temperature responsiveness
BjuB009536	AuxRR-core	GGTCCAT	1171	1178	cis-acting regulatory element involved in auxin responsiveness
BjuB009816	G-Box	CACGTG	1105	1111	cis-acting regulatory element involved in light responsiveness
BjuB009816	CGTCA-motif	CGTCA	34	39	cis-acting regulatory element involved in the MeJA-responsiveness
BjuB009816	CGTCA-motif	CGTCA	1311	1316	cis-acting regulatory element involved in the MeJA-responsiveness
BjuB009816	CAT-box	GCCACT	11	17	cis-acting regulatory element related to meristem expression
BjuB009816	P-box	CCTTTTG	1471	1478	gibberellin-responsive element
BjuB009816	G-box	GCCACGTGGA	1103	1112	cis-acting regulatory element involved in light responsiveness
BjuB009816	G-box	CACGTG	1105	1111	cis-acting regulatory element involved in light responsiveness
BjuB009816	ABRE	GCCGCGTGGC	1103	1112	cis-acting element involved in the abscisic acid responsiveness
BjuB009816	ABRE	CACGTG	1105	1111	cis-acting element involved in the abscisic acid responsiveness
BjuB009816	ABRE	ACGTG	1106	1111	cis-acting element involved in the abscisic acid responsiveness
BjuB009816	TGACG-motif	TGACG	34	39	cis-acting regulatory element involved in the MeJA-responsiveness
BjuB009816	TGACG-motif	TGACG	1311	1316	cis-acting regulatory element involved in the MeJA-responsiveness
BjuB009816	ARE	AAACCA	251	257	cis-acting regulatory element essential for the anaerobic induction
BjuB009816	ARE	AAACCA	748	754	cis-acting regulatory element essential for the anaerobic induction
BjuB009816	ARE	AAACCA	865	871	cis-acting regulatory element essential for the anaerobic induction
BjuB010770	GT1-motif	GGTTAAT	615	622	light responsive element
BjuB010770	GT1-motif	GGTTAA	616	622	light responsive element
BjuB010770	TC-rich repeats	GTTTTCTTAC	769	778	cis-acting element involved in defense and stress responsiveness
BjuB010770	G-box	GCCACGTGGA	1360	1369	cis-acting regulatory element involved in light responsiveness
BjuB010770	ABRE	TACGGTC	80	87	cis-acting element involved in the abscisic acid responsiveness
BjuB010770	AuxRR-core	GGTCCAT	825	832	cis-acting regulatory element involved in auxin responsiveness
BjuB010770	ARE	AAACCA	954	960	cis-acting regulatory element essential for the anaerobic induction
BjuB011393	P-box	CCTTTTG	885	892	gibberellin-responsive element
BjuB011393	G-box	CACGTG	113	119	cis-acting regulatory element involved in light responsiveness
BjuB011393	TGA-element	AACGAC	458	464	auxin-responsive element
BjuB011393	LTR	CCGAAA	418	424	cis-acting element involved in low-temperature responsiveness
BjuB011393	ABRE	CGCACGTGTC	111	120	cis-acting element involved in the abscisic acid responsiveness
BjuB011393	ABRE	CACGTG	113	119	cis-acting element involved in the abscisic acid responsiveness
BjuB011393	ABRE	ACGTG	114	119	cis-acting element involved in the abscisic acid responsiveness
BjuB011393	TGACG-motif	TGACG	37	42	cis-acting regulatory element involved in the MeJA-responsiveness
BjuB011393	TGACG-motif	TGACG	425	430	cis-acting regulatory element involved in the MeJA-responsiveness
BjuB011393	TCA-element	CCATCTTTTT	1306	1315	cis-acting element involved in salicylic acid responsiveness
BjuB011393	GT1-motif	GCGGTAATT	518	527	light responsive element
BjuB011393	TC-rich repeats	ATTCTCTAAC	625	634	cis-acting element involved in defense and stress responsiveness
BjuB011393	TC-rich repeats	GTTTTCTTAC	1440	1449	cis-acting element involved in defense and stress responsiveness
BjuB011393	G-Box	CACGTG	113	119	cis-acting regulatory element involved in light responsiveness
BjuB011393	CGTCA-motif	CGTCA	37	42	cis-acting regulatory element involved in the MeJA-responsiveness
BjuB011393	CGTCA-motif	CGTCA	425	430	cis-acting regulatory element involved in the MeJA-responsiveness
BjuB013140	P-box	CCTTTTG	218	225	gibberellin-responsive element
BjuB013140	CAT-box	GCCACT	751	757	cis-acting regulatory element related to meristem expression
BjuB013140	CAT-box	GCCACT	812	818	cis-acting regulatory element related to meristem expression
BjuB013140	MRE	AACCTAA	76	83	MYB binding site involved in light responsiveness
BjuB013140	ABRE	ACGTG	249	254	cis-acting element involved in the abscisic acid responsiveness
BjuB013140	ABRE	ACGTG	627	632	cis-acting element involved in the abscisic acid responsiveness
BjuB013140	ARE	AAACCA	297	303	cis-acting regulatory element essential for the anaerobic induction
BjuB013140	G-Box	CACGTT	249	255	cis-acting regulatory element involved in light responsiveness
BjuB013140	G-Box	CACGTT	626	632	cis-acting regulatory element involved in light responsiveness
BjuB015072	CAT-box	GCCACT	420	426	cis-acting regulatory element related to meristem expression
BjuB015072	ARE	AAACCA	2	8	cis-acting regulatory element essential for the anaerobic induction
BjuB015072	TC-rich repeats	GTTTTCTTAC	79	88	cis-acting element involved in defense and stress responsiveness
BjuB015072	TC-rich repeats	ATTCTCTAAC	488	497	cis-acting element involved in defense and stress responsiveness
BjuB015428	ARE	AAACCA	440	446	cis-acting regulatory element essential for the anaerobic induction
BjuB015428	ABRE	AACCCGG	101	108	cis-acting element involved in the abscisic acid responsiveness
BjuB015428	ABRE	ACGTG	1073	1078	cis-acting element involved in the abscisic acid responsiveness
BjuB015428	ABRE	CACGTG	1280	1286	cis-acting element involved in the abscisic acid responsiveness
BjuB015428	ABRE	ACGTG	1281	1286	cis-acting element involved in the abscisic acid responsiveness
BjuB015428	TGACG-motif	TGACG	1312	1317	cis-acting regulatory element involved in the MeJA-responsiveness
BjuB015428	TGACG-motif	TGACG	1315	1320	cis-acting regulatory element involved in the MeJA-responsiveness
BjuB015428	MBS	CAACTG	905	911	MYB binding site involved in drought-inducibility
BjuB015428	G-box	CACGTC	1072	1078	cis-acting regulatory element involved in light responsiveness
BjuB015428	G-box	CACGTG	1280	1286	cis-acting regulatory element involved in light responsiveness
BjuB015428	G-Box	CACGTG	1280	1286	cis-acting regulatory element involved in light responsiveness
BjuB015428	CGTCA-motif	CGTCA	1312	1317	cis-acting regulatory element involved in the MeJA-responsiveness
BjuB015428	CGTCA-motif	CGTCA	1315	1320	cis-acting regulatory element involved in the MeJA-responsiveness
BjuB015428	TCA-element	CCATCTTTTT	1249	1258	cis-acting element involved in salicylic acid responsiveness
BjuB015428	circadian	CAAAGATATC	511	520	cis-acting regulatory element involved in circadian control
BjuB016538	G-box	CACGAC	409	415	cis-acting regulatory element involved in light responsiveness
BjuB016538	G-box	CACGAC	439	445	cis-acting regulatory element involved in light responsiveness
BjuB016538	G-box	TAACACGTAG	897	906	cis-acting regulatory element involved in light responsiveness
BjuB016538	G-box	CCACGTAA	1135	1143	cis-acting regulatory element involved in light responsiveness
BjuB016538	G-box	TACGTG	1136	1142	cis-acting regulatory element involved in light responsiveness
BjuB016538	G-box	GCCACGTGGA	1402	1411	cis-acting regulatory element involved in light responsiveness
BjuB016538	G-box	CACGTG	1404	1410	cis-acting regulatory element involved in light responsiveness
BjuB016538	P-box	CCTTTTG	882	889	gibberellin-responsive element
BjuB016538	MBS	CAACTG	267	273	MYB binding site involved in drought-inducibility
BjuB016538	CAT-box	GCCACT	1220	1226	cis-acting regulatory element related to meristem expression
BjuB016538	ABRE	ACGTG	1136	1141	cis-acting element involved in the abscisic acid responsiveness
BjuB016538	ABRE	ACGTG	1270	1275	cis-acting element involved in the abscisic acid responsiveness
BjuB016538	ABRE	GACACGTGGC	1402	1411	cis-acting element involved in the abscisic acid responsiveness
BjuB016538	ABRE	CACGTG	1404	1410	cis-acting element involved in the abscisic acid responsiveness
BjuB016538	ABRE	ACGTG	1405	1410	cis-acting element involved in the abscisic acid responsiveness
BjuB016538	TGACG-motif	TGACG	1149	1154	cis-acting regulatory element involved in the MeJA-responsiveness
BjuB016538	CGTCA-motif	CGTCA	1149	1154	cis-acting regulatory element involved in the MeJA-responsiveness
BjuB016538	G-Box	CACGTT	1270	1276	cis-acting regulatory element involved in light responsiveness
BjuB016538	G-Box	CACGTG	1404	1410	cis-acting regulatory element involved in light responsiveness
BjuB016538	TC-rich repeats	GTTTTCTTAC	760	769	cis-acting element involved in defense and stress responsiveness
BjuB016538	TC-rich repeats	GTTTTCTTAC	1205	1214	cis-acting element involved in defense and stress responsiveness
BjuB016810	GT1-motif	GGTTAA	470	476	light responsive element
BjuB016810	GT1-motif	GGTTAA	821	827	light responsive element
BjuB016810	CGTCA-motif	CGTCA	236	241	cis-acting regulatory element involved in the MeJA-responsiveness
BjuB016810	CGTCA-motif	CGTCA	396	401	cis-acting regulatory element involved in the MeJA-responsiveness
BjuB016810	CGTCA-motif	CGTCA	883	888	cis-acting regulatory element involved in the MeJA-responsiveness
BjuB016810	CGTCA-motif	CGTCA	1039	1044	cis-acting regulatory element involved in the MeJA-responsiveness
BjuB016810	G-Box	CACGTG	585	591	cis-acting regulatory element involved in light responsiveness
BjuB016810	G-Box	CACGTG	915	921	cis-acting regulatory element involved in light responsiveness
BjuB016810	G-Box	CACGTT	1028	1034	cis-acting regulatory element involved in light responsiveness
BjuB016810	G-box	CACGTG	585	591	cis-acting regulatory element involved in light responsiveness
BjuB016810	G-box	CCACGTAA	869	877	cis-acting regulatory element involved in light responsiveness
BjuB016810	G-box	TACGTG	870	876	cis-acting regulatory element involved in light responsiveness
BjuB016810	G-box	ACACGTGT	914	922	cis-acting regulatory element involved in light responsiveness
BjuB016810	G-box	CACGTG	915	921	cis-acting regulatory element involved in light responsiveness
BjuB016810	G-box	CACGAC	992	998	cis-acting regulatory element involved in light responsiveness
BjuB016810	G-box	CACGTC	1040	1046	cis-acting regulatory element involved in light responsiveness
BjuB016810	MBS	CAACTG	724	730	MYB binding site involved in drought-inducibility
BjuB016810	CAT-box	GCCACT	496	502	cis-acting regulatory element related to meristem expression
BjuB016810	ARE	AAACCA	777	783	cis-acting regulatory element essential for the anaerobic induction
BjuB016810	LTR	CCGAAA	8	14	cis-acting element involved in low-temperature responsiveness
BjuB016810	LTR	CCGAAA	79	85	cis-acting element involved in low-temperature responsiveness
BjuB016810	LTR	CCGAAA	1230	1236	cis-acting element involved in low-temperature responsiveness
BjuB016810	TGACG-motif	TGACG	236	241	cis-acting regulatory element involved in the MeJA-responsiveness
BjuB016810	TGACG-motif	TGACG	396	401	cis-acting regulatory element involved in the MeJA-responsiveness
BjuB016810	TGACG-motif	TGACG	883	888	cis-acting regulatory element involved in the MeJA-responsiveness
BjuB016810	TGACG-motif	TGACG	1039	1044	cis-acting regulatory element involved in the MeJA-responsiveness
BjuB016810	ABRE	AACCCGG	21	28	cis-acting element involved in the abscisic acid responsiveness
BjuB016810	ABRE	CACGTG	585	591	cis-acting element involved in the abscisic acid responsiveness
BjuB016810	ABRE	ACGTG	586	591	cis-acting element involved in the abscisic acid responsiveness
BjuB016810	ABRE	ACGTG	870	875	cis-acting element involved in the abscisic acid responsiveness
BjuB016810	ABRE	CACGTG	915	921	cis-acting element involved in the abscisic acid responsiveness
BjuB016810	ABRE	ACGTG	916	921	cis-acting element involved in the abscisic acid responsiveness
BjuB016810	ABRE	TACGGTC	995	1002	cis-acting element involved in the abscisic acid responsiveness
BjuB016810	ABRE	GCAACGTGTC	1026	1035	cis-acting element involved in the abscisic acid responsiveness
BjuB016810	ABRE	ACGTG	1028	1033	cis-acting element involved in the abscisic acid responsiveness
BjuB016810	ABRE	ACGTG	1041	1046	cis-acting element involved in the abscisic acid responsiveness
BjuB017666	G-Box	CACGTG	1283	1289	cis-acting regulatory element involved in light responsiveness
BjuB017666	CGTCA-motif	CGTCA	2	7	cis-acting regulatory element involved in the MeJA-responsiveness
BjuB017666	CGTCA-motif	CGTCA	121	126	cis-acting regulatory element involved in the MeJA-responsiveness
BjuB017666	CGTCA-motif	CGTCA	1298	1303	cis-acting regulatory element involved in the MeJA-responsiveness
BjuB017666	GT1-motif	GGTTAA	1492	1498	light responsive element
BjuB017666	AuxRR-core	GGTCCAT	458	465	cis-acting regulatory element involved in auxin responsiveness
BjuB017666	ARE	AAACCA	553	559	cis-acting regulatory element essential for the anaerobic induction
BjuB017666	ARE	AAACCA	931	937	cis-acting regulatory element essential for the anaerobic induction
BjuB017666	ARE	AAACCA	1322	1328	cis-acting regulatory element essential for the anaerobic induction
BjuB017666	ABRE	GACACGTGGC	1281	1290	cis-acting element involved in the abscisic acid responsiveness
BjuB017666	ABRE	CACGTG	1283	1289	cis-acting element involved in the abscisic acid responsiveness
BjuB017666	ABRE	ACGTG	1284	1289	cis-acting element involved in the abscisic acid responsiveness
BjuB017666	ABRE	ACGTG	1300	1305	cis-acting element involved in the abscisic acid responsiveness
BjuB017666	TGACG-motif	TGACG	2	7	cis-acting regulatory element involved in the MeJA-responsiveness
BjuB017666	TGACG-motif	TGACG	121	126	cis-acting regulatory element involved in the MeJA-responsiveness
BjuB017666	TGACG-motif	TGACG	1298	1303	cis-acting regulatory element involved in the MeJA-responsiveness
BjuB017666	G-box	ACACGTGT	1282	1290	cis-acting regulatory element involved in light responsiveness
BjuB017666	G-box	CACGTG	1283	1289	cis-acting regulatory element involved in light responsiveness
BjuB017666	G-box	CACGTC	1299	1305	cis-acting regulatory element involved in light responsiveness
BjuB017666	CAT-box	GCCACT	314	320	cis-acting regulatory element related to meristem expression
BjuB019686	CGTCA-motif	CGTCA	253	258	cis-acting regulatory element involved in the MeJA-responsiveness
BjuB019686	CGTCA-motif	CGTCA	567	572	cis-acting regulatory element involved in the MeJA-responsiveness
BjuB019686	CGTCA-motif	CGTCA	1271	1276	cis-acting regulatory element involved in the MeJA-responsiveness
BjuB019686	GT1-motif	GGTTAAT	657	664	light responsive element
BjuB019686	ARE	AAACCA	24	30	cis-acting regulatory element essential for the anaerobic induction
BjuB019686	ARE	AAACCA	127	133	cis-acting regulatory element essential for the anaerobic induction
BjuB019686	ARE	AAACCA	693	699	cis-acting regulatory element essential for the anaerobic induction
BjuB019686	AuxRR-core	GGTCCAT	645	652	cis-acting regulatory element involved in auxin responsiveness
BjuB019686	ABRE	ACGTG	478	483	cis-acting element involved in the abscisic acid responsiveness
BjuB019686	TGACG-motif	TGACG	253	258	cis-acting regulatory element involved in the MeJA-responsiveness
BjuB019686	TGACG-motif	TGACG	567	572	cis-acting regulatory element involved in the MeJA-responsiveness
BjuB019686	TGACG-motif	TGACG	1271	1276	cis-acting regulatory element involved in the MeJA-responsiveness
BjuB019686	G-box	TACGTG	477	483	cis-acting regulatory element involved in light responsiveness
BjuB020302	CGTCA-motif	CGTCA	745	750	cis-acting regulatory element involved in the MeJA-responsiveness
BjuB020302	TGACG-motif	TGACG	745	750	cis-acting regulatory element involved in the MeJA-responsiveness
BjuB020302	MBS	CAACTG	770	776	MYB binding site involved in drought-inducibility
BjuB020302	TGA-element	AACGAC	1159	1165	auxin-responsive element
BjuB020302	G-box	CACGAC	829	835	cis-acting regulatory element involved in light responsiveness
BjuB020303	G-box	TACGTG	1219	1225	cis-acting regulatory element involved in light responsiveness
BjuB020303	G-box	CACGTC	1343	1349	cis-acting regulatory element involved in light responsiveness
BjuB020303	TGA-element	AACGAC	610	616	auxin-responsive element
BjuB020303	ARE	AAACCA	274	280	cis-acting regulatory element essential for the anaerobic induction
BjuB020303	LTR	CCGAAA	1153	1159	cis-acting element involved in low-temperature responsiveness
BjuB020303	ABRE	CGCACGTGTC	1217	1226	cis-acting element involved in the abscisic acid responsiveness
BjuB020303	ABRE	ACGTG	1219	1224	cis-acting element involved in the abscisic acid responsiveness
BjuB020303	ABRE	ACGTG	1343	1348	cis-acting element involved in the abscisic acid responsiveness
BjuB020303	TGACG-motif	TGACG	314	319	cis-acting regulatory element involved in the MeJA-responsiveness
BjuB020303	CGTCA-motif	CGTCA	314	319	cis-acting regulatory element involved in the MeJA-responsiveness
BjuB020303	TC-rich repeats	GTTTTCTTAC	676	686	cis-acting element involved in defense and stress responsiveness
BjuB020783	TGA-element	AACGAC	753	759	auxin-responsive element
BjuB020783	TGA-element	AACGAC	804	810	auxin-responsive element
BjuB020783	GC-motif	CCCCCG	544	550	enhancer-like element involved in anoxic specific inducibility
BjuB020783	ABRE	ACGTG	49	54	cis-acting element involved in the abscisic acid responsiveness
BjuB020783	TGACG-motif	TGACG	994	999	cis-acting regulatory element involved in the MeJA-responsiveness
BjuB020783	TGACG-motif	TGACG	1013	1018	cis-acting regulatory element involved in the MeJA-responsiveness
BjuB020783	TGACG-motif	TGACG	1292	1297	cis-acting regulatory element involved in the MeJA-responsiveness
BjuB020783	ARE	AAACCA	295	301	cis-acting regulatory element essential for the anaerobic induction
BjuB020783	ARE	AAACCA	1478	1484	cis-acting regulatory element essential for the anaerobic induction
BjuB020783	TC-rich repeats	GTTTTCTTAC	101	110	cis-acting element involved in defense and stress responsiveness
BjuB020783	G-Box	CACGTT	49	55	cis-acting regulatory element involved in light responsiveness
BjuB020783	CGTCA-motif	CGTCA	994	999	cis-acting regulatory element involved in the MeJA-responsiveness
BjuB020783	CGTCA-motif	CGTCA	1013	1018	cis-acting regulatory element involved in the MeJA-responsiveness
BjuB020783	CGTCA-motif	CGTCA	1292	1297	cis-acting regulatory element involved in the MeJA-responsiveness
BjuB020783	Sp1	GGGCGG	926	932	light responsive element
[truncated: 819 more rows]

## Sheet: Sheet2
BjuA001111	142	148	G-Box
[truncated: 2,158 more rows]
