# Supplementary material for: Genome-wide systematic characterization of bZIP transcription factors and their expression profiles during stem in tumorous stem mustard
Source: PeerJ. 2026 Jan 14;14:e20518. doi: 10.7717/peerj.20518 (PMC12811965; doi:10.7717/peerj.20518)
Supplement: Supplemental Information 17 [file peerj-14-20518-s017.zip › bzip raw file/cis-acting element/cis_acting_list.txt.bak]

BjuA001111	142	148	light responsive element
BjuA001111	1312	1318	light responsive element
BjuA001111	537	543	light responsive element
BjuA001111	578	587	light responsive element
BjuA001569	478	484	light responsive element
BjuA001569	727	733	light responsive element
BjuA001569	579	585	light responsive element
BjuA001569	1081	1087	light responsive element
BjuA002075	410	416	light responsive element
BjuA002075	620	626	light responsive element
BjuA002075	680	686	light responsive element
BjuA002075	886	892	light responsive element
BjuA002075	1349	1355	light responsive element
BjuA002075	1456	1462	light responsive element
BjuA002075	678	687	light responsive element
BjuA002075	680	686	light responsive element
BjuA002075	1348	1356	light responsive element
BjuA002075	1349	1355	light responsive element
BjuA002828	1132	1138	light responsive element
BjuA002828	131	137	light responsive element
BjuA002828	539	546	light responsive element
BjuA002828	1314	1320	light responsive element
BjuA003230	480	489	light responsive element
BjuA003230	482	488	light responsive element
BjuA003230	1165	1171	light responsive element
BjuA003230	1352	1358	light responsive element
BjuA003230	482	488	light responsive element
BjuA003230	520	526	light responsive element
BjuA003230	1053	1059	light responsive element
BjuA005478	471	477	light responsive element
BjuA005478	620	626	light responsive element
BjuA005478	1160	1169	light responsive element
BjuA005478	1161	1167	light responsive element
BjuA005478	620	626	light responsive element
BjuA005478	817	823	light responsive element
BjuA005478	1108	1114	light responsive element
BjuA006024	784	790	light responsive element
BjuA006024	903	909	light responsive element
BjuA006024	298	304	light responsive element
BjuA006024	737	745	light responsive element
BjuA006024	738	744	light responsive element
BjuA006024	783	791	light responsive element
BjuA006024	784	790	light responsive element
BjuA006024	902	910	light responsive element
BjuA006024	903	909	light responsive element
BjuA006024	915	921	light responsive element
BjuA008307	1183	1189	light responsive element
BjuA008715	1253	1259	light responsive element
BjuA008715	457	463	light responsive element
BjuA008715	639	646	light responsive element
BjuA009096	870	876	light responsive element
BjuA009096	1156	1163	light responsive element
BjuA009096	1223	1230	light responsive element
BjuA009096	1224	1230	light responsive element
BjuA009096	765	771	light responsive element
BjuA009096	1186	1192	light responsive element
BjuA009096	376	382	light responsive element
BjuA009096	764	772	light responsive element
BjuA009096	765	771	light responsive element
BjuA010437	183	189	light responsive element
BjuA010437	384	390	light responsive element
BjuA010437	1209	1217	light responsive element
BjuA010437	1210	1216	light responsive element
BjuA010437	1403	1416	light responsive element
BjuA010437	1406	1415	light responsive element
BjuA010437	1408	1414	light responsive element
BjuA010437	93	99	light responsive element
BjuA010437	295	301	light responsive element
BjuA010437	1408	1414	light responsive element
BjuA012575	83	92	light responsive element
BjuA012575	1303	1312	light responsive element
BjuA012575	241	247	light responsive element
BjuA012575	856	862	light responsive element
BjuA012575	1305	1311	light responsive element
BjuA012577	170	179	light responsive element
BjuA012577	1322	1331	light responsive element
BjuA012577	539	545	light responsive element
BjuA012577	1175	1181	light responsive element
BjuA012577	1324	1330	light responsive element
BjuA012644	368	374	light responsive element
BjuA012644	396	405	light responsive element
BjuA012644	397	403	light responsive element
BjuA012644	903	909	light responsive element
BjuA012644	368	374	light responsive element
BjuA012644	397	403	light responsive element
BjuA012644	501	507	light responsive element
BjuA012644	837	843	light responsive element
BjuA014103	628	634	light responsive element
BjuA014103	744	750	light responsive element
BjuA014103	33	39	light responsive element
BjuA014103	286	292	light responsive element
BjuA014103	1163	1169	light responsive element
BjuA014273	1153	1162	light responsive element
BjuA014273	1122	1128	light responsive element
BjuA014675	728	737	light responsive element
BjuA014675	729	735	light responsive element
BjuA014675	436	449	light responsive element
BjuA014675	936	943	light responsive element
BjuA014675	937	943	light responsive element
BjuA014686	60	66	light responsive element
BjuA014686	1259	1265	light responsive element
BjuA015073	671	677	light responsive element
BjuA015073	482	492	light responsive element
BjuA015073	485	491	light responsive element
BjuA015073	563	572	light responsive element
BjuA015073	564	570	light responsive element
BjuA015073	920	926	light responsive element
BjuA015073	1087	1093	light responsive element
BjuA015229	1304	1310	light responsive element
BjuA016969	58	64	light responsive element
BjuA017309	246	252	light responsive element
BjuA017309	353	359	light responsive element
BjuA017316	620	626	light responsive element
BjuA017316	978	984	light responsive element
BjuA017316	1104	1110	light responsive element
BjuA017316	369	375	light responsive element
BjuA017316	620	626	light responsive element
BjuA017316	1104	1110	light responsive element
BjuA018344	1182	1188	light responsive element
BjuA018344	570	576	light responsive element
BjuA018972	170	176	light responsive element
BjuA018972	228	234	light responsive element
BjuA018972	291	299	light responsive element
BjuA018972	292	298	light responsive element
BjuA018972	337	345	light responsive element
BjuA018972	338	344	light responsive element
BjuA018972	349	355	light responsive element
BjuA018972	1240	1246	light responsive element
BjuA018972	552	558	light responsive element
BjuA018972	228	234	light responsive element
BjuA018972	292	298	light responsive element
BjuA018972	338	344	light responsive element
BjuA018972	1237	1246	light responsive element
BjuA018972	1240	1246	light responsive element
BjuA018972	347	357	light responsive element
BjuA021448	787	793	light responsive element
BjuA021448	929	939	light responsive element
BjuA021448	1436	1446	light responsive element
BjuA021448	817	823	light responsive element
BjuA022725	1286	1292	light responsive element
BjuA022725	70	77	light responsive element
BjuA022725	71	77	light responsive element
BjuA022725	1065	1071	light responsive element
BjuA024129	524	530	light responsive element
BjuA024129	1392	1401	light responsive element
BjuA024129	546	552	light responsive element
BjuA024129	110	116	light responsive element
BjuA024129	600	606	light responsive element
BjuA024436	480	486	light responsive element
BjuA024436	1379	1385	light responsive element
BjuA024436	1467	1477	light responsive element
BjuA024436	945	951	light responsive element
BjuA024436	1096	1102	light responsive element
BjuA024436	868	874	light responsive element
BjuA024436	1114	1120	light responsive element
BjuA025064	1390	1396	light responsive element
BjuA025064	1390	1396	light responsive element
BjuA025359	1280	1286	light responsive element
BjuA025542	1007	1016	light responsive element
BjuA025558	59	65	light responsive element
BjuA026586	741	748	light responsive element
BjuA026586	742	748	light responsive element
BjuA026652	686	692	light responsive element
BjuA026652	727	734	light responsive element
BjuA026652	679	685	light responsive element
BjuA026821	532	538	light responsive element
BjuA026821	158	165	light responsive element
BjuA026821	543	549	light responsive element
BjuA026821	800	806	light responsive element
BjuA027015	1252	1262	light responsive element
BjuA027015	38	44	light responsive element
BjuA027015	323	329	light responsive element
BjuA028313	392	400	light responsive element
BjuA028313	393	399	light responsive element
BjuA028313	393	399	light responsive element
BjuA028313	451	457	light responsive element
BjuA028313	752	758	light responsive element
BjuA028313	797	806	light responsive element
BjuA029457	1254	1264	light responsive element
BjuA029457	545	552	light responsive element
BjuA029457	1405	1411	light responsive element
BjuA031284	954	960	light responsive element
BjuA031302	909	915	light responsive element
BjuA031302	1018	1024	light responsive element
BjuA032576	1468	1478	light responsive element
BjuA032576	329	336	light responsive element
BjuA032576	488	494	light responsive element
BjuA032576	636	642	light responsive element
BjuA032964	172	178	light responsive element
BjuA032964	1069	1075	light responsive element
BjuA032964	167	173	light responsive element
BjuA032964	1260	1266	light responsive element
BjuA032964	172	178	light responsive element
BjuA032964	913	919	light responsive element
BjuA033921	544	551	light responsive element
BjuA033921	545	551	light responsive element
BjuA033921	329	335	light responsive element
BjuA033921	550	556	light responsive element
BjuA033921	608	614	light responsive element
BjuA033921	818	824	light responsive element
BjuA033921	1301	1307	light responsive element
BjuA033921	1427	1433	light responsive element
BjuA033921	606	615	light responsive element
BjuA033921	608	614	light responsive element
BjuA033921	1300	1308	light responsive element
BjuA033921	1301	1307	light responsive element
BjuA035384	863	872	light responsive element
BjuA035384	1242	1250	light responsive element
BjuA035384	1243	1249	light responsive element
BjuA035384	80	86	light responsive element
BjuA035384	1243	1249	light responsive element
BjuA035384	1489	1495	light responsive element
BjuA035385	1242	1250	light responsive element
BjuA035385	1243	1249	light responsive element
BjuA035385	514	520	light responsive element
BjuA035385	1489	1495	light responsive element
BjuA035385	1243	1249	light responsive element
BjuA035826	633	639	light responsive element
BjuA035826	675	681	light responsive element
BjuA036326	242	248	light responsive element
BjuA036326	943	949	light responsive element
BjuA036543	837	846	light responsive element
BjuA036543	167	173	light responsive element
BjuA036543	1086	1092	light responsive element
BjuA036544	1086	1092	light responsive element
BjuA036544	837	846	light responsive element
BjuA036544	167	173	light responsive element
BjuA037531	1098	1104	light responsive element
BjuA037531	1102	1111	light responsive element
BjuA037531	1103	1109	light responsive element
BjuA037531	416	422	light responsive element
BjuA037531	983	989	light responsive element
BjuA037531	1103	1109	light responsive element
BjuA037531	1273	1279	light responsive element
BjuA040338	531	537	light responsive element
BjuA040338	461	467	light responsive element
BjuA040338	814	821	light responsive element
BjuA040338	815	821	light responsive element
BjuA040338	1305	1314	light responsive element
BjuA040728	524	533	light responsive element
BjuA040728	1117	1123	light responsive element
BjuA040759	405	411	light responsive element
BjuA040759	762	768	light responsive element
BjuA040759	730	739	light responsive element
BjuA040759	733	739	light responsive element
BjuA040759	762	768	light responsive element
BjuA040759	1024	1030	light responsive element
BjuA041107	970	976	light responsive element
BjuA041107	1257	1263	light responsive element
BjuA041305	63	71	light responsive element
BjuA041305	1283	1292	light responsive element
BjuA041305	1286	1292	light responsive element
BjuA041305	65	71	light responsive element
BjuA041305	344	350	light responsive element
BjuA041305	722	728	light responsive element
BjuA041305	119	125	light responsive element
BjuA041565	115	121	light responsive element
BjuA041795	1095	1102	light responsive element
BjuA041795	1096	1102	light responsive element
BjuA042006	1013	1022	light responsive element
BjuA042006	1313	1319	light responsive element
BjuA042224	490	496	light responsive element
BjuA042224	832	838	light responsive element
BjuA042224	490	496	light responsive element
BjuA042224	743	749	light responsive element
BjuA042224	847	853	light responsive element
BjuA043003	384	390	light responsive element
BjuA043003	911	917	light responsive element
BjuA043791	834	840	light responsive element
BjuA043791	863	869	light responsive element
BjuA043791	833	841	light responsive element
BjuA043791	834	840	light responsive element
BjuA043791	863	869	light responsive element
BjuA043791	1113	1119	light responsive element
BjuA044074	1076	1082	light responsive element
BjuA044074	1069	1075	light responsive element
BjuA044074	307	313	light responsive element
BjuA044794	349	356	light responsive element
BjuA044794	350	356	light responsive element
BjuA045602	6	12	light responsive element
BjuA045602	6	12	light responsive element
BjuA045602	735	741	light responsive element
BjuA045602	793	799	light responsive element
BjuA045602	1101	1107	light responsive element
BjuA045602	1131	1137	light responsive element
BjuA046946	319	328	light responsive element
BjuA046946	322	328	light responsive element
BjuA046946	290	296	light responsive element
BjuA046946	722	729	light responsive element
BjuA046946	974	980	light responsive element
BjuA046946	322	328	light responsive element
BjuA047038	1002	1009	light responsive element
BjuA047038	1099	1110	light responsive element
BjuB002172	202	208	light responsive element
BjuB002172	200	209	light responsive element
BjuB002172	1292	1298	light responsive element
BjuB006374	111	117	light responsive element
BjuB006374	111	117	light responsive element
BjuB006374	500	507	light responsive element
BjuB006374	1280	1286	light responsive element
BjuB006877	342	348	light responsive element
BjuB006877	639	645	light responsive element
BjuB006877	848	854	light responsive element
BjuB006877	1304	1310	light responsive element
BjuB006877	1433	1439	light responsive element
BjuB006877	593	602	light responsive element
BjuB006877	587	593	light responsive element
BjuB006877	637	646	light responsive element
BjuB006877	639	645	light responsive element
BjuB006877	1303	1311	light responsive element
BjuB006877	1304	1310	light responsive element
BjuB007520	1347	1353	light responsive element
BjuB007520	1347	1353	light responsive element
BjuB007813	457	463	light responsive element
BjuB007813	222	228	light responsive element
BjuB007813	526	535	light responsive element
BjuB007813	528	534	light responsive element
BjuB008492	754	760	light responsive element
BjuB008492	1175	1181	light responsive element
BjuB008492	1324	1330	light responsive element
BjuB008492	1322	1331	light responsive element
BjuB008568	485	491	light responsive element
BjuB008568	861	867	light responsive element
BjuB008568	1402	1409	light responsive element
BjuB008568	1403	1409	light responsive element
BjuB008568	611	617	light responsive element
BjuB009536	498	504	light responsive element
BjuB009536	357	363	light responsive element
BjuB009536	1255	1261	light responsive element
BjuB009536	149	158	light responsive element
BjuB009536	152	158	light responsive element
BjuB009536	357	363	light responsive element
BjuB009816	1105	1111	light responsive element
BjuB009816	1103	1112	light responsive element
BjuB009816	1105	1111	light responsive element
BjuB010770	615	622	light responsive element
BjuB010770	616	622	light responsive element
BjuB010770	1360	1369	light responsive element
BjuB011393	113	119	light responsive element
BjuB011393	518	527	light responsive element
BjuB011393	113	119	light responsive element
BjuB013140	249	255	light responsive element
BjuB013140	626	632	light responsive element
BjuB015428	1072	1078	light responsive element
BjuB015428	1280	1286	light responsive element
BjuB015428	1280	1286	light responsive element
BjuB016538	409	415	light responsive element
BjuB016538	439	445	light responsive element
BjuB016538	897	906	light responsive element
BjuB016538	1135	1143	light responsive element
BjuB016538	1136	1142	light responsive element
BjuB016538	1402	1411	light responsive element
BjuB016538	1404	1410	light responsive element
BjuB016538	1270	1276	light responsive element
BjuB016538	1404	1410	light responsive element
BjuB016810	470	476	light responsive element
BjuB016810	821	827	light responsive element
BjuB016810	585	591	light responsive element
BjuB016810	915	921	light responsive element
BjuB016810	1028	1034	light responsive element
BjuB016810	585	591	light responsive element
BjuB016810	869	877	light responsive element
BjuB016810	870	876	light responsive element
BjuB016810	914	922	light responsive element
BjuB016810	915	921	light responsive element
BjuB016810	992	998	light responsive element
BjuB016810	1040	1046	light responsive element
BjuB017666	1283	1289	light responsive element
BjuB017666	1492	1498	light responsive element
BjuB017666	1282	1290	light responsive element
BjuB017666	1283	1289	light responsive element
BjuB017666	1299	1305	light responsive element
BjuB019686	657	664	light responsive element
BjuB019686	477	483	light responsive element
BjuB020302	829	835	light responsive element
BjuB020303	1219	1225	light responsive element
BjuB020303	1343	1349	light responsive element
BjuB020303	1217	1226	light responsive element
BjuB020783	49	55	light responsive element
BjuB020783	926	932	light responsive element
BjuB021273	750	756	light responsive element
BjuB021273	985	991	light responsive element
BjuB021273	1241	1247	light responsive element
BjuB021273	858	864	light responsive element
BjuB022206	796	802	light responsive element
BjuB022206	545	551	light responsive element
BjuB023599	1392	1398	light responsive element
BjuB023599	763	770	light responsive element
BjuB023599	764	770	light responsive element
BjuB023986	1253	1259	light responsive element
BjuB023986	363	369	light responsive element
BjuB023986	1251	1260	light responsive element
BjuB025396	1425	1431	light responsive element
BjuB026462	433	439	light responsive element
BjuB026462	466	472	light responsive element
BjuB026592	358	367	light responsive element
BjuB026592	768	775	light responsive element
BjuB026592	769	775	light responsive element
BjuB026592	824	830	light responsive element
BjuB027387	631	638	light responsive element
BjuB027387	662	669	light responsive element
BjuB027387	827	833	light responsive element
BjuB027387	829	835	light responsive element
BjuB027387	1042	1048	light responsive element
BjuB027759	416	422	light responsive element
BjuB028673	1073	1079	light responsive element
BjuB028673	893	899	light responsive element
BjuB028673	1268	1274	light responsive element
BjuB028919	1249	1255	light responsive element
BjuB029839	389	395	light responsive element
BjuB029839	498	505	light responsive element
BjuB029839	779	786	light responsive element
BjuB029839	1410	1416	light responsive element
BjuB033496	1177	1183	light responsive element
BjuB033496	1177	1183	light responsive element
BjuB033496	24	30	light responsive element
BjuB033496	80	86	light responsive element
BjuB033515	1102	1108	light responsive element
BjuB033515	819	825	light responsive element
BjuB033515	957	963	light responsive element
BjuB033515	1060	1066	light responsive element
BjuB036859	267	276	light responsive element
BjuB036859	313	319	light responsive element
BjuB036859	1074	1080	light responsive element
BjuB036859	1391	1397	light responsive element
BjuB036859	834	840	light responsive element
BjuB036859	1391	1397	light responsive element
BjuB037083	1345	1351	light responsive element
BjuB037545	112	118	light responsive element
BjuB037545	460	466	light responsive element
BjuB037545	248	254	light responsive element
BjuB037545	752	758	light responsive element
BjuB037545	847	853	light responsive element
BjuB037744	768	777	light responsive element
BjuB037744	82	88	light responsive element
BjuB037744	299	305	light responsive element
BjuB037744	81	89	light responsive element
BjuB037744	82	88	light responsive element
BjuB037744	926	932	light responsive element
BjuB038364	1145	1151	light responsive element
BjuB038364	690	696	light responsive element
BjuB038400	55	62	light responsive element
BjuB038400	56	62	light responsive element
BjuB038543	1123	1129	light responsive element
BjuB038543	1154	1163	light responsive element
BjuB039707	709	715	light responsive element
BjuB040792	649	655	light responsive element
BjuB040792	617	626	light responsive element
BjuB040792	620	626	light responsive element
BjuB040792	649	655	light responsive element
BjuB040792	920	926	light responsive element
BjuB040834	1134	1140	light responsive element
BjuB041699	242	248	light responsive element
BjuB041699	310	316	light responsive element
BjuB041699	356	362	light responsive element
BjuB041699	308	317	light responsive element
BjuB041699	365	375	light responsive element
BjuB041699	182	191	light responsive element
BjuB041699	183	189	light responsive element
BjuB041699	242	248	light responsive element
BjuB041699	309	317	light responsive element
BjuB041699	310	316	light responsive element
BjuB041699	355	363	light responsive element
BjuB041699	356	362	light responsive element
BjuB041699	367	373	light responsive element
BjuB041950	93	99	light responsive element
BjuB041950	713	721	light responsive element
BjuB041950	714	720	light responsive element
BjuB041950	743	749	light responsive element
BjuB041950	997	1003	light responsive element
BjuB041950	1155	1162	light responsive element
BjuB041950	714	720	light responsive element
BjuB041950	743	749	light responsive element
BjuB042043	676	682	light responsive element
BjuB042043	1161	1167	light responsive element
BjuB042043	676	682	light responsive element
BjuB042043	981	987	light responsive element
BjuB042043	1161	1167	light responsive element
BjuB042043	166	172	light responsive element
BjuB042043	409	415	light responsive element
BjuB042050	295	301	light responsive element
BjuB042050	694	700	light responsive element
BjuB042050	828	834	light responsive element
BjuB042050	269	275	light responsive element
BjuB042050	692	700	light responsive element
BjuB042050	1008	1014	light responsive element
BjuB042069	365	374	light responsive element
BjuB042069	367	373	light responsive element
BjuB042069	1366	1372	light responsive element
BjuB042069	599	605	light responsive element
BjuB042069	894	900	light responsive element
BjuB042069	367	373	light responsive element
BjuB042240	443	449	light responsive element
BjuB042240	70	76	light responsive element
BjuB042240	510	519	light responsive element
BjuB042240	512	518	light responsive element
BjuB042975	678	688	light responsive element
BjuB042975	681	687	light responsive element
BjuB042975	760	769	light responsive element
BjuB042975	761	767	light responsive element
BjuB042975	64	70	light responsive element
BjuB042975	852	858	light responsive element
BjuB044565	1390	1399	light responsive element
BjuB045228	523	532	light responsive element
BjuB045228	1116	1122	light responsive element
BjuB045319	307	316	light responsive element
BjuB045319	309	315	light responsive element
BjuB045319	1130	1136	light responsive element
BjuB045319	309	315	light responsive element
BjuB045319	344	350	light responsive element
BjuB045319	1019	1025	light responsive element
BjuB045319	1423	1429	light responsive element
BjuB046236	55	62	light responsive element
BjuB046236	330	337	light responsive element
BjuB046236	1096	1102	light responsive element
BjuB046236	923	929	light responsive element
BjuB046236	1386	1394	light responsive element
BjuB046236	1387	1393	light responsive element
BjuB046419	1130	1140	light responsive element
BjuB046419	261	267	light responsive element
BjuB046696	212	221	light responsive element
BjuB046696	354	360	light responsive element
BjuB046696	1266	1276	light responsive element
BjuB046696	82	91	light responsive element
BjuB046696	83	89	light responsive element
BjuB047102	459	465	light responsive element
BjuB047102	489	495	light responsive element
BjuB047102	1322	1332	light responsive element
BjuB047102	1432	1442	light responsive element
BjuB047306	541	547	light responsive element
BjuB047306	1143	1149	light responsive element
BjuB049020	1060	1066	light responsive element
BjuB049020	1436	1442	light responsive element
BjuO000631	2	8	light responsive element
BjuO000631	966	972	light responsive element
BjuO002133	126	132	light responsive element
BjuO002133	322	328	light responsive element
BjuO002133	695	703	light responsive element
BjuO002133	696	702	light responsive element
BjuO002133	741	749	light responsive element
BjuO002133	742	748	light responsive element
BjuO002133	853	861	light responsive element
BjuO002133	854	860	light responsive element
BjuO002133	866	872	light responsive element
BjuO002133	396	402	light responsive element
BjuO002133	408	414	light responsive element
BjuO002133	742	748	light responsive element
BjuO002133	854	860	light responsive element
BjuO002525	110	116	light responsive element
BjuO002525	185	191	light responsive element
BjuO002525	203	209	light responsive element
BjuO002525	230	238	light responsive element
BjuO002525	231	237	light responsive element
BjuO002525	241	249	light responsive element
BjuO002525	242	248	light responsive element
BjuO002525	1219	1225	light responsive element
BjuO002525	110	116	light responsive element
BjuO002525	231	237	light responsive element
BjuO002525	242	248	light responsive element
BjuO002525	1216	1225	light responsive element
BjuO002525	1219	1225	light responsive element
BjuO002525	183	193	light responsive element
BjuO002570	142	148	light responsive element
BjuO002570	195	201	light responsive element
BjuO002570	220	226	light responsive element
BjuO002570	740	746	light responsive element
BjuO002570	7	13	light responsive element
BjuO002570	1259	1265	light responsive element
BjuO002570	142	148	light responsive element
BjuO004809	927	933	light responsive element
BjuO004809	641	647	light responsive element
BjuO004828	1266	1276	light responsive element
BjuO004828	928	934	light responsive element
BjuO004828	969	976	light responsive element
BjuO004828	1357	1363	light responsive element
BjuO004828	230	236	light responsive element
BjuO009504	157	166	light responsive element
BjuO010199	883	889	light responsive element
BjuO010199	911	917	light responsive element
BjuO010199	1258	1264	light responsive element
BjuO010199	711	717	light responsive element
BjuO010199	1087	1093	light responsive element
BjuO010199	1258	1264	light responsive element
BjuO010352	694	700	light responsive element
BjuO010352	1397	1403	light responsive element
BjuO010363	90	96	light responsive element
BjuO010363	522	528	light responsive element
BjuO010366	637	643	light responsive element
BjuO010366	685	691	light responsive element
BjuO010366	685	691	light responsive element
BjuO010482	537	543	light responsive element
BjuO010482	1058	1064	light responsive element
BjuO010482	1090	1096	light responsive element
BjuO010482	1095	1101	light responsive element
BjuO010482	1000	1006	light responsive element
BjuA002075	186	193	gibberellin-responsive element
BjuA002075	769	776	gibberellin-responsive element
BjuA002075	1018	1025	gibberellin-responsive element
BjuA002828	38	45	gibberellin-responsive element
BjuA006024	536	543	gibberellin-responsive element
BjuA008307	927	934	gibberellin-responsive element
BjuA012644	510	517	gibberellin-responsive element
BjuA014103	895	902	gibberellin-responsive element
BjuA014103	1283	1290	gibberellin-responsive element
BjuA014675	596	603	gibberellin-responsive element
BjuA014675	1019	1026	gibberellin-responsive element
BjuA015073	1260	1267	gibberellin-responsive element
BjuA015229	1151	1158	gibberellin-responsive element
BjuA017316	155	162	gibberellin-responsive element
BjuA017316	493	500	gibberellin-responsive element
BjuA017316	1390	1397	gibberellin-responsive element
BjuA021448	757	764	gibberellin-responsive element
BjuA024129	708	715	gibberellin-responsive element
BjuA025127	1169	1176	gibberellin-responsive element
BjuA025127	319	326	gibberellin-responsive element
BjuA025359	885	892	gibberellin-responsive element
BjuA026586	1070	1077	gibberellin-responsive element
BjuA026821	877	884	gibberellin-responsive element
BjuA028313	1140	1147	gibberellin-responsive element
BjuA031472	295	302	gibberellin-responsive element
BjuA031472	940	947	gibberellin-responsive element
BjuA033921	699	706	gibberellin-responsive element
BjuA035385	1023	1030	gibberellin-responsive element
BjuA035826	896	903	gibberellin-responsive element
BjuA035826	1375	1382	gibberellin-responsive element
BjuA036326	1226	1233	gibberellin-responsive element
BjuA036543	1177	1184	gibberellin-responsive element
BjuA036544	1177	1184	gibberellin-responsive element
BjuA040338	1452	1459	gibberellin-responsive element
BjuA040728	1237	1244	gibberellin-responsive element
BjuA040759	1256	1263	gibberellin-responsive element
BjuA041305	313	320	gibberellin-responsive element
BjuA042224	536	543	gibberellin-responsive element
BjuA043003	1331	1338	gibberellin-responsive element
BjuA043003	217	224	gibberellin-responsive element
BjuA043791	681	688	gibberellin-responsive element
BjuA044074	905	912	gibberellin-responsive element
BjuA044741	1476	1483	gibberellin-responsive element
BjuA044794	825	832	gibberellin-responsive element
BjuA045602	82	89	gibberellin-responsive element
BjuB005843	1178	1185	gibberellin-responsive element
BjuB006374	885	892	gibberellin-responsive element
BjuB006374	1467	1474	gibberellin-responsive element
BjuB006877	781	788	gibberellin-responsive element
BjuB007520	1256	1263	gibberellin-responsive element
BjuB007813	1456	1463	gibberellin-responsive element
BjuB008568	347	354	gibberellin-responsive element
BjuB009816	510	517	gibberellin-responsive element
BjuB009816	1471	1478	gibberellin-responsive element
BjuB010770	1333	1340	gibberellin-responsive element
BjuB011393	885	892	gibberellin-responsive element
BjuB013140	218	225	gibberellin-responsive element
BjuB016538	882	889	gibberellin-responsive element
BjuB020303	1014	1021	gibberellin-responsive element
BjuB020303	1424	1431	gibberellin-responsive element
BjuB023986	385	392	gibberellin-responsive element
BjuB027759	299	306	gibberellin-responsive element
BjuB027759	1137	1144	gibberellin-responsive element
BjuB028919	159	166	gibberellin-responsive element
BjuB032115	1229	1236	gibberellin-responsive element
BjuB033496	173	180	gibberellin-responsive element
BjuB035721	1205	1212	gibberellin-responsive element
BjuB036859	1131	1138	gibberellin-responsive element
BjuB037744	753	760	gibberellin-responsive element
BjuB037744	712	719	gibberellin-responsive element
BjuB038364	1265	1272	gibberellin-responsive element
BjuB038400	566	573	gibberellin-responsive element
BjuB038400	889	896	gibberellin-responsive element
BjuB038543	32	39	gibberellin-responsive element
BjuB041950	372	379	gibberellin-responsive element
BjuB041950	555	562	gibberellin-responsive element
BjuB042043	1486	1493	gibberellin-responsive element
BjuB042043	212	219	gibberellin-responsive element
BjuB042050	1048	1055	gibberellin-responsive element
BjuB043752	1071	1078	gibberellin-responsive element
BjuB045228	1236	1243	gibberellin-responsive element
BjuB045319	153	160	gibberellin-responsive element
BjuB047102	1187	1194	gibberellin-responsive element
BjuB047306	1263	1270	gibberellin-responsive element
BjuB047306	3	10	gibberellin-responsive element
BjuB049020	1107	1114	gibberellin-responsive element
BjuO002133	287	294	gibberellin-responsive element
BjuO002133	1260	1267	gibberellin-responsive element
BjuO002525	783	790	gibberellin-responsive element
BjuO002570	281	288	gibberellin-responsive element
BjuO002570	317	324	gibberellin-responsive element
BjuO004809	1223	1230	gibberellin-responsive element
BjuO009504	726	733	gibberellin-responsive element
BjuO010366	566	573	gibberellin-responsive element
BjuO010482	1282	1289	gibberellin-responsive element
BjuA001569	578	583	MeJA-responsiveness
BjuA001569	578	583	MeJA-responsiveness
BjuA002075	628	633	MeJA-responsiveness
BjuA002075	1431	1436	MeJA-responsiveness
BjuA002075	628	633	MeJA-responsiveness
BjuA002075	1431	1436	MeJA-responsiveness
BjuA003230	1087	1092	MeJA-responsiveness
BjuA003230	1090	1095	MeJA-responsiveness
BjuA003230	1087	1092	MeJA-responsiveness
BjuA003230	1090	1095	MeJA-responsiveness
BjuA005478	54	59	MeJA-responsiveness
BjuA005478	872	877	MeJA-responsiveness
BjuA005478	1208	1213	MeJA-responsiveness
BjuA005478	54	59	MeJA-responsiveness
BjuA005478	872	877	MeJA-responsiveness
BjuA005478	1208	1213	MeJA-responsiveness
BjuA006024	914	919	MeJA-responsiveness
BjuA006024	914	919	MeJA-responsiveness
BjuA008307	192	197	MeJA-responsiveness
BjuA008307	905	910	MeJA-responsiveness
BjuA008307	192	197	MeJA-responsiveness
BjuA008307	905	910	MeJA-responsiveness
BjuA008715	943	948	MeJA-responsiveness
BjuA008715	943	948	MeJA-responsiveness
BjuA009096	144	149	MeJA-responsiveness
BjuA009096	375	380	MeJA-responsiveness
BjuA009096	144	149	MeJA-responsiveness
BjuA009096	375	380	MeJA-responsiveness
BjuA010437	900	905	MeJA-responsiveness
BjuA010437	1223	1228	MeJA-responsiveness
BjuA010437	900	905	MeJA-responsiveness
BjuA010437	1223	1228	MeJA-responsiveness
BjuA012577	953	958	MeJA-responsiveness
BjuA012577	953	958	MeJA-responsiveness
BjuA014273	314	319	MeJA-responsiveness
BjuA014273	314	319	MeJA-responsiveness
BjuA014686	1113	1118	MeJA-responsiveness
BjuA014686	1116	1121	MeJA-responsiveness
BjuA014686	1113	1118	MeJA-responsiveness
BjuA014686	1116	1121	MeJA-responsiveness
BjuA015073	487	492	MeJA-responsiveness
BjuA015073	487	492	MeJA-responsiveness
BjuA015229	774	779	MeJA-responsiveness
BjuA015229	1121	1126	MeJA-responsiveness
BjuA015229	774	779	MeJA-responsiveness
BjuA015229	1121	1126	MeJA-responsiveness
BjuA016969	241	246	MeJA-responsiveness
BjuA016969	667	672	MeJA-responsiveness
BjuA016969	241	246	MeJA-responsiveness
BjuA016969	667	672	MeJA-responsiveness
BjuA017309	125	130	MeJA-responsiveness
BjuA017309	250	255	MeJA-responsiveness
BjuA017309	125	130	MeJA-responsiveness
BjuA017309	250	255	MeJA-responsiveness
BjuA018344	187	192	MeJA-responsiveness
BjuA018344	187	192	MeJA-responsiveness
BjuA018972	259	264	MeJA-responsiveness
BjuA018972	1475	1480	MeJA-responsiveness
BjuA018972	259	264	MeJA-responsiveness
BjuA018972	1475	1480	MeJA-responsiveness
BjuA022725	444	449	MeJA-responsiveness
BjuA022725	1067	1072	MeJA-responsiveness
BjuA022725	1283	1288	MeJA-responsiveness
BjuA022725	444	449	MeJA-responsiveness
BjuA022725	1067	1072	MeJA-responsiveness
BjuA022725	1283	1288	MeJA-responsiveness
BjuA024129	112	117	MeJA-responsiveness
BjuA024129	112	117	MeJA-responsiveness
BjuA024436	635	640	MeJA-responsiveness
BjuA024436	635	640	MeJA-responsiveness
BjuA025064	869	874	MeJA-responsiveness
BjuA025064	869	874	MeJA-responsiveness
BjuA025558	984	989	MeJA-responsiveness
BjuA025558	984	989	MeJA-responsiveness
BjuA026586	360	365	MeJA-responsiveness
BjuA026586	360	365	MeJA-responsiveness
BjuA027015	267	272	MeJA-responsiveness
BjuA027015	267	272	MeJA-responsiveness
BjuA028313	359	364	MeJA-responsiveness
BjuA028313	745	750	MeJA-responsiveness
BjuA028313	1368	1373	MeJA-responsiveness
BjuA028313	359	364	MeJA-responsiveness
BjuA028313	745	750	MeJA-responsiveness
BjuA028313	1368	1373	MeJA-responsiveness
BjuA031284	217	222	MeJA-responsiveness
BjuA031284	719	724	MeJA-responsiveness
BjuA031284	217	222	MeJA-responsiveness
BjuA031284	719	724	MeJA-responsiveness
BjuA031302	162	167	MeJA-responsiveness
BjuA031302	1109	1114	MeJA-responsiveness
BjuA031302	162	167	MeJA-responsiveness
BjuA031302	1109	1114	MeJA-responsiveness
BjuA032576	413	418	MeJA-responsiveness
BjuA032576	590	595	MeJA-responsiveness
BjuA032576	593	598	MeJA-responsiveness
BjuA032576	413	418	MeJA-responsiveness
BjuA032576	590	595	MeJA-responsiveness
BjuA032576	593	598	MeJA-responsiveness
BjuA033921	427	432	MeJA-responsiveness
BjuA033921	558	563	MeJA-responsiveness
BjuA033921	1337	1342	MeJA-responsiveness
BjuA033921	1402	1407	MeJA-responsiveness
BjuA033921	427	432	MeJA-responsiveness
BjuA033921	558	563	MeJA-responsiveness
BjuA033921	1337	1342	MeJA-responsiveness
BjuA033921	1402	1407	MeJA-responsiveness
BjuA035384	296	301	MeJA-responsiveness
BjuA035384	413	418	MeJA-responsiveness
BjuA035384	296	301	MeJA-responsiveness
BjuA035384	413	418	MeJA-responsiveness
BjuA035826	632	637	MeJA-responsiveness
BjuA035826	658	663	MeJA-responsiveness
BjuA035826	632	637	MeJA-responsiveness
BjuA035826	658	663	MeJA-responsiveness
BjuA036326	176	181	MeJA-responsiveness
BjuA036326	456	461	MeJA-responsiveness
BjuA036326	516	521	MeJA-responsiveness
BjuA036326	522	527	MeJA-responsiveness
BjuA036326	559	564	MeJA-responsiveness
BjuA036326	601	606	MeJA-responsiveness
BjuA036326	633	638	MeJA-responsiveness
BjuA036326	652	657	MeJA-responsiveness
BjuA036326	674	679	MeJA-responsiveness
BjuA036326	687	692	MeJA-responsiveness
BjuA036326	974	979	MeJA-responsiveness
BjuA036326	986	991	MeJA-responsiveness
BjuA036326	176	181	MeJA-responsiveness
BjuA036326	456	461	MeJA-responsiveness
BjuA036326	516	521	MeJA-responsiveness
BjuA036326	522	527	MeJA-responsiveness
BjuA036326	559	564	MeJA-responsiveness
BjuA036326	601	606	MeJA-responsiveness
BjuA036326	633	638	MeJA-responsiveness
BjuA036326	652	657	MeJA-responsiveness
BjuA036326	674	679	MeJA-responsiveness
BjuA036326	687	692	MeJA-responsiveness
BjuA036326	974	979	MeJA-responsiveness
BjuA036326	986	991	MeJA-responsiveness
BjuA036543	669	674	MeJA-responsiveness
BjuA036543	694	699	MeJA-responsiveness
BjuA036543	816	821	MeJA-responsiveness
BjuA036543	669	674	MeJA-responsiveness
BjuA036543	694	699	MeJA-responsiveness
BjuA036543	816	821	MeJA-responsiveness
BjuA036544	669	674	MeJA-responsiveness
BjuA036544	694	699	MeJA-responsiveness
BjuA036544	816	821	MeJA-responsiveness
BjuA036544	669	674	MeJA-responsiveness
BjuA036544	694	699	MeJA-responsiveness
BjuA036544	816	821	MeJA-responsiveness
BjuA041107	1335	1340	MeJA-responsiveness
BjuA041107	1335	1340	MeJA-responsiveness
BjuA041565	280	285	MeJA-responsiveness
BjuA041565	280	285	MeJA-responsiveness
BjuA042006	618	623	MeJA-responsiveness
BjuA042006	1114	1119	MeJA-responsiveness
BjuA042006	618	623	MeJA-responsiveness
BjuA042006	1114	1119	MeJA-responsiveness
BjuA042224	696	701	MeJA-responsiveness
BjuA042224	980	985	MeJA-responsiveness
BjuA042224	696	701	MeJA-responsiveness
BjuA042224	980	985	MeJA-responsiveness
BjuA044741	808	813	MeJA-responsiveness
BjuA044741	808	813	MeJA-responsiveness
BjuA044794	787	792	MeJA-responsiveness
BjuA044794	787	792	MeJA-responsiveness
BjuA045602	598	603	MeJA-responsiveness
BjuA045602	689	694	MeJA-responsiveness
BjuA045602	721	726	MeJA-responsiveness
BjuA045602	598	603	MeJA-responsiveness
BjuA045602	689	694	MeJA-responsiveness
BjuA045602	721	726	MeJA-responsiveness
BjuA047038	958	963	MeJA-responsiveness
BjuA047038	958	963	MeJA-responsiveness
BjuB005843	678	683	MeJA-responsiveness
BjuB005843	823	828	MeJA-responsiveness
BjuB005843	678	683	MeJA-responsiveness
BjuB005843	823	828	MeJA-responsiveness
BjuB006877	586	591	MeJA-responsiveness
BjuB006877	1407	1412	MeJA-responsiveness
BjuB006877	586	591	MeJA-responsiveness
BjuB006877	1407	1412	MeJA-responsiveness
BjuB007520	885	890	MeJA-responsiveness
BjuB007520	885	890	MeJA-responsiveness
BjuB008492	953	958	MeJA-responsiveness
BjuB008492	953	958	MeJA-responsiveness
BjuB009536	614	619	MeJA-responsiveness
BjuB009536	1333	1338	MeJA-responsiveness
BjuB009536	614	619	MeJA-responsiveness
BjuB009536	1333	1338	MeJA-responsiveness
BjuB009816	34	39	MeJA-responsiveness
BjuB009816	1311	1316	MeJA-responsiveness
BjuB009816	34	39	MeJA-responsiveness
BjuB009816	1311	1316	MeJA-responsiveness
BjuB011393	37	42	MeJA-responsiveness
BjuB011393	425	430	MeJA-responsiveness
BjuB011393	37	42	MeJA-responsiveness
BjuB011393	425	430	MeJA-responsiveness
BjuB015428	1312	1317	MeJA-responsiveness
BjuB015428	1315	1320	MeJA-responsiveness
BjuB015428	1312	1317	MeJA-responsiveness
BjuB015428	1315	1320	MeJA-responsiveness
BjuB016538	1149	1154	MeJA-responsiveness
BjuB016538	1149	1154	MeJA-responsiveness
BjuB016810	236	241	MeJA-responsiveness
BjuB016810	396	401	MeJA-responsiveness
BjuB016810	883	888	MeJA-responsiveness
BjuB016810	1039	1044	MeJA-responsiveness
BjuB016810	236	241	MeJA-responsiveness
BjuB016810	396	401	MeJA-responsiveness
BjuB016810	883	888	MeJA-responsiveness
BjuB016810	1039	1044	MeJA-responsiveness
BjuB017666	2	7	MeJA-responsiveness
BjuB017666	121	126	MeJA-responsiveness
BjuB017666	1298	1303	MeJA-responsiveness
BjuB017666	2	7	MeJA-responsiveness
BjuB017666	121	126	MeJA-responsiveness
BjuB017666	1298	1303	MeJA-responsiveness
BjuB019686	253	258	MeJA-responsiveness
BjuB019686	567	572	MeJA-responsiveness
BjuB019686	1271	1276	MeJA-responsiveness
BjuB019686	253	258	MeJA-responsiveness
BjuB019686	567	572	MeJA-responsiveness
BjuB019686	1271	1276	MeJA-responsiveness
BjuB020302	745	750	MeJA-responsiveness
BjuB020302	745	750	MeJA-responsiveness
BjuB020303	314	319	MeJA-responsiveness
BjuB020303	314	319	MeJA-responsiveness
BjuB020783	994	999	MeJA-responsiveness
BjuB020783	1013	1018	MeJA-responsiveness
BjuB020783	1292	1297	MeJA-responsiveness
BjuB020783	994	999	MeJA-responsiveness
BjuB020783	1013	1018	MeJA-responsiveness
BjuB020783	1292	1297	MeJA-responsiveness
BjuB021273	66	71	MeJA-responsiveness
BjuB021273	987	992	MeJA-responsiveness
BjuB021273	66	71	MeJA-responsiveness
BjuB021273	987	992	MeJA-responsiveness
BjuB023599	30	35	MeJA-responsiveness
BjuB023599	1391	1396	MeJA-responsiveness
BjuB023599	30	35	MeJA-responsiveness
BjuB023599	1391	1396	MeJA-responsiveness
BjuB023986	646	651	MeJA-responsiveness
BjuB023986	646	651	MeJA-responsiveness
BjuB026592	1200	1205	MeJA-responsiveness
BjuB026592	1200	1205	MeJA-responsiveness
BjuB027387	366	371	MeJA-responsiveness
BjuB027387	402	407	MeJA-responsiveness
BjuB027387	442	447	MeJA-responsiveness
BjuB027387	926	931	MeJA-responsiveness
BjuB027387	366	371	MeJA-responsiveness
BjuB027387	402	407	MeJA-responsiveness
BjuB027387	442	447	MeJA-responsiveness
BjuB027387	926	931	MeJA-responsiveness
BjuB028673	485	490	MeJA-responsiveness
BjuB028673	485	490	MeJA-responsiveness
BjuB028919	71	76	MeJA-responsiveness
BjuB028919	156	161	MeJA-responsiveness
BjuB028919	1090	1095	MeJA-responsiveness
BjuB028919	1093	1098	MeJA-responsiveness
BjuB028919	71	76	MeJA-responsiveness
BjuB028919	156	161	MeJA-responsiveness
BjuB028919	1090	1095	MeJA-responsiveness
BjuB028919	1093	1098	MeJA-responsiveness
BjuB029839	388	393	MeJA-responsiveness
BjuB029839	388	393	MeJA-responsiveness
BjuB032115	1366	1371	MeJA-responsiveness
BjuB032115	1366	1371	MeJA-responsiveness
BjuB033496	358	363	MeJA-responsiveness
BjuB033496	1275	1280	MeJA-responsiveness
BjuB033496	1278	1283	MeJA-responsiveness
BjuB033496	1361	1366	MeJA-responsiveness
BjuB033496	358	363	MeJA-responsiveness
BjuB033496	1275	1280	MeJA-responsiveness
BjuB033496	1278	1283	MeJA-responsiveness
BjuB033496	1361	1366	MeJA-responsiveness
BjuB033515	920	925	MeJA-responsiveness
BjuB033515	1134	1139	MeJA-responsiveness
BjuB033515	920	925	MeJA-responsiveness
BjuB033515	1134	1139	MeJA-responsiveness
BjuB036859	345	350	MeJA-responsiveness
BjuB036859	671	676	MeJA-responsiveness
BjuB036859	345	350	MeJA-responsiveness
BjuB036859	671	676	MeJA-responsiveness
BjuB037545	785	790	MeJA-responsiveness
BjuB037545	849	854	MeJA-responsiveness
BjuB037545	785	790	MeJA-responsiveness
BjuB037545	849	854	MeJA-responsiveness
BjuB037744	427	432	MeJA-responsiveness
BjuB037744	879	884	MeJA-responsiveness
BjuB037744	1455	1460	MeJA-responsiveness
BjuB037744	427	432	MeJA-responsiveness
BjuB037744	879	884	MeJA-responsiveness
BjuB037744	1455	1460	MeJA-responsiveness
BjuB038364	948	953	MeJA-responsiveness
BjuB038364	948	953	MeJA-responsiveness
BjuB041251	1101	1106	MeJA-responsiveness
BjuB041251	1101	1106	MeJA-responsiveness
BjuB041699	277	282	MeJA-responsiveness
BjuB041699	657	662	MeJA-responsiveness
BjuB041699	277	282	MeJA-responsiveness
BjuB041699	657	662	MeJA-responsiveness
BjuB041950	604	609	MeJA-responsiveness
BjuB041950	604	609	MeJA-responsiveness
BjuB042050	698	703	MeJA-responsiveness
BjuB042050	698	703	MeJA-responsiveness
BjuB042069	1394	1399	MeJA-responsiveness
BjuB042069	1394	1399	MeJA-responsiveness
BjuB042240	1160	1165	MeJA-responsiveness
BjuB042240	1160	1165	MeJA-responsiveness
BjuB042879	58	63	MeJA-responsiveness
BjuB042879	121	126	MeJA-responsiveness
BjuB042879	636	641	MeJA-responsiveness
BjuB042879	764	769	MeJA-responsiveness
BjuB042879	58	63	MeJA-responsiveness
BjuB042879	121	126	MeJA-responsiveness
BjuB042879	636	641	MeJA-responsiveness
BjuB042879	764	769	MeJA-responsiveness
BjuB042975	683	688	MeJA-responsiveness
BjuB042975	989	994	MeJA-responsiveness
BjuB042975	683	688	MeJA-responsiveness
BjuB042975	989	994	MeJA-responsiveness
BjuB044565	989	994	MeJA-responsiveness
BjuB044565	989	994	MeJA-responsiveness
BjuB045319	1053	1058	MeJA-responsiveness
BjuB045319	1056	1061	MeJA-responsiveness
BjuB045319	1053	1058	MeJA-responsiveness
BjuB045319	1056	1061	MeJA-responsiveness
BjuB046236	1152	1157	MeJA-responsiveness
BjuB046236	1181	1186	MeJA-responsiveness
BjuB046236	1152	1157	MeJA-responsiveness
BjuB046236	1181	1186	MeJA-responsiveness
BjuB046419	1026	1031	MeJA-responsiveness
BjuB046419	1026	1031	MeJA-responsiveness
BjuB046696	1064	1069	MeJA-responsiveness
BjuB046696	1064	1069	MeJA-responsiveness
BjuB047306	931	936	MeJA-responsiveness
BjuB047306	1407	1412	MeJA-responsiveness
BjuB047306	931	936	MeJA-responsiveness
BjuB047306	1407	1412	MeJA-responsiveness
BjuB049020	354	359	MeJA-responsiveness
BjuB049020	406	411	MeJA-responsiveness
BjuB049020	354	359	MeJA-responsiveness
BjuB049020	406	411	MeJA-responsiveness
BjuO002133	20	25	MeJA-responsiveness
BjuO002133	590	595	MeJA-responsiveness
BjuO002133	865	870	MeJA-responsiveness
BjuO002133	20	25	MeJA-responsiveness
BjuO002133	590	595	MeJA-responsiveness
BjuO002133	865	870	MeJA-responsiveness
BjuO002525	1375	1380	MeJA-responsiveness
BjuO002525	1375	1380	MeJA-responsiveness
BjuO002570	219	224	MeJA-responsiveness
BjuO002570	219	224	MeJA-responsiveness
BjuO004809	60	65	MeJA-responsiveness
BjuO004809	958	963	MeJA-responsiveness
BjuO004809	970	975	MeJA-responsiveness
BjuO004809	60	65	MeJA-responsiveness
BjuO004809	958	963	MeJA-responsiveness
BjuO004809	970	975	MeJA-responsiveness
BjuO004828	377	382	MeJA-responsiveness
BjuO004828	377	382	MeJA-responsiveness
BjuO010199	1340	1345	MeJA-responsiveness
BjuO010199	1343	1348	MeJA-responsiveness
BjuO010199	1340	1345	MeJA-responsiveness
BjuO010199	1343	1348	MeJA-responsiveness
BjuO010363	472	477	MeJA-responsiveness
BjuO010363	472	477	MeJA-responsiveness
BjuO010366	1421	1426	MeJA-responsiveness
BjuO010366	1421	1426	MeJA-responsiveness
BjuO010482	1080	1085	MeJA-responsiveness
BjuO010482	1080	1085	MeJA-responsiveness
BjuA001111	852	858	low-temperature responsiveness
BjuA002075	708	714	low-temperature responsiveness
BjuA002075	837	843	low-temperature responsiveness
BjuA002828	535	541	low-temperature responsiveness
BjuA003230	98	104	low-temperature responsiveness
BjuA003230	106	112	low-temperature responsiveness
BjuA003230	127	133	low-temperature responsiveness
BjuA005478	1096	1102	low-temperature responsiveness
BjuA006024	174	180	low-temperature responsiveness
BjuA010437	958	964	low-temperature responsiveness
BjuA010437	1101	1107	low-temperature responsiveness
BjuA018972	1135	1141	low-temperature responsiveness
BjuA022725	598	604	low-temperature responsiveness
BjuA026652	396	402	low-temperature responsiveness
BjuA026652	441	447	low-temperature responsiveness
BjuA026652	512	518	low-temperature responsiveness
BjuA029457	459	465	low-temperature responsiveness
BjuA032964	202	208	low-temperature responsiveness
BjuA032964	854	860	low-temperature responsiveness
BjuA032964	1486	1492	low-temperature responsiveness
BjuA033921	638	644	low-temperature responsiveness
BjuA033921	791	797	low-temperature responsiveness
BjuA035384	781	787	low-temperature responsiveness
BjuA035385	526	532	low-temperature responsiveness
BjuA036326	327	333	low-temperature responsiveness
BjuA036326	510	516	low-temperature responsiveness
BjuA036543	111	117	low-temperature responsiveness
BjuA036544	111	117	low-temperature responsiveness
BjuA037531	1435	1441	low-temperature responsiveness
BjuA041565	273	279	low-temperature responsiveness
BjuA042006	910	916	low-temperature responsiveness
BjuA044074	479	485	low-temperature responsiveness
BjuA046946	30	36	low-temperature responsiveness
BjuB005843	889	895	low-temperature responsiveness
BjuB006877	659	665	low-temperature responsiveness
BjuB006877	668	674	low-temperature responsiveness
BjuB007520	481	487	low-temperature responsiveness
BjuB007813	106	112	low-temperature responsiveness
BjuB009536	470	476	low-temperature responsiveness
BjuB011393	418	424	low-temperature responsiveness
BjuB016810	8	14	low-temperature responsiveness
BjuB016810	79	85	low-temperature responsiveness
BjuB016810	1230	1236	low-temperature responsiveness
BjuB020303	1153	1159	low-temperature responsiveness
BjuB021273	733	739	low-temperature responsiveness
BjuB021273	1422	1428	low-temperature responsiveness
BjuB027387	1402	1408	low-temperature responsiveness
BjuB027759	1030	1036	low-temperature responsiveness
BjuB028673	145	151	low-temperature responsiveness
BjuB028673	1243	1249	low-temperature responsiveness
BjuB028673	1487	1493	low-temperature responsiveness
BjuB032115	860	866	low-temperature responsiveness
BjuB038364	151	157	low-temperature responsiveness
BjuB038543	723	729	low-temperature responsiveness
BjuB040834	508	514	low-temperature responsiveness
BjuB041950	1423	1429	low-temperature responsiveness
BjuB045319	1216	1222	low-temperature responsiveness
BjuB046236	118	124	low-temperature responsiveness
BjuB047102	168	174	low-temperature responsiveness
BjuO004809	428	434	low-temperature responsiveness
BjuO004809	780	786	low-temperature responsiveness
BjuO004828	742	748	low-temperature responsiveness
BjuO009504	112	118	low-temperature responsiveness
BjuO009504	701	707	low-temperature responsiveness
BjuO010352	705	711	low-temperature responsiveness
BjuO010352	729	735	low-temperature responsiveness
BjuO010352	744	750	low-temperature responsiveness
BjuO010352	755	761	low-temperature responsiveness
BjuO010352	797	803	low-temperature responsiveness
BjuO010352	1117	1123	low-temperature responsiveness
BjuA001569	932	938	meristem expression
BjuA002075	653	659	meristem expression
BjuA009096	446	452	meristem expression
BjuA014675	686	692	meristem expression
BjuA015229	1135	1141	meristem expression
BjuA018972	481	487	meristem expression
BjuA022725	1340	1346	meristem expression
BjuA025127	18	24	meristem expression
BjuA026586	564	570	meristem expression
BjuA032576	300	306	meristem expression
BjuA035826	730	736	meristem expression
BjuA037531	314	320	meristem expression
BjuA037531	935	941	meristem expression
BjuA041305	844	850	meristem expression
BjuA041305	905	911	meristem expression
BjuA042224	591	597	meristem expression
BjuA043003	1148	1154	meristem expression
BjuA044074	886	892	meristem expression
BjuA045602	581	587	meristem expression
BjuB009816	11	17	meristem expression
BjuB013140	751	757	meristem expression
BjuB013140	812	818	meristem expression
BjuB015072	420	426	meristem expression
BjuB016538	1220	1226	meristem expression
BjuB016810	496	502	meristem expression
BjuB017666	314	320	meristem expression
BjuB023986	710	716	meristem expression
BjuB027387	799	805	meristem expression
BjuB027759	1096	1102	meristem expression
BjuB035721	1371	1377	meristem expression
BjuB038400	334	340	meristem expression
BjuB041251	110	116	meristem expression
BjuB041251	180	186	meristem expression
BjuB041699	499	505	meristem expression
BjuB042069	444	450	meristem expression
BjuO000631	504	510	meristem expression
BjuO010482	670	676	meristem expression
BjuA005478	37	46	salicylic acid responsiveness
BjuA014103	465	474	salicylic acid responsiveness
BjuA015229	172	181	salicylic acid responsiveness
BjuA018344	743	752	salicylic acid responsiveness
BjuA018972	419	428	salicylic acid responsiveness
BjuA018972	695	704	salicylic acid responsiveness
BjuA018972	1444	1453	salicylic acid responsiveness
BjuA022725	373	382	salicylic acid responsiveness
BjuA022725	1001	1010	salicylic acid responsiveness
BjuA024129	1423	1432	salicylic acid responsiveness
BjuA024436	1440	1449	salicylic acid responsiveness
BjuA025127	443	452	salicylic acid responsiveness
BjuA025542	297	306	salicylic acid responsiveness
BjuA025558	716	725	salicylic acid responsiveness
BjuA025558	771	780	salicylic acid responsiveness
BjuA026652	146	155	salicylic acid responsiveness
BjuA026821	1195	1204	salicylic acid responsiveness
BjuA027015	1273	1282	salicylic acid responsiveness
BjuA029457	1275	1284	salicylic acid responsiveness
BjuA029457	1090	1102	salicylic acid responsiveness
BjuA031284	562	571	salicylic acid responsiveness
BjuA031302	313	322	salicylic acid responsiveness
BjuA031472	1033	1042	salicylic acid responsiveness
BjuA032576	1256	1265	salicylic acid responsiveness
BjuA032964	627	636	salicylic acid responsiveness
BjuA035384	525	534	salicylic acid responsiveness
BjuA035384	1305	1314	salicylic acid responsiveness
BjuA035385	1305	1314	salicylic acid responsiveness
BjuA042006	1097	1106	salicylic acid responsiveness
BjuA047038	941	951	salicylic acid responsiveness
BjuB002172	440	449	salicylic acid responsiveness
BjuB002172	1246	1255	salicylic acid responsiveness
BjuB007813	813	822	salicylic acid responsiveness
BjuB008568	273	282	salicylic acid responsiveness
BjuB008568	332	341	salicylic acid responsiveness
BjuB009536	192	201	salicylic acid responsiveness
BjuB011393	1306	1315	salicylic acid responsiveness
BjuB015428	1249	1258	salicylic acid responsiveness
BjuB022206	883	892	salicylic acid responsiveness
BjuB026462	62	71	salicylic acid responsiveness
BjuB026462	1367	1376	salicylic acid responsiveness
BjuB027387	226	235	salicylic acid responsiveness
BjuB027759	590	599	salicylic acid responsiveness
BjuB029839	1276	1285	salicylic acid responsiveness
BjuB033515	1288	1297	salicylic acid responsiveness
BjuB036793	629	638	salicylic acid responsiveness
BjuB036859	1434	1443	salicylic acid responsiveness
BjuB038364	518	527	salicylic acid responsiveness
BjuB041251	1084	1093	salicylic acid responsiveness
BjuB041950	167	176	salicylic acid responsiveness
BjuB042240	770	779	salicylic acid responsiveness
BjuB042240	1430	1439	salicylic acid responsiveness
BjuB044565	1421	1430	salicylic acid responsiveness
BjuB046236	407	416	salicylic acid responsiveness
BjuB047102	570	579	salicylic acid responsiveness
BjuO000631	35	44	salicylic acid responsiveness
BjuO000631	1224	1233	salicylic acid responsiveness
BjuO000631	1248	1257	salicylic acid responsiveness
BjuO000631	128	139	salicylic acid responsiveness
BjuO004828	1287	1296	salicylic acid responsiveness
BjuO010199	1238	1247	salicylic acid responsiveness
BjuO010352	555	564	salicylic acid responsiveness
BjuO010482	712	721	salicylic acid responsiveness
BjuO010482	919	928	salicylic acid responsiveness
BjuO011409	1245	1254	salicylic acid responsiveness
