# Supplementary material for: Genome-wide systematic characterization of bZIP transcription factors and their expression profiles during stem in tumorous stem mustard
Source: PeerJ. 2026 Jan 14;14:e20518. doi: 10.7717/peerj.20518 (PMC12811965; doi:10.7717/peerj.20518)
Supplement: Supplemental Information 17 [file peerj-14-20518-s017.zip › bzip raw file/cis-acting element/gene_weizhi.txt]

BjuA002828	A01	939870	940607	+
BjuA040759	A01	1151370	1153089	+
BjuA040728	A01	1828305	1828766	+
BjuA003230	A01	2035572	2041931	-
BjuA005478	A01	33169423	33169892	-
BjuA040338	A01	34292634	34294173	+
BjuA033921	A01	37601820	37603796	-
BjuA041107	A02	1979907	1980804	-
BjuA041305	A02	3303754	3304317	+
BjuA041565	A02	11786985	11787344	+
BjuA008307	A02	29409518	29410030	+
BjuA032576	A02	30955529	30956065	+
BjuA015073	A02	32963333	32966312	+
BjuA045602	A02	34692279	34692809	+
BjuA008715	A02	35259798	35260406	-
BjuA009096	A03	1645977	1646456	+
BjuA041795	A03	3306264	3306836	+
BjuA042006	A03	10370537	10373075	-
BjuA010437	A03	10587589	10589559	-
BjuA012644	A03	20859619	20861461	+
BjuA012575	A03	22054008	22054736	+
BjuA012577	A03	22060337	22061420	+
BjuA042224	A03	27549928	27550422	+
BjuA014103	A03	37770101	37770559	+
BjuA014273	A03	39207715	39208434	+
BjuA014675	A04	2405064	2406352	+
BjuA014686	A04	2500921	2502437	+
BjuA015229	A04	5305080	5307741	+
BjuA016969	A04	21590782	21593001	-
BjuA017309	A04	23402641	23404819	-
BjuA017316	A04	23427296	23428219	+
BjuA006024	A05	847018	848948	-
BjuA043003	A05	1088794	1089823	+
BjuA018972	A05	4846587	4848161	+
BjuA018344	A05	5046059	5048548	+
BjuA001111	A05	15831405	15832882	+
BjuA021448	A06	2120641	2122010	+
BjuA034470	A06	5053781	5054359	+
BjuA022725	A06	15677945	15678715	-
BjuA024129	A06	24091724	24092239	-
BjuA024436	A06	26426205	26426714	-
BjuA025064	A06	30276299	30277096	+
BjuA025127	A06	30643812	30645481	-
BjuA025359	A07	2357178	2357681	+
BjuA025542	A07	8284568	8286440	+
BjuA025558	A07	8525307	8527752	-
BjuA026586	A07	21560786	21561897	-
BjuA026652	A07	21915319	21915897	-
BjuA026821	A07	24894702	24895103	-
BjuA027015	A07	26058585	26059121	-
BjuA029457	A07	32741209	32742132	+
BjuA028313	A08	6190298	6191810	-
BjuA043791	A08	19831386	19833126	+
BjuA031302	A08	25229520	25230966	+
BjuA031284	A08	25537647	25539048	-
BjuA031472	A09	914500	916591	-
BjuA001569	A09	5365589	5366140	+
BjuA032964	A09	9610932	9611435	-
BjuA036544	A09	14704599	14705045	-
BjuA036543	A09	14712765	14713205	-
BjuA046946	A09	20797645	20798172	-
BjuA002075	A09	28315205	28318361	-
BjuA047038	A09	29207051	29209175	-
BjuA035384	A09	40390173	40390742	-
BjuA035385	A09	40393910	40394479	+
BjuA035826	A09	45340203	45345661	-
BjuA036326	A09	47485584	47486006	-
BjuA044074	A09	51966658	51967254	+
BjuA037531	A10	5056009	5056815	-
BjuA044794	A10	14855182	14855730	-
BjuA044741	A10	16446268	16449229	+
BjuB006877	B07	2983890	2985862	+
BjuB007813	B07	5911483	5918833	+
BjuB007520	B07	10133609	10134055	-
BjuB039707	B07	12750397	12750939	+
BjuB008492	B07	23606698	23607787	+
BjuB008568	B07	24210474	24212097	+
BjuB040834	B05	1354211	1354948	-
BjuB040792	B05	1895906	1897737	+
BjuB045228	B05	2788282	2788743	-
BjuB045319	B05	3266494	3268254	+
BjuB009536	B05	13127052	13128074	+
BjuB013140	B05	16208778	16209353	-
BjuB002172	B05	24492538	24493107	-
BjuB010770	B05	55168103	55168462	+
BjuB011393	B05	56803015	56803476	-
BjuB015072	B08	9700189	9700743	+
BjuB041251	B08	19404088	19406655	-
BjuB016538	B08	21411000	21412851	+
BjuB016810	B08	26709751	26711728	+
BjuB017666	B08	46015791	46016363	+
BjuB046236	B08	65038833	65040899	+
BjuB046419	B06	1573485	1575030	-
BjuB041699	B06	5267201	5268808	+
BjuB020302	B06	5695546	5697989	+
BjuB020303	B06	5701200	5703254	+
BjuB020783	B06	9044678	9045289	-
BjuB015428	B06	17823815	17825702	-
BjuB021273	B06	20510113	20510940	-
BjuB046696	B06	21369984	21370514	-
BjuB022206	B06	23532321	23532734	+
BjuB028919	B06	30323098	30324645	+
BjuB041950	B01	772935	774666	-
BjuB042043	B01	3981911	3982926	-
BjuB042050	B01	4009233	4011427	+
BjuB042069	B01	4112160	4114510	+
BjuB026592	B01	7577262	7578365	+
BjuB026462	B01	12721315	12722721	+
BjuB042240	B01	37413029	37414747	-
BjuB025396	B01	37486647	37488336	-
BjuB023986	B01	39207909	39208550	-
BjuB023599	B01	42867130	42869272	-
BjuB042975	B04	1572713	1574248	-
BjuB042879	B04	2122952	2123464	-
BjuB027387	B04	3124361	3124861	-
BjuB027759	B04	6462788	6463231	-
BjuB005843	B04	11491853	11492302	+
BjuB028673	B04	16872040	16872549	+
BjuB047102	B04	32650941	32652353	+
BjuB033515	B03	698439	699988	-
BjuB033496	B03	786820	788069	+
BjuB043752	B03	5460716	5461847	-
BjuB047306	B03	8777652	8778077	+
BjuB032115	B03	9006676	9007122	+
BjuB029839	B03	40489299	40490087	+
BjuB019686	B03	46879163	46880917	-
BjuB006374	B03	52653094	52653597	+
BjuB048226	B02	33983881	33984465	+
BjuB009816	B02	48128037	48129044	+
BjuB036793	B02	53555792	53557450	+
BjuB036859	B02	54113293	54114192	-
BjuB037083	B02	55442831	55443337	+
BjuB044565	B02	56987165	56987677	+
BjuB037545	B02	57608522	57610253	+
BjuB037744	B02	59435003	59435545	-
BjuB035721	B02	60995812	60996387	-
BjuB038364	B02	65441904	65442362	+
BjuB038400	B02	65683106	65684401	-
BjuB049020	B02	66029509	66030527	+
BjuB038543	B02	66733313	66734044	+
BjuO002133	Contig157	148723	150784	-
BjuO009504	Contig831	254676	255272	+
BjuO002525	Contig1718_353715_704668	99296	101030	+
BjuO010363	Super_scaffold_120_122617_799306	605171	607430	-
BjuO010366	Super_scaffold_120_122617_799306	629005	630049	+
BjuO010352	Super_scaffold_120_122617_799306	540547	542476	-
BjuO002570	Contig1748_1_297991_207734_265523	28163	28675	-
BjuO011409	Super_scaffold_171_2266254_2432997	39645	40124	+
BjuO010482	Super_scaffold_128	977888	980076	+
BjuO010199	Super_scaffold_109_3169392_4351964_52914_567609	90932	92793	-
BjuO000631	Contig1075_1_102891	59175	60280	-
BjuO004828	Contig2913	50572	51051	-
BjuO004809	Contig28_340043_422624	29490	29912	+
