# Supplementary material for: Genome-wide systematic characterization of bZIP transcription factors and their expression profiles during stem in tumorous stem mustard
Source: PeerJ. 2026 Jan 14;14:e20518. doi: 10.7717/peerj.20518 (PMC12811965; doi:10.7717/peerj.20518)
Supplement: Supplemental Information 17 [file peerj-14-20518-s017.zip › bzip raw file/cis-acting element/get_gene_weizhi.pl]

use Getopt::Long;
my %opts;
use Data::Dumper;
GetOptions (\%opts,"in1=s","in2=s","out=s","h"); 
if (! defined($opts{in1}) ||! defined($opts{in2})||! defined($opts{out}) || defined($opts{h})){
	&USAGE;
}
open (IN1,"$opts{in1}") || die "open $opts{in1} failed\n";
open (IN2,"$opts{in2}") || die "open $opts{in2} failed\n";
open (OUT,">$opts{out}") || die "open $opts{out} failed\n";
my%gffs;
while (<IN1>) {
	next if (/^#/);
chomp;
	  my@b=split,$_;
	  $keys= $b[0];

	  $values= $b[0];

      $gffs{$keys} = $values;
 
}

while (<IN2>) {
	 chomp;
          my @a=split /\t/,$_;
		 #if ($a[2] eq "gene") { 
		 if ($a[2] eq "mRNA") {
		 	 $a[8]=~ m/ID=([^;]*)/;#Note that the gene ID information is matched here.
		 	 	$id1=$1;
		
		  if ( exists  $gffs{$id1} ) {
		
	  	 print OUT "$gffs{$id1}\t$a[0]\t$a[3]\t$a[4]\t$a[6]\n";
		  }
		 }
		 
		 }
close OUT;
close IN1;
close IN2;

sub USAGE {
       print "usage: perl $0 -in1  gene_id.txt -in2  genome.gff3  -out gene_location.txt ";
	exit;
}
