# Supplementary material for: Genome-wide systematic characterization of bZIP transcription factors and their expression profiles during stem in tumorous stem mustard
Source: PeerJ. 2026 Jan 14;14:e20518. doi: 10.7717/peerj.20518 (PMC12811965; doi:10.7717/peerj.20518)
Supplement: Supplemental Information 17 [file peerj-14-20518-s017.zip › bzip raw file/cis-acting element/len.txt]

BjuA001111	1500
BjuA001569	1500
BjuA002075	1500
BjuA002828	1500
BjuA003230	1500
BjuA005478	1500
BjuA006024	1500
BjuA008307	1500
BjuA008715	1500
BjuA009096	1500
BjuA010437	1500
BjuA012575	1500
BjuA012577	1500
BjuA012644	1500
BjuA014103	1500
BjuA014273	1500
BjuA014675	1500
BjuA014686	1500
BjuA015073	1500
BjuA015229	1500
BjuA016969	1500
BjuA017309	1500
BjuA017316	1500
BjuA018344	1500
BjuA018972	1500
BjuA021448	1500
BjuA022725	1500
BjuA024129	1500
BjuA024436	1500
BjuA025064	1500
BjuA025127	1500
BjuA025359	1500
BjuA025542	1500
BjuA025558	1500
BjuA026586	1500
BjuA026652	1500
BjuA026821	1500
BjuA027015	1500
BjuA028313	1500
BjuA029457	1500
BjuA031284	1500
BjuA031302	1500
BjuA031472	1500
BjuA032576	1500
BjuA032964	1500
BjuA033921	1500
BjuA034470	1500
BjuA035384	1500
BjuA035385	1500
BjuA035826	1500
BjuA036326	1500
BjuA036543	1500
BjuA036544	1500
BjuA037531	1500
BjuA040338	1500
BjuA040728	1500
BjuA040759	1500
BjuA041107	1500
BjuA041305	1500
BjuA041565	1500
BjuA041795	1500
BjuA042006	1500
BjuA042224	1500
BjuA043003	1500
BjuA043791	1500
BjuA044074	1500
BjuA044741	1500
BjuA044794	1500
BjuA045602	1500
BjuA046946	1500
BjuA047038	1500
BjuB002172	1500
BjuB005843	1500
BjuB006374	1500
BjuB006877	1500
BjuB007520	1500
BjuB007813	1500
BjuB008492	1500
BjuB008568	1500
BjuB009536	1500
BjuB009816	1500
BjuB010770	1500
BjuB011393	1500
BjuB013140	1500
BjuB015072	1500
BjuB015428	1500
BjuB016538	1500
BjuB016810	1500
BjuB017666	1500
BjuB019686	1500
BjuB020302	1500
BjuB020303	1500
BjuB020783	1500
BjuB021273	1500
BjuB022206	1500
BjuB023599	1500
BjuB023986	1500
BjuB025396	1500
BjuB026462	1500
BjuB026592	1500
BjuB027387	1500
BjuB027759	1500
BjuB028673	1500
BjuB028919	1500
BjuB029839	1500
BjuB032115	1500
BjuB033496	1500
BjuB033515	1500
BjuB035721	1500
BjuB036793	1500
BjuB036859	1500
BjuB037083	1500
BjuB037545	1500
BjuB037744	1500
BjuB038364	1500
BjuB038400	1500
BjuB038543	1500
BjuB039707	1500
BjuB040792	1500
BjuB040834	1500
BjuB041251	1500
BjuB041699	1500
BjuB041950	1500
BjuB042043	1500
BjuB042050	1500
BjuB042069	1500
BjuB042240	1500
BjuB042879	1500
BjuB042975	1500
BjuB043752	1500
BjuB044565	1500
BjuB045228	1500
BjuB045319	1500
BjuB046236	1500
BjuB046419	1500
BjuB046696	1500
BjuB047102	1500
BjuB047306	1500
BjuB048226	1500
BjuB049020	1500
BjuO000631	1500
BjuO002133	1500
BjuO002525	1500
BjuO002570	1500
BjuO004809	1500
BjuO004828	1500
BjuO009504	1500
BjuO010199	1500
BjuO010352	1500
BjuO010363	1500
BjuO010366	1500
BjuO010482	1500
BjuO011409	1500
