# Supplementary material for: Genome-wide systematic characterization of bZIP transcription factors and their expression profiles during stem in tumorous stem mustard
Source: PeerJ. 2026 Jan 14;14:e20518. doi: 10.7717/peerj.20518 (PMC12811965; doi:10.7717/peerj.20518)
Supplement: Supplemental Information 17 [file peerj-14-20518-s017.zip › bzip raw file/cis-acting element/ppp.txt]

3-AF1 binding site
3-AF3 binding site
4cl-CMA2b
AAAC-motif
AAGAA-motif
A-box
ABRE
ABRE2
ABRE3a
ABRE4
ACA-motif
ACE
AC-I
AC-II
ACTCATCCT sequence
AE-box
AP-1
ARE
as-1
AT1-motif
AT~ABRE
ATC-motif
ATCT-motif
AT-rich element
AT-rich sequence
AT~TATA-box
AuxRR-core
Box 4
Box II
Box III
Box II -like sequence
box S
CAAT-box
CAG-motif
CARE
CAT-box
CCAAT-box
CCGTCC-box
CCGTCC motif
CGTCA-motif
chs-CMA1a
chs-CMA2a
chs-Unit 1 m1
circadian
CTAG-motif
dOCT
DRE1
DRE core
ERE
F-box
GA-motif
Gap-box
GARE-motif
GATA-motif
GATT-motif
G-box
G-Box
GC-motif
GCN4_motif
GT1-motif
GTGGC-motif
H-box
HD-Zip 1
HD-Zip 3
I-box
JERE
LAMP-element
L-box
LS7
LTR
MBS
MBSI
motif I
MRE
MSA-like
Myb
MYB
Myb-binding site
MYB-like sequence
MYB recognition site
Myc
MYC
O2-site
OCT
P-box
plant_AP-2-like
re2f-1
RY-element
SARE
Sp1
STRE
TATA
TATA-box
TATC-box
TCA
TCA-element
TCCC-motif
TC-rich repeats
TCT-motif
telo-box
TGA-box
TGACG-motif
TGA-element
W box
WRE3
WUN-motif
Y-box
