# Supplementary material for: Genome-wide systematic characterization of bZIP transcription factors and their expression profiles during stem in tumorous stem mustard
Source: PeerJ. 2026 Jan 14;14:e20518. doi: 10.7717/peerj.20518 (PMC12811965; doi:10.7717/peerj.20518)
Supplement: Supplemental Information 17 [file peerj-14-20518-s017.zip › bzip raw file/cis-acting element/promoter.fa]

>BjuA002828
TTTCCATCCTCGTTAATTATTTTTGCCTTACAACAAACAACAGAAATTAGAACGTTCTTA
AATAAAAGCTACTGCAATATATATAAATATATATACATGTGTGTGACATTATGAAATGAT
ATGCAGCATTTTAACCATAAAACAATTCAGCGTTAAAATTATTGATTCTCTTTATGTATT
ATCTTGGTTTTCTTGGGTTCTCAATATTTCTATTGAATCAACTAAACCTAATAATCTAGC
TCTAAATTTTCTATATACATTGGTAGATTGTTAACTTCTCACATTTCTCTGTTCTCAATA
TTTCTTCTGAATTACCAACTAAACTTAAAAATCTCGAAATTTCTATATACTTTGAATCGG
CATATTGATGGTTTATCATTCAATGTTACCTTATAGCAAGCAACTATATACTTTTGTGTC
GTAGGTTATATAGCCTTATAGGGTTCTTTACATAAAGTATTGGTCTCATATCTCATGCAA
AGCACCATGTTGGGTTCAGTTTATGTGAAAGTGTTCCTTAGATTCTCTATTTCTTTTCGG
TTAATTAATTTTACTCCACTCTTTGTCTACTTTTTTTCTTTCTTTTGTAGATTGAAATGA
TGATTCTAGTCCCTCTTCGGTGTCCATCCCGTGTAAAAAGAAATCTAGAAGATTTTTTTT
TCTTTTTCTTTAAGAAAGATGACTAAACAAACAGGGAACACCAAAGAACCAACTCTATCG
TGGCTGTCAGTATCATAACAAGTATACGTTCACAAAACAAATATAAGGGGGTTTCTGGAT
TTGAAGAAAGAAAAAAAGTTGATTGTGATAATATCTTGTATATAAATATTCCTTTTATGT
TGAAGTAATTATAAACCCATGGATGCAGTGAAAAACTGTTCATTAGAGAGAGAAATCAAA
ATGAATTATGATCAAATAAATGGATTGAACTACTTGTGTAATGTTTTCATTAATGAATAT
ATATTTTAAATTAAAGTGTTTGTTCAACATTTTTTCCTGCCGACCACTGGAGCCACAATA
ATCAATCCCAAATAAATTCAGACGAAGTATTCAATTTCAATTTGAAAGGTACACCTTTTC
TAGAAATGAAACAAAGAATGTCATTTAAAATTAGGTCTGTGTAGATATTAAAACGTGTAA
AATGTGGATTGTTATCTTCATCACCAAGCTATTACATATATTTGGTTTATTTGAAAATTC
AAAATTTCTATAAAACAAATAATTGCTATATGGACCTCAAACGAGCAATGGTGCCCCACA
AAATATTTTATGCTTTTACAAAAGTTGGCTCCAAAAATTAAAACTGCAAGTTTTTAACCC
CACCATAGTGCAAGATGACTCAAAAGCTGTTAATACGGTTGGTATACGGTCATATACAGT
ATTTGCATATGACTAAAATACCCTTCTTTGTTTGCCCATAAATATCAGCCTCCAACAATG
CAATTCTTCCCTTTTCCCCCGCTAATCACTCATCTCTCTATTAGAAAAAAATAAGCAATT
>BjuA040759
ATTGTATATCATCTGAAGTCTTCATACGAAAAGTTTGTTACCTTTCTTTTATATGGTGAC
CAGTCACATCAATTACCTAATGGCTAAAATGGTAATGCACTAATGCTAATGCCCCACGAA
AGATTCTATATTTATTCGAGATCAGTCGCTTTGCTAGCAAGTAGCAGCAACTAACAAAGG
AAACAAATATAAAACAAGGCCCGATGGGCCTATAAAGGCCATTCTACCAAAGTAGCTTGG
TAAGGAGCCCGTCTTGAACAATAGCATTATGATTTTGATGCATGTTTTTTGGGTGAAAAG
CACTTACCCATAAAACAATGATTTTTTTTTTACAAATTGAAAATATTTTTTTAAAACAAA
TCTTCAAGTTATAAGCCATAGTCATTATTCAGCTTTCGATTTTTCACGTTGAAAATATAG
AACTAAAAATGATCTTCCATTTCTTTAGTTTTGTGTCTAAAAAATCCAAATAAGTTGCAC
TATACAAAAAGGAAAAATATATTAAAGTATTATTTCACAAAATATTACAGGATTGATCTT
ATAAATAAGTTTTAAGCAGAATCTAAAAGGTTACTATTGTCATCAAATAAGTTTTTATTT
ATTGAGCTTTGTTGGCAAAAAGAAATTATTATTTTTTGACATGAAGAAATGATTAGTTTT
CCTTGTGAAATAAATGAGTAAAAGATGAGTCACAACAAAGAGTAGATACCGTGTCAAAAG
CTTATCCAGTAACACGTATACAGCTGGACATCTCCTTGTCGCACGTGTCAGATCATCAAA
CCCTAAATCCCCCAACAAAAACTTTCCTCTTTCTTCTCGTTCATCTCCTCCTCCTCCTAT
TGGACTTCGCCACACACCAACCACATCGGGCAATAATCTCTCTCTTTTTAATTCCTTCTC
CTCCTACCCTTCTTCACTTTCCCGAGAGAAAAATTGGAACACTTTTTATCTTCTTCGGAG
CTGAAATTGAGAGAATCTTTTTATATCTGTGTCTCTTGTCTGATCTGTCGGAGAGAAGGA
GAGGACGTGTCTTTGCATCTTTGTCTGACTCTTTCTCTATAATTTAGGTAAATATCCTAC
CTGGACTTCCACATCGGTCTGTTTTTTTTTTCTTTTTCTTTTTTTTCCTTCTAAAACACT
TTTGCATGTACTCTGTTCTGATTATTGTCTCTGTCTGTTCGTTGAACAATTCTGTAATAA
TTAAGGTTGTGTAGGAGAACAATTCATGTAATTAAGGTGTTTAGAGATTTTCGTTTCTGT
TGTTTGGGTTCGTGTAAGAACATGTTATGTACTTGCTGTTCTCTCTGTTCTGTTTAAAGT
TATTTAATTTGCTTCTCTTGTGCTTTTGTGTTCTGTAGTAAAGTCTCTGTGTTTGTTAAA
TATGTCGGGTAGAGAACACAAAGCTTCTGTCTTTTTGGGTTTTTTTGGATGACTAAATCC
TCTGTTTGAGCTGTTCCAAAGTCTTTTGTCTTGCTTCTTTGTTTTGTAGCTGATAAAACA
>BjuA040728
ACTATAGTTTTTAATTTCCCCTCAACTTTTTTTTGACAAAGGTTTTTCAGTTTTTCCCCT
CGACTTAACTTTTGCTTTTAGGGATATATTTTTTTTTAAGAAAAAAAAAGCAATAGAAAA
CAAATAAAAATTTTCATCTGCGTTCTTCTTTGTAAAAGAATCTGTACTTTTTTTCCTTTA
CTCCTAAGAAATCACAGTTTACTATTAAAAACCAGGCAAGTTAAACTTTCTAGTTTTTGT
GTGAGCTTTTTCTTGCGCTCTTTAAGTATGTACATACAGTCTAGAAAATTCAGACGGGCG
TATTTAATTTAAGATGGCTTTTCTATAAACATAAAAGTATAGTTTGATATCACTAACTGC
ATATATCCAAAATGATATTTCAAAAATTAGGCTCTAGACATCCCTGTGTATACATTTTAA
CATTTAAATTAGAAAAATAAAGTGAGAACAAAAAAAATGCATTTTATTTGAAAATATCTA
ACTAATGGGCAAGGGTTTACATGATTCTGAAGTTGACATTCGTGCGGTAATTTTGTTGCT
CCCTCAAGTGCGGGTATAATTAACGTTTTTTAACAGGGAAAATGTCAAACCAGAAAATTG
GTCCCAATATATTATTGATCAATAAAAATCAAAAGTTTGACCAACAAAAAAAAATCAGAA
TATTGGAATATTAATTTATCTAGTTAACATGATTTGGTTTAAACTTGTTTGATCTCGATT
GTTAATGATTTTCTTATTTTCTCTTCAGATTAAGTTAATTAGATTATTTTTGAAAATATT
GCGGATTTATGTAGAAACTCCTCTATAAACCTTTTCAAGGGTAAGGAGTTCGACGAAAAA
AAAAAGGGAAAAAATAATCATCCAATGGAATCAAAACAAATGTATAGCTTCTTGTCAAGT
TGCACAGACACTCAAACGCTGTTCTTGAAATTTTCTTCTATAAATTCATTCTCATAAACC
ACTCACATTCCCCCTTCTCTTCTCTCTTCCATAATTTCGCCTTCCTTCTTCTCTTGATCT
CATTGTTTCTTCCTCGCTTCAAGATTCATTTTCAAAGATCTCAACTCTTCTGTGGGATTA
CACTATAAAAACAAAGAGAGAAAAAAACATTGATGCTTAACCAGCAGTTCTTGGTGTTTG
AGACACATGTCTCCGATTATACTCAGTGAGATCTTCCTCTCTGGGTTTATGCTAAACTCC
ACAGTCAGGCGCAGGACCCATCTCGTTCAATCTTTCTCTGTTGTCTTCCTTTACTGGCTT
TACTACGTCTCATAGTTTCTGAAACTACTCTCCAACTTTAATCTTCCATATATATTATAT
ACTCTTATAGCTAAATCCAAACCCTAGTTTTCTAAAAAAAATATTTTGTTTTGTTTTTCT
TCGTTTATCTGTCATCAATATTGGTCCTGCCCTGTTTTAAAATTTACCCTTAAAAACCAT
TTAGAAAAATAATATCTCTCCTCTCTTTAGAAAAGGCTTGTTTATTTGTGTGCTTACTGC
>BjuA003230
TTTGAAGATTTACTAACCCCGACCCGAACCCGATAGAACCTGAACCGGTCCCGAACCGAA
CTTTCATATAATCCGAATGGGGCTGATTTTGATAAACCCGAAAAACCGAAACCCGATTGG
ATAAAACCGAAACCCGTTTGGGACCCCGAATGCCCATGCCTAGAATTAATGCAGATTAGA
CTTTCCTAATCCAGTAGATTCTTTAAGAAAAACTATTATTATATATGATTGATAATAATA
GAAATAAACGATGGGTGACACGAAGGGTCACTTGTATTGTGTACCGAGTCCATGATAAGT
CCATAACAATGAAGAAACATCAATAAACAAAAGAAAATGAAAAAGATAAATTAAATTAAA
GAGAAGATCACATCACATGTGAGGATCAACACAAAGGGTTTATGTGAGTAATGGGACACC
AGTACTGATATTATAATGTTTGTTGCTTCATTTTAATACTTTACGAGGTCGCTGAGTGCG
CCACGTGGTAAATGTCCATCCCTTGTAGGTGCAGCAGCAAACGTGATAAAGATTCCGGAA
CTGATCACCCGTCGGCTCCTCCACTTTGTATACAAAAATACTGCATATTGTATAATAATT
CATATTCATTTAAATTTTATAACATTCTCTCTTTTTCTGTTTGTTTTAGTATAGTATAAC
TCCGTCTACGGATCTTTGCAGTTATCAGTAGTGAATCATGATAATTTTTCTAGATTAATT
TTAAAAAAAAATTGGTTTAAACATTCAAAAAATTTAGTCTAGACGTTCGCGCAATTAATA
ATTTCACATAAATAGTTTAACTGTAAGTCTACCCATTTATTAACATTGTGAAAAGACCTG
CTTTTGCATAATGTCCGTCTACCAAATAAATCATCCGGCAAATTACAAATTTTAATATAC
TAAAAGAAAAAAACAATAATCATCTCTTTACCGACGATGTCGATTAGAAAATCTAACGGC
CAGCGTCCTTCCACTTTGCGAACCACTATTCGTTGGAATCGTAAGCGTATGATAACGATA
TTTATAGAAAAAAGCAGCGTTTCTCATTGGACCACGTTGTCCAATCTCTTTCGCTCACGC
ACGATCTGACGTCAAAGTGTTTTTAATACCTTATCGAGAATAAAATAATCCCCGCGTCCA
AACAGTCGAAACTCCCCTTTATATCACGACGAGTGTCACGCCATGGACACATGTCGCTTC
CTCCCTCTCTATATTCCTCAGATCTTTTTTTCTTTCTCGAAAAGGAAATATCGAAATAAA
AAATAAAAATCCGAAGGTAAGGAAAATAAAAACTTTCACTGATTGGTTTCTTGTTTCAGA
TTCGTTGATTGGATCAGAATCATGAATTTTCCCGCCCAATATAAGCTTATGATTAGTTGT
TTTGTAGAATTGTTTCAGATCCTCTGTTTTCACTCTTTGCTCTGTTTCGAATTTGATTAA
AAGATCTGATTTTTATTTGTTTGTTTTACTTGAAGGATCCAAAGCTTGAATTTTTAAGAG
>BjuA005478
TACTCCCATGGAATATCTCCTACCATCATCCAATCTCCATCTTTCTCTTGATACGTCAAA
ACATGTTGTTTCCTATCTCGGTTATCGTCTGTTAGAACCAAAGACAATGTATGAACATTC
TGCAAAATGTCCGAATGTAGTTGTTTTTCAAGAATGTTGTGCCGTTACTTGTTAGTTACT
TACATATAATGATATAACTGAAGTATGTATAGAACATGTGAGAGAGATTCTCAAGGTTTC
TTCCGATGGGGACACCTTCCATATAAACCTTAAAAAAGAGAGCTGTGTCCTAATCGCGCT
GGTGAAGACGAAGACCCTTTAGTGTTATAGGGGGCCAATCTTGGCTTGTCACTCTGTAAT
ATAAAAAAAAACCATCAAAATACAAATGTGATCTCACAAAACAGAGAAAAAACAGAGTAG
TAGTGATGTGAAGAAGACCTTTGTGGCGAAGGGGATTGCAATCATATCTCCACGTCTGAA
TACAACTTGATACAATCAAATCATATATATGTATAGTCTTACAAACAAAACGACCGTCTG
CTAGCTGCTGATGAAAATTAATCATTTGGATAGCACATCGCCCAAAAGTGACATCCAATG
ATTTTACTTGATTTTAAGGCACGTGGTCTCTTTGAGGGATATACAAATTCCCATCTCTCA
TTAGCCATGATCCAATTTAAAATAAGAAAACGAGTAACAAAAGCACAAACCAAAGTTCGG
TAATGGTTCCGGGAAGATATACAGATCCGTCTGAGTCCTGAATCACGAAAAATAGTACAA
TAATATATTCTTATTAATTTTGAATTATATTTTGTGAACGTGCTAAAGAAGAAAATTTTC
AATCAGCAGTCAGCACTACTATCTTCTTGAATGACGATCCCTGAAATTTCCACTACTACA
TGAATACATGATGAGTTTGTCATGCATGCCTTCTACGCCATGCAAAACAGATACACAGGT
AGTTATGCCATCTTCGACTTTGTCTTCAAGTACGTTTGTATTATCCTAGAGAGTAGTAAT
GGGTCTTAAAACCACACGCTCTGTCAATTAAACATACCAAATCAGGTATAGTGGTGAAAA
GAAAATGAAAAAGGCTTTCGGCACCTGCACGTTTTGACCAATTGAAACTCTTTTCTTGCA
CTTGTGGCCTTGCATGAACCTACGTGTTCTTTTATAAGCCAACCAAAACTTTTTATTCAA
GAGTTTTCGTCAAAACGAGTTGGAGAACTGTATGGTGGTTGATTGGCTTCAGACTTTCAG
TGGAAGAAAATGGTTCGATATTCTAAAGTAACGTCTTACTCTCTCTACTCTTGGTCTTCA
TCAAAATCTCAAAAGACAAATAAAAAAAAAACATATTGATGTCTCTTCAACGACCCAATG
GGAACTCGAGTTCTTCTTCTCCTTCCCCCAAGAAGCAAAAAACTGGTCGGCTTTTAAATA
AAAAAAATTGTTTTTTTTTTTCTAAATTTATTTTGGTTTTGAGAAAAGTGGTTTGTATAA
>BjuA040338
AAAAATTAAAGAGATATGACAATAAAAATTACCTAAAAAGTTATAGAAAAAAATAAAAAT
AAGGTAAATTACTTCTCCGAATAATATAGATTCTCAAAACAAATATTTAAAAAATGTTTC
AAAATTATTTTTAAACAAATTCTTATATATTAGAGTTATAATTTCAAATATGTAATTGTA
AAAAGTAATTGAAGTATTAAAAACTTCTTGATCTGAATTTATTATATATATAGTAATTAA
TCAGTAAAAACCCCCCAAAATCTTTAAATGATAAATAAATATAATTTATTTTTTTTTTTT
TTTTTTTTTTGATCAAAAAATATAATATTAAATAGATTTTTCAAATACAAGCACAGTCTT
CAACCCAAAAAACAAAGAATGTTTATTGTTATGATTTAACTTTCCAGAAGAAGAAAAATA
CAAGCACAGTCTTCAACCAAACGAACGGCCTACGTTTTCCCACGTTACGCAATCTAATTG
GCTGATATTACAAGCATCTTAAAATCTTAAGACTCTTTTTGTTATTCGCCCACGTATCTC
AATCGAGACAGATATAATAATATTTAATTATAATCATAATGTTTACAGATAATTACAACA
AAACAAATTAAAAAATCAAGAAAATCCCACAGAGAAGAGAAAAAAAAAAGGTTTCACCCT
TAAAATGGCTGTTCGTGTCGAGGCTGTAGCAACACACTTGTCGTCTCTCCCAGCAGCTTC
TCTGGCGTTTTCGCAGTCAAAAATCTAAAATTTTCGAGAAATCTAATTAGGTAAAGATCT
TTACATATATCTTCTCTTTTTTTTTTCTATTTTATTAACCGTTGCTTATATCTGGATCTT
GTCTTTTGTCGGATCAATCTTTGATGTCTTATCTCTGCTTGTTTTTGTTGTTCTGTGTTT
CTGAATCAGACAGAAGTAGTAAAGGACTAATCTTTAGTAGTGAAATTATAGTCTTATCGA
TTTGATTCATGTTTAGGGTTACTTTCACTCTGGAATCTTGAGTAGATCTTTCTCATGCTT
GTTGGGTTTTGATGAAAGCAATCGACTTTTAAGATTAAATTATGTTTCTTTCCAGATTAA
TTGTCTGCATTTCTTAACTAATTTTCTGGGTTTTGAGTATCCTCTGAAGACACATACAAG
ATGTGACATACTGAATCTGTTCTAATACATCTGTATAGTATGGTGATATGGTTTTGAGAG
AACACTGTATCTGTTATGAATTCATTTACATTTTTTTTTAATTAGAAAACGTTATCTTAA
AATCTGCCATTATTGATTGACTTCTTACTTTCCTTTTACATGTGTTCACACACATTTATG
TGGTTTGTCTAGTTTTGTTCTCTTTAGTTACTCTTAAATGGATGTCAACATGCATTATTA
TGTGACACATCATAGCTCACTTGTAACTTCTTACCATTGTGTTATCCACTCTAATTTGAT
CTTTTACCTCTCAAAAGGAAGCATTCAGTTCTTTTAATTTCACTGAAGAAGACAAGCAGT
>BjuA033921
AAAGGCTTCTTCCTCAAGAAGAAGCTTATCTAAGTTAATGGTTCTATATTATTTTAGAGA
AAAAATTGCAATCTTGTGACTTTCATGGGGGTTATATAGTCATACCGCATACGTACCATG
CCAATTCCATAAAGACAACACATGTTTAGTTTCGTCCATAATTTATCGCTCACAGAACCT
TCATAATCAAACTATTAGAAAAGAAGCATACATCATATATCTATATATATTTCAGAAAAT
CACATAGGACAAGATCATAATCACATGTATACGTACATCTAATTCATTTATCACAATGTA
GACTTTCAAATAATATTTGACTGGTGGACACGTTAAGCTAACAAGAGATTAATGAAGGCA
TTGATGACAAATGAAAACAGTCATGATGTGCGTTACTATTTTATTTTTTTACTTAGTTAT
ATTGTCTGACGCTAGCTTAAAAGTAAATTAATAACATCAAATCTTTGTATTATAACATTA
CTTACTGATATTAAGAGTTCATCGTCTTTATTTAGCTTTTGAAATGATCAGATAACTAGT
TGGATTAACCACGTTGCTGACGTTTGTCATTATTTGGATTACCACCTCCGCTTGTGAGAA
AGTGATTCACGTGGCTCGCCTGGTTATAGATCGGTTGCCGAAAGTTGAGATACCATATGA
ATCTTGTGCTTGGAATCCTTTGGTGCATGTATGACACTCAAAAGGACTTCAGAAGTATGA
TATCTCAAAGAATTCTTCATACCAACAATAAGTAAAGGAAAAAAAGTCTTTTGGCAGAAG
TGGATCTGTTTTTCGGAAATTCTTCTCTACTTGATTTCACGTTTCAAACGACTATTAGTT
GGTTTCTGAAATTGTAAAATACTTCACCTATTAGCTCCGTTATATGTATGTTTTTTTCTT
TGAAACTTCCGTTATATATATGTTTGTTTAATATATTAAATTTTTACTTTTTGAATTTCA
TTCATAATAATACAACACCGATGGTGTAACAATATTTATATATCAAATATTTGATAGCTG
AACTAAAAATATAACGTTCTAGCTACAAGCCAACAAAGGCATCAACTAGTTATTCTTACA
AGGAATTAATATACCAAAATAAATATCTATCTGTGGAATAAAAAATGGGATGATTAATTA
ATATAACTAGATTTTCAATAAAATAGTGGATTTCATTCCTTTAAGATCCGGAACAAAAAT
AAAATAAACCTTACAAATAATTTACTTTTTATTCGGAAAATTAAATATATTAAATTGTTT
CCATGCTCAAATAAAGAAATCCAACCAAAAAAATCCCGCACACGTGTAAAACCAAACTCG
TGAACTCCGTCCTCGGTGACGCGCGCATCCAACCGCGTGTAGGTAACACTCTTTACCCCG
TCTGTTAAGTAAACTGGTCAACGTCATCTTCTCCTTCCCAAAATAAAACGTGTGGAATAA
TCCAGAAGAGAAAGAAAGAAGCAAAAAAAAAATAAAAAAAATTCAACCAACCAAACGGCG
>BjuA041107
TCATTACGGACAATAAATACACTAGACCAGAAGTAATTACCATTCAGACTACACTGGTGA
TCAAGTCCTTAGTATCAGACGTTGGGCTTTGTTTCTTTGCTAGTTTTGTCTGTCTGTTTT
TCTGTTTTGTGGCGTTTGTGATTTTAAGCCCATTTCTTAATCACATTTAGGTACCTTTTA
ACTTTAAGTAATGTTATAGAATTTTGTTATTACATTTCTACATCTATTCACCACCTTGCA
AGATTCTGTATATTTCAGAGCTCATGTAAAACGAATATAGTCAAAAACAATAATATATGA
TACTTGTTTCATGCCTGGATTGTTGTGTTATTCATATGGGAACGTTTAGATTTATCTGAG
TTTTGGTTAGCAAGTGATGATGACCCCTTAGATTCACATATCTAAAATGGCAAAATAGAG
AGGAAGAAGATAGTGCAAATAGGCTGAGTTAAGATGGGGAAGAAGCAGCCATGCTTTGGT
ACACAAATGGTTTTAGCTGGGCTGGTAATCTGGTATTCACTGGCTTCTTCTTCTTTTTTT
GGTCAAGTCACTGCTTCTCTAAGATCCCTTCTTTAACAAGACCCCCAAACAAGAAGCAAT
GACCCAAACATGTTGGGGGCTGTAGCCAGGCCCCCAGCTACAAAAAAAGTAGCTCCCAGC
AAGAACATAAGTCACTTGACCAAAACAATTCACTTAGTAACCTCTTTTACTGTTTTACTT
TTACATGAAGCATTACAAATGATATAGCGGCTTATAAGAAAGTGTGTTACATGAGAAAGA
GAATAGTCATGTAAGGACATGTTTTAGGTTATAAGAAGTTGTTCATATTAGTAGATTTTG
TCGAACGGTGTAGGTTGCGTGTTAGCTAAGGATTTCAATTTTTTTTTTTTTATCTTTCCT
TGCTGAAAAATCATCTCAGTTCCATACTTTTCATCTTCTCATGTTAATTTGTGATACCAA
CAGCTAAAACACGTTTTAGCGTGACTGCTAAACCCAAATGATAAATTCAAAATGATTTTG
GTTCGGTCCGGTTCTGAAAGAAATTGATTGTCCGGTTCGTTTCCAAACCTAATCCAAAAA
ACATCACTTTTGAAAACACTGTCCCTACTGGTGGGCCATGTGACAGAATAAAATAACTAT
GACCCAACTCTCTGTCAAAGGACAGAAACCATATGGGCCCACTGTCCCTTACAGGCTTTT
CCATTATTTCATCAATCACCGTAAGATGCTTATCAGATCAACGGCTCATCTCTCCCCACG
TTCCCATCTCATCTGCCTTTGGATCCTCACATTTCCTCAAGGCTCATTATCCTCCACGAT
TCACTCCTTATAACCGTCAGATCCACCTCCCATCTAACGGCTGTTACCAAACTAATCTAC
AATTCCTTCCCGACATGACTCACAACTAGAACTTCTTGTCACTTCTGTAAAATTCCAAGT
CCCGCCTCTTTTCCTCAATCTCTCTCCTCGCTAGCTTCCGACACTCTCTCTCTAAAGAAA
>BjuA041305
TGGAATGTACATGTATAATATATGGGTGAAGTTCAGTATGACATGGTTGTGTTTGAGGCG
CGTAAACGTGTAAACAACTGTTTAACTCGGCGGGAACGTATTAACAATAAAATTCAGAGG
TTAAAACCATGTTGAGAAAAATAAAGTTCAGAGGTTGCAAGATCAAGGGGGGCCTGCGAC
GAATGTTATGATCTCATGTTTGGATTATGCATGGGTTTCGACCTAAACCTTCTAATAAAA
AAAAACAATATGGATCAAATATTTAAATTTCTTGGTAAAATTCTAGTTTAGTAATTATTA
TATTAGTAATTACCTTTTGTGATACTAAGAAATTAGTTAACACCACGTTGTTTTATATAT
GATCTAGGACCTCTTATTAAAATTTTACGCAGGAAACCATATAATAATTGATGCTATTAG
GGAAGAGAAGCAAATCTCAAGAGTCCAAGAGATAATCTTCTTATTTTTTTCCATCGAAAA
AGAAGAAGCGAGATGTGAGTTGTGTAGATGTTGAAATTAAATAAAGTATGTATATATGTA
TATTTATAAGCTCTATAAATTGACTTATTTGGCATCATTACCACTTTATATGTTGGCTAG
CAAAAGCATTGTGACTAAACTCAAATAATTTTGAAACCCCACAACTAGAAACTATAAATT
TTCTCTCTGATGTAAGCACAAAACACTGATCCAAACTTGATTTTATCCACAATATATACA
TAACGTGCCCAACTCCTCATTTGTCATTATCATCATAATGCATGGGCATGATATATAACC
CTTTGTCAGTTCAATTATGCGCGAACATCATTATCATGCATCATGTATGTTCACCTGTTT
AATGCCACTAGATGGCCATGGTACCCTCCTATACTCGCATTGCACCGGCTACAAAAACTT
TCCGGCCACTTGGTTATTAAACTAATCATATCATATGGAGGTGGTGTGTGTGATGACACA
TGGAGGTGGTACATCAATCGATCATACGATATGATTGGTGTTTAATGGTTACGATATAGC
ACAAGGCATGCTTCCCAAGTATCACCGATCGATGAATAAACAATACTGTCAATGGAAACA
ACTCATTTTAATTCATGAGAAACCAGTTATCAATGTCGTAATTTATCTTTAATATTACCT
ACAAAACATTATGTTTAGTATCAACTTTATATATTTGGAGATTTATATGGCAACCTGCAA
ATAAATAAATAGTCTTCTCAATAATTTAAGGAGAACAAAACATGCCAATGGGTCATGTAG
AAGACATAATCTTTTTTTTTTTGAACACGTAGAAGACATAATCTAAATTATTTTATTTCA
AAAGCTAAACCCTTAAGCATGTGTCACGAAAGCCACCAATTTGCAAAAAAAAATGTGGTC
CACTTCTATGCCTTTATCTGCTGTATAAACACTCCTTCTCATTCAATCTCCACCATTAAC
TCACTCTCGTTGAGCTCTAACAACATCAGTGAGAGAGCGAGAGAGAGAGAGAAACTGACC
>BjuA041565
GCCCATAAGCCAAACCGGCTACAGTCTAACCGCTATAAACGGCCCGCGGCCCAAACCAAT
CAAGCCCAACCGACGTCGGCTGGATCAAACGCGTCGAGGAGACTGGCTGCTGAAAACGTG
GAAGCATCTGCGCCATCGAATCGACACGCGTCGCACACCGTCTCAACCTGACCGTCTCCG
CCTCGAGACGCCGTCGGAGCCATCTAACCGTGCTTCGTTTCGCCGGATCTCATACCCCGC
AACAAAACACCTTCCTTCCCGGTGGTCCTCCACCGAAAGCGTCATCGGACAAACCGCGCT
CTCATCCGGACCACCCACTCTTCTCACACCACAAACTCAGCTAACTTCTCATGTCGGCGG
TCTCATAGACGGAGAGCTTCATCTTCTTCTAAGATCTCATCCGCACTATCTCGTTTCCAC
CCGAGCCGACAAGAACAAAACCCTAACCGAACTTTCACCGCTAACACCCAAATTTCCAAC
GGGTTCCAAACCGGCAGCGTGGAGCTACTGTAGCCTCCACCCTCCGGAGACAAGACGGCG
ACGACGGAGCTAGGTAAGCCTCCCCCTCCTGAAGACAGAACCGACGGCGGCGGAGCAAAA
AGAGCCTCCACCTCCCGGAATCGAACCTTGATCTAAACGAACCGCCTCTCCTCCATCGAA
AACCTTCCCACTACCGCGTCCTCACTCCACACAAACGACCACCATGCACCATGGATTAGG
CCGGAGCCAGAGGTCGGACAAGGCGAAGATGGGGGATACGAAAGAGAGGCCTTAAGAAAG
CTTTTATACGACAGAACCGCGGTTCCGGCGACGGCATGCGCGCAGACGCGCCGGCCGCTC
ACCGGAACCACAAGGAGATCTACTTTACTTCTCTCTCTTTTCTCTCTTCTACTTACGGTG
ATTTGATTATTACTACATTATTAGTTTATTGCCCACAAATTTCAAAAAACCATTGGATTT
TTAATTAAAACATGCTCTTAAAAAGTAGATATGGTAGGAAGGTTCCTCGATAAGAAACAT
GGTGCGTTTACGAGTTGCTGCCTCTCACACTTTCTTCCTTATAATAATTAATAAAATTGA
ACTTTGATTGTCCCGTAATAGTTCCTTTTATTACCCTCTACCTTCAGTGCTTTGTTACTC
ATCAAGCTCATGATTAGAACTTGTCTAAAACTTCGTTCTATCCTTTACTATTCAAGTGCT
ATTCTCTTTAAACTATTCAAATGGCAACAATCAAATCAGTTTCTAAACTCAGTAGACATA
TAAATGACTAAGATCTACAATTGGATGTACAATAACATTATTGCGTGAGTGATGAAACTT
TATCACCACCAATGAGATATATATTATATACAAAAATAGGCTTTGTGGATTAGTAGTTAT
CAATGTGAGGTCACTAACCACAATTTATTCATCTATAAGAACCCAACTAGAGTCTAGAGT
ACATCACATTAGCACCATCATACTTAAGTCACGAGCGAACACAAAATACTTTTCTCTAAT
>BjuA008307
TTATGTAACTAATTTGCTTAAACTATAAATAATTTATTTATTTATTAGATACCTAAAACA
GGATACTAACCGATAAGGATGCCCGAAGACCTAAAACATGGATACGGTACTAAAGGTTTT
AATGACAAGTTGAATAGTATTTGATTAAATTTTCTCAATGCCTAGAAAAGATAGATTCCT
AATTCCTTTATTGACGCAAAACACAGTTGGGTTTGAACGATGAATAACTTCTAAGAAAGA
CGAATGACTCCCCCATAACAGCAGTTCAGCACCACTCAGATGCTCTGATATCCCGTTATC
TTATTTATATATATATAAGCATCATTAGTGAGAATCTCTAGTCTAATAAACAATTAGTAA
AAAGGATTAAGTAAAAGAGATGACAGATTTAGAAGAAAGATGTGAGATACGTAACTTTAT
AGAGAGACGATGCTGAGTTTTGAAGAAAAAAAAAAGAAAATTAAAAAAATTAAGAAAACA
AATTTTAATTGGTTGAAAGTCTTTAGACAGTCCCTGAACACTGTGGATGCTTTGAGACGT
AATGTTAAATGATAAAGATAATGCAAACATCTTCTTCTCTCTGATGTATAAGAAAAAGCA
TTTCCTTTAAATTATTTTGATTATCCACTTCTCCATGCACCTGTTTATATCTGTCTATAA
AATTTATGGAGATGATCGATGATACTAAATCATACACATAAATATATCCATGATAGACCA
AAGATTGCGGCTGAGATGCCTCGGATACCTTTGCTTTATGTAATGTGGTCGAATAACTAC
AGTCTTGGCACACTAAAATTAAGTTCTTTGTATCCAATCTTGTTCTTATAGAAACCAACT
ACTCTGCTTTGGCTCACTAAAGTTAACTATTACACACACACACGCTTTTCTCTAAAATAA
CTAGCGTCATTATCGTTACCATGCTATCTGTTGTCAAAGGTATTATCGTTAGCTTTATGT
TCTTTTTTTAACACCCATGGCCGTCTTCCCGTGCGACGACGGTGTGGAGATTTTTCTCGA
CTGGATAAATTAAGAGAAAAAAATATTTGGTCAATAACATTCATAATCTTTCTAGACATC
ATATTATTACAATATTATTTAATGTCTTAGAAACCAGATTCATTCAACTAATTTTACAAC
CCTGTCCGAGTTTGTCAATTTTTTTATCAATTGACTGAAAATTTAACCTTGTTTGATATG
TTTTACCTTAAATCAAGTCAGTTATGGTTTAAGATGTAAATACATATATATAGATAAATT
AATGTGACATGAGCTAGGTGCATATTTACTAAATTCTTATGTTGGAAACTTTGTTATTGC
TTCACCCAATTGCTGAAAATGGGCTCCACGCCCACGCCTCTGCTCTCATTTACTCTATAA
AACCATCTGCTCTCTTCATAACCCCAATAACTCGATCAAAATTCCCAAAGTTTTTTTTTT
ATTTCACCTACCTTTCTCCTCGAAAAAAAACCCTGACTTGTTTCCCAAGTTAACTCCAAA
>BjuA032576
TTTAAAAACAATTAACACAATAGTAAGTATATATTTTGATAAAAAAACATATTTGACATA
TATATATATATATATACTTTGATGTTTGATTTAACTATTTAAAACCATAAATAATAACTT
ATTATGTTGGTTTTAGATTAATAAAACATAAACTAATAAGTATTTACAAAAAGTTTATGC
CCGCATGTGCGGGCAAAACACCTAGTTAAAAAGTATTTAAAACCAAAACTTGAAATAGAA
AGCATCCACCAACTAAAAAAAAGTAAAAGGAAGCTTCACATATATATCCAAACAAAATTA
GTGGCGAGAACCCATTTTAGGCGAGAATGGTTAATCTAACTAAAAACAATACTTAATTCT
CCAAACCAAGAAGGACAAGTAAGATAACATCACAAAACCAAAACAACCATAACGTCAACC
GGAACAATAAACAGCCTCAATTCTCCAAAGAAATCTCCAACGCCAAGCAAATAGGTGACA
CAAACCTGGTTAACTAAAACCGCGTACAAAGATGCAACACAGGGTCATCTCGAAATTTAA
AGGATCATAAACATTTTAAAATAAATTTGAATAAAAAATTACTAGAATTTGACGTCATAT
GGTCTATCTATATTGTTAGTTTAAAAACATTTGAGGGTTAAACCATTATGCTTTACCCAA
AACCAAAGCCGGCTAAGTAGGAGACAGAGGGTGTGAGCGCTCCGGATCCAAGTCCGTATC
TTCCCGTACATTAATAGTTAAGGAGTCCAATTTCTTTTATAAATCTAAATTTTCTATATA
TGAAAAAAAATCATAAAATATAAAAATAAAATTGAAAAATGCCTAAAAATATTTATAAGT
ATATAGTTTTGTTTTTATCACAAAATATACAAATATTACTAATTAAAATTTAAAAATAGT
TTGAACATTATATGAATATAAATCTTAGAGAGTAAAAACAATTTTTTTACCTTAGAACTT
ATAATAGTGTTCAGCTGGCCCTGCCTAGAACTGGCCATACACGCATGGTACATGCAAGAG
GAGAATCAGAGAAGCTTCAATAACCTACCTGAGACAACGCATGCAATATAAGGGAGAGAA
GATAAGAATGAGGGATAATTCGGAGACGAAGCTTTGAACATTAACTAATCAAATAATTTC
CTTCAAAAACTGTGAAACTATGTCAAATAATTTCCTTCAAAAACTGTGAAACTACGTAAA
ATATGCCGTTTATTCAAATGATCTATGAGTATGTAATTATGTATGGTTCTTTTTCACTCT
TCTGATTAAATAAATTAGGATTTATGATTAAAAAAGATTTTTTGCATAATACGCTCTACA
ATAATATACACACTATCCATTGGACCCACTTCTCCATGATGCATTCCTTTTCTATTTCTC
CAACATTATAAAACACTCCTAACCCGTCCTCTTGCTTTAAACCAACTTCTTCACACAAAC
AAAATTAAGTATACAAACTCTTTCATATTCATCTCTTACTCTTACAAACCAAATACATCA
>BjuA015073
CATATCCACACCAAACTATGAATACCTGAAAAGTCCAAACATTGTGGACCAAGAAGATAT
TGCTCGTGTAAAAGCATGCACAAAGACTTCATGTGGTTCTAAAGGAGGGAAACCTATTAG
GTCCCATGAAGTCTTGTTGCTTGAAAAGTGGTGCCTACCTATTATATATCCAAAATGAAT
GAGCCATCACTTTTAATGTTGCCCCATTTACACATCTCGACAAGAGGTTTGGCACAGGTG
CACCATAAATGCAACAATCAGAATGGACCCACGAAATGCAACTTGAGTTTTGATAGATTC
TTATCCAAAAATGATATCTTTAGTACATTTCTCTAATCTAAATTAACTAAAAAAACTATA
TCTTATGTCGCTCTCAGGTCTCTCCTTATTTGGTTATTTGTAGAATGCAAATGGGAATAT
TAAATGGACCCACGAAAACAACGACGCCAATCAACTTCCCATATTTAATAAAATACCCTA
TTGCCACGTCAGTCTTACTTGGATTTGACCCCAAAAAGCGTTGGAAAAATATTATTTAAT
CCAATAAGGCAAAAAATATTCACTACGTGTAAGTCTATGATAGAATCAACGATATTACTT
AAAGCCCCTCAAAGTCTTATTTTTTTCATCATCCTGTTCCGAAGTATAGTTTCGATTAAA
TAACCCAAGGCCGCCCAATTCCAAAGTGGATTCAAATAGTTTGAAAGTTGGTGTATGTAA
TATTCGTGTATACAATTAGCCAGTTAAGTATTTTATAAACAACTTTTTAGGTCTTTTTCA
TGTTATTAATTATGATATTAAATATAATTTCTTATAAACTATTGAAAAGAGTAATTCAGA
ATTTCAGATATTGTTTGGCTGATTTTAGTGAATTTGAAAAGATTTACTTTTTCCAAATTT
TCAAATTAAATGCCTTTACTACGTGAAATTTATAAAAAAATTATTATTGAATAATACAAT
AAAATAATCTCTCAAAAATATTTATTAATTGGTTTATATTAACTAAACTGAAGCAAAAAA
TACATCACTTGAGAATTGAGATATATATTCATTACAAGTTGCATGGATTTTTCATCGTAG
TGCAAGCACGACATTTGAATACTTAAATTTTATAATCATTAACTTTTTTACAAGGATTTG
CTCTTCAAAAAGTTATAAGAATCTGAACCCTCAATTAATAAAAATAATAATCACAGACCA
TGTGCATTTGCATATCTTAATCATCTTTGATCTTTGCATGGAATCATATTGTTCTCATCC
CTTTTGCCCAAAAAAAAATTACAATGAGAAATATAGGACTTCATAGAACGAACCAAAAGT
ATTTGGTGTGAATAAGAATATACTATTCTTGTCGGGGCCTTGGGAGGTAATCTGATAATA
TAATACTCCATATTTTACAAATTAAAAAAAAATGAAAAGAACACATTAAATGCAAAAGAC
TGACCAATCGGATAAGAAGAAACTTTTGTAGGAACAAGAACAAGAAGTTGAAACCCAAAA
>BjuA045602
ATCTTCACGTGATGCTTCTCGTACTTTTAGTTTTTGCACTCTAAAAAATATTTTTGGAAT
TGAGAAAATATTTCAACTTTTTATCCCACTTTTAATTATCTTACCCTCCAAGAAAGAAAA
ATAAAATATTTACATACATGAAAAATTGAAAACACTCAAATCAGTTTAGCGATTAAAAAT
GGGTGACATGAGCTTGATAGAACTTCAATGGGTTATGGGTTCAAGTTGGTTCAGACGAAA
CTTGCTACAAAGAGGCTTAGTTATTGTCTGTTTCTGGAAACAAGACATTGCCTCTCCGTA
ACGCTAATTACATTTTGATACACACTTTCAAAGCTGTTAAGCATCATTATGTCGTTTTAA
TGTGTTTGGTTTCCGCTTTATTTAGCTTTGAAATTCAAGTTTATCCCTTAATCTCGGTCT
GGAAACAATGCATTAATTAGTGTCTTTGACTTTATAGTAGTTTGTGTTTATTATGGGCAT
TCTTTCTTCTTATATGTTTCCCAATCTTACAATGAGTTACGAAAACGGAATAAAGAAATT
AGCTTCACAACATTCGCATTCTTTTTGTTCAAGTAGGTAGGCCACTTTGGATAATTTTGA
CGCAAATGGTACATCAACTTGAATCATTTTTGCATTTTCTTTTTGTATACTTATAAAGAC
ATTATACCAGTCCTATGATTTTCTAAATTGACGAATAGGTTCGAAAAGTAAAATTATGTG
TGACGATAGCTAAGTACGTGCAAGTTAGCATCCACCGACCCATTTCACCGTGAAGTCCTA
ATGATAATTACTCACGACAAAAACGTTATTACAACTTTTATAAAGTTTCTAAGTCTGAAA
TGTTTTGTAAGGAAAAAACGAAACAAAAGAAAAATAAATTGAAACACAAATAACATTCAC
GATAACTATTTGAAAAATATTATTATGTTGTATATTTCAGCTGTTTTTTTGGCACTCACA
ATTATTTTTTCCCCATGCTATTTATTTTAAATATTATATTCTTGGAAAAATTTTATAGAT
GCTTTTTTAACGGTATATATGATCGCATGGGTGACAAAACGACTCATCCATCATAAGCGT
AACAAATGCATTCACAATTTCACGTATGGTATTTCAAGAATCAAACGGTGGACGTGTTAC
CATCTGAAAACTACGCATGTTTGTTTATGGTAAACTCATGGCAAATAAAGATTGAAGACA
TTAAAACTAAACTATCCTAAGAAACAATAAACCACAAAAGATGTTAAACATTGACAAAGA
TGTTGAAATTAGTGATTTTTTTTCCAAAAAGTATCACTGAAGATAAGTTACTGGAGAGAT
TCAAATGGTGTCTTCACAGAAATAAATTTGTCATTCATTAAATAGCATCCAACATCTTAA
GTTTAAGCCTACTAATCTTCATATCTCTCCTATCTTTCTCTCTTTCTCTCTCTCTTTTGG
TGTTTGTGCTTCCTGCATTAAAGAGAAACCATCTTCAATGTTAGACATCTAATCCCCTAA
>BjuA008715
AAAAAGTTAAAATGTAGTGATGACATCTAATTTGTGACTTTATGACAAGTTTTTTAAAAT
TGAGTAATTAACTTCAAATTTGATTATTATAAGGAAAAAATTAAACAGGTATAGTTTAAA
ATAAAACGAAAGATGGTGTGCACATGCATGTGTATAAAAGTAGAAATTGTCTGTCATGCT
TTTTTGAAAATTTGCATTTTTCATGGTACGTAGGGTTGCCTTGAACCCAGCTTTGTCGTT
AAGAAAACTACCACCAAGACTACTATATCTTTCTAAAAAACATTATTTGAAGAGCTGTCT
TGTTTAGTATCCAAAATTACGCATGTATGCAACTTATTACGTACTAGTACTTTTCCGCAA
ATCAAAAGTCATAAAACCTTATAACGTAGAGGTTATACACTTATACTGTGCGAAAATAGT
AACAATGCGTGTTTCATAGACCGTATAATTAACGTAGGTTAAAGTGAAAACGTATATATG
GACGGGATTCAAAATATAGTAGATAATTTCCAAGCATGTGCTAGCAGCTAGACTGAACTT
TGTTATATACGTCGGACGTTATTATCTTCAGCATCAAGTGTAAACAGCATTTCAAAGACT
AAAACAAATATACGCGCAGAAAGTTACTTTAGTCTAGTGGTTAATGTTCCTCTTTTCAGT
TCAAAAAAAAAAACAAATATACGCGCACCAAACTTAAAGTTCTACATAAAAAAAAAACTT
AAAGTTCCAGAGGCAACTTTATTATCATATATAATAACGTTATATCGTTATCGAAAAGGA
ACAAACAGTGCCGTAAATTTATAAAAGTGTGTCATGTAACGCTATAGTATGGTTGAAACA
ATGGAAAGAGAGAAAAACGATTAAGAGATAAGTTTTGATTCCGAGGTTTTGTACGCACAT
TCTTCCAAACAATCCAGCATATAATTAGTTTGTTGTTGTTGCCGTCATTTTTCACTATGA
AAAGTTGTTATCCAAACCAAAGAAAAACTCGTTTTATCCACACGAAAAGATATGTTATCA
TCGGTAGATTAGATGAGTGTTATCCACCGCTTGATGTTATAGTGTATATAACTAAAAAGT
AAATGTCAAAATACTTTAATCCGAAGAATTGTTAATGTCTTTGAATTGAGTCTGCGACTT
TTACAAGTATTTTGGAAACGAATATTCGGTATATAAAGGCAAATGCGTAAATAATCAAGA
ATGAAAAATACGCTCTCCGGATTACTCTGAGCTATGTCTAATCCCATAGCTACACGTATC
CAGATACTGTCGCTCTCCTGACTGGAACCTTTCTCACATTTGTCTCTCCCTTTGTCTGGA
ACCACTAAAGACGGAAATACCCTCGTGCATGCCCCCAAGGCTCAAGAAGTCTGTCCATAA
ATATGAGACTCGTACAATGCATTTCTTCCCCTTTTCCTCTTCTACTCTTCCTTTCGTATA
GCATTTTGAAAATAATATTTTGTTTTGTTTTAAATTTGGTTTTAACATTTGAGAACCATT
>BjuA009096
ACTCTTCCTCACGATAACGAGGTTACTGAATCGCGCGGTGCGGTTATGGAATTAGAATCG
GAATCCGGAAGCTGTTTTATCGAGAATATAGATCATGATAGTGATTCTTATCTTAACAAC
CTCTGTGACTTTGCTGAATCCGATGACGATTCTGGGATTGAGTTTCGCGATATTAGGTTA
GTTACAGTCGAATCGGGTTCCGATGATGATGATCCTGAGGATGAGAGGGAGATATGGGGA
ATCGATCTGAATGAATCAGATGTCTATGATGATGATGATGATGATGATGTTAGTGTGACT
ATTCACTCACTCGAAGTAGAAGATCTTGGAGGAGCTGCCGTTGAACTTGATTGGGAAGAA
GTTGATGGTGGTGCTGACGTGTCACCGATGCTCTCTTTAGAAGATTTAGCTAGAGACGAG
AGAAGAGATGGCTCTGGGAACCTTGAGTGGCAAGTTTTGATGAACTCTCACACTCTAGAG
ATCAACTTCGATGCGGAGAACAGAGAGCTGTACATTGTTGGTGGTGATCAGTATGATCTC
TTTTTTGAACAGTTTGCTCAAGCTGGGATTACCAATCTCCGTTTTCCTCCAGCTTCTGAA
GCTTTCGTGAAGAACCTCCCAACGGTTCAGCTGGGTGTTGAGAACGATGACTGTGCGGTT
TGTAAAGATGAGATGGGTATCGGAAGCAGAGGTGTTGTTCTTCAGTTGCCTTGCAATCAT
AAGTACCATGGAGAATGCATTGTACCGTGGCTCGAAACGAGGAACACGTGTCCGGTTTGT
CGTTATGAGTTGCCTACAGATGATGTGGATTATGAGCGAAGGAAGAGTCATCTAAGAACA
AGTTAGGGATGCTATATGATAAACGGGTTGGTTAACATCTTGTATATATGGGTTTGTCTT
TTGAATATTGAAGAATGTTTGTATATGCTTCAAGCTTTTTCTTAGTTGTATATCTCTTTG
TATATTACCTTATTGTGTATGCTAGCTTTACATGGAGGAACATGTGTATGTATAATATTT
GCTTGCTTTCTCGTTTTATTAAAGCTTGGACAAGGTTTTTTTACATGTATGCAGCATCCT
TGAGGAATTTTATTCAAGTGTGATAATAATAATACTAAAATGTGTTAAAACATTCATCTG
TGTTCAATAATATTAGGTTAATTGTCTGAAATTTTATATATTTGAAACGTGCCTTCATGC
CTTGTGTCTTATTTTTACGCATATTAACCTTTGACAAAGATGTGAAACTCGAAACTAGAA
AGAGTTGGTGAAATTTTTTCAAATGTTTAAAGAAAGGCTTAACAAGAAAACCCAATTAAG
AACGTTGATGTTAATTGCTAATTCTTTTCAAAAAAAATTATGTATATTATTAACTAAAGA
ACATCAATAATCTATTAAGCTTAGCTAACAAGACAAGAGATATGTACTTTATTTGATCTG
AAAGATGATTAGATTGTCTTTTTCTCTCTTTCTTTCTCAAATTCCATCTTCTAACTAAAC
>BjuA041795
AGTTTATTCGGTTTGGTTTTTCTTGATAGTGGTGTTTGATCATATATGCCCATATAATAT
GAGAAGAGTTGGAGTAATAATTATGTTCTTGTATATGGACATGATCTTCTTTATATAACT
TGATTTGATGAGATTTAATACGTAACGTTTGAGAAGAACAAACAATTACGGTGATTAAGT
AATCACCTCAAACTGAAAGACCAGAAACGAGTCATTCTATTTATTTATGATTTACGCTTT
AAAATTTTAAAATATTAAGAATACTTAATTATTCTACAAAATTTGAAGAATATATTAGTA
CATGATCTTGTCCGGAATTCTCCAATTACTGAAAGGAAAATTCTAATTTAGTAGTTATAA
CTTATAAATTCAGCTAACCATTTAACTCCTTACTTTAAGATATTTAAGATTTATTTTTGG
TGTGATACTATAGTAGTTAACACCACATTGTTTTTTTTTTTAAATCTAGGACCTCTAAAA
GTCTACAGAGAAAACCATATAGCAATTCATCCTTCTTATAGGAGAAGATAATCTCTTATA
TTTTTAGAAAGAACAAGACGAGGAGAAATTAGTGATTTGTAAAATAAAGAATATATATAA
ACTTTACAAATTGACTTGTTTGGCACATTACCACTTTATATGTTGGCTAACAAAAGCATT
GTTTCTAAGTTTAAATAATTTTGAAACCACACAGCTAGAAACTACAAACTTTTTCTGTGA
TGTAAGAACACAACACTGATCCAAACTTGATTTTATCCACAATGGTACTAGTCTTCATGT
GTCATTATCATGATAATGCATGGGGATGATATATAAATCTTTGTCAGATCAATCTTTCTT
GAACATCATGACCATGCATCATGTATGTGCACATGTTTGATGCGCTGGCACCCTCTCCTA
TACTCACATGTGTACATATTCAACAACTTACCTCTTGGTTACTAAGCTAACCATTTCAAT
ATCGATGCACCACATCCATGTGTCATCACACACACAGTGATACACACCCATATAATATAT
ATATGCATGCACTGATTATCAGGTTATGATAGACCATAAGGCATGGGCTTTCCATAGTAC
TTTCATTCTCATGCATTAACCGGTCGATGAATAAACAATATACATGTAATCGGGATCAAC
TTAAAAATTATAATACTACTTCAACCTGTTTATCGATGTCATAACTAATAATTTTTACAA
GAAAAAAAATCCTCTTTAGTGTCCACTACACTTGTAGATTTATATGGCAGCCATTAAAAA
AGCTGAACAAATATTCTTCGCAATAACTTAAAGAAAGAAAACATGCCAATGGTCATGTAG
AAGACATAATCTAACATATATTTTCAAAAGCAAAATCCTTATGAAAGTGTCACGAAAGCC
ACCAATTTACAGAAAGTGAGGTCCACTTCTAATGTCTTTCTATCTGTATAAACACCCCTT
CTCAGCCAATCTCTACCATAACCTCACCCTCTTTGAGATCTAACTAGAGAGAAATTGACC
>BjuA042006
CAGCATCGTGGACGACTTCAGCTCCACATCGTGTATGTATCCTCTTGTAGGAGGAGGAAA
CAAACGAACTTGAGGCACCATGGCAAGTTCAGCAGGCTCTGCTTGAGGGGGTTGAGAAAG
ATCAATGCCTGTGGTTCTTGGAACAGGGTAGTAGGAATGGAACCAAAGAGGATTAGACGT
AGGCAAGCCAGTGTCCTTGCTTGTGCTGGTAGCAGGTTTCATATGGTTTCGTGATAGATA
TGGATCCATCTCGATAGCTTGCTTCAGTGGTAAGATGGCACCCTCACGAAACAGCTTTCT
ACATTGATTTTCAAGAGCAGACGAGATTAGCCAACACTCCTAATGCCTAATTATGCACAC
AGACATCTACATATCTTCAAGAAATAAACGAACTAACACTAACTGATAACTTTTAACTCA
ATGCTCCAAAATTTGATGCAAGAAAGCTATTAAGAAAACTCTACAGAACCCTCATGATAA
GAAGAGATGACACATCTAAAGCGTAAAAGAGCAGACTTTTTAATCTTTCTTGAATCGTTT
GGGTGAAATTTGGCAAACCCAGAGGAGATTACGAAAGAAGAAGCAAGACCCATGAGCGGA
AAGTCCAAAATGGCAACCGTCAACCATGAAAGATCAAAACTTGGGCTAAAGTTTCAAAAT
TATCATACCTCGAAACAGAGTCGAATCCAAGAACAAAGTGATCTTTAGGCAGACGCGAAC
AAGAGAAATCGACGAGAGTTACCGACGGCAAACACTCTTACTGCTACGCTCGCACTCCAC
TCTCTCTCTCTCGAATTCTTCTAGGGCTCACCGATTTTCAAAACAATCCGCTTCTTATTC
TCTCCACGCCAATTTTATTCGATATTGAAAAAAACATTGGGTATATGATCAAGTTAAGAA
CAAATGGGCCCGAAAAAAAAAACAGAAACCCAGTTTAAGCCCATATAGAATGTGTTTAAT
ATGATCTGATATTAAAATAATTAAATATCTAATTAGATCGGTTTTGATACGCTAACAAGT
AGATTTCATATGGATGCCATTTTGGTTTAGATGACTTTACTTTTTTTCAGTTGGGTAAAA
TTCATAAACAAGTTTTAAAAAGAAGGGCTTCTCCGTCAAACAATCAACCAAACTTTTACT
TAATTCTCTGCGAAACTAAAGCAGCTCAACAGCGTCTTTTTACTGTGCTCAGAGTTTTTC
AGACATCACAAACGGTCGTTAGGTATATTCATTGCATCTCCAGTTTCAATCCTTGTATTA
GGTTCTGCGTTTCTGTTCTGAATGTTGTCTGAATCCAGAGACTAGAGCCCTTTTAACCTG
TTCGATTATCAATATATATATGGTATGTAGTGCTTAGGAACTGTATTGGTCAACGATTAT
TTGCTGGATTGTTGTCTGTGGTAGGGCTTATGCATTAAGTAGACCTCATAGATGAATTAG
CTGAGTGTTCATCTTGCAGGTAGCTCTCACTGGTTGTTTTACAAACTTGTGAGTGTGGTA
>BjuA010437
TATTTTTTTAAGAAAATACATATATCAAAACAACGTCGTCTTATCTTTGTTAAAGGTTGA
TTAACTTCTGTTAGAGTTAATGTAGATTTAGACACGTTTTAAAAAAATTGGGTAATTTTT
CTTAAAATATAATTGAGTTGAGGTCGTTTTTGGCACTGACCATTTGTTCGGGTCTTATTT
GGCACGACTGAGAGTGTTGGGGTCGAAATTGGCACTTTTCCTCGTATATCAAAACGACAT
CGTTTTATTTTTTAACGGTTGACTAACTTCTGTTAGAGTCAATGTAGATTTAGGCACGTT
TTAAGAAGTTCTGGTAGTTTTTTTGAATTATAATTGAGTTGATGTCGTATTTGGCACTGA
TCAATTGTTCGGGTCGTATTTGGCACGACTGAAATAGTTGGGATCGAAATTGGCATTTTT
CCCCACTGTAGCCATACCAATGAAGTGTAACTTATTGGGAACGGATCGGGTATCGGTAAT
ATTTCGAGGCAATATATCCGGATCCGGATCCTTATCCGCGGATCCATGATTTTACTATCT
CTTATCTGGATCCGGGGTTCCGGATATCCAGTGTCGGATATCCTTCTAAAAATTGTAATA
TCCGGCGGATATCCGGATCCGGATTTGGAACCTTAAAATAAATAAAATAATAATATTAAA
ATATATAAAATATTAACAATAATTTAAAAATAAAAATGTATATAATGTGTTTAATTATTT
TATGTATGCTATTACAAATTTTATATAAAATTATATATACTATTATAAAAATGAAAATAT
AATAAATAAAATTAGTTTTTATATATAGATATTACTATTTTAAAAATAATTATTAATAAA
ATTTACGGATCTGGATATCCGGACTAAAAAATCAAGATGTCCGGATCTGGATTCAGCTTT
GACGGATCCAACATTTTACTATCCGGATCCAGATTCTGCATTTCCGGATATCCAAATTTT
CGGATCGGATCTCGGATCGAATCCGGATCTGATCCGGATCGGATCTCGGATCGAATCCGG
ATCTGATCCGGATCGGATCTCGGATAAAGATCCCAGGCCTAAGTGTAATAGGATGCTTTT
AAATCCAATTTGTTCAACAACCGAAAGCCCGCCTATTACATGGTTTAATCGACAGAATAT
TACCTCAGGAATTGAAATTTTGGATATCCGAATGTTGGGATCATGGATGTTGGCTTCGGA
TAATATTTCCACGTAAGACTTTTGACGGACAGTAACACTTCACAAGATTGCGTAGGACCC
ACACGCTGTGTCCTCTTTTAACTTTCTACAAAATAATGGCTAATAAAAAAGTGCCGCGTG
TACTGGGATTAGGACATCAAGAGGAGAGACGGAGAGGACCACACATCCTCTTTCTCTATC
CATAAAGTAAATCCAATAGAAAAGAGCCACGTGTAACCTTTGATTTTATAAGCACGGAGG
ACTCGAGAAAGAGACTGGTAAAAAAAAAATCTCCAAGAGATTTTGTTAGGTGAGAGAGCG
>BjuA012644
GTCGTTACTCTCGATGGTCGTCCGGCTTTTGTCTCCAGCGTCTTTGCCTTCTTATCCGGC
GATGGCGGCTGGCTTTCTTGAATTCTAAAGGGTTGGAGGGTGGATGATATCTCGATGATG
GTTTATCGACGTTCTCCGCCAGTGGGTGATTCCGGTACATGTGATGTTTATTATGTGTGG
GTGTGGCTCGGAAGAGATCTCAAAATAGTTTGATTGAAGCTCTCCGAGGGTTAGTGCTCT
GGCAAGGATGGTGGATGCCGTGGAGTTGTGGTGGCTCTGATCGCAAGGTTTGGTTCCGGT
AAGCCGGTGGTTTCCCGTGTCGACGGTGTCGATTTGCATGTCGGGAAGACGAAGGGGTGA
TTTCAACCACGTGTTTCTCTTTCACAGTGGTTTGAACACGTGGCTGCGTAGTCAATGCGT
TTCCACTTTCGTGTTGGCGAATGGTTCAATGGGCCGTTGTTGGTCTTTACAATGTTTAGC
TGTGTTGGGCTTTTCGTGTGGGTTAAATACCTTTTGTAATGGACTTGTATGGTTACTACT
TTTGTAATAAATAAAATCTAGAGGAAAAAAAAAAAAAAAAAAAAAACATCACATAACTGA
TGTGGGAGTAACGAGGAAAAAAAAGAATAAAACAAAAAAGAGAAAGAAATATAAAAATAT
GAAAAGAAAAATAAAATAAAAATAATTAAAAATAGTTAAGAAAAAAGAAAATCTTTCAAC
CTTAAAATGGCTGATCGTGTCGAGACGGCAGCAGCACACTTGTCGTCCTTCCCAGAAGCT
TCTCCGGTGTTTTCGCAGTCGCGAATCTAAACCGTTAACTAGGTATAATATACTATTTAA
CCTGTATTATCCGTTTCTTATATATATCTGTGGATCTGTCTTTGTCGGATTATCCACTTC
GCCACGTCTTCTCTCCACTTAATATCTGTTCCGTTGTTGTTGTTGTTGTGTGTTTTTAAA
TTAGATGAAAGTAGTAAAGAACTAAACTTTGGTAGTTAGACCAGTGTCTTATTGATCCGA
TTCTTATTGCTAACAGGTTTTTGTTGGTTTTCGACTCGACCGATTATTTAACAGAAAGTG
ATTTGCTTTTTCTTCTAGAATCTGTATAATTGTGTTGTGACAAGTAATTTGTTCAAGTTA
ATCTGTATAGTTGTGCTGATAAGAGAAAGCACTGTATCTGGTATGAATTCATTTCTCTTC
AAAAAGTCTCTCTTTTTTTTAATGACAAAACATTATCTGAAGATCTTCCATCATTGATTG
ACTTTGCTTTGCTCTTACATCTGTACACACACACATTTATGTAGTTTTGTTGCTTTTGGT
TCTCTTTACTTACTCTTTATATATTGATACACACATTTCTCGATTTGTGCGTGTCATCTC
ACTTCTTGGAACTTCTTTCTTTCATCGATTCTTAGCATTGTGTATTCCACTCTAATTTCT
TTTACCTCTGAAAAAGAAGATAGAAGAATCATTGAAGAAGAACTAGTGAAGAAAAGGAAT
>BjuA012575
AGTAAAAAAATTTGCCATAATTCTTAATATATTAGGACCGAGCTAGCATGCATGCTAACA
AGAAAATAAATGCAGTATGGTTTGTACGTCGCTCATTACTTCTTTGTCGTATAGATTAAA
CACTTTATTGAAGTAACAATTTAACATAGATGCCTGCCATAGTATTGTACCAAAAAGTTA
TAGCAGGAGAGATCATTATCATGATAAGTTCATGCATAGACAAAGATGCAATCATATCTC
CACGTTTGCAAACAACTTCATATAATCAAATCACATATATAGTTTTTTTGGTCTAAAATC
ATATATATAGTTTTTTTGGTCTAAAATCATATATATAGTTCTACAGACAAAATGAACGTT
TTGTAGCTGCTGATGAAAATCAATCATTTGGATAGTACTTCGACAAAAAGTGACATCAAA
TGAATTTTATTGATTTTAGGGCACGGGGTCCATTTGAGTGATACAAACACGCATCACTCA
TGAGTCATGATCCAATTTAAAGAAGAAAACTAGTGAAAAGAGTACAACTCAAAGGTCGGT
AATGGGTCCGGGAAGATATATTAGATCGGTCGACAGGCCACACATAGGTTTTTATGTGGA
GAAGTCCTGAATCTAGAAATATAGTACGATAAAAAAAATTATATATGTATGCTCTTAATT
TTGTTAAGAGTGCTATAAGAAGATTTTCAACAAGCAATTATTTAGTCACCAGCAGAAATT
TAGTAAACTTGTCACTGTCACCAAAAGAAAGCTAAAATAACTAATAAATGTTTGAAGCAA
GTAAGAGTAAAGATGAATATGCTACATGATGAGTTCATTGTGCATGCCTTTTTTAACGCC
ATGCAAACATATACACACGTAGTTGTGTCAATAATAAGTCTCTGACTTTGTCTGTAGGTA
CATTTGTATTGTTGATTTGTTTTAGACAGTAATAATAGTCTTAAAACCACACGCACTGTC
AATAAAAGTTTTTTTTTCCATAAGAAATAATAGCGGAAGATTTTAAAAGCAAAAACGAAC
AATCAATTAAGACTTCAAACCAGAAGGAGTCAGCTCTGGTGGTAAAGCGGTTGCGGCTGT
TACTCCCGTTATCCGGGTTTGATTTGCGTTGGAAGAGACTATTTATCTGGCAAAGAGGTG
AAATACTTTTTTCGACCAAAAAGAAAAAAAAATTAAAGACTTCGAATCAGCCAATAAGGT
ATATCCGTATATGTATATAGTGGAAAAGATAACGGAGATACATGATGTACTGCTAGTTTC
GACCATTGGATTACAACTCTTGCACTTGTGGTCTTGCATAAACATACGTGTTCTTACATA
ATCCAAACAAATCATTTAAAAACAAGTTGCAGAGATATGGTGTTCGATTGGTTTTTAAGA
CTTTTCATGGTCCCCAAGAAGAGAAAAAAAAAAGCAAAAGTCTTTGGTTCGATATTCTCT
ATTACCTCTTACTCTCTCTACTCTGGTCTTCATCAAATCTCAAAAGACAATACTATATTG
>BjuA012577
CGAGTTAGGACCAGTTGGACGTTTGTTGTCGTCTTCGGAGTTTTCAACTACTGCGTCGGT
GCTTGTTGTTCAGGGATATGATTCGGCGGCGGATACACGGCCCGTGGTAGAGGATGATGA
TTATGAACAGTCTTCTAGAGAAATTGGGGACTCAACGGTCTGAACGGATCTAACTTATTA
CAGAGCTTAAAGGAAAAGAAAAAGTGTCGTCTCTCTGTTTTTATATATTTGCCTCACGAT
ATATTTTTTGTTGGGACTTGGGAGTGTCCGAAGTTTTCTTTTGTATTTCCCGCTAAAATA
ATGGTTGTCATCATTATATTTATGGACATTTAAAATCTGACTTGAAATTTCTCCAAACCT
AAATGAATTACACATGTGATTGACAAACTTATTTTAATACTGAAATAACTAAACTTAGTG
CAATGTAATGTAATCAAATCAAATAAACCAGGTTTTTTTTCCCAGCAACTTAAACAGATT
TATATAAAACATTTATATAAACTTAAACAGATTTATATTAAATAAACATTTGTACATCTT
AACCGTATAACATATTAAATAAATCAAGTTTACAACTTAAACGTAGATTTATACATCTTA
ACTGTATGTTGTAAATTATATGTATATACATTGACATAATGGTGAACTTTCATTTTTACA
CTGATGAACTTTCAGTGATGTAAATCTTTTTATCACTATGATCAGACATGTCTCAAAGGT
AAAAAATAAAATCACAGATAAACATTTTTTTAATCAAAAATCACAGATAAGCTTCTAAGC
GAAAGTAGGAGTTTGTTTTCAGGTATAATTTTTGTTGATTCTATTTCACTAGCTAAATCG
ATATTTGTTTAGAAATTAATTAGTTAGTTAATATTAGCCAAAACTATAGTACCTAATATT
ACAAATAATCATGGGAGAACTTCAATTTTATCAAAAAAATAAAAATTAAGAACGTCAAAT
CAGGTATGTAGTGAGAAAAGATAACAGAGAACATTTTATATGGTCTGCTATTTTTAGCCA
TTGGATTAGGGCATCTTATCCCTGGTTTCTAGAGGGGTTTTTACAAAAAAGAAATGTGTG
TGGGCTCCACAATAAACACAATAATCGGTTTCAAAAGACGCGAAAGAAGGATCGCTGGTA
GTGGGTTTTCTGCACTGTTTGCGGGTCACACCGATACGTGGCGAATCCCGGTATATTTTT
TATATTTTTTTTTATTTTTTTTATCGGACAGAAAAAAAAGAAAAAAAAATTTAAGAAACC
CTTTTATGGGGATAATCATGGTCTTACAGCTCTTGCACTTGCACTTGTGCTCTTGCATAA
ACATACGTGTTCTTTCAGAAACCAAACAAAACGTTTTCAAGATTTTTGGTGTTCGATTGG
TTTTAAGACTTTCCGTGGTCCCCAAGAGAGAAAAAGTCTTTGGTTCGATATTCTCTATAA
CCTACTACTCTCTCTCTGCTCTGTTCTTCATCAAAATCTTAAGAGACAAATACTGTATTG
>BjuA042224
TTACAATAGAAGAAGATGATGTTGACTTTCTTTGTGATTAATAACATGATAAGCTGACTT
GTGTTGTGTTTGGTCTAAGAAAATACATTGCTTATATTTGCAAATTTTTATAAAATATGT
GAGAATTTCTTACAAAACTTGCACATTTTCATATATTGACCTGCACTGCTGATAAAACTT
TATATACTAAGAACTTAATATCATTAACTTTTAGAATATTCTGTGCTCTGTATTCAACGA
TCCTGACTGCGACCTTGATAGAGCTTCAATGGGTTCAGACGAAACTTGCAGAAAAGAGTA
TCATTGTCCGTTTCTGGAAACAAGACATTGCCTCTCCGTAACGCTAACGTACATTTTGAT
ACACACTTTGAAAGCTGTTAAGCATCATTATCTCTTTGGTTTCTGCTTTAATTAGCCTTG
AAATTCAAGTTTATCCACTTAATCTCGGTCTGGAAACAATGCATTAATTAACATCTTTGA
CTTTATAGTCACGTGTTTACTATCGGCATTCTTTTCTTCTAAATTTTAAAGAAAATGGGA
TAAAATCATTAACTTAACAAAACTCGCATTATCTCTGTTCAAGTAGGTACGCCACTTTGA
TTAATTTACGCTAGTGGTACATCAACTTGAATCGTTTAGCATTTTCTTTTTGTATGCTTT
TAAAGAAACTATAAGTGTCCTAGGATTTTCTAAATTGACGAATAGATTTGAAAATTTAGA
ATTGTCAGTGAAAACAGCCAAGTACGTGCAAGTTAGCATCCACCGACCAACTTCACCGTG
AAGTCCTATTGGTAAAAATACTGATGACTCACAAACAATGTATTACACACTAACGTGTCA
GATCCACACGTAATGAGATGTTAAATATTTGCAAAGAACAAAAGCGAAACATAACAGATA
AAATGAATTGAAACACAAAAGAACATTCACAAGAAAGCTTCATATATATATGACATTGTT
AGAAAAAAAACGGAGAAAGCGTCACCATTCAAAAATGAACTTCTTTATCTATGGTAAACC
CATGGTAAATAAAGATTAAAAGGACGTAAAAATAAAACTTATCTTAAGAAACAAGAACCC
ATAAGAAGTTATCAAACATTGACAGAGATGTTGACATAAATGAGATTTTGTCAAAAAGTA
TCACTAGTAATAGTTTAGTTAGTGGAGCAGAGTTTCTAAAGCTAAAAAAGAAATCCACAA
AAAATGTAAATACAGTTGTCTTCATGCAAGTTTTTTTTTTTTTTGGTAAAAGTCTTCATG
CAAGTTAATTAGTCATTAAATAGCATTCAACACCTTAAATTATAAGCCTACACTAATCTT
TATATTTCTTCTTTCTCATCTACTGTTTAGACTATCTCCATCCACTCTCTCTCTCTCTCT
CTCTCTCTCTCTATTGGTGTTTCTGATTCCTGCATCAATTTTTGATTAACATATCCAAAA
CAATACATGGAGTCTTCTAGTGTCCATCGCTCTCACCATTGTTTCGATATATTCGAAGGA
>BjuA014103
TTCATAGATTTTCCAGACAGATTCTGACTTTGGGTTAAAAATGAGAAATAAAAAAATACA
TTCTACGAATATTATTAATTTTCTGTCTTTTTGTCGTTACATGAATATGTGGTTTACTTA
AGAAAATTCACCAAAAAAAAATAAGTGACCTCCTTTCCATCAACTCAATTTTTACTTTTA
GGAATACAAAAATGAAAGTTTGCATCTGCATATGCATTCTTCGTTGAAAAAAGAATCTAG
AATTTGTTATTTATTTTGTTTCCTCGTAAGAAAAGACAGTTACTGTTAACCAAAAAATTA
GGCAAGTTTAACTATTCTAACTTTTTTTGTGAGCTTTGAGTATCAACATCTACAGTTTAT
AAATCCGAACGGTCAATAATATGTTTAACTATGGTTTCCTAAAACGTAAATATAATTAAA
CTCTAAAGTGTAAAAATTGCTTTCATACCAAAGTTGAGGTGTAACCATCTTTATATATCA
AAAGATAGATCATAGTAAGATTTAGGCTTATTTAACTCCATGAATAAACAAAATTTATTT
AATATTGGAATTGAGCTGAAACATAAATTAATTATAGTATTTATCAACGGTGAAGTTTAA
TACTGGCATAATTTTAACGTAACACAACACGTTAATCAGTTTTTTTTGTTGCTGAACTTT
TGTTTAAGTTTCTCCAACTTCTCTTTTAATAAAGAGATGAATAAACAAAATTTATTGACT
GGCATAATTTTAACGTAACACAACACGTTAATCAGTTTTTTTGTTGCTGAACTTTTGTTT
AAGTTTCTCCAACTTGATTAAATTATTAAGTAATTTTTTCTCTAAATATTGCCGACTTGT
GTAGATACTTCTTTACCAGCCTTTAGTCAAAGAGTGATAAGAAAAAAAAGTAGCCAAAAG
GAAGTAAGGAAAATCAAAACTAAAACAAATAAATACCTCCAATAGAATGCAAACACATGT
ACCACTTCTCATCAAGTTGCAGAATCACTCAAAACACTTTTCTTGAATTTTCTTCTATAA
ATTCATTCTCTTAAACCATTCACATCCCCCTTTCTCTCCTTCTTCTCTTGCTTTCGTTTT
TCTTCATACGATTCATTATAGAAGTTCTCAGTTTCTGTTAGAATAATCTTTCAAAAAAAA
AAATCGATAAAAACATTGATGCTTAACCAGCAGTTCTTGGTCTTTGAGACACATGTCTCC
GATTATACTCAGTGAGATCTTCCTCTCTGGGTTTATGTTAAACTCTACAATCAGGCGCAG
GACCCATCTCGTTCAATCTTTCTCTGTTGTCTTCCTTTACTGGCTTTACTACGTCTCATA
GTTTCTCAAACTCTCAACTTTATTACATAGTCGTATAATTAAAATAAAACCCTAGTTTCA
AAAAATAAATCTTTTTTCTTGGTTCTGTTCTGTTCTTGACTTCCCCTACAAGAAAACCCA
TTTTAATATTCTCTCTTCTCGAAAAAGACTTCTTTGTTTGTTTGTGTGTGTGTGTGCTGG
>BjuA014273
CAAAAATAATATTCCAAAGCTTTGGTCTATTGAATTGTTTTTGACTATCCAAAAACAATA
TATGGAGTTTTTGACTCATTAACACAAATAAGTATTGCTGACTCAAAAGTATTTGAATTA
CACAAAATATTATAAATTTTTAAAGTTATTGATCATCAATTATCTAAACTATCGCTTTAA
ATATATGTTACATCAAAATAAAGTTTGGACTATAACTTTTCTTTGAATAGTTTTAAGATT
AAAAATTAGTCAGTCTCTTATGTAGAAGGATTAACTTATTGTTGGATCTATAAAAGTACG
AACAATATGGTAACGTCATAAATTTTTGTATTAAAATTATAACAAGCTTATAGACATTAT
TAAAAAAGTTTAAAGAAATATTGAAGAAAAAATATTAAAATACAGAAAATAGTACTACAT
CACTTCATATAAAAAGTAAGAGGAGTTGAACGAGAAAGGAAAAAAACACTCACAATACAC
CTTTGTCATGTTCTTTGTTGTAATTGGGTATTTTGGTTTATTAGAACGTAACTCTGTCTT
TAAAAGTAGACCAAAAAACTCTGTTTTAAAATAAGAAAAGTTTTTTTACATTGGCCTATA
ACAATAATTATTACCTATTTACATAGAAAAAAATGTAAAAATAAATTATATAGTAATAAA
ATATATTATAAAAATTAAATAATACAGAAATAAAATATTAAACATGATTTGAATAATAAA
TATAAAAAATGTGATGTTAAAATTAATAATATATTTTCAAACTAACCAAAATATGTAAAA
AAAAAACATTTTGGATAATAACTAAAGTTTAACAATTTTTAATTCATTTCACATGTGTTC
ATCATCCTATACATTTTAGATGATAAAAACAATAAATTGTAAGTTTTATTCATTTCTAAT
TCAAATTACTATATATATTTTTATAAATAGATATAATATTGTAATATAAATAGTAAATAC
AATGTTATTTGTTTAAAAACCCGGGCGTAGCCCGGGCAAGATCTCTAGTGTTCATAAATA
ACTAATTCCAAAGAAAATTAAACAAAGTATTCAATTTTAATCTGAAAAGTAAACCTTTCT
AGAAATATATCATTCTTGAATTAGTTCTGTATAATATACCAAACGTGTGAAATGTCGATT
GTTTCTTCATCACTAAGGTATTACAGACGTTTGGCTATTTAATCTCGAGAAAAAATATTT
TTATTTTTGCTATACGGACCCCAAACCAGCAATGGTGCCCCACAAAATATTTCTTGCTTT
TACAAAGTTGGCTCTACAAGTTTTCAAACCCGCCATAGTGCAACATGACTCAAAAGCTGC
TTATACAGTATAATATACGGTTGTATACCGTATTTTAAAGTGACTAAAATACCCCTGTTT
ATTTGTCCATAAATATCAAGCTCCAACAATGCAATTCTTCCCTTTTCCCCTTCTAATCTC
TCTCATCTCTCTACTAGGAAAAAATAAGCAATTATGTTGTCCACTGTACCGGCCTTTTCC
>BjuA014675
CTTTATGAAAAGTTTACTCTTTGGTTGCTCATAAGGCCAAACTCATAAAAGTTTTTATTT
TCACCAACTATCTTTTATGCCATTCCTAAAAACTTTGTAGTATTTTCAGATTTAATATCT
ATATTTTTCAATTTTCTGAAACATCTCTATAGAACTTTCATTTGTAAAACTTAATATCAC
AACTATTCTCTTGTCTTATCAAATTCTAGTTTTTCCGAATTTTATAAAGAAGCTCTTTTC
GACCTCTCTGCTTTACGGTTTCATGGTTTTGCGTTCTAAGGGATAACACGGGTATGCTCA
GGTGGTTCGGAGCCAAGCCCCTCTTTCCTATCCAGTCTGGATCCAACTGCTGCTCTTGTA
TTGGCAATGCCTCAGGTTGTCTCCGAGAGGTCTGGCTCGGAGTGATTCCAAGGTCCTCAT
GCAAGCTGTTAAAGATCCCACCAACCACATGGGCAAGACGTACATAAGAGATATTCCGGA
GCCATGGAGAACTTTGGAGTTTCAGTTTAAATCTGTAGAAGACAAGAAGTTAAAGAATCT
TACTGCTGATCTTGTTGTCAAAACAGCCATATATCTTTGCGCTATTAAATTCTTGTATCC
CATCTTGGCCAGTGATTGAAACTTGAAAGGGAAAGAAACTATGTTCGTTCTCAGTTGAAT
CCTATATACTTCAAAATCTGTCTCCAGTGGCAGTTTCACAACACTTTTGAGCTGTATTTT
CTGCAGACTACGTGTGAATGTTTGCAGTTACATCTTTACATATCTAGAATGTGCTTTCCA
AGTTTTAGTTTACTGAAAGATGAATCCAACTTTGATAACTATTTAGATGCCTAAATAGGA
AAACTAAAAGCTGAATTGATTGAAGTCTAACTAGCACATGTAGACTATGTAGCGTAGTGT
ATATTTCGAGGGAATAAACTCAAAATCTTCATCAAATTAACCTAACCACTAATCATAATT
ATTATTAAAATAAACTAATCTTTGAAAGTAAACAGTATCGAAGTGACACTTCCTCAATCA
AAAGGTTTCCTCTCACTTCCTCTCCTGCGCGAAACAAAAGAAAAAGAGAGAGAGAGAGAG
AGAGAGAGAGAGAGAGAGAGAGAGAGAGAGAGAGAGAGAGAGAGAGAGTCACACACAAAC
ACACAGAGAGTTTAGGTCTGCTTTGTAAAATCTCTCTATCTCTCTATCTGCACTTAATCA
TTTCTCTTTTCTCTCCCACTCACCACTTAAAGAAATAAAAACCCAAATCTTTCTTCCATA
GATCTGATCCTCTTTAAGCTCAAATTCGTTCAACCCTTGTCCAAAGATCCTACCTTTTCC
ACTAATCTCTTCCTCCTCGCAAGATTCTGCATCTGCATTCGCTAGCCACCCGATGCTGCA
TGCAGTTCCCAAGACCCTTTTAAATTGCATGCTCCACAACTCGACCTCAGTAAAAAAGGG
TTACTTTCCCCTCCTCGATTTGAAATTTGAGATTAAAAGTTTCAATCTTTTAGGTTGTTA
>BjuA014686
TATTATCTGCGGCCGCAAGAACATGTTTGTATTGCTTCCACTCAAGGCTCGGCACTGGCT
ACGTGTCGACAACCATTCCTGTCACGCCAAATGCTGTGAACTTTTTGGCACATCCTTATC
AGCTATAACCACAAATGTAACTAGAGCAAGAATACTTATTTCTTTTGTTAATTCAGACCA
AATAATACTTCATAACTAGACCAAGAACATATGCATTTGATCTTACAACTCCATTGTGTA
TCGTACATATCACGGTATTTGATACTAATTACTAAAGAAGATGCTTATTCTCTGCTTACA
GTGTACGTTGTTTTAATTACTTACAATCTGGCACCCTAGTACCCACTTAGCTTGGAAGTA
GTGCAAAATGATTAACTTAAGAGACATAATAACCAAAATTAGAAGCTTAGACCAAGTGAA
GGCAAGCGAAGATGCAGCTCATCGTAGTGTTATTGCACTTCATCCGAATCCAAATCATGG
GGTGATAGAGAAGATTTTGTGTTGAACGCTAAGGATTTTGCAATAAATATGAATCGTCTG
TGCAATTAAAAACAAAATTCTCCTTTACTACCATTTATCAGCCAAACACAACAAAATAAT
AATCATTCAATGGATTTCATTCACCTAAAGTTTTTTTATAAATAAAATTATTTCGCATGT
TCCATCCATCTCAGTGGAATGTACTTCTCAGATTCATATAGTATTTACCTAATTGAGTAA
AAGAAATCATTTTTTTAACACTGATTAATTATGCTATTACAAACTATAAAAAACACTACA
ATGTTCATAATACAACTGACAATTATACCTGCCTTATAAGGATTTCCGTCTGACTGCATC
ACTCGAGCCATGCTTCGAGATCCATTCCTGACAGTACGCTTTGCACCATGCCGAAGATCT
CTTGTAAACTTTTTCTCCAATATTCTGCATAATTCACTTTTTCCGGGAATTGAAACTCAG
ACCTCCTGGTATAGAAGCATTAAAGAATCTTTAGTCAAACTACCGGACCAAACCACTGGA
CTAAAAGTGCTTCCACGAGTAAAAGAAATCATTAGTATGGATATTTAAATAAGTAGTGTG
AAATAATGATGCCAGAAGAGAGGAGACATGCGTGACGTCAAAGAGACTCCAAAACGACAC
ACATTTGGAATAATAAATGTACCAATAAAAAACAGATCAGATCGGATCCAGAGATATAAT
AATAAAAGAGACGTTAAAGAGCAATATAAACCCTGCATCACTCCACCTTAATGCAGTCAA
CGTGCTCCGACATGGTTACTAAATCTCCCCACGCGCGCTTTATGGCGCGTTAAGTATTCC
CTCCTTTCCATGCACTGGATTGAAATCCACGCGCTGATGTGGGCGTAGATGGAGAGCAAC
GTCCACTCGCTCTTTAAAACCTCCGTCGTCGTTCCTTCAAACGGTACTATAAAGCCATAA
CCTCTCTCTCTTCTTCTTCTTCCCAAATTAGTAACCCTAAAACCTTAAACATTTCCAACA
>BjuA015229
AGGCTTTGACTTTACTTGCATTGTTTTGCAAATCAATTTTTGATAGATCATTCATTATTC
TACTAACTACTGCATAAGTATATATCAAACATGCTTAGTTTATTTCTTTTCTGAATATAT
AATCAAAAAGATACATGTATCATATGGACATAGGTAACCAAAGTTGATGTTAAAAAAATG
GCAAGTCTTAGCATTTGTTAGGTTTTTGTCACAAAAAATAGTTTAAAAAAAAATGATCAA
AATAGTTTTTTTTTTTAATTTTTAATTTCTTTTAATTTGAAACTCTATCTTCAAAAATTT
CACCCTTATCTTCAAAAATAAACTAAAGATGCAATCATAAATTTTTTTTCAAAAAAAAAA
AACAAATATACTTTAACAATTATTTAATTATATATCAGATATAAAAATTTTATACTTGCA
ACTAGGTGTTTTGTTCGCACATGCGGGCATAATCATCTTACGAATACTTATTATTTAATA
TAACATATAAATTTAATATTATTAAAATAAAATTCGTGTTTTATTATATATAAAATTCAT
TACGAGTTTTTGAAAATTAATAAATATTCAGTTAAAAACTAATAATAAATCAATGACTAT
ATAAAAGCTTAAAACCTAATAAAATATGACAATAAGAAAAATAAGAATTTAATATAACAT
ATAGATTTAAATATTATTAAATAAAATTCGTTTTTAATTATATATAAAATTAATTACGGA
TATTTTTTAGATTAATAAATTAGTGATTCAGCATAAAATTATTAATAAATCAATGACGTA
AAAAACCTAATAAAAACATGACAAATAAGCAAAATTGACTAAAATCATGGAAAACATGAC
AAATAAGCAGAATCAAAATAATTATAAATCTAATTACATATTTTATAGTTATATTATTTA
AATTAATGAATTATGGACTCAACTAAAAATTATTAATAAATTAATGACTCAGCTTAAACA
TAATTAAAACATGACAAATAAGTAAAATTACTTAAAATTATGAAAATCATGACAAATAAG
CTAAATCACTTCATAAATAATAGTATAGATAGATAATCCAGCGAGAAGAATTGACACATA
AATGTTTTGCTTTTCATTGTATCAATTTTGTAAAATTTTACGTCAAGCGTTGCTAGTGGC
TTGGAATTTACAACAGAAAATTTGAATTATACTAGTGACCATCCCAGCCCAGTCAATAGT
ATTTGTGGTTTTAATACCAACAATTAAGAACCCAATTGAACCATGTAACATGAACCGACA
TAATGTTCCAGAAAAAAGACGACTTTCTTTTGCTAGTATCATTCACGTTCAGACCCGAAC
CAGAGTCTTAGAAGACCAGACAGGAATCTCTGAGTCTCTTAGCTTTTGTGTCCTCTTAGA
AAGATAATATTGTTTTTCTTTTGCTTTTACTTCAGAAGCAATTTAACTCAATTCTTAATT
TTGAGGATAACTGGTTCCTGATTTAGAGAAGAACTACAAGGAAACTGGTTATTTGTTCAA
>BjuA016969
TCGCCCTAAGTTTTTAATTATTTATATTTCTCACCCTCTTAGTTTTAAATTTATCTCTTA
ACCCATCCTGCAGTTCTAATAATTGGAAATTTTAGATTAGTACAAGTATTCATTCACTTA
CATATAAGATAATATAATTCCAGCTATTTTGGTGTAAGATAATATATAGTTTATTTGCAA
TAATAGTATACATATTTAAAATGATTACGATCCTTACTTATTTGTTCCTCTATAAGTCAA
TGACGATAATTCTATCAATATATTTTTCCTAACCATAAACTTATTTATGATAGCAATTCA
AGTTCCATGTATTTTTGGACTTTTGGTATCAGAGTTTTGTAAAACAAAATTAATCCATTT
TATTCAAAGAAACAAATTACTGTATTCTTTTAAAATTTGGACAATTTTGGGTAGTTTTTT
GGAAGGCTATAATTAAATGGGTAAATTCATAAATAAAATTTTAAAAAGGGTTTTAATATA
AAAAGTTTAATATAGTAAAGAAGCATTTTTTTGTTCCTAGTCAACTCCTCGCACTCTTCT
TCTTCTTCTCCGTTAGGAAAACACAAACAATCAACTCTTTTTTTTTTGTTCTTGGTGAAG
ACATTGATTCTCTAACTCTCTGCAATTTTTAAAGCTCATACTCAAGACTTTTCAAACATT
ACCGGTCGTCAAGGTGTTTCCTGTTGCTTCTCAAAGTTTGTGTCTTTGCGTTAGATTCTG
CGTTTCTGTTCTGAATTCGATTGACATTGTTACCTACACGCCAAGTTAAATTGTGACAAA
TTGATGAGAGTAAAGAACACAAAAGTGTTAATGGAAGAATTATATTAGACTCTCATGAAA
ATAATGTTACAAGATGCATAGTTTATATAGAGAATAAATCAAACTAATTTCCTAAACTAA
TATGGAATAGTATATAATAGATAATGATAAACTTTCTATTCTAATATATTGATGTATATC
TTAATATTGACTATTGGATTGGATCGATCTTCTAGATCTCCCAATAAATTGAAAAAAGAA
ATACCCTTTTAGCTGTTGGATTTTCAAATGTATCAGTCTCTGGTGCATACTTTAATTTGA
TACCCTTACATGAGTTCTAGCGTTTGATTTGATATTTTGCATGCTTCAGGAAACTGTTCT
TGCTCCGAGTCCAGCTCTTTATCATTGTAGCTTTGATTGATTGTTGCAGCATGTGATGCC
TCCTTATGGAACTCCAACTCATCCGTACGTTACAATGTATCCCCCCAGGTGGCATGTACG
GCCATCCTTCAATCCCTCCGGTAACAAATATTTGATTTCTATTGAAATGATGTGGTTGTT
AATCATTTCTTTTAACAAATTACTTTCTCTGTATCAGGGTTCTTATCCATATAGCCCCTA
TGCTATGCCTTCTCCAAATGGAATGACCAAGCTTCTGTGAGTTTGCGTCTCATCATTTTT
AATTTTCTTTATTTGCTACCTTTTTTTTATTGTGGGATCGTAATTGAGAAGGTTCTTTAT
>BjuA017309
CATGATTTTACGAAGCACTAACTGGGATCCATATTGTACTCCAACAAACTATGGTATATA
ACAATATATGTCTTGGTAGCATCCATCAACCATCTCCAGGTACTGTAACCTTTGTGATTT
GCCTTGACGTTTATTAGAGGATATGTAACTTAAGTAATGGTAGTAAAATATTCGTATTGG
TTTGATGATGTGGTTGTTATGGATTAATGATCTGTAAGAGTGTGAGTTGACAGAGAGAAG
AGACAAACGTGACGTAGAAAGAGACGCAGAAACGATAAAGATAGCACATAGAGAAGTTTC
TCGAGAGAGGCCAAAACAAAAACCGAAGACTTCACGCCAACACAATGCAGTCAACGTGTT
TCTTCATGTGGACAGTCACGGAGTCACCTCACCTACTCACTCCCACACGCTCTACCTCTT
GCGCTTGTTCTACACCCACGGTTTTCTTCTGCACTTGTTGTCATTTTCTTTTGTTTAAAT
ATTAGGTATTTTCTTTTCTTTTATACGAGTATAAAATATGTATTGTCTTAAACTGAATCA
ACCGTCTTTATTTTACTTTGTGTGCATAAGCTGAAATATAATAAAAGAACATTCAGTTGT
AATGAATACAATCATATATACTATATGAACATCTACCTTTCCAAAAGTTGGCAAACAAAA
CATCTGAACAATCAAAATTTTCACTACACATAACGCTTATTCATTTGGTGGTGTTATGTT
TCATAGCTATAAACCCGAAGTCAACACTACAAGTATTCGCTACCAAACTAATCTATACTT
TTGGGAAGAACTTCAATCCGATGCATATGCTCTGCTATACTCACCTGACATATATAAGAG
TATGAGACCTCCTTTGTCGTCTCAAAAACCGCAATTATAACTTAGGATATGTTGTCTAAT
TAATGTTGTTTAAGTAGAGATAATGATTAGAAAATCAAATAACAAAAAATAGTTCCAACA
AATTGATATAGCAATTACGTTAATAATTTTCGATAGATATTATCATTGACATTTGAATCA
CTACGAAAAAAAATGAAATCAGCTATTTGTTTTCTACATCAAATGACCTATAAAGTCAAC
CACTTAAAACAGCTTAATACATTTGATTAGAACTACTATTATTTATCAATCAAAGATAAA
TAGTTCTAACATTTTTTTAAGAAAACCCTCTAGCACACTGCACACATAATACAAGTTATT
TAGTAGCAATGTTTTTTCTTGCAACTTAGGTGGAAATATTTTGTTATATTTATATTTGGA
AGGTTATGTAACATGCATAGTAATTGCGTAAATTAGTTTCCATATATTTGTATTAAATCA
CACTATTAAAACTAATCGACAAAATAAATTAGCCAGTAATCTGGATTTTGGTTTCCCTTC
ATCACTAGGTAAGCTAGCGAGTGCGCGAATCCGGAGCGTGAGCCACGCGCCAAAGACCGA
GGCAGCTTCCTCTTCTTCTTCTTCCCCAATTCGGAAACCCTAACCCTAGAACTCACGAAA
>BjuA017316
TGAACAAGTCTTGCTGTGCATCCTTCAAACTTTGGGATTGTTATAAAATTAGCGTTTATT
TGATGTCCTTAGCTTTTCTCTTTGCTTGAAAAGCATATATTTTGAATCGGTGACAACAGT
ATGAAAGTAGGAATTTGCAGCCTCTTACTGTTATTCTGTTGCATTATATGAGCTCTGGAA
TGTCTTTTCAATTTCAAGATAAGTATAGCTATTGTTTGATAGAGAATATGCATTCGAAAT
GTGTCTTTTCTTTTCTCCGCAATGCTTCCAGACTTTGAACTAATGGGTTGTGCATTTAAA
ATGTGGAATCAAGTGATAATCAATGGATAGTTTCGCCCTCTCTCTTGTTGTCCTTTAGAC
CACCACTTGGTTAAAATTGCATCTAACTTGTCAAAGCTTATTGAACACTTGATTCTTAAG
AGAAAGGATAGAGTCTCTCTGTGTGTGTATGTGTTGTTCTTCTCTCTGTGACTATGTTCT
CATCGAGTTCACCAAAAGGAGTAGACTCTTGATTGTCCTAATCTTTGTTACACTAATGTG
TAATGTTGTTTGATAAGAATGAATGCATTTGGGATCTAGTCATAAATAAAGAAGTGAAAG
ATAAGAAGAGAAGCAGAAACACGTGGGGGAACATCCCAAAGAGGAAGCACACGCGGATCT
TCATGCAAACCCCGATTCTCTTCACCAACCCATGTGGTCCCTTCCTCCCTTTGTCCCCTT
CTTTCTCCGTTTACTCTTTTTACTATGCAAAACGAATCTTTTTCCATCAAATAAAAAGGT
TACTTTAAATTTCTAGATTTTATACTTCATTGATAATCTAGAAAAGAAGTGCATTTTGGT
GTGAAACTTTTGAATGAGAATGACAAAAGTCTCGAATATGAAGTAAAGTGATTATATAAT
AAGTAGACAAACTTTGAATTTTTGTTGGATGAAACCAATGTACAAGGTTTATTATTCCAA
GGGAATAAACTTGATATCACGTTTCCCTTATTGCTTATTCTTTTTTTTTTCCGGTATAAT
CTGGAAAAGTTTTATTAAGGCACAGTTTCAACTTCTAGTGTAACGGTTTCTTTCTTTCAT
AAAGGCTCTTCTTTTCTTTCTCTCACGTGGGTAAATAAAGGAGAGAGAGAGAAGAGAAGA
GAATGTATATTTTGGTTTTGTAATCTCTCCCTTCTGCACTGAACAAAGGTTTGCTTCAGA
CCCCAACACTTGTACACAGAGAATCCAAGTTCCTTACTTCTCTTCGTCTGCTTCTCTATC
ACCAGTTTGTTCCTTTCTTCACTATCTCTTGTCTCTGTTCTTTCCCTTCAAAGTTTGTGA
TTTCTAAGTATAGTTATCTTGAATGCTGCATGCAACCCCCTCTGATTCTCACAGTCTGTT
CTGCTTATGCCTTTTGATTATTAGACATCCTCTGTAGTCAGGTGTTTAGATCGACCAGTG
TTTCTAATTTGCATGTCAGATAAACATTGGTTTTGTTTCTCTCTTTTTGTAAGGTGATAC
>BjuA006024
AGATGCTTAATAGTCAAAGGTCTTTTCTTGCGTGTATTTACCACCATGTCCTTTCCGGAT
CTAAAAGAAAATTAGTTGGCGGATTTGAAGAGGATTTATAAACTATGGTAAATATTAGGC
ATGGTCCTTTGGAACCCGTCGAAATTCGGTTCGGTGGATTCAGATTTTTAAATTTTCGGT
TTATACTCATAAATCACATTCAGACTTTACTAATTATAGATCAAAATTTAGTATGATTCC
CACCAAATTCGGTTCGAATCGGATTATAATGTCTAAAATCGTTTAAAAATATTATTTTTA
ACCTAAAAATTTGACAAATGTTTTTCAAAATATATAAATTACTCATAAATCTAACTAAAA
TTTAGTTTAATTATCTACTCAAATTAAAAAATATTTAAAATAACAAATAAAATAAACTAT
TGAAAACTATGAAATATCTAAATTAATTTAACATATTAAAACATTAACATATTTAATTAT
GTTCGGATATCTTCGGATCCTAATTCGAATTTTGATTCGGTTCGAATTATAACTATATCC
CAAAGTACTAAATTCATAAGTTCCGTTTGGTTATCTTTGTATAACTGTTCAGATTCAGTT
TTGATTTTTTTATCCGGATTTAAAGAGGTACTTCAGATTGGGGTAAAAATGTCTAAGCCT
AGTAAATATCGAATAATAAAATCCTTTTTAAACTCGCAATGAATTAGAAACTGGTAATTA
AATTAAAACAGACGGACCACGTAAGTCACATGACTTGATGGCGTAGAGCGACTAATAATC
GAACACGTGTACGGTAAAAGATTGAGAAGAGAAGAGAAGAGAAACACAAATGGGTGGCAC
GAAAGTCGATGAGCCAACTCATCAAACACCACCGTAGTTTACGCTGTATTATATTCTCAT
GACACGTGTTTGATGACGTGGTCATCGTCTTGGCGCTCCGTTTTTTCTCTCTCGTCTTCC
TCCTCCCTCAAAAAAAAAACTGAACTCTTTTTTTCTCTCTGTTTTTCTAGAGAGAGATTG
AAATGCATTAAAATTTCTCTTTAGGTTTCAAGTTTCTAGATTTGTATCTCTGAGCTCAGG
TTACAGATTCTTGCAGGTAATTTGCATTAAATTTAAACTTATCAGAGGATCATCATCATT
CATTGCTCTTCTTTAGTTTTTTGTATATGATTGTTATGATAGTTTTTTTTTGCTTTTTAT
GTTTTGTTCTTACGTTTTGCATCGTCTCTTTGTATTAGTTGAATTAAGTTCTTTGAATTT
AAACATGAACAGCAAAAGCGATGAGAAGAAGAACAGTCTTTTTTTTTTTTTTTTAGGTGC
ATGTGTTTCAAGGGTAGAGTTGTACATTTGTATCGACTTTGTTGATTCTCTTTGTCTTCC
TGAACAAATAACGGAAGGTGGAAAGACGTTTCTGCCCATATGCTTCTTGCTTCTCACACA
ACAACTTTGTTTTTTTGCAGAAAGAGACAATTGTTGTTAAAGTGTGGAAACGTTAAGACC
>BjuA043003
AGTTAGTAAGTAAATACCAAGATAGATATTGTTTGTGATAGTGCATAAAAAAGTGCACAA
AAAAATGCACAAAAAAGTGCACAAAAAAAAATATTGCTTATGATAAATAACGAACACAAT
CTTTTAAATGTTCAGCTCCAGTATTGTCATACTTGCTTTCCATGTTAAAACTCTTGCTCT
TTCCATGAATAGATCTTTTGTGATGAAAACATCTTTCAAAAGGATATCAGCTATTTTTAA
CTGATTTGTGCAACATAATTCTGACCACACATGAACTAACTTCTCATAAGCAGAAATTTA
CTACATGTGTTGTGTAAGAATATAAGTTCAAGTTATTTTTAAATGACAAAAACAAATAAC
AAGTAAAGTAGAATGCATGGTAACACGTCTCGTAACCTTGTGATGATGTTTTTAGTTTCA
AACCAATTTTGTAGAATAAACAAAACAAGCTTCTCAATTTCTGTTCTCCATGTAGCTAGA
GAACATCCTCAAAGTAGAATGCAAATTTGTTACATGCTTCACTCACAAAATCAATAACTG
CTTTTCCAGACACAAAATCCTCATATGAGTTAGACTCAACATTTACAAATTTCAGACAAA
AGAGTCTAACACAATTCCACACTGTTCCAATACATAATTCGAATGCCACGGAGACCTGCA
AAGTACAACCATCAATATTGTGAAAATATACTAAGCTGCAAAAACCTTGTAATAAAATGA
AAATTTAGCGCTCAGGTATGCAACATTTTTAAAATGCTTTATATTGTGCAAAGCTACACC
AGTTTCATGAAATGAAGCAAATAAATGTTTGAGCTCGGGAGGTGAAATCTATAGACTAGC
AATTACATTCTCAACTAGGCAGGAAGTGATCTAAACATGAAAACCTTGAGATGGTTAGTT
TGCCAAGAATCACGACCTCACAAAAAGAAAATTCCGAATAAAATCCACATGTAGCATTAA
ACCTTCAGTGTTGAGATGTGGAAATCATGCAGAAAAATCTCATCAAAATACTGCGGCTCT
GGTTATCTAACGATCGAGAGTGCACTCTCCCATAGCTGAGACGAGCATTGTGAGCATTTT
ATTACTGTCAGCATTTCTAATAGGGTCTCTTTCAATAAGAAGATTATTATTGTTTTGTTC
TATGTTAAGTGGCCATATCAGAGTGTCAAACCACTTTGAATCGCTTAGACTTTTCTTTTC
TTTCTCTCTCTGTTCTTTCTCTCCCTTGTGTAAATAAGGGAGAGAGAGAGAAGATTGAAC
CCAAGTTCATTTCTTTCTCTTCTCCATCTGCAACTTCTTGACAAGCTCGCTCCTGACTCC
TCTCCTTTTCTCTGTTGTGAGTCCTCGAATGCTGCATGCAAATCCTTTAACTGATCTCTA
ATACTGTCCTTCTCCCAGTGATGCTTAGAACAACTTGATTTTGAGGTGTTTAGATTGACC
AGGGTTTCTAGTTTTCATACCAGATAGATATTATTTTAGTTATCTGTTTAGAGGTGATAT
>BjuA018972
AGAGCGGAAGACTGTAGTAGGTGCTGTAATCTTTAGGGCGCTGGTTCGATTCCGGCAGGT
CGGATTTCTTTTTCCAAATATTTTTATTTATTTTTGAACAGATAATTCATGTGCGCTTGG
AAGCGGATGTTCGAAATGGAAACATGTTTTTTTTTCAGATAATTCATATTACGTGTTGTT
CGATGTATACTTTTATATCAGTTTCTTAACTCGTAATCCAGTTTCCTCACGTGCTATGCT
GACAAAAGAATCCAGTTTTGACGTAAATTAACATTTAGTTGTAAGGAGTTACACGTGTCT
ATCCACAAAGACGACACTCCAAGAAACAGTAAGACAACACGTGTATCATACGTGTCGACG
TAGCCGAACCGATTCTTTGCCTCTGATCTTGAGCCTAGACCTGGACTTCTCTATGTTTCC
ATCTCTTTGAAATCTCATTGGTCAAAGAGATAACTTTAGACAAAAGATGTTTAACTTCAC
GCCACTGCTCGTAGGTCCCACGCGCCACCCTTACTCACGGTGAATATAAATATATCATCT
AACCTCTTTTACCGCCCCCCTCAACAATTTATTTCTTTCTCTCTCTCCTTTCCAACACCA
AACACACAAGTTTCCAGTAAAAAAAATCTCTCTCGTCTTTGAATCTATGTGAAGGAGGAG
AACCTCCAAGAAACAGAAAAAAAAAAGTAGTTTCTCATCTTTTTCCGGTGGTGGAGAAAC
ACTGAGCCACCGCTTTTGGGAGACAGATTTAATTTTCAGGTTCTCTTTCAGTTTTTATAG
TTATTTTTCTCCTCAAGATCTTGAGGAATATGTCGGATTAAAAAATTTAGAGAGTTATTT
ATTTAATTAGTTTTAGCTAATTTAGCTAAATATCTTTGATTTAACAGATTATATAAGATT
GTTTAGGTGTTTGTTTGCTTTACGGTTCTTCTCTGCGAATAAAAAATATTTTTTATTTAT
TTATAAAGTGGATAATCATGAAAGAAAGTGGTACTCACCCTCAGTAATAATTGTTTCATT
TTTTGTATTAGATTAAGCTCTAAACAAATATCAACGTTTTAAAAGAAATAAACCAAAACT
TATGTTTTGTCTTGTTGATAAGTTGGCTTAATGATGCGGGGGTATATATTCCTCTTTCGG
AAACGGAACCTTTATTGAAATGAGAAATTATTAGTTTGTTTATTGCTAAATTTAGTAGTC
GCTTGTCGCTGTCATGATGTAGACCGTTCTTCTTTATTTCACGTGGACCGTCTTCAATAC
CATAGAGATTCTTTTTTATATTAAACCTTTTCTCATGTAACATTGAAGTGATTCGCATCT
GTATAAATCTCCACTACTTTACTAGATGTACCCGTTCAAAACTTAAAACAAATATCTCAG
GAAATTATTATTTTTTTTTAACTTTTTCATTAAATTGTGGTCCTTTGAGCATTAATATAG
CATAAAAAGATTGTAATATCCATATGCGAAATCTTGACGTTGTTTGTCTGCAGCTGGTAG
>BjuA018344
TCTTCTCTTCTCTTTCTTTTTTTTTTAATTAAAAAATTGCTAACCACCCCTTAAACAACC
ATGGATAATGGTGGTCTTAAGAAGCATCAAAGAAAACATGCCAGAAAAGCAGCTCTAGAG
CTTAAGAGCTTACAGGAGCAAAAGCTCCAAAACCCAAAATCTCTGATAGACACCTTCAGC
TGGAAACGTCATGGAATTTTACAGTTCAGTTCGGCGGAGAAATTTTAGGAAATGGTTTAA
GCTTTGTAAAATTCTTTTGGTAGCATAATTGAAACTCGAGTGAAGGAACGTCGATCCCGT
AAAATTTTGCACACTTCCTTCCCTGGCTGGAAATCAATTTGCAACTATGATTTTGCTGCG
TTATGGCGTATTTGGGTAGTATGGAGTCCCTATATATATATTTACATTATAAATTTTTGA
GACAAAAACTCAAAAATGCTATTATGGAGAATTGCCCAAAAATTTACATCATAAATTTTA
AAGTTTTTAGAAAGACAGATAAGTCCCTATATATATATAATTTTATGTTACATGAGTATT
TTTAAGTTTAATTCATGCATTCGAGCTATCACGTTAAAAGTTAGAACGATTACAGTTGTT
CATATCTTTAATAAGAAATTTCATTGTTTATTATATAACTAATCATAATTGAAAACAAAT
TTCAATAGTTTTTTTATTTATTGTTATCGAAAAAATAGTTGTGTTTATCTAAAATTTACA
TCATAAAGTTTTAACTTTTTTTAAAAAGATGAACCCTTAATGAATAATTTGATTTTTGAA
TATAATTGAAAACGAATTTCAGTGACTTGATAATTATAATTATAACCCTTAATAAATAGT
TCATAGTATTGTTAATAACAATTTAGGGTATCATCATATAACAAGTTAAAAATTTGAAAA
AGAAAACTTTTTCAACAAGGTAAATAGTTCTGGACTATGAAGTACATGGGTAAAATCATA
AATAAGTTTGGAGGAAGGGTTTTTTATATAAATAAATACTTAATATAGGCAAAAGAAGCA
ACTTGTCTTCCTCGTGAATTCCACGCCCCCTTCCTTTCTTCTTCTTCTTCTCCGTTGGAA
GCAATTTGTCTTTGGTCAAAGACATTGATTCCCTCAATCTCTTGCAAATTTCAAAGCTCC
TAGATCCCCAGTTTCTCTTCAGAGTTTTCAGACATCACCCGGTCGTGAGGTATCTCTGTC
GCATCTCAAAGTTCGTGTCTTTGGGGGGTAGATTCTGCGTTTCTGGTCCGAATTCGACTT
GTTTTTTCTAGGGTTTCTGTTTCTTACTAGTGGGTTTTGTCGTTATCGTGTTTATCAGCT
CTTACATTGTTACCTACAACGCTAATTTGATTGAGAAAGAGACGACCTTTATTGGTTTAA
TTATCAGTATGAATGTCGAATTTGCTGGATGTGGTGGTGGGGGTTTATGCATTAAGTAGA
TCTCGTGGTGTATTAGCTGAGCTCGTCTTTTGCAGGTAGGTAGCTCTCTCACTGGTGATA
>BjuA001111
TATTTAAGAATTACTGAGAAAACGAGAAGACGGTTTACAAAGAAGATCTATCTCACAATG
GAGGGTTATAATGCTAAAATTCAATACATGTTTTTTGTTTTTTCATAAGGAGGTTGTTGT
AATTTCACTAGTCTACCTTTGCACGTTTGCATTCAAAATCAAGTTTTGAGTCATTTTGAC
AATTTTCCCTTATTTTTATGGAAATGAAGATTGGAAAAGGAAGATGAAGCCGAAGGGATT
CTTGCAAGTTGTACATAGTTATATATATATAATGTTATAAAACATTTTGAGCAAAATTTG
GTTGCATAAGTTATTCCTCTTTTTATTTAAAATCATTAATTGCTATATATATATCTTAAT
CACATTAGTTAATTCCGTAGGTTTTATTTAAGGAAAAATATATAATAATTTCAATTTGAT
AAATGAATGGTCCGGATATACTATATAATATAACATTCGCTCACAATTTAATTTTGGACT
AACTAAATTGTCAATTGATTCTCAAACCACCACATAAGCAAAATTAAAATTCCAGTTACG
TGACAATTCAATATAACACTTTTTTAATAAGTACAAACTACATGTTATAATTTTTTAAAT
GTTTCTTTATTCCGAATAATCGCTAACCACCGATAAACTGTATGTGTTGCACCTAATGTA
AATTCCGAAGAAAGCTTTTATTCTATTCAAAGTGAAGTTAGTACACCAATCAAAAAGACG
TTTATATCTATACTATTAAAGCGGAATCCTATTGTCATTTTTACCTTAACTTGCAATTTT
TTTACTAACATTGCATATTTCATTAAGGGCAATCAAGTAATATTAATAACACATCTATAT
TGGGTCATTTGTTTCGGATCCAGCCCACATCAGATCTCTCTTGGGCCATTTGGGCCGATT
AAGAAATCAGGTCAAATTCTCACATTTTTTCCTTTGGGCCATTGAGTCCAAGTTCAAATA
ATTTTTTTTCAACTATTCTTAATTATTATTTTTTCAACTATTCTTAATATAATTTAAGCA
TTAATAAAAAAATTGAATTTTTTCATTTAAAAGTATAAATGTTTATTAAAAGTATATAAA
CTTTTTTATTAAAATATTAACAACATAGTAAAATTAATTTATCAGAGTTATACCAACTTA
ATTCATTAAAGAAATAAAGTTTAATTTTTTAAACATAAATAGTCATTTAAAATTAAATAC
GATAAGTAAAATAAAAAATTTAAATCTTTTATAAAATAAAACACAAATATATGAAAATAT
GACATTTACTAAATATTTGTCAATTGAAAAAAAAATAAACCGCGCTTTCAAAACGTGAAT
CAAAGTCTAGTTTACCAATTAAAAACAAAGTTTTCCTTTTAACTATGGTAAGTTTGGAAA
ATATAGTGAGACCATATTGACAAAACTCTCGTGGCATTTTGTCTTGGAAGACTTTCTCAA
GTTGGGTAGGTATAATAAACTAGTGAAACAGAGGAAACCCAAACCTCGCCGCCTAAATCG
>BjuA021448
TAGATAGTCATATACTCCAGACAAAAACTGTATAACTTCACTACTGATATGCATCCATGG
TGTTTTCAGTAATCTTTAGGCGTGGTGGATCTCATTGCACATGTCTTTCATCCTTCAAAT
TAAATGATCTTTAGATGAAGTTCTTGATAATGCATCATTACTGTAACTAGTGTAGAATCA
TCTCCATCAACATAAGTGGAGGTAAAAAAAAAAAACATAAGTGGAGGTGAACTCTATCAT
GGTTTTGATGCTCATTCCATACGTTTGGTCCAGCGTGACACAAAAGTAGACATTCCCTTA
AATAACATATCATATAATGATGATGTTGAAATCAATAATGTGAGGAACCAATTACTAGAT
ATGGAGAGGGAAACTTTCCATATTTAGAAGTGAATTGTATTTACATCGACGCAACAGTAT
TGTTCATTTTTGGGTTGCTTAGATATAATTATTGCTTGGAATAAAAATTCGCACACCATA
GGGGTCCCAAAACAATCACTACCACTTCTAATCTTTTTTTTTTTGCCACCATTTACGTTA
ATAAAAATAATAATACCAAAATTATAATAATTAAAACGATAATTAATATATTTACTCAAT
ATTTACTAGAATAATAAAAGAGTAACAAACAATAACATGTCTGTCAAAATAAATTTAGCA
CATGATTTGGGTGATAATATGGACTTTTAAATTAAAATAAAGTGCGAAGAAAACTCCAAA
CACGATCTGTTTCACCTATTCACCACTCTGAGAAGGCAACAGAATTAACAACGAGTAATA
GTTTCACACGTCTCAGCTTCTCATTGGTTACCAGTCAACGTGGATGTCAGCTCAATTAAG
TGAATAAGCTTAACAAATTTAATATAAACTAAACAGGATATTTATTAATTTACTCTAAAA
ATTGGAAACAAAATATCTAAAAAACCCTTAAAAGAGGAAAAAGCTCACCCCCTTAAAATG
GCAGTTTGTGTCGAGGTAGTAGCAAGCACACACACACTTGTCGTCTCTCTCCCGCAACTC
TTCTCGTGTTTCCGCAGTCACCAATAATATTAGGTGAGAACTCTTAAACCTATTTTTTTT
TTGAGATCTGTCTTTGTCTAATCATCCCTTGAACTGTTATCTTTTGTCCGATTCATTACA
TCTGATCTGTTTTTTTCTTCTTCTCTGTATGTAGTAAATAAAGTAGTAGTTATGAAGGAA
GTAACTACTTGTAGTGGAATAAGTTCAAAGTCTTCTTCTTTATTGAACAGATCTGTCTTT
TTGTATTTTCTTGGGTTTCTTGAATATTATCTTTTGAGTTCATTCATATACTTTCAAGAA
TGGTCAAAACTTAAAAGATTTTTTTTATTTTAATCTCTTTTTTATTGTTGGTCTGAAATT
AAAGATCATTTGGGTGCTCAGATACACAAATATGTAACAAGAGATCAATGGTTTTTTGCT
CTCTTATAGATACTAAAGAGGGTGTGATTCAATTGGTTTCAAGATCTGAAGAAGAAAGTG
>BjuA034470
GTTTTTGAAAATGGGAATACTGTAGCTGTGTTTGGAGTTATCTTGATGAGCGAAGTAGTG
ATGTAATAGTGAATAGGGCCACAGCGATTACATGACTTCGTAATTAAAAATGCATTAGTT
GTATACCGTACGCCCGTACGTAGTGGTCACCATAAACTGTTCAATTATAAATATTTATAA
TAACAAATCAATCAAAAATAAATAAATATCATGATATTCTACAATACATACAACCAATAA
GTTTATTCAAGAACCAAACGATCAGCTATTCTGAATTTTCATGATAATGCCAAATTTTCT
TCAATGATCATGCCATGTAGCAAGCAAAGGATTCCACAAGCAATATAAGATTGGTTACCA
TTAATAAATAATTAAATTTACTTATTAAATTACATAATTAATTATAAATTAATAAATTGA
GAATTAAAAAGAAAAAAATATTTAAAAATAAAAATATAATATATATATATATTGTGTTGT
TATCCAAAGAATATTTTTCACTTATAAAAAGTAAGAAATTGAAAAAAACTGAAAGATGCA
TAATAAAATATTAATCATGTAAAAATTTTGAATTTGTATAATCAAAAATATAATATTCAG
TGATCTCAAAGAATTATTATTATATTTATTAATTATTAATGAATATAGTGTATAAATATA
TTTTTAAAAATATTTATAATACATGAATTTTTTAAAATAAAATACAGTCATATATATTTT
GATGAATAAATTTGTCATCATATATAAATTTAAAAGAAAATATTTGTCATATATAAAAAA
TTTGTCATATATAATAAATTTGATATTAGGTTTAAATTTATCATAATAGTTTTTAAATTA
TAATATATGTATTAATAAATAATTATATCATTATGCCCGTATATGTGCGGACTAAATATC
TAGTTATTAACTAAAGCATATACAAGTTCACTAGTGGGAAATCACCTAATTAACTGTTAA
TTGATTTAATTAATAATTACTAAGTAATTTAGGAAATACATTTGGATAGGCATGGAGTTG
TTCGTTGCCGTGGTCCTATGTTAGAGCCAAACTCAGTTAACAAATACTTCTAGTGTCTAC
TACATTAGTTTATCATAATAAAAAATACGCAAATAATATTAATAAAAAGTTCGTGATTGA
ATCTACAGATCGTTAACAATACAGTCTAATCTTTCTAAGTATGATTTGTTTATCGAAATA
TAATATACATATCATGGTATTACAGCTTTCTTTCTAGATGAACTAATCTTTCTACATATA
ATTTATTTATTAGAATATAATATACATGCAAGTATGCAACCCATTTTCTACACACTCATT
CCTTTTTCTCACATCTCTATAAAACCCTTCTCCATCTCTTCCTCTTCACTTCAAAACCAC
TTCACACAAAACACATCTCTCTCTCTCTCTCTCTTCAAAACATTTAATATCATCTTTCTC
TAAGCAAAAAAAACAAAAATCTTTCTCTAAGCACAAGACATATTTATCAAAGTAAAGATC
>BjuA022725
GCCTAAATGGGCCTCGAATTTCCCCCAAAGATCCCAACGACTCCCGCGACTTTCCGGCTT
CTCATCTTAATTAACCGACGGTTATCCTAAAATCGGCTAAACCGATAAAATTAATCAAGA
TTTGCCGATCAAGATCTGGGAGCCTGCGACTCAACGACTCCGAGAGAAGGCATTACCGCA
GCCTTTCCCGCGATCCATCGACCCATCACTTCAATCTCCCGACAGGACTTCTATTCCTTT
GAACCTTCGAGTTCCAGAATCCATCATGAACTAGGTCGACTCTTCGCTCACTGAGGCCGA
GGGGACTTACTGTAGGATAGATTTAATCATCCCACAAGGCCCAAGGAATAAAAGGCCTGG
CCCGGACCAGAGAAAATGATGGCTTGGGTAGTCGGCTTAAAGGGTCAATCGCTCGGCTCG
CTTCTACAGTATCTCGAGTCGAGTGACGTCGACTAAGAGGCACCCAGCTCGGCGACCGCT
CGGATGAATGCGGGCCTCTCGGCCCAATAAGGAAGGCCCACGAAGACGACCTAAGTTAGG
TCAAGAACGACACATCAGAGGACTATATAAGGAGAAGGAAGAGAACGAGAAAGGGATCCG
AAATCATCTGACTAACACTTGGCGGCTAGATTAGGGTTTTCACCTTTGCTTCATCTTGCC
GTTGTTTGTACTTTTCCGGTAGCTCTCCGAGTTACCGGCCTCTTCTCTGTCGCATTTTCT
TATCTCTCTTGTAACCGACTGATCGTCTCTTCCGACCGTAATAAAACGTCTTTGTTAAAC
CCACATCTTCTTTATCACCGTTTTTCGATCAAACATACTGAATGGCGTTTGAGCCTTTTA
ATAAAAGTTGACAAATAAAACAAGTTTTTACTCAGGCTTGTCCCAACTTTCCCCTGTCGA
CAAAACTCTTCTGTCAAGCTTTGTGCTTTGTGTCTCCTTGGGTAAGTAAGTAAACTAATG
AAACAGTCCACCCAAACCTCTCCGCCTGTGAAAAAAATCGAAATAGATGGAGCCTTCCCT
GGGAGCATTGATCCTAAGCGAAATCGAACGTATGCCAGAAGCTCCACGTCAGCGTATCTC
TCATCACCGTCGAGCTCGCTCCGACACTTTGTTCTCCGGCGAATCAATCGACGATCTCCT
CGTATTCGACCCTTCCGATGTGGATTTCTCGTCCCTCGATTTCCTCAACGCTCCAGCACC
ACAAGCTTCTCTGATGTCCGTCGATTCTCCTCCCGAAGAAACCTCATCAAACGGTGCTCC
ACAGATTCCTCTCCCCCCTGGCCGTCACGTTCGAAGCTTCTCAGTTGATTCCGATTCCGA
TTTCTTCGACGATGTAACGGCCACTGAGGATAAACAATTCGCCCGAGCTACAAGCTCCGG
AGAGAGGAAAGGTCATCATCATCATCGGAGTAATTCGATGGATGGAGCTACAAGTTCGGG
TCGTTTAACATGGAAGCAATTCTCGCCGCTGTGAATTGCAAAGACGGTGGTAAGAAGAAT
>BjuA024129
AAAATAACATTTTAAACAATAATAATTAATTACTATTTTCAATGCGTAGAAAATACAGGT
TTCTTAATCGAAGGAAAGCACAATCGGCTCTGAAAGAAGAATGACTCCGCACGTCAGCAC
CCCTTAACGCTCTGATATTTCGTATATTTTTATATGTTTAATACATGATGTTAAACAAAA
GATAATGCAAATATCTTCCTCTCGCTGATGTAATAAGAAAAAAATAATTCATATAAATTA
TGATTATCCAATACTCCCCCATACACCTTCTATATATCTGTGTAGATATAAAATTTAAGG
AGTGATAATTGATGATACAAAGTCATACAAACATAAACATCTCCATGATAGGCCAAAGAT
TGCGGCTGAGATGCCTCGGATACCTTTGCTTTATCCAATGTGGGTAACAAAGTGGTCGGA
GATACAATCTATAAACTCATTTCCCCTCATTTCTAAGCAAAAGATATGTATATTATAAGA
TAATACATATCTAACACACACCCAGGCCATCAATGTATACCATGGTTAAATAGCCATTTA
AACGGCACGTTTTCTAATCTCCTAGACAAGTTTACTGTGTTTTAAGTTAACTTTCATTCC
ACGTCTTTTAGATGCTAGCTAACATGTACTGTTTAGCCCATATGGTTGGAGGTAAAAATA
TAAATATGTTTTCCGGTGAATTTTTCTCCTTGAGTTTGGTTGCGTAATGGGATAATGAAT
GAGATTTAAATATTACCATAAATAGTATGTCCTATATATGTTTTTATCATTTTTTCAAAA
AGAATTACTTTGTTTGTCTTGGCAGTTGGCACACTCAATGTTGGCACACTCAATAACTAC
TTATCACAGTATCACTATTGTTAGTTCTGCAATCTGTTAGAAATGCATCTTATACCATTG
AATCAAAGGGATTAATGTTCATAATTTAATTTGGGAAAACTGAAAAGAAAAATGTATCAA
AAGCTTTATGCCTTTTTTTACGCCCATGTCTCTCCCGTGTGGCGACGGTGTGGAGATTTT
TCTTGACTGAAAAAAGAGAAAACAGATTTGGTCAATAATAACTTTCTAGACACCATATTA
TCACAATATTAACTTTTTAGAAATCAGATAATAATCCATTATTCAACAAATTGCAACCCC
AGTTTGTCATAATTTTAAGCAATTGGTTGGAACGCTATCAGTGCTTGATATGTTTTACCT
TAATCAATACAATTATGGATATAAGAAATGAGTATATGTAATATACATATATAGATTAAT
GTGACATGATCTAGGTGCATATTTACTAAACTTTTATGTTAGAAACTTTGTTATTGCTTC
ACCCAATTGCAGAAAATGGGCTCCACACCCAAACCTTTGCTCTCATTTACTCTATAAAAC
CATCTCCTCTCTTCACACACCAAAAACTCCATCAAAATTCCACTATCTTTTTTCTGTTTC
ACCTACCTTTCTGCTCAAGAAGAAAAAAAACCCTAACTTTTTGCCCAAGTTAACTCCAAA
>BjuA024436
ACTGAAACATGTACATAAATAAATATGTGGAAGTGTTTTAAAGTGGAGATACCGGGTCAT
CATGTATCAAAATATCAAATTCTTTCATACACACATCTTCTTTAAGCACTACAATGATCA
TATAGTTGAAGCTTAGAATAGGTGAAGCATCGCACTTTAGTTTGTAGTGAAGTTAGCATT
TCCTTCTGCTTGCTATAGGAATTATCCAATGAAGCTAGCATGCTCCACGATGTCTACTTA
ATATGATTTTATGGCACTTAAAAATTTATAGTTTCTGCAAATGATCTACAGTTTTTTTAA
TCTATTTTTTCTCATCAGTAACTTTTATGAAAACTATATTCTCGTATACATGTGATAATT
GTGTTTGGATAAATTCACTTGTAAGCATAATCTACGAGGGATATCATTACATATATAAAC
TATAAATTAATTTGTTGTCGTATTAAATTAAATGTTGGACATTTTATATATAGATATATG
TCGTGCTACAAGAATGTTCTTACTTGCCGGAATCCAATCCGCATAATGAGGAATTTGAAA
AAATATTTTCTTAAAAGACTTCTCAAGTCAATGCAAGTGCACAAAACATAAACCAGCTGA
AATATAATTCCCCATCATATCTTTAAGAAATAATTGACGTATATATAAGTTGTTTCCACA
AACAGTTTGATTCGATCTATTATGTTTGATCCGATATCATCTATGAAAACCGTATGCAGA
CATAAACATTTTACTCTTGTCTATTCATACATGCATTACTAATTCAAAGACTACTATAAT
AAATTATTATTTACATTCCAAGAAAATTAAACTGATTATCGAATTATTTATGTATGATAA
AGTTATTCATCAATATATATATATATGCACGTTATTGTGCTACATTTTTTTTATTATAGT
CAATATTATAATCTAGTAATTATTTATTTAGGGTAACAAAGATTTTAACCGGTTTAATTT
TTAACGTAAAAACCCGAATGCGAAAAATCACTAATAATTTAATCTAATAAATAATATAAT
TATTTGTTAAAGGTAATAAAGACTTTAATCAGACTAACTTTCAACATGAAAACTTGAATG
CAAAAAACAAAGATTTTAACCAATTTAACTTTTAACGTGAAAATTCGAATGCAAAAAATC
ACTAATAATTTAATCTAATAAATAATACAATTTTTCATTAAAGATAATAAAGACTTTAAA
CAGTTTTACTATTTAACGCGAGAACTCGAATGCACAACATAAATTCGCAATTAGTAGTAT
AGATATAAGATGTATGATTTTTTGCTTTTCTGCCTGTATATATTTTTTTAACATCTCTTC
TGCCTGTATAAATTACGAAACGTAATAGTAAGGAATTTATTTTTTACTCAATAGGACCCA
CGTATCAATGATTCGTTCTTAGTCTAACTCTCGAACATTATATAAAACCCTCCCCACTCC
CTCTTCTTACTTCAAACTCATCCATCTTCATCTCTTACTCTTATATACCAAACTAAGACC
>BjuA025064
CAATTCTAAAAACAAAATCTAACCCTATATATTCATATAAATATAGTTTAATAAATAAAT
TTATTAATTTAGAAAATATAATTTTCTAAATATAATTATAATTTATAAAATAAAAATGTT
CTAAATTTTAAATAATAAAAGTTGTTAATATATATCTACATATTTTTGGTAATATCCGTC
TCTCGAGAATCCAAGCTAGATATGAATCCAAAACTTTGTCTTTTTTTCGTGCAACCGCTT
CTTCAAAAAACGTTTGTGAAGATCAATTGAGAAGTTTTGAGCTTCTCAATCTTCGGAAAT
AAAAATAAAAATAAAAACGAGAGAAAGAGAGTACATGAAAACCCAAAACCAAAGTTTCCT
ACAGAGAATCTTTTGGTTAGAAAGATTCCATATACATTAGTTAAAAAGATCTTTACAGAC
AGGTTCAGCTTGGAGAGATCTTTCTCCCACCGCTCATGCTTTGTATATTTAATCTCGGTC
ATGTGTTGGAAAATGTACAAAGTTTCCATTGTAAAAGAGGTGAACTTGTATTCCTATAAC
ACATTACTCCGAATCTGTCTGTATTATAAACTTTAAAAATAAAGTTGGCCTTTGGTCTCT
TTTATAAAAATTAGTGTATCTTCCATATACATTGAACCTCTGATAATAAATTTGCATAGA
GAAGTAGACGTTACGCTTTCATCAGACGCCCGTATGGTAAGAAGGCATAGTGATTGTCTG
ATATGGAGAAACAAAAATTCTTCAAGAGACATCGCCTTCTCTGAATCTAAATTTTCATTC
AACAATGTTTACTGGATCAAGAGATTAAACAATAACATACAATCTTTATGGGCTCCAATT
TTGGATGGATTTATAAGAGGACATGGACCGTCATAGTGGATCTAATTAGCATTATGGGTT
TTTCATTGGTTGGCCTTCAGAGTATCACTAATTTGGGCTAAAAGACTTCATCCTCTTCAA
TACAGTTTGGTCGTCTCAAGGCAATGCAACTATTGAATCAGCAACCAGATAATATTGAAT
CTGTCATCAATCAAGAACCAGAGTTGGGAAATAAAGCTCTGGTTACTTTACAAAAAAAAA
ACTATATCAAACATCTATCTGAAAAATGTATAGTTTTTTGTTTTTTTTTTCCTAAAGAAA
TATGTATTCACACATATTGATTTCTAGTTAATTAATACAAGTATAGTAGTATATTAATAG
TTAGTGAAAGTAACTCAAGTTTAATTATGCACTAATTATATCTTAAAAAACAATAATTGA
TGGTAAGAGTTTTCGACCACATAATGAAGACACGAGACAGAAGCTTCCCCACGCGCCCAT
AAAGTAAAAAGAGACTTATCGTTAAGTTGAAAACTCTGATAACTTAATAATCCACGCGCT
AGATAAAAGCACGTGTTGTGCAATCTCTCATCTCGGGGCCGAGTCAAAAGAAGAAATCTA
GAGGCGAATCTCTGATCCGATTCCGGCGAGCGAGAGAGACTTGTTCTAACTTCTCCGATA
>BjuA025127
GACATGTGAGCCAATTTGCCACTTTTAATAAAACTAATTCGAAGAAAAATATAAAAATAT
ACCTTTATGGAAAATATCATTATGCATGTGGTTGAAACAATACCGCTATGGATATTATCT
CCAATCAAATAAAAGAAACAAGATGAAGTCTTCTTATATCTCACCTTTGCCCGGCCAAAG
ATGATGGCGATCTAAGTTGGGTTGAGAACCATGAATCCATATATTCTGTTATAACTCCTA
ACACTACTGTGTATTAATGAGGATGTATCATGTATGTGCACAATCGAGCTAGCTACCTAT
AAGAGCACTACATATTTGTATCCCACGATTAGATACTAACTGAGTTGAATGAACCAAAAG
TGTTGTGAAAGATTAATTTGAGGTAAGTTACAAAAAGAAAAGATTAATTTGAGATGTGAC
ATCACTAAATCAAAATTAAAAAAAAAAGATGTGTTCTCGATGATTGATTTCAAAGAGTTA
TTTGAAGTTTCTTATTTTATATACGTTTTATATGAAATCATTTTTATGTATTAAAATTTA
TATGTTTTAAATTTAGTAATTGTTTCATTTTTATTATATGTCTTTTAGTAAAATATAAAT
AAAAGTAAACTATAATTATAAAGTTAGCTAAAAATCATTTAAAAAAGAAATTAAATTATT
TTTGAATAATGGCAAATAGATATAATTATTTTAATTCATTAATGGTTTTTATGTAATTAA
AAATTCTGAAATTTAATGAGAGTGAGCCACATAAAATACTGAATTCTCAAATAATATATA
GAGATATATATTTAAAAATATATTAAAATTAATTAGATTACTGTGAGATCTTTTTCTTAA
TCATCTTTTATTTTGAAAAAATATAATTTAGGTAAATGTTTTTTAGTAGGTAAAAATTTT
TTAGTAGTGTTCAAAGTATGAAATTTAACTTACTAAATTATCTACTCATCTAAGTCGTTC
TTATCTTGACAGAGTAACTTTTAAAACTAATAAACATAAAATGAAGTGAGAATATTTGAG
GATCTAAGTGTTTCAAAAAATAATGAAGTGAGAATATTTGTTCCTTATATTGTCTTTTTA
ATTTAGATATGCAGTTTATGGCCAGATTTCTTACTTCATTTGGCTAAAGTGCTTACTAAA
ATTAGATTTTTTTTATTATTGCATGTTACCTTTTGATTCACTGAATCTTGGGAAAAAAAG
ATTCTTATTTGTTGTATAAATTTGGGTCTACCTCTATTTTTACAAATGGGTTTTGGACTC
TTATTTTTCTTATTGTTTTGTATGATCTGATACTATAGAGTTAGTTTCTGGGACGGCGGT
GCTCTGATCACAAAAACTCTTACATTTCAAGGTAAAATCGTTTTCTAAGGCCGTAAACAT
CTTTTCTCTTATTGAAGTTTTTTTACCTTCTCTCTTATTGAAGTTTTTTCTCTAAAAATT
ATATTCATCACTAAACTCTGATATATAGCAGGTGATATCATTTGATTGGATTCTGCCAAA
>BjuA025359
TTATATAAATATTTTGTTTTCAATTCTAAATTGGTATATATTATAATATATGTATCTATC
AATTTTTTAAACATAATAAGTTTACGGTATATTTTTTCATTGAATAGATTGTTTTAAACT
TTCACATGTATTTGTATCTTCTTCTATATATATATAATCGGATTATTATTTCATTATTAA
AATCGTAACTATATATATAAAGATTAGTAAAATATTTTTTATTGTCATATTCAAAGATAT
TGTAACATTTTGCAAATTTAGAAAGTTTTTTTTTTTGAATTAAACTTTTTGCTTCATAGA
TTTATATTATCGAGTAAATAATTAAACATTTAGTTTTTGTTTAATTTTTAAAATAAACTA
TATAATTTAAAATTTGTTTTCATTGGTTTAAGGTAGTAAAGATTAATCATTGTTAGATAA
TATGATTTTTGTTATTTTAAAAAAAATCTTTATAATTTTAAAAGTTAACATCGACAAATA
TTTAAATATTTAACATATGGAAGTATAGTATTACAACATTAAATTATATCTATTTAATTT
ATACTATCTATAAATCCAATGGACCATGTATTCTTTAAATTCAATTATTGATAGCCCAAT
AAAATTTTTTGGTAGGCCCAAAATTTTAAATAATAAGATTAGAAATTAAATGTAACATGA
TNGCTTGATTAATACAATAATAACGTATGGTAACAAATATAATATTTAAGATTTTATACT
AAAAATGTAATTTCAAGAGATTGACTGTTTTTCCGATGATATCTGGTCAACTTTTACCCA
CTGTCCTTATTTCTCTACTTTATTGCATTAATTCATACCATTAATACACCACACAAAAAT
CCACACTTACCTTTTATATTTCGTTATAAATACAGTCTCAAAATCAAAAGGAAAGTACAC
CCACCCACAGATTTGCTTTAAAATGATAAAACAAATCTCCACCATCCATTATTTGCTTTG
AAAATAAATTAAAATTTTAAAATTTTAAAAATCAAGTGGATGCTTGAGATTTGGTTTCTA
TATAATCCATGACAAACCCTTCATCAAAAACCTCTTTCCCCTTCACTCATATTCTCTTCC
TTATCCCCAAATCCTTTGTTTTATTATCTGTTTGCTCTTTATATTTAGAGATCTCTTCTG
TTTGTTTTTGATAACATATTCAAAAATAGAACTCCTTCTCCTCCTCTGTTTCTCTGTTAT
ATATCATTAAAAACTGAGAATTTGATGATCGGAAACTGATGACTCCCGTTCTCTGCGAAA
TCTTGCTCTCGGGGCTCACGGTTAAATCTGCTCTCTGCCGTAGAACCCATCTCGTTCAAT
CTTTCTCCGTCGTCTTCCTTTACTGGTTTTACAACGTTTCATGAATTGCTGAAAACTCCC
AAAACTAATCTTTAAATTAATTATTACATCATATATTCATTATTTTCAGACAAATCTAAA
ACCAACCAAAAAACAAACAAACTGTCCTTTCTTTTGTTCTTGTAATATTCTTGTAATAAA
>BjuA025542
TTTTTTATTAGTGTTATTAGAGATTATAAGTTTGTATTAGCATGACATGATATTTATGAT
TGAAATGGTATTATACGTTTTCTTAAATGTTTTCTCAACTTTTCTTATATATAGTAAGTA
GATTTCAGTTTTTATTGTTGTGGTTAGGTTCAATACTCAAAATATTGATTATTTTATATA
GTTTTTAAACATTGTATGTGGGTTTTGTATTTTTTATTCTTATTAAAACATTTGTATATT
TATGTATTAACATATTAACATGATTATTTATTTTAAAATTCAAAATAAACCAATCTACAT
CTTTTTGCTAATAATATATAAATAGTTAATTTTTTATTTATTGGTTCAGTAATTTCACAT
TTATTAGAATAACTTACTTATAACTAATATTTAAAATAAATAATTGGATAGACAACAAAT
CAAATTTAGAATCTAGCTATTACTTTGTATGTTATAACTATATAAATTTTATGCATTTTA
CCATTTTTTAAAAATATTTTATTCTGCTAATATGAAATCTAATTAAAGATTGAGAGTAAG
TGTCGTATCCATAATGTTTACTCATGGCCGTAACAAAAAAAAAAAACATTAAGCCCATAA
TTATTGGACAAATACATAACAAACGAAAATCCAATATGATTTCCAATTAAATGAATCGTA
GCGTTTAGCACAAGGGGACACATGTAAGTCCTTCAGAAAACGAATTTCCAGCTGAATAGC
TTAGTGGTGAGGCAAACATATTTATATATATATATATATATGCCCTTTTTAAAAAAAAAA
ACATTTTTAAAGTTCCCGACCACAACAATTAAAAGTAAACAGAACCTATATATTTTAGTT
TTTCTTAACAACACTATATATTCTAGTTTTATTTGGCATATATATAGAAAACTTTAATCG
AAAATATGGAAAATATTAAAAAGTCTACTCAAATTGTCGAATAAAAATGTGAAAACCCCA
TACCTCGGAGATACTGGATCCGTGACCGTATATGCAAAGCAAAAGAAATACATTAGAATA
AATTAAATACATAATAAAGTCAGAACATAATAAACAATCCGTAAAAACCTAAAAAGTGAT
TGTGGTACTATTTAATTTACAAATGTTTAGTATATATTCGTATGGTTAGAAAACAGAGAG
ACACTTGGCCGAGCAGACAAAGAACCTATTCACACGAACAACGCATCAAACAGTTTTGTT
TTTCCATTAGATTTTTGAGCAACGACAACGAAGGACAAGGATTAATCCAAAAAGGTATAC
AGGTAATATATACTCTCTCTACTTGTGGATAAGTACCACCAAAGCTTGAGGCTTGCTCAT
CTTCTCTTAATTATTTCCATTTATGTCCACATTAAATTCTGGATAAATTACTAATTTAGC
CTATAGTTTTGAATCTGATGCTATCAGCTTTTATAAAAAATCTCCTGGAATCTCTGTTAG
TGTATTTATTAGGATTTTTGCAAATTTTCTAGATCTTCTCTGTGTTTGTGATCTGATTCT
>BjuA025558
TTGTAAATTGCCAACTGTTGAAATTATAATTTCAACACCCGTTGCACTTAGTCTTAGTAA
CGTGTCTTCTTTGTATAGGTTTATTTTCTGAAATCTAAAATTAATTATTTTAATTTTTTG
TAAACTAATGTAAAATTGTTTATTTCATATAATTGGATATCTCACCGTTAAGCATGTTCT
AAAAGGAGTGTATTAAGCTGAATATTTAATATGATTTATATTAAAATAATAAAATTAATA
TTATTAAAATATAATTTTTTAAAACTCATTTAAAATTCATTATTATTACTCTTAAAAACT
GTTGTTACTGAACATATTTTAAGTTGTGAGTTTTTGAACATTAAGTGATTTTAGAGTGTT
TTAACGGACTTTGTTATTTAATAAATTAAAATTCAAAATCTCATAGTTTTGGTAAAATTC
TAAAATGGTTTGAGAAAATCATATTAAACTCTTTTATTCATACAAAATTATCTAGAATAT
ATTTAAAAAATCAAATCAATTAAAACTCTAGATTAAATACACCCTCCTAAAACTATCTAG
TAGATGTGTGAAGTATCACTTGTTGAAGTCCCATTGGTATGCATATATATTCTCCAAATG
AAAACTAAATTACATGATCTAGATGTCACTCTTTAGAATGTACATGTCCATCAATCCAAA
ACTTCAGAATTATATTTAAAAAAAATACAATATTCGAAAACCCCATTAATTTAATAAAAA
TATGGTCTAGATGTCACTCTAGTTTTGGTGTATAAATATAAAAATTTAATAAAAATATGG
AAAATATAAAAGTTCTACCCAATTAATTGAATAAAAAAGCGAAAACACCATACCTCCAGA
GTTGAAGAAACTGAATCCATGATCGTATATGCAAAAAAAAAAAAAAAAAAAAAAAAAATT
AAAAAAGAAAAAAAAAAAAAAAAAAGAAATACATCATGAAGTCAGAACAAAATAAACAAT
GAGTAAAAATTTAAAAGTGATAGTGACGCGAAACTATTACTTTGTACTATTTAATTTACA
AATGTTAGTATATATTCATATGGTTAGGAGACAGAGAGACACTTGGCCGAGCAGACAAAG
AAACTACTCAGGCGAAAGAAGCAGCATCAAGCAGTTTTTTTTTTTTTCCATTAGTTTTTC
AGCAACGACGACGAAGTACACGGATTAATCCAAAAAGGTTACAGGTAACATTTACTCTCT
ACTTGTGGATAAGTTAGTACCACCAAAGCTTGAGGCTTGCTCATCTTCTCTTAGTTATTT
CCATTTATGTCCATATTAATTTTGGATAAATTACTGATCTAGCCTAAAATTTTGAATCTG
ATGCTAGCAGCTTTATCAAAATCTCGTGAATCTGTTAGTGTGTTTATTTTTCTAGGTTTT
GAATCGGATTTTTGCAAATTTTTCTAGATCTTCTCTGTGTGTCTGATCTGATTCAATGAA
ATGCATGATTTTGATGACAAGGGTTTGGTCTTAGTGAAAGCAGATTGTTGAGTAAGTAAC
>BjuA026586
CCGTAACGGAAGCTAGATTTTAAGTTTTTCGAACAAACACCACAAAGACACAACCTTTGG
AGTTCCATGGTTCTAGTAATATTTAGATCATCAAAATGGTTTTCGATGGTATGAACATTA
GTAAGCCATACCTGAACTTCGTTTAGCCTTTGTTGACCTTTGGCTTCTTCCCTTTGCACC
CTTGTTAACACATCATCTCGCCTTGCCTTGAGTACTTCCATGGATTTCTCTAGAACCACC
AAATTCTTCTCAAGGTTACCAATATGATTGCCTTTTCTCCAAAGGCAGCTACCAGCACGG
TTCAACACTTGATCGCATGATACTTGGATAGAGATGCAACCACCCATCCGCACTTGACTT
GACGCACAAAGATAGATACACAATGCAACCAAGGAAGTTTTAATTTACAGTTTGCCAATA
AAGAACTATGTTCAAGTCAAGTCGTCGGGACATGAACATCTATAATAATAAAGCAAAGTT
GACTCGATCACTTTGGTTGAAGAAGAGACAATTTCAATAAATACAAAACTTAGGGGGCCC
AATTTTTATCCACCACTTGATAAAGTGGCATGAGGCAGAAACAAAACTTGTCATCTCAGC
TTATGAAGATAGGAATACATTAACAAGATAGAAACTAAGACAGACAGGGGCAAAGATCAA
TTTTTAAATCAACACAAGTTAACTCCTCCAAAAAAAAAAAAAGAAGAAAAATCAAAGACA
GAGAAAGATCATATGCATGCATTAACCGTTTTAGATCAGGTGAGGGAGACAGAGAAAGGG
AGACTGCATCCCGAACTAAAAATGTGCGTTCGTTCACATCACAAAATCAAAAACCTGATG
AATTACGAAGGGTTTCTTATTTACTGGGAAAAGTTGCACCCTCTCAAAATGCCCTGAAAA
GAAAACTAAAAGCTGAATTGATTTAAGTGTCGTCGTCGAGGACATGTAGTTTGGGGAATA
AACTCGATGCCCACCTTCATTAAAGTAATCACAATTCAAAATTAGTAAACACAAAGCTCT
CTTCAAAAGATATCATTGAAAAGTTGCACAGGAGTGTCATTTTCTCAATCAAAAGGTTTC
TAACTCTTCTCCCTTGTTCTCTCTCTCCTCCGCGAAACAAAAGAGAAAAATAACAAGAGA
GAGAGAGAGAGATAGAGAGTATCTCTCACTCACACACACACTCACACAAACAGAGAGACA
GGAGTTTAGGTTTGCTTTGTAAATCTCAAAGACTCCCTTGTACAGATCTGATCCTTTTCC
AAAGATTGTTCCTTTTTTGGCTAGTATATACATTCGATGCTGCATGCAGCAGTTCCCAAG
ATTTCTTCTCGGCCGTTTCATTCCAATTTACTTATCTGGGTTTCATTGTCTCTCTGCTGC
GTGCTGTAAAAAGGTTTACTTTCTCCTCGATTCGATGAACTCTTCCTGGTGTAGCCATTT
ATCGAACTGAGCGTTTCTGGGGTTTTTGATTTTTGTTATTAGCTGCTGCTACTAAGCTTA
>BjuA026652
ACCACTTAAAATGATACGAGTGTCACTTTAGCATTAAGTGTCGTTCTATAATTTTAATGC
AATTTTTACTTATTTTTAGCTCAATATTAATTGTAAAATGCATTGATCTTATAAATAAAT
GTATTTTTCTAAAATTCTATTGATTAAATAGATGGCATTAATAAAACATAAATGTGTTTT
AATAAATTTTTTAATATGTTTGAAAAATGTCCGAGTAATACTTTTTGTGAAATTGAGGAA
GTATGGTTTAAAACTACACACAGTTTAGCAACACTACCAACAAATTTATTATTAACTTAA
GGCACACATTTGTATAAAAATTAATTAAAATTACGGAAATAAATAAAAAGAATATTTTTG
TAGGCTGAATTTAATTTATGTCGTAAATCTAAATATTTCGGAGTTAACATCATTGTATTT
TTTGACCTGGTTTGTATGTCCCGAAAAATATCAGATTAGCGCTAATGACTTTTTCTACTT
GAAATTTGGACACAGCCTGCCGGAAAGTCTGCCGAAAGCATCCAGTGATCACTTTATGTT
AATTCACCAGCTTCTCCGTATTAGATCCAAAGATCTCTCAAGATAATCACCAGAAATCTA
ATAGCAGCTGCGCTTTAAACCATGCATCTGTCGGGTAAGATCCTAAACTGTGGTCCATCC
GCTTACCACTGGACTACTAACGTGTGGTTAACACCATTGTATTTTAAATTCTAAAATATT
TAAAGGGGTTAATATTATTTTCCCATACTTTTGTATCGGATATCTATAATATGAAACTCG
CTTTATGTTTGAGAATACTATGGTCTATGGATACCGTACGCGCCTGATTGTCAATAATAT
CTTAAGTAACCCAAGTTGGCTTAAAAAAGGGGATAGAGAAGAACATTACGTTTATTAATA
TTTTATATCATATCATACGATATAATCGCTATGAAATCTACATTCTTGACATAAGCAGAA
CAATGACAAGATCATTTAACATAACTCAAAATCTCTGCCCATTTGGTTCGAATCCGATCT
AGAGTTTGATATCGAATCTTCAAGCTCTCTTAGAAAATTGTTGGATTTTATCTCAGAGAT
TAGCTGTTTGAGATTAGAAGTTTCCTCTTTAAGCTTAGCGTTCTCCTTCAAAGCAAGCTG
ATGCTCAATACCGGTTAGACTCGTAACCAAACAAATTAAAAAACAAATACAGAGAAAAAT
CAACATAGAACAAAAAACAAACACCAAGAAATAAACAAAACAAAAACAACAAGCAAAATA
ATAAAAAAAAATAAAATAATAACAAGACAAAAATAAAGAATAAAAAGATATAAGAAATAA
GAGAATAAATAATAAATCATAATAGATAAACACATAGAATATAGAATGAATGAGAATAGA
GAATAATATAACAACACAATAAAAGAAAAACAAAAGAGAGAAATTATAAAAAAAAGAAAA
ACAAAAAAAAAAACAAAAATCTTTCTCTAAGCACAAGACATATTTATCAAAGTAAAGATC
>BjuA026821
ACAGGTAACGAGGAAGGTGTGGGTAAAGGAGATAATTGGCAACTCATGGAAAAATTGTCA
TGGTTCGCCAATTATTAAAAAGTTTGCATAGATCTGCAATTACCATGCTGAATTTTGATT
TCTAGCTAAATAGGCCTAAAATAAATTAACAAAAACAGGTTAATATATGCTTTATTTTTC
ACCAGCTCTTGTGCTCGCACCAGATGATCTTTAATCTTCTTCAGAACATGATTCTTTTCC
TTTTAACATTTCTTCCAACTCAAAGTTCTTGGTGGAACCATATTCAAACTGCAGTAACTG
TGGTGGTTCTCGGCCATACACCACTTTAAAAGGATTTCTGCAGCGACGTATGGTATGATG
TATTGTACCATAGTTGAACCCAATGCAAGAACCGTTGCCATGACTTGGGATGTGTTGAAG
TAAAACATCTGAGGTAAGTCTACTTATAGTGATGTAATCATCAAAACAAAGCAAATCGAA
ATATTAATATTATAACCGTAAAACCTACTCTACTTATAGTGATGTAATCATCACGTCTTC
ATTTAACCAACGAGAGTCGCATATATTTTTAAAAACCATATTATAGTACTATAGTAGACT
TTGGCTATAGTTAATGGTAGTTATATATATTTCATCAATCTAACTTATGAATTGTGTGTT
GGACATTGCTTTCCTGTGGAAAATTTCAGAAAAAAAAAACTCAAAATTTAAAAATAAAGC
ATGAGACCAAATGCAATTTGATATTTTCTTAGGAGGCATCTTCCCGGAATGTCCCACCCG
TGAAAGAACAGAGAAACAAAACGTGCTTCCATTATAAAACTGCCAGCTGGCATCAGAGAT
TGCTTTCAAAAATAAAAAGATTTGCTCAAAAGTTATTGGGATATCTTACTTTTTTTTAAT
TATTAAAAAAATATAGAAAAAGCCTTCGCCAGCTCATCACCACCATCATCATCATCTCCT
CCTTTAAAAAGAACCCTAGGGACTACTTCATCGCCTTCTTTCGTTTCGCCTTTGATCTAT
AGCCTTTTTGTTTTTGCGTTTTCTTTCGATCAGCTAAGTTTCGATCCATTCTTGTTCTCG
CTTTTCAAATATCTTCTCCTCCTTCGCTTGATTCCTTCTGTTCTCAGATCTATTCTTCGT
TTGATTTCAGATCTAGATCTAGGGTTTGTTCGAATAAAAATTGGGGGAATTTGAAAAAAG
AAGGAATGATTACAGATTCTCTATGAGCTACTCAGTTCTTCTTCGTCGTATTCGCATAGT
ACACTCTTTCTCCGTCGTTTATCTCTACTACACCTACGTCTTCTCATGAACTAATCGTCT
CCAATCTCATCTCAAATAAAACATTTCTGAGTTTTTTTTCTTTCCATACAATCTAAGCGA
TTCTTTGATAGATTAGAGAGCGGCTGTGTGTGTAGAATTTGGGGGTAATTTATAGGGATT
TAGAAGAAAAAAATTATATTATTTAATTTTGGTGAGGAAAAAGTCAAAAAGTCAACGGAA
>BjuA027015
AAATCTGCTCCACCTTGGACCATGTTGCTCCGCCAATTTAACCATAGAAGTAGTATATAA
TTTTCTAGGTAAGACATGAAAGTTGATGCTTTTTGCATTTTGCTCATCAAGATGAATTCA
ATGCATGGTTTATTTCGTGATAGAATTTTAAAATACTGATTGAAGTTTCCAATCTTGATT
GAATTATTGACATGGGAATATGGCAGAACATTAAATAACGGGAGTACCCATACATGCATT
CTAAAATACCACCTCTACCCTCATCCCGTCATCTGTCTCATACTCCAGGTGTCCGTTGCT
GAACGGTTTATTCTGGTACTTTGGGCGGTGATTCTCATGTATTAAAAACGACAATCGAGA
AAGGTTTTTAATTATTTAATTATTAACTTACTTATACTATATTGTAGAAACAAAAAATAA
AGATTTTCATAGGTATTTAAAATAGTATATACTGGTTTATTAATTACTTTAAATGATTAC
TTTTAACTAATTTAACGTTTTATTTATTTTTCATAAAATTCAACCATACCTATACTTTAT
CTTATGTTCTATTTTTAAAATAAAATATAATTAATTCATGTTAAAATAATTTAAATTTAA
AGTAAATCTAAAATCTAATTTTCAGGAAATATTAGTTTATTTTGGAATTTCTGAGTATTA
GAAATTTATACAAAATACTACATTTGACTACAAATTATTTTTAAAATAATTAATCAGAGA
ATAAATCTTGAAGGTTGCAAATTTTCACAAAAAGAAAACCCCAGAAGGCTTACTTTTCCA
TAAACAATGACTAAAATGGTTATTGGTTATTTAAAGAATCAATAATTTAAAATTAAACCC
ATACACATAAACAAAAACAAATATTGCAAAACAGCTGTAAACTTGACTGTTTCTACTTCA
CATGCTTCATCGCTCAATAGTTTCCAGATTCCTTTTAATTATTTTTATAATATTCACTTC
TTTTTAATTTATGTTTTTTTTTCTTTCTCCCACTCTATAAAACCCCTTCTCAAACCCATA
AGTTACCTCTTCTCCCTTCGATCCCGAATACATACATCACTTCTAAAACTGTTAGTGTTT
TTGTCTTCCTTTTTCTATACTTTTTCAGTTTTTTTTTTCTCTCGAGAAACAAAACTTGTT
CTGTTTTTTTTCTTTCTTATATTGATGTGGCAAAGAACTGGATCTTGATGTTCAAACATT
CATGTCGTCTCCGGTGATTAGTGAAATCCTTAGATCTGGGCTTACTATAGATTCGTCTCT
TAGGCGCAGAACCCATCTTGTTCAATCTTTCTCCGTTGTCTTTCTCTACTGGTTCTATGT
CTTCTCATAAATCATCTCTCCTTTAGCTCTAATATATATATATATATATAACCTATAACT
ATATACTATACCATATAAAACTTTTATAATAAGATTTTATAGATTTCTAAAACCCTAACT
TGGGTCCTGCGTCTTTCATTTGTATTAGTATTTTCTGTGTGTGTTTTCGATATATAAAAT
>BjuA029457
GTTCTTCTCTATATATGTCCTCGAATCATTCCTCCATTTAGTGAAAATGTAGCTATCAAA
TTCAAAGACCGGTGAATCATTACACATGAAAGTGCTTTTCAAACTGAAACTCTATTCTCG
GAAAGGATGAGAGACTTAAGCACATAAAGAGTGTCCTTTCCTCGCAGTTGTCTTCAATCG
TGATAGCTTAGACTTTGGATACAAAGTGAGAAAGAGGTTACCTTTTACTGTCTTACATGC
ATGCTTTGATTCCTATATCCAACAAATAAAAATAAGTACGAAGAAAACAACTAGAGTTAC
TGTTGAATGAAGTTGTTTTATCTTGTAGAGCTCCAGCAGATACTTTAGTGATAAGAACAT
CACTGTTGAATGAAGTTGAACTAAAATTCATGCTAGCATTTCAAATACTCTTTAAAATAC
TGATTGAAGTTTATTGACATGATAAGAGAACGTAAATACCGAAATTACCCATATATGTTA
AGAAATACCACAACTACCCCTAATATCATCATTTGTCATATACTCCAGATGTCCTTTGCT
GAACGGTTAATTCTGGTACTATAGATGGGTGATTTTCATGTATTAGAAACAGCCAAACCA
AGAAAAGTTTCAACTGATTTTTTTTCTTTGGTCAAAAGAAAAGTTTTAATACAGCCAAAA
AAAATCTAATTGCATTAATTAATATAGAAAGTGAATATAGCAAAACAAGGGAATAAATCT
GAATATTTTAAGAAATTTCAGATTTTCACACAGAGAAAACAAAGCTAAGTTTTCCTACAT
ATAAAAATTGTCTAAAAATGGTTATTGGTTTTACACAGAATCATTTAATTTTAAAAATTA
ATACCATAAATGTACATAAAACTACATTAGAAAAACAACTGGAACCTCTCAGCAGTCAAA
TCCTTTTCTTTCTTTCTTATTTTCCCATAATATTATGAAATTTATTCCTAGTTTGTATTT
TTATCTTGTAATAGAGTTTTTTCATTATTCACTTCTTTCCTTCTCACACTATAAAACCCC
TCCCAAAGTTTTACTTCTTCCTCCTCTCTCTCCAATACATCTCTCGCTCTCTTCATCGCA
TCATCCTCTTTCGACCATCTTTACTCTTCTTTTTTTTCAGTTTTCTCAACAATATTAAAA
CCTGTTGTATCATTTTTTTTCAAATACTCATGTTAAGAAAGATAAGATCTTGATGTTCAG
ACATTAATGTCTCCAGTGATTAGCGAAGCACTTAGATCTGGCTTAACTATAGATTCATCT
CTTAGACGCAGGACCCATCTTGTTCAATCTTTCTCCGTCGTTTTTCTTTACTGGTTCTAT
GTTTTCTCAGAAATCATCTCTCCTTTAGCCATAACATATAGCCTATAAACTATATATTAT
ATCACCTTTCCAGATAGCTTTTGCTTAACCTTAATCATCAGGGCCCTGCGTCTTTTCAGT
TGAACTAGTATTTTCGTGTCTTTTGTCTTTTTTTTTTATAATTTTAATTTGGGTTTTGTA
>BjuA028313
TAAAAAGCAAAGCGATGATCATTATTCGTCGAGCACCATTCAAATTACCTACTCGAGATC
TAGAATACTGTATCTCTATTGTATTTTCTTTTGCTTTGTCTTTTTTATTTATTGTCGAGC
ACCATTCAAATTTCATCCTTGCTTACACAGTATCAAAAATGATTTCCCAATATGTCATCA
GTTATGAAACTTGCAATTGAATTGTGTTTAGTTATAAAAATTTCTCGTAATGTTGACAAG
AAATGTTATTCATTGATTAACAAAATCATTTTTTAGTTTTCTTATATACACCATTATATA
CCAAAAATTGAAATATTTAAATTATTTTCATTTACAAATTGTAACGTCTCACAAAAGTCG
TCATCCTCGATAGTAAAAACCGTATAATTTTACACGTGTTTGGATAACCGTCGAGGCGTT
ACATTGCATATATATATTTAAAAGTATTAAAACGTGTATAGAAAATTGTTTAGAATGCAA
TTACAGATTTTTTAGCTCAAACGACAAATTTTTTTTATAGTTGGATATTTTATTTCAATT
TAACTACTCAAATTATTTTCTGTTTGAGTAGTAGAATTTTTTTTTATAGTGAAAAAAAAT
GTAGATGCTTGCATTAGTTTATCTATAATATATATATGATAAGACCAATTAGCTTGGAGG
CAAAAATCCTTGTAAAAGTAAAAGTGAGGTAAAATTTTGCAGGGAGAATATATGAAAGAA
TTTTAGCAGGAAAAATGAGACAAGCGTCATGAACGTGTCAGTCGATAAACGAGAAAGCAA
ATAATCAGTACCAGATTCGACGTACCACATTAATAAACATCAACTTTTTACTTGAAAGGC
ATTTTTCAATATTTTTACATCAAATATTTATTTTATTTTTGTTGCAGTTACACTCTTCTT
TACTAATCCAATAAATTAAAAATAAAATATATATCACTCGAATGCATGCATGTTTTCCTT
TTACCAAAAAACTGCATGCTTATATATACAGAGAAATGTCACCATTGTAAACTCCGCCTC
ATCTTCTTTTAAAAGTATCTCCGTAAGCTCTAGTTTTCACTGACACATCACTGCTCGCTA
TTTTTCTTTCTTCCTCTTCTTCTCCCTATATTACTGTTCCGGGTAACAAGATTTTTATTT
CTGTTGTTTATATTTAGCACAATCTGTGATCTAATGCAAACTTGGCTCATGGTGTCCTAG
CCAACATATTTCAATAGTTTTTTATTTTTTGATAAACAACATATTCCAATAGTTAGGCTT
CTCATTGTTTCTTTTAATTTTAGAAATAAAATCAGTTAAGCTTTTCAACTGAGCTTTTAA
AGCAAATTTCGTAATATCTTACAAACACTCACATTCTGTAATGAAATTGACGTTCATAAT
TGTTCTCACTTATTGTAATTCTGTATCCATTAATTTCATAATTTTTTGTTTGAAATTTTA
GATTCTCTTACTGATATATGAATGCATGTTCACATTACAAGATTTATAGGTCTTAAAACG
>BjuA043791
AGATGTGTATTTAACTCATGACTTTTTTATAATTCATATTTCTTTAAAACCTATCGAGAT
TAGTCAAAAAACTTTATTTGTTTTGGTATTTTCTGATTGTAATTTATTTGTACTTTATAA
AAATATGTAAAATATATTTATAATATTAAGTAGAATATTATTTTATATTTTCAGCACTAT
TTAGTCTATAAATACCATTCAAGTATTCATCCCGCACTTTTTATTATTTTGGTCACCACT
CACATATTTTTCAAACCGTTTTTTTAGATGAACCACACTTGTCCCGCAGTATTCGTTTTA
CTAACACAAATCGCTTTTAAACCGCACCGCACTAACCAATCCGTTTGTCCCGCACCGCCT
AACCCGCAGTTACCATTCGGAGCCTTACGCTTCGAATGTTTACAACCGTTCCGTCCTGCA
CCGTAATTAACAGTAACAAAAATCTCTACATATATTATATATCTATACGTTTTTATAACT
GTTAAAACCGCACTGCAGTTGAACCGTTTGGTCCGTACCGCTCAAACTGCAGTCACCATT
CGGAGCCTTAGTTAGTTATGTATAAAAGATAAACTGAAATAATAATTATTATTATATAAT
GCACAATAAAATGGGGAAATATATTAAATGAGCAATTTTCAAAAGAGATTACATTCTTCA
TCTAAATAAATAAAGTATAATCTGTTGACAAAAAAAATAAAAATAAAGTATAATCTAATT
GTCATGAAAGAAACACTAATATTAATTATTTAAACTGGTAATAAATGATATATTTAAATG
GGGTAGATGAGTCACACCAACTGTCACCACCGTGTCAAAATCTTATCCACTAACACGTGT
ACAGCTGGACGTCTCCTTGTCGCACGTGTCAGATCATAAAAAACCCTAAATCCCCAAAAT
ATTTACAAACTTTCCTCTTTCTTCTTCTCCTATCGGACTTGGCCACAGCAGATCGGACAA
TCTCAAAATCCTCTTTTCCTTCTCTGTTCTTTACTCCTCCGACAGATTCAATGAAGCTGT
AAGAGAAGATTAAAAAAAAATCAAATTTATTTTCGTAGGAGCTGGAGACCTGAGTTTTGG
TCTCTGTCTGATCTGTCTGAGAAAAAAGAAAGGACGTGTCTTTTCATCGTTGTCTCAAAT
CCTAGCTGGACTTCCACATCGGTCTGTTCTTTTTTTTTTTCTTTTCCTTTTCTCTCTCTG
TGTAAACACTTTTGCATGTGCAGATGTATACTCTGTTTTGATGATTGTGTGCTGAGCTTT
GATTGAATTCGTTAATACAATTATGTGATTAGAGATTCTGTAAGGACAAATTCATGCATA
GTTCTTGTAATTAGAGGTTCTGTAGGAGAAATTCATGTAATTAGATTGAACTGGTTGAAC
GCGTTTAACAACAGGCTCTCTTGTATGTTTGTAATAATTATCTTCTCGTTTTTTTTTATG
TTCTGTAGTAAAGTTTCTGTCTCAGAAGATTCGTGCTTCCTTCTTTGCAGATCATAGACA
>BjuA031302
TTTATGATTCGAGTATTAATATTTTAAGAAATTTTATGAGAACTATGGTTGGTTATTAAT
GTTTTGGCGTAGCAATTCTGATTGATAGGTTAGTCCGAGAATTAAGTGTTAAGCATAGGC
ACATGTACAAACCTGGACATTCGTTAAAACGAATGCTTTTACGTCATAAAAAAGAGACAT
TTTTGATACCTCTTAACGCTTAAGGTTTTGAAACTTTGAAAACAATTTTATATACTAAAG
TAAATAGTTTGTAATCAGCCTGATGCGTCGACCATAAAACTGTTTTATGATAGATGCATA
TATTCAGATAATCTATCTTTTTTTTTATTATAGATTATCCACTTAATCATTAAACAATAC
CACATTTTAATAGTATATACCTTCTAAGTTGTTGATCAATTTAGTTTTGGTTGTTACATT
AATTATTATTGTTTCTCATCGGGTTTAATTTGGTCAAAACAATTTACAATAGTACTATAT
GACCATTTTCCATAAATTCTGAAATTTGATTTTTTTTTTTTTAATCTTATAGTTAGTTTC
TTTTATGGAACAAAATCGAAAGTACAGTTGCACTGGCTCTTATTCATGGCCTTATAAGCA
TATATTCATAAAAATCCATCAAAAACAGGTGAAAAATCGATAAAGATCCGGTGAAGCTTA
TGATGGATATATTGTCGCATGCATGTATGTTTGATTTATTACCGAATTCAGATATCTTTT
ACATGGTAGTTAAGAATCAAAACCAAGTTTTGGAATCAAATATATACAACGATCATGCTT
CATGCATTAATCGATATGCTTGGTCTTTTTTCTTTAATTAATAATTTATAAAATTAATTT
TCTTATTGTTGTTAATAGTAGTATTTTATAATTTTTTTATATCTAGTTAACATATATAAC
TCAAGTATTTAACCAAAATTAATTTACATTACATTTTTAAATTATACAAATGATCTCATC
TTATTGATCTAACGGCCAGGACTAACGTACAAATCAACACGCTAAAGCACCTGATCACCG
CCCAATTTCCGACAACAAAAAAAAACTATAAGACACGGTTGTGTCCTTGTACAATAATCC
ACCAAATCAAATAAATACTTCAAAACGACGTCATTTTAGAAAGAGTAAAATCTTCTGTCT
AGAAAGAGAATGTTCTTCTTCCTCCTCGGATCTCTCTGATATTTATATTTTTCCTCCTTA
CGCTCCCCTTTCTCTCTATCGTCTCACTACTCATACTCTTTCTTCTATAAATATAAACTT
TCCCAGATAATTTCCTCTACACATCTTTTCTTCTGTGTCTCGCTGATCATCTCCTCCCGC
TAATTAGATTTCTGTAAGTGTCTGATAAGATTCTATCTTTTAATATGTTATAGGGTTTTC
GTTTTGAGTTACGGATGATAGATAAAGCACGAAACTTTACTTAAGTTGAGGTATCGATAG
TGAGCATAAGATTTCTAAAGATTAATTTTGGAAATGATCATATGCAGATTAGTAGGTTTA
>BjuA031284
TTATATGATGCACATAGCTTCAATCATCATCAAGATTAATTTGTCTGACTATCTATACTT
ATTTATCATTGTAGGAGTTCCATATAGTGAGCATTCTAGATTGAATGATGGTTGTTTCCC
TTTAGAAGAAAAGCCAGCAAAATCAAAGAAATCAGCGAGCTGGGTCTTCACTCTTGAGGT
TGGCGAATTAGGGTGAAGGAAAGAACAAATGAGATCCGTCAATCTTTGTTCACCGTGATT
ATCATGTTCACCGTGATTATCAGGCAAGAGCACTATAAAAGCGTGAATATGAATATTTTA
TCTTTGTTAAAAAGAGAATTTTTTTTGTTAATTTAGACTTTTTGGAGTCTGAAATTTGGA
CATCTTAAAATCAGTAATATGAATTATAATTATTTACAAAATTAAAGAAGCTATAGTATA
TAAGAAAAATTTTGTTTAAAGGAAGCAATATGTGACACAAGTTGTATAACTCTGAGAATC
TAACAATTTAGGTTTTATGTATTTCTATAAATAGCTTTCATATAAAATAAAGGAAAAAAA
GAGTCAAAATACACAAAAGAAACAGAAGAGGGAAGATGGCCATATTTCAGAAAAGTAAGC
TTGAGCATTTTGGCAATAAAAATGTCTTTGATACAGTAAAGTAAAGGACTGATACAATGA
CTTGGCCAATGACCACACTCAGATTTTTAGATTATTCATGACTATTAAAAATTGAAAACG
TCAAGTTTCAAAAAAAAAATTGAAAACGACCCAACGCTGGAACAAAATATCAAAGTAGAA
AATATTAAAGTAGAACAAACAATGAAAGAACGTAAAATCATTTCTATTTTATTATGAATA
TTTTTAATACTAAAATTAATATATGATTTACGAACAAATGTATCACCTGCTACTGTTAAG
GGGTACCTAATCTGAAAACATCCCATGCAAAAAACATAACCAAAACAAAGTATTTAACCA
ATATGTACAATGAAGCCCCTAATAGATTGACACATCCAAGACATTGAGAAAGCATGTGCA
GATTGTCGGATTGTTACTACTTTAATGAAATGAACAAATATATTATCTTCATTCAAACAT
GATAATGCATTTACATGTTTTAAGTTCAACTATATTTAAACTATATTTACTTTGATGCAA
CTATCAGTTATTTATTCTTTTTTATTCAATAATCTGTGAAAATTATTTTTAATATTCTTC
TTTGACCTAAACAATTTCAAAAAAAAGGTAATACACTATTGTCACTAACCATTATTAAAT
GGATAAGAATAAAAACAATTTTGAACTAATTAGAAAATAAAATATATGAACCCGGCGCTA
CGCGCCGGAATATCACTAGTTTTTATAGAAAGTGAGCAGCCGAGTTCCTCCTATTTGATA
GAGAGAGAGAGAAAGCTTCATCTCCAATCTCCATTCATTATCTCCTCCTCTTCGTAAAAA
CACACATTGACTCTCAAAAAGTCTCCCCATTACACATCTAACCATAAAATCAACAACCCG
>BjuA031472
GGCGGGGGAGGAGGTGATCCGAGAAGGTCGCCGAGGAAGATGAATGTGGCGGAATCAGAG
GATGAGAGTGTTAATTCCATTCTGATCAAGAATGACCAGTTAGCTTCGGACAAGGAGGAG
AGTCAGTGAAAGAGTGGAAGCTTTGGCGTTATAATTTTGTTCACACTTATTATTAGAAGT
TTTTCTTGTGTGTATGTATGTGTAGATTCTTGTAATTTTGCAATAATAAAAAAATGTGGC
TTAGATTAAAAAAAGAGTTATATATGTTGTTTTTACTTTACATTAGTTGAGGACTCTGTT
GTAATACAGCCTTAATAGTGATTTTGTTTTATAGATGTGAGTATATTTTATATATCTCAA
GGTCGTCTGTGGAATAGATACAGAGTGAATTCTACAAATTTGTTAATTGTGTTTTTAGAA
GTTTTTTTTTGTTGTGTGGACATTATTGTACATCTGATTAAATGTTTTTTTTTTCTTCTT
AAAGTGGGCTCTCCTATTGTAATAATCTAAAAATAAAGGTTTGTTTGTTATAAACATTTT
AAACAAAAAATATTATACTTTAAAATAAATAAAATTTAATACTAAAGGAATACTGAATAC
ATACACCAGTCAAAATAACATTTTTAAAAAATATCGCATTCTCATCTGATATACTTTCTT
CTTTTCATTTGTTCATTTTATACTATTTATTTTTTGGTTTAAGAAACTTCTAAAAAAACC
TTCAACTGAAAATGCTTATATGCTTCTAACATTTATTTCAAAGACTTCTGATTTATGTTT
GGAACAAATGAAATGGAGAAGTAATCCCATGAACTGAAGTGATTAATGTATGTTTTGCAA
CAATTAAAAATGTGGCTTGTAAGTTTGCAACAATTTTATAATAAAAAAAGGTCTTAATTA
TCTGTTTTTCATTTTTCTTTTTCACATTTAGGTGATGACTCTGTTGTAGTATAAGCTTAA
ATGGTGGATTGTCTTGTTATAATTGGGTGTCATTTATTTTATTTCAAGGTCTTTTGATTT
TTTTTTTGTATAAAAAACATGGAATAAATTCCACGCATTTGTTAATTGTTTTGGAATTTT
TGTTTTTGTACTCTATTTAGGTGTTAGGACTCTACTGTAGTATGACCTAACATAGTGATA
TGTTGATCAAATTTTGTGTGACATTTACATGAAGGTCTTTTTATTTATATTTAGTAAAAT
GAAAGAGAGAGGGAGGTTTATATATAAAGGTCTCCAGAAATTGAAGTGACTAATGAATGT
TTAGTTAAGTAAAGATCAATGGACTTGCATCAGCAAATATATATTTTTAAAACTATACAA
AAAAAATATTTTTGTATAAAGAAGTATAATTATATTTAAAAATGATTTATTTACGTAATA
ATTAAAAACAGAATATTCTTTTGTAGAGTGGACCTAATGCAAGTAGGCAAGATCCGACAA
AACAAGTTAAAGACACACACACAACCAAAAGTAACAAAGAAAGGACAAAGAGAGAGAGAG
>BjuA001569
AATGGAGACAGTACTTGAAAATGACTAAGCTATACGACATAAAATAACTATAACCAGCAC
ATTTGGTGAACTTTAAAGAAAAAAAAATCAGCATTTGTAATATTTTCTACGACACAGCAT
TTTTAATCTGTATATATTAGATTAATTAACTTATGTACTTGTAATTTGAAATCATTTGAT
TAACAAAGTCAAATACTAACAAAAAGAATAGACCTTATACCTTTTCCTATATCACTATTC
CTATATCATTATATCAATGTCTTGGCTTACCACCTATTCCGTTGGCAAGACACTATCGTC
GTCCAAGACCATCCATTGCTATGTTATCGCCGAACCTATCTGTGTATACTAGTGCTGAAT
TGAGTTTCAAGTACAGAGACTATCATTGATGACATATATATATACAACTATACAAGTGTT
GGATTGAGTTTCAAGTACAGACACACCTTTGTTGAGTCCAAATGTGGCCATTTGTGTAAC
GTGTAGAAACCAGCTCAACGTTAACAACTTATAATATCATCATTTTTTTTGGATACTATG
TAATCTGCATTTGTACATCTGGTAACGATCCTGACTGTGACGTGAGCTGGATAGAGCTTC
AATGGGTTCAGGTTGGTTCAGACGTAACTTGCAGAAAAGAGGCCCATTGTCCATTTCTGG
AAACAAGACATTGCCTCTCCGTTACGCTAATTACATTTTGGCATACCCTTTCAAGTTTCA
AAGCAGTTAACCATCACAATCTCTTTTTAATGTGTTTGGTGTCTGCTTTATTTAGCCTCG
AAATTCAAGTTTATCCCTCAATATCAGTCTGAAAACGATGCATTAATTAATGTCTTTTGA
CTTTATAGTAGTTTGTGTTTACTTTGGTCATTCTTTTCTTATTATATGATTCACAATTTT
ACATTTGTATTACCATTGTTCAAGTAGGTAGGCCACTTTGATTAATTCACTAATGGTACA
TCATCTTGAATCGATTTCCATTTTATTTTTGTATACTTTTAAAGAAACTACACCAGCCCT
AGAATTTTCTAAATCGACGAATATATTTTAAAAGTAAAATTGTGAATGTAGATAGCTAAA
TACGTGCAAGTTAGCATCCACCAACCCTCATGGTAAAAATACTAATAACACGAAACATTG
AATTTAAAAACAAAAGAAGCCATAAAAGATATTAATCCTTGACCAAGATGTTTAGATTTT
GTCAAAAAGTATCACTAGAGAGAAGAAGTTAGTTAGTGGAGTGTTTCAAATGCTAAAGAG
AAACCCACCAAAGATGTGAGTACAAGTTGTCTTCATGCAAGTAAATTTGTTTGCCATTAA
ATATCGTCTAACATCTTAATTAATTTAAGCCTACACTAATCTTTATCTCTCTCTCTCTCT
CTCTCTCTCTCTCTCTCTCTCTCTCTCTCTCTCCTATCTTTCTCTCTTTCTCTCTCTCTC
TCTCTCTCTCTCTCTCTCTCTCTCTCTTCCACTTTGATGATAAGACATCTAAAACCTAAC
>BjuA032964
ATTTTATTAGGATATTGTGAAATAGTTTTTTCATGATTTTAAGATATTCATAACATAACA
CTGTTAATATATATTAATTTATTTATTTTAAAAATCTTTGTGAAAACCTCCTATTCAGTT
AAACTATATTGTGGAAAGATTTCAGTTTGGTACTTGGTTAGTTTAGTTAACCACGTGTTG
GTAATTTTGTTTTAGACGGACTTTCGGTTGCTAAACAACCTAGGGTTGTGGCGAATGAGT
TTATTATTTAGAACGTATTTAAATATTCGAAAAAGAGTCCATCCGTGGATACATTTCTAC
TTGGAAATTAGTTTAGATTCTCTATATGTCTGGAATACCTCCAAATATATTATTTAAGAC
CTGTTTAAACATTTATATCCTATGATATGTATTCAGAGTTCATAAAATATATATAACAAT
ATAATAAAATTGATGAAATTCGAATCATTAAATATAATTAATATATAGTATTTTGAAATA
AAATATTTTTTATTTCTGTAGAAAAAATAATTTTAATATATAAATCTGAAAAGAAAAATT
TTAATAGAAATTAATAACTCTATAGCTAAATTAATTGTTAAGTACATTTTTGATATATAG
AGTTTTAATGTAGATCAGAATTAATTAAAAAGAGGGTGAATTAACGAATAGTAGTAAAGA
GTTTCACTAATTTTCTAATATAGATGCAATTTTCAAGACATTGACTGTTTTATCTTTTAA
TCTTGTTTATTGGTCAACATTTACCTATGTAGCATTAATCACACCATTACATAGCTCAAA
ATCTACACTTACCATTAATAAATTTTATATTTCCAAAATAGGTTTACAAAAAGAAAAAGT
ACACACCCACCTACCGAAATTGTAATTAAAATAAATAAAATCATTTAAATTTGTACAAAA
TGATAAAACAATGGGCGGTCTTCCAGAACCACCATCCATTATTTCATATAGAAAAATAAA
TAATCAAGTGGATGCATGGAACTTGGCTTCTATATAATCCACATCAAACCCTTCATCAAA
AACCTCTTTCCCCTTCACACATCTTCTCTTCCTTATCTCCAAATTATTTACGTGTTTTTC
TGTTTTTGTTCTTATATTTAGAAATCTCCTCTGTTTTCTTCTTGACAACATATCAAACAT
ACAAAACTCTTTTTCCTCTGTTTCTTCCCGACAGCATACCAAACACAAAAATTCAGAACC
TTTGATGATCGGACACTGATGACTCCCGTTCTCTGCGAAATCTTGCTCTCTGGGCTCACG
GTTAAATCTGCTCTCTGCCGCAGAACCCATCTCGTTCAATCTTTCTCCGTCGTCTTTCTC
TACTGGTTTTACAACGTTTCATGAATTGTTGAAAACTCCCAAAGCTAATCCTTAATTTAA
AAAAATATATATATTTATTTCTTTTCAGACAAATCTAAGAAACCATCAAAAACCAAAGCT
GTCCTTTTTTTTAGTTCTTGTAATAATTTTCTTTGTTAAACCATTTTTCGGCTGAATAAA
>BjuA036544
AAATTCAATACTATTTTATAATTTATATCATGGATAATTTTTGAGAAAACAAATAAATAT
AATAGATATTGTTCATCTTAATACCTAGTTTTCTTGTGGCTTCTAAAGATTTTCGGAGTT
TTAATTCAAAAGTTTTTGTCAAAGAGAGTTCCCATTCAACATTTTAGGTTAAAAACATAT
AATCGGTTATAGTAGATGGACAATTTAATATTTAACTACTTACATTTACATTTAAATTAA
CTAACTTAAAGAAAAAATACTGTTAAATTAAGCGACTTATATTTCATGGCTGATATTTTA
ATTATTTAACAATATTATAATTACTTTGTAAAATATATTGAATCAGACATCAGTGTGCAA
CTTTCTATTCTTTTTTTTTTTGCAACTTTCTATTCTATTTCTCAATTTATCAGATTTATT
GTAATAATATTTTCATAAAATAATAATGTAAATATAAATGTACCATAAACACATGAAGTT
ATACATATTAACGTATATTTTTAAGATTAGTAATAACTAATCAATTATTCAAAGTTAAAC
TGATACTTACATTATAAAGAGAATGCAGCTGTAGTTTCACTTGTATTCTTTACTTTATCT
TATCAAAAAGATAAGAAAATCCAAAACACATAAAAACTTAGACGTAATATGCTTTTTCTT
AGATTCTTCGTCATTAAGCTAAGCCATCGTCTTCGTCAAGACCCACACACCATTTTCTCT
CCGTAAGTCTAATTTGAAAGCTGAATACAAACTCCAAATCTTCGTTTCTATAGGTATATA
ACTTTAACATACAAAAAAGGAAAGAAATTATACTATGACGACCGAAGAGAAGAAAACATA
CATGTCATAGCTTAATAATTGTTTAATTATAGCTTATACATTTTCGTAACCTATTTTTTA
CTGAAAAAGGGGACATCTAGTCTTTTATTATATAGTTTAATATGTTGTTCTTATAGACAT
TGATCCATAACACTATGACATCCTTAACATCCGTTGCTGATGATAACTGCAAGTTATTAA
TCGAAATACAAATGAAATATACACTAATCTTACAATGAAAATGTGAAACTAATATCCTAT
CTCTACACGTAAAAAGTAGTGCCAAGCAGCTAAGAGATTAGAAGATGAGAGTTGTGTAAC
AAAAAAGGATAAAAGTAATAAAAAGCAATATCGAAACAAAAGGTTTAAAAGAATTTAAAA
ACAATTAAAATAGTAATACCTTATATCCAGAGTGCTAGTGGACAAGCATTGCAAATAATC
TCTAGATTCACTCAAATTATAACATTTTAATTTTTAAATACTTGGCACTTCTTAAGTGGA
CAAACTAACCCTAAATGGGTCCCATGTGCACTTACTAATTTTTCTCTATAAATAGCCACA
CATGGTTCATGTGACACTTCCCCTCCCTCTCTTGCTTTCATTCTTCTCATACTTACAAAA
TTGATCATACCAATAACCGGTTTAGTACTATACCCGATATATATTTTTCCACTAAAAGCG
>BjuA036543
AAATTCAATACTATTTTATAATTTATATCATGGATAATTTTTGAGAAAACAAATAAATAT
AATAGATATTGTTCATCTTAATACCTAGTTTTCTTGTGGCTTCTAAAGATTTTCGGAGTT
TTAATTCAAAAGTTTTTGTCAAAGAGAGTTCCCATTCAACATTTTAGGTTAAAAACATAT
AATCGGTTATAGTAGATGGACAATTTAATATTTAACTACTTACATTTACATTTAAATTAA
CTAACTTAAAGAAAAAATACTGTTAAATTAAGCGACTTATATTTCATGGCTGATATTTTA
ATTATTTAACAATATTATAATTACTTTGTAAAATATATTGAATCAGACATCAGTGTGCAA
CTTTCTATTCTTTTTTTTTTTGCAACTTTCTATTCTATTTCTCAATTTATCAGATTTATT
GTAATAATATTTTCATAAAATAATAATGTAAATATAAATGTACCATAAACACATGAAGTT
ATACATATTAACGTATATTTTTAAGATTAGTAATAACTAATCAATTATTCAAAGTTAAAC
TGATACTTACATTATAAAGAGAATGCAGCTGTAGTTTCACTTGTATTCTTTACTTTATCT
TATCAAAAAGATAAGAAAATCCAAAACACATAAAAACTTAGACGTAATATGCTTTTTCTT
AGATTCTTCGTCATTAAGCTAAGCCATCGTCTTCGTCAAGACCCACACACCATTTTCTCT
CCGTAAGTCTAATTTGAAAGCTGAATACAAACTCCAAATCTTCGTTTCTATAGGTATATA
ACTTTAACATACAAAAAAGGAAAGAAATTATACTATGACGACCGAAGAGAAGAAAACATA
CATGTCATAGCTTAATAATTGTTTAATTATAGCTTATACATTTTCGTAACCTATTTTTTA
CTGAAAAAGGGGACATCTAGTCTTTTATTATATAGTTTAATATGTTGTTCTTATAGACAT
TGATCCATAACACTATGACATCCTTAACATCCGTTGCTGATGATAACTGCAAGTTATTAA
TCGAAATACAAATGAAATATACACTAATCTTACAATGAAAATGTGAAACTAATATCCTAT
CTCTACACGTAAAAAGTAGTGCCAAGCAGCTAAGAGATTAGAAGATGAGAGTTGTGTAAC
AAAAAAGGATAAAAGTAATAAAAAGCAATATCGAAACAAAAGGTTTAAAAGAATTTAAAA
ACAATTAAAATAGTAATACCTTATATCCAGAGTGCTAGTGGACAAGCATTGCAAATAATC
TCTAGATTCACTCAAATTATAACATTTTAATTTTTAAATACTTGGCACTTCTTAAGTGGA
CAAACTAACCCTAAATGGGTCCCATGTGCACTTACTAATTTTTCTCTATAAATAGCCACA
CATGGTTCATGTGACACTTCCCCTCCCTCTCTTGCTTTCATTCTTCTCATACTTACAAAA
TTGATCATACCAATAACCGGTTTAGTACTATACCCGATATATATTTTTCCACTAAAAGCG
>BjuA046946
ATTAATCTTTCTTTTTTTTTGAGAAAGGGTTTCGGCATTGATCATCTTAAGTTCGATACT
TTTGTATTTTCTTCCCCTTCATTTAATTAGACTATATTAAGTGTGGAATGATATACAAGA
ATAGAAATAAATCATGTATCGGTGAATTTGTATTTGTTGCATTAGCCACGAGTGGTCACT
AGGAAATGTTTGGACCCACTCAGTATAAATTTCAGGACCCAATTATCAAATAATATCGCG
TTTCTATGTATTTTCAATTTTCATGGACAAAAATTAAATAAACATAAGAGGTTAAATCTG
TGAGTAATCCCAACCCTCTTTCACGTGGTATCAACGAAACGCGGGTTCATGGGTTTTGTA
GTAGAGTGGATACGTATATTTTGTGTGCATCTATGAGCATGTATATGTCAAAGTGAATAA
TGACAAATATCCGATTTGCCATACAAAATCATCAAATGGTTGTTTTTTTTTCTTAGATTC
TCTAATATTTTTTAGATCGCTAACAACGAATGAAAGAATAATAGATTGGACATATATTTT
GTATCACGCACATTCGATAAGAATCTTAGTGTTATTGATGGTCAGATACATCTTTCTATA
ATTCTTGTAATAAGGCTATAAATCTACTTTTCATCCTACGGCCAATTTGATATCTCAAAA
AGAATTGAAAGAATTGTCGCGACTTGTCATACTTATGTTGACAATACATTTCTATTTTGT
TGGTTAATGGCTAGTATAATTAAACGCTAATGAAAATACTCTCTATAATATATTCTGCTA
AACTGCAAACAATTTTTAAATATTACTGAAATATAAATTGCAAGAATCAGTCCACTGATC
GCTTATAAAGGAAAACGAACGAGGGGCGAAATTATATTTATCTAGGTCAGGTCGCTTAGC
TAGGAAGTTGAAACAATGGCAGAGGCATAAATGGATCCTTTGTACTTGGTGCTCAAACTT
ATCCCGGCCTATTGGTTAAAGGATAATTCTTTTTGTTTGTTAGATACTTTTATTTTGATA
AAACTTTAACTTTATAAATACCAATGTGTTTGTTACTTATTTCTGATTGTGGGGAATCAC
CTTATGTGTTACCTAACGAAGTTATCAACTTCTTAAATAAAAACTTACATATCACATGAC
AATATGTTATAAGCTATACTTTATAGGGTATTTAAGTGTGTAATCCCTCAAGTCAATAAA
TCGTGAAACCACCGATTGTTCAAATGGTGTACGAGTATGTACCAATCTTGCAACTTCTGC
CTATATATAAATTACGATCATAATTGAAAATTGATTTATATATATATATATATATAATAT
GCGCAACATACACAGTTCACACTATAGGACCCACTTGTCCATGATTCGTTATTTTTCTAA
CTCTCCAACATTATAAAACCCTCCCACTTCCTCCTAACTTCAAACTAATTCCTACCCACA
AATACAATTATACAAGCCCTTTGATATTCATCTCTCACTCTTATAAACCAAATCCAAACA
>BjuA002075
ACATAAAATGATAATTTTAAAAATCAATAAACCGCGCGTAATCTCTAGTATATATAATCA
GACTATTAAAAAAGAAGCCTACATCATATATCTATATTGTGAGATAACAAACTAAGTCGC
ACATTAGAGAATTAGACAAAGAGTGTCTAATATATAAAGAGATGTCCAATTCTAATAGTA
TGATGCCTTTTGGGCTGAAAACCAAAAGTAAATTCATGCAGACTAGTATCTTAGACCCAA
AGTAAACAATATCGTACTAATAAGAGAATATAGAGTTGGAGATTGACAATTCCAACATAT
ATATATTTCAAAAAATCACATAGGACAAGATCATAATCACATGTATACGTACATCCAATT
CATTTATCACAATGTAAACTTTCAAAATATTAATTTGATGACTGGTGGTCACGTTAAGCT
ATCAAGAGATTAGTTAAGGCATTGATGACAAATGAAACAGTCATGATGTGCGTTACTATG
TTGTTTTTTTACTTAATTATATTGTCTAAAGCTAGCTTAAAAGTAAATCAATAACATCAA
ATCTTTGTATTATAGCATTACTTACTGCTATAAGATTTCATCGTCTTTAGCTTTTGATAA
TGATCATAATTGGATTAGCCACGTTGCTGACGTTTGTAATTATTTGGATTGGGCCACTTC
CGCTTGTGACAAAGTGATTCACGTGGCTCGCCTGGTTAGATCGGTTGCCGAAAGTTGAGA
TACCATATAAATCTTGTGCCTGGAATCCTTTGGTGCATGTATGACACTCAAAAGGAGTTC
ATGCATGCCATCTCAAAGATTCTTCATACGAACAATACGTAAAGAAAAAAAAAGTCTTTC
GGCAGGAATGGATCTGTTTTTAGGAGATTCTTCTCTAGTCGATTTCACGTTTCTAACGAC
TATTAATTAGTTGGTTTCTGAAAATGTAAAATACTCCACCTATTTAGCTCCGTTATATGT
TTTTTTTTCTGAAACTTCCGTTATTTGTATATTTGTTAATTGTTATATTAAATTTTACCT
TTTGAATTTCATTCATAATACAACACCGATAGTGTAACAATATTTATATATCAAATATTT
GATAGCTGAACTTAAAATACTTTTTTTTGTGGTAAAACTAAAATATATAATAAACTAAAA
TACTTATATATAACGATCTAGCTACAAGCCAACAAGGCAATAATTAATTAATAAAAATGA
TTTTATTAACAAATAATGGTTTTCATTTTTTAAGATCTGGAACAAAAATATAATAAACTT
TATAAATCATTTATTTTAGATTCGGAAAATTAAATATATGAAATTGTTTCGATGCTCAAA
TAAAGAAATCCAACAAAAATATTCCACACACGTGTAAAACCAAACTCGTGAACTCCCGTC
TTCGGTGACACGCAATATCCTTTACCCCGTCTGTTAAGTAAACTGGTCAACGTCATCTTC
TTCTTCCCAAAATAAAACGTGTGGAATAATCCAGAAGAGAGAAAGAACCAACCAACGGTG
>BjuA047038
GTAGAAAATAAGATAACATTGTTTGTAAACATAGATACTAATATATTAAAGAAAAAGAAG
CAATGGACTTATGTTATTAAGAAAAATTAGAGGTCAATTATCCTATGAGAAACTATATAT
TTGGTCCAATCTAATTAGCTAAAAATATCTTTTGTCTAAAATAATCATAGAACAAAATTT
AAATTTTTATATACATATTTCAAATCAAAATATTAATATAAAATACATTTAATATCAAAA
ACTTGATTCAAAATATACATATATTCAAAATTTTATTTTTACTAAAATATTTTCCAATAA
TCATTGTTAAAAAAGTGTTTTAAATATATATAAGAAAAATACAATACAAAGCCCATTGAT
TCAAACATCAACTTAAATTATAGTTTTATATTTCACATTAAGTTTTAAAAATATAATATA
TATGATTGTTTATAAGATGATACGTATAAAATACTATTAATTATATAATTAAAAATATGA
TTAATTATATGATGACACATATATGATACTACAATAGTGACATAAAAAATAAATGTATTT
TTGAAAAAAATAATATATAGAATATTATATTATACTTATAAGAAATACAAAATAACATTT
AATACAAAATAATAATATAACACTGTATACTTAAAACAAATATATATTTATATAAAATAT
AAAGTAAACACCCGCACGAGTTAAAATCTAACACTTTTTTATAGTTTGTGTCTGTGATAT
CTGAACCCGAAGTCCCGACTAATCCTATGAATTAATTTATTTCGAGCACTATCATGTTAA
TTTGTTCTGTTAAAATTAAAAATACCTATCTCTTTTACGAGTTACGGGTCTTGTAACACT
TTGGCTACACTTGACCATTTTTATGGAAAAAAACCTAGTATTTTGTATTTACTTATCTGG
ATGGATGAATTGTTATCGAGTCCTCATAATATTCGTCTTTCCATCTTTTTAAACACTCGT
CATAAAAAACAGTAGTAAAATGCTATTAAGAGGTTTTACGGGGTTAATGTCATAAATAAG
AAAACAATTTGGGGTTTGAATAAATATTCTCCTTGTTTTGTTCCTCCTCCTCTTCCCCAT
CAGAAACACAACAAAGATCAATCAAATCCTCCCCACTCCAATTTCTGCAAATTCGAGACT
CACTGATTTATTTCGCATCTCTGGGTTTCCTCAGATTGCTCCAACATTACCGATCTTCAG
GTATTTTTTCTGCCGATTCGATTAGATTCTGAGTTTCAAAACTGGATTCCTTGTAGCTTT
TCTCTTTTAGTATAAGGGATTATTTGAAATTTGTGTTATTAGCTCTTCTCCGCCATTGTT
TAACGGAAAGCTAAGTTTTTTTGTTTGCATCCTGAGATAAAAATGTGATCTTTTTAGATC
CTGGGTTAGGTCAGTGAATCTGCTTAGGAGCTTTACTGTTCAATAATAACTGATTGGTGG
GTTTGTTATGTTTAAACTTATAAGCAGGGCTCCTTGTGGTCTAGTGTGGTGAATGTGATA
>BjuA035384
CTTCAATAAGCATGTGGCTTGGTACATTGCTTCTGCTCTAAATTGGTCATTGCATCCTAA
GGATGACTCAGTACGAGATCACGTTAAACCGCATCCATCATTAAACAACCGGTTCTTGTT
TCCATCCGTTAACATTACTTGTTTTTTTTGTACATCCCGAATGACTTGACTTATAAACAC
TTTGTTTGAATATCATTTTTATATTTTCAAAAATAGCACAAATAATTTAAATGACAATAA
TTTTAAACATTTTTATAAGACTGATAATCAATTACAGTGTACCGCATTAAGGTGTCGTCA
ACTCTTGATCACCAACAAGTTGATTTCGAGTCTTTAAAGACTAGTCGAAACCCTAAAGAG
AACTATGCTAACATAATAATTAGCCATTTTTCAAGCATGAAATCCAAAACAACGTCACAC
AAGAAACATTGAGTTGGCTTACATGAGATGCCACAGCTAGCTTTCTAGTGATTAAGAAAA
TAGAACAATTCCCGGAAAAGGATTAAACGACGCGTGCATGGACAAAATAGATGGGTCTTT
GGGTCCTATATGGAGTATAACTTTTGCCCAATTTATATAATAGTTTCTGGAATTCAAATT
CTTAGTCGTCTAGTCCTAAACACATTTAATGTCCTAAACACCTTTAATGACATATATGGA
TTACTGTTTTGGTCTTTCTTAATGCATAGGTTTAATGCTTTTCATAATCAGCTTGGTAAT
CCTAATAGCAATATCTGTACTTTGAACATAATACGCCTCGAAAATGATTTCTATGATGTA
TTTCGGTCCATCTAATTAAGCCAATAAAAGGAAAACAAATAGGCGTTATTATTAATAATT
AAGATGACATGACAAATTTTCACTACATGTTATTTACATCGCGACGAATAAGTAGGTGGC
TGATAAGGATAGTGTGATGCCCAAATTGATCCATTAATCATGCACTTAATCAAACCCTAA
TTAGCTAAATTATATATTCTTAATAAATACACAAGGCACGCATATATGTATATATACATT
CAGGAGCGGAAGTTTTAGGCTCTATCTAACCTTTCACGATATATGGAGACATGATATATA
GTTTCAGTGTTATTAAATTAAAAAATTAAAATCAATAATACAAAACTAAAGTTATACTGT
CGTCGGCGAACTTAGAGTAATTAAAAAAAAGAAATATTCAATTGAGAAAATGAAGCCTGG
CACACTAATTTACTTTTGAGCAAGATATAATCATACAATCGACACGTGTCCCCACTCCTG
ATGCGACGCACTTTTTTTCTTTTGGTCTTTCTCTGAAAAAAATGAAAAAGAGGGAAAATT
AGGAAAAAGCCCCATCGATATTTTACTAATATCTGACCAGAATAACCTCATGTGAGTCCC
ATTACCCGTCCATAAATATGGGCTTCCAACAATGCAATTCTTCCCTTTTCTCCTTCTAAT
CTCACTCTTTATATATTTGGAAGATTTTTTTTATTGTCTTTTTTTTTTGGTTAAGCCAGG
>BjuA035385
ATGGGCGCATAAACTTATTATTTCAGTCGAATAATAGTATAATTTTTTTTATTTTTAAAA
TTATGATGTAAGAAATTAAAACAGGCTGAGTTGAATATTAGTATTAAACTAAAAGTTCGT
TTAATAATATAGAAATTTGAAATTCATCATTATTTAAGTGTTTATAATTCTAATATTTTA
ACATTATTTTTAAACATTATTTTTGTAAACAATCACAAACCATTTGACATATCTTCAATC
CTGAATGAGACCATGCATCTTTTCTTTATTTCCATGTTCTTACGCGTTGAATCTTGCAAG
ACGTACACTTATTCTATTTTGGAGCTGTTACTGTTACTATAAACTACATGTAATTGATAT
GGTGAAAAAAACTAATGGAATCATTAATTTGTTTTGTCACAAAATACAATGCATCATATA
GTTTTTGAAATTCGAATAATATACTAAAAATATGCAAATAATTTACTCTGAATTGTTATA
AAATTAATAGTAACATGTTAACTAAAAGATAACTTAACCTATATCCCGAAACTAAAGCTG
AGTTCATACTCCTAAAATTTTAGCGATAAAATTAATTTAAAATAAATCAAATTTTTAATT
TAAAATAAATCAAATTATTAATTTAAAACAGTCTGTTTTATGGGCTAAAGAGGATTAACA
ATTTTGAAAGAAAAGAAAAAATCAAATTATTGTTTATTTTTATATTTGATGACTACAAGT
GATTTGGATCAAAAATAAAATAATATTTTTCATGTATTAAATAGTGCACAAATTAATAAT
TAACACTACTTTGAATAAGAACTGATTAGAAAAAGTTACAAAAATCTAATATAAGACAAA
ATGACAAATAACAAAGTGAAATTCTTCAATTCAAGAAATAACAATGAAAAAAAATTTAAA
TTATCATCCTGTTGGTATTATTCTTTTATATTCTTATGAGTTTATAAGAGAAATACTATA
AAAATTCTAAATATAAAAATACTATAAAATTTATAATACACACAATTGTGCGTAACGCGC
GACAAAAGGATCTAGTAGTGTAAAGAAATGTTAAGTAAACTGTCATTCACTAAAGATTTA
GCTAGACGTTGATTATGTTTACTCATAACTTATAAAAATAAATTTTAAAAATAATAAATT
TTTGGCCGAACTTAGAGTAATTAAAAAAAAGAAATATTCAATTGAGAAAATGAAGCCTGG
CACACTAATTTACTTTTGAGCAAGATATAATCATACAATCGACACGTGTCCCCACTCCTG
ATGCGACGCACTTTTTTTCTTTTGGTCTTTCTCTGAAAAAAATGAAAAAGAGGGAAAATT
AGGAAAAAGCCCCATCGATATTTTACTAATATCTGACCAGAATAACCTCATGTGAGTCCC
ATTACCCGTCCATAAATATGGGCTTCCAACAATGCAATTCTTCCCTTTTCTCCTTCTAAT
CTCACTCTTTATATATTTGGAAGATTTTTTTTATTGTCTTTTTTTTTTGGTTAAGCCAGG
>BjuA035826
CTAAGTCAGCTTTACAAAGTACTATTCATAGTTCATATATCATTTATGTCATCTTTCTTA
AACATCTTGAAATAACTGATGCTAATTAATAATAAACTTTTGGCTGGCAAAAAAAAAAAT
TTTGTTAATTATCGCTTAAATATTTTATTAATATTGTCTAAGAAGACTTTCAATTGATAT
CATAGTTTAATATTTTATTAGTTTTTTTTGTTAATTTTAGAGATTTTTTGTATTTAAGAT
TTTTTTCCATATTAAGACTTATATTTCTTTCACATATATATATATATATATGTCATAAAA
ATTACCATCAAATCAGTTTTACTTTTTTATTATTTTTTTTTAATGAAAATACACTTTTAA
ATAATTTAATTTAAAATAAAATTATATATTAATTTGTTTTATTCTAACAATTTTTTTTAC
AAAACTAAAGTATCGGAGTCTTGAAAGTTGAATCCATATTATTGTAAATGTACATAAGAG
TTTGTGATTAATATTTAGTGATTCTTGTATATGTGTCCAAGAAAGTTTTAATGGCTTAGT
GGTATCTGCCATATATTTATGTCATACTAACCCGGGTTCGAATCATTTCATTTGCATTGT
TTTTTCATTTTTTACGAAAAAATAAATGAGATGACGTGGCAACTTCGACTCTCTGATTGA
CGATTTTTTGTGCCTACGTGGACACTCTAAGAGGAGCTTATATCCCTTTTAGTATAGTAT
AGATTACTAGCCACTAATACAGTTACTCTAAAATAAAACAAAAAAAGAACTCACTTTCTT
ATTGAGGCCATCGTTATTAACTTAATTTCTACGAGGGGCACTCTAAAAAAAGCAAAAGAA
AGCATTGAAATTCACACAGGGCGATTTGCCACAGTATCAGTGTCACTTTCTCAATCAAAA
GGTTTCCTCTCTCTTCTCTCTCTTTCCTTTTTCTCTCATCCTGCGCGAAACAAAAGAGAA
CATAACAAGAGAGAGTGAGAGAGAGAGAGTCTCACCACAGACACAGAGTCTAGGTCCGCT
TTGTAAATCTCTCTCTATCTCTGAACTTATCATATAGTTTCATCCTTCTTTCCATCACTT
CGAGACAGAGAAACCCGAATCTCCCTTGCTTAGATCTGATCCTTTCCAAGCTCAAATTCG
TTTTACCCTTTTCCAAAGATCGTAGCTTTCAGTATCTTCTTCGCAGGCGTTTCTATAAAA
ACCTTGTCTTTCTCGATTACCATGTTTAGCATCTGCATTCCATAGCTTCCGATGCTGCAT
GCAATCCCCAATACCCTTTCAGATTGCTTCAACGCGTTGATTTCTTCCTCTTCGATGCTC
TGTTCCTCTACTGCATGTTCCTCGAGTCAACCAACCTTAGGGAAAAAGGTGTTACCTTTT
GCCTCAATTTGGTGAAACTCTTCTTCGTTTGCTGCTGAGATTAGGGTTTTCTGATTTGTT
GTGGGGTCAGGATCGTGTTTTATCTATCCATCTGTGTTGTGTTTTTATTTTAAAAGCGGT
>BjuA036326
ACAGAGCTCAAATTTAACAATCCGCATTAACATCAAACAATATAAAAAAGGAAACTTTTC
TGCAGATCGAGAAAGGGTTGTGAAGCGAGAATCGTTTCTTTCATAGAAGCAAATACTTAC
ATATTGCTGATGGAGAGCTAAAGAGAAGAGGGGAGGGGAGAGAGGCTTGGTGTGGTGACG
ACGAACAGTGGATGATGCCAAGTATGCAAGGTTTTGATGTTCTTATTGGGCGAAACAGTT
GGGTTAAAAGGCTAAGCCCATTATAAAGCCCACCAGCTAAACAAGATAGCTGCATTAAAA
CCAATTGCAAGCCGAACCAATTATAACCGAAACCAAACACAATCTTGGTTTAACTCTGTT
ACTTGGCCTACGAGCCAATTTCTCTCTAACTTTGTAAGCCCATCAGGCCAATTTCTTAAC
AAATCTGTGGCACCGGAATGATGTAATCATCATGTCGTCATTTAGTAAACAAAAAATAAC
TATAGCCCTGTTCGTTTGGTTGCCGCAGGTTTCGGCGTCAGCGTCAATGAGGACAGTTGT
TGTTCGTTTCGCAGACGCTGACGCTGCCGCATACTATGTCGCAACCGCAGGTTTTATCGG
CGTCAGCCGTAAGACGCGGCGTTCGGACGCGGCGTCAGACGCAGCTTCCTGCGTCAACGA
AACGAACAAGAGTTGACGCAGAATGTTGACGCTGCCGCTGCCGCCGGTACCTGCAGCAAC
CAAACGAACAGCCCTTATGTACAAGTAGACTTTGGTTACATTTAATGGTAGTTTTGTATA
ATTAAATTAATCATTCTACGGTGATGAAGTGTGTGTTCCACATTGCTTTAACATGTGGAA
AATTTCAAAACAAAGCAAGAGTAAGTCCACCAAATAACATTATGATATTTTCTATGAAGG
CATCTTCTTGGAATATTCCATCCACGAAAGGACGGAGAAACAAACGTGCGTCCCAAAACT
AAACTCCAGCTGGCGTCACAGCTAACGTCAGTCACCAATTTAGATTATCTTCCTTTTTAA
AATTATTTAAAAAATAATTAAAAAATCTTTCGCCAGCTCATCGTAATCATCTCCTCCTCC
TTTAAAACGACCCCTCGGGGTAACGTTATCGCCTTCTTTCGATTCCCCTTTGATCTATAG
CCTTTTTGATTTTCGTTTTCTCTCTCGATCTAATAATCTCTTTCTCGCTTTTCAAAATCA
TCTCCTCCTTCGTTTGATTCTGTTCTCTGTTGATTTTAGATCTAAGATCTAGTAATGATT
CTATGAGCTGCTCAATTCTGTTTCGTCGGATTCGCATTGTACACTCTTTCTCCGTCGTTT
ACCTCTACTACTCTTACGTCTTCTCATGAACTACTAATCTTCTCCGATCTGATTTTGTTT
AGCTCTCTCTCGAATAAAAGTTTTTTTTTTCGTTTCCTTCGATCTAACTGATTCTTTGCT
AGTTTAGAGGAATCTAGAAGAAATATAATTTTAAATATTTGTGAGAATAAAAAAAAGTCA
>BjuA044074
TAATCTTCCGTCCATTAACTAGCTAGACTTTTTATATTATACAACATGCTTGCTTATGTC
ATATGACATGCAATGCAATAAAGGAAGGATTTGGGGAATTTCAAGCTGAAACCTAGACCA
ATTTGAATATCTTAATCTTTTTTTCCAGCTTGGGGAATTTCAATCTGAAACCTAGACCAA
TCTTTCGAAACTAATTAAAAATTGGGTATTTTTTGCTAATGAAAGTAGAATTATATTCTT
AACTCTGCCAAAATTTTATATGCAGAGCGAAGTTTTTAAACCGTATATCACTTACTTCAC
TACCGTTTAACCCGTATATCCACTCAAGAAGTTAATTAGTTCACCGGCCTAAGCACAATT
AATTTGTAGTTCTACAGAAAAAAATTGCAAAACAATATATATTTGTATTTTTTTTCAGCA
ATATATATTTGTCAAATTGATGATTTTCTACCACCATTTATCAGTTAGATATCTCTTACC
GAAATATTAGAAAGGATAATTGCTTCCTTTATTGTCATCTGCAGAATTTTATATGCAGAG
CGAAGTTATTATATTTTTAAGCTCAAGTATTACAACTCTCTTTTTATTTTTTTTTTGCTA
AATTGTAAATATCATTATGAAAATGAAAGTTCGGTTACAAATTTAATTGAAACCACAATC
TGCTAAAAGCCAATTTGATCCTAGTGACCGCAAAAAAATAAAAAACCACTAGGATACATA
GATATTAATTCCAAGTTTCTAACACAGAAAACTTGTAATTAATAGGGAAAAGATCAAGCA
AAACAACAATATAACCACCCTAATCATAACTCTTCTTACTCTACTTGATATAAACCAGAT
GAAGCAAGAGAATGGCCAGGGAGAGTTCGGTCAAGAACTCACCGAAGTGGCTCCGAGCAG
GCATCAACAGAAGCGCCTGGCATACGCCTCCGGAGCTCCGCTGGAGGAGGACCTCGACCA
ACAAAACCGAGCCATCTCGACGGAGAGACAAAGGTTCACCCATAGCAATGATGTTTACAC
GGAAGCTCGAGTTACGGTCAAGCATGAGCGGTACAACAGGCTCCAACACCGCCCACACGA
CACAAAAGATACATCAAAGACTTCGAAGGAACACTAAGTCAACTTGTCGGAGCTATGAAC
ACAAGGGCATGAAGCACAGAAGGAGGCATAACACTCCTAGAAACAGGCCACCTAAAAGAC
AATAGAGAGCTCCGCCTAAAAGCAAGTGAGTCACTACAACTCTCTTTTTAAATAGGACAA
ATCTTGTAAATAGAATTTTCCATAAGAGTTTATAAACATATAATATACATGCAACCCATT
TTCTACACAACTCATTCCTTTTCCTCATATCTCTATAAAACCCTTCTCCCTCTCTTCCTT
TTCACTTCAAAACCACTTCACACAAAACACATATCTCTCTCTCTCTCTCTCTCTCTCTCT
TCAAAACATTTTAATATCATCTTTCTCTAGCACAAAATCATATTTATCAAAGCAAAGATC
>BjuA037531
TATATAGTTGGATTGGGCCTATAGTGAAAATTGAGAGTTTGATTTGGAGTTCTGGTTTGA
TTTTAACTACGAGGTGGGCTTTTTGGGCTGTTATTACGAGTTTGAGATGAGGATTGAAAC
GAGAGAGAAATGGAGAAGATGAAGTTTGTTGAATAATCGTTTATTGAACGTTCACTTTAC
CGTTTACAGACTATGCTATTTATATACATAACATATATACTAAACCGGACTAACTAATAC
TGAACCAGCGAAAGGAAACTAATTCAGCCTAACCAAAAACCCCGGTTTACTTCAATAGTC
CCCCTCAAGATGAGCCACTAAAGATATTAACAATGCTCATCTTGGATATAAGATGTGCAA
ATTGTGAAGGGAATAACGGTTTAGTAAAGATATCAGCAACTTGATCTTCACTCTTAACGT
GTAGTGTCTTCAGAAGACCTCTATCCAGTTTCTCACGAACCGTGTGACAATCCAACTCGA
TATGTTTGGTGCGTTCATGAAAAACTGGATTCGTCGCAATGTATATAGCCGCGGTGCTAT
CAGAAAACAGAACCGGAACCGCAAGTTGAGTGATACGCAAATCTCTGAGAAGAGCAACCA
ACCACATCATTTCACAAGAAGCCAGAGCTAGAGCTCGGTACTCCGCTTCAGCCGAAGACC
GAGACACCGTTGGTTGTTTCTTAGATTTCCAAGATATCAAAGAGGAGCCAAGAAACATAG
TGAAACCCGTAGTTGATCTTCTGCTATCTTGGCAAGAAGCCCAATCTGCATCTGCAAATC
CTGTAAGCCGTAAATCAGAGGTAGCAGAGTAGAAAAGACCTTGACCAACAGTGCCTTTGA
TGTATTGTAAAACTTCCTATAAAATTTTCTAGTATTAAAATATTTATTACACAAATTAAA
ATCCGCCTACTCCAATGTACTTTGATCTGTGTCTAGTGGCTTTGTTAGAGCAAGAGCATT
AGAGGTTCAAGAGGGAGGTTCACACGTTTTACGAGAAAAAAAAAATATTAAAAAAAGTAA
AAGTGATGAACTCACCCCTTCTCACCTCTTTTGCATGATACCCTCTCTCCTAAAGTTCAT
CACTGTAGCGCGGGCCCCACGACACGTGGCGGCCCGCGATTGGTCAATTTTTTTTTTTTT
TTTATAAAAAAAAAATCAAAATGAAAAAAAGAAAAACTTTAATAATAAAAAATTAAGAAG
GTGAACCCCAAAGGAGGGTTCACTGATGCTCATGCTCTTACTCATCTACAGGTAAGCAAA
TTTTTGTCGCCACACGTTACATTAAAAAAAACATTTGTATAGCTCACGCGATTATGCACG
CGTGGTTGGTTATAATGTTTTAATTTAACGCGCGTGTTACACATCACGAGATAAAAAAAA
CAAAACATAACCCTAGAAAGATCTCTCCACTTGATGATCTCTTCTCTTCCTTGTCCGAAA
AAAAAATCCACTTTCCACAACCAAACTCCGATTGTTTCGCAGTTTTCTATCGAGACAGAG
>BjuA044794
TCGTTTTACAAATATTTATTAGTTTATTTTTTATTAATTCAAAAACCAGCATAATAACTT
ATTATTTATGTTTCAAAAAAATTAAATCAATAACATTATATATATATGACAAAAATCTAA
TTAAATATATATGTTTAATTAAAATTTATTAAAGATAACATTGACTTTACCACTGAATTT
ATTATAATTGTTTTATATTTATTTTAAATTTTATAATTGAAAAATATGTTTTAAGATAAC
AACACAAATATAAGAATTATCTTATTTTAAAAAGTTAATATTATTTAAAAAATTCGTTTT
TGGTTATATAATTAATTATATATAAAATTCATTAAGGGTATTATAGATATTAACCGGCCT
AACTTTTAATGTGAGAGCTCCGTTGCAAAAAATTACTTCGCAAATAATAGTATAGATTGA
AAACACCACAGGGTTTTTATATTTTATCTAGGACCTCTAAAAGTCTACGCATAAACCATA
TTATAATGATGTTAATGAGAGACGAGAAGCAAATCTCAAAGGTCCAAGAGACTTCTTATT
TTTCTATAGAAATAGAAGAGCAATTGGTGAGTTATGAAGATATTAGAACCAAATAAATAT
TATCAGCTTTATAATTGACTTATCATCACTACTTTATATGTTGGCTAACAAAAGCATTAA
CTGATTCTAAACTCAAATAATTTTGAAACCCCACAACTAGAAACTACATTTTCTCTCTCT
GATGTAAGCACAAAACACTGATCCAGAACTTGATTTATCCACAATATACATATTATATAC
CCCAGTCGTCACAATCATCATAATGCATGTGCATGATATAGAAACCTTTTGCAGTTCAAT
CATGGATGAACATCATGATCAACTAGATGGCCATGGTACTCTCTCATATACTTACATGCA
CCGGAAACAACTTGCCATTTGGTTATTACACTAAATAATAATCCTACCATGGTCGAGGTA
CCACTTCCTTGTATTATAAACACATCCAAAGTTATGCTTATGTTTGTTGATGAATTATGA
CATCCTGAATGCATGCCTGTAATGGGTTGATAAATTATGACATCCTGAATGCATGCCTGT
AATGGTTATGTTTGTATCAGTATTTTAACATTTTACCAAAAAAAAAAAAAAAAAAAATGT
TTGTATCAGTATAAGGTATAATTTCTCTAGTATCAGTCTCATTCATCGAGCCATCAAACG
ATTCAATATTTCAATGGGACAACCTTATTAGTCATTTTAAACAAACAAAAAATAAAAATG
TATTTGTAGATTTATGGCGACCTATAATTTAAAAATAAAATAAAAATAACTAGCCCTCTC
AATAATTTAAGGAAAACAAAAAACATGCCAATGGGTCATATAGAAGACATATATAAAGCC
ACCAATTTGCAAAAAAGTTTGGTCCACTTTTATGGCTTTCTCAGCTGTATAAACACCCCC
TTGTCATCCAACCTCCACCATTATCTCACCCTCTTTGAGCTCTAGAAAAAGAAATTGACC
>BjuA044741
ATGACCCTCACTAGCTTCCCAATATCCAGTCAATCTCACCCCAACTAAACCCCCATCAGT
TTCATGGTTGAGCTACGCAGCTACACTACTTATAGTATCGACTAGATAAACAAGAAACCT
TCAACAAAAAAAATCATATTTTACTCCGTCTCATGAACGATTGGTATAGCCTTTGAAAAA
AGAAAATAAAACTAGGATTTGAATTGCGGAAACTGAGTAGAGTACACAAAAGAAACAACT
CACAAAACTCAGGATACATGAGTGCTAATAACACGGTAAAGAGTGTGACAGTAACATTCT
CCTATCACGGTATTTTGCAGGGAAGACAGGACAACAAAAAGCTCACTTCAGCTTGGATTT
TGAAGAGCTCATGAGAGGTTTAGCAATGGGACGAGCAGGAGCAGCAGCCCTCGTGGCTTT
CTTCAAGTTATAATTTATCATAGAGAAAGCGCAGATCACCGCAATCACCATCGTTGGGTA
CACATAAACGGTTTTGCTCGGATCGGTATTCACTGGCTTCTTCAAGATCCCTTCTTTGAC
AAGACCCCAAACTAGCAGCAATGATCCAAACATGCCCATCCTACCAGGCTTTAGCAACCC
GATAAAAGCCCCGGCTACAGAGAAGTAGCTCCCTGCAAGAACCTGGCCAAAAATAATCCT
CTTAGTAACGCAAAAAACAAATTATATAATGCTTATAGAATGAACCGAACCGAACCGAAC
CTCAAGGCGCTGAAGATCGGGAACTGCAGATGCTTCTTTGACATTGGTGAGATTGTAAAG
ATCTAACACATTCTCCCACTTTGGAAACGTCATGTTGGTGGCGAGACCATGGACAATAGC
ACCAGGGTATAAGAGACCCTTTATGACCGGAACAGGAAAGATCTCACTAGAAATCAACTG
AGACGATGTCACATGGATCGGTGACATACACATTCCAGATCTACATGGTACCCTGTTTTT
CACATCGTGATATAAGTCAGATTCAAACCAAGTAATGAATGAATTATCCAAGAGTTTGTT
CTAAATTTACTGATCAATTTCAATTTTACTATTGATTTAAATCGATTTAGCTAGCTTAAT
CTAGAGATCTCAGAAGCTAATACATGGCACAAGGAACTAGATCAAATTCGGAAACTTGGA
GAGTGAATCCATTTACCTGAAGAGAGGGATCTGGAGGATGATCAAGAGGAAGTAAACCCA
TGAAGCTATCGACGAAAAGTTCTTAATCCATCCCTTTGATTGCGCTGGATTCGCCATTAT
CAATCCCGGAACGAAAACAATCTAGAGAGAGAGAGTTTCTTCGTAGAGAGAGAAAGACAG
AGTGGACCCGTTGAAACTAGACGATAACGACGAAGCATAAAAACAAACGACTTTATAAAC
GGCACGCGTTTTTGTATCGTAAACAACAAACAGCGAGAAGTTGTTTCAATCAGAAAGGAC
ATCGTTTCAATTCATATAAAATGCTGCCTACTTCGTCTGTTGAAAACAGCAAACAGTTTG
>BjuB006877
TCTCAAGAAGAAGCTTATCTAAGTTAATGCATGGTTCTTTATTGTTCTAGAAAAAAAATT
GCATTCTTGTGCCTTTCTTGGGGTTACTATATAGTTATACCAATTCAATAAAGAAACACA
TGTTTAATTTTATCACTCTTCATATATAATCAACTATTAAGAAAGAAGCATTCATCGATG
GTGTCTATATATATTTCAAAAAAATCACATAGGCCAAGATCATGTATATATATCTCCATC
TAATATTTCATCTATCACATAGTAGACTTACAGAGTAATGACTGGTAAATAAATGGTTGT
GTCAAAGAGCTAGAATTGAAATTTGTCTTTGACTGGTGGGACACGTTAAGAATGTCCGTG
ACTTTAATAAGATTTAAAGCATTGATCGAGGAAAAATGAAAACAGACATGATGGGCGTTA
GTTATGTTGTTTTGGGGGGTTTCATTGTCTAAAGCCAGTTTAAAAGTAAAATTAATTAAC
ATAAAAGCTTTGAATTATAGCATTGTAACTTACTGGTATTAAGATTTCATCGTCTTTAAT
TAACTTTTGATAGAGATGGAAAACTAATTGGATTGGTCATGTCGCTGACGTGGGTACGTA
GCTATTTGGATTGACCACCTCAGCGTGTGACACTGATTCACGTGGCTTGCCTGATTATTT
TCGGTTGCCGAAAGTTGAGATGACATATCGTATGAATCTTGTGCGTGGATCGTTTGGCAC
TATTTGTATGATACTCAAAAGCAGTTCAAAAGTATGCTATCTCACAGAGAACTCTTCATA
CAACAGAAAAGGATGAATCTCATAGCAGGAGTGGATTGATTTTAAGAGACTCTTTCCTAG
TCGATTTCACGTTTCAAACGATCATTAGTTGGTTTCTAGAAATGTAAAACACTCCTCCTA
TTAGTTCGGTTATATATGTATGTCTAATATATTAAATTTTACATTTTCAATTTCACTCAT
AATACAACACTGAAAGATTATATAAAATAGTTGATAGCTGAACCAAAAGATACATATATA
TAACGATCTCAACGATATAGTAACACCCTGGCTACAAGCCAACAAGGCAGCAACTAGTTA
TTCTTGTAATGAATATACTAAAATGAATATTTATCTGTGGAATTAAAAAATGGAATGATT
AATTAAGAAAACTGAAATTTTAATTAAAAAAAAGTGGATTTCATTCGTTTAAGATCTGGA
ACAAAAATAAAATAAACTTTATATTTTTCTTCAATCAGAAAAATTAAATATATGAAATTG
TTTCCATGCTCAAATAAAGAAATCCAACTAAAAATATTCCACACACGTGTAAAACAAACT
CGTGAACTCCGTCTTTGGTGTACACGCGCATCAAACCGCGTGTAGGTAATATTCTTTACC
CTGTTTGTTAAGTTAAAATTGGTCAACGTCATCTTCTTCTTCTTCCCATTAAAACGTGTG
GAATAATCCAGAAGACAAAGACGCCAGAAGAAAAAAAAAAAAAAAAACAACCAACCGGTG
>BjuB007813
TATTTTTTGTCAAAACTTATCGTCGACCATTTTAGAAACTAGATATACATATTTTAATTA
TTGATATAAATATAAATATCTAAATATTGCAAAGGTTACCTGTAATTTCGGGGTTGTTCA
AAAATACTACTAAAATATTTTTCAAATAGTTTTAATTGTAAAAAATATCAAAATTAATTT
ATTAAACTATTACAAGATTTAAAGAAATTAAAAATTAAAACGGTTAACTACATAAAAAAT
TAAGTATTTGTAATAGAATTTATAATTTATTTTTAATTTCTGTGGAAAGGTAAAAAATTA
TATTAATTTTAAATACTAATTATCAATAGACACAAAAACAAAGACTAATCATTATTATGA
TTTAACTCGCAGAAAAAAAAAAATCCAAGCACAATCTCCAACCACTCAAATCCTCATTGT
CAGAAGGCAAAACCAAACGAACGGTCTACGTTTTCCCACGTTACGCTATATAACTGGCTG
ATAGCTACAAGCATCTTAAAAACTCAAGACTCTTTTTATGATTCGTCCACGTAGCTCTAT
GATGACATATAATGATATTTAATTATAACAATATCGTTAAACATAATTACAACAAAACAA
ATAAAAAAAAAATCAAGAAAATTCCACAGAGAAGAAAAAAAAAAAAAAAGAAGCTTTTTC
ACCCTTAAAATGGCTGCTCGTGTCGAGGCGGTAGCAACACACTTGTCGTCTCTCCCAGCG
GCTTCTCTGGCGTTTTCGCAGTCGCGTATCTAAAATTCCCGAGAAATTTTATTTGGTAAG
AATAGATAAACAAATATCATCATCATCTCTTTCCTCTTCTGTTACCCGTTGCTTATATCT
GGATCTGTCTTTGTCGGATCATCCACTTCGCTAATTATTACCGTCTCATCTCTGCTTGAT
ATCTGTTCTTGTTGTTTTTGTTGTTGTGTGTTTCTGAATCAGACAAAAGTAGTAAAGAAC
TAATCTTTGGTAGTGAAACTTGAGTCTTGTCGATTTGATTTATGGTTAGGGTTACTTTCA
AGCTGGAATCTTGGATACATCTTTCTCATGCTTGCTGGGTTTCATGAAAGCAATCGACTT
TAAGATTAAAGTTTGTTTCTTTCCAGATTAACTTTCTGCATTTCTTAAACTAATTTTCTG
GGTTTTGAGTATCATCCCCTGAAGATGTGACTAGTAATCTGTATAGTTTTTGCTTCTTCA
AATATGGTGTTGAGAGAACAGTGTGTCTGGTATGACTTCATTTACATTTTTTTTTTTCAA
TTAGAAAACGTTATCTTAAAATCTGCCATTATTGATTGACCTTTTAATTTGCTTTTACAT
TTGTACACACACATTTGTCTTCTCTTTACCTACTTTTATATGGATGTGAATGCATTATTA
TGTGACACATAGCTCAGTCCTTGGACCTTCTTTGTTTCCATTGTGTTATCCATTCTAATT
TGGTCTTTTACCTCTCAAAAGGAAGCTAGAAGAAGCACTTAGGGATTTTGAAGGAGTAGT
>BjuB007520
CAAAAGCATATAAAATTGTATTGATCAAGGCAAATTACATATACATTTGGTCAATACTAA
TTTTAACTTAACAACTATTTAATTTTTTTTAAAATCATAATTCTTACAACCCTGATTTAG
GTAAAAAAAAACCTTGGACATTCAATGGCATTAATTTGAAGGTAACTGTATCACACAAAT
TTCTCTGCTTTATTTCCATGTCCATAACTGATATCAAACCCCACTATAGAACAATGTTTT
GTTTTTAATATCTATTTTCATCACAAATGTAAACAAAATAATATTTGTCCTTTTCTTTAT
TATCATTTTCTGCTATTAATCTTTTTGTGTATATATCTATAAATTTCTGTTTGGAAATAC
CCGAATTATGTTGGACAAAATGGTAGACAAGGATTTAAATGCACTAAAATATATGGTTAT
TTTTGATAAAAGTGCATGAAAAGTTTGTGGTGTGATCTTTTTCTTGTATGTATTAAACAG
TTTCGGACGAAGAATAATAACCTCGGTTACACTATATAGATTATGATGTTGTTTATAAGA
TTCTTAACTTGTTCCACTTCAACCAAACTTACAGAGTTTATTTATGTGATTTATTGCATG
GTTTTCGTAATTGATACATGCAATGCAACTGCCGACATAACAAGGTACATAAACAACTTA
AAAAAAATCGCAGAAGTGAATACCGTCTAAATGATTTTGGGTGAAATTAGTGTCGGAAAT
TTTTATATCTAATTTTTCTTTTGAAATTATAAACTTCTGCATTTTATTTAGAGATGTGTA
AGTCCGGTAATATTAACTGTTAGTTTTGAGTTTTCGTTTTTGTTTTTGTTTTTGTTTTTG
TTTTTGTTTTTTGTTCTTATGTTCTTAGAGCCATGTTTAGTCTCCGTCAAAACTAAACCT
ATGCTAAGTAAAAATTAATGTTGATTAAATATATATTTAATTCAACTCAGTCGAGATAAA
TTTATATCTTTTATTAATTGTATGTGTTTTTATCGAAACAATATAAGTTTAATATTTTGT
TGATCGTTTTCTCAAAGTTTCCTGTTGGCTCTTATAGACGACATTCTAAAACATGATATA
CGTAACATCCAGTGCTGATGATAACTGCAATTTATTAGTTGAAAAATACAAATTAAAATA
CACTAATCTTACAAAGACATTTGAAACTAATACACTATCTCTATAGTTAAAACTTAAAAG
TAGTGCTAAGCAGCTAAGAGATTAGAAGATAGAGTTTAAAAAAGCAATCTCTAAACAAAA
GGTCTAAAGAATGAAAAAAATTAATTTAGTAATAACTATATCCAGATCGCTAATGGACAA
ACGTTGCAATTTATCTCTTAGATTCCCACGTGCTCTTCTTGATTTTTCTCTATAAATTAC
CACTCATGATTCATTTAAATCTCCCCCTTCCCTCTTGCTTTCAATCCCAAACTCACAAAA
CAATATTACCAATAACCAGTTCAATAAAAACCCAAGTTGTTTTTCTACTAATTAAGAGCA
>BjuB039707
ATCCGATCCGATCCGGCAATATATAAATACATGTATATCTTGATTATATTTTAAAGTTTT
AAATGTATAAAAGTATATAATTATTATTCTAACATATGATTTGACAAATTATATTCACAT
TATTACTTATATAAAAGTATTACATAAAAAGAAGAGAGAAAATTTATGATAATTATAATT
TTTTTCTTAAGTTTGTGTTATTATAATTGTTAATTAAGTTTAATTTTTTAAAAAATATGT
AGATTCACTACTTCTTTTAATTTTTATTTTATATATCATGCAAAAAATATTTTATAAAAC
AAAGCTTGTATCGAATTTTTAAGATTATTTGTATTAATCAAAACAGATTAGATATCCGTA
AGTATCGTAAATATTCGAAATATTTATTTATTTTCCGAATATCCGTTTTTTCCGAATATC
CGTATTTTTCTCGAAGCAAAGCAAATCGAAAAATTAGATATCCGTGGCATTCGAAGCAAA
TCACAAATACCTTCAAAAACCCGGATATCCGATCCGTGCCCAGGCCTAACTAGAGAGATG
TTAGTTAGGGCTTGACTGGTTTCCCCGCTACCACCCGCAAACGCAGCTTTTGCGGTTGAT
AGTGGTTGACAGCGTTTCAAAACAATCATACAAACCGCTACAAATCGCTTCAAACCGCTC
CGAACCTCTTAAAATCAAAAGCTGGTTCCAGCTAGCGTTTGCGGTTGCGGGCGGTTGCGG
TTGGATACAAAAATATAAAATTATTTTTTCTAAATATTTTAAAATTAAAAATTAAAAATC
AAAAATGGAAATATTATAAATAAAAATATATACACAATTTATATATTAATTTAAATTCAC
AATCAATGTCATAATTTGTTTTATAAAAACTTTAAACTATCTATTCATGATTAGAATTTT
TTAAAACTTAATATATATACATTTATAAAGATATACACATATATAAAACGAAACAAAATA
TTCTTTAAAAGTTTTTAATATAAATCTTCAAAAATATATATTAAAATTATAGTTTTCAAC
TAATTAAAAAATTAAATAAATAAAGCATAATATTATTATTAATCATATTATATTAATAAT
TATTATATTTTATCACAATAATATGTTTTTTATATTTTTATAATGTTATAATATGTTTAT
ATTGGTAATTTATTATTAAACCGCTGTGATATTTCATAATCAACCAGTCATAAACATCCC
GCAAACGCAACAATTTTCAAACGTTATGCCAGTCATACAAAACGCAACATAACGCTTGAA
ACCGTAGTCACCCGCATCCGCAAACTCCCGCAGCCGCAACCGCAACCGCTGCGTTTGAAC
CAGTCGGGCCCTTAGTGGAGAGAGTTTCCAAAATGCTGAAAAGAAACCCACCAAAGATGT
CAATACAGTTGTCTTCATGTAGTTGTGTCGTTAAATAGCATCTAACATCTTAATTAAGTT
TAAGCCCACACTAATCTCTCTCTCTCTTCCATTTTGATGATAAGACATCTAAAACCTAAC
>BjuB008492
AGCCATATCTCCGGTGTAATATTCTATTTTTAAAAACGAAACTCCAAAATGAAATTAGAT
TTTGTTCAAATTGTATTCTGTTTTGGAATAAAAATAAAGTGATTAAAAAATAATTAGATT
ATTCCATTTTACAGTAATATTATTTTATTATATTTTGAAATTGAAAATAGAATAAGATTA
AAAATACTGTAATATAAAGTTTGGATTGGAAAATAGAATAGAGTTGTTGATGGTTTAAAT
CACCAACAAAAAATTAGTAAACTTGTCATTGTCACCAACATAAACCTAACTGGGGGTTAT
TGGGTCATGTATCTTAATAAATTTAGAAATCCAAACTAAATTCAGTGTATTAGTTTTATG
ATTTTAAAATCTATATTAAAATCATGTGTTACTAGTTTCATGATTTATAAATCCTATTAC
AAATCATGTGTTATTTAATGATTTACTGATGAATTTGATTGACAATATATCTGAAGGAAT
TTGAAATGAAATTATTTGTTAAATATACTTTATACTCGTTAAATAAAATTAGTAATTAAT
TAAAATTATCATGTTAGATTTTAAAGTATTAATATTTTACTTGGATTTGTAAAATATATG
TGAATTTTTAAATCACTAAATTTTTTTAAAAAATTAAGCAAGTAGTAGAAACGCTGCACC
AAATTTAAGCCAACAAAAAAGGTAATAGAAACGAGGTATATACATGATGAGTTTGTTGTG
CATGCTTTCTTTAGCGCCATGCAAACATATACACACGTAGTTGTGGCTTTAATAAGTCCT
GACTTTGTCTGTAAGTACATTTGTATGCTGTAGACAGTAATAATGGTCTTAAAACCACAC
GCTCTGTCAATAAAGGTTGTTTCCCTAAGAAATCATGACCAAGAACTTTAAATGCAAAAA
CAGAACAATCAATTAAGAACTTCAATTTTATCAAAAAAATAAAAATTAAGAACGTCAAAT
CAGGTATGTAGTGAGAAAAGATAACAGAGAACATTTTATATGGTCTGCTATTTTTAGCCA
TTGGATTAGGGCATCTTATCCCTGGTTTCTAGAGGGGTTTTTACAAAAAAGAAATGTGTG
TGGGCTCCACAATAAACACAATAATCGGTTTCAAAAGACGCGAAAGAAGGATCGCTGGTA
GTGGGTTTTCTGCACTGTTTGCGGGTCACACCGATACGTGGCGAATCCCGGTATATTTTT
TATATTTTTTTTTATTTTTTTTATCGGACAGAAAAAAAAGAAAAAAAAATTTAAGAAACC
CTTTTATGGGGATAATCATGGTCTTACAGCTCTTGCACTTGCACTTGTGCTCTTGCATAA
ACATACGTGTTCTTTCAGAAACCAAACAAAACGTTTTCAAGATTTTTGGTGTTCGATTGG
TTTTAAGACTTTCCGTGGTCCCCAAGAGAGAAAAAGTCTTTGGTTCGATATTCTCTATAA
CCTACTACTCTCTCTCTGCTCTGTTCTTCATCAAAATCTTAAGAGACAAATACTGTATTG
>BjuB008568
TAAGTTGTATGGAGAACAATAGTTGGATTCTCAAAATAAACATCTATGAACTACATACAC
TATTATAGGGCAGAATTTTATCTTAGGCGATTGCTCACATAAGTATCTATCAATCTACAA
TTTGTTTAGTTTGCATCAGAAAAAAGATAACCATTCAGTTTATTATTTATAAGTTATATA
CGAGAAAAAACATATCGAATATGTAAGATCGATTTGCCTCTGTACTCTAGATTAACAATA
TCAATTCTATTGAACTTCACAAAATTAGTTTAAAAAAGTTGGTGATTAATCATTGGACCT
AGAAAATCGTTGGAATAACACCATAGTTATAAAAAAAATGGTGAATCAAAAGGAAAGAAG
TTACAGACACACAATTCAGATCCCTTTGGTTGCACTGAAGAATATTAGTTTTTAATAGAT
CCAAAAGCAAATAATGTTCATTCATTATTATGATCTGATGACCATAAGAATCACTAATTA
TGATTTAACCTCGAGGAGCAAAATATCCAAGCAAGATCGCCAAGTAACCACTCAAAAACT
CATTGTCAAAAAATAAAAAAAAACTCATTGTCGGAAGGGAAAAAAAACAAACAAACGGCT
AACGACACACCACGTTATGCCATCTAATTACAAAGCATTTAATATTTTAAGACTCTTTTT
ATCATTTGTTCTCGATACTAATTATAGATATTACACAAAAATTAAAAAAATAAAAGAAAA
GCTTTGACCCTTAAAATGGGTTGCTCGTGTCGACACGGCAGCAGCAACACTTGTCGTCCT
TCCCAGAAGCTTCTCTGGTGTTTTCGCAGTCGCGAATCTAAATTTTCGAGAAATTTAATT
AGGTAATAACATTTATATATTTAACCTTTAATCTTTATTATTATTATCGGTTTCTTAAAT
ATATCTGTGGATCTATCTTTGTCGAATTATCCACTTCCACCGTGTCTTCTCTCCGCTTAA
TATCTGTTCCGATGTTGTTGATGCGTGTTTTTAAATTAGACCAAAGTAGTAAAGAACTAA
ACTTTGGTAGTGAAATTGGAGTTAATAGTGTCTTTTTGATCCGATTCTTATTACTTATTA
GGTTTTTATCCTTCTGGGTTTTCGATTCGACCGATTAGTTAAGATAAAGTGGTTGCTTTT
CTTCTTGTTATATGTATAATTGTGCTGTGACAGACAGACAAAGTAATTTGTTCAAGTTAA
TCCGTATAATTGTGCTTATCTAGTATGAATTCATTTTTCTTCAAAAAAGTCTGTTTTTTT
AATAATGACAAACATTATCTGAAGATCTTCCATCATTGATTGACTTTTACTTTGCTTTTT
ACATCTGTACACACACACATTTATGTTTTTTTTGTTGCTTTGGTTCTCTTTATATGGATG
TGAACATGCATCATGTGACACATTAACCTCACTCCTTTGGAACTTTTTTCTTTTCATGGA
TTCTTAGCATTGTGTTTTCCACTCTAATGCATCTGTTACTTCTAAGGACTAGTGAACACA
>BjuB040834
ATCTTGGTTTTCCTTATCAGCTAAATTATGGTTTTCAAAAATGTTAAAATTATTACAAAA
TAAATTATCTCGATTTAATATTTAATAAAAACATTAAATTTTCATATTTCTTTTTTTTTT
TGCTTAAACTTTTTTTTGCTTAAACTTTTTTTCATATTTCTTGGTTTCTCAATTTATCTA
TAGAATCAACCAAACCTAAAAATCTAGCTCTAAATTTTTTATATACATTGGTGTGTTATT
AACTTTTCACATTTCTCTGTTCTCAATATTTCTTCTGAATCACCTACTAAATTTAAATTA
TCTAAATTTTCTATATACTTCGAATCGGAATATTAGTGCTTTATCATTCAATGTTACCTT
GTAGCAAGCAAGTATATATACTTTTGGTCGTAGGTTATGAACCTTATAGGGTTCTTTACA
TAAAATAAAAGCATTGATCTCATATCGCATGCAAAGCGCCGGTTGGGTTCAGTTAATTGG
AAAGTGTTCCTTAGATTCTCTATTTCTTTTCGGTTTAATTAATTTTACTCCACTCTTTGT
CTACTTTTTTTTTCCTTTTAGATTGAAATGATGATTCTAGTCCCTCTTCAGTGTCCATCC
CGTGTAAAAAGAAATCGAGAAGATTTTTTCTTTTTCTTTAAGAAAGATGACTAAAACAGT
GAACACCAAAGAACCACCAACTCTATCGTGGCTGTCAAAATCACAACAACAAAGTATATG
TTCATAAAACAAATATAGGGGTGGCGAATAATACAAATAGTTTGTGAATTTTTTTTTGAA
ACTTATAGTTTCTGGATTTGAAGAAAGGAAAAGAGTTAATTGTGATAAAAAGCTTCCTTT
TATATTGGAGTAATGCTAAACCCATGGATGCAATGAAAAAATGTTTATTCGAGAGAAATA
AAAAGAATTATATGATCAAATAAATGGATTGAACTACTTGTGGAATGTTTTCCTTAATGT
ATATAAATTTCAAAATAAAGTGTTTGTTCGACATTTTTTCTGCCGACCATTCGAGCAACA
ATAATTAATTCCAATAAAATTAAACGAAGTACTGAATTTCAATTTGAAAGGTATACCTTA
TCTAGAAATATAACAAAATATGTCATTTACAATTAGGTCTGTGTAGATATTAAAACGTGT
AAAATGTGGATTGTTATCTTCATCACCAAGCTATTACATACATTCGGTTATTTGAAAATT
CAAAATTTCTATAAAACAAACAATCGCTATATGGGCCTCAAACGAGCAATGGTGCCCCAC
AAAATATTTTATGCTTTTACAAAAGTTGGCTCCAAAAATTAAAATTGCAAATTTGTAACC
CCACCATAGTGCAACATGACTCAAAAGCTGTTTATACGTATAATATACGATCAAATACCG
TATTTACATTTGACTAAAATACCCCTCTTTGTTTGCCCATAAATAACAGCCTCCAACAAT
GCAATTCTTCCCTTTTCCCCTTCTAATCACTCATCTCTCTATTAGAAAAATTAAGTAATT
>BjuB040792
AAAATACAGCAACTTATAAAATAAGGCCCGATGGGCCTATAAATGTCATCTAAATGTCTA
CCGGAGTAGCTGGTAAAGAGCCCGTCTTAAACAATAGCATTATGATTTTGATGCCTGTTT
TTTTTTTTTTTTTGGGTGAAACTTTATCCATAAAACAATGAGTTTTTCCTTTTAGAAATT
GAAAAAAAAAATTCTTTAAAACCAATGAGCCATAGTCATTATTCAGCTAGAAATTTCGAT
GTTTCATACCATTTGTTTAGTTTTGTGTCCAAAATCCAAATAAGTTGCACGATATAACAA
ACAGGAAAGATATATTAAAGCACCATTTCAAAAAGACTTAGAGTATTCATCTAATAAATA
AAAGAAGTATAATCTTGTGAACAAAAATAAAATAAGTATAATCTAAAAAGGGTTACCATT
TTCATCAGATAAGCTCTAATTTTTATCTGTCTAGTGGTAATATTTTTATTAATAAATAAA
TTATATTTTCCTAGTTGTGATTTGCTTTTTTCTGAAGAAAAAGAAGTGATTACTGATTAG
TAGTGTTCCCTCATGAAATAAATGAGTAAAGATGAGTCACAACAAACAGTAGGTACCGTG
TCAAAACCTTATCCAGTAACACGTATACCGCTGGACATCTCCTTGTCGCACGTGTCAGAT
CATCAAACCCTAAATCCCAAAAAAAAAATTAAAAAAAAAAACTTTCCTCTTTCATTCGCA
TTCATCTCCTCCTATCGCACTTCGCCACACACACCAAATCGGGGCAATAATCTCAAAAAG
CTTCTCTCTTTTTTTTAATTCCCTTCTCCCTATCTTCTTCAATTTCCAGAGAGAGAGATT
CAATTGAAGCAGTAAGAGAAGCAAAAATTGGAATTTGTAATCTTCTTCTTCGGAGCTTTG
TCTGATCTGTCGGAGAGAGGACGTGTCTCTTGCATCTTTGTCTGACTCTCTCTCTCTATC
ATTTAGGTAAATATATCCGAGCTGGACTTCCACATCGGTCTGTTAATTTTTATTTTATTT
TATTTTTTCTAATCTCTCCTCTCTCTCTCTCTGCAGAACACTTTTGCATGTACTCTGTTA
TGAATGATTTGTCTATTGATTGAACAATTCTGTAATCAGAGGCTTTGTGTAGGAGAACAA
TTCATGCATAGTTCATGTAATCTAGAGGTTGCAGATTCTGTTTCTCCTGTTAGGTTCGTT
TCACAACATATGATGTACTTTTTTAGTCAACTAATAAACAACAACATAGCATGTACTTGC
TTTGCTCTTTGTTCTGTTTTAAAATTATTGTCGTCTCGAATTTTGAGTTTGCTCCTCTTG
GGTAATTTGTGTTCTGTAGTAAAGTCTCTGTTTTAGTCCGATATGTCGCGTAGAAGAACA
CAAAGGCTTCGTCTTTTTGAGTTTTTTTTGGATGATTAAATCCTCTGTTTGAGGTGCTTC
CCAAAGTCTTTTTTGTCTTGACAGATTCTTGCTCCTTTGTTTGTAGCTGCTGATAAAACA
>BjuB045228
CTATAGTTTTTAATTTCCCCTCAACTTTTTTTTGACAAAGGTTTTTCAGTTTTTCCCCTC
GACTTAACTTTTGCTTTTAGGGATATATTTTTTTTTAAGAAAAAAAAAGCAATAGAAAAC
AAATAAAAATTTTCATCTGCGTTCTTCTTTGTAAAAGAATCTGTACTTTTTTTCCTTTAC
TCCTAAGAAATCACAGTTTACTATTAAAAACCAGGCAAGTTAAACTTTCTAGTTTTTGTG
TGAGCTTTTTCTTGCGCTCTTTAAGTATGTACATACAGTCTAGAAAATTCAGACGGGCGT
ATTTAATTTAAGATGGCTTTTCTATAAACATAAAAGTATAGTTTGATATCACTAACTGCA
TATATCCAAAATGATATTTCAAAAATTAGGCTCTAGACATCCCTGTGTATACATTTTAAC
ATTTAAATTAGAAAAATAAAGTGAGAACAAAAAAAATGCATTTTATTTGAAAATATCTAA
CTAATGGGCAAGGGTTTACATGATTCTGAAGTTGACATTCGTGCGGTAATTTTGTTGCTC
CCTCAAGTGCGGGTATAATTAACGTTTTTTAACAGGGAAAATGTCAAACCAGAAAATTGG
TCCCAATATATTATTGATCAATAAAAATCAAAAGTTTGACCAACAAAAAAAAATCAGAAT
ATTGGAATATTAATTTATCTAGTTAACATGATTTGGTTTAAACTTGTTTGATCTCGATTG
TTAATGATTTTCTTATTTTCTCTTCAGATTAAGTTAATTAGATTATTTTTGAAAATATTG
CGGATTTATGTAGAAACTCCTCTATAAACCTTTTCAAGGGTAAGGAGTTCGACGAAAAAA
AAAAGGGAAAAAATAATCATCCAATGGAATCAAAACAAATGTATAGCTTCTTGTCAAGTT
GCACAGACACTCAAACGCTGTTCTTGAAATTTTCTTCTATAAATTCATTCTCATAAACCA
CTCACATTCCCCCTTCTCTTCTCTCTTCCATAATTTCGCCTTCCTTCTTCTCTTGATCTC
ATTGTTTCTTCCTCGCTTCAAGATTCATTTTCAAAGATCTCAACTCTTCTGTGGGATTAC
ACTATAAAAACAAAGAGAGAAAAAAACATTGATGCTTAACCAGCAGTTCTTGGTCTTTGA
GACACATGTCTCCAATTATACTCAGTGAGATCTTCCTCTCTGGGTTTATGCTAAACTCCA
CAGTCAGGCGCAGGACCCATCTCGTTCAATCTTTCTCTGTTGTCTTCCTTTACTGGCTTT
ACTACGTCTCATAGTTTCTGAAACTCTCCAAGCATAATTAATCTTTCATATATATTATAT
ACTCTTATAACTATATCAAAACCCTAGCTAGTTATCTTTAAAATATATTTTCTTTTGTTT
ACATTTAGTTTTTTTTTGTCATCAATCTTGGTCCTGTCCTGTTTTAAATTGACCCTAAAA
ACCATTTAAAAAAAAATATTATATCTCTTCTCTTTGGAGGCTTGTTTGTTAGCTTACTGC
>BjuB045319
AGTAGACTTTCCTAATCCAGTAGATTCTTTAAGAAAACTATAAAAAAATGATTGAAAATG
TAAATTAAAGATCGGTGACACGAAGGGTCACTTGTATTGTGTACCGAGTCAAGGATAAGA
GCGGTCCATAACAATGAAGAAACATTAATAAACAAAAGGTAATGAAAAAGATAAAATAAA
TTAAAGAGAAGATCACATCACATGTGAAGATCAACACAAAGGGTTATGTGAGTAATGGGA
CACCAATACTGATATATTATAATGTTTTGTTGCTTCATTTTAGTACTTTACGAGGGCGTT
GAGTGCGCCACGTGGCAAATGTCCATCCCTTGTAGGTGCAGCAAACGTGATAAAGATTCC
GGAACTGATCACCCGTTCCCTCCTCCACTTTTGTATACAAAAACACCGAATTGTATAACA
ATTTATTCATTTTTTAATTTTATAACATTCTCTATTTTTCTCTGTTTGTTAGTATTATAC
TATTATAGTTTATAACTTTGTGTACGCATCTTTGTAGTTTTACTAGTAGTGAATCATGAT
GTTAAGATCACTCCACGGTTGATTTGGCAAAAATAATGCGATCCCTAACATGGAATAACT
TTGTATTTTTGTTGTTGCTACGTTTTTCTCTCTTTTCAAATTTCCATTGATCTTTCACAA
AAAAAAAAAGAAAAAATTCCATTGATACCATTGGATAAATAAACTAAAGGTTCTCTTAAA
ATATATGTAATATCAAGCCAATGACTATATTTAGAAGTTTAGTATCAGCAAACGATTATC
ATATATATTAGCCGAGAAAGACCTGATTTTGCATAATGTCCGTCTACCCAATAAATCATC
CGGCAAATTACAATATTCGTTTTGTATTTTTTTTTTAAAACAAAATTCATCTCGTTGCCG
ACGACGGCGATTAGAAAATCTAACGGCCAGCATCCTTACACTTTGCGAATTATTATTCGT
TGGAATCGCAACATATGATAACGATTTTTAGTAAGAAAAGCAGCGTTTCTCATTGGGACA
CGTTGTCCAATAACTTTCGCTCACGCACGATCTGACGTCAAATTGTTTTAATACCTTATC
GAGAATAAAATAATCCCCGAGTCCAAACAGTCGAGACCCCCCTTTATATCACGACGAGTG
TCACGCCTTGGACACATGTCGCTCCCTCCCTCTCTATATTTCTCAGATCTTTTTTTCTTT
CTCAAAAAGGAAATACCGAAATTAAAAAAAAAAAAAACTGAAGGTAAGGAAAATAAAAAA
CTTTCACTGATTGGTTTCTTGTTTCAGATTCGTTGATTGGATCAGAATCATGAATTTTCC
CGCCGAATATAAGCTTATGATTGGTTGTTTTGGAGAATTATTTGAGATTCTCCTCTGTTT
TCACTCTTTGCTCTGTTTCTGGAATAAAGATCTGATTTTTATTTAACCTCTCTGTTTTGT
TTGTTTTACTTGAAGGGAGCTTTTGGATCCAAAGCTTGATTTTTCAGAAGAAACTAAGAG
>BjuB009536
ATTTAGTTAAGAATAATAAGAAGATGAAGAGTGGACCCTGATCCGAAGATATCTCAGTGG
TATGTTGCTTTAAAGAGCAGCTTGACCTCCGCTGACAAATTTTTTACAGAACCTAATAGT
AAGAGTTTATGTCATCATCCTCTGTGTTTATCACGTAGGCTGAAATGAGCAAGGACCTTT
CACTATCCCTACCTCTTTTGATTCCTTCTGTCTTCTTGTTTATTAGACATTTATTCTGTT
CTTTTAGCAACGTTGTTTTTTGTATGCCTATAGTTTTGGATCAATATGTTTACATTTTGA
ATAATTTACGTTTACCACTTATACGACAAGTCTATGTTAGAGATGTATATATATGTCACG
TGATTGAATTTTAGCAGGATTCGATATTATATTGTGGTAAATACATATATGTGGAGGAGC
CCGAGCCAGAGGTGGGGCATTCAATTATTTGCCTTTGGTTGGATGATTATTTCGGCTTTT
GAATTTTGATTTATCGGGGTTAAAAAGTCATGACCAAGATTTTGATAGCCTGGTCCAAGA
AATCAGTTTTCGTTTGCAACAGGTCTTAAAGTCTAGTACTAAATGGGCCAGTAAAAGGCC
CATTCATAGTATGCGTCATCTCCGAAGGATAAAGATAGCGAAGTTAGAAATGTGATGGCA
TTTGTAAATTGATCAGGACATCGACTACATCTACACGCATAGTCGATAGTTTTTTTTTGT
TTTTTTTTTTGGTAAAAGACTTGATCATAGTTTGAGCTTTAAGCTGATCGATCTTTCCTG
CTAATGTTGAGATCATTCTCTTTGTTGTTTCTGCTAGTATTTAGTTTCAGCATTTTTTAT
TTCCTTTCAGGCATGTATAACCATTCCAAATGATTTTGGTCCAGTGCAGGTTGCGTGTTA
TCTAAGGAACTCTAGGGTTCCTGCGATTTTAATTTTTTTTTTTCTGTTCTTTCCTTGCTG
AAGTATCATGTTATGTCCTCATGTTATTTGTGATAATTAAAAATTATTTTTGGTTCGGTT
CGGTTCTGAAAGAAATGATAGTCCGGTTCGCTTCTAAACCTAATCCAAACTATATAACAC
TGTCACTAGGGGTGGGGCCGTGGGCCAAGTGACAGAATAAAAGAACTATGCCAAATATGT
CAAAGACTCAAAGGACAGACCCATATATGTATGGACCCACTGTCCCTTAACACGCTTTCC
ATTATTTCACCAATCACCGTAAGATGCTTCAGATCCAACGGCTGATCACTCACCCACGTT
CCCATATCGTTGCCCTTTGGATCCTTGTATTTCCTCAAGGCTCATTTTCCTCCACGATTC
ACTCTCTCTAACCGTCAGATTCACTTGCAATCTAACGGCTGTGAACACACTAATCTACTA
TTCCTTCCCGACATGACTCTCTCATAACTAAGGATTTCTTGTCCCAAGTCCCGCTCTTTT
CGTCCTCTCTCTATCTTCGATTCTTCATCACCAGCTTCCGACACACAAAGAGGAAGAAAA
>BjuB013140
GGTTGCAAGATGACAAGATCAAGGGGTATCTACGACGAATGTTATGATCTCATGTTTGGA
TTATGCATGGGTTTAAACCTAAACCTTCTAATAAAAAAAAAACAATATGGATCAAATATG
TAAATTTCTTGGTAAAATTCTAGTTTAGTAATCATTTTATCATTAAAGAAAGTTCAGCTA
TCCATTTACGTCTTTAATATGAGATATTTTAGATCTACCTTTTGTGATACTAAGTAATTA
GTTAACACCACGTTGTTTTATATATGATCCAGGACCTCTAGTTAAAATTCTACAGGAAAC
CATATAATAATTGATGTTATTTGAGAATAGAAGCAAATCTCAAAAGTCCAAGAGAAAATT
TTCTTATTTTTCCAGAGAAAAAAAGAAGAAGAGAAATTGGTGAGTTGTGTAGATGTTGAA
ATTAATAAAGTATGTATATATATTTATAAGCATGATAAATTGACTTATTTGGCATCATTA
CCACTTTATATGTTGGCTAGCAAAAGCATTGTTTCTAAACTCAAATAATTTTGAAACCCC
ACAACTAGTAGAAACTATAAATTTTTCTCTCTGATGTAAGCACAAAACACTGATCGAAAC
TTGATTTTATCCCCAATATATACATAACGTGCCCAACTCCTCATGTGTCATTATCATCAT
AATGCATGGGCATGATATATAATAACCCTTTGTCAGTTCAATCATGCGCGAACATCATGA
TCATGCATCATGTATGTGCACCTGTATAATGCCACTAGATGTCCATGGTACCCTACTATA
CTCACATTGCACCGGCTACAACAACTTTCCGGCCACTTGGTTATTAAACTAATCATATCA
TATGATCGATGAACCACCTCTATGTCTCATCAAATACACACACACACACCCATATTTATA
GTTATGTATGTATATATATATATATATATATATATATATAAATTGTGTGTATGATACACC
ATGCTTGCACTGATTATCAGGTTATGATTAGAACATAAGGCATGCGCTTCCCATAGTATT
CAATCTCATGCATTAACAGATCGATGAATAAACAATATATATATATATATATATATATAT
ATATATATATATATATATATGTAAATGGGGTCAACTTAATGACTTATAACTTATAATTCT
ACTTCAACCTGTTTATCGATTTAATTAATCTTTTTACAAGAAAAAACGTTCTCTTTAGTG
ACTATATATATTTGTAGATTTATATGGCAACCAGTAAATAAACAAATAGTCTTCTCGATA
ATTTAAAGAAAAACATGCCAATGGGTCATGTAGAAGACATAATCTAAATTATTTTATTTC
AAAAGCAAAACCCTTAAGCATGTGTCACGAAAGCCACCAATTTGCAAGAAAATGTGGTCC
ACTTCTATGCCTTTATCAGCTGTATAAACACTCCTTCTCATTAAGTCTCCACCATTAACT
CATCCTCTTTGAGCTCTAACAAGAGGGAGAGAGCGAGAGAAAGAGAGAGAGAGACTAACC
>BjuB002172
GAATAATTTCTTTCTCCATCTATCGTGGCCAGAATTCCTTCAACAATTTTCCGACCTCCG
CGAGGCGAAAGGAGTATTGTACCAAAGAAGCGGCAGTTGCGTTTTAGGATGCAAAGTTGT
TTCAGCTCTTTTAAACCAAACTTGAGACCTTCTTCCCTTGCTCGAACCCACGAAGTCATG
TAATAGCGCCAGAAATTCGGACACGTTTGAGTAAAGGCCATTCCCAGTTCTGCAAGAGCT
TCGAGAATGAACGATGGAATCAGAAATGATAGAATCCTTCCCTGAAGTGTATGTCAGGTA
AGCCCCGTAAAAACCAGGCCTCACATTCTCGGGAGACTCTCCAGCCTCAGGAAGGGAGAT
CGTAACGCCGTAATCGACCCCCCTGAGCTTGTAAATATCATCAAGAAGCTTGCCATCAAG
GACTGTCGGAGGATGCGGACCATATTTTTCATTCGCCATTTTCTGAACTATATATATATA
TATATATATATATAAATAGAGATAAAAGTCTCTTTTGGTTCTCTTTATGTGTTTTTTTCT
AGTAAAAAATTCATTTTAGAGTGTTTTGAGATACCTGCCTTCAATTTTTAATATCTATTT
GACATATAATATATTTACTAAAACAATATAATTTAGTTTAAATAGTTTCAGAGTCATAAA
TTATTTTATTTTCAATGTAGTAAGAATATACATCTATACAGTGTACATAATCAAATCAAA
TAAAATTTATTCACATGAATTGAGAGGCACCAAACAGATCTTATAAGATCAAGAATGAAA
TGGAGGAAAGCTAACAAATCCGCCTATTTTACGAATGTGTTAGGAAATATCATGTTATTG
ATATCTTATTTTTAGCAACATGTTTAGAATACCTTATGTTTAATATAATATGTTATAAAT
ATATATATATATATATATATATATATGTATATAGTTACTTAAATTTATGGAAAAACTCTG
GGCGTAACCCGGGAAAGGTTCTAGATAATTTAAAAGCCATAAAAGTAGAAGCCTTCAAAG
TCTTAGAGCATCATTATTGGTGGTCCTCGGTTGAAGTCCCTTATCGGAAAGTCCCTTAAC
TTTTAACTAAAAACGCTAAGGGACATCCCTAAAATCCCTTATTTATGGGATGTCCCTTAG
CGTTTTTAGTTAAAAGTTAAGGGACTTTCCGCTAAGGGATTTCAACCGAGGACCACCAAT
AATGATGCCCTTACGCAATTGGACCCTATGTTCTCAAAAAAAAAAAAAAAGATAGCTAGT
TGGTTATTAGTTACATCTAATGCTACGTAGTCACGTATCCAACAGTTTCCTCTTTTTCTC
TTTTGGTCTTTCTTTATCACAATGACAAAAATACCCTCGGTGGGTGCCGTAGTCCGTCCA
TAAATATGGACCTCCAACAATGCAATCCTTCCCTTTTCCCCTCCTAATCACATTCCCATA
CATTTTAGAATATTATTTTTTCCACCTGTCCTTTATTTTTTGGTTCAGCACTAAACCATC
>BjuB010770
TACAACCGTACCGCACCACACTTAATAACAAAAAATCTCTATATATATTTATATATCTAT
ATATTTTTAGTATTATTGAGACCGTACATTAGTTATTTCATATGTTGTCATTTAGACCCT
AAAATTTATGGTGTACACCAGTTAAGCCTCGTGAATTAGTTATTAGTGTAAGGTTACCCA
CTACCCTCATTTCATTCATCTATGAATTAGAATGCATCTCATCAATAAGCCATAAAGAAA
ACATAATTATGTTTCTCTTTATAGTTGGTTCTATCTATAACTTTCCATGTGCAAACTCTA
ATTCATAGTTTACCTTCGTAACCTTGGATTATCGAGTTACACTTGCAAACTTCCATGCCC
TGTAGGATGAGCGGAAGCAGAGCAGGATGGTATTGAACCGCGAGTCGGCTGAAACATTGG
GCAACAGCTCAGCAAGTTGTGTTGTTGTGATGGTCTATGCATGTGAAGATGATTAAAAGA
AGTGACATAATTATATATCATTTAAGTGAATTTATTTTTTCGTTTTACATCTAAAAGAAT
TTAAAAATTTAAAAATTGGTTATATTTTTTTAATAGAATATAATTTAGCAAAAAAAAAAA
AAAAGAATTTAAAAATTAACCTAGTGTGTCGGTCACCTGAGAAGTCATTTTCAGTATTGT
GTGAATAAAGATAAAGCACATGAAATTATCATAGTGATTACGGAACCAGTAACAAGCTTT
TCAAATCTCCTAATGCACTGGCCGTCTAACAAAGGTGGAACCCACAAAGTGAGAAAACCG
GCGTGATGATCCATTGTCGATAGGCGGTTGGGGCGTTACACTGTGGTCCATGCTTGTTCA
CCTTTTCGACAAATGTTTTGTAAAATCTCTTAGCTGTGTCAACTATCTAACACTATAAAT
CAGGTATGGGGAATAAAGTCACTTTATGCTACACTAGTACTCACAAATTTCGAAAACCAT
TGGATTTTTAAATAAAATGTGCTCTTAAAAAGTAGATATGGTAGGAAGGTTCCTCGATAC
GTAACATGGTGCGTTTACGAGTTGCTGCCTCTCACACTTTCTTCCTTATAATAATTAAAA
AGTTGAACTTTGATCGTCCCGTAATAGTTCCTTTTATTACCTCTACTTTCAGTTCTTTGT
AACTTATCAAGCTCATGACTAGAACTTGTCTTAAACTTCGTTCTATCCTTTACTATTCAA
GTGCATATTCTCTTAAAACTATTCAAATGGCAACAATCAAATCAGTTTCTAAATTCAATA
GACATATAAATGATGTACAATTTGATTTACAATAACATTATTGCGTGAGTGATGAAACTT
TAACACCACCAATGGGATATATATTATATACAAAAATAAGCCTCGTGGATTAGTAGTTGA
TCAGTGTGAGGTCACTAACCACAATTTATTCATCTATAAGAACCCAACTAGAGTCTAGAG
TGCATCACATTAGTACCATCATAATTAAGTCACGAGCGAACACAAATATTTCTCTTTAAC
>BjuB011393
AAATTGATAAAACAGTAAGATACTGTACCTAATTAACGTCAATCTCAGTTATTTGCTCTA
ACCAAGATTTTGATTATTAAAGCAAAAAATGATTATTAATTACTATAAATGGCACGTGTC
GATCTGCTATCCATCTGTGGCTTGTGCGATTTACCCATAGTCGACATGCGCACACAGCAC
ACACATGTCCGTACGATGAAAATTAATTTTAAACGAATACAATATACTCCATCCGTTTCT
TAATATAATTCGTTCTAGAATTATGCACATAGATTAAGAAAAACATTAATTTTTTATATT
TTCTAAACAGAAACATCATTAATTATTTATCTAACCACAACTCAACCAATGAAAAAATAG
AAAATATATTATGATTGATCATATTACATTAACTGTTAATAAATTTTACATAGAAAACCG
AAAACGTCATATAATTTGGAATAAAAATTTATTCTAAAACGACTTATATTAAAAAACGGA
GGGAATAGTATATTATGATTTTTTTTCTTTTATTATGAATTACCGCCTCTACATTTCATC
GTTTGGATTAAAAACAATGAAAGTTTCGATTCTAATTCTTTTTTGAAGAAGAAGTTTTAA
TATTATTGTTAGTTGTTTTTAAGGATTCTCTAAGTATTAGCAACAAATAAAGAAATGATG
ATCATCAAACTAAAACTTACAGTCTTTCATATTTAAAATATATGATATAATGATCAAAAT
ATAAATTAAAATTTAAAATCAAAATATAAATAGAAATAAATTTTATTACAAATAAATTAA
ATTTAAATAATTTTTAAATACCAAAAAAATATATAAACGTACAAATAACAAAATCGAGAA
TATGTCTCAAGTTTTAAAATTTATAACATTCGCAAAAAATACCCCAAAAGGTTACTTCTT
CTAAATAAAATGTCTAAAAGATTATTGGTTATTCACGGAATCATGAATTTAAAATTAAAC
CCATACACAGAAATAAAAAATATTGCAAAACAGCTGGAAACAGTTTCCCAATTTTTTCTA
ATAATCACTTACTCATATTATTTTTTGTTTATTTGTATCATTTTTTCTTTCTCCCACTAT
AAAACCCCATCACAAATCCTTATTAATTTTTACCTCCCCCTAGCTCTCCAATACATTATC
TATCTCTTCTCCCTCGTTTTTCTTCTTCTTTGTCTGTTTTCTCAGAAAAACAAACCCTTG
TGTTTGTATTAAAACTGGATCTTGATGTTCAAACCTTCATGTCTCCGGTAATAAGTGAAA
TCCTTAGATCAGGCCTAACTATAGACTCTCTCTTAGACGCAGGACCCATCTTGTTCAATC
ATTCTCCGTCGTATTTCTCTACTGGTTCTATGTCTTCTCATAAATCATCTCTCCTTTATA
TAATATATATATACATATACTATATAAACATATAAATACGTATATCATACTACTATATAG
TTTTTTTACTATACTATATAGTTTAATTTACGTAACGTTTTAAATATGAATAAAACTGAA
>BjuB015072
AAAACCATATAGTAATTCGTCCTTCTTATAGGAGAAGAAAATCTCAAAGGTCCAAGATAT
AATCTTCTTATATATTTAGAAAGAAAACAAGACGCGAGAAATTGGTGATTTGTAAAATAA
ACAATATGTAATTATATATAAACTTTATAAATTGACTTATTTGACATCATCACCACTTTA
TATGTGGCTAACAAAAGCATTGTTTCTAAATCTAAATAATTTTGAAACCCCACAACTAGA
AACTACAAACCTTTTCTATGATGTAAGCACACAACACTGATCCAAACTTGATTTTATCCA
CAATGGTACAAGTCTTCATGTGTCATTATCCATAATGCGTGACATGAAATGTAAATCTTT
GTCAGATCAATCTTTCTTGAACATCATGATCATGCATCATGTATGTGCACATGTTTGATG
CCACTGGCATCCTCTCATATACTCACATCTTTATATATTACAAGAGCTTGCCGCTTAATT
ATTGTTAATTCTGTAACTTTCTTAAAATCTCTATGCATTAGTAAAATATCATCATAAGTG
CAAAGAAAATAAATTCGAAATCAAGATTGACATCTGAAGGGAACAGAGGCCGAAGGCCTC
ACTATATGTTATGCCTTTTAACGTTAGAAATAGTATCATTAATAATATAAATGTTTTTTA
AGGAAAAAAATTGGCTTTTAAAGCTATTATAAATACGAATTTAAAGAATTGTAAACTATT
TATTAAGATAATCAATATGGAAACCTTAAATGAGTATTTGTTTCAATTCATTCACTTAAT
CAATATACAAACTTTAAACGAGTATTTGACTCAATTCATTTTGCTTTCTTAAGTTTTATT
TGTTTTTTTTCAAAATCAATTCGCATTTATTCACAACAGTTACTAAGATGGTCATATCAT
GATCGCACACATATAGCGGGACACAATATATATATATATATATATATATATATATATATA
TATAAATTGTGTGTATGATACACCATGCTTGCACTGATTATCAGGTTATGATTAGAACAT
AAGGCATGCGCTTCCCATAGTATTCAATCTCATGCATTAACAGATCGATGAATAAACAAT
ATATATATATATATATATATATATATATATATATATATATATATGTAAATGGGGTCAACT
TAATGACTTATAACTTATAATTCTACTTCAACCTGTTTATCGATTTAATTAATCTTTTTA
CAAGAAAAAACGTTCTCTTTAGTGTCCACTACACTTGTAGATTTATATGGCAGCCATTAA
AAAAGTTAAACAAATATTCTAGAACTTAAAGAAAAAAACATGCTAATGGTCATGTAGAAG
ACATAATCTACATTATTTCTTTTTCAAAAGCAAAACCCTTAAACATCTGTCACCAAAGCC
ACCAATTAGCAAAAAGGTGTGGTCCACTTCTATGCCTTTCTTGCTGTATAAACTCCCCTT
CTCATCCAATCTCTACCATTACCTCACCCTCTTTGAGCTCTAAAGAGAGAGATATTGACC
>BjuB041251
AGAGTCGAATCCAAGAGCAAGTGATCTTTAGGAAGACGCAAACAAGAGAAATCGACGAGA
GTTTAACAACGGCAACACTTTCGCTGCTACGCTCGCACTCCACTCCCCGGCCACTCTCTC
TCTCGAATTCTGCTAGGGCTCACCGATTTTCAAAACAATCCGCTTCTTATTCGCCCCACG
CCACTTTCATGCGATATGAAGAAACATTGGGTTTTGAGGAAATTTAGAAAACATTGGGCC
CGTAGAAGAAAATAAATCCGGTTTAAGCCCACATAGTCCATGGGATGGGTCTTAAACCCC
CACTGAATGTTGGAATGTTTAAACATGTAGTTTAATCTGATCTGATCAAATAATTAAAAA
TCTAATTAGATCGGTTTTGTATATATCTCATAAAAGAGAAAATTTCACAAAATACCCTAA
ATGATTTTTTTAAAACTTTTTAATACCTAAACTAAATATTTTTCTCACTTTAATACACTA
ATTTTAAAAAATTGCACTTATTTTAATATCCAAACTATGCTAATTTTAGTCAGAAATATT
AATAAGTTTTAAACAAAATTTTAAAAATTCTAAAATTCAAAAGTCTTTAAAATTTAAAAT
TTTATTTTAATTTTTAAGAATAAAAATTAGGAAAACTTAATTATGAATAAAATAAATAAA
TTACTTTCAAACTTCAGAAAAGAAACTAAATTTAAAATTAAAACTAAAATAATATTATAG
AAAATTAAGATCACCAAAATTTATTTAATTTTACTCTTACAATCAAAAATAAAATTAGAA
ATTTTCAAAATTTTATTTTGAAGTTTAGAGAATTTTTTTAAGTTTTATTTGAAACTTACT
ATTAAAATGAGCATATTTTGGATATTGAAAAAGCATATTTTAAACTAAGTTTATTATGAT
AATAAATTTACTTCATCTATTTCCTACGTTGATACACCAAGTAGTCGATTACTATTATTA
CCAATATGATTTCTATACATAAAAATTGATATACATTCTTAATTTCAAACTTTTTCATAT
GCATACAATTTTGGTTTAGAGAACTTACTTTTTTCAGTTGGGTAAAATTCATAAACAAGT
TTTAAAAAGAAGGGCTTCTCCGTCAAAAAACGCAAACAATCAGCCAAAAATTACTTTAAT
TCTCTGCGGAACTAAAGCTCATAGCTTTTATACAGCGTCTTTTAACTGTGCTCAGAATTT
TTTCCAGACATTACCCGTCGTTAGGTATATTCACTGCATCTCCACTCTCCAGTTTCAATC
CCCGTCTTAGATTCTGCGGTTCTGTTCCGAATGTTGTCTGAATCCAAAGAAAGCGACTAG
AAACCTTAGGAGTATGGTCTGTAGTGCTTAGGAACTGTATTGGTCAACGATTATTTGCTG
GATTCTTGGCTGTGGTAGGGTTTATGCATTAAGTTAGACCTCGTAGATGAACTAGCTGAG
TATTCATCTTGCAGGGTAGCTCTCGCTGGTTGTTTTAGAAACTTGTGAGTGTGGTGATTA
>BjuB016538
TTAACTTTTGTGTTGTCTTCATATGATTGCAACTTCAAGTCGAAACCTTGTACGTCTGAC
ACAACATCATTGAAGCTTGGCGCCGGAAACTTCGTGAGAGAGCTTTGAATCACCGTAGCA
ATGGGATCAAATTCTCTGCCAAGCCCATTGAGAAAACCGAAGATCTTCATGGACTCATCA
ACAGGTTTCCCAATGGCACTGAGAGCATCACAAATCGTCTTGAACTCCCTGCTGTAGACC
GCCAAGGTCTTGTCTTTCTTCGAGAGCAACTGAAGACTCCTTCTCAACGAAAACTCTCTT
GACACCGAGCTCTTGTTGAAGTTGTCCGCCAACGAGACCCAGACCTCTCTTGATGTTGAT
AACGTATGCACCGAGCCCAAGACTTCTTCGGAGAGAGTACCAAACAACCACGACCTGACC
AGCTGGTCAGCACAGAACCACGACTCGAACAGAGGATTGTTTTCTTCAATGTTTTCACCA
TTACGAACCACCACTCGCGTTGCTGCCGGAGGCACCACCGCACCATTGACAAAGCCTAGT
AACTTCTGACTCGATAGCAAAGACTCGAACTGAGTTTTCCAAAGCAGATAGTTACTGTCA
GTGAGCTTCAGAGTGACCGAGCTCTTGACATGAACACTGTTTGGAAAAGGATAAGGATTC
TCCGGATCCGCCATTGATACCTGTTAAGGTTAGATGGCTCTTGATACCATGTGAAGGATA
CTGAACTTTAGAGATTTTACTGAATAATACTTTATTAAGGTTATCTTACAAAATGAGATA
GAGCGACAATATATAGAGCTCTCCGAACAATCTCGAAGCCAAGACTAACAGCTGTTAAAG
TAACAATCTTGACTAGCCAGCACAACACGATAAAAGAGGAGCAAAAGGATTCTTGTTAAG
ACGTAGCTGTGACCAGTCCGTACTCATCTCATCAGTTCTGCAACCCGACAAAGAAGATTG
AGTTGAAGACCGTTGAGAGAGATAAGCTTGAGGGTGCACTTGGGCCTTAGTAAACGCATT
GGACCTTGTCTCTTCTTGGGCTCCGCTAACACAATTTATAATAGAATATGATAAAAGTTT
CTTATTTGTGAGCGAGGTGTACAGTAACATGGATGTTGGATTCGGATGATATCTCCACGT
AAGAGTTTTGACGGACAGTAACACTCCACAGGATTGCGTAGGACCCACACGCTGTCATCG
TTTTGTTTTCTAACAAAATAGTGGCCAATAAAGAAATGCCGCGTGTAACCTTTGATGTTC
AGGCAGGTCCACGTTGTACTCGGATTAGGACAACTAGAGGGAGAGACGGACAGGAACACT
TTACACACTTCCTGTAGGACCACATACTAATCCTCTTTCACTTTCTCTTTCTCTTTCTCT
AAACGCATCCAATTCAAACGCGCCACGTGTAAACTTTGATTTTATAAGCACAGAGGATAG
AGAAAGACACTGGTAAAAAATCTCAATCTCAGGAGATTTGGGTTAGGTGAGAAATTAGCG
>BjuB016810
TATAATTTTTCGGGTCGGTTCCGGGTTGCTCTTGTCGGGTCCAGATCGGTTCGGATCTAT
AATTAAAATATCCATAATTTTCGGATTCGGATCGGGTTCGGATATTTAGGATATAAAAAA
GAAATGAAATACTCAAATTCCATCGAATTTAGTCAAAATTTGTCATATATATCTAAAATT
TTACAAAATAACTTAAATAAACTATTAATAATTAACTTGGCTTTACCGTCGCTTACGTCA
TCGAAACCTCAGAATGATTTATACCGGTTGTTTCATTTCATGATCTGGTCTTTGTGTACT
GTAGAGAAAATATAATAGTAAGAGCCCAGACTATATTATATACATATCATCCAATTAGCG
AAGAACACATAGATACGTCCATGTGAGTAGCATTTCGTCATGCAGGGATCAGATCACTTT
GTGGATAGAAGCTCTTTTACGCCAACGCAAAAGCCTCGTTTGGGCCCATTTAACCTCTAG
AATGCCAATATTCGAAGTGGCGTGGCTTTGTTTTTCATCCGTTGGATCGATCATTTGATA
AAAGTGTGATTAATTAATTCCATGATGGCGAGAACATGGCCATACACGTGGGTCGTCTCG
TGGCACCTATGGAAGATCTGAATCGGTGTTTATGATGGACGGTCAGGACTCAGGACCTTG
AGTTGGGTGGACAGAAATGCTCTCCACATCGGAGATGCTAGTAATAGTCAAAGGTCTTTT
CTTCAGTTGTATTTACAAACCGTGTCCCTTCTCTAATCGAATTTTTGAAGTATCTTTGGT
TTCTATATTTGAATCATAATCAGATTACACTAATTAGCGTTTAACCAATTGAATATTATT
AACATCCTATGAAACTTAAACGGACGGACCACGTAAGTCACATGACGGGATGTGTAGAGC
GACTAATAATCGAACACGTGTAAGGTAAAATGACATGAGAAGGGAAGCACACAAATGGCT
GGCACGGATCACGATGAGCCAACTCATCAAACACGACCGTAGTTTACGCTGTAATATATT
CTCATGACACGTTTCTGATGACGTGGTCATCGTCTCGGCGCTCCGTTTTCTCTCTCTCTC
TATTGTCTCACAAAAAAAAAAGAACTGAACTCTTTTTCGTTCTGTTATTTTTTTGAGAGA
AAGAAAGTGAGATTGAAATGCGTTAAATTACTTCTTTTATGTCTCGAGTTTCTCTGGATT
TGGATTTCTGAGCTAATCTAGCAAGAGCTTTTCGGATTCGTGAAGGTAATTTGCATAATC
TTGACTGTACAAATTGGTAGAAGATTTTTTCCAAGATTGCAATGAGAAGAACAGAGCTTT
TGTGTGTGCATGTGATTAGTTTCCACTTTGTTGATTCCTTTTTTTTCATTCAAGTTGTCT
GAACATAGGACGGAAGGTAGAAAGACGTTTCCACCCCTACTCTCTCTGGCTTTTTCTCAA
CAACTTACTTTTGATTTGCGGAAATAGGCCATTAGTTGTTGAGTGAGAAACTTTAAATCC
>BjuB017666
GTGACGATGAATGGTAGTAATCATAAGTAAAATTAGGTCTTCGGTAAAGTTAAGCTGACA
CGCGTAATTAAGCTCCAATATAGCTTGATTCAATCAAAACTAATGTTTTGAAAGATATAC
CGTCACACCAGTGTTGATTTCTTATAATATATATGTTTACTTGTCCAAATGCATCTATAA
AACAAGACGCGCGTATACGTAGTAACATCAAGTATAGCATATATTAACTAAAAGTTAAAT
TTCAAGATAACTTATTATATATAAATTTCAAGGTAACTTTACTTATTGGATAGATCCTAG
GTCTTTGTCTTTTGCCACTTTAGTAACAATTTTATATATGTGACCTACAATAATCCATTA
CTTTGATTTAATTACAAAGTTGTATGCTTGCTCATGCCTAATGTATATATACATATCTTC
TCTGTTATATGCTATGTCATACTTTTTCATTGTGTCTGGTCCATGACTTTATCCTTTTTT
TTTCCTCAAAAACGTAGATTTCACTAACTATATTTTCTGTTACATATACCAGAAAAGAAA
GGAATCTTAACGAAACCAAAAAACATATACTTTCCATTCAACTTTGATAACGAGATTTAT
ACATGGCATGCACATGTTGTAAAAACAAAGACTACGGAGAAAAATAATTATAATAAAGTA
ATGTGCAACAATATATATTACTACAAGAATTTGAATAATCGGAACTATTACGTAAGTAAA
ACATTTGTTTTAATTTTTCAATTTACCAATCAATATTTAGAAAGTACAGAACATTTGACT
AAAGCTCTATCACAACAAATAATTTGTTGAATGCACACATCTCCTCTTCCTATTTGGAAC
GATAAATCTTAATTCTCTCTTACTATAAATGCTCAAAACACACTGAACGAAAATCTCTCC
TTTAAGCATCTCAGATCATCTTCACAAATCAAACCATATGTTCATATACGATCTAGGTCA
ATATTAAATATATTCATCATTATTCCTCGATTCAACTTATCTCTCTCAATATCATCATCA
TGACCTGTGCTCACTATATACGTCGCATTAGTCTGACACCATAATATGTGCTTAGATGTT
TCAAGTTATCAATCCAAAGTCTTCACAAACATCAATAGTTACATATTTTCTCAGCCCTTA
TATTTTGTATCTGCCACAGTTAAGTGTAGACATCTATTCTGTTTGTTATAACAATATCAT
ATTTTTAAGAAACAATTTCAATTGAGAAAATGAAGCCTGGCACTCTAGTTAACTTTGAAG
TAAGATATAACCATACAATCGACACGTGTCCCACTCCTGACGTGACTCACTTTTTCTCTT
TTGGTTTTTCACAGGAAAAAAATGAAAAAGAAAAAAGAGAGAAAATTAGGAAAAAGCACC
ATCGATATTTTATAAGTGTCTGACCAAAAAACCCTCGTGTGAGTCCCATTACCGATCTAT
AAATATGGGCCTCCAACAATTCAAGAATTTTCGTTAATTGTCTTTTTCTTTGGTTAAGCC
>BjuB046236
GGGTACTGGGCACTTCGGTTATTTTATCGGTTCAGTTTGGGTTTGATTCAGTTTGGTTAA
TTCGGTTTTATAATTTTTCCAACCAAAGTAAACCATAATTAGTTTGGTTTGGATCGGTTT
CGGTTCGTTTTGAATTCGGCTTGGTTTGTGTTTTGGTTCGGTTCAATCGGGTTTCCCTAG
TTTAGTTGTTTTAAGAGAAATCATGTTTTAAAACATAAACGCATGATCATGATATCATCA
TGTTGGTGACTATGAAAAACTAAGGAAAGTCAAATACCGCGATTTGACTTTCCTTAGTTA
TAACATGATGATGTCATGATCAAAGAATTGGTTAATTTTCATGATGAAGGAAAGTAAAAA
AAAAAACAAGTAAATTTAAGAAAAGAATATTATCGGATTTGATATTAAAAAGATGCCATA
AAGTATTGCTTTTGTCATATATAAGAAGATTATACAAATGATATATGTTTATACAATATT
GTCCTGACCAAAAGTCCAACTAACAACAAAGAACAATGTGTTTTAATATAAAGATGTTTT
ATTACTTTTATGTTTGAAGATACACATATGGAAAATATGAGAATAAGTTGAGGCTTCGAT
AGTATTCACATCCGAGAAATGAAGCTACGTCTAGGATATAAAAAATGTTATAAAGCTTTT
AGTAAATTATAAATGATATATGTTTAGACAACTGATATATGTTTATAATAAAAATGCTCC
TCAAATAATAATAAAAAATGTAGCTATGTATAGGAATGTAGGTAGGTCTACTTATAAAAA
ATGTTATAATGCTCTTTCTATATGAATATGCATACATAATTCATGTCCAATGACATGATT
CTTATCTTGCCATTTATTAAAAACTGCAAAAGCTATTATAACTAATCTTTCCTTGTTCTA
AATTCCTAGATATCAAACGTTTAACGTGGAAAACATATAATATAATCACTATCTAGTTTT
AATATGCAATGACATTATATGTAATTTATCTAGTCAAGGGAGATTTTTTTTTAAAAAAAA
AGTGTAAGAAAAACTCTCATGATGACACATACAGACATAAATAATGACAATTGTATTAAT
AGCACATGAAGGCAAGGTTAAAGAATAAAAATGATTCTCAAATAATAAAAAGAGGATATA
TTTTTTTTTCTTGACGAAAAACCTTCTATATATATTACAACGTCAAATTAAAGTTTCGAA
CGATACTTTTTAAGCTAGTGTTGTTGTTTTTAATAAAAAGGAGGAAGCAGCCGAATCATT
GTTCACATGAAGGAAGCATCCTATTTAGTACTTTGAGGATTTTATAAAGAAGAATAAAAA
GTTAAAAGCGTCCAATTAAACGCAGTAACGCGTTTAAGCGATCCTCCTAATCTATGATGG
CGGCTCCACGTAAGACAACACCCAAGCCAGAGAGAGAAAAAGACAAAAATCAAATCAAAA
TTAGGAGAGAGAGAGAGAGAGAGAGAGAGAGAGAGAGATCGGAAGGCGATTGGGTAAGCG
>BjuB046419
GATATTTTTTAGTTAAAAAAAATCAAGAAAAAACATATTTTCTCTTCTCATAATTTCTTA
ATCATATATGAGCGATCTACAACTTTAAATTTAGTTTAAGGGTCTCACTGGTTTCCCCGC
TACCACCCACAAACGTAGTTTTTGCGGTTGGCAGCGGTTGTTGGCGTTTTGGAACAATCA
CAGAAAACGCTACAAATCGCTTCAAACCACTTCGAACCTCTTAAAATCAAAAGCTGGTTC
CAGCTATCGTTTACGGTTGCGGGCGGTTACAGACGGTTGCGGGAGGGTAACTTTTTTTTT
TCTTTAAAAAATAAAAATAAAACTAAAAATATTCAATAAAAATGTTAAATTGAAATAATA
AAATTGTAAAATGTATACATATTATGTTTTAATTTATCTTATAAAACTTTTAAACAAAAA
ATATTTTCTATAATTTTTAAAAATTTAATATTATGGTTTTTTAAATATAATTTGTATATT
TATTATAATATTATGATTTTTAATACTTTTATAATTATATAAAATATAAATATTGTTAAT
TTATTATTTAACAGCTATTGCATTCGGTAGTTTACCAGTCATAAAAATCCCGCAAATGCA
CCAATTTCTAACCGCTATACCAGTCTTACAATTCTTTAGAAAATGTTTAAAACCACAACC
ATCCGCATCCGCAAACTCCCGCAACTGCACCTGCAACCGCTGCAGTTACACCAGTCAGAC
CCTAAGTCTCTAGTCCATCATATTTCTTTGTAAGTTACAGTAAAAGTATTTGCCGGAAAA
ACCTATCTATTAAAACGTTGTTTTAAATCTTTTGAAAATAACTGTTTAGATAGACAACGT
TCTACCTTCTTGTATTTTCAAGATCACATATAGTCTGCCATGTTCCGGGCCAGAAAAGAG
TATGCAGCTCCACAACTTGGGTTTAATTGGCTAGGTGCTATAATATATTTAAGAAGAAGG
CCCAGAGGCCTTGTGGGGACAAGTTGACATAACTCAAACTAATCCACCATGTTTCGTTTC
TGAAACGTCACACTAACGGAAATGGCGGAACACGCCAAAACGACGCGTTTTAAGAGTGTA
TTCCCCATTACGCGCAGAGAGATTGTGGACATCTCTATCTATCAACTACTCCACATGACA
TGATCTCTTGTAAGAATCGCATTCCCTCTTCTTCATCTTCATCTCTCAGATCTCTTCTCT
TCTCTTCCTCTCATTTCCTTCTCTGATACTCAATTTTTTCTCAAGTCACAACCTTTGGCC
TCAAAACCCTAAAACCGTGGTTTTCTGGAGGCTAACTAGATCTGTTTCCGTAAGTGGGTC
TTCCAAAGTCTTCTCCTTTGATCTACTTTCAATTAGGGTTTGCCTCTTTCTTGTGCTTTT
TCTACTCTTCCATGGAGGAATCAATAGCTTGAGTTTGTGGGTTTTGAGTTTGGTCTCACA
AAGTCGTCTCCTTTGACCGTTTTTGCAGGATAGTTGATTTTGGATTGAAGTCAGTATAAA
>BjuB041699
CTTAGCTCAGTTGGTAGAGCGGAAGACTGTAGTAGTTGCTGTAATCTTTAGGTCGCTGGT
TCGATTCCGGCAGGTCGGATCTCTTTTTCCAAAATATTTTGTCTTATTTCTGAACAGTGA
ACTCATGTGCACTTGCATGCGGATGTTCAAAACTGAAACATGTTTTTTTTTTGGTTAGCT
CTTACGTGTTATTCGATATATACTTTTATATCAGTTTCTTAACTAGTAATCCAATTTCAC
TCACGTGCTGTGCTGGCAAAAGAATCCAGAGAGTTTTGACGTAAATAAACATTTTGTAGC
AGAGAGTCACACGTGTCAATCCGTAAAGACGACACTCCAAGAAGCAGTAAGACAACACGT
GTATCATACGTGTCGACGTAGCCGAACCGATTCTTTGCCTCTGATCTTGGGCCTGGACCT
GGACTTCTCTATGTTTCCATCTCTCTGAAATCTCATTGGTCAAAGAGATAACTTTAGACA
AAAGATGTTTAACTTCACGCCACTGTTCGTAGGTCCTACGCGCCACCCTTACTCACGGTG
AATATAAATAATACATCTAACCTCTTTTACCGCCTCCCTCAACAGTTTATCTCTCTCCAT
CTCTCTCTCTCTCCCCTTTACAACACAAAACACAAGATCTCAGTAAATAAAATCTCTGAC
GTCTTTGAATCTATGTGAAGGAGAACCTCCAAGAAACAAAAAAGAGGAATCAATTTTGAT
CAGTTTTTCCGGTGGTGGAGAAACAAAGAGCCACCGCTTTTGGTAAACAGATTTAGTTTT
CAGGTTCTCTTCCAGTTTATATAGTTATGTTTTATCTCAAGATCTTGAGGAATATGTCTT
AGATTAAAAATTATTTTGAGTGTGATTATTTAATTAATTTGGGGTCAAAACACTGATTTT
AGCTAGCTATCTTTGATTTAATAATTATATAATGCTGTTTAGGTGTTTGTTTGCTTTACG
GTTCTTCTCTGCGAATAAAAAAAATTTTGTTTTTATTTATAAGGTAGATAAACATGAAAG
AAAGTGGTACTCACACTCTGTAATAATTGTTTTATTTTTAGGATTATATTAGACTAAGCT
AAACACTAATACCAACGTTTTAAAATAAATAAACAGGGAAACAAAGCATATGTGTTGAAT
TGTTGATAAGTTCGGTTTAACGAGTGGGGTATATTATCCTCTTTAGGAAAGGGAACCTTT
ATTGAAATGAGAAATTATTAGTTTGTTTATTGCTAAATTTAGTAATCGCTTGTCGCTGTC
ATGATGTAGACCGTTCTTCTTTATTTTCACGGGGACCGAACCCATCTTTCAATAGCATAG
AGATTCTTTCTTTTTTTTTTTTGATATTAAAACCTTTTTCATGTAACATTGAAGTGATTC
GCATCTGTATAAATCCCCACTACTTTACCATGCTTTCCCCATAAAACTAAAATAATATAA
TTTTGATGATGGTTTTTTTTATGAAAAGAAATTTTGATGTTGTTTATCTGCAGTTGTTGA
>BjuB020302
ATAAGAATCAATTTTTGTAAAATAAAATCATATTTAAAAAAAGATTCAAGTTAGAGATAT
AACCAATATATGAGATTTTTTACTTTTAGAAGAGATTTTTGAAAATACTTGAAAAATTAA
AAATAAGAATCTATTTTTGTAAAACAAAATCATAATTAAAAAAAACATTCAAGTTAGATA
TAACCAATATATTTGCAACTATAGTTATTTATATTCTTATACAAGTAAATGTAAAAGTTC
AAAAATCTCTTCTAAAAGTAAAAATCTCATATATTGGTTATATCTAACTTGATTCTTTTT
TTAAATTATGATTTTATTTTACAAAAATAGATTCTTATTTTTAGTTTTTCAAGTATTTCA
ATCGACAAATTAAAAATATCATAATTTAAAAGATTTCAAGTTAGATATAACCTATATATA
AGATTTTAAGTGATTTTACAGACATGAAATATATCAATAATACAATTCAACTATAATTAT
TTATATTCTTATACAAGTAAATGTAAAAGTTCAAAAATCTCCTTCTAAAAGTAAAAATCT
CATATATTGGTTATATCTAATTTGATTTTTTTTTGAAATAATGATTTTATTTTAAAAAGT
CAATTTTCGTTTTTAATTCCTCAAGTATTTTCAATCGGTAAATTAAATACTCAAGTAACA
TATGCGCAGAATTATTCCCCAACTAATATTTGACTGCGCGAAATTATGATTATAATAGTC
AACCGTTAAGGAGTCGACGGAAACCGTCATCTTTCCGTTAACTAGTTAACAGTTGACTAT
GTTGATATTAATTTCACGCAGTCAACTATTAGTTGGGGAATAATTCTGCACGACCAATAC
TTGGGTATTAAAATTGCCGATTGCAAATTGTTCGGGATTAAAATGCCCATTTTCCCATGG
GTAAACATCATAAATAAGTTATGAGGAAGGGGGTTTAATATAAATACTTAATATAGGGAA
AAGAAGCAACTTGTATTCCTCGTGAATTCCACGGCCCCCTTTCTTCTTCTTCTTCTTCTC
CGTTGGAAACTCACCAATAATCAACCAATTTGTCTTTGGTCAAAGACATTGATTCCCCTC
AATCTCTGCAAATTTCAAAGCTCAGAGATTCACACCGCATCCCCAGTCTCGTGCTAAGAG
TTTTCAGACATTCACCGGGTCGTTAGGTATCTCTGTCGCATCTCAAAGTTTGTGTCTTTG
GGGTTAGATTCTGCGTTTCTTGTCTGAATTCGACTTCTTTTTTTTTCTAGGCCTCTTCGA
GGGTTTCTGTTTTAACTTGTGGATTTTGCGTTATCGTGTTTATCAGCTCTGACATTGTTA
CCATTGATTGAGAAAGAGACGACCTTTTTTTTAGTCTGTGCTGCTTAGGAACTCAATGAA
TCAGTAGTAGATATTTGGAATGAAGATTGGCAACATCTAATTAGCTGGAATGTTGAATTG
ATATTAACTAGAGATCTCATCGTGAATAAGCTGAGTTTTTTGCAGTGTGGAGTGTGATAA
>BjuB020303
TGAAGTGCTATATGTAGGTGAAGCAATCTAAAAGATTTTTTTAAAAATAAATATGAACAA
TTTTATAGGGATTTTTTGATAAAGAGCTGACTAGAATTTATAGGAGAGGATCTAATAAAA
ACTCTATGAAAAAACGATACGTACTAATTTGTTGAGATTTTGTGATATATTATTGATTAA
GATATATTGTCAACAACCATTTGAACTTAATTACTATTTTGTAGGGATTTAATAAAAACA
TCTACAAAATATATTTCTGTTATTCAATTTTTTTGGTTTTTAAGTGGGTGTGCAAATCAA
AATACATGTACTCTGACGATGAGAAATAGTTGTGCTAATTTAATTACTTAAGAAACAAAA
AGAAGCTTGAACGAATGTGAATACTGCCATAATAAAATGACCGTGGAGAGGTCCTTTTCT
TCTTCTTTCTCTGGATGACAAGAAACATGAAACGTAACTAGTATTATCTCGTCGGTAGAA
ATCACGATCAGGACCGGTACGGTGGTCTTAGAATTACACTGGCGTGTTGAGTAGCCATTT
TGTTGGTGATAATACCATACTTGTGAGAACTGAGAAGAAAAGAGGTGAGGACGGTTGAGC
AAAAAAATAAACGACGAACACCATAGAAGTTCAGACTGATCGTAGAGAAATAGAGATAGA
AGTAATTATGGTTGTGTTTTCTTACTATGACAAATCTCATCATAAGAGTAAGGAATTGTT
TCTTCACATTTTTACATTACATTTTCCATTAAATTATTTCCAAATAACATTACTACAAAA
TCTACCAAATATTGAATAACACTGGAATTTAAAGAAATTAAAAAATTGATTACAAATCTT
CAATCCAATAACACAAGATTTTGAAAGAATTGATGAAATCCCAAATTGAAGAACACTGGA
ATTTAATGGAAACTATAATTCATTCAAATTCCATCAAACCTTTAGATCCAATACCCCTAC
CTTAGTCTTGTGCAATGATTCTTCTTTTTGAGTAAGTTATCATTGGCCAACACCAACAGA
AACAAACAAACTGCATAATTATGTCTTTTATGTTATGATTGATTGGATTGATTCCCCTAA
ACACAAGAGAGCTTTAATTTTGACAGCTTTTGAATTAAATTAAATAACTTTCTTTGACTT
ACAAACCTGTTATTTCGGTTGTCTGTTTCTGCCATTGAAGTTGACAATTTTGCTGTTTGG
CTTGTCGTACTGCAGGGACACGTACGTACTGGAGAAAGACAGAAACATTTTATGAAAGCA
CCAAAGATCATGAAGACAAGTCAGCCTGGTTAGTTAAACCGATCTGTATACTCTGCGATT
AGCTATTGTATTTGCTACTTTGCACGTCTTTGTTGATTTCTTAATTTGTATCTTGGAAGC
TAGGTATGTTTTGTTCTTCAGTGTGTGTTTAAAGATCTTCTTGTCTGTTGAGTCACTGTC
CAACTTCCCTCATGTCATGTACTTACCTTTGTATGGATAGTGGTCTTTCTAGTGAGCTTG
>BjuB020783
TTGGCAAACTTTTGGTATAGTGTTTCATGCTCGCTAGACATAGTGATCCACGTTCGCTTT
ATTGTGCTTTAACGTATATACGATCTTGAACATGTGGATTGTTTTTTTACTAAATCTGGA
TATAATATTAAAGATAGGAATGGTCTGATGACTTCAGTAGGGAAGCTAGAGAGAGAGGAC
TAGGTGCATGTGCACCCATTGTTGTTTTGTGATTTCAAAATTTTCCAATGCAAAATTACA
TAAACTAGCTAGATAATTATGAAAACTCTGTTTAGTGCACCCATTAGCTAAAGAAAACCA
GTTTATGCCCCCCTATAATTAGTCTCTGGCTTCTCTCCTGGATGACTTTATAATCATAGG
TCCACTAGTCATATCTTAAGCAAGCACACCTACACCTTACTTAACTTATCTACTTTTTCG
AGAAAGATGAAAAGCATGAGTGGAGTAATAGTTTACGAGGCTGTGATTATGTAACAATAA
CAAACAGTTTAGTTAATGCACCAAACATAAGACAAGTTTTGATAAATTAATTAAAGTAAT
CTACGGGGGTGGAAGAGTTCCAGGATGTCTTAAATTCGTTCAAAAATAAGAAAAGCAAAA
GTTAACTTTTTGCAAGAAATCTATGATCTATCCATCTCGCTTTTTCTTTTCCTTGTCAAA
TGCTTTTGCTTTCCTCCTCTAGAGTCTTTGGTGAATCTATATCAGAACAAACTGTTTACG
TAACCATTACAAGTACTGCTTGTGTAAAACTTAACGACTAGTCGTCGAACCATTACAAGT
ACAATTAAACAGGCCAGAGAATGGTCGTTAGCACAAGCGGAGCTTACAGTAACTCGGCCA
GTGATGCCTCGACTCGCAGGCCCATCGCTTTACCCGGATAGTATCCTTTGTTACACGGAC
GCAGCCTGGCAGGCCTCCTCCAAACGGGCGGGCTGCGGTTGGATCTTCATGAATCAACAA
GGCGACCATATCTCCCAGGGATCAGCGCTTTTTCGTCATACCTCTTCCCCACTGACGGCA
GAAGCATTGGCCATCCGTTCGGCACTCCTCGGCGCACTAGACGCCGGTTTCACAAAAATC
TGTGTTAAATCAGATTGTCAAGCACTTGTTGCTTCACTCAGTTCGAAGAACTACCCGACG
GATCTCTACGGAATCTCCCGGGACATCGAGCTTCTATCCTCCTCCTTTGATTGTATTGTC
TTTACTTTTGTTCCCAGAAACTTGAACTCCTTGGCTGATGCTTTGGCTAAGTCAGTGTTA
CTCTGCTCCCCTCAACCCAGTTTACTTGGGTTGACGTTTTAATTTATATATGTTTCATGT
TCAAAAAAAAAAAAACATGATTTAAGACGAAAATACCCTCTTTAAGGGCACAAGAAGTGT
GTCCATAAATATGGGCCTCCTACAATGTAATTCTTCCCTTTTCCCCTTCTATCTTTCCTT
TCATATAACATTTTGAGATAATAAACATTTTTAATTTTGGTTTTAAGTTTTGAGTCAATT
>BjuB015428
CTTTAAAAAAAGTATTTGGATTCTGATTCTTCTTCTACTTGGTTATAAATAGCCTTGAGA
CTCAAGTAACCAGACTCACAAGCAACACCAAGCTCGATCTCCGGGTTTGGTCTCAAGGAG
TCTTTGTTATAAGACTCCTTTTCACTCCATCAAGAAAATGGACAAGGTTATGAGACTATC
GACAGAGAAAGGAGTGGTTATATTCATCAAGAGCTCGTGTTGTTTGTCCTATGCGGTTCA
AGTCCTCTTCCAAGATCTCGGGGTTAGCCCTAAGATCCACGAGATCGACAAGGACCCTGA
ATGCCGGGAGATGGAGAAGGCATTAATGAGGCTAGGCTGTTCAAAGCCGGTTCCAGCCGT
CTTCATTGGTGGCAAGCTCGTTGGTTCGACCAACGAAGTGATGTCCATGCACCTAAGCAG
CTCCTTGGTTCCCCTAGTGAAACCATATATATGCTAAAGAAGAGGTATTTCAAAAAAATA
GATAATCAAAATGTACTTTCAATAATGATTCATATCTTTGTAATGCGTTCTAGTATTATA
TTGGTTGTGTAACTTGTTTCACTTCTCAAGTTATATGAAAATCCTTTTCATCGAATAACA
AAAATGGGGAAGTGTATAATATTTAGATTATATACAAATTGAAGGGAATGTTAAAAAAAA
TAACATGTATTCTAGATTCAATATCTGTAGAAAGTAGATATAAGAAGCATAACAACTATA
TAACGTACATAACCAGGACTAGACTTGGCTAAGAATGGAGAACAAGCTCTTGTGATCTTA
TCATCTATAAACAGATGATAAGCGATATAATTAAGGAACAAGTGAGATGCACTTCCTTCA
TTTTTAAAGATGGATTTGAGAAACTTATTGCATATGAATACAGTCTACATATCTAAATTA
GCAACAGTTGTTCTAAATTATTTAATATTCCATAGTTTTCTCCATGTCTGAGTCCACAAC
TTTTAATCTTTACTGTGATCAGCGATTCAGCATTGTGAAAACTTGGTCTTTCTTTACTAA
TTTTCCCATCCAACTTAATACTATTATAGAAGTCAAAATCTTGATCAGTCAGACGTGGGG
AGATGTTGTTATCCAATTAATTGTAAAAAACTTTCTCGAGGCAACAACAAAAAAAAAAAG
AAGCATGTAAACTACTAAGGGAATTCATTAAGCTGTATTAAGAACATGAACAAGAATAAT
TAGTCACTTAAGATAAGATTAAAAATAGATAGTAATGTAATGAAAAAAAAAAAGAGGGAG
ACAAGATGCTTCGATGCTTCACGTGCCAATGTGCCTCTTTTTACTTTTCAGTGACGTCAC
TTCTCTCTCTCTCTCTCCTTGAGTTCCTCCTCTTCATATCTTAGAGAGAGAAAGCTTTCA
TCTCCATCATTATCTCCTTCCTCTCTCGTCTTCTTCATAACACACATTTGACTCAGTAAT
TTCGCCCACATTCACATCAATCACTCTCTCACCATTTTCCAGATTCAAAAACTCGACCCG
>BjuB021273
AGTTCTTTTAATCTCAAGAACTAGCTTTTTCTCCTATCATATTCATACAAGAAAGAAGAA
ATATACGTCAGAGTTTGTACATTGGAAAATAATACTGAAACATTACTAACTACATTACTT
CTGATTGCAGAGATGAGATTTCCTTTTCGATTCCTGAAGGGAGACAACACGAAAGAAGTA
AAAAATATTCATCAGTTTTTTTTTTTACGACGAAAAAAATTCATCAGTTTGAGAAGAATT
TATGTAACATAAGCTAATGATATAAAGACAAGAGAATTAATACCTCTTGTAGCTTGTGTC
ATCTCTCTCTTACTCTCCCTAAGCACTTCTGCAATTCACCAAAAACGACACATTCAGATT
CTATCAAATTCCATCAATGTCGTTTCATAATAGGATTATTCTCAATATCAAACAACACCA
AATCTAGATTCCAATAAGAAGCATTAGAGACATATGATCACGGATTCACGATCACGATCA
TGCCATAAAATTACAGATAAAGTCAACAACTTTTAACAAACCCAGATGATCAATTTCCAT
TTACGTTAATCAATCGGAGAAACTTAAAACCTAAGAAAATAGGAAGATTGAGGATCAAAC
CTCTGGGATTAGGTTTCTTCGAGAAGATGTTCATGTTTCTCTCTCCTTCCTTTCTCTGTA
TTTTTATTATGACAAACAAATTGGGGATTGAACTCGAAGGTCGTCTGAAAGCTTCACACA
ACACGGAGGAGACCGAAAGGCTTGTCTTCGACGTGTCAAAAAGATCTGAACGCACCAAAT
TTTTGGAGGTAATTATTTTTTCTTTATCTTATCGATTACGTTTTCTTCTTATCTTATTAT
ATATACTCGGTTTATCGTTAACCTGGGTCAACGAGAAAATATGTGAATTTTTTAACTCCG
CCGGGAAAAATTCTCTCTTGTCCTTCGCCATTTAAGCCCAACATTTAATTGGGCTGATAA
GGCCTGGCCTATTTTTCGCTGGGACACGTCATTGTCTCTCTGACTTTTCCACAGTTTCTA
TCTCTATCCAGTGTCCATATATATAGTTTGACTGGGCCTATCCTGAAAATTCAAAGTTCG
ATTTGGAGTCCTGGATTGATTTTGAATACGAGGTGGGCTTTTTGGGCTGTTCCTATAAAT
TTGTTTAGTATTTAAATATTTACTATAAAATATTTAAATACTTTGAACTGTGTTTAGTGG
TTTTGACACTCATCTACAGATAAGCAAGTTTTTGTCGCTACACGTTACATTAAAAAGGAA
AACATTTATATAGATGATGCAGCTCACGCGATTATGCACGCGTGGTTTCTTATAATGTTT
TTTTTCCCTTTCACTAAAGGCGCGTGTTACATCACGAGATAAAAAAAACAAAACAAAACA
TAACGCTAGAAAGATCTCTCCACTTGATCTCTCTTCCTTGTCCGAAAAAACAAAATCCAC
AAACCATCTCCGATTGTTTCGCAATTTCCTCATCGAGAAACTCATTTCCGATCATCAGAG
>BjuB046696
AAATTAGTAATATAATTATCAATTAATAAAATAAATGGTTGAATAATCGTAGTCAATAAA
ACTACAAAGAGATACTTTGAACTACGTGCTAGTTTAAAAACTCTTTTAGGATTGGTTGAA
ATACATGATTGTTGTTAACTGATTAGTTTTTAAAAAAAAAAAAAATAAGAAGTGCTGTGT
AAAAACAGCGAGAAGAAGTGGTATTTGACCAAATACGCTAGTTATTTCATGGTTATTACA
TAAGTGCGGTTTTCTTATACAGGTGTCAAGTGTTTAATTAATAGTTGAGCTTTGCGTTTT
TGCTTTTGATGGCTTTGAAAACCGCACAGTTTTAACAAAAATTGTTGATTGGTGGTTAAA
AGCGTTTTTGAAAATACGCACTTTTGAAATCCGCTTTTATATTGTCACCATTCATTACCT
ATATTTTAGAAACAAATTTTAGATTTTTATAGGTAATAAATATTATATCTGATTTATTAA
TTAATTTAAATGGTAAATTTTAACTAATTTAATGTTTTATTTATTTTTCATAAAATTCAA
ACATACGCACATTTTTAAACTTTCTTTTAGTTTTAAATAAAAATAATTAATTATTCTAAA
AATAATTTTAAATATAAAAAAATCTAAAAAGTATTTTTTTTTAAAAAAAAGTTAATTTTA
TTAGATTTTTGAATTTTATGTATTAGTATTTATGCAAAATACTATCATTTGACTACACAT
TACTTTTAGAGAAAGTAAGATGATAAAATCAGAGCATAAATCTTGAAGGTTGCACATAAT
TTAAAATTATGTTTATGGGTTTAATTTTAAATTATTGATTCTTAAATAACCCATACACAT
AAATAAAAACAAATATTGCAAAACAGCTGTAAACTTGACTGTTTCTGCTTCATTGTTCAC
ATGCTTCGTCGCTCAACAGTTTCCAGTTTCCTTTTTCTTATTTTTTTTATAATATTCACT
TCTTTTTAGTTTCTGTTTATTTACTTTTCCTTTCTCCCACTCTCTATAAAACCCCTTCTC
AAACCCATAAGTTACCTCTTCCCCCTTCGCTCTCGAATACATACGTCACTTCTAAAAACT
TTTGTGTTTTTGTCTTCCTTTTTCTACTTTCTCAGTTTCTTTTTTTTTCTCAAGAAAATA
AACCTGTTCTGTTTCTTTATTTTTAAAAATAAATATTGATGTGGCAAAGAACTGGATCTT
GATGTTCAAACATTCATGTCGTCTCCGGTGATTAGTGAAATCCTTAGATCTGGGCTTACT
ATAGACTCCTCTCTTAGACGCAGGACCCATCTCGTTCAATCCTTCTCCGTCGTCTTTCTC
TACTGGTTCTATGTCTTCTCATAAATCATCTCTCCTTTAGCCTATAACTATATATATCCT
ATAACTATATATTATACACATATAAACCTTTATAATAAGATTATTACAAAACCCTAACTT
GGGTCCTGCGTCTTTTATTTGAACTAGTATTTTTCTGTGTGTGTTTTTGATATATTAAAT
>BjuB022206
AATTAATAAACTTCACATCTTAAATCAATAGAAGTCCAAGCGAGAGAGAATGGAATATAC
AGAAACCAGTGTTTATCATGAAGAACTCCATTCCTCCGCCAATGATGGCCGATCCAATGG
CGATCTTCATATACCAATCCAGAAATATCGCCTGTTTCATCTTCAATTATTTCCTCACTA
ATTCAAGTAAATCTGCAGAGGAGTACAAGAGATGTTCAAGTTTCTCAGATAAACTTAATT
ATCAAAAAAAAGTTCTCAGATAAACTTTCCGACGAAGGAGGATAAACAATAAATTCTACA
GACAGTTTTCGCCCGGCTGTAGGGGTTTTAGACTTTAGTTCAGTGTCAATTGGTATATTG
GGCTTTGATATCGTCTCAAATGAACGAGAAACACTGTTAACACTTTCCATAAGCTCATTA
GAAAGCCTACGAGCTCCTAACTGGCCCATTAGAAAGCCTATGAGCTAACTTCCCAACTCT
GTTTTTTTTTTTTTTTGTAAACTTTCAACTCTGTATTTTATTACCTTAAGAAAAACTTGT
ATAAGTCGTGTGGATAACTAAAGAGAGTCGCATATATTTTTACAAACCATAGTATAGAGT
AGACTTTGTTTATAGTTAATTACATCAGTTTGCCTTATGAATTGTGTGTTCGACATTGCT
TTCTCAGTTTCTTGTGGAAAATTTCAAAACAAAACTCTTATTTTCAAAAATAAAGCATGA
GACCAAATGCATTTTGATATTTTCTTAGGAGGCATCTTCGCGGAATGTTCCACCCGTGAA
AGGACATAGAAAGAAAACGTGCTTCCATTACAAAACTGCCAACTGTCATCACAGCTTGCG
TTTAAAAATAAATAAAAAGATTTGTTCAAAAGTTATTATCTTCCATTTTTTTAAAAATTA
AAATATTATTGAAAAAGCCTTCGCCAGCTCATCACCATCATCATTTCTATTCTCCTCCTT
TAAAAAGAACCCTAGGGACTAATTCATCGCCTTCTTTCGTTTCGCCTCTGATCTATAACC
TTTTTTTGCGTTTACCTCTTTTCTCGATCAGCTAATTAACGATCCGTTCTTGTTCTCTCG
TTTCGATATCTTCTCCTCCTTCGCTTGATTCGTTCTGTTCTATTCTCAGATCTATTGATT
TCAGATCTAGATCTAGGATTTGGTTGAATAAAATTTGGGGATTTTGAACACGAAGGAATG
ATTATAGGTTCTCTATGAGCTACTCAGTTCTGCTTCGTCGTATTCGCATAGTACACTCTT
TCTCCGTCGTTTATCTCTACTACTCTTACGTCTTCTCATGAATTCATTGTCTCCGATCTC
ATCTATTTAGCTCTCTCGATAAAAATCTTTTTTTTTTTCGTTCGATCTAACTGATTATTT
GATAGATTAGAGGAGAACCGGTGTAGAATTTGGGGTATTTTATAGGGATTTTGAAGAATT
ATATTATTATTATATTGTTAAATATTTGGTGAGGAAAAAGTCAAAAAGTCAACGGAAAAA
>BjuB028919
TTTCTGACAAGAGCAAAACTGTCGTTTTTATTTAATCTCTTCAGGGATATTAGCAAAACG
CTTAACTTCCTGACGCAAGCCTGACAACAAAAGTTGAGACAGCATATCGGTCTGCTGCCA
AATCTGCTCCGCATTCAAAACCAACAACCATAGTTCGTCAAAAGGAGATTAAGAGTATTA
TATATCGATTAAATTGCATTTATGTTCGTAATGACCTCATGGTATTTTTAACTACGATTC
GTTTACATGGAGACAGAGAGCTAATGGTACTGCGCCGCAAGCACATGCTTGTATTGCTTC
CCTTCAAGCCCGGTACTGACTAACAATTTCTTTCACGCCAGATGCTGTGATCTTTTTGGT
ACATTCTTATCAGCTATAAGCCTATAACCACAAATGTAAATAGAGCAAGAATACTTATTT
CTTTTGTTTATTCAGACCAAATTAATACTTCATAACTAGACCAAGAACACATGCATTGAT
CTTAGAACTTCATTGTGTATCGTACATGTCAAGGTATTTGACACTAAAGATGCTTATTCT
CTGCTTACAATATACGTTGTTTTAATTACTTACAATCTGGCACCCTAGTCCCAACTTGGA
AGTAGTGCAAAATGATTGACTTAAAAGACATAACCAAAACTAGAAGCTTAGAATAAGTGA
AGGCAAGCGAAGATGCAGCTCATCGTAGCGTTACACGATCATTTGAATCCAAATCATGGG
TGAATCTGATAGAGAAGATTATGTTTTGAACGGTAAAGATTTTCCAATAAATATTAATCG
TCTGTGCAATTAAAAACAAAATCCTCATTTACTATTTATCTTAGCCAAACACATCAAAAT
TATAATCATTTAACGAATTTCATCTCAAGCTTTTTTTTTATAAATAATATTAGTTTCGCA
TGTTCCATTCATCCCAATGGAATGTACTTCGCAGATTCATAGTACCTAAAAGAAAGCAAC
AGTATGAAACTATATGAATATTAAAATAGTAGTAGTGTAGTTACGTTTTTTTTTTTTGGA
TCAAAGTAGTGTAGTTAAAAGAAACAGATAAGAAATGACATGATGATGCCAGAAGAGAGG
AGACATGCGTGACGTCAAAGAGACTCCAAAACGACACACATTTGGAATAAATCTATTAAT
AAAATATATAGATCATCAGATCAGATCGGATCCAAAGACATAAAATAAATAAAAAAAAGG
GCCGTTAAAGAGCATATAAACCCTGCATCACTCCACCTTAATGCAGTCAACGTGCTCCGA
GATGGCTTACTAAATCTCCACACGCGTATTTTATATGGCGTGTATTACTCTCTCCTTTCT
ATGCACTCATTCGATAGAGGAGACTGAAGTTCACGCGCTTATGTGTGAGTAGAATAAGAG
CAACTTACTCCCGCTCTTTAAAACCTCCGTCGTCGTTCTCCAAAACGGTATAAAACCATA
CCCTCTCTTCTTCTTCTTCTTCCCAAATTAGTAACCCTAAAACCTTAAACATTTCCAACA
>BjuB041950
CTATAATCGTGGATTCCGCCAAACTTATGAACCTACCCCTTCCAATTTCACGGCAGTGAA
CCGGTTCATGCACTGTAGCGCATGCCCCACGATACGTGGCGGCCCGCGATTGATCCAGTT
ATTAATTTTTTTTATAAGAAAAATCAAACCAAAAAAAAAAGGAGGTTCACAAGAGGTTCA
TTGATGCAGATGACATAAGTTATTGATAAAACAAGAGTCACTTGGCTAGAAAATATACAA
ATGTGATACTTCTTTTTTTTTACAAACAGAAAGATAATGTATAATTTTTACACAAATCTT
CATATTATCAGTCATGGTCTTTCTATCTAGCTAGAAATTTTGATGTTCAACATAAAGAAT
TTAAAACTTTATCTGTTGAGCTTTTCAATAAAACAAGACAATCATGCAAACCACGAAAAC
AGCTTCCATTTAGTTAGTTATGTGTAAAAAATAAACTGAAACAATAATAATTATATATTG
CACAATAAAATGGAGAAATATATCAACTTAGCAATTATTAAAATAGATTGCATTCTTCTT
CTTCTTTTTTTGAACAACAGATTACATTCTTCATCTAATAAATAAAGTACAGTATAATCT
AATCGTCATGAAAGAAGCTCTAATATTAATTATTTAATCTGTAATAAATGATATTTAAAT
GGGTAGATGAGTCACACCAACTGTCACCACCGTGTCAAAACCTTATCCAGTAACACGTGT
ACAGCTGGACCTCTCCTCGTCGCACGTGTCAGATCATAAAAACCCTAAATCCCCCAAAAA
TATTTACAAAAAAAAAAAACTTTCCTCTTTCTTCTTCTCCTATCGGACTTTTGGACACAG
CAGATCAGACAATCTCAAATCCTCTTTTCCTTCTCTAATCTTTACTTTCCCGATAGATTC
AATGAAGCTGTAAGAGAACCCAAGCATCAAAAATTGAAATTTAGAGCTGGAGACCTGAGT
TTTGGTCTCTGTCTTATCTGTCGGAGAGATAGAAAGGACGTGTCTTTTCATCGTTGTCTC
AAATCCTAGCTGGACTTCCACATCGGTCTGATTATTTTTTCCTTTTCTCTTTCTCTCTCT
CTCTGTGTAAACACTTTTGCATGTGCAGATGTATACTCTGTTTTGATGATTGTGTGCTGA
GCTTTGATTGATTTGGTTAATACAGTTCTGTAATTAGAGGCTGTGTAAGGTCATATTCAT
GCATAGTTCTTTTAATTAGAGGTTCTGTAGGAGAAATTCATGTGATTAGATTGAATTGGT
TGAACTTTGTTTCTGCTTTTCAACTCGTCTAACAACATATCATGAGGCTCTTTGCTATGT
TTGTAGTAATTATCTTCTCGGTTTTGAATTTATTTCTCTTGGGTTTATGTGTGTTGTGTA
GTCAAGTCTCTGTCTTTGAACATAAGCTTTATCTAGTTTGAGTTTCGGATGATTAAATCC
TCTGTTTTCAAGATCTTTGTCTTGACAGATTCGTGCTTCCTTCTTTGTAGATCATAGACA
>BjuB042043
TAACAAAAATGAATTAAGCAAAAGTGTTTTCTTGTTTAGCTCTCTGCTTACAATTTGAAC
AAGTCTTGCCGTGCATCCTTCAAGCTCTGGGCTTGTTAAAAAAGTAGTGTTTATTTGGTG
TCCTTTTTAATTTTCTTTTTCTTTGAAAAGCATAAATTTTGAACTGGTTAAAACAGTACG
AAGGTAGGAATGTGAAGTCTATTAGTGTGTTTCTGTTGCATCATGGAGCTCTGGAATTTC
TTTTCGATTTAAACATAAGTATAACTATTGTGTGAAAATGAATTATATGCATTCGAAATG
TATCTTTTCTTTACTCAGAAATGCTTCCAGGTTTTAAACTACTGGGTTGTGTATTTATAT
GTGGAATCATGATCTCCCTCTCTCTAGTTGTCCTTTAGACCACCACTTGGTTAAAATTGC
ATTTAAATAAGCTTATTGTACACTTAAGAGACTTGTGCTAGCTACACAGAAAGGATAGAG
TCTGTGTGTTGTTCTTCTCTCTGTGACAGGATCAAACGGAGTTCATATGTTCTCATCGAG
TTCACCAGAAGGGGTAGACTCTTTTATTCTCACAATCTTTGTTACATTAATGTGTAATGT
TTATCTGATAAGAATGAATACATTTGGGATCTGGTCATAAATAAAGAAGGGGAAAGATAA
GAAGGGAAGCAGAAACACGTGGGAGAACATCCCAAAGAGGAAGCACACGCGGATCTTCAT
GCTAACTCCGATTCTCTTCACCAACCCATGTGGTGGTCCCTTCCTCCCTTTGTCCCCTTA
CTCTTTTTACCATGCAAAACGAATCTTTTTCCATTAAATAAAAAGTTTTATTTCAATTTT
ATTGATTTTATTATGAACGAGAAGAGACAAAGGTCTCGAAGATGAAGTGAAGTGATTATA
TAATAAGTAGACTACTTTGAACATTTGTTAGATAAAACCAATGTACAAGGTTCATTATTC
GAAGGGAATAAGCTTGATATCACGTTTCCCTTCAAGTACTATTTGCTTATTCTTTTGTTA
CTTTCCGGTATAATCTGAAAAAGTAGCTTTGAATAGAAAAGTCATTAAGGCACGGTTTCA
ACTTCTAGTGTGTCAGTTTCTTACTTTCTTCCTTACGCGAAAAGGCTCTTCTTTTCTTTC
TCTCTCTATATCCATTCTCTCACGTGTGTAAATTAAGGAGAGAGAAGAAAAGAAAATGTG
TGTTTTGGTTTTGTAATCTCTCCCCGTCCGCACTGACCAGAGAAACCAACACTTGTACAC
AGAGAAACCAAGTTCCATTCTTTCTTCTCTTCATCTGCTTCTTTATCTCCAGTTTGTTTG
TTTCTTAGTTTTCTTGAATGCTGCATGCAACAACTCCCTACACCCTGATTCTCCCACACT
GTTCTGCTCGCAGCTTTGATTAATTAGACATCCTCTCTAGTTAGGTGTTTAGATCGATAC
AGGGTTTCTAATTTGCATATACATCGTTTTTGTTTCTCTCTCTTTCAAAAGGTGGCTTAT
>BjuB042050
AAGAACATGTTTGAGGTGTTCTTTGCTAGGATTTCACCTCCTATGATTAACTTTAGAGAC
TGGGCTCAAGAGGAACCTGATGTGGAGGTTGGATCCGTTGCATCTGAACTAGACAGAGCC
TTTGGACCAAGGGGGAGATAGATATGATGATATGTAAATGGAAATAGGCGATTGTAAGAA
TAGTAAAGGAGGCTTGCGTCTCAAGACACTGGAGTATGACAACAAGAAGAACAATAATAT
TGAAGAAACTGTCAAGAAGAAAAGCTTAGGTTAAGGAAGGGCCAAGACCATCTCCACGTT
TGACAACCCTGGAAACTCCAGCGTTGATGTGAGATCAAGATAGGACAAAATGCATGATTA
CTTGTTGTAAACTACTCTTAATTCTAAAAGCCATACACTTTTGTCTTCAAAGAGTAATAT
ACTTTCAGGGCCAGAGAAAAGTGTAGGATAAAGAAATCAAATGTAGTCTATGTAGGTCAA
TGGATTGTTGTGTCTTGCATTACAAGGTTCTTTCAGAAACAGTTTCTTGGTTGTCCTTCA
CTCACAAGATATACTATATATCATACAATTATCTATTCTATTTACAAGCCCTGGGTGAAT
AGTCCGACCAGTCCCATGGAGCTGTGACAGTGTGGAGCTGACAGAGAGATAAAGGAGCAA
TGATAAGGGATGTGAGGTGAGGAAAAGGAGATAAACGTGACGGAGAAGAGACGCAACAAG
AAAGTGAAGCGATAAAGATAGCATTTAAAAAGAGAGAGAGAGAGAGAGAAGTTTCTCGAG
AGATGCCAAAACAAAAACCCCACCCTTCACTCAAACACAATGCAGTCAACGTGTTTCATC
GTGTGGATAGTCACGGAGTCAGTCACCTATTCTACTCCCACACGCTCTACCTCCAGCGCT
TGTTCTACACTCAAAAAACTAATCCCAATTAGCTTAGGATATGTGGACTAATTATGTAGA
GATAATGATTAGAAAATCAAATAGTACCAAAACACTGATATAGAAATTACGTGAATAGTT
GTCCATAGATTATGTTAATGAATCACTCAACAGAAAAATGAAATCTGCTATTTGTTTTCT
ACACCGAATATACTATTTTAAGTCAACGATTAAAAATTAAAAAATGTGCAGCTTAATATA
TTTGGATTAGAACTACTATATCTATCAGTCAACCATAAATAATTCTAACATTTGTTTTCT
AGAAAACCCTCTATCTAGCACACTGCACACATCATACAAGTTATTAGGTTAGTCATGTTC
TTTTGTAACTAAGGTAGAAAGATTATTTATATTTGGAAGGTGATGTAACTTGCATAGTAA
TTACATAGTAATTAAAACCAACAAAATTAATTAGTCAGTTAATCTGGATTTTGGAGCGTG
AGCCACGCGCCGAAGACGGAGGAGGCAGCAGCTTCCTCCTCTTCGTCTTTAAACCCCCCC
GCGTCTCCGTCCTCTTCTCCATCCCCAATTAAGAAACCCTAATCCTACACCTCACCAAAA
>BjuB042069
TATATATAGTTTCTTTTTAGAACAACACAATTATATTAAGGCAGAAAATTCTCCATCCGA
GCCTAATGATTTCTCCAGTTGATGATTCCCTGAACAATAATAGATCAAGTGTGTTCTTAC
TCCATCATTCTTTAGAATAATGTTGTTGATTTATCTTCTTACTCCAGTTACAAAACTTCT
TTGTAAGAAACTGAATTAAATGCTAAAGAAATTTGCATGCAGACTAGGCATAGTGTATAT
ATAACGTACCTCTTGTATATGGTTTCTCTTGTGAACAAAACATAATTATCTTATAGCATG
ATGTTTTTCTTGTTAACATCATATATCCATCACATAATGATTTACATCTCAAGATTCATC
ACTCTCCACGTGGGACCTTATTAACTAACTGTATATACAACTCCAAAACTTTGGTCTATA
TGAATTGGAGGTGTATTAGTTTGAGTGGCAATCATATAATATGCTACTCTATAACTATTG
CAACTTATAGTGCTAAGATATAGAGAGAATTACTCAAACCTATTCACCAATACACATACA
CTACTATCTTGTTTGATATGTTTGTAGTATGGGCCAAACTTTCTTCATACCTTTAACTTT
AACCAAGTAGATCTTGTTATCCTTTTATGTTTTTTGTTATTATGAGATCATTCTACTTTT
TCATTTTACTATTCACTATTCAGTGAGTAAACTCTCGCATGTTATTTTGTAAAGAAAATG
ATCAAATATAAAGAAACCAGTATTATAACCGTAACAATTATATATTCAACATTTCATTAG
GATTATTTTGTTTCTTGTTTAAGTTAGTTGAATTGAGACTGTGTGGTAATTGGCTACTCT
CTTTGTCCAATGTAAAAAACTAACGAAATAATCTAATGCAACCTCACAAAACTTTAACCA
ATTATATTAACTCTTAAATTTAAATAGAGAGAAAAAAACATTTTCGAAGACAAGTTTAAT
AAATCGATTTCTCTCGGAGAAATTGAAACATGGATAATATTTGTAATATTTGTTTTTGAA
CATTTTTAAGGAAAAAATTGTAATATTTGTAATCTTTTTTTTGAAAGTTTGTAATATTTG
TTTTTGAATATTTTTAAGGATAAATTTGTAATATTTTTTTTTTTTTGAAAGTTTGTAATA
TATGTATCCAGAATATTACAAATGATAAAATGCTTCAATTTGGAAGAGAATCGCTTTTTT
TTTTTAATGCACGATTTGGTGCGATAACATTATTAGAAATATCTAAACAAAAACAGCAAC
AAATGTGATCGGATTTTCTATGATTAACATTTAACATGCATAAGAAACATACAAATCACA
TATCCATAGCTTTTAATTACTTTCTTAATACGCTGCGCAAACGACGTCGTGCCATCATCT
TAAGACAGAAAAACGTCAAATCTGAATCTCTTTCTTTCGCTGTCCGAATCCGACAGATAG
ACAGAGGAGAGAGAGAAGGCGCGAACACACAGAGAGAAGGAGACGATCCCAAGACAGACA
>BjuB026592
GTAAGGGGGATTTTTTGTAGAGGGGTATCCCGAGTTTAAATCTCCCACTAAATCACTCTA
AATGCAAACCGCAAACAACAACACAACATCAATTAACTCTCATCACCAACTCGCTTTCAC
ATTAAAACCAAACATATCCAATTCATATATATTTTCTCCCTAATTTATAGTCTCGGGTTT
AACAAGCATCTTACCAATTCAACTTATTCAGTAAAAAAACATACGAAAATCGTACAATTT
CATCTATAATAGGAGTCTAAAATCAATCCCCAAAATAGTTTCTATCATAACATATTCATA
ACATTAAATCGCACAATTTCACCATGTCTCCCCCAATTTCATACCACAAACTAGCATAAT
ACTTTAGTTTCGTCTATAATTGACAAATTTTTTCCAATTTCCCCAATTTTTTTAAACCTA
AAATACATATCACAGAGAAATCAACCACAATAAATCACTTACAAATATGCAGGAAGTCAA
TTCGGAGATGGACGAACTCGATTATCACAGAGAAAGAAGAAGAAACGAAGAAAATAGAGG
AGTCTGGGATTTTAGGGTTTGTCACCGTTGGAGATTTCTATCGTAAGAGAAAAGAGGGGA
GTAGTTCTCTTAGTTTTTCAGACTTGAAAAAAATTAAGAGAGTTGAAGAAACACAAAGCG
ACGACGTTTAGGTCTAACTGGGTTGGATCTGTCCGGTTTGCTTGGTCTGGGTCGGATCTT
CATGGTTGGATCCTGTAAATACCTCATATCTCTATTATAAAACCGTAATTAACCACTTTT
TCTATTTAAAAATAAATGAAAAATATAATATATTATAATAAAAGGTTAAGGGGGATTTTT
TGTGAGGGGTATCCCGAGTTAATCTCCACTGCAAAGACTTCAACTTTGAAAAAGGGCTAA
ACAGAGCTGTGTTTCTTTCTTCTTTTCATTTATCACCCTCAAGTCTTTCATTATTTATAT
TTCTCACCCTCTTAGTTTAAAATGCTCTCTTATGCCTAATAGTTTTGTTTGGATAAGTCA
CAACATACAGTCCTAAAAACTGGAAATTCAGATTAGTACAAGTATCATTCATAATATATT
TTGGCATACAATAATCTATAGTTTATGTACAATTTTAATATAGATTGCATATATTCAAAA
AGGTTTTGAGGATTTGTGATTAATAATATTGGTTTACCTATTTTCCATCAATTAGTCATT
GACGATCATTCTATTAATGTATTTTCTAAGCATTTAACTATTGTTGATATCATACTACAT
GTATATTACATATAACAAGTCAACAACTATAGTTTTGTTTTGGGTAAAACAAAATTACTC
CTTTTATGAATTTGGGCAATGGGTAGGTTGCTTAGTAGATATAAATACAGGATAAATATA
AATAAAATTTAAAAGAAGGGGGTTTTATATAAATACCTAATAAGGAAGCAATTTTTATTC
CTAGTGAACTTTTTGTTCTTCTTCTCCGTTAGAAATCATTCAATTTTGTGACTGTTAATC
>BjuB026462
ATGTATAAACGTAATGATAATTAAACAGTCAAAATGACATCGTTTGTTTAGAGAGAAAAA
TAAAAAGATGTGACCTACAGGATATGAACCCTAACACTATACCCAATTTTACAAACTTTT
GAAATATTATCATAAATGTGAATATTAACATATACATTTGAAATTTAATGAAAGAATCAA
GCATTCTTCTTCTCATTTCTCTTCGACGAACACAGACCAGTTTTGACAATTGTAACGTAT
AACGTTTTGTTTAATGGGAATCACCAGACAACGAATTTACATCCAGAAAAAAGGTTTGAG
AGAAATATAATAAATCTAGAGAAGGTGTCACTAGCTTCTCGATTGTGGTTCATATATATA
GTAGAGCTCATCAATCTGGTTCCTTTAACAAACCTGCTGAAAAAATGGGGTTCTTTTTAA
ATTACAAAAAATCACGTTTTTAATAAATAGTTTGTGTCTTTGTATTTAACCTCTTTTCTG
GTTTTAATTTTTATCGGTTTGGGAGAATACCGCGAAAAAAAATCTAAAGTTTAAATGTGA
AATATTATCCTTTTTAAAATATTGATTTTCATCAGGTTGGGAGAACACTACGAAAAAGAA
TTTAAATTTAAAAATAGAAAATATTATTTTAATTTTTTTTTGAGATACGAAATAGAATCA
TTTTAAAAAATTTTAAATTTTTTTAAAAATATTAATACTTTTGGATATAAATATTTTGTG
ATATTATTTAAAAAAATAATATTAAATTATTATAATTTTTAAAAAAGATATATAACCAAA
ATTTTGATTAAAATCATTAGGTAAAAATCATTTGCATCATTTGAACACTAATCTAAAGGT
TTTTTTTTTGATAATTATCGATTGGATAATAAAGAACATAATTTTATTTTATTGGATAAT
AAAGAACATAATCTTTAACACTGATAAATGCTAATGCCCTCTCAATTTTTTAATCATGTG
GGCTTTACGGCCCATAAAATGTTCAAGGGGGCCAGGTTCGAAGCCCGGTGGGGACAAATT
GACATCGCTTTAACTAAATCCATCGTGTTTAGGTAATGGAAACTCCCTGCTTCCCAAAAC
GGAAATGGCGGAACACGCAAAAACGACGCGTTTTAAGAATCCATTACCAAATACGCAGAG
ATTATTGTGCGCATCTAGTCTACACATGACATGATCTCTTGTAAGAATCGCATTCCTTCT
TCCTCATCTCAAAGATCTCTTCTCTTCCTCTTCCTCTTCCTGTTCCTCTGGTGAATCTAC
TTCTCTTCTTCTCTGAAGGGTCTTTTCTCTTGGGGGTTTCTGGAGCCTACTTAAGATCTG
TTTCTGTAAGTTATCTCACAAAGTCTGTCTCTTTTGATCTACTTGTCCTCTTTTGATTCA
GGGCTAGGATAAAAACTTGTCCTTTACTAGGATTGCTTTACTGTTTTTGTATTTTGATCT
GATTTGCGTGATGATCGTTTTGCAGGTTACTTGAGTTTGGTTTAGAGTACAAGTATAGAA
>BjuB042240
AAGTAATATATTATCCTAGATCACAACGATCCTTAGACTAATCCATATCATAAATCTATA
TTATCATCTGGTTAACAATTAATCACTTTTGTGAGATTTATAGTCTCCTCCCTCCTTTTC
TATCTTGTATGGATAATATCTTGTCTAATATGGACATTTATGTATGGTCTTATGACTCTT
ATCTAATGGATGAAATTAGTAAACCGTTGAAAAACAGACCCATCCTTATCGTCGACCATT
TTGAAAACTATATATTTATATAAGTATCTAAAAACATTAAAGTAATTTAGTAAGTTTCAT
TAATAGACCCAAAAATAATGAATATTAACATTGGAGAATGATTTAATTTAACTTGAGAGA
CAAAAAAATCCAAGCACGATCTCCAACCACTCGAATCCTCAATGTCGGAAGGCAAAAACA
AAACGAACGGCCAACAATTCTCCACGTTACGCTATCTAATTGGTTGATATATTGCATTAA
AAATCTTGAGAGTTTTTTTTTATCATTCGTCCACGTAGCTCTATGTTGTCACAAATAAGG
AATATCTTATTATAAATATAATGTTAAATATAAAATAAAAATAATAAAGAAAAATCGGGA
GAAGAAAAAAAAAAGCTTTCTCCCTTTAAAATGGCGGATCGTGTCGAGATGGCAACAACA
CACTTGTCGTCTCTCCCAGCAGCTTCTCTGGTGTTTTCGCAGTAGTAGCGCGAATCTAAA
TTCTCGAGAAATTTAAGTAGGTAAGGTAAGGCATATATATATTACTAGACCTCTTCGGAT
CTGTCTTTGTCGGATTATCCACTTCACATGTCGCTTCTCTGCTTAACATCTGTTCTGTTT
TGTTGTTTTCGTGTGTGTGTTTTTGAATCAGATCAGAGTGGTAAAGTAGTTACCTTTGGT
AGTGAAACTAGAGTCTTGTGGATCTGATTTTTGTTGCTACTAGGTTTTTTTTTGTTTGAT
TGATTATTTTAAAAGAAATGGGTTTGCTTTTCCTCTGGAATTTGGAATATAGATCTTTGT
TGGGTTTTCGATTATACTCCGGATCATTGTTTGAGTTCCATGAAATTATTGAGTATCGTC
TGAAGATAAAGACAGAGATGTGACAAGTGTTCTGTTCAACCTATCTGTATCTGGTGTGAA
TTCATTTTGCTCAAAAAGTCGTCAAATAACTCTTTTTTAAAAAAAAAATTACAACGTTAT
CCAAAGATCTTCCATTATTGAATGAGTTTACTTTGGTTTTACATTTGTACACACGCATTA
ATGTGGTTTGTCCTGTTTTATTGCTTTGGTTGTGAACATGCATTGTGTGTCACTTAGCTC
AGTCCTTTTTTTAATATCCTTATAACTTCTCTAGTTCATGGACTCTTAGCATTGTGTAAT
CCAATCTAAGTTCTTTACCTTTGACTCAGAATTTTTGGTCTTTTACCTATCAGAAGAAGG
GGTTTAGGGCTTTGATCTTTTGGTCTCATGTAAGAAGAGAAGTGAACGAACACAAGGAAT
>BjuB025396
ATTGTCGGTTGTCGAATCGTCTATGTAATATTTCGTATATCATAATTGTAAGATCATAAT
AAATCAGCGTTAAAAAAAAAAAACCTTAATCACTTTGTGAGATTTATAGTCTTCTCCCCT
TATCTATCTTTTATGGATAATATCTTATCTAATATGGACATTTAGTATGGTCTTATCTAA
TGGGTGAAATTAGCAAATTGTTGAAAAATAGATCAATCCTTATCGCCAACCATTTTGAAA
ACTATACATATATTTTATAAGTAATTCAGTAATTGTTATTAATATACCCAAATATTCAAC
ATTTGATTTAACTAAAAAAAAAAAAATCCAAGCACGATCTCCAACCACTCGAATCCTCAT
TGTCAGAAGGCAAAAACAAAACGAACGGTCCATAATATTCCAGGTTACGTTATCTAATTG
GCTAATATATTAAAAGCATAAAAAAATTAAGAGTCTTTTTTATCATTGGTCCACTATGTT
GAAACAAATAATGAATATCTAATTATAAATTATAATGTTAAAGTATAGAATAAAAAATAA
ATAAAAAGAAAAAGAAAATTTGGGAGAAGAGAAAAAGAAAAAAGCTTTCACCCTTTAAAA
TGGCGGATCGTGTCGAGATGGCAACAACACACTTGTCGTCTCACCCAGCAGAGTCTCTGG
TGGTTTCTCCGTTGCGAATCTAAATTCTCGAGAAATATAATTAGGTAAGGTAAGGTACTA
TATATTATTAGACCTGGTCGGATCTGTCTTTGTCGGATTATCCACTTGACATGTCTTCTA
TGCTTAACATCTGTTCTTGTTTTGTTGTTTGTGTGTGTTTGAATCAGATTAAATTAGTAA
CCTAGTGAAATTACAGTCAAAAGAGATAGTCTTTTCGATCTGATTCTAGTTTTTTTTATT
CAATCGATTACTTAAGAGAAATGGGATTTGCTTTTCCTCTGGATCTTGGAGTACATCTTT
CTCATGCTTGTTCATGAAATGGAGTTTCTTCCTGCATTAACTTTGCTTAATTATTATAAT
TTGAGAGTCCTCTGAAGATACAGACAAGATGTGACAAGTGTTCTGTTCAGTTTATCTCTG
TAGCAATTTTGCTGATATGGTTCATATTTATGGGTCGTTGAGAAGACACTGTATCTGGTA
TGAACTCATTTTGCTCAAAAAGTCTTTTTCTTTTTATTGCATAAACGTTATCTGAAGATC
TTCTATTATTGATTTGACTTTCATTTGCGTTTACATGTGTGTGTACACATTTATTTATGT
GGTTTGTCTAGTTTTGTTGCTTTGCTTCTCTTTACTTACTCTAGATATGGTTGTGAACAT
GCAATATGTGTCACTTAGCTCAGATCTTTTTTAATGTCATGGATTCTTAGCATTTTGTTA
TCTACTCTAACTTCTTTACCTTTGACTCTTTTTCTTAATGGTGTTTAACCTCTTAAAAGG
AAGCGATTTAGATCTTTGGTTTCATTGAAGAAGCATAAGGAGTGAACCAACACAAGGAAT
>BjuB023986
ATAGTCCTACAAACAAAATGAATGTCTGCTAGCTGCTGATAAAAATCAATCATTTGGATA
GTACTTCGTCGAAAAGTGACATCAAATGATTTTAGTTGATTTTAAGGCACGGGGTCCCTT
TGGGTGATACACATTACACATACTCATGACTGGTGAGTCATGTGATCCAATTTAAAGAAG
AAAACGAATAAAAATAGCACAAACCAAAGGTCGGTAATGGGTCCAGGGAGATATATAGAT
CGGTCGACAGGCCATAGATTTTTAAATGTGCATTAGTCCTGAATCTTGAAAGATAGTGCG
ACAAAAAGTTTATGTATGTTAATTTTGTACTATATCTTGTAAGACTGCTAAAGAAGATTC
TTTTAACCAGCATTAATAAATCACCAACAGAGATATCAAACTGTTTTTTTCTGAAATGAC
AATCCATAAAATTATTAAACACGCCAGAAGCTCTAAAATCCAACATCTGATCCAGCCATC
TAGGGCTGGTTCTAGTCACAAGTCCGAGTCTCAATGTTAGCCTATTGGGGAAGGGACTAG
ATTATATGCTCTCTTGTTCAGGATCCACAATGGTTGAAGGCTCGAAATTTCTTGATATCC
TAAAGGTGTGGTCTATGGTTTGTTTGTGTGTGTTGTGGACTCGCTCGTCATATGAATAAA
GATTAGGAACCGAGTTCCACAATTTACTAAGATGCGAGTGTTCACTTTGAGTGGCAAGAA
TAGCCGCACTTCAACAAGCCTTGGGACTAGTATGGTTTTGATCTGGAATCCATCGTATAA
TTTAAAATAATACAAAAGAAAGTTAATAGTATAAATTCAGTTCTCAAAAAAAAAAAAAAA
AAAAAATCTCAAAAGCAAGGAATAGAAACCAAACGAGGTATATATCAGATTATCATCAGT
ATATGGCTACATGATGAGTGTGTTGTGCATGCCTTAAACGCCATGCAAACAAATACACAT
AAATAAGCTCTGACTTTGTCTGAAGTACGTTTGAATTGTTCTAGACAGTAATTATGGTCT
TAAAACCCACACGCTCTGCCAATAAAGCTTTGTTTCCGTAAGAAAAATCATGAATACAAA
AAAAAAAATCATGAATAAAGACTTTAAAAGCAAAAACAGAACAATCAATTGTGGTCTCCA
TCAAAGACTTTAAAATCTCAATCAGATAAATAGTGTAGGCGGGGATACATATATTACACC
ATTGGACTGAGAGAAATTCTTGCACTTATGGAGTTGTGGTCTTGCATGAACATACGTGTT
CTTCTATAAGCCAAAGATAACATTTTCAAGACTTTTACGTTAAAACGAGTTGCAGACTTG
AGAGGCGTTTGATTGGTTTTGGACTTTGCAGTGGTCCCAGAGAAGAGAAAGAGAAGGCCA
TTTCATTGGTTCGATATTCGATCTCTCTAGCAACATCTTACTCTCTCTCTCTCTCTCTCT
CTCTCTCTCTCTACTCTTTAGGTCTTCAGCAAAATCTGAAAAGACAAGTAAAATACATTC
>BjuB023599
CTATTGTTGTTCGGTCTATGAGTTTTTTTCGTCAAAGATTAGTCATTAGGTATTTCTAAA
TTTTGGTTCGTTCGGTTTGGATCTTTGCTTCGTTGTATCGGATAACCCATTTAAATTATT
TTAAAAATTTTAAAATTACAGTTAATACTTTAACAAGGTCGATATATTATATTTTGTCAT
TATTAAAATTATTTGTTTTCTTGATATTAATCTTGCTTTTAAATTTTATGTTTTTATTTT
TGTGGAATTTAATATAACCATAATCAAAATACCAGCAAATCTAATTTAAGATTATTTAAA
ATAAATTTCAGTTTATCATTTAATAAATCTAAGACATAAAATTATTTAGAATCTATAAAA
TATTTCTATTATTGTAAATATTGATATGTTTTCATAAGCTTCCAAAATGTATTAATTACT
TATGTATGTAACTTCCTATAGATCATTGCTTTATTTTTTATTTTAAAAAAAAACCAATAT
ATAATTTGATAAATATTACGAAAATACATGTACATTTAAATGATAAATAAAGTTAATTTG
GTTTTACGTAATTATAATAAAAAGTAATTATACTTTACTTTGATTTTGAAAGAATATATT
TAACTCAATATACTCAAAACATGAGTGACTTGACTAATCCAACTTGTATCTAAAATCATA
GATTTAACTACAATAAAAATATATAATTTAATAATAATACTAATTTTTTATAAATGTAAA
TTATAGAATGACTCAAAACCTATTAACAAATGAAAATAAAATATTAACCAATTGTTACAA
TTTAGTTCTTTTGTAAAATTTATATATATGCATGAGACTGTAGAATATTATCGTTATATT
AATTTATGTGATTTAAAATTGGACACTTTAGTTTATTTTTTATTTCATTCTAAGCACAAT
ATATCTTAAGTCATACATAATCTTCATCAAATATATTTACATATCTAAAGACAACAACTA
GCGTAAATAAAAATAAGAAAATTAATTATAATTTTAATATATTTAAATTAAAAATAATAT
AGTTGAATTCAGAGAAATAGATGCAAACCAATATACCCAAATGATAACTAAATCGACTAT
AAAAACAACAAAACCGACTAAATATAACATATCTAAAATCATATGTCTAACTACAATAAT
ATAATATTTTAATATAAATTTTGCATACAAATTATAAATCAATTTAAAATTAAAAGTAAA
TAAATTATTATAGTATATTTATTTTATAAATATTTATACCCGTGCATGAGCACGGGAAAA
TCACCTAGTTAAGTTAATATTCAAGTTGTATTGAAACATTACTTGCTGCTGCTGTATAGG
AAGATTTTCATCGTCCTTTGTTTTTGATGACCACTGGTCGTTAGCTGATTGGGTTGGCCA
TGCATGTCGCTGACGTGTATAGCTATTTGAAACTACCAGCTCGGCAGCTCCGCGTAATCA
CGAGGCTAGCCTGATTAGTTCGGTTGGCGAAAGTTGAGATATCGAATATGAATCTTGTGT
>BjuB042975
GCTAGCTCTATGAAGCAGTCGGCAAGATCTTTTCCTTTCTTCTTTGCCCATTTGATTTTT
TTTTTAACCATCTTTAGACCGACTTCGATTATGTAATATGCCTTGCCGAGGACACCACAC
ATCTCCAACACCAATGTAGTGAAAGTGACCAAAATATAAACCATAACATCCACAAAAACC
AATGAGTACTAGTACTCAACTTAATTTGGAAAAGCAAATATTATGGACCAAGAACATATA
TATTGCTCGTGGAAAAGCATGCACAAATATTTCATGTGGTTCTAAACGAGGGAAACCTAT
TATATGGCCCATGAAGTCTTGTTGCTTGAAAAGTCGTCCCTATTATATATCCAAATTGAA
TAAGCCATCACTTTTCATGTTGCCCCATTTACACATCTCGACAAGAGGTTTGACACAAGT
GCACCATAAATGCAACAATCAAAATGGACCCACGAAAATGCAACTTGAGTTTTCATAGAT
TCTTATCCAAAAATGATGTCTTCAGTATATTTCCCTAATCTAACTTAACTTAAAAAACTA
TATCTTATGTCGCTCTCAGGTCTCTCCTTATTTGTAGAATGCAAATGGGAATATTAAATG
GACCCACGAAAACAACTTCTTATTATAATCTTCTTACGACGCCTATCAACTTCCCATATT
TAATAAAATACCCCTCTTGCCACGTCAGTCTTACTTGGATTCGACCCCAAAAAGCGTTGA
AAAAACATTATTTAATCCAACAAGGCAAAAAAATGTTCACTACGTGTAAAGCTTGTGATA
GAATCAACGATATTACTTACAGCCTCTGAAAGTCTTATTTTTGTTTATCATCTGTTCCGA
AGTATAGTTTTGGTTAAAATAACCCAATACCGTCCAATTCCAAATATGGATTCAAAACCG
TTAAAAAAGGTTGGCATGTGTCATCAACAAATTTAAAAAAGTTTTGATTTATTCAATTTC
TTAATAAAAATATTATTAAATTTATCTACGTCAATTTTGAATAATGAAATAAAGATATTT
TAAAAAACTATTGATTAATAATCTAAATTAATTGAAATCAAAGGAAAAGAAAAAGTATGA
CACTTAGAATTATTAAACCAAATTCATCACCAGTGTACGGATTTTTCATCGTAATGGAGT
CACCACTCTAGAATTCTTAAGTTTTATAACCATTATTTTTTAAACAATGGTTTGCTCTAA
AAAAGTTTTTTTTTTGAAATCTGGACCCATAATTAAAAATAGGGGTATTAAAGGTCACAA
AAACCATTGAGTCAGAGTGATCATGAGAAAACAGGACTTTATAGAAACAATCAAAAGTTA
TTGATGTGAATGAGAATACACAGTTCTTGTCGGGGCCTTGGTGGGGTAATCTGATAATTA
AATAATATCTTTACAAAATAGTAAAAGAAATGAAAAGAACAATATTAAATGCAAAAGACC
GACCAATCGGATAAGAAGAAACTTGTAGGAACAAGAACAAGAAGAAGTTGAAACCAAAAA
>BjuB042879
AAAAAAAAAAAAGGATTCGTGATCTAAGACTAAATACATGGGTATTAAAGGTTTTAATGA
CGAGTAGAATACGTATTTGATTAAATTTTCTCCATGCCTAGAAAAGACAGATTTCTTTAT
TGACGCAAAACACAACTGGGTTTGAACGATGAATGACACCTAAATTGGACGAATGACTCC
CTATATCGGCACCACTCGATGCTCTGATATTTCGTTCTCTCTCTCTCTATATATTTAGTC
CAAAGGGAGTAGGGATAGTATATATCATGTGAAAGCGAATGTTAAGATGATAAAAGTAAT
TGCAAATACTCTTCTTCTCTCTGATGTATAAGAAAAAAGCATTCCTTTAAATTCATGTTG
GATTATCCACTCACTTCTCATGCACCTGTTTATATCTGTTTAGGTATAAATTATGAGATG
ATCGATGATACTAATATATACATGATATCCGTATCGACCAAAGATTGCGGCTGAGGCCTG
CAGTACCTTTGCTTATGTAATGCGGTCAATAACTACAGTCTTGGACACTAAGTTTCTTTA
TATCCAATCCTGTTCTTATAAAACCAACATACTGTGTTTTTTTTTGGTGGGGGGGGGGGG
GGTTTCTGTGCTTTGCTCTCTAAAAGTTTAACTAGCGTCATTATCGTGCTGCTGTATGTT
TCTGTTATCAAAGTATATTGTTCGTAGTTTTGGTTTAGGTAAAAGAAATTAGAAAAAAAT
GTATGAAAGCTTTATGCCCTTTTAACACCATGACCAACCGTGGTGACGACGGTTGTAGAG
ATTTTTCGACTGTGAAAAGAAGAAATTTTGTTCAGTATAGTATTTAGTCTTTCTAGACAG
TAGACACTTATATTATATTCCCTCTGTTTCATTTTGTAAGTAGTTTTAGATATAAAACAC
TAACTATTAAGGAAATTATTAATTTTTAAAAAATATTATTTAATATAGGAATTCAACCAA
TTATAAAAAAGTTAAACATATTTTCATTGGTTATACAATATACAATAAATACAAAAGCCA
CATTGAAATGTCAAAACTACTTATATTTTGAAACAAAATTTTTCTACTAAAAATACTTAC
AATATGAAACAGAGGGAGTACAATATTAATGAATTTCTTGAAAACCAGATTCATAACTAA
TTTCACAACAGGGTTTGTCAATTTTTTTATCAATTGATTGGAAATTTATCCTTATTTGTT
TTACCTTAAATCAAGACAATTATGGTTGTGAGATGTAAATACATATAGTCATATACAAAT
AAATTAATGTGACATGATCTAGCTCCACATTTACTAAATTCTTAACTTTGTTATTGCTTC
GCCCAATTGCAGAGAATGGGCTCCACGCCCTAGCCCATGCTCTCATATTTACTCTATAAA
ACCGAACCATCTCCTCTCTATAACTCCATCAAAATTCCCAAAGCTTTTTCTATTTCACCG
AACGTTCTTCTCGAAAATAAGGAAACAAAACCCTCACTTGTTGCCCAAGTCAACTCCAAA
>BjuB027387
CTGTCTATTATGAAGTAATATGGGAAGTTGATTTTATGGAAAAGGGATAAATCTTACAAA
TTTATTCTCAAATAATTATGGAAAGTTTCCAATATTATTTTAGAGAAATGTAAAGATTGC
GTCCAAATAATTGTAGAATATTTCTTATAATATGTTTGGATAAATGTAAAGTTGCGTCCA
AATAATAATGGAATACTTCTCAATTAATTATATTATGCTTCTATAAAAAATATGGAATAC
TTCTATTCATGAATATTCTTTTATTTTTTTCACAAGATTATTTCTTGGTGATCAAGTAAC
ACATACCCATATAAATAGACATCTATCCTCTTCATTATTTCACACGCTTCAAAGTAATTA
TATTTCGTCAGATTCTGTTTTTGGGTGTTGTGAAACTGTCTCGTCACGGTTGTATCCTGA
GATTCAAAAATTGTATAGAACCGTCACACATTACAGGCGATTTATTGAGTTAAGGAAAGA
GATCAAATCTCGACTCCGTGAATTCGTCTTTTTTTACCGATTTTTAAAGTGTTCTCTTCA
TCTATATTATCGTTTCATACAATTTCTGTTTTGTAATTTTCAATCAGTATTTTCGCAGTC
TTACAAATATAAAATAAGAACCATTTTAAAGGTTAATGCTTTTTTTTTTGAACGACAAAA
AGGTTAATGCAAAACAAGAAAGTTATAAACTGAAAGCGAAAAACGACATTAAATTATTTA
AAATCAAAACTTGAACTAGAAAGCATCCACCAACCTAAAAAAAAGGTAGAAGGAAGCTTC
ACATATCCAAACAAAATTAGTGGCGAGAACCCATTTAGTCGATAATGGTTAACCTGACTA
AAAAAACAAAAATTTGGAGACCACTTAAATCCTCCTAACCATGAAGGACAAGTAAGATCA
CATCACAGGACCAAAACAACAATTACGTCAACCAGAACAAGAAACAGCCTTTTTTGGTCA
AATAACAATAAACAACCTCAATTCTCCAAATAAATCTTCAATGCTGAGCGAATAGGTAAC
ATAAACCTGCTCAACTAAAACCACGTACATATATGCAAAACAGGATCATTCCAGAATTTA
AAGGATCATAAACATGCCGACGAAAAAAGGATCATGAACAATTTAAATAAGAAATTACTG
TAATTTGTAGTTTGTATTAGCAATTTGGCTTCCTGAAGCATCTTGGATTACTGTAATTTG
TAGTTTGTATTAGCAATTTGGCTTCCTGAAGCATCTTGGATTTCAAGTCTTATCACTTAG
TAATCTTTTGTTCATTACGATTCCTAGCAAAAATAATAATAATTTGAAAGTCATAAGATG
TATTTTTTTTTTTTTTTATTTGATTGGACCCACTTCTCCATGATGCATTCCTTTTATATT
TCTCCAACATTATAAAACCCTCCGAAACCCCTCCTCTTGCTTTAAACCAACATCTTCCCA
CAAATAAAACTATACACTCTTTCATATTCATCTCTCACTCTTATAAACCAAATAAAATCA
>BjuB027759
TGGTTCTCATGTAATGACTTCGGTTACAAACGGTGGCATTGATCATCTTCGTTCGATACT
TTTTCTATTTTTTTCCCTCATTTAATTAGATGACTATGTTATTTATGGCATGATATACAA
TAACAAAAATAGAGCATGTAAACAAATGGTTTTCTATGTTGAATTGGTATTTTGGTGCAT
TGACCACAAGTGGTCACTACAAAATGTTTGGACCCACTCACTACAAATTTTAGGACTCAA
TTATCAAATCATTTCGCGTTTGTATTCAATTTTATTGGACAATAAATAAGAGGTTAGATC
TGTTGTAATAGTAGTCCCAACACTCTTTCAATTGTTATCCACTAACTGCCAATTGATAAG
TTGTGTAGTAGAGTAGATACGCATATTTGTGTATATTTATGAGCATGTGTATTTCAACGT
GAAGAAGGAAAAATATCCAGTTTGTCATACAAAATCATCTAAATATTATATATTTTTGTT
TAGACTCCTTGATATTTGTTAGATCGTTAACGAATGAAATAATAATAGATTTGACATATG
CCGTATCACACACATTCGATAAGAATCTTAGTTTTAGTGATGGTCAGGCACATCTTTTTA
AATTCTCGTAATAGTCCGACGGTCAGTTTAATATATCTAAGAAAATGAAAAAAATGTCGA
ATCAATACATATCACCTCTGATTCTTTTTGTGTGCTTAGTCTTTCTTACTTATGTCGAAA
ATATGTTTACATAGTAGATTCGGTAAATCTCTAAATCTTTAGTCAAGAAAAGAAAGAAAA
AGAAATAGGAACGACGAATGAATTTGTTGTTATTTGGTTTAGTTCAGTATTATTTATATA
TACAACTATGGCATGTAGGTGCACAATGGATCGTATGTACTTGGTGCTCAAACTTATCCG
ACCTCTTAGTTATACAGAAATCTTTATAAAAACCAAAGATTTATCAATTTTCCTATATGA
AAACAAATATATTCCATGGCAATATGTTATAGCCTATACTCTATAGGGTATTTAAGTGTA
CAATACTATTTTCGGGCAGAACCCTAGTTCCTGGCTTGTTGCATGGCTTGGTGGAGTGCA
TATGCTCCTGCTAGAAGTGGCAATCTGATATGTTCTTTGATGGAGAATCCTTGATTCAAA
AGGTATTATTGAAGGGTTTTATTACGACGCATAATTGAAAATGATTATTTATTTACTTAT
ATAATATGCTCTATAGTCTATACATACACAGTATAATCCAGATGACCCACTTCTCCATGA
TTCGTTAAATAAACTCTCCAACAATATTCTCTAATTGCTCTATTATAAAACCCTCCACTT
CCTCCTCTTATTTCAAACAAACTTCTTCCCACAAATACATCTGTACAAACTGTTTCATCT
TCATCTCTCATTCTTATCAACCAAATCTAAACAATGATTCCGGCAGAAATCACCGGATAT
TATCAATATCTATCGCCGGAGACCTTAACAACAGTCCCAGCTGAATTCAACATACTAAAC
>BjuB005843
CCCTTTATTTACATTTATCAGTGTGATTTCAAATTCAATACTAATTTATATCATGAATAT
TTTTTTGAGAAAACAAATAAATATCATTGGTATTATTCGTATTAATACCTAGTTTTTTTT
GGACTCTAAAAATTAGCCGGAGTTTCTATTCAAATTAAAAAATTTGTCAAAGAGAGCTTC
CATTCAACATTTTTGGTTATAAACATATAATCTTTTATAGTAGATGGAAAATATAATATT
TAACTACTTACATTTACATTTAAGCTACTTTCTTTTAGAAGACATTTAAAATAACTAACT
AAAAGAAAAAAAAAATTACTATTAAATTAAGCGACTTATATTTCATGGCTGATATTTTAC
TTATTGAATCAGACATCAGTGTACAACTTTCTACTCTTTCTCAATTTATCAGATTTATTA
TAACAATATTTTTATAAAATAATAATATAAATATAAATTGACTATAAACTCATATAAAGT
TATGGGTAATTAACGTATAGTTTTAAGATCAGTAATAACTAATTTATTTATTATTCAAAC
TTAAACTGATATACTTACACTATAAAGATAATGCAGCTGTAGTTTCACTTGTATTCTTTA
CTTTATCTTATCAAAAAAGATAAGAAAATCCAAAACACATAAAAACTTAGACGTAATATG
CTTTTTCTTAGATTCTTCGTCATTAAGCTAAGCCATCGTCTTCGTTAAGACTCAAGACCC
ACACACCATTTTCTCTCCGTAAGTCTATTTAAAAGCTGAATACAAACTCCAAATCTTCGT
TTCTTTAGGTATATAACTTTTAACTTAAAAACAAATTCACTATGACGAAGAGAATTAGAA
AACATACATGTTATAGCTTAATAATTATTTAATTATAGCTTATTACATTTTCGGATATTA
GTAACCTATTATTTACGGACCAGGAGACATCTATCTTTTATATAGTTTAAATTACTATAC
ATTGATCCAAAACACTGACATCCTTAACATCCATTGCTGGTATAACTGCAAGTTATTAAT
CGAAATACAAATGAAATATACACTAATCTTACAATTACAATGTGAAACTAATATCTTATC
TCTACACTTAAAAAGTAGTGCTAAGCAGCTAAGAGATTAGAAGATGAGAGTTTTGTAACA
AAAAAAGGATAAAAGTTATAAAAAAGCAATATCTAAACAAAAGGTATAAAAGAATTTAAA
ACAGAAATAAAATAGTAATACCTTATATCCAGAGTGCTAGTGGACATGCATTTCAATTAA
TCTCTAGATTCACTCTAATTATAACATTTTAACTTTTAAATACTTGGCACTTCTTAAGTG
GACAAACTAACCCTAAATGGGTCCCATGTGCACTTACTGATTTTTCTCTATATATAGCCA
CACATGGTTCATGTGACACTTCCCCTCCCTCTCTTGCTTTCATTCTTCTCATCTCACCAA
ACCAATCATACCAATAACCCGTTTGGTACTATACCGTATATATATTTTCCACTAAAAACA
>BjuB028673
TATTACATATATTTGAAAAGGATTTTTTTAAAATAATAATAAGGGAGTGAATTATGGTAA
CGAATAGTTTTCTAATACCTACCTATAGGGCTGGGATTATTATCCGAGATCCGGATCCGA
TCCGAGATCCGATCCGGATCCGCTCCGAAAATAGGATATCCGGGGCGCACGGATCCGAAT
CCGGATAGTAAAATGTCAGATCCGCCGAATCCGGATCCGAATCCGGATATCTGGATTTTT
AGGTCCGGATATCCGGATCCGGATCCGTTGTTTTTTAAATATATTAAATTTAAAATATTA
TTAATAATTATAGTTCATTTATTAATATTTATACATAAAATTAGTCTTATAATATTATAT
TTTAATTTTAATAATATTATATGCATAAATATATTTATAAATTTTGTAAAAATATTTAAT
TTATGTAATATTTTTAGATTTTTTTATATATTAAAAAAAATATTTATATTTATAAAAATT
ATTTTGACGGATCCGGATCCGAATCCGGATACCCGCGGATATCATGATATCTAGACGGGT
ATCCGGTACCCGGATATCCGGAAGACACGGATCCGGATCCGAATCCTAAAATCACGGATC
CGACGGATCCGGATCCGGATCCGGGTATCCCGAATATCCCGGATATCCGGATCCGTCCCA
CTCCTACCTACCTATGTAGTATTCTCAAGACATTGACTGTTTTTCCTTTTAATCTTGATC
TGTGGTCAACAATTACCTACCTATGTAGCATTAATCACACGATTACATCACACAAAAATC
TACACTTACCATTAATAAATTTTCTATTTCCAAAATAGTCTTAAGTACACCCACCTACCG
ATATTGTAAATAAATAAAATCGTTTCAATTTTGTACAAAATGATAAAACAATGGGCGGTC
TTCCAGAACCACCATCCATTATTTCATATAGAAAAATAAATAAAACAAACACATTAAAAA
TAAAAATCAAGTGGATGCATGAGACTTGGCTTATATATAATCCGCATCAAACCCTCCATC
AAAAACCTCTTTCCCCTTCACACATCTTCTCTTCCTTATCTCCCAAATTATTTACGTGTT
TTCTGTTTTTGTTCTTTATATTTAGAAATCTCCTCTGTTTGGTCTCGACAACACATCAAA
CAAAACAAAACTCTTTTTTCCTCTGTTTCTTCTCGACAACATATCAAACACAAAACTCAG
ACAGACCCTTTGATGATCGGACACTGATGACTCCGGTTCTCTCCGAAATCTTGCTCTCTG
GGCTCACGGTTAAATCTGCTCTCTGCCGTAGAACCCATCTCGTTCAATCTTTCTCCGTCG
TCTTCCTCTACTGGTTTTACAACGTTTCATGAATTGTTGAAAACTCCCAAAACTAATCCT
AATTACAAAATATATTTAATTGCTTTTCAGACAAATCTAAGAAACCATCAAAACAAATCT
GTCCTTTTTTTTAGTTCTTGTAATATTTTTCTTTGTTAAAACCTTTTTTCGGCGGGAAAA
>BjuB047102
ATGATGTTGAAATCAATAATGTGAGGAACCAATTACTAGATATGGAGAGGGAAACTTTCC
ATATTTAGAAGTGAATTGTATTAACATCGACGCTACAGTAGTGTCTTTTTAGGGGTTGCT
TAGATATAATTATTGCTTGGAATCAAAATTTGCACACTCATGGGGTCCCGAAACTACCCC
TACCCACTTCTAATTCTTCTTTTTGCCACCATTTATGTCAATAAAAATAATAATACCAAA
TTATCATAATTAAAAAGATAAGTAATAGATTTACTCATGATTTACTAATGCTAAAAGAGT
AACAAACAATAACATGTCTGTGAAAATAATTTTAGCACATGATTTGGGTGATAATGTGGA
CTTTTAAAATAAAGTGTGAAGAAAACTCCAAACACGATCTGCTTCAACTATTCACCACTC
TGAGAAGGCGACAGAACCAACAACGAGTAAAATTCTCACACGTTTTAGCTTCTTATTGGT
TGCCAGTCAACGTGGGTGTCAGCTCACTTAAGTGAATAAGTTTAACAAATTTAATATAAT
TAAAACCAGGATATTTATTAATTTATTCTAAAAATATGGAAACAAAATATCTGAAAAACC
CTTAAAGAGGAAAAAGCTTACCCCCTTAAAATGGCATTTTGTGTCGAGTTTTAGTAGCAA
GCACACACTTGTCGTCTCTCTCCCGCAACACTTCTCGTATTTCCGCAGTCTACCAATAAC
ATTAGGTGAGAAATCTTAAACCTTTTTTTTAGATCTGTCTTTGTCTGATCATCCCTTGAA
CTGTTATCTTTTTTGTGGTCTTTTGTCCGATTCATTCATTACATCTGATCTGTGTTTATT
TTCTCTGTTTGTTGTAAACCAAGTACTAGTAATGAAAAAAAAAAAAGTACTAGTAATGAA
GGAAGTAACCACTTGTAGTTGTTGAATAAGATTATAAGAGTTGAAAGTCTTCTTCTTTTT
GGTTTTTTATTGAACAGATCTCTTTTTTTTGTTGTTGCTAATTTAACATTCATAAAAAAA
AAACATTCATTAAAAAAAAAGATCTGACTATTTGATTTTTCTTGGGTTTCTTGAATTATC
TTGTGAGTTCATTTATGAACTTTCAAGAATGGTCAAAGATGACCGATTTTTTATTTATTT
TAATCTCCTTGGTGTTTTGGTCTGAAACTGAGTGAAACATAAAGATCCTTTTGGGTGCTC
AGATACACAAATATGTAACAAGGGTCCAGCTTATACCCTCTGGATCGAACTTCTATGATA
TGTTTATGATTCACTGCGTCGGTAGTTAAAACGATATCCAGTTTACACATTTATATGAAA
GTTCCTCTCTTTGCTTTGGTGTTGTATAATGATTAAACATAAACAATGTGACACAAAGGT
GTATGTTCTACTCTGAGTCCAGTTTCAGTTTTACCTCAACTGTCTCGTTTTTTGCTCTCT
TAGAGGTAAAAGCTGGAAAGGGTGTGATTCGTTTTGTTTCAAGATCCGAAGAAGTAAGCG
>BjuB033515
CCTTATGTATATATATAGTTTTTAATCAACCTGATGCGTCCATAAAAAAATATGATAAAC
GCATATACAGATAATCTTTTTATAGATTGTCCACTTAATCATAAACAATAAATTTTAATA
GTATAGATACTTTCTAAGTTGTTGATCAATTTAGTTTTGGTTGTTACATTAATTATTATT
GTTCTCATCGGTTTTGGACCTTTGGTCAACAAAATTTACAATTTTTCTATATGACCATTT
TCCATATTTTCTGAAAATGGTTTTACTTTTGTTTAATTACAGAGTTGGATTCTTTTTTTT
TTTTTGAATATGAGTTGGATTCTTTTATGGAACAAAATCGAAGATACAGTTGCACTGGCT
CTTATTCATCGCCTTCTAAGCAAATATTCATTTTAAAAAATCGGCAAATAAAAACCCATC
AAGAACAGGTAAAAAATCGATAAAATCCGGTGAAGCTTATGATGGATGCATGCTTGTTTG
ATTTATTACCGAGTTGAGATATCTTTTACATAGTAGTTAAGATTCAAAACCAAGTTTAGG
AATCAAATATACAACTCATGCTTCATGCATTAATCGATATGCTTGGTCTTTTTTCTTTAA
TTAACAATTTATAAAAATATTTTTCTTATTAATAATAAATTTATAATTTATAAAAATATT
TTTCTTATTAATAATAAATTTATAATTTATAAAAATATTTTTCTTATTGTTGTTAATACT
CTCTCAATTTCAATTAACTTGTCGTCGTTAAAATAAGTGTTGTTCTATAGTTTCAGTATA
ATATTTACTAATTATATATGCTATTTTAATTTTGTATTGGTTAAAATATCATAATTATAT
ATAATGTTATTTTTGCTTAGAAAATATAAAAATTATTTATTTTCTTAATCTGTGTGGATT
AATATTTTATAAGTTCTTCCGTCAACTGGATCTACTTAATAATATAGCTCAAGTAGTTAA
CCAAAATTAATTTACTAGCATTGTAAAAATTAGATATCTTATTGATCTAACGGCCAGGAA
CAACGTACATGTCAACAACACGCTAAAAGCACCTGATCACCGCCCAATTTCCGACAAGAA
ATTATAAAAAGAACTTTAGGACACGTCCACCAAAATCAAATACTTCAAAACGACGTCATT
TCAGAAAGAGAATGTTCTTCTTCTTCTTCCTCCTCCTCGGATCTCTCTGACATTTTTCCT
TCTCTATGCTCCCATTTCTCTCTATCGCCTTACTCGCTCATACTCTTTCTGCTAAAAATA
TCAACTTTCCCGGATACTTTCCTCTACCCATCTTTTCTCCTGTGTCTCGCTGATTGGATC
TCTCTGTAAGTGTGTGAGAAAGACCCTATCTTTTAATATATTTTTTAAGAGTTTTTCGTT
TTTGAGCTAGTGATTATAGATAAAGCATGCGACTTTAATATGGTTAGAGGAATCAATCGG
TAGACCCTAATTTTAGTATGAATTTTTGGAAATGATCATATGCAGATTAGTGAGTTATTA
>BjuB033496
TTTATTATCGACGATTCATGTCAGGTTAACTTCTTTTTTGGTTCCCAAGTTTCTCCTTGC
GTGTTTAATTATGAAAAGTGGTTAACGATGGCGTTGTGATTGGCAGATCAAGTTTCGAGT
TGAGAATATCAGGTATCCACCTGTTCCAATTGAGCGAGCAGAGGACGCAAAGCCTTTTGC
TCCTATGGTGGTCACTGTAAGTTACCATTCTCTGAACTCTGAAGCTATTCCACTTGATTA
TACAACCAAGCTAGTTGATATAAAGCCTCTTGATATAATCTTGTGAAATGTGCAGGGGAC
TATAGATGATGATGGTTTGGGCCCTGTTTCTTGGTGGGAGTCTTGTGCCCCGATTAGTGA
CGGCGAAGATTGAGAGACCTGAGCAAAACTTTCTATCTCCAAAATTGATGACTTAGAATT
GTTTAGTTGGGAAAGCCTTGGGCCTTTTTGTAGTATATATATTTAAAAAAACAATGTTAT
TGCTTCTTATGCTCATAGCAATCAATAAGTCTCTATCAAGATTTTGAACAATAAAAGGCT
TTTCTCACCACATGAGCAGACATCACTCTTGAGAAAGCCACAGGCTATAACTCCCTGACC
AGGAAAACATCTCACAGGATTTATATGGCGCGAAAAAGGATTGAACGGCTAGATCCAATT
CTCTCTTCTCAATTATCGCATTCTTATTCGATATAGTGATGCCCAATTGCAAAATGGGCC
AATGAAGAGAACTGAAGGCACAAAATTATATCAAACCGCGCCAGGTAGGGGTCGAACCTA
CGGCCTTCTGCTTAGGAAACAGACGCTCTATCCACTGAGCTACAGGCGCAACACATAAGT
AATTGTTATGGTGTTTGGAGATTCTGTTTATATACAAATGACAAATGAAATATAGATGCA
ATTCATTTTAAAAAATGGCTTTGAAAACTCAATAACATATAATTTATTTACAGTCTACAG
TTTTACCTAAGCCACAGTTATATCACTGTAATTAATTTTTTCAACAAAACTAAAAAATAT
AGACATAAAATTATACTTTCAGACAGGAAATTAGTTAAATAAATAAACATGTAAATTTGT
GTTATTTAAATACGAGTGTCTTTTACAAGATGTTGTGATGCTGTGATTACTTTCTTTAAA
TAATCTTTCAAAGGGAGACAAGATGTTGTGATGCTGCACGTGTTAATGTGCCTTTTACTT
TTCATCACTACTAATATTTTATAAACCGACCAATTAAAAATCATAACTCGCTTGTAATGG
CAATTTATAGTTATTGACGTCACTTCTCTCTCCTCAGACTTGAGTTCATCCTATGCTCTT
TCATTTGATAGAGAGAGAGACAGAGAAAGAGCTTCATATCCGTCATTAACTCATTATCTC
CTCTCCTTCTCCTCTTCTTCGTAACACACACATTGACTCTAAAAAGTCGCCCCATAACAC
ATCAAACCAGAGAATTTTAATTAACTCACAGCATTTCATTTCCTTTCTCGGATTCGGATC
>BjuB043752
ATAATATTTAGTTTAATATGTATTTTTTGCTGATTTATAATATTTTTTGTACAGAATAAT
ATATGGTTGTATAAGTTCTGTTTGTGCATAATATTCTATAGCCAGATTAAAAATTTATGT
AAGTATAAATATATAATCATCAAAGCATATTACTCCGTTTATTTGATGTATTTTACATTT
GTTTTAGTTTATCTCTAGCAACTTACAAACATAACATAAAACAAAAATAAATTCTCAAAT
ATAACATAAATATCAAAAAAAAAACAATATGTATTAATAGTAACAATTACTGATATTGTC
CTAAATAACTACAAAATATATTCGACTAAGATTACCTCAAAATTAAAACTTTTATTCTCC
TCTGTAATAGATATCCTGACATAAAAAAAATCTTGTATTTGAAAACTCAATCTCATTTTC
TCAACATAATCACACTTACAACCAAGTGAATATATAAAAAAATTTACATAAAATTATATA
TTTAATAAAAATCGATACATCGAATTCCGCGCGTATCGCGGCGGATGTGCCCTAATTAGA
TTATGAAATGAAGATTCTAGTAATAAGAAAGCAATACAAAATAATCGCGAAGCTTCTATG
TTTTTTGCCACAAATGGATAAATAACTTCTTATAGTAAATGCCATTGAGTTAATTGCTTT
AATAAACAGTTTCTAATGTACCATTTGCATGTTCAAAGACGGGACGTTTCCTTGAGAGCT
ATTATTATTCATTTATACTCTAATTTACACAAAAATATACTATTAAAATCGTAACTGTAC
GGAAATGAATAGTTTATCTTACTAAGAGAAAAAATTATATTTTATAATATTATCAACTTG
TGGTAAAGAAATAGAAAAAAATTTGAAAAGCGTTGCTAGATATGCACTTGGAGACTGAAC
ATTGATACAAGCGGACACATATTTTCGAATACCTATATCATAATAGAAAGACGATGTTTT
CATGGTTCTTATCATATATGTAAGTTTTTTTTTTAATATGCAATGAAAAAAACAAAGGGA
AGAATTAAGCAAGAAAAAAAAAAAGTAACACTTGAAAGTTGAAAGTGATTCAAAAGGATG
TGATCTTTAAAATTAAAAGAGATTAAACCAAAGTTTAATTATTTGCCTGCCTGCTTTTTT
CAAGCATCTCTTCTTCCCCACCACTCTTTTCATTTAGGGATCATGACAATATATAGTTTA
CTGACTTCTCTTTTAAATTATTAAAAAATTATTTATACAGAAATCTTCAAATTACATCAA
AATTCTAATTACATAGTTATGTAATTTTTCTCTTCGTTTTAACTTTTTTTTTTCTTATGA
ATAGTTCCAATCTCACTGTCTCTTCTTCTAGACCCCATCCATCATTCCAGAAATGACTGG
TGAAAGTCAAGAAGCTCTCTGAGCTCTCTACTCTCTTTCTCTCTCTTTGTCTCTCTCTCT
CCAAGACAATTGACACCAAAGCCTAAAGCTGTGTAGCTGTGTGTATTGGTTTCTTTTCCA
>BjuB047306
ACCCTTTTGGTCCAACATCTACAAATCCAACAAACACCTTTCGAAGAACAATAGCTTCAA
ACCCAACTCAGAACAATTTTAGTACACTTTCCATTGAATTTCTGAACATTTCTACAAGCT
TTATATCTTTGAATACAATATTTATATTTTACCCATATTTGGTATAATATTATTGGAATA
TTCTATTTATATTTATATTTTTAAAATGCTTATGTTTTCCTTTTTTTGTCACTAAAATGC
TTATGTTTTCCAATATTGATATTTCATCAATATGAATAAATCCCATTCTAAGTTGGTTGA
TCGAAATACTAACTCTTATACCTTCATAGAATATCTAACTATTTTCATAGTAAATGTTAT
TTTATACAGTTTAAAAAGTCATATGGTATCTAATTATGTATAATAACCGATTATGAACTG
GTTATTATAAACTGATATCAGTTAGTAAAAGATATAGATTTTATTACGTTTTTATAAAAT
TATATGGTCTCTAATTATGTATACTAACCTATATTAAACCGGTTATTATAAACCTTTATC
GGTTAAAAGAGTAAATTACATAGTACATGAGTTGATAAAGTTTAATAATATTGTATGTCT
ATTACATTTATTCAAAGTACATAAGATTAGGATGTGTTATTACTTATTAGATGTGATTTG
ATATGTTTTAGGAGTAATACAAAAAGATTTAAATGCCATTAGTTAATTTTCTAGGAGATT
TGCCGATTTATTTAGATACTCCTTTTTTTTTTTTTTGAAACACATTTAGATACTCCTTTG
CTAAACCTTTATCAAAGGGTAGGGACAAAATGTCACTGAAAAGAAGTAAGAAAAATAAAA
TAAAATAAATAAATAATCTTTTTTTTAAAGGCTTAATAAAGAATCTTCTTCAACCGAATA
GATTCCAAACAAATGTACGTAATCACTTCTCGTCAAGTTGCACAAACCCTCAAAACGCTT
TTCTTGAATTTTCTTCTATAAATTCTATCACCGTAAACCATTCAGACCTCCCCTTCTCTC
TTCTCCCTCGTTCAAAGATTTCTCCTTCCTTCTTCTTGTTCTTCTCCTTGTTTAGTTCTT
CTAAGATCTCAGCTTTTGTGAGATTAATTTATCAAAACACATTAGAACAAAACCATTGAT
GCTTAACCAGCAGTTCTTGGTCATTGAGACACATGTCTCCGATCATACTCAGTGAGATAT
TCCTCTCTGGGTTTATGCTAAACTCCACAATCAGGCGCAGGACCCACCTCGTTCAATCTT
TCTCTGTTGTCTTCCTTTACTGGCTTTACTACGTCTCTTAGTTTCTCATAATAACTAGTC
TCCAGCTTTATTCTTCCATTATATATTATATTACTCGTATTCAAAACCCTAGTTTTTAAA
GTCTTTCTTTTGTTTCTTGTTCGTTACGTCATCGATCTGGGTCCTGTCCTGCTTCACTCT
CTTCCCGTAAAGAAGAAGGGTTTCTTTGTTTGCTTGTTTGTTTGTTTGTGTGTTTACTTT
>BjuB032115
TGGTAAAGGGTCTTTTTCAGTTTCTCTCGACTTCTCTCTCAATATAGGGAATATTAAATT
ATAAAATAATTGTTTCAATTTTTTTCTAAATATTTATTATAAAATAATTGTTTAACTTTT
TCTAAATATTTGCTGATTTACGTAGATACTCATTAATTTTACTAAGAGGTTGACTGGTTT
TGCAGCTATCAATCGGGTGCAAATTATAACATTATACAATTGTTTCACTTTAATGATTGT
TGTACAACAATGATAAGATTCAATTATCGGTTCTTAATGTTATACAACAATTATAAGATT
CAATATAAATTATTTTATACAGTTTCAAAATCTTGTAAAGTCAAAAGCTAGTTTCATATA
GCGTTTGTCGTTGCGCAAAGATAAATAAGAATATATATATATATATATATAAATCAAAAT
AAAATATTAAATTAAATTTTAAAATTGAAATAACTAAAACAGTAAAACAAAAAAGTATAT
TTTAGACATAAATATATGTGTACATATATAAAAACCCAATCTTTTCGAATTTAATACTAT
GATTTTATATTTATATGATTTTTAATATTTTTATAACTATATAAAATGATATTATTAATT
TATTATTAAATCACTATCTATTTTGTAATCAATTAGTCATAAATATTTTACAAACGAATT
TATTTCTAATCATTGTATCAATCGTACAAATCGCTTAGTAACATTTAATACCACAACATC
TGTATCCGTAAACTTCTGTAAACCGCATCTACAATTGATACGTTTGCGCAAGTCAAGTCA
GACCTAAACTTTTATTAAACGGTGGGAAAAAATGTTAGTGAAAAAAATAAATAAAAAATA
AATGAAGAATCTTCTTCACCCGAAAAGATTCCAAACAAATGTATCACTTCTAGTCAAGTT
GCACAAACGCTTTTCTTGGATTTTCTTCTATAAATTCTATAACCTAAACCATTCAGACCT
CCCCTTCTCTCTTCTATCTTCTCTCTTCTCTCTTGTTCAAAGATTTCTCCTTCCTTTTTC
TTGTTCTTCCCCTCGTTTATTTCTTCTAAGAACTCAGCTTTTGTGAGATTAATATATCAA
AAAAACATTAGAACAAAACCATTGATGCTTAATCAGCTGTTCTTGGTCATTGAGACACAT
GTCTCCGATTATACTCAGTGAGATCTTCCTCTCTGGGTTTATGCTAAACTCCACAATCAG
GCGCAGGACCCATCTCGTTCAATCTTTCTCTGTTGTCTTCCTTTACTGGCTTTACTACGT
CTCTTAGTTTCTCATAATCAATCTCCAGTTTTTTTCTTCCATATATATTATATAACTAAA
TCAAAACCCTAGTTTTTAAGTCTTTCTTTTGTTTCTTGTTCGTTACGTCATCGATCTGGA
TCTGTCCTGCTTCATCTCTCTTCTCTTAAAAGAAAAAGGGTTTCTGTTTTCAAAAAAAAA
AGAAAAGAAAAAGGGTTTCTTTGTTTGTTTGGTTGTTTGTTTTGTTTGTGTCTTTACTAA
>BjuB029839
CCAATGAATCATTACACAGGAAAGTGTTTTTCAAATTGAAACTCTATTCTCGGAAAGGAT
AAGAGACTCTACAACGAAAGAGAGACTTAAGCACATAAAGAGTTTTCTTTCCTCGCAGTT
GCCTTCAATCGTGTGATAGTTTAGACTTTGGATACCAAGTGAGAAAGAGGTTATCTTTTA
CATACTTGTTTTTATTCCTATATCCAATAAATAAAAAGAAGCACGAAGAAAACAACTAGA
TTTATAAATAGGAAAGAGTAAACCGTAGCTAACCACTTGCTTTATCTTGTAGAGCTCCAG
CAGATACTTTAGTGATCAGAATATCATTGTTGAATGAAGTTGAAGCTAAATTCATGCTAG
CATTTCAAAATACTAATCGAAGTTTATTGACGTGATGGGAGAACGTAAATACCAAAACCA
CCCATATATTTTAGGAAATACCACAACTACCCCTAATATCATCATTTGTCTTTTTCTCCA
GGTGTCTATTGCTGAACGGTTAATTCTGGTACTTTAGATGTTGATTCTCATGTATTAAAA
ACAGCTAAAACCAAAAAAAGTTTCAATTGTTATTATTAGTTTATTGTTAGGATTCTCTGG
TATTACCATTTTATACAAAAATACAGCCAAACAACTTAATTGCATTAATTTATATAGAAA
GTGAATATAACAAAACAAGGAAATAAATCTGGAGGATTTAGAAATTTCAGATTTTTTTCA
CACAAAGAAAACAAGGCTGACTTTTCCTCTATATAAAAATTGTCTAGAAATGGTTATTGG
TTAATAAACAGAATCATTTAATATCAAAATTATAACCATAAACGTACATAAAACTACATT
AGAAATACAGCTGGAAACCTCTCAGCAGTAAAATTCTTTTTTTTTTTCTTTTCTTATTGT
CCCATATAATATTATGAAATTATTCTTTCTTTTTTCTTTTTGGTCAAATGAAAATTATTC
TTTCTAATTTGTATTTTATCTAGTAATTGAGTTTTTTCATTATTGATTTCTTTCCTTCTC
ACACTATAAAACCCCCTCCCAAAGATTCACCTCTTCCTCCTCCCTCTCCAATACATCACT
CAATTCTATTCGTCTCTTCTATCTTCTCCGCTCTTTTTTCAGTTTTCTCAAGAATATTAA
AAGCCTTGTTGTATCTTTTTTCAAATACTCATGTTAAGAAAGACAAGATCTTGATGTTCA
AACATTAATGTCTCCAGTGATTAGTGAAGTACTTAGATCTGGCTTAACTATAGATTCATC
TCTCAGACGCAGGACCCATCTTGTTCAATCTTTCTCCGTCGCTTTTCTTTACTGGTTCTA
TGTTTTCTCAGAAATCATCTCTACTTTAGCCATAACATATAGCCTATAAACTATATATTA
TATCACCTTTCCATATAGTTTTTTTTTGCTTAACCTTAATCAAGGGTCCTGCGTCTTTTC
AGTTGAACTAGAGTTTCTGTGTGTGGCCTTTTATTTATTTATTTGAATTTGGGTTGTTTG
>BjuB019686
TTAACAATCTCTGATCGAACTTCTGGTTTAAGAGCTTCGATTTACTCATAGGTAGGGATC
AGACTTATTGATGTAGGGTTTTAGAGGGGTTTGCAAAAATTTAATTTGTCTTAAACCTTT
ACCACCAAACCAAATTCGATTCTATGAGTTCTCTTTTAGAGTTTCAGATTGTTTACCTTT
GATTGGAGAAGATCTGAAACCGGATCACCTAAAGAGAGAGAGCTTGCGGACGGATTAGGG
TTTTAGGGCAATTGACGGCGCGGGTTGGAACGGAGCGTGAGAGCGCGTCTGGCGTCGGAT
CGACATGAGGTTTGCGGCGATGGATTCGTCTCGTCGAGAGCTTCAATTTGATATATTGCG
CCGGAAATTACGGTTTGAGAGAACGAACGGTTTGAAGTTGCGCCGGAAATTAGGGTTTTT
GATGACTTAGTTTAGAAACGGGAAAGAGAATGGATTTTGAGAGCAGCTCGTGCTGATACG
TGTTGTGAAAGAATATATTTGTGAAGGATGTTTCTGTGTGTGTTATTCATAAACAGGAGG
GTTCCTTATATAAGGATTACATAGACCGTCATAAGTAATTGGGCCAAACACATAATGGGC
CGTTTAAGTCTATCTCTAATATAATGGGCCGGCCATCCATCTTGATGGACCGGGATGGTT
AATGGACATCCATAATAATATATTCATAACAAAAACCAAAATATCTGGATCCAATTTTAA
TGATTCTAAAATTATACTATCTTGATTCAGATCCATGTAATAATTCTTCGTCTTAAAGTG
TATATTCCATAAATTGAAGTGTTTAATGAATGTTTATTTACCAGTTCAAGAAAATATTAA
TGGATGCTGCACCAATGAATAATCTTACCAAGAACTATACAAAAAATCCTTACATAGGTG
GAAATCAGTTCTAAACAAAACTAAAAAAAAATTCTACATGGACGGAAATCGGCACCAAAA
TCCCTACGTAAACGAAAATCGATTATATCCTAAACGATTCTCATAAAATCCAATTTATAT
GATTCAAATTATGGCTTAAATCATTTTTAATCAGTTTAAATTTAATTGGTCTAAATTTGT
GTAATAGTATTAGTACAGATCCATAAATTTTCTAATTTCTTTTAGTTTAATTAGCGCTCA
AAATTAAAATATTATATATAAATATAAAACATATAAAATAAATTAATAATTCATTAATAC
ATAGATCTCCTCTCGACCTGAATAATCTACCTATTAGCTTTTTTAACACAATCGCCTATT
AGCTAATCCTTGACGAAACGATTAATGACTTAAACACTGTCTATTTATCGAACTTCTATT
TAAAAATGATTTATTTTATTAATTATTTTTTGTGACAATTAAAAATGATTTATTAGTACG
TAATTATTATAAACAGAATATTCTTTTGTAAAGTGGACCGAACGCAAGTAGGCAAGATCC
GACAAAACAAGTAAAAGACACAGCACCCAAAAGTAACAACGAGAGAGAACAAAGAGAGAG
>BjuB006374
CTGGTTACTGGACATCCATAAACATGGTATTCATAACAATAATATGTGTTAAAGTGAGGC
CCAATTTATTTGCTTTCGAACAAGTTGAAATTTTTTAACAATTGTGAATTCACGTGTGAT
TTTTTTTAAATCAACACTTACCTTACATTGGTTTAAACCATTGAATAATTTATTTAACAA
GTTCATTGTTGATAGTCTAACAATGGTTTAAATTTATGATTGAACCTTAAGACCAACCCA
AATATAATTTGAGAAACTAATATAACAATACTTTATCATCTCAATGAAAATACTCTTATG
TTTGAAAGTCTTATACATTTCTTAAAGTTAAACTCCACCTCTTAAGGAGTGTTATTGGTT
TATGTACTTTGACTCAATTAAAAATTCATATAGTATTTAAAAATCTAAGTAAAATATAAT
AATGTGTAGATCTAACATATAAATTTTAATTAATATTTTTAAATTCAAAGATTTTTCCAC
AGATCTAATGAAAGTTATTGGTTAATGTATTTTAATGAATTTGAAAATCCAAACTAAATA
TAATGTTATTGATTCTATGATTTAAAATCTGTATTGAAATCGTGTGTTATTGGTTTTAAA
TGGATTTGCAAGTATTCTTGGCAGTCATAATTTTATTTCCTTGTAAATATATATATTAGC
ACTCTGGATTTAATACAATAATAACTTATGGTAACAAATATACCATTCAAGATTTTCTAA
TTAAGATATAATTTCAAAATATTGACTTTTTCACGATGATATCTGGTCAACTTTTACCCA
TTTACATATTTCTTTGCTATGTAGCATTAATCACACCATTAATACACCACACAAAAATCT
ACACTTATCATTTATATTTCTTCAAAAATACAGTCTTAAAAATACAAAAGGAAAGTACAC
CCACCCAGATTTGCTTTTAAAATGATAAAACAAATCTCCACCATCCATTATTAGCTTTGA
AAATAAAAATAAAACTAAAAAAAAAATAAAAAACAAGTGGATGCTTGAATTTGGTTTCTA
TATAATCCATAACAAATCCTTCATCAAAAACCTCTTTCCCCTTCACACATATTCTCTTCC
TTATCTCCAAAATCTTTTTGTTTTGTTATTTGTTTGCTCTCTTTATATTTAGAGTTCTCC
TCTGTTTTTTTTTCGATAACATATTCAAAAATAGAACTCCTTCTCCTCTGTTTCTCTGTT
ATATCATTAAAAACTGAGAATTTGATGATTGGAAACTGATGACTCCCGTTCTCTGCGAAA
TCTTGCTCTCTGGGCTCACGGTTAAATCTGCTCTCTGCCGTAGAACCCATCTCGTTCAAT
CTTTCTCAGTCGTCTTCCTTTACTGGTTTTACAACGTTTCATGAATTACTGAAAACTCCC
AAAACATCTTTAAATTAATTATTACATCATATGTATATTCAATTATTTTAAGACAGATCT
AAAACCAACCAAAAAAATAAATCTGTCCTTTTGTTGTTCTTGTAATTTTATTGTAATCAA
>BjuB048226
AATTTTCCGGATATCCGTAAAACCGAATATCCGTATTTTTCCAAAGCAAAGCAAATCGGA
AAATTAGATATCCGTGAAGTTCGAAGCAAATTACAAATATTGAAAAATACGGTAATATTC
GATCCGTGAACAACACTACTATGACATGCACTGCAATAAAGGAGAAAGATATCTATGAGT
TGGGGAATTTCAAGCTGAAACCTAGACCAATCTTTCGAAACTAATTAAAAAAATTGGGTA
TTTTTTGCGAATGAAAGTAGAATATATACTCTAACTTGAATGATGTGGGAGCTACGATCT
TTGAATGATGCGGGAGCCACGATCTTTGAAGGACAATCTGCACAACGAGTAGTAGCCTCT
GTTTTAACTGCAGAAGCGCTAGCGTTTAAGGCGGGTCTCAAGATGGCTGCAGCAGCTGGT
AAAAAGGATGTGGTTTGTTTCTCAGACTCGCAACATCTAATAGATATTATCACAGGAAAC
AAGTCTGTGATTGAACTCAAAGGAATTCTCCATGACTTAGGCGTGTTGAGTCTCTCCTTC
TCATCTATCTCTTTTCATTTTGTTGCTCGTAACTGTAATGAGCAAGCAGATGGACTTGCG
AAGAATGCTTTGTTTATGTTCTCAAACAATCCTTCATGGATTGGAAACGTTGTAGTGTAA
GTTTGAAATGAAGGAAAGAAAAGGTTGGCCCAAAAAAAAAAAATACTCTAACTCAACCAA
ATTTTATATGCAGAGCGAAGTTTTTAGCCCCTATGTATCACTTACTTCACTACCATTTAA
TTATATTAAACTAAATTAAGATCTGGATGATTTTAGTTTATATGTTAATTAGTATGAAAA
TAAAAAATATTAGAAAGGATAAGTGCTTCTTTTGCAAACAAAACATACATATGATATAGA
GCCATACATATATATTTCAGTTGAGACGAATAACCCATTTTTCTTTTGAAAAAACGAATA
ATCAAAATTACATGTTAGCCTATGTATTGATTATTTTTTTCACTAATATGCAACAAATAA
GAAAACATCAATCCGCTTAAAAAATTTAGTTCACCGACTTAAGCACAACTGAAGAAAAAA
ATCCAAAACAATATATATATATATATATATATATATATATATTTGTCGTATATATGTTCA
AATTGATGATTTTTTACCACTATTTGTTAATTATACCTTTTTAGCGTAATCGGGTATTAC
AGATCATCGTATTACAACTTTCTTTTTGAATTTACAATTTTTTTTATCAAAGGAAATGAA
CAAATCTTTCTAAAAAGAAGTTCCATACGGTTTATACATACAACCCATTATCTACACAAC
TCATCCTTTTCCTCCCACCTCTATAAAACCCTTCGCCCTCTTCCTCTTCACTTCAAAACC
ACTTCACACAAACACACATATCTCTCTCTCTCCCTCTCAAAAACATTTTAATTTTATCAT
TTCACTAGCAAAAAAAGAAAACATATATATATATATATCGAAAAAATCAAAGCAAAGATC
>BjuB009816
GTTCGGTTCAGCCACTGGTGATGTTGTTGATGATGACGAAGATGATGGCCATGATGATGA
TATCGAGGATGATGATGAAGATGAAGATGACAGCGAAGAAGAAGACGAAAGACCGGTGAA
GCTGAAGAATTGGCAGCTTAGAAGATTGGCTTATGCATTGAAAGCTGGGCGCCGTAAAAC
TAGTGTAAGTTGCATTGCTTACCAAGTTCAGTGTTGTTGGAATCATACTCTTAGCATTGT
TAAAGGATGATGGTTTTGTTGTGGTTCTGCAGATAAAGAATCTGGCAGCTGAGCTATGTC
TTGACAGGGCTTATGTTCTTGAACTGCTGCGTGACCCTCCTCCGAAGCTTCTGATGCTAA
GTGCTACGCTGCCGGATGAGAAACCGCCAGTACCAGCACCTGAAAACTCATCATCACCTG
ATCCAAATCCTCTGGAATCATCATCAGCTGAAGATGCTGTAGAGGTCGAACCTGAGGAAA
GAGTGAAAGATGAAGCAGTACATGTGATGCAACAGAGATGGTCTGCTCAGAAAAGAGTGA
AGAAAGCTCACATTGAAACACTTGAGAAAGTCTACAGAAGATCAAAACGCCCCACTGTAA
GGATTTTTCGTTTTCCATTTTACATTGAGATGATTTCTATGTTAGTTGAATGTTTCATCT
CACATAGATTTAATGTTGTGGCATTAGAATGCTGTGGTTAGCAGCATTGTTCAAGTGACC
AATCTTCCAAGGAGGAGGGTTTTGAAGTGGTTTGAAGATAGAAGAGCAGAGGATGGAGTT
CCTGAGAAGCGAGCTCCTTATCAAGCTCCGGTTTAGTTTGATGTTTCATATTATTCGAAA
ATATAATGAGCTCCCGGTTCGGTTTGGTTTCCTTCCTTTTTCAGATTAAATAAATGTTTT
TTTCTTCGGCCCAAATTTATATTAATAAAGCCCAAAGGATGATTATAGTACAAGGCCCAC
TTTTACCATTTAATTCTCAGAACAAAGATAATATATACATCAATCGGTTATAAAAATATT
CAATACAATTTGGTTGTTAAAATTCGGTTCGCGAAGTACATAAAAATTAATTTATGGTTC
GAAAACGGTTTCAAAGTTGTGGGCCACGTGGCAAGATGGAAGAAAGTATGGCTAAACTCT
CTGTCAAAGGACAGACATATGGGCCCACTCTTTTATACCCTTTTTCATTCATCACCGTAA
GATGCTGAGAGGATCGACGGCTTACCTCTCCCCACGCTCCCACTGTATTTGCCTTTGGAT
CCTTGTGTTTCCTCAAGGTTCATGCTTCTCCACGATTCACTCTCTACATCCGTCAGATTC
TCCTTCGATCCGACGGCTGCGACCACAGTAATCTATTCCTTCCCGACAAGACTTGCAAGT
AGATTTCTTCCCAGTTCTGTAAAGTCCCGCTCTTTTCCATCTCTATCTTCATCACCAACT
TCTGTAAATCCCATACTCTTTCTCTATCTTCAAAAGGAGATTCAAAGAGTAAGGAAAAAA
>BjuB036793
TATAGAATCTATAACATTGTGTTACAATATTATTGTAGGTTTTATAAAACAATATATATA
TATTTATATATTTTAACTCATATTATTTTGAATTTTTTGATGTTCTATACTCGAAATGAT
CAAGGGAAAATCGCATGACCTAAAACTTGATTTTAAATGCAAAAGTATATCCAAACTTTA
ATCAAATGCAAAAGTAACATAAAAACCTTGTGAAATTACAACCAATTCTTTATCACCAAA
CGAAAAATCAAAAGATATTTTTACGAATATAACTCTGTAAAGTCTTTTGCGAGAATACTT
TCTAGAAGTCTTTTCATATAGTAGATTTTAAAAATAGTTTATAAATTTTTATAAAAAATA
TTTTGATAGGGAAAAAATTGATATCATGTAATTATAAAAATTTGTAAATGATATAAATTC
AGATATAGTAAAATTGAATTGTGTCATATTTTGAACCCGGCCCAATTCGGGACTGAAGAA
TATATAATATTAAAGAGATTATTAATTTATCGAATAATAATTTATAGAGGTTCTACTGTA
TATGTGACTGTGTTTCAAATATTAGAGTTTTTTGATAATTTTGGATTGTTAAGATGCAAA
CTGAAAAAAAATTGCATTTCTTTTTTTCAAAAAGATGCAATTAAGGCATTAGAAATCATC
AAAGTGTCCCATATGTGGATTCATTGACTGAGCAAATCAACACCACTCAAGACTGTTTTT
GGTATTGCATTTTGATCATCAACAACATCTAAACTTATAGAAAATGGCTTTCTAAGAGTT
TTGGAGTTTTTTTTAATATGAACCAGTTTGATACTTTTTACTTAAAAATTATATTTTAAT
TGATCATTATATCTACAGTGATTTATAATATTCTAGTTAAATATCAAGAAAATATAAATT
AAAATTAATTAGATTATTTGAGATATTTCTCTTAATGATCTTTTATTTTTAGAAATATGA
TTCTAGTAAATATTTTTTAATAGGCAGTTTTACTAATTATCTAGTATCTAGATCTTTCTT
ATCTTGACCTAGTAACTTTTAAAATTAATAAACATAAAATTAAGTGAAAAAAGCAAACAA
AAAATATGTGTTCCTTATATTTTATTTTTTATTTAGTTATGCTGTTTATGGTCAGATTTC
TTACTTCATTTGGCTGAAGTGCTGACTCAAATTAGATTTTTCATTATTGCATGTTATCTT
TTGATTCACTGAATCTTGTGAGATAAAAATTCTTGTTTGTTGCATAAATTTGGGTCTACC
TATATTTTTACAAATGGGTATTGGACGCTCTTATCTTTCTGATTATTGTTTTGTATGATC
TGATACTATAGAGTGCCTGGGACAGCAGTGATTTGATCACCAGAAACTCTTACATTTCGA
GGTAAAATCGTTTTCTAAGGCCATATACACATTTTCTCTTATTGAAGTTTTTTTTCTAAA
AGTTATATTACTACACTCTGATATATGACAGGTGATATCTTTTGACTGGATTCTGCCAAA
>BjuB036859
TGTTTAATTTACGTCTTCCAATACACCATATTTCATTCATGAGTATAATGTTTTATCTGT
AGGGATGCATTGATCAAGTATTGGTTGGGTTGATGGACATATGTTGGCAATGGACGCAGC
CTCACAGATATATAAATGACAGAGTTAAACAAACTGTTTAACATTAAGACTCTAATGACA
AGACATGATTTTTGCAGTTTATTTAATGATCCCATGAAATGAAAAAGCTTGTCCGTTTCC
TCAAAGAAGAAGAAGAAGAGGCTGGGGCCGCGTGGAAACAACTCTCAGATAACCACGGAA
GGTGGTCCCTTCCACGTAGAGATGGTTGACAATGAGACTTCTCCTGACGGAGGCTGTGTA
CATATTAGTCTGTCTTGGTTTTTTTCCAGGGTGGAACACTTCTTTCAATCTACATATGCA
TATTATTATTATACGTCGGTATAGTGTGTTTTGTGGAACCGAACACGGATTGTTGAACTA
TGTGTGCAAAGAGACTTTTTGTGGGTAAAACCGTAAAGGTAAAATTGTTGAACTTGTTTT
ACATTTTTTTTTTGTCAACGTTGAACTTGTTTCACATATCATCAAGTTTAATGCAAAATT
ATCTTCTTTTTTTTGTTTGACTAAGCAAAATTATCTTTGTTGATTAACAAAGCACATTGT
TTCCTCTGCTTGACGTTCTCGACGCTGATTGTACATGCCCGTATTGTAGGAAGAAATTCA
TTAGAATACAGTCAGCAAATTACTTTTGCCTAATTCGGCGATATTTGTCCAAACTCTTTG
TGTCAATGATACCTTGATAATTTGTATTTTGTATTTTATGAGTTCAAAACGTTAACGTGT
ATTTTGTTTTCTTACTTTAGTATTTATAACTACAAGCATGAGACATGAACACAACTCACA
AAGCAGGCATTATAAAATGAGAAATAATTTAAATGAGGACAATGACATAACAACAACAAC
AGTATAAACCATTGGATGCAGATTTCCATTTTCGTTTTTCGTTTTGTTATTTAGTCTATG
TTCGCAGTTTCTTCTAGTAAATATTATGTTAACACATGCATACACGGATACACCACGTAT
TAGAATAGTCCTATCGAAAAAAATTGAGGTGTGAATATTATACTACAAATCCTTTTGCAA
AATCCACCTAAGTCAACAACACACAGTAATTAATTAATACAAAGTATAGTATATATTAAC
AGTTAGTCAAAGTAACTTAAGTTTAATTATGCACTAATTATATATCTTAAAAACAATAAT
TGATGGTAAGTATGGCGACCACATTATGATGACACGAGACACAAGCTTCCCCACGCGCCC
TTAAAGTTAAAAAAAGAGTCTTATCGCTTCGTTGAAAACTCTGATAACTTTATCCACGCG
CTACATAAAGCACGTGTTCTGCAATCACATCTCGGGGCCGAGTCAAAAAGAAATCATAAG
AGGGGATTCTCTGATCCGATTCCGGCGAGAGAGAGAAGGGACTAGTTCACTTCTCCGATA
>BjuB037083
CTCTTATGTCAATCATTGACTCTCTTCCACTACCTCGATGACAAATAAACTATAATACAA
AAAGTTAAAGAAATGTGTTTTTTTTTGTAATATGCACCATTTAATCTATTATCTATAAAT
TAAAATTAATAATTTGTTTTAATCTACTCATACCGCGCAGGGCGCGGACTACCACCTAGT
AGATAGTATAATGCAGTCTAGTTTAAGAGCAGTTTTGTCAAAATAACACTTATTACAGAA
TATGATCGGTTGAACTAAAAACTGCACATAATATAGTTTCAAAGGGTAATCAGAAAAATA
AATAAATATTTGAATGATAAAATGATGTAAATCATATAGAATGCAAACTATAGATACTTT
CATACAAGTTTAAATCAATTATATTTCAAAACTAAATAACTAATAATGAACGATAAAAAT
CTAACTGTAGAGATGCTTTTTGTATTTTTAAGAATTGAAAATAATAGAAACATTTAGCCA
AAACTATGTATAAAAATATACCTAACCACACATTTCAACTATCTTCGCAATTATAAGTGT
GGTCTAGTACAAATATGTCTTGCTTTTCTTTTTTCATTTTAATTTATCATTATTTTGTTC
ACGAAACTTAATTTTAAAAAGTAAGGTGAATGGTAACATATATTTACTCAACCCACATAA
TACATTCAAGGCCTTAATATCATATCATGTGCATTTGCACATCAATGATAGAAAAAATGA
ACAAGTTTATTTATGCTGATGCAATTGCCTTTTTTATGAAAGAAAACTAAGGGGTGTATT
CAATCTATAGTTTGAGTTGATTTGATTTTTAACGAGATTTTAGAAGATTTTAATGAATTG
AAGAGTTTAAGGTGATTTTTGTTAAACCGTTCTAGAATATCACCTAAATTTTTTATTAAA
AAATTTCACCAAAATACTCTAGAATCACTTGAAATCTTTAAAACTCCACATCTTAAAATA
TTTTCAATAGCATTGAATTTTAGAATACTTTATGAAATGTGAAGTTAGATAAAAATGAAT
TTTAAATAAGTTTTTAAAATTTATGTTTGAATAATAGTGCATTTATTATTTCAAAATAAA
TCACCTAAAAAATCTCAATCAAATATATCCCTTAGTATTTCTTTATTTGGTATTCAGTGG
AATTATTTGTCCACCAATTTCGCAAAAACAATGAGAATTTTGGCTTTAAGTCTTCTGCCT
ATATAAATTATGGCTTACTTTGGTATGTATGGTTTTTTGCTCGTCTGCCTATATAAATTA
CGAAACGTAATAATATAGAATTTAATTACAATATAGAATTTGCTCTAGATAAACAATACT
ATAAACAATATAATCAATAGGACCCACGTCTCCATGATTCGTTCTTATTCTAACTCTCCA
ATATTATAAAACCCTCCCCACTTCCTCTTCTTCTTACTTCAAACTAACTTCTATCCACAA
AAACAAATCATACAAACTCATCCATATTCATCGCTCACTCTTATAAACCAAACTAAGACC
>BjuB044565
TATAAGATATTGATATAGTAACGGATATAGATATAGGATGCAAAATTCTTGTTTAGTCTA
TCAATGCCCAAGAAATCACACAAACTTTTAATTTTTTTTTTTTTTGAAAAAGAAAACTTT
TAATTTTTGAAATCGTAATCTAACCGATTCATAAGAGAGTTTAAAAAGCAAAAATTCTTT
GTATTACATTCAATAAAACATGACTTTTACAAATCAAGAACTCAATACTATACTAATTAA
AGAAAATTTAATTCTTTAAGATTTCGATCTAATTTTCTATCTAAAGTTTAAATTGCTAAT
TTTCTAGTATTTTAAAAATAATATTATAAAAATAAAATTAAGAAAATGAGATAAAAGCAA
AAGCTCATTAGTAAAAAATCCTTCACTGCATTAGATTCAGATAATATCTAACACACACCC
AGAGCAAGCAAGCACGCATGTATATGATTTCCAGAGCGCCGAATACATACCATGAGTCAA
GAGCCATTTAAACGTCCTTCGTTTTCCAACCTCATAGACCAGTTTACTGTTTTTCCAGAA
AACTTTCATTCTACGTCCTTTAAATGCCAGTGTGTACGTTTGCCCAAAAAAAAAAATGCT
AGTGTGTACTGTTTGGCCCGTATTGTTAGAGGTTGATATGTATATCTGTTTTTAATTTTA
TTTGTGAATTCTTCTCCTTGTGTTTGGTTGCAAAATGAGATAGTGAATGAGATTTTAATA
TTACTATAAATAGTATGTCCTATATATGTTTTTATCATTTTTCAAAAAGAATTCAACTAT
TGACTTGCCACACTCAAATAACTACTAATCACAAGTATCACTACTGTTAGCTATGCAATC
TGTTAGAAAATCAAAAATGCATCTTAAACTTCGGAAAACCATTATACCACTGAATCAAAG
GGTTTATTGTTCAAAATTTAATTTGGGAAAAGAAATTAAAAATGTATGAAAAGCTTTATG
CTTTTCTTACGCCCATGTCCCTCCCGTGTGACGACGGTGTGGAGATTTTTCTTGACTGAA
AAAAGAGAAAACAGAAATGGTCAATAGTATTTATTAACTTTCTAGACACCATATTATCAC
AATATTAACTTTTTAGAAGTCAGATAATTATCCATCATTCAACAAATTTGCAATTCCAGT
TTGTAATGTATTTTAATCAACAGGTTGGAAGGTTATCAGTGTTTGATATGTTTTACCTCA
ATCAAGACAATTATGGATATAAGAAATGAGTATATGTATTATACATATATAGATTAATGT
GACATGATCTAGGTGCACATTTACTAAACTTTTATGTTAGAAACTTTGTTATTGCTTCAC
CCAATTGCAGAAAATGGGCTCCACGCCCCAACCTCTTCTCTCATTTACGCTATAAAACCA
TCTCTTCTCTTCACACACCAAAAACTCCATCAAAATTCCTCAATCTTTTTTTTTTCTATC
TCACCTACCTCTCTTCACAAGAAGTAAAAACCCTAACTTTCTACCCAAGTCAACTCCAAA
>BjuB037545
CCTTAACAAACCAATGGGAGAAAGTGACTATAAGATAAACCATAACCACACAAAATATGA
ATAACAGTACTCGATTTTATATGAATAGAACAAACATTGTGGACCAGTAAAAACGTGGAG
CAAATGAAATTCAAAATATTATTGCTCGTGAAAAAATATAAACAAAAAAATATTTCATGT
GGTTCTAAAGGAGTGATGAAAACTGCGGGGTTCGCCTTGTTGCTCCCAAAGATGGACCAT
CACCTTTCACGTCTGGCCCGCCTGTACAACCCTTCCGCAGCTGAAAGATCGATAAAAGAG
TAAAAGCTAAGAATCCTAATACATAGTCTCTTACGTAATCCAAATACTTGAAAATATTCA
CGAATCCTACTATATAACGGTATGAAACGGTTTTATTACATGTTCTGATGACATTTTACT
TTTTCAGCATTTATTTGTTTCTATGAGAAAGTGTTTGCTCACGTTCTTGAAATATATTGG
GTTGTTCAAGAATCAAATATTGAAAGTGTTATTTTCTTATCTCCCACTATCTATTCACTC
TCGACAAGAGGTTTGGTGCAAGTGAACCATATAGTATGCAAACATTAAATGGACCCACGA
AAATGCAACTTGAGTTTTGATAGATTCTTATCCAAAAAACGATAAAGTTTAGTACATTTC
TCTAAATCTAACTTAACTTAAAAAAATCAATATCTCATGTCTCTCTCGGATCTCTCCTTA
TAGAATGCAATTGGGAAATATTAAATGGATCCACGTATTGAAGTATAAGTTTCAAATCCA
ACGATGACGACTTATATCTATTAAAAATTTTCTTACTATGCCGATTGACAAAAATACCCT
TATAGACACGTCAGTCTGACTTGGATTTGACCCCAAAAGCGTTGGAAAACAATATTAATT
CCAATAAGGCAAAAATAATATTATTACCTGTAGGCTTGTGATAGAAACAACAATATTACA
TCAAAGGCCCTCATAGTCTTATGTTTTCCTAGATTATCAATAACTGTTTCTGCGGTAAAA
CATAACTACTATGGTCTTTTGTATATAAATAATATTTGTAAATAGAATCGGCCTTAAAGC
ATTGAAGGAGAAAAATACATATATGATCAGCTTATCATGTGTTCAAAAAAAAAAAGATCA
GCTTATCTAAAGGAGTACTATATAATTTTGAGCAAAATAATAAAGTAAAATACCTCCTCT
ATATAGTATTACAAATGGTTGGACTCACTAGTTTTTTTTTGAAACACAACACCAAAAACT
TCTGATTTATACTATTTTACTTTATGTTGGACAAAATAGTATGAATCAGAAGTTTTTGGT
GTGAATAAGAATACACAGTTCTTGTCGGGGGCCTTGAGAGGTAAATCAGAAAATTTAATA
TTTTACGTAAAAAAATACTATTAAAATGCAAAGGCTGCCCAATCGGATAAGAAGAAAGTT
GTAGGGATAAATCGGAGCAAAGAAAAAATTTAGAAACAAATTAAAAAAAAAAACAAAAAA
>BjuB037744
TGTTGGGAAAGAGGTTGCAGAGTTGCCCTGTAGACACAAGTACCACAGTGAATGTATTGT
TCCATGGCTTGGGATTAGGAACACGTGTCCGGTTTGTCGTTTTGAGTTGCCTTCAGATGA
GACTGGGCAGAACAGGTTTTGAAGATCCCTGAAAAATTAGGGTTTACTATAGAAGAAGAT
GATGTTTGACATTTTGTGATTAATAACGTTGATAAGCTGACATGTGTTGTGTTTGGTCTA
AGAAAATACATTGCTTATAGTTACAAATTTTTATAAAATATTTGAGAATTTCTTACAAAA
CGTGCACCTTTTTCATATATTAACTTGCACTGCAAATCAAACTTTTGTATACTAAGAACT
TAATAGCATCATAAACTGAGTGCTCTGCAATCAACGATCCCTGACTGCGACATGAACTTG
ATAGAACGTCAATGGGTTCAGACGAAACTTGCAGAAAAGAGTGTCATTGTCCGTTTCTGG
AAACAAGACGTTGCCTCTCCGTAACACTAAACTACATTTTGATACACACTTTAAAAGCTG
TTAAGCATCATTATCTCTTTGGTTTCTGCTTTAGTTAGCCCTTGAAATTCAAGTTTATCC
ACTTAATCTCGGTCTGGAAACAATGCATTAATTAACATCTTTGACTTTATAGTCACATGT
GTTTACCATCCGCTTTCTTTTTCTTCTAATGTTCTAATTTTATTATGAAAATGGGATAAA
ATAATCAACTTTTACAAAACTCGCATTATCTTTCTGTTGTTCAAGTAGGTACGCCGCTTT
GATTAATTAACGCTAATGGTACATCAACTTGCATCGTTTCGCATTTTCTTTTTTGTATGC
TTTTAAAGAAACTATACGAGTCATAGGATTTTCTAAATTGACGAATAGATTTGAAAAAGT
AAGATTATGAGTGAAAACTGCTAAGTACGTGCAAGTTAGCATCCACCGACCAATTTCACC
GTGAAGTCCTTCCTAATGGTAAAATACTGATGACACCACCATTGTATTACACACGAATGA
AATATGTTTTATTTTTTGCTTAACAGCGAATGAAATATGTTGGATAAAAGATGAAATGGA
TTGAAACACAAAGAACTTCACATGAAAGATACGTATCACTAGAGAGAAGTTTAGTTAAAA
AGATTCATTGTTTTACAAAGAATGCATATGATCGCCTAAACATATCTTAAAAACATATCA
AAACCATGACAGAGATGTTGACATACGTAAGATTTTGTCAAAAGTTATCCCTAGAGAGAA
GTTTAGTTAGTGGATGAGAGTTTCCAAATACTAAATATAAATCCACCAAGAAAATGTTAT
TACAGTTGTCTTCATGCCAGTTAATTTGTGTCATTAAATAGCATCCAACACACTAATCTT
TGTATCTCTTCTTTCTCATCTATTATGTAAACTATCTCTCATCTCTCTCTCTCTTTTGGT
GTTTCTGATTACTGCGTCAAAGAGAATCCATTTTTTATGATAAGACATCCAAAACCTTAC
>BjuB035721
CGCTCCCTTGACCGTGGTTGCCAGCTACTGTTGTCACAGCTGGCTAGTGTCTAGATCCTT
CCTCTTATTTCTATATATATGAAGCATTGTATCAATGAACGTTAAGTAAGTTAAATAATA
AAAAGTATTTTAAAGTTTATCTCTTTTCTCTTCTTACTCTGTATTACCTTCACAACTATC
CACTTCCATCCACGAAGCTGGTTACACTTATGGACAAGATGGTTCGCAACCGTATCTTCT
CTTTTATGGGAAGTACTCACATCTATGATGATGCCATGGGGCTTTGGTTTTCCACAAGAT
AGTACCATCTTAGAGGTTCTTTAGTATGGTTATATATGTTTTATAAACACTAAGCTTTGA
AGCTTCTTCATTGTAGAAAATGACTTTTTATTTGAATAGATTTAACATTTTTCAAAAAAG
AAAAACTACTCACTTCCAGTCTTTAATTTAATAATTTAGATTTTACTTTCTGTGTGATAT
TTATAATAGAAAACACCACAAGGTTTTTATATTTTGTCTAGGACCTCTAAAAGTATATGC
ATAAAACCATGTGTTAATGATGTTAATCAGAGAAGAGAAGCAAATCTCAAAGGTCCAAAA
GATAACCTTCTTATTTTTCTATAGAAATAGAAGAGAAATTGGTGAGTTAAGATATTAGAA
CCAAATAAATATTACATATAAGCTTTATAAATTGACTTATCATCACTACTTTATATGTTG
GCTAACAAAAGCATTAATTGATTCTAAACTTAAATAATTTTGAAACCCCACAGCTAGAAA
CTACAATTTCTCTCTCTGATGTAAGCACATAACACTGATCCAGAACTTGATTTATCCACA
ATATATACATATTGTACCCCAGTCTTCAAGTGTCACAATCATCATAATGCATGTGCATGA
TATAGAAACCTTTCGCAGTTCAATCATGGATGAACATCATGATCCACTAGATGGCCATGG
TACTCTCTCCTATACTTACATGCACCGGAAACAACTTGCCGTTTGGTTTTTAAACTAAAT
AACTAATCCTACCATGATCGATGTTCCACTTCCTTGTATCATACACACATCCAAAGTTAT
GCTTATGCTTGTTATGAATTATGACACCCTGAACGCATGCCTGTAATGGTTATATTTGTA
TCAGTACTATAAGGTATACTTTCTCTAGTGTCAGTCTCATCCATCGAGCCATCAACCGAT
ACAATATCCCAATGGGACAACATAATTAGTCATCTTATGCAAACAAAAAATAAAATGTAC
TTGTAGATTTATATTGCGACCTATGATTTTTTTTTTTAAATCACTAGCCTCCTCAATAAT
TTAAGGAAAACAAAAGCATGCCAATGGGTCATTTAGAAGACATATATAAAGCCACTAATT
TGCAATAAAGTTTGGTCCACTTTTATGGCTTTCTCAGCTGTATAAACACCCCCCTTGTCA
TCTAACCTCCACCATTATCTCACCCTCTTTGTGCTCTAGAGAGAGAGAGAGAAATTGACC
>BjuB038364
AGTCTGGAGACTACTCTTCCAAACCTCACATGTCCATCTCACCTTTTTTCTTCTTCTGCT
GCCTACTTACACATGTTCTTTTTCATTTTTACTCTTAAGCATAGATTCCTTTATGTTTCT
AATATATTTTCTTAAAAATGATTTCTGACTTTTCGGATTTGTTTATTTAGTGTTGGTGGT
ATTTAATTTTTAAATAAATGGTTCATAGATTTTCAAGACAGATTCTGGCTTTAATGGGTT
AGAAATGAGAAATAAAAAAGTACATTCAACGAATATTAGTATTAATTTTCTTTCTTTTTG
TCGTTACATGAATATGTGGTTTACTTAAGAAAATTCAGCAGATAAATAAATTATCTCTTT
TTTCATCAACTTAATTTTTACTTTTAGGAATACGAAAAAGAAAGTTTGCATCTGCATTCT
TCTCTGAAAAATAATATGTAATGAGTTTCCTAACGCTTAAACAAAATTAAACTCTAAAGT
GTAAAAATTGCTTTGATACCAGAGTTTAGAGGTCTAACCATCTTTATATATCAAAAGATA
TATCATACTAAGATTAGGCTTATAAACTCCATGAACAAACAAAATTTATTGACTATGACA
TAATTTTGGAATTGAGCTAAAACATAGATTAATTCTAGTAAATATCATTGGTGAAGTTTA
ATACTGGCATAATTTTTAATGTAACACAACACGTTGGTCAGTTTTTTTTTTTGTTGCTTA
ACTTTTGTTTAAGTTTCTCCAACTTCTCTTTTAATAAAGGAAAGATTAAATGATAAGGTA
ATTTTTTTTTCTCTAAATATTGCCGACTTATGTAGATACTTCTTTACCAGCCTTTAGTCA
AAGAGTAATAAGAAAAAAGAAAAGTTGCCAAAAAGAAGTAGTAAAGGCAAAACAAAACTA
AAATAAATAAACTCCTCCAATAGAATCCAAACACATGTATAGCTTCTCGTCAAGTTGCAG
AAACACTCAAAAACGCTTTTCATGCATTTTCTTCTATAAATTCATTCTCCTAAACCATTC
ACATTCCCCCCTTCTCTCCTTCTTCTTCTCTTGATTTCGTTTTTCTTTCAACGATTCATT
ATAAAAGATCTCAGCTCTTGTGAGAATAATCTTTTTTTTTTTTAATTAGACAAAACATTG
ATGCTTAACCAGCAGTTCTTGGTGTTTGAGACACATGTCTCCGATTATACTCAGTGAGAT
CTTCCTCTCTGGGTTTATGCTAAACTCCACAGTCAGGCGCAGGACCCATCTCGTTCAATC
TTTCTCTGTTGTCTTCCTTTACTGGCTTTACTACGTCTCATAGTTTCTCAAACTCTCCAA
ACTTTATTACATAGTCGTATACTTAAATTAAAACCCTAGTTTCAAAAAAATAACTCTTTA
ATTTCTTTTCTTGGTCCTGTCCTGTTCTTGACTTCTCTTACAAGAAACCCATTTTTTAAG
TATTACCTCTCTTCTCGTAAAAAAAAAGTTTTTTTTTTTGTTTGTGTGTGTGTTTGCTGA
>BjuB038400
TTCATGTTGTTTTTCTGCCTGCAGTATATAATATTTGTAATATGAGTTGTTTTAATTAAC
CTAGCAGCAACAGTCTAGAATATTTTGTAATATGTTTTGGCTTTGGGATGACACAGTACA
GTCAGATGGTTCGGAGTCAATACCTACCCCTCTCTCCTGTCTGGTTTGGGAGCTGCAGTT
GCTGCTCTTGTATGGCATTGACTGTCTTAGATAGTCTTGGTTCTGGAGAGGTCGGGCTTG
GAGAGTGATTCCAAGGTCTTGATGCAGGCGTTAAAAGATCCCGCCAACCACATGGCCAAA
TCTTCAAAAGCTTCACAAGAGTTACACGGGAGCAGTGGCAAACTTCGAAACCTCAATTTA
GAGAGGACAGACAATGAATCTTGCTACGGATCTTATTGACAGAACAGCCTCTCTCCTCCT
TTGCCTATTCACGATTGTTGTACCCATCTTGCTGAGTTCAGTGAATGAAAGGGAAAGAAA
CTAATGTTTGTTCTCTCAGCTTCAACACAGCTAAGGATTTGTATGTACTTGAAAACTGTC
TTCAGAGGCACTTGAAAAGGGGCAACCTTTTGAGCTGTGTTACTACATGTGAAGATGTTG
CAATTACGTTTTTTGGAGATCCATAATGTGCTCTGATTCCAGTTCAGAAGTTACTTAATG
AAATTTAAGTGTACGGAAGGATGAATTAAAATCCCCAATTGATTAGAAGTCTTGCTGAGA
GAATAAACTCCATATCCACCACCATTAAAGTAATCACTAATCACAAATTTAAACTAAGAG
AACATCGTTTTTTTCTTCTTTCTGGTACTCGAAAAAAAGAAACAAAAGAAACGCACTGAA
AGTTCCAGAGGAGCCGATTTGCCACAGTATCAGAGTCACTTTCTCAATCAAAAGGTTTCT
CTCTCTTCTCATTTTCTTCTCATCCTGCGCGAAACAAAAGAGAAGACAGAGAGAGAGTCT
CTCACTCGCACACACACAGAAGAGTTCTCTAGGTCTCCTTTCTAAATCTCTCTCTCTCTA
TCTCTGCACTCATCGTAGTTTCCTTCCTCTTTCCATCACTTCGAGAAAGAAAAAAAACCC
AAATCACCATTGCTTAGATCTGATCCTTTCCAAAGCTCTCAAATTCGTTTTACCCTTTTT
TTCAAAGATCGTAGCTTTTTAGCAAATCTTCCTCCCCCAAAGCGTTTCTGTATCGCGGCA
CCTTCTCTTTCGATAACCATGTTTAGCTTCCGATGCTGCATGCAATCCCCTAGATGCTTT
CAGATTGCTACAACGCGTTGATTTCTTTCCTCTTCGATGTTCTGTTTCCCTGCTGCATGT
CTGTCGAGTCAACCTTAGGAAGAAAAAAAAAAGGTCTTACCTTTGCCTCGGATTTTGATG
AAACTCTTCTTCGTGTAGAGGTTGAGATTAGGGTTTTCTGATTTTGTGGGGTCAGGATTG
TTTTTTTTTTTCTTTTTAAATCTATCTGTGTGTTTGTGGTTTCTTTTTTTAAAAAAGCTT
>BjuB049020
ACACCCAAGCAAGAAACAAATATAGTAAAATATCAAAAACGAAATTCCTTTTAAAAATAA
AATTTTCACACATACTATTTTGGCAACTGGCAAGCAAATAGGCCGTTTATATGCATTGTT
TTATAGTAAACCAAAGAGGATATTAAAAGACAGGGCAAGAGATTTTATGGAGTTTGGGAC
AGAGCAATACAGTGCCGACACATGTCCAATCCCCCTGATACATGACTTGTCACTCTCTGT
CTCTCTCATACAACTCACAGGAATTGAACTTCGGACTACAATCGATATACGCATATCTGA
ATTGCTAGTTTGTTCTCAACATCATTACCACTACTATTTTAGAGAACTGAAGTCGTCAAG
AAAAGTTAGGCACAAACAAAACTCTTAATTCAAGAACGAAAAAAACGTCAAAATGATCTT
TATATTTAGATCAATATATCTTAAAAACCTACAAACTAGAGGTGATATATCTCACAAGAC
ATTTTGAATTTACCACCAAGAAACATATTATAAAATTAACAAATTATGAAGGTTCTCCTT
TTTCTGCCACAAATTAAAATATACTCTTAACATTTTTTAGTTAAAATCTTCAATATACAG
CTTCTAATGTACTCTTTGCACATTCTTTTACTTATAAAATTAGGCAACAAATATATATGT
ACGGAAATGAATACTTAATCCTTAATCTTGTTGAATAGAATCTCAAGAGAAAAAGAAATA
AAGAAAGTAAAGAAAAACTGGTATTGTGTTGTACTATCGACCTGTAGTAAAGAAAGAAAA
AAATGAAAAGTGTGACTAGATATGCACTTCGAGCATGAATATAGATATGGGAGGACAGAT
TTATTCGAATATCTAGATATCTGGAGGTGATGACAAAAAATAAATATCTGGAGGTACTCA
TGTAACAGAGCCAAACACTAAAAATAATGGATTACAATTATTTATTATAACTTTAGAAAA
ATATATATATACACATTATAATAGAGAGACAATGTTCTCATGGTTATTAGTAAGCTTTAA
AACGCAAGCAATTAGAAACAAAATAAAGGAAGAGTTTATTTAACCAAAGCAAGAAAAAAA
TCACAAATTGAAAATTGAATGTGATCCAAAAGGATGTGATCTTAAAAAAAAAAAGTGAGA
TTAAACCAAAGTTTAATTATTTGCCTGCCTTTTTCAAGCATCTCTTCCCCCCCACCCACA
CTTTTACGTTTAAGGATAATGACAATAGTTCACTTACCTTGTTTTGAAATTATCAACATA
ATACTTTGAAATTGAAGACATCAAAACTTTAATTACATAGTTTTGGAAACTATCTTCTTT
TTGAGCAACTATCTTCATAGTTTGGAATAGTATCAATCTCTCTCAACTCTCTGAGCTCTC
TACACACTACTCTCTCATCTCTCTGCTCTACTTTCTCTCCCTCTCTCTCTCTTTCTACGT
GTAGGATACAAGACAATTGACACCAAAGCCTAAAGCTGTGTATTTTGGTTCTCTTTTCCA
>BjuB038543
ATAATTTATACGTACTGTAATAAATGAAAATTGGGATATTTTCAAAAAGCCAATATGTAT
ATGTGAAGCTTTTCAATTAGACATTAAAGTTTGATTTCACATGAGACCGAACCAAAGACT
TACGATGTACACATTCACATAATAGCATATATACAATGGAATGTTGATCTGTACCATAGT
AAATGAAATTGGAATTATTAAAAGCTAATATATGAAGCTTTTGTATTGGAACTAAAGTGT
GGTTTCACATGGGATCGAACCAAACATGAGCCTGGCTAACTAGAAAAGGTTCATGTAGAA
AAAACTAAATAAGCAATGCATATGTATTTGTTGGCTCTACTTTATTATATATGAAATGCA
TGTGGCTGTTGCTCCACCTATATTTTCTAGTATTCCTAAATGAGCTAAATAAATGTATTT
TCTGAATGTCATATTAACAACAAAATTTTTTTGATCAGAAATGTATACTTCACTAAAATT
TCAGATTTCTCCGTTTCTCAATATTTAGTCAATTAGAATAAGAAATCTCTCAATTATACT
TTGAGTCGGCATATTACTAGTTTATATTCAATGTTTCCGTGTAGCAAGCAAGTATATATT
CTTTTTTGTTTGTAGGAATGTAGGATATAGGGTTCTTTACAAAAAGCATTGGTCTCATCT
CTCGTGCAAAGCACCAGTTTGGTTCAGTTAATTGGAAAGTGTTCCTTAGATTCTTTATTT
CTTTTCGGTTTGATTAATTTTACTCCACCCTTTGTCTACTTTCTTTTTCTTCTTTTTTTA
GATTGAAATGATGATTCTAGTCCCTCTCCAGTGTCCATCCCGTGTAGAAAGAAATCAAGA
ATATTTTCTTTTTTTCTTCCACAAAAAAAAACTCCATCGTGGCTGTAAATATCATAACGA
GTATATGTTCGCAATACATTTGTTGATGCGATGCGATGCGATGCCAGAAAAGAAAAGAAT
TACGATCAATAAGATTGAAATGCTCGTGAAATGTTTTTTTTTAATAATGTATATGGTATT
GAAATTAAAGAAAACTAATTCCAAAGAAAATTAAACAAAGTCTTCAATAATCTGAAAGGA
AAACCTTTCTTCATTCTTGAATTAGTTATGTATAATATATCAAACGTGTGAAATGTCGAT
TGTTTCTTCATCACTAAGGTATTGCAGACATTTGGTTATTTAATTTCAAGAAAATATTTT
TATTTTTGCTATATGGACCCCCAAACGAGCAATGGTGCCCCACGAAATATTTCCTGCTTT
TACAAAGTTGGCTCAACAAGTTTTTAAACCTGCCATAGTGCAACATGACTCAAAAGCTGC
TTATACAGTATATTATACGGTCGTATACCGTATTTTAAAGTGACCAAAATACCCCCGTTT
ATTTGCCCATAAATATCAAGCTCCAACAATGCAATTCTTCCCTTTTCCCCTTCTAATCTC
TCTCATCTCTCTACTAAGAAAAAATAAGCAATTATGTTGTCCACTGTACCGGCCTTTCCC
>BjuO002133
TGGTCTTTGCCTTCGCTTACGTCATCGGGAACCTCAGTAGAGTTATACTACTAGTATTAA
ACTATTAATTTATACAAGTATAAGAGTCCAGACAATATTTTCTACGTAATCGAATCAATA
GGCGACACGTAGATACATCCATGTGAGTCGCATTTCGTAATGTGGGGACCACTTTGTGGA
CAGAAGCTCGTTTACGCCAACGCAAAAGCCTCGTTGGCCCATTTAAACCTCTAGATGCCA
ATATTGAACTGGCGTGGCTTGTTTTCCATCCGTCGGATCGTTAGTATATCCCAGCCGTTG
GATTCGAAAACAGTTGTCGGAGTCGTGGGTCCTAATGTCTTCTTTTGTTTAATAATTAAA
GAAGGCTTAGAAAATTCATCTTCCATGATGGCAAAAACGTGGCCATACACGTTGGTCGTA
TTGTGGCACCTTTGGAAGATTTGAATCGGTGGGTGTAAATGGACGGTCGAGATGCTGAGT
TTGGGAGGACAGGAAGTGCTCTCCGCGTCGGAGATGCTAAATAGTCAAAGGTCTTTTCTT
TGCGTGTATTTACCACCATGTCCTTTCCGGATCTAAAAGAAAAATTAGTTGACGGATTTG
AAGATGATTTATACACTGTGGTAAATGTAGAATTATAAAGTCCATTTTTTAACTTAAAAT
GAATAATGGGATTAAAAATAATTAAACAGACGGACCACGTAAGTCACATGACTTGATTGC
GTAGAGCGACTCATAATCGAACACGTGTACGGTAAAGATGAGAAGAGAAGAGAAACACAA
ATGGCTGGCACGAAAGTCGATGAGCCAACTCATCAAACACCACCGTAGTTTACGCTGTAT
TATATTCTCATGACACGTGTATGATGACGTGTTCATCGTCTTGGCGCTCCGTTTTTCCTC
TCTCTCTCTCCCTCTCTCGTCTCCCTCCTTCAAAAAAAACTGAACTCTTTTTCGCTCTGT
TTTTTTTCCTAGAGAGAGAGAGAGATTGAAAATGCGTTAAATTTCTCTTTAGGTGTAAAG
TTTCTGGATTTGGATTTTCGAGCTAGCTAGCAAGTCCGTTTCGTATTCTTGGAGGTAATT
TGCATAAATTAGACGTATTAGAGCTTTCATCATTCATTGTTCTTCTTTAGCTTTTGGTGT
ATGATTCATACGGTTCGTGAAAGTTTCTTGCTTTAATGTTTTGTTCTTACGTTTTCATCG
TATCTTTTTTTTTGTAATTTGAATTATAAGTTTTGGTCTTTGAATTTAAACATAAATAGC
AAAAGGGATGGTAAGAACAGAGTCTTTTTTTTTCTTGGGGTGCATGTGATATGTTTTCCA
GGGGTAGGATTGTCCGTTAGTGTCCGCTTTGTTGATTCCCTTTGTCTTCCTGAAAGCTTT
CTGAACAAATAACGGAAGGTAGAAAGACGTTTCTGCCCCTGTTTGCTTTCTCAGACAACA
ACTTTCTTTGTTTTTTGCAGAAAGAGACTATTGTTGTTAAGTGGTGGAACGTTAGAAACC
>BjuO009504
TTTCCTATACATCAGAACAAAATTCATACAGATCCGGGAGATCCAACTTGAAACTCACAC
ATAAATTTATATCCAAACATGGCCTAATTTCAAAACCCAAAAAATCTATACCCGAAAGAA
ACGACCAGTACCTAAATGGTACCCAAATGTCTATGCCTAACGGATTCCGTAAACAAATAA
AAAATATTTTTATGTGTTTGGCTAAATTAAGTGAAATAGAAAATTTTATTCAGTAATATT
TGTAAAATATTAATAATAATCAATATATGAATATCAATTTGTTAGATAAGTTTGGAATTG
TAATTAATTAATTTAAATTGATTTTAAATGCAGTGGTAGAATTTGTAAATAAAAAAAATA
CAAAAAGAAGTACCTAAAAAGAAATTTCAAAACCAAAAAATATATACCGAAGGAAACGAT
CCGTACCTAATGGATACCCGAATGTCTATGCCTAACTGATTTGTAAACAATATAAAAAAT
ATTTTATGGTGTTTCCTAAATGAAGTTAAATAGAAATTTTATTCATAATATTTTACAATA
TATAATAATGATCAATATATGAATATCGATTTGTTTAGATAAGTTTTGAGAATTGTAATT
AATTAATTTAAATTGATTTTAAATACATGGTAGAATCTGTAAATAAAAAGAAACACAAAA
AGAAGACCTAAAAAGAAATTTCAAACCCAAAAAATTATACCCGAAAGAAACACTCCGTAC
CTAAATGGGATACCCGAATGTCTTGCTAACTGATTTCGTAAACAAATAAAAAAATATTTT
TATGTGTTTGGCTAAATGTAAGTAAATAGAAATATTTTTTATTTACTAATATTTTACAAT
ATTAATAATGATCAATATATGAATATCAATTTACTTACATAAGTTTGGAATTGTAATTAA
TTAATCTAAATTGATTTTAAATGCAGTGGTAGAATCTGTAATAAAAAGAATTACAAAAAA
GAAATACCTAATTTATTATAAATGCAATGACTAAATGTGTAAATAAAAAGAAGTAAATAT
ACTGCTATCCATGTTTCCAAACAATTTTCATTTAATATTATTATTCATGTTCTCAAACAA
ATCTCTTTTTTAAATTGCAATTCATGTCTCCAAACACTCTAATTTTATACTTGAGTTTTA
ATAATATAAATAGATAAAACTTCGTGATTGAATCCACAGATCGTTAACAATACAGTGTAA
TCTTTCTAAGTACGATTCATTTATTAGAATATAAACGTATCATGGTATTACAGCGTTCTT
TCTAAATGAACTAATCATCCTTTTAAATATAATTTATTCATTATATACATGCAACCCATT
TTCTACACAACTCATTCCTTTTCCTCATATCTCTATAAAACCCTTCTCCCTCTCTTCCTT
TTCACTTCAAAACCACTTCACACAAAACACATATCTCTCTCTCTCTCTCTCTCTCTCTCT
TCAAAACATTTTAATATCATCTTTCTCTAGCACAAAATCATATTTATCAAAGCAAAGATC
>BjuO002525
TGCTGTGATCTTTAGGTCGCTGGTTCGATTCCGGCAGGTCGGATATTAATTTTTTAATAT
TTTTATCATTTAATAAATCAGAATAATAGAATCATGTTATTCAGTTTCTCACGTGCTACG
GTGCTTTGAAAGAATCCAGATATTTAATTAGAAGAAAAAAAAAACATTTTGTAGTAGAGA
GTCATACGTGTCCAGCCGAAGACACGACACTCCAAGAAACAGAAACAAAACACGTGTACA
ACACGTGTCGGACACTGCCGAGCCGATTCTTAGCCTCTGATCATGGGCCTGGACCTGGAC
TTCTCTAAGTTTGCATGTCTTTGAAATCTCATTGGTTACAGAGTAACTTTAGACAAAAGA
TGTTGACCTTCACGGTGAACATAAATACATCATCTAAACTCTCTTTTACTGCTTTCTCCT
AACATTTTATCTTTACTCTCTCCCATTTACAACACCAGAACCAAGAAACTCTTCAGTTAA
ATTTCTCCGGCGGCTTTGAATCTATGTGAAGGAGGAGGAACACAGAGCTACCGGTTTTGG
AAGACCTTTAATTTTCAGGTTTTTTTTTCCAGCTACTACAATTGTTTTTCTTTTTCCAAG
ATCTTGAGTAATATATGTCATTTGTATTAGGATAACATGTTTGATTTAACAGTCTTTTTA
TATTTTTGACTTCTCTAGTTGCTTTTTTCTAAGATGTTATTCTATACTAGTATTTTTCTT
GTTTAATTATTTTACTTTCATCTTCAACTGTAACTCTGAATCTTTTGTCCGATCTAATTT
GACAAAAGGTCTGTTTAAATATTTGCAATCCTTCAAATAAATCCATTTCTATGTATAAGT
TGGATAAACATGAAAGGAAGTGGTACTCATACTCTGCAATAGAGTGATATTAAGATGATT
CAAACTAATAGTTTGTTTAAGATTAAGCTCTAAATTATTTATGCACAGCCACCAAACTTT
AAGCAAAAAAAAAGCTATTTATGCACAGCCGGAATAAGTTTGACACTTGACAGAAGATAA
CAGCGTTTTAAATAAAATAACGAGGCAAACAAATATGTGTTGTTGATAAGCTCACTTTAG
GGGAAAAACGAGTGGGGTATGATACTTTCCTCTTTTGGATATTGGAACCTTTATTGAATT
GAGTAATTATTAGATTGTTTATTGCTAAATTTAGTATCGCATCTCGCTGTCACGATGTCG
ACCGCTCTTCTTTATTTTCACGTGGACCGACTTAAAAGACTATTTGATTTTTTTTTCATG
TAAAACATCTAAATGCTTCGCACCTGTAAACCACCACTACGTTACCCGTTCACAACTAAA
TTGATCTTTTATTCGTTGCAGTAAACTTTTTTCATTACATTAGTCTAAAATTTATGACGC
TGACTATGTGACATGAATACCGTCTTATGTATATTAGAATCCAGATGAGGTGGCAGTTTA
TAAATCATAATCTTGATGTTGTTTATATGCAGCTGGTAAATGGTAGGTAGAGAGACAAAG
>BjuO010363
TCTGATTCATAAAGAGAGAGAGAGAGAGAAGTTTCGAGAGAGATAGAGGCAGAATCAAAA
CCCTTACTTCACTCCAACAAAATGCAGTCAACGTGTATATCATGTGGACAGTCACTTAGT
TACTCCCACCACGCTCCACCTCCATCGCTTGATTCATACTCGCGTTTCTCATTTGCTCTT
CTTTTCAGTCTAATTTGAATAAAATATTTTCTTGTTTTTTTCAAGGGCGTAAAACTCAAA
AACAATAAAAACACCCAATTGTAACCGTTACAATCATAAAATATATAAACAGTCAATCAA
GATAAATGCACGAAAGATCTAAATATTATTAACACTTCTAAAATGAATACATATGTAATG
CTGATATTCATTTGGTGGTGTTCTGTTTCAAAGATAGAAACCCAAAGTCAAACACTACAA
GTAGTCATGGTATTGGTTTATTGCTACCAAACTAAGAACTACTAAGAAAAACGTCAAACC
AATGCATATGCTCTGCTATGCGATCATCTAGCTCATTTATGCACGTATGGTGAAGAGCTT
ATAGGCCTCCTTTGTTGTCTCTCAAAATTACTCCCATTTGACTTTGCATATGTGTTCTAA
CTAAACTTATAATGCATGCTGAAGAGACCTCCTTTCCTGTCTCAAATCCAATAATATCCA
TCTGACTTTGGATAGGTGTTATAAGAGCATTTCTAATTTACCTCTACCTCTAAATTTATT
ATAGTATTTTAAAATAAAATTATTCAAATTCCTTTTTTCATTTTTAAAAAGATAATTTTC
TATTTTTTTTAATTTGTATTTAGAAACTGTTATCTTAAAAGAAATATATCGGAACAAATT
TAATCTCTTCTATGATTTTTTTTAAAATATCAAATTACATTTTATGTAAAATTTTGAAGT
ATAAATAATGATTATAAAAAAAAGAAACCAAACAAAAAAAGAACAAAAGCACAAAAATGT
TGTAGTAATTAACTACGTAAATTACTTTCCATATTTTGAATTTGCATTGAATCACACTAT
AAAACTCAAAAAATTGAAATCTACCATTTGTTCTCTAGATCAATTAATTCAATTAACTTG
TGTAGCATTAATGAAAAATAGCAAAAACCAATCCTCAAAATTAGAAAATCGACTATCACA
TCACACAAAAGTTATTAGCTAGTAATAGTAAAAAAAAGAAAGTAAAAAGCATTATTTAAA
TTATTTTCTCCTATTTTTTTTCTAGATTTATCTTTTGTTATATAATTTGGAACGAGATGT
AATCTGGAGTGCGATTACGAGATGTATATCTTTTGTTATATATATTTGGAACGAGATGTA
ATCTAGCAACCTAGCGAGTTTGATTCCGGAGCGTGAGCCACGCGCCGGAAAGTGAACAAA
AAGAAACACAAGCTTCACCCGCTTCATCCTCTGTCTTTAAACCCCCCGCGTCCTCTTCCC
GTGAGCTCTCTCTACCTCTCCGTCTCCCATTCCCCCAATTTCACAAACCCTAATCCCCAA
>BjuO010366
GGTTTTGCACCAGTTTATATCTTGAAAGTCTTCTCTTATTTTCTAATAAGTTCATTGAAA
GCAATGAGGCTTTGAATTAGGGGTTTTATATAGCAAAAAAAAAAAAAACATAAGCAAAAG
TTGTGTTCCTGTTTAGGTTCATTAGGTATCTGCCTATCCAACACAAAATCAACTTGGTTT
GGCTTTCTGCTGCCCTGCATCTTTCAAATTTTGGGCTTGTTTTTAAAGTAGTGTTTACTT
GGGTGTCCTTCCAGTTTAGAAAAGTATAGCCATCGTGTTATGGTGAAATTGCACTAGAAA
GGTATCTACTAAATCACAAATGATTCCAGGATTTTAACTGCTGTGTTGTGTATTTGTGAG
ATCATGATAACTAGTGCATAGCTTCTTTCCCTAGGTGTCATTTAAGCAACTTGGTTTAAG
TTCCACTCAACTAGTAAAAGCTTATTCAACACTTGATCTTACACTAAAGAGAGTCTGTGT
GTTGTTTCTCTCTGTGACAGGATCTAACGGCCGCACAAGACTCACTGGTCATCAACTCAT
CATGTACTCTTCTCCTCAAGTTCACCAAAAGGAGTAAACTCTTTTCTTATCACAATCTCT
TGTTTCATTGATACAGTTTAATGAGTAATGTATATAGTCGTGTGTTAAGAATATATTTTG
GATTTGTAATGAGGGAAGCAGAAACACGTGGGAGAACATCCCAAAGAGGAAGCACACGCG
GATCTTCATGCAAACCCCCCGATTCTCTTCAGTACCAACCCATGTGGTCCCTTCCTCCCT
TTGTCCCCCCCTCCCTCTTTCTCTTTTCACCATGCAAATGAATATTTTTTTCTCATTAAA
TAAAAAAGCTTTATTTCATTTTTATATCTCAACACCTTCTCGGTTTGTGTCATTAGACTC
TCTAGAAAAGTTGTGCATTTTTGGGAAACTTATGTTTGAGAAGACAAAGTCTTTAATTAG
AGTTATATTTCCTTAAGAAAAACAAAGATAAAAGTGGGTATATAATAAAGTACAGTGTCT
TCAAAATATTTTGTTAGACATGAGTCATATGACCAATGTACAAGGTTTATTCCTAGGGAA
TAAAACTTGATATCACATGTCCCTTATAAAAGTATTCATAAAAGTAAGAAAGACTATTGC
TTCTTTATTTTCTGTATATTATCTCAAAAGTAGCTTTTAACTGAAGATTCCTTAAGCTAG
AGTGTAACAGTTTCTTTCTTAGACTCTTCTTTTCTTTCTCTCCCCTGTGCAAATAAGGGA
GAGAGAGAGAGAGAAGATAGAACCCAAGTTCTTTTCTTACTCTTCTCCTCCTGCTGCTTC
TTCACAATCTCTTGTCTCCTCCTCTCCTTTCTCTGTTTTGAGTACTCGAATGCTGCATGC
AAGTCCTCTGTCTCTCTCTCTCATACTGTCCTGCTCGCAGTGACGCCTTTGATGATTAGA
ACTTCTTGATCTTAAGGTGTTTAGATATTTTTTTAGTTTTTTTTGTTTAGAGGTGTTATT
>BjuO010352
AGGGTTTCTTGCCCTTGGAAATAACGGCCTTAACGGACTTCCAGCTAGCGGCGTTATCTC
AGTTTCTTATGGGCCTGAAATATAAATCAGTCCATTTATCTCTTCCCATTATGGGCTTAC
TATTTACTTTTTACTGGTTTTCAATAGATTTTATACATGGTTATAAAATACTTTTGTACA
AGAATGTTACGAAGAGAAAGAGTAGTTGATTTAATTATTTAGACACACAATATTTCAGGG
TACAATTACAAACCTTTGAGCAATAATTTTATGGCAATCCTATATGTTATTCTATGTTTA
AACAATATGTTAATCTATTATTCTTCATTCCTTCAACCAAACCTTACCTAAGAAATAACT
AGTTTTTTTTTTTGTTAATGTTTTTGTGTTATGCCAATCCAGTGAGTAAAAATATTGAGA
ATATTAGCATGTTAGATTACTGTATAATTCTATGACTTAGCAATTAATATTGTACATTTA
GTGAGGATTATTATATGTTTCATATTAGTTAATGAAATTAATTGAGTATTAGATCACCAA
AGAAAAACTAACTAACATCTTTTTATGATATCCAACCACAATTTCCAAATTACTACTACT
TAACAAGCATAAGAAATATCCAAATTACAAATCCACCGATTTTAATTACTGAATTAAATG
TAATTGATTTAATTTAATCTAGGCCTGGGCATTTTAACCTGGACCCGAAAATCCGACCCG
GAATCGACCCGAAAATACCCGACCCGAAACCGAACCGAAAATTTACAAGTACCTATTGGG
TCCAAAAAATTTCTACCCGAAAAGGACCCGACCCGAATAGACCCGACCCGAATAGACCCG
ATTCAAACCCGACTTAAAAACTTTAAAATATCTTTTTATTAACAATCTTTGTCATTATTT
TGTAATATTTCTAAGTAACATGAAGTTTGAAATGTAAAATATAGAATTAAAAATGTTCTA
TTTTAACTATTAATAGTTTATTTTAAGTTATTTTGTAAAATTTTAGATATATATGATAAA
TTTTGACTAAATTTGATGGAATTTGAATATTTTATTTTCTTTTTATATCCTAAATACCCG
AACCCGACCCGGACCCGACCCGGACCCGATCCGAATCCGAAAATTATGGATATTACCCGA
ACCGACCCGGACCCGACAAGACCCGACCCGGAACCGATCCAAAAAATTATTGGTACCTAG
ATGGGTCTAAATTTTCAGGACCCAGATCCGACAAGACCCGACCCGAACCCGATCCGAAGA
CCCGGATGCCCGGGCCTAATTTAATCAAAAGACATGAGCTTCAAAGTTGCTTCAGACAAA
CTTTTGAAGATAAAAAATAAAAATAAATGAACAACCAAACGACGTCGTACGTATCCCGTT
TCAGTTAAAACATAAAAACGTGAAATCTGAATCTCTCATTCGCTGTCCGATTCCGACAGA
TAGACAAGAGGAGAGAGAGAGGGCGCGAAACAGAGAGAGAGAAGGGCGATCCAAGAGAGC
>BjuO002570
CTTAGAGGTTAAGTGTTAATAACTTTTATATTGTTTTCAAAGTATTACTTTTTCCTGACA
GATAATAAATTTCTTTTGTTCTTAATTTGAACTTCGATGTATATTAAGAGCCGTCCATTG
AGAACATGGGCTTGCGCAACGCACGTGGTTTCGTACGGTACAGATCTATAAAAGAGATTC
CCGTTGAAAACGCCGTCGTGAACTGTAGTAGAAACAGGTGACGTGAATTTTTAACAAATA
ATTACCAACTGTAACTGAGAGCCGCACGAAGTGAACTGATCAAAAGGCAACTGTTGTCAA
ATGTGATAAGCCTCCACCTTTTGATTCAATAAAATATATCAAAATATTCAACATCAAGAA
TTACTTTTAACAAATATATTAAAAATTATGTAATTTTCTAAAAAGGATGCAATTTTCAAA
ATATGCGTCTTCTTAAAAGATAATGCTTATCCATTTTGTGATATTTATGTATCTATTAAA
ATAACAATTACTTCATGGAGGGATAAAAAATAGCTGACTTTACCTTCTTATATATATGTC
CATTTGCGTACAGAAAAATAATAAGATGAGTTCAGTTCTTACTTCCTCTTCTCGTTGCTC
ACAAAAAACAATAATCTAATCACTTTCTTTTGTTATTTATTTTCTTCATAAACATAGATC
AGAAGTTGAATAATAATCAACATCGACTCTCTCTCGTTACAACACAAGTTCTCTCGCCCT
CTTGTTTTATAATTTGTAACACGTCTTAAGTTTTAAGATAGACATTTTAAAAAAAAAAAT
TATAGTCTTTGTATTTACAGATTATTATTTTTTTGTCAGCTTTTACAAATTATTATACTA
TTTTTATTTACTGTATTTTGAGAATTTACCATGGATTTAGAGAGCTTACCATGGAGGTGC
TCCGGTTATTCTTCCACCCTCCTTTATTTCCTTAAACAAACTGAATTAAAAAAATAAAAA
AGGAAGAAATCAAGTGGATGCTTGAGATTTGGTTTCTATATAATCTACAACAAACCCTTC
ATCAAAAACCTCTTTCCCCTTCACTCATATTATCGTCCTTTTATCTCCACCATATTCCTC
TGTTTTTTGGTTCTTTATATTTAGAGATCCACTCTGTTTCTTCTCTCTCCTCCTCTGTTT
CTCTCTTCTATCATCAATAATAAAACCCAGACCGACGAAAAACACATAAAAACTGAAACT
TTGATGGTCGGAAACTAATGACTCCGGTTCTCTGCGAAATCTTGCTCTCTGGGCTCACGG
TTAAATCTGCTCTCCGCCGTAGAACCCATCTCGTTCAATCATTCTCCGTCGTCTTCCTCT
ACTGGTTTTACAACGTTTCATGAATTGCTGAAAACCCTCAAATCTAATCCTTAAATTAAA
TTAAATTAAATTACATCAAATATTACTTATTTTCAGACAATTAAAAACCCCACAAAAGAT
CTGTCTTTTTTTTTTGTTCTTGTAATTTTTCTTTGTTAACACTTTTTGCGGCGGAGTATA
>BjuO011409
ATAACTAATTACCACCAACTAACTCAACATTTTCCAAAATGCAAAGAAATATCAATATTT
TAGTTAAACATGCATACAATCTTAAAAACTTGAGCTTTCACCCCTTACTTATCATTTAAA
ACCTAATTACAATCATAGTCACACCTAATATACTTTGTTAAAACATTAAATATATCAAAT
CTAATTAACAACTATAATCTTCGTCGTAGCCCCACTCCTAAAACTAAAAGTACACAATCA
AAATTTAATTTAATACCAAAAAAATTTATTCATTTTTCCTATCTGAAATAAACTCGTGCT
TTCAAAGCAGGATCAAAATCTAGTTACACTTTTAATTAAAAATAACATGACTGCTGCAAC
ACACACAGAACATAACTCTTTTTAATTGAATTAGCAGGTCAAAATATGATCGTAAACTTA
AAATTTATAGTCTTTCGCATTTAACTTTTTTCTATAGCTATGGGATTCGGCGACCAAGGT
CGATCGACCAGTCCCACAGATCCGTGGTACTCCATATATTCTTGCCATTCAAAACAATCC
AGATGGCCAGCGAGAATCGAACGAGTGTTTTGCCGTATTGAATTTATTTTCTCTCAATCG
ACACTGGACTACCACAGTTGGTTATATTTAAAATATTGATATTGATATTAAATTAAAATT
TAATCTATAAGTGACATAATTTTATTACAAATAAATTAAATTTAAATTAATTGTTATAAA
TAAAAAAAATATTAAACGTACAAATAACAAAATCAGAGAATATGTCTCGAAGGTTTTAGA
AATTTATAACATTCGCAAAAGAATACCCCTAAAAGGTTACTTCTTCTAAATAAAATGTCT
AAAATGATTATTGGTTATTCACGGAATCATGAATTTAAAATTAAACCCATACACAGAAAT
ACAAAAATATTGCAAAACAGCTGGAAACAGTTTCCCTTGTTTTCGTAATAATCACTTACT
CATATTATTTTTTGTTTATTTGTATCATTTTTGTCTTTCTCCCACTATAAAACCCCATCA
CAAATCCTTATTAATTTTTACCTCCCCCTAGCTCTCCAATACATTATCTATCTCTTCATC
ACCACCTCGTTTTTCTTCTTCTCTCTTCTTGTTTTCTCAAGAAAAACAAAACCCTTTGTG
TTTGTATTAAAACTGGATCTTGATGTTCAAACCTTCATGTCTCCGGTAATAAGTGAAATC
CTTAGATCAGGCCTAACTATAGACTCATCTCTTAGACGCAGGACCCATCTTGTTCAATCA
TTCTCCGTCGTATTTCTCTACTGGTTCTATGTCTTCTCATAAATCATCTCTCCTTTAGTA
TAATATATATATACATATACTATATAAACATATAAATACGTATATCATACTACTATATAG
TTTTTTACTATACTATATGGTTTTTACGTAACGTTTCGTCGTATTTTCGTGTGTTTACCT
TTGTCAAAAAATAAGAAGGTATTTTCGTATGTGTAAAAATAAAATATGAACAAAACTGAA
>BjuO010482
TTGAATTTGAAGGGTCGAAAAAAACAAACTCGCTAGAAGACAAAATATAAAAATGAAAGC
GATGTGCGAGCTCGCTCCCATGCTCAAGAGGAAGCATTTTTTCTAAGTCAATAAATATGG
ATGATATAGTCTGGCCCGCATTAAATGTTTTGGGAAAAAGCAATACATCCATGTTGCAGA
GAATATGTAACATCGCCTAGCAAAATCGAATATTTGACCTCATAACCAGGGGCAGAGGTA
GAGAGAAGCTTGTGGGATCAGGTGACCCTACTAAAATTAGGAAAAAAAAATGTTGGTGCA
TTTTTTCTAAACTTATATAATATTTAGTTAAAATTTAGCACTTGACCACACTAATTTATG
TGNTGTAAATTATAAAATTATTGTATTTGAAATAGTTATATAAATATTTAAGTATATGAT
TAACATTAAAAATATATACCATTTATGTTCTAAAATAATAATTTATGTATAGAAAAGTGA
AAACAAACACCCGTGCGGTTGCACGGGTCAAAATCTAGTATCTATTAAAAAACGTATACG
TGTTTAGCAAAAAGATATGCTATGTTTTTTATTTTATATGAAATTTGTTAATGTATAAAG
TTTTTTAAATGGAATATATACATATTAAATTTGTATATTATGATTCCAGTCAAAAATATT
TCTGGCGACGCCACTACTCATAACCAAGGACACCGATATTCGATCTTGTGACCTCATCTG
ACAAGATTGAATATAATCAATCATGATTACAATTTTCCATTCCCATAGTTGAAAAGAACA
GATTTAAAAGAAACTACTAAATTAAAACGCAAGAGACGTTTAGTGGTTGATTGTATTGCT
AAAAAGGTTTTTTACACGAATTGTGATTTTAGATTTGTGAAAAAGCTTAGCTACGATCAG
CTTATCAGTTTTGTCAACCCAACTTTTTAAGATGTATTGGATGCAACCATATTGTAAATT
GTTATTGGCATTCCCCCCCCCCTCAAAAAAAAAGAAAGCTTAACCAATTAATAACTCAAA
TTTTAAGATAGAACCAATTAATATTCCCTGTGAAGACCACGTACCTTCCTCCTCCTCCCC
GTCAGAAAACACGACACGACCCAATCAAATTCTCTCTTCTCTTTAAGACATTTGATTCTC
CAATTTCTGCAAAACCCAAAGCTTTGTGTCTTCCTCAGATTGCTCCAACATTACCGATCT
TGAGGTACCTTTCCGATCCCTAGATTTTTTTTAGTTGCGTTTACCCAGATTCTGAATCCC
AACGCTTGATTCAGTGTAGTTCCTTTTGTATTTTGATTTGTTTTGATTTTGTGTTATCGT
CTCTAATTGACTCCTCCACAATTGTTAACTAAAAGCTTTTTTATCTTGCGTTTTTTTTTT
TTTTTGAAACTGAGACAAAAAAAAGTGATCTTTTTAGCTTCTGGGTTTTTATCAGTATAA
TAATGCATATCAGTTGTTCATTGTTCTGAAAGCATTGTTTAGAAGTTGGTGAATGTGATA
>BjuO010199
NNNNNNNNNNNNNNNNNNNNNNNNNNNNNNNNNNNNNNNNNNNNNNNNNNNNNNNNNNNN
NNNNNNNNNNNNNNNNNNNNNNNNNNNNNNNNNNNNNNNNNNNNNNNNNNNNNNNNNNNN
NNNNNNNNNNNNNNNNNNNNNNNNNNNNNNNNNNNNNNNNNNNNNNNNNNNNNNNNNNNN
NNNNNNNNNNNNNNNNNNNNNNNNNNNNNNNNNNNNNNNNNNNNNNNNNNNNNNNNNNNN
NNNNNNNNNNNNNNNNNNNNNNNNNNNNNNNNNNNNNNNNNNNNNNNNNNNNNNNNNNNN
NNNNNNNNNNNNNNNNNNNNNNNNNNNNNNNNNNNNNNNNNNNNNNNNNNNNNNNNNNNN
NNNNNNNNNNNNNNNNNNNNNNNNNNNNNNNNNNNNNNNNNNNNNNNNNNNNNNNNNNNN
NNNNNNNNNNNNNNNNNNNNNNNNNNNNNNNNNNNNNNNNNNNNNNNNNNNNNNNNNNNN
NNNNNNNNNNNNNNNNNNNNNNNNNNNNNNNNNNNNNNNNNNNNNNNNNNNNNNNNNNNN
NNNNNNNNAAAAAAAAAAAAAAAAAAAAAAGCAATGGTAAAGTAGCTGCTATCGAAATGA
ACTTTCAATAAAGGAAAACAAAGTTGAGTCAAATCTTTGTAATGCGTTATAGTATTGTAT
CGCTTGTGTAAAATGTTGTGATGTCTTATTCATGGATTTATAGCTTTCTCCACGTCTAAG
TTCAAGTTGCTTTAAACTTTACTGTCATCAGCATTGTGAAAACTCTTGCTAGTCTTTCTT
TACTAATTTCCCCCATCAAATTTGATACTCCTTCCATTTCAGTATAAATGATATTTTAAA
AAGAATATTTTGTTTAATTTACATGAAATTTTGAGATTTTAAGGTTAACTTTAATTTTAA
TAGAAATTATTTAACCAATTAAATTTTATAATATTTTTTATAACTGATTAAATAATTTAA
AAATTATATCTTTAAAATAGTTTTTTTAGAAAAAAATATAATTTTTTTTTAATCTTTGTG
TATTAAGGTAAAATATCAAGTATTATAGAAAGGAGAGAGTACTATATAATGCAAGATCTT
GAGTCAGACGTGGGGAGATGTTATGCAATAGTTGTTAATTAAAAACTTTGTTGAGACAAA
TATTTAAAAAGAACCTGTAATGGTAGTACTACTAGGAGACTAATTAAGCTGTATTAAGAA
CTTAAACACGAATAATTAAATAAGATAATGTAATGAAAAAAAGAGGGAGACAAGATGCAC
GTGTCAATGTGCCTCTCTTTTTACTTTTCATCACTAACTTAATAATAACCTTTTTATAAA
CCGTCCAATTAAAAAACAGTGACGTCACTTCTCTCTCTCTCTTTCTCCTCCTCCTACGCT
CTTCATCTGAGATAGAGAGAGAGAGAGAGAGCTTCATCTCCATCATTATCTCCTTCTTCT
TCCTCACAAGTCACAACACACATTGACTCTCAAAATTCGCACATTCACAATCAACCTCTC
>BjuO000631
CTACGTGAAAGACAAGCTTGATGAAGTGATTGATACAAAGATGGCGAAAGACATGACAAG
TGGTCAACGGTTTCAAGTGGAAGCATGTGTTGCACTTGCTCTGAAGAAGATAGATGAATA
CAGGCCAAAGATGATCGAAGTAGCTAAAGAACTCAAGCGGATTCAAACATCATTTTAGAG
ATCCTCTCTGTTCTTGGACTATGAAGCCAAGTTTTAAAATTTATACATGAATAAAGTAAA
TTGTCTCAGGGAAACCTGAAATGAACAATGAAATAGTTGACCAAAGTAACATTACACATT
GCTAGATAACTAGTTTGGTACCACAAATTTTGAGACGCCTTCGCAGTCAAGGCATGGCTC
TCTCAAATAAAACCTCGTTAAGTTACCGTTAGAAAGAGCAGTAACAATCGCAAACTGTCT
TGAAAATAACCTATCTGGGTTTGCGACAAATAACAATCAAGCCTCATGCTTCTTTCTAAC
CATGAGTTTCTGCGACATGTTATAGTGGCTGAATTTACCGAAGAAAGTCGGTCTGTCGCC
GAGTTCGATGAATTTACCGGACGAACATGTCCGAAGAATCTATATTCTATCTTCTTCAAA
TGCATTAAGAATTTTCTTAATCCATTATAATAGTTGTATATGCTTCAGTGTTACCAGCTA
AGATGAAATATAGTTCTAAACTATTTAAATTATTTAAAAAAAAAATCTTCAAAATATAAT
ATAACTTCATTATAGAATTGTGTTTAACTGCAACCCTATTCTATTACGAAGCAAAATATA
GACTTTAAAAAAAATGTATTATTCTATTTATAATAGATAGCAAACTGAGTGGAATTGCTT
TTAGTTGCAAAACGGGAAACACTCAAGCTTCATTTATGATTTTTTTTTGGTTGCTTCTGA
AATTAAGTATGGTGAAGGAAGAAGGAGATGATGATCATCGACAAAACTGACACGAAATCT
TACAAAACGTGTCAATTTTCATGCCATTCCATCGATGAAAACCAAGAGAAAAGTCTTTGT
TATCTTTTCTATACGCTAACAAGTTGACAATTAACATTAAAGAACCAATTCTCTCTTTTT
CGTTAGAATATTTTAATTGCGATAAGATATGGTAAATGGTTTATGCCTCTTCCAGTAAGG
TTTATTCCATCTTAATTTCAGGTCATCAAGACCATGTCTAGGTAAACCATCATCGGCTTT
GTTCTCAAAATCAGAAGTCATATCTATCTTTTTTTGTTGCAACGAACTCAGAAGAGACCA
ACAAGTTTCTACCTTAGATTCTCTGTAAGCGTTTCTTCCTTGGACCATGTTAAAAAAAAA
AATCTTAAAGAGTTGACTACTGTTGTATCCATCCACTATTGTTGATCTAGATCATTTTCT
TTCAGCACTATCATCGCTTTAAAAATGAAAACCCTTAATATTCCCATAACTCCAAATCAT
AATCTTGAAAAGAAGTAGTGTTTTCTTTGAAGATCTGGAGTTTTAGAACCAAAGATAAAT
>BjuO004828
TACATATCCAAACTATTATTTTATTTTAGAAAAACATTTAGAAAATACTCAACCTTAGTT
GTTATATATTTATTTTTAGAGCTAATATATTATTTTATAATAAAATTAATTAATTTATTA
ATCCATAGTTCATCCGTGGTCGATCCATGACCGGGTGATTCTGAAAGTGGTCCGATACAG
TGTTTAGATTGGATTTAAAAACATTAATTATAGCTAATGTAGATTTAGACACGTTTTAAA
AAGTTTAGATAGTATATCTGAATTATAATCAAGTTGAGATCGTATTTGACACTGATCATT
TGTTCAGGTCGTATTCGGCACGATCGAAATAGTTGAGGTCTAAATTGGCACTTTTCCCCT
ACCCTCATCCAACATTCGTCATGGACTAAAAACAATGAAAGTTTCGATTATTATTGTTAG
TGTATTTTTAAGGATTCTCTAGTATTAGCATTTATACAAAATGATAATCATAAAAATTAA
AATTTACATTTAAAAGTTGTTATTTTAATATAAAATGCAAAAACATAAGTGATACAATTT
TAGTAATTAAGGAATAAACAAAATTCAAATTATTTATAAATAAAACAAAATAATAAATAA
ATATAAGTAATTTTGTATTTTAAAGAAATCTTCATTTTAAATATCAAAGAATACCATTCT
ATAAAACGTACAAAAAAAATCTGAGGATATGTCTCGAAGGTTTTAGAAATTTATAACATT
CGCAAAAAAAAAAAAAGAATGCCGAAAAAGTTTACCTTTCCATATAAAAATGTCTAAAAC
GATTATTATTCACGGTATCATTAGTTTAAAATTAAACACATACACATAAATAAAAACAAA
TATTGCAAAAAAATATATATTGCAAAACAGCTGGAAACAGTTTCCCCAATTTCGTTTTAA
TCTAGTACTATTATTTCTCATAATAATCACGTACTCTGTTAATTATCAAAAAGAAAATCA
CCTACTCTGGTTAATTTATTTATTTTTGCTTAATACTCTGATTATTGTTTTTTAATCTAG
TAGTACTATTTTTCTCTTTCTCCCACTCTATAAAACCCCATCACAAATCCTTATTAGTTT
TTACCTCTCCCTAGCTCTCGAATACATTATATATCACTCTCTTCTTTCCTCGTTTTTCTT
CTTCTTTGTCCTGTTTTCTCGAGAAAAACTAAACCTGTTGTGTTTGTATTAAAACTGGAT
CTTGATGTTCAAACATTCATGTCTCCGGTAATAAGTGAAATCCTTAGATCAGGCTTAACT
ATAGACTCCTCTCTTAGACGCAGGACCCATCTTGTTCAATCTTTCTCCGTCGTATTTCTC
TACTGGTTCTATGTCTTCTCATAAATCATCTCTCCTTTAACCCTAATATATACATATATA
TCATCTAAACCATATATATACATACGTATATCATATTACTATAAAGTTTTATACGTAACG
TTCATCGTATATCGTGTGTTTTTTTGGGTTTTTCAATAATTAAACATGAATAAAACTGAA
>BjuO004809
AATCATGTTTTTTTGTTAAAAACGAAAAAAAAATTCCGAACCAAAAAATCACAATTTTCC
GTCAAAACCAAAAATCATGTTTTCCACAGAAAATTCAAAATTAATTCTAGATATATTTAT
TTGAATATTATGAGAAAAACATGCTTTATAGTTTTTTAAAATTTTTAATAATCAAATACT
ATTATAAAACCAAAAAACGAAGAGTTTGATATCTAGATGTTGCATTTGAATGCAAATACT
AACTATAAAATGAACAACATTTAGATGTAATATGAAGATATTGTATTCAGATGTTATGTT
TAGATGTTACATTAGATACAAAAACAAACTTGATCTTTGATATTTGGGAAAACTATCTAT
TTCCCCACGAGAAAAGTATGTTATAGCATCAAATGTCCATCAAAGTATGATCCAGTGCTA
TTTCTCCCCGAAAAAAGTTTGAAACCAATTTTCTCCCATTTTTGATTTACTCACGATTTC
TGAAAACCGAGTTTAAAAATCTTGAATCTCATACAATAAACCGATCAAAACTAAACCAAA
ACCAAAAAATACCCGACCAAACATAGATCTGGATCAGAACTGTAATCAGACCCGACATTC
AAACCTAAAATAGATCGGATCTTAATCTGGTTAGTCATTAGGTTAACATGGTTTACGGTT
TGTTTAAAAACAGTAAACCACCATAAATCGATTTTATGGGGTTTTGATTTCGATCTTTAT
AGCTGTGGGGAAATTTTAATAGAACTTTATATTGGGGGGAAATAGGTTTCAAACTTTGTT
TTCGGGGATAAATAACACGGGGTCATAATTTGGTGGACATTTGATGTTATATCATATTTC
TCGTGGGGAAATAGATCATCTTCCCTTGATATTTTCTTGGGAGGCATCTTCATGGAATAT
TCCATTCGTGAAAGGACGGAGAAACAAACGTGCTTACCTTAATAAAATTCCAGCTGTCGT
CACAGCTAACGTCAGTCTCCAATTTAGATTATCTTCCTTTTTAAAATTATTAAAAAATTA
ATTGAAAAAGCCTTCGCCAGCTCATCATCTTCTCCTCCTTTAAAATGACCCCTCGGGGTA
ACGTAATCGCCTTCTTTCGTTTCGCCTTTGATCTATACCTTTTTTTTTATTTTCGTTTTT
CTCTCGATTCAGCTAACCTTTGATCCATTCTCTTTCTCGCTTTTCGAAATCATCTCCTCC
TTCGTTTGATTTTTCTCTGTTCTCTGTTGATTTCAGATCTAAGATCTAGTAATGATTCTA
TGAGCTGCTCAATTCTGTTCCGTCGGATTCGCATTGTACACTCTTTCTCCGTCGTTTACC
TCTACTACTCTTACGTTTTCTCGTGAACTACTAATCGTCTCCGATCTGATTTTGTTTTTA
GCTCTCTCGAATTAAGTTTTTTTCCGCTCGATCTAACTGATTCTTTGATAGATTAGAGGA
ATCTGTAAGAAATATATTATTATTCTATTGTTTAAATTTTGGTGAGGAAAAAAAAAGTCA
