# Supplementary material for: Genome-wide systematic characterization of bZIP transcription factors and their expression profiles during stem in tumorous stem mustard
Source: PeerJ. 2026 Jan 14;14:e20518. doi: 10.7717/peerj.20518 (PMC12811965; doi:10.7717/peerj.20518)
Supplement: Supplemental Information 17 [file peerj-14-20518-s017.zip › bzip raw file/exon/Bju.genome.gff]

A01	GeneWise	gene	3352	5985	1195.88	+	.	ID=BjuA000594;
A01	GeneWise	mRNA	3352	5985	1195.88	+	.	ID=BjuA000594;Parent=BjuA000594;
A01	GeneWise	CDS	3352	3675	1195.88	+	0	ID=BjuA000594.cds;Parent=BjuA000594;
A01	GeneWise	CDS	4225	4447	1195.88	+	0	ID=BjuA000594.cds;Parent=BjuA000594;
A01	GeneWise	CDS	4579	4949	1195.88	+	2	ID=BjuA000594.cds;Parent=BjuA000594;
A01	GeneWise	CDS	5091	5326	1195.88	+	0	ID=BjuA000594.cds;Parent=BjuA000594;
A01	GeneWise	CDS	5421	5691	1195.88	+	1	ID=BjuA000594.cds;Parent=BjuA000594;
A01	GeneWise	CDS	5785	5985	1195.88	+	0	ID=BjuA000594.cds;Parent=BjuA000594;
A01	GeneWise	gene	8012	14242	1731.69	+	.	ID=BjuA002557;
A01	GeneWise	mRNA	8012	14242	1731.69	+	.	ID=BjuA002557;Parent=BjuA002557;
A01	GeneWise	CDS	8012	8289	1731.69	+	0	ID=BjuA002557.cds;Parent=BjuA002557;
A01	GeneWise	CDS	8409	8506	1731.69	+	1	ID=BjuA002557.cds;Parent=BjuA002557;
A01	GeneWise	CDS	8677	8766	1731.69	+	2	ID=BjuA002557.cds;Parent=BjuA002557;
A01	GeneWise	CDS	8850	8902	1731.69	+	2	ID=BjuA002557.cds;Parent=BjuA002557;
A01	GeneWise	CDS	9038	9103	1731.69	+	0	ID=BjuA002557.cds;Parent=BjuA002557;
A01	GeneWise	CDS	9177	9230	1731.69	+	0	ID=BjuA002557.cds;Parent=BjuA002557;
A01	GeneWise	CDS	9429	9488	1731.69	+	0	ID=BjuA002557.cds;Parent=BjuA002557;
A01	GeneWise	CDS	9610	9688	1731.69	+	0	ID=BjuA002557.cds;Parent=BjuA002557;
A01	GeneWise	CDS	9789	9856	1731.69	+	2	ID=BjuA002557.cds;Parent=BjuA002557;
A01	GeneWise	CDS	9990	10046	1731.69	+	0	ID=BjuA002557.cds;Parent=BjuA002557;
A01	GeneWise	CDS	10128	10232	1731.69	+	0	ID=BjuA002557.cds;Parent=BjuA002557;
A01	GeneWise	CDS	10526	10630	1731.69	+	0	ID=BjuA002557.cds;Parent=BjuA002557;
A01	GeneWise	CDS	10818	10925	1731.69	+	0	ID=BjuA002557.cds;Parent=BjuA002557;
A01	GeneWise	CDS	11025	11156	1731.69	+	0	ID=BjuA002557.cds;Parent=BjuA002557;
A01	GeneWise	CDS	11250	11432	1731.69	+	0	ID=BjuA002557.cds;Parent=BjuA002557;
A01	GeneWise	CDS	11705	11854	1731.69	+	0	ID=BjuA002557.cds;Parent=BjuA002557;
A01	GeneWise	CDS	11933	12070	1731.69	+	0	ID=BjuA002557.cds;Parent=BjuA002557;
A01	GeneWise	CDS	12222	12341	1731.69	+	0	ID=BjuA002557.cds;Parent=BjuA002557;
A01	GeneWise	CDS	12456	12506	1731.69	+	0	ID=BjuA002557.cds;Parent=BjuA002557;
A01	GeneWise	CDS	12615	12662	1731.69	+	0	ID=BjuA002557.cds;Parent=BjuA002557;
A01	GeneWise	CDS	12806	12958	1731.69	+	0	ID=BjuA002557.cds;Parent=BjuA002557;
A01	GeneWise	CDS	13135	13854	1731.69	+	0	ID=BjuA002557.cds;Parent=BjuA002557;
A01	GeneWise	CDS	13950	14079	1731.69	+	0	ID=BjuA002557.cds;Parent=BjuA002557;
A01	GeneWise	CDS	14160	14242	1731.69	+	2	ID=BjuA002557.cds;Parent=BjuA002557;
A01	GeneWise	gene	19455	23072	971.39	+	.	ID=BjuA002558;
A01	GeneWise	mRNA	19455	23072	971.39	+	.	ID=BjuA002558;Parent=BjuA002558;
A01	GeneWise	CDS	19455	19598	971.39	+	0	ID=BjuA002558.cds;Parent=BjuA002558;
A01	GeneWise	CDS	19894	19938	971.39	+	0	ID=BjuA002558.cds;Parent=BjuA002558;
A01	GeneWise	CDS	20036	20158	971.39	+	0	ID=BjuA002558.cds;Parent=BjuA002558;
A01	GeneWise	CDS	20246	20353	971.39	+	0	ID=BjuA002558.cds;Parent=BjuA002558;
A01	GeneWise	CDS	20427	20534	971.39	+	0	ID=BjuA002558.cds;Parent=BjuA002558;
A01	GeneWise	CDS	20626	20799	971.39	+	0	ID=BjuA002558.cds;Parent=BjuA002558;
A01	GeneWise	CDS	21032	21169	971.39	+	0	ID=BjuA002558.cds;Parent=BjuA002558;
A01	GeneWise	CDS	21487	21594	971.39	+	0	ID=BjuA002558.cds;Parent=BjuA002558;
A01	GeneWise	CDS	22206	22343	971.39	+	0	ID=BjuA002558.cds;Parent=BjuA002558;
A01	GeneWise	CDS	22431	22479	971.39	+	0	ID=BjuA002558.cds;Parent=BjuA002558;
A01	GeneWise	CDS	22576	22771	971.39	+	2	ID=BjuA002558.cds;Parent=BjuA002558;
A01	GeneWise	CDS	22865	23072	971.39	+	1	ID=BjuA002558.cds;Parent=BjuA002558;
A01	GeneWise	gene	28854	31439	2111.85	-	.	ID=BjuA002559;
A01	GeneWise	mRNA	28854	31439	2111.85	-	.	ID=BjuA002559;Parent=BjuA002559;
A01	GeneWise	CDS	28854	31439	2111.85	-	0	ID=BjuA002559.cds;Parent=BjuA002559;
A01	AUGUSTUS	gene	31848	36017	.	-	0	ID=BjuA002560;
A01	AUGUSTUS	mRNA	31848	36017	.	-	0	ID=BjuA002560;Parent=BjuA002560;
A01	AUGUSTUS	CDS	35738	36017	0.88	-	0	ID=BjuA002560.cds;Parent=BjuA002560;
A01	AUGUSTUS	CDS	35545	35591	1	-	2	ID=BjuA002560.cds;Parent=BjuA002560;
A01	AUGUSTUS	CDS	34581	35448	0.78	-	0	ID=BjuA002560.cds;Parent=BjuA002560;
A01	AUGUSTUS	CDS	33464	33732	0.59	-	2	ID=BjuA002560.cds;Parent=BjuA002560;
A01	AUGUSTUS	CDS	33129	33310	0.97	-	0	ID=BjuA002560.cds;Parent=BjuA002560;
A01	AUGUSTUS	CDS	32602	32668	0.71	-	1	ID=BjuA002560.cds;Parent=BjuA002560;
A01	AUGUSTUS	CDS	32277	32366	0.98	-	0	ID=BjuA002560.cds;Parent=BjuA002560;
A01	AUGUSTUS	CDS	32051	32162	0.92	-	0	ID=BjuA002560.cds;Parent=BjuA002560;
A01	AUGUSTUS	CDS	31848	31918	0.79	-	2	ID=BjuA002560.cds;Parent=BjuA002560;
A01	AUGUSTUS	gene	37234	39654	.	-	0	ID=BjuA002561;
A01	AUGUSTUS	mRNA	37234	39654	.	-	0	ID=BjuA002561;Parent=BjuA002561;
A01	AUGUSTUS	CDS	39632	39654	0.61	-	0	ID=BjuA002561.cds;Parent=BjuA002561;
A01	AUGUSTUS	CDS	39351	39394	0.57	-	1	ID=BjuA002561.cds;Parent=BjuA002561;
A01	AUGUSTUS	CDS	39026	39129	0.64	-	2	ID=BjuA002561.cds;Parent=BjuA002561;
A01	AUGUSTUS	CDS	38750	38809	1	-	0	ID=BjuA002561.cds;Parent=BjuA002561;
A01	AUGUSTUS	CDS	38552	38634	1	-	0	ID=BjuA002561.cds;Parent=BjuA002561;
A01	AUGUSTUS	CDS	38297	38462	1	-	1	ID=BjuA002561.cds;Parent=BjuA002561;
A01	AUGUSTUS	CDS	38086	38215	1	-	0	ID=BjuA002561.cds;Parent=BjuA002561;
A01	AUGUSTUS	CDS	37840	37998	1	-	2	ID=BjuA002561.cds;Parent=BjuA002561;
A01	AUGUSTUS	CDS	37579	37751	0.99	-	2	ID=BjuA002561.cds;Parent=BjuA002561;
A01	AUGUSTUS	CDS	37417	37497	1	-	0	ID=BjuA002561.cds;Parent=BjuA002561;
A01	AUGUSTUS	CDS	37234	37329	1	-	0	ID=BjuA002561.cds;Parent=BjuA002561;
A01	GeneWise	gene	41324	41749	205.37	-	.	ID=BjuA002562;
A01	GeneWise	mRNA	41324	41749	205.37	-	.	ID=BjuA002562;Parent=BjuA002562;
A01	GeneWise	CDS	41324	41586	205.37	-	0	ID=BjuA002562.cds;Parent=BjuA002562;
A01	GeneWise	CDS	41728	41749	205.37	-	1	ID=BjuA002562.cds;Parent=BjuA002562;
A01	AUGUSTUS	gene	44118	44901	.	-	0	ID=BjuA002563;
A01	AUGUSTUS	mRNA	44118	44901	.	-	0	ID=BjuA002563;Parent=BjuA002563;
A01	AUGUSTUS	CDS	44791	44901	1	-	0	ID=BjuA002563.cds;Parent=BjuA002563;
A01	AUGUSTUS	CDS	44118	44516	1	-	0	ID=BjuA002563.cds;Parent=BjuA002563;
A01	GeneWise	gene	51902	54833	105.48	-	.	ID=BjuA002564;
A01	GeneWise	mRNA	51902	54833	105.48	-	.	ID=BjuA002564;Parent=BjuA002564;
A01	GeneWise	CDS	54689	54833	0.00	-	0	ID=BjuA002564.cds;Parent=BjuA002564;
A01	GeneWise	CDS	51902	51957	0.00	-	2	ID=BjuA002564.cds;Parent=BjuA002564;
A01	AUGUSTUS	gene	57598	58099	.	+	0	ID=BjuA002565;
A01	AUGUSTUS	mRNA	57598	58099	.	+	0	ID=BjuA002565;Parent=BjuA002565;
A01	AUGUSTUS	CDS	57598	57729	0.84	+	0	ID=BjuA002565.cds;Parent=BjuA002565;
A01	AUGUSTUS	CDS	57806	58099	1	+	0	ID=BjuA002565.cds;Parent=BjuA002565;
A01	AUGUSTUS	gene	58720	59112	.	-	0	ID=BjuA002566;
A01	AUGUSTUS	mRNA	58720	59112	.	-	0	ID=BjuA002566;Parent=BjuA002566;
A01	AUGUSTUS	CDS	58720	59112	1	-	0	ID=BjuA002566.cds;Parent=BjuA002566;
A01	GeneWise	gene	62979	67402	2509.06	+	.	ID=BjuA002567;
A01	GeneWise	mRNA	62979	67402	2509.06	+	.	ID=BjuA002567;Parent=BjuA002567;
A01	GeneWise	CDS	62979	63059	2509.06	+	0	ID=BjuA002567.cds;Parent=BjuA002567;
A01	GeneWise	CDS	63431	63802	2509.06	+	0	ID=BjuA002567.cds;Parent=BjuA002567;
A01	GeneWise	CDS	63881	63986	2509.06	+	0	ID=BjuA002567.cds;Parent=BjuA002567;
A01	GeneWise	CDS	64074	64242	2509.06	+	2	ID=BjuA002567.cds;Parent=BjuA002567;
A01	GeneWise	CDS	64325	64591	2509.06	+	1	ID=BjuA002567.cds;Parent=BjuA002567;
A01	GeneWise	CDS	64671	65016	2509.06	+	1	ID=BjuA002567.cds;Parent=BjuA002567;
A01	GeneWise	CDS	65085	65222	2509.06	+	0	ID=BjuA002567.cds;Parent=BjuA002567;
A01	GeneWise	CDS	65326	65451	2509.06	+	0	ID=BjuA002567.cds;Parent=BjuA002567;
A01	GeneWise	CDS	65539	65751	2509.06	+	0	ID=BjuA002567.cds;Parent=BjuA002567;
A01	GeneWise	CDS	65833	66106	2509.06	+	0	ID=BjuA002567.cds;Parent=BjuA002567;
A01	GeneWise	CDS	66186	66382	2509.06	+	2	ID=BjuA002567.cds;Parent=BjuA002567;
A01	GeneWise	CDS	66470	67402	2509.06	+	0	ID=BjuA002567.cds;Parent=BjuA002567;
A01	GeneWise	gene	68771	69109	270.03	+	.	ID=BjuA002568;
A01	GeneWise	mRNA	68771	69109	270.03	+	.	ID=BjuA002568;Parent=BjuA002568;
A01	GeneWise	CDS	68771	69109	270.03	+	0	ID=BjuA002568.cds;Parent=BjuA002568;
A01	GeneWise	gene	70230	76580	1871.54	+	.	ID=BjuA002569;
A01	GeneWise	mRNA	70230	76580	1871.54	+	.	ID=BjuA002569;Parent=BjuA002569;
A01	GeneWise	CDS	70230	71934	1871.54	+	0	ID=BjuA002569.cds;Parent=BjuA002569;
A01	GeneWise	CDS	75195	75608	1871.54	+	2	ID=BjuA002569.cds;Parent=BjuA002569;
A01	GeneWise	CDS	76384	76580	1871.54	+	2	ID=BjuA002569.cds;Parent=BjuA002569;
A01	GeneWise	gene	79975	81247	715.96	+	.	ID=BjuA002570;
A01	GeneWise	mRNA	79975	81247	715.96	+	.	ID=BjuA002570;Parent=BjuA002570;
A01	GeneWise	CDS	79975	80104	715.96	+	0	ID=BjuA002570.cds;Parent=BjuA002570;
A01	GeneWise	CDS	80198	80583	715.96	+	2	ID=BjuA002570.cds;Parent=BjuA002570;
A01	GeneWise	CDS	80660	80821	715.96	+	0	ID=BjuA002570.cds;Parent=BjuA002570;
A01	GeneWise	CDS	80921	81247	715.96	+	0	ID=BjuA002570.cds;Parent=BjuA002570;
A01	GeneWise	gene	87685	91266	2567.80	+	.	ID=BjuA002571;
A01	GeneWise	mRNA	87685	91266	2567.80	+	.	ID=BjuA002571;Parent=BjuA002571;
A01	GeneWise	CDS	87685	91266	2567.80	+	0	ID=BjuA002571.cds;Parent=BjuA002571;
A01	GeneWise	gene	98171	100335	589.28	-	.	ID=BjuA002572;
A01	GeneWise	mRNA	98171	100335	589.28	-	.	ID=BjuA002572;Parent=BjuA002572;
A01	GeneWise	CDS	99956	100335	0.00	-	0	ID=BjuA002572.cds;Parent=BjuA002572;
A01	GeneWise	CDS	99301	99636	0.00	-	1	ID=BjuA002572.cds;Parent=BjuA002572;
A01	GeneWise	CDS	98171	98348	0.00	-	1	ID=BjuA002572.cds;Parent=BjuA002572;
A01	GeneWise	gene	107120	108515	953.28	+	.	ID=BjuA002573;
A01	GeneWise	mRNA	107120	108515	953.28	+	.	ID=BjuA002573;Parent=BjuA002573;
A01	GeneWise	CDS	107120	107291	953.28	+	0	ID=BjuA002573.cds;Parent=BjuA002573;
A01	GeneWise	CDS	107374	108515	953.28	+	2	ID=BjuA002573.cds;Parent=BjuA002573;
A01	GeneWise	gene	108528	111200	725.17	+	.	ID=BjuA002574;
A01	GeneWise	mRNA	108528	111200	725.17	+	.	ID=BjuA002574;Parent=BjuA002574;
A01	GeneWise	CDS	108528	109353	725.17	+	0	ID=BjuA002574.cds;Parent=BjuA002574;
A01	GeneWise	CDS	109860	109935	725.17	+	2	ID=BjuA002574.cds;Parent=BjuA002574;
A01	GeneWise	CDS	110583	110705	725.17	+	1	ID=BjuA002574.cds;Parent=BjuA002574;
A01	GeneWise	CDS	111167	111200	725.17	+	1	ID=BjuA002574.cds;Parent=BjuA002574;
A01	GeneWise	gene	111866	113321	472.12	+	.	ID=BjuA002575;
A01	GeneWise	mRNA	111866	113321	472.12	+	.	ID=BjuA002575;Parent=BjuA002575;
A01	GeneWise	CDS	111866	111979	472.12	+	0	ID=BjuA002575.cds;Parent=BjuA002575;
A01	GeneWise	CDS	112056	112241	472.12	+	0	ID=BjuA002575.cds;Parent=BjuA002575;
A01	GeneWise	CDS	112468	112635	472.12	+	0	ID=BjuA002575.cds;Parent=BjuA002575;
A01	GeneWise	CDS	113130	113321	472.12	+	0	ID=BjuA002575.cds;Parent=BjuA002575;
A01	GeneWise	gene	113764	122015	3842.89	+	.	ID=BjuA002576;
A01	GeneWise	mRNA	113764	122015	3842.89	+	.	ID=BjuA002576;Parent=BjuA002576;
A01	GeneWise	CDS	113764	113823	3842.89	+	0	ID=BjuA002576.cds;Parent=BjuA002576;
A01	GeneWise	CDS	113947	114346	3842.89	+	0	ID=BjuA002576.cds;Parent=BjuA002576;
A01	GeneWise	CDS	114430	114557	3842.89	+	2	ID=BjuA002576.cds;Parent=BjuA002576;
A01	GeneWise	CDS	114904	115074	3842.89	+	0	ID=BjuA002576.cds;Parent=BjuA002576;
A01	GeneWise	CDS	115296	115496	3842.89	+	0	ID=BjuA002576.cds;Parent=BjuA002576;
A01	GeneWise	CDS	115622	116185	3842.89	+	0	ID=BjuA002576.cds;Parent=BjuA002576;
A01	GeneWise	CDS	116267	116326	3842.89	+	0	ID=BjuA002576.cds;Parent=BjuA002576;
A01	GeneWise	CDS	116449	116774	3842.89	+	0	ID=BjuA002576.cds;Parent=BjuA002576;
A01	GeneWise	CDS	116923	117337	3842.89	+	1	ID=BjuA002576.cds;Parent=BjuA002576;
A01	GeneWise	CDS	117666	118133	3842.89	+	0	ID=BjuA002576.cds;Parent=BjuA002576;
A01	GeneWise	CDS	118671	118787	3842.89	+	0	ID=BjuA002576.cds;Parent=BjuA002576;
A01	GeneWise	CDS	118877	118998	3842.89	+	0	ID=BjuA002576.cds;Parent=BjuA002576;
A01	GeneWise	CDS	119070	119799	3842.89	+	1	ID=BjuA002576.cds;Parent=BjuA002576;
A01	GeneWise	CDS	119971	120225	3842.89	+	0	ID=BjuA002576.cds;Parent=BjuA002576;
A01	GeneWise	CDS	120449	120631	3842.89	+	0	ID=BjuA002576.cds;Parent=BjuA002576;
A01	GeneWise	CDS	120751	121092	3842.89	+	0	ID=BjuA002576.cds;Parent=BjuA002576;
A01	GeneWise	CDS	121269	122015	3842.89	+	0	ID=BjuA002576.cds;Parent=BjuA002576;
A01	GeneWise	gene	123381	124889	1148.68	-	.	ID=BjuA002577;
A01	GeneWise	mRNA	123381	124889	1148.68	-	.	ID=BjuA002577;Parent=BjuA002577;
A01	GeneWise	CDS	123381	124889	1148.68	-	0	ID=BjuA002577.cds;Parent=BjuA002577;
A01	AUGUSTUS	gene	125680	128418	.	-	0	ID=BjuA002578;
A01	AUGUSTUS	mRNA	125680	128418	.	-	0	ID=BjuA002578;Parent=BjuA002578;
A01	AUGUSTUS	CDS	128377	128418	0.87	-	0	ID=BjuA002578.cds;Parent=BjuA002578;
A01	AUGUSTUS	CDS	128161	128214	0.98	-	0	ID=BjuA002578.cds;Parent=BjuA002578;
A01	AUGUSTUS	CDS	127623	127799	1	-	0	ID=BjuA002578.cds;Parent=BjuA002578;
A01	AUGUSTUS	CDS	127330	127401	1	-	0	ID=BjuA002578.cds;Parent=BjuA002578;
A01	AUGUSTUS	CDS	127015	127074	1	-	0	ID=BjuA002578.cds;Parent=BjuA002578;
A01	AUGUSTUS	CDS	126828	126937	1	-	0	ID=BjuA002578.cds;Parent=BjuA002578;
A01	AUGUSTUS	CDS	126462	126761	1	-	1	ID=BjuA002578.cds;Parent=BjuA002578;
A01	AUGUSTUS	CDS	126191	126382	0.84	-	1	ID=BjuA002578.cds;Parent=BjuA002578;
A01	AUGUSTUS	CDS	126053	126104	0.91	-	1	ID=BjuA002578.cds;Parent=BjuA002578;
A01	AUGUSTUS	CDS	125680	125730	0.74	-	0	ID=BjuA002578.cds;Parent=BjuA002578;
A01	GeneWise	gene	129671	131374	526.21	+	.	ID=BjuA002579;
A01	GeneWise	mRNA	129671	131374	526.21	+	.	ID=BjuA002579;Parent=BjuA002579;
A01	GeneWise	CDS	129671	129881	526.21	+	0	ID=BjuA002579.cds;Parent=BjuA002579;
A01	GeneWise	CDS	129995	130044	526.21	+	2	ID=BjuA002579.cds;Parent=BjuA002579;
A01	GeneWise	CDS	130136	130190	526.21	+	0	ID=BjuA002579.cds;Parent=BjuA002579;
A01	GeneWise	CDS	130275	130347	526.21	+	2	ID=BjuA002579.cds;Parent=BjuA002579;
A01	GeneWise	CDS	130436	130523	526.21	+	1	ID=BjuA002579.cds;Parent=BjuA002579;
A01	GeneWise	CDS	130616	130701	526.21	+	0	ID=BjuA002579.cds;Parent=BjuA002579;
A01	GeneWise	CDS	130792	130927	526.21	+	1	ID=BjuA002579.cds;Parent=BjuA002579;
A01	GeneWise	CDS	131014	131092	526.21	+	0	ID=BjuA002579.cds;Parent=BjuA002579;
A01	GeneWise	CDS	131168	131232	526.21	+	2	ID=BjuA002579.cds;Parent=BjuA002579;
A01	GeneWise	CDS	131330	131374	526.21	+	0	ID=BjuA002579.cds;Parent=BjuA002579;
A01	GeneWise	gene	131593	131772	148.41	-	.	ID=BjuA002580;
A01	GeneWise	mRNA	131593	131772	148.41	-	.	ID=BjuA002580;Parent=BjuA002580;
A01	GeneWise	CDS	131593	131772	148.41	-	0	ID=BjuA002580.cds;Parent=BjuA002580;
A01	GeneWise	gene	131841	132665	688.04	-	.	ID=BjuA002581;
A01	GeneWise	mRNA	131841	132665	688.04	-	.	ID=BjuA002581;Parent=BjuA002581;
A01	GeneWise	CDS	131841	132665	688.04	-	0	ID=BjuA002581.cds;Parent=BjuA002581;
A01	GeneWise	gene	133362	134450	564.84	-	.	ID=BjuA002582;
A01	GeneWise	mRNA	133362	134450	564.84	-	.	ID=BjuA002582;Parent=BjuA002582;
A01	GeneWise	CDS	133362	134450	564.84	-	0	ID=BjuA002582.cds;Parent=BjuA002582;
A01	GeneWise	gene	135407	136573	985.47	-	.	ID=BjuA002583;
A01	GeneWise	mRNA	135407	136573	985.47	-	.	ID=BjuA002583;Parent=BjuA002583;
A01	GeneWise	CDS	135407	136573	985.47	-	0	ID=BjuA002583.cds;Parent=BjuA002583;
A01	AUGUSTUS	gene	138686	139926	.	-	0	ID=BjuA002584;
A01	AUGUSTUS	mRNA	138686	139926	.	-	0	ID=BjuA002584;Parent=BjuA002584;
A01	AUGUSTUS	CDS	139284	139926	0.94	-	0	ID=BjuA002584.cds;Parent=BjuA002584;
A01	AUGUSTUS	CDS	138686	139206	0.95	-	2	ID=BjuA002584.cds;Parent=BjuA002584;
A01	GeneWise	gene	140717	141724	872.80	-	.	ID=BjuA002585;
A01	GeneWise	mRNA	140717	141724	872.80	-	.	ID=BjuA002585;Parent=BjuA002585;
A01	GeneWise	CDS	140717	141724	872.80	-	0	ID=BjuA002585.cds;Parent=BjuA002585;
A01	GeneWise	gene	142865	144109	1059.58	-	.	ID=BjuA002586;
A01	GeneWise	mRNA	142865	144109	1059.58	-	.	ID=BjuA002586;Parent=BjuA002586;
A01	GeneWise	CDS	142865	144109	1059.58	-	0	ID=BjuA002586.cds;Parent=BjuA002586;
A01	GeneWise	gene	146077	150197	2977.96	+	.	ID=BjuA002587;
A01	GeneWise	mRNA	146077	150197	2977.96	+	.	ID=BjuA002587;Parent=BjuA002587;
A01	GeneWise	CDS	146077	146284	2977.96	+	0	ID=BjuA002587.cds;Parent=BjuA002587;
A01	GeneWise	CDS	146615	147109	2977.96	+	2	ID=BjuA002587.cds;Parent=BjuA002587;
A01	GeneWise	CDS	147235	150197	2977.96	+	2	ID=BjuA002587.cds;Parent=BjuA002587;
A01	GeneWise	gene	152285	154491	1137.74	+	.	ID=BjuA002588;
A01	GeneWise	mRNA	152285	154491	1137.74	+	.	ID=BjuA002588;Parent=BjuA002588;
A01	GeneWise	CDS	152285	152626	1137.74	+	0	ID=BjuA002588.cds;Parent=BjuA002588;
A01	GeneWise	CDS	153421	154491	1137.74	+	0	ID=BjuA002588.cds;Parent=BjuA002588;
A01	GeneWise	gene	156192	158897	1253.32	+	.	ID=BjuA002589;
A01	GeneWise	mRNA	156192	158897	1253.32	+	.	ID=BjuA002589;Parent=BjuA002589;
A01	GeneWise	CDS	156192	156515	1253.32	+	0	ID=BjuA002589.cds;Parent=BjuA002589;
A01	GeneWise	CDS	157065	157583	1253.32	+	0	ID=BjuA002589.cds;Parent=BjuA002589;
A01	GeneWise	CDS	157725	157960	1253.32	+	0	ID=BjuA002589.cds;Parent=BjuA002589;
A01	GeneWise	CDS	158055	158325	1253.32	+	1	ID=BjuA002589.cds;Parent=BjuA002589;
A01	GeneWise	CDS	158419	158556	1253.32	+	0	ID=BjuA002589.cds;Parent=BjuA002589;
A01	GeneWise	CDS	158667	158897	1253.32	+	0	ID=BjuA002589.cds;Parent=BjuA002589;
A01	AUGUSTUS	gene	159170	159965	.	-	0	ID=BjuA002590;
A01	AUGUSTUS	mRNA	159170	159965	.	-	0	ID=BjuA002590;Parent=BjuA002590;
A01	AUGUSTUS	CDS	159851	159965	1	-	0	ID=BjuA002590.cds;Parent=BjuA002590;
A01	AUGUSTUS	CDS	159508	159786	0.97	-	2	ID=BjuA002590.cds;Parent=BjuA002590;
A01	AUGUSTUS	CDS	159299	159406	0.92	-	2	ID=BjuA002590.cds;Parent=BjuA002590;
A01	AUGUSTUS	CDS	159170	159183	0.77	-	2	ID=BjuA002590.cds;Parent=BjuA002590;
A01	GeneWise	gene	161305	163355	1020.41	+	.	ID=BjuA002591;
A01	GeneWise	mRNA	161305	163355	1020.41	+	.	ID=BjuA002591;Parent=BjuA002591;
A01	GeneWise	CDS	161305	161628	1020.41	+	0	ID=BjuA002591.cds;Parent=BjuA002591;
A01	GeneWise	CDS	162063	162578	1020.41	+	0	ID=BjuA002591.cds;Parent=BjuA002591;
A01	GeneWise	CDS	162653	162888	1020.41	+	0	ID=BjuA002591.cds;Parent=BjuA002591;
A01	GeneWise	CDS	162966	163236	1020.41	+	1	ID=BjuA002591.cds;Parent=BjuA002591;
A01	GeneWise	CDS	163320	163355	1020.41	+	0	ID=BjuA002591.cds;Parent=BjuA002591;
A01	GeneWise	gene	165718	166171	236.15	+	.	ID=BjuA002592;
A01	GeneWise	mRNA	165718	166171	236.15	+	.	ID=BjuA002592;Parent=BjuA002592;
A01	GeneWise	CDS	165718	165970	236.15	+	0	ID=BjuA002592.cds;Parent=BjuA002592;
A01	GeneWise	CDS	166056	166171	236.15	+	2	ID=BjuA002592.cds;Parent=BjuA002592;
A01	AUGUSTUS	gene	169714	171728	.	-	0	ID=BjuA002593;
A01	AUGUSTUS	mRNA	169714	171728	.	-	0	ID=BjuA002593;Parent=BjuA002593;
A01	AUGUSTUS	CDS	171243	171728	0.47	-	0	ID=BjuA002593.cds;Parent=BjuA002593;
A01	AUGUSTUS	CDS	170759	171146	0.85	-	0	ID=BjuA002593.cds;Parent=BjuA002593;
A01	AUGUSTUS	CDS	170436	170618	1	-	2	ID=BjuA002593.cds;Parent=BjuA002593;
A01	AUGUSTUS	CDS	170210	170361	1	-	2	ID=BjuA002593.cds;Parent=BjuA002593;
A01	AUGUSTUS	CDS	169714	170097	1	-	0	ID=BjuA002593.cds;Parent=BjuA002593;
A01	GeneWise	gene	176452	177546	302.70	+	.	ID=BjuA002594;
A01	GeneWise	mRNA	176452	177546	302.70	+	.	ID=BjuA002594;Parent=BjuA002594;
A01	GeneWise	CDS	176452	176487	302.70	+	0	ID=BjuA002594.cds;Parent=BjuA002594;
A01	GeneWise	CDS	176549	176629	302.70	+	0	ID=BjuA002594.cds;Parent=BjuA002594;
A01	GeneWise	CDS	176973	177050	302.70	+	0	ID=BjuA002594.cds;Parent=BjuA002594;
A01	GeneWise	CDS	177161	177340	302.70	+	0	ID=BjuA002594.cds;Parent=BjuA002594;
A01	GeneWise	CDS	177415	177546	302.70	+	0	ID=BjuA002594.cds;Parent=BjuA002594;
A01	GeneWise	gene	180841	181583	363.13	+	.	ID=BjuA002595;
A01	GeneWise	mRNA	180841	181583	363.13	+	.	ID=BjuA002595;Parent=BjuA002595;
A01	GeneWise	CDS	180841	181012	363.13	+	0	ID=BjuA002595.cds;Parent=BjuA002595;
A01	GeneWise	CDS	181282	181583	363.13	+	2	ID=BjuA002595.cds;Parent=BjuA002595;
A01	AUGUSTUS	gene	182576	183845	.	-	0	ID=BjuA002596;
A01	AUGUSTUS	mRNA	182576	183845	.	-	0	ID=BjuA002596;Parent=BjuA002596;
A01	AUGUSTUS	CDS	183477	183845	0.79	-	0	ID=BjuA002596.cds;Parent=BjuA002596;
A01	AUGUSTUS	CDS	183156	183237	0.99	-	0	ID=BjuA002596.cds;Parent=BjuA002596;
A01	AUGUSTUS	CDS	182899	182955	0.8	-	2	ID=BjuA002596.cds;Parent=BjuA002596;
A01	AUGUSTUS	CDS	182751	182819	0.99	-	2	ID=BjuA002596.cds;Parent=BjuA002596;
A01	AUGUSTUS	CDS	182576	182658	0.84	-	2	ID=BjuA002596.cds;Parent=BjuA002596;
A01	GeneWise	gene	185920	186789	715.67	-	.	ID=BjuA002597;
A01	GeneWise	mRNA	185920	186789	715.67	-	.	ID=BjuA002597;Parent=BjuA002597;
A01	GeneWise	CDS	185920	186789	715.67	-	0	ID=BjuA002597.cds;Parent=BjuA002597;
A01	GeneWise	gene	193123	193470	248.28	+	.	ID=BjuA002598;
A01	GeneWise	mRNA	193123	193470	248.28	+	.	ID=BjuA002598;Parent=BjuA002598;
A01	GeneWise	CDS	193123	193470	248.28	+	0	ID=BjuA002598.cds;Parent=BjuA002598;
A01	GeneWise	gene	196593	197937	553.72	-	.	ID=BjuA002599;
A01	GeneWise	mRNA	196593	197937	553.72	-	.	ID=BjuA002599;Parent=BjuA002599;
A01	GeneWise	CDS	197876	197937	0.00	-	0	ID=BjuA002599.cds;Parent=BjuA002599;
A01	GeneWise	CDS	197653	197776	0.00	-	1	ID=BjuA002599.cds;Parent=BjuA002599;
A01	GeneWise	CDS	197465	197540	0.00	-	0	ID=BjuA002599.cds;Parent=BjuA002599;
A01	GeneWise	CDS	197178	197396	0.00	-	2	ID=BjuA002599.cds;Parent=BjuA002599;
A01	GeneWise	CDS	196996	197085	0.00	-	2	ID=BjuA002599.cds;Parent=BjuA002599;
A01	GeneWise	CDS	196791	196923	0.00	-	2	ID=BjuA002599.cds;Parent=BjuA002599;
A01	GeneWise	CDS	196593	196695	0.00	-	1	ID=BjuA002599.cds;Parent=BjuA002599;
A01	AUGUSTUS	gene	208507	210548	.	-	0	ID=BjuA002600;
A01	AUGUSTUS	mRNA	208507	210548	.	-	0	ID=BjuA002600;Parent=BjuA002600;
A01	AUGUSTUS	CDS	210545	210548	0.9	-	0	ID=BjuA002600.cds;Parent=BjuA002600;
A01	AUGUSTUS	CDS	210250	210452	0.99	-	2	ID=BjuA002600.cds;Parent=BjuA002600;
A01	AUGUSTUS	CDS	210014	210154	1	-	0	ID=BjuA002600.cds;Parent=BjuA002600;
A01	AUGUSTUS	CDS	209854	209925	1	-	0	ID=BjuA002600.cds;Parent=BjuA002600;
A01	AUGUSTUS	CDS	209675	209767	1	-	0	ID=BjuA002600.cds;Parent=BjuA002600;
A01	AUGUSTUS	CDS	209537	209590	0.99	-	0	ID=BjuA002600.cds;Parent=BjuA002600;
A01	AUGUSTUS	CDS	209340	209441	1	-	0	ID=BjuA002600.cds;Parent=BjuA002600;
A01	AUGUSTUS	CDS	209177	209254	1	-	0	ID=BjuA002600.cds;Parent=BjuA002600;
A01	AUGUSTUS	CDS	209013	209082	1	-	0	ID=BjuA002600.cds;Parent=BjuA002600;
A01	AUGUSTUS	CDS	208853	208923	0.99	-	2	ID=BjuA002600.cds;Parent=BjuA002600;
A01	AUGUSTUS	CDS	208680	208772	1	-	0	ID=BjuA002600.cds;Parent=BjuA002600;
A01	AUGUSTUS	CDS	208507	208563	1	-	0	ID=BjuA002600.cds;Parent=BjuA002600;
A01	AUGUSTUS	gene	224221	225351	.	+	0	ID=BjuA002601;
A01	AUGUSTUS	mRNA	224221	225351	.	+	0	ID=BjuA002601;Parent=BjuA002601;
A01	AUGUSTUS	CDS	224221	224474	1	+	0	ID=BjuA002601.cds;Parent=BjuA002601;
A01	AUGUSTUS	CDS	224668	224787	0.95	+	1	ID=BjuA002601.cds;Parent=BjuA002601;
A01	AUGUSTUS	CDS	224859	225351	0.97	+	1	ID=BjuA002601.cds;Parent=BjuA002601;
A01	GeneWise	gene	228639	229466	684.14	-	.	ID=BjuA002602;
A01	GeneWise	mRNA	228639	229466	684.14	-	.	ID=BjuA002602;Parent=BjuA002602;
A01	GeneWise	CDS	228639	229466	684.14	-	0	ID=BjuA002602.cds;Parent=BjuA002602;
A01	AUGUSTUS	gene	253773	256238	.	-	0	ID=BjuA002603;
A01	AUGUSTUS	mRNA	253773	256238	.	-	0	ID=BjuA002603;Parent=BjuA002603;
A01	AUGUSTUS	CDS	255464	256238	0.89	-	0	ID=BjuA002603.cds;Parent=BjuA002603;
A01	AUGUSTUS	CDS	255304	255387	1	-	2	ID=BjuA002603.cds;Parent=BjuA002603;
A01	AUGUSTUS	CDS	255023	255237	0.99	-	2	ID=BjuA002603.cds;Parent=BjuA002603;
A01	AUGUSTUS	CDS	254732	254955	0.99	-	0	ID=BjuA002603.cds;Parent=BjuA002603;
A01	AUGUSTUS	CDS	253773	254373	0.99	-	1	ID=BjuA002603.cds;Parent=BjuA002603;
A01	AUGUSTUS	gene	258779	259457	.	+	0	ID=BjuA002604;
A01	AUGUSTUS	mRNA	258779	259457	.	+	0	ID=BjuA002604;Parent=BjuA002604;
A01	AUGUSTUS	CDS	258779	259044	0.67	+	0	ID=BjuA002604.cds;Parent=BjuA002604;
A01	AUGUSTUS	CDS	259358	259457	0.96	+	1	ID=BjuA002604.cds;Parent=BjuA002604;
A01	GeneWise	gene	267002	268971	671.69	-	.	ID=BjuA002605;
A01	GeneWise	mRNA	267002	268971	671.69	-	.	ID=BjuA002605;Parent=BjuA002605;
A01	GeneWise	CDS	267002	267046	671.69	-	0	ID=BjuA002605.cds;Parent=BjuA002605;
A01	GeneWise	CDS	268159	268971	671.69	-	0	ID=BjuA002605.cds;Parent=BjuA002605;
A01	GeneWise	gene	271798	273177	1079.74	+	.	ID=BjuA002606;
A01	GeneWise	mRNA	271798	273177	1079.74	+	.	ID=BjuA002606;Parent=BjuA002606;
A01	GeneWise	CDS	271798	273177	1079.74	+	0	ID=BjuA002606.cds;Parent=BjuA002606;
A01	GeneWise	gene	274371	276126	609.16	+	.	ID=BjuA002607;
A01	GeneWise	mRNA	274371	276126	609.16	+	.	ID=BjuA002607;Parent=BjuA002607;
A01	GeneWise	CDS	274371	274484	609.16	+	0	ID=BjuA002607.cds;Parent=BjuA002607;
A01	GeneWise	CDS	274569	274642	609.16	+	0	ID=BjuA002607.cds;Parent=BjuA002607;
A01	GeneWise	CDS	275252	275363	609.16	+	1	ID=BjuA002607.cds;Parent=BjuA002607;
A01	GeneWise	CDS	275467	275784	609.16	+	0	ID=BjuA002607.cds;Parent=BjuA002607;
A01	GeneWise	CDS	275857	276126	609.16	+	0	ID=BjuA002607.cds;Parent=BjuA002607;
A01	GeneWise	gene	277307	278867	565.84	+	.	ID=BjuA002608;
A01	GeneWise	mRNA	277307	278867	565.84	+	.	ID=BjuA002608;Parent=BjuA002608;
A01	GeneWise	CDS	277307	277366	565.84	+	0	ID=BjuA002608.cds;Parent=BjuA002608;
A01	GeneWise	CDS	277544	277872	565.84	+	0	ID=BjuA002608.cds;Parent=BjuA002608;
A01	GeneWise	CDS	277960	278032	565.84	+	1	ID=BjuA002608.cds;Parent=BjuA002608;
A01	GeneWise	CDS	278108	278185	565.84	+	0	ID=BjuA002608.cds;Parent=BjuA002608;
A01	GeneWise	CDS	278278	278341	565.84	+	0	ID=BjuA002608.cds;Parent=BjuA002608;
A01	GeneWise	CDS	278431	278518	565.84	+	2	ID=BjuA002608.cds;Parent=BjuA002608;
A01	GeneWise	CDS	278616	278700	565.84	+	1	ID=BjuA002608.cds;Parent=BjuA002608;
A01	GeneWise	CDS	278787	278867	565.84	+	0	ID=BjuA002608.cds;Parent=BjuA002608;
A01	GeneWise	gene	279516	280052	394.40	+	.	ID=BjuA002609;
A01	GeneWise	mRNA	279516	280052	394.40	+	.	ID=BjuA002609;Parent=BjuA002609;
A01	GeneWise	CDS	279516	280052	394.40	+	0	ID=BjuA002609.cds;Parent=BjuA002609;
A01	AUGUSTUS	gene	280629	282028	.	-	0	ID=BjuA002610;
A01	AUGUSTUS	mRNA	280629	282028	.	-	0	ID=BjuA002610;Parent=BjuA002610;
A01	AUGUSTUS	CDS	282008	282028	0.74	-	0	ID=BjuA002610.cds;Parent=BjuA002610;
A01	AUGUSTUS	CDS	281777	281876	0.99	-	0	ID=BjuA002610.cds;Parent=BjuA002610;
A01	AUGUSTUS	CDS	281597	281691	0.67	-	2	ID=BjuA002610.cds;Parent=BjuA002610;
A01	AUGUSTUS	CDS	281138	281425	1	-	0	ID=BjuA002610.cds;Parent=BjuA002610;
A01	AUGUSTUS	CDS	280994	281036	0.99	-	0	ID=BjuA002610.cds;Parent=BjuA002610;
A01	AUGUSTUS	CDS	280790	280898	1	-	2	ID=BjuA002610.cds;Parent=BjuA002610;
A01	AUGUSTUS	CDS	280629	280710	1	-	1	ID=BjuA002610.cds;Parent=BjuA002610;
A01	AUGUSTUS	gene	283535	285561	.	-	0	ID=BjuA002611;
A01	AUGUSTUS	mRNA	283535	285561	.	-	0	ID=BjuA002611;Parent=BjuA002611;
A01	AUGUSTUS	CDS	285445	285561	1	-	0	ID=BjuA002611.cds;Parent=BjuA002611;
A01	AUGUSTUS	CDS	285019	285135	0.99	-	0	ID=BjuA002611.cds;Parent=BjuA002611;
A01	AUGUSTUS	CDS	284585	284683	0.99	-	0	ID=BjuA002611.cds;Parent=BjuA002611;
A01	AUGUSTUS	CDS	284281	284478	1	-	0	ID=BjuA002611.cds;Parent=BjuA002611;
A01	AUGUSTUS	CDS	284018	284199	1	-	0	ID=BjuA002611.cds;Parent=BjuA002611;
A01	AUGUSTUS	CDS	283535	283937	0.91	-	1	ID=BjuA002611.cds;Parent=BjuA002611;
A01	AUGUSTUS	gene	286722	288278	.	+	0	ID=BjuA002612;
A01	AUGUSTUS	mRNA	286722	288278	.	+	0	ID=BjuA002612;Parent=BjuA002612;
A01	AUGUSTUS	CDS	286722	286953	1	+	0	ID=BjuA002612.cds;Parent=BjuA002612;
A01	AUGUSTUS	CDS	287047	287343	1	+	2	ID=BjuA002612.cds;Parent=BjuA002612;
A01	AUGUSTUS	CDS	287437	287555	1	+	2	ID=BjuA002612.cds;Parent=BjuA002612;
A01	AUGUSTUS	CDS	287676	287760	0.77	+	0	ID=BjuA002612.cds;Parent=BjuA002612;
A01	AUGUSTUS	CDS	288043	288089	1	+	2	ID=BjuA002612.cds;Parent=BjuA002612;
A01	AUGUSTUS	CDS	288177	288278	0.99	+	0	ID=BjuA002612.cds;Parent=BjuA002612;
A01	GeneWise	gene	293980	298765	2911.60	+	.	ID=BjuA002613;
A01	GeneWise	mRNA	293980	298765	2911.60	+	.	ID=BjuA002613;Parent=BjuA002613;
A01	GeneWise	CDS	293980	294975	2911.60	+	0	ID=BjuA002613.cds;Parent=BjuA002613;
A01	GeneWise	CDS	295158	295786	2911.60	+	0	ID=BjuA002613.cds;Parent=BjuA002613;
A01	GeneWise	CDS	296470	298765	2911.60	+	1	ID=BjuA002613.cds;Parent=BjuA002613;
A01	GeneWise	gene	299975	302140	966.67	+	.	ID=BjuA002614;
A01	GeneWise	mRNA	299975	302140	966.67	+	.	ID=BjuA002614;Parent=BjuA002614;
A01	GeneWise	CDS	299975	300090	966.67	+	0	ID=BjuA002614.cds;Parent=BjuA002614;
A01	GeneWise	CDS	300253	300397	966.67	+	1	ID=BjuA002614.cds;Parent=BjuA002614;
A01	GeneWise	CDS	300542	300599	966.67	+	0	ID=BjuA002614.cds;Parent=BjuA002614;
A01	GeneWise	CDS	300752	300794	966.67	+	2	ID=BjuA002614.cds;Parent=BjuA002614;
A01	GeneWise	CDS	300976	301024	966.67	+	1	ID=BjuA002614.cds;Parent=BjuA002614;
A01	GeneWise	CDS	301121	301204	966.67	+	0	ID=BjuA002614.cds;Parent=BjuA002614;
A01	GeneWise	CDS	301292	302140	966.67	+	0	ID=BjuA002614.cds;Parent=BjuA002614;
A01	GeneWise	gene	306296	308221	1184.95	+	.	ID=BjuA002615;
A01	GeneWise	mRNA	306296	308221	1184.95	+	.	ID=BjuA002615;Parent=BjuA002615;
A01	GeneWise	CDS	306296	306799	1184.95	+	0	ID=BjuA002615.cds;Parent=BjuA002615;
A01	GeneWise	CDS	306879	307156	1184.95	+	0	ID=BjuA002615.cds;Parent=BjuA002615;
A01	GeneWise	CDS	307227	307503	1184.95	+	1	ID=BjuA002615.cds;Parent=BjuA002615;
A01	GeneWise	CDS	307637	307882	1184.95	+	0	ID=BjuA002615.cds;Parent=BjuA002615;
A01	GeneWise	CDS	307973	308221	1184.95	+	0	ID=BjuA002615.cds;Parent=BjuA002615;
A01	GeneWise	gene	309090	309962	515.41	+	.	ID=BjuA002616;
A01	GeneWise	mRNA	309090	309962	515.41	+	.	ID=BjuA002616;Parent=BjuA002616;
A01	GeneWise	CDS	309090	309322	515.41	+	0	ID=BjuA002616.cds;Parent=BjuA002616;
A01	GeneWise	CDS	309527	309962	515.41	+	1	ID=BjuA002616.cds;Parent=BjuA002616;
A01	AUGUSTUS	gene	318198	320632	.	-	0	ID=BjuA002617;
A01	AUGUSTUS	mRNA	318198	320632	.	-	0	ID=BjuA002617;Parent=BjuA002617;
A01	AUGUSTUS	CDS	320513	320632	0.92	-	0	ID=BjuA002617.cds;Parent=BjuA002617;
A01	AUGUSTUS	CDS	320289	320363	0.92	-	0	ID=BjuA002617.cds;Parent=BjuA002617;
A01	AUGUSTUS	CDS	319654	319755	0.99	-	0	ID=BjuA002617.cds;Parent=BjuA002617;
A01	AUGUSTUS	CDS	319515	319568	1	-	0	ID=BjuA002617.cds;Parent=BjuA002617;
A01	AUGUSTUS	CDS	319327	319419	1	-	0	ID=BjuA002617.cds;Parent=BjuA002617;
A01	AUGUSTUS	CDS	319143	319235	0.96	-	0	ID=BjuA002617.cds;Parent=BjuA002617;
A01	AUGUSTUS	CDS	318933	319037	0.85	-	0	ID=BjuA002617.cds;Parent=BjuA002617;
A01	AUGUSTUS	CDS	318727	318825	1	-	0	ID=BjuA002617.cds;Parent=BjuA002617;
A01	AUGUSTUS	CDS	318198	318500	0.99	-	0	ID=BjuA002617.cds;Parent=BjuA002617;
A01	GeneWise	gene	322537	324297	1359.31	-	.	ID=BjuA002618;
A01	GeneWise	mRNA	322537	324297	1359.31	-	.	ID=BjuA002618;Parent=BjuA002618;
A01	GeneWise	CDS	322537	324297	1359.31	-	0	ID=BjuA002618.cds;Parent=BjuA002618;
A01	AUGUSTUS	gene	327326	327742	.	-	0	ID=BjuA002619;
A01	AUGUSTUS	mRNA	327326	327742	.	-	0	ID=BjuA002619;Parent=BjuA002619;
A01	AUGUSTUS	CDS	327326	327742	0.64	-	0	ID=BjuA002619.cds;Parent=BjuA002619;
A01	AUGUSTUS	gene	328649	331113	.	-	0	ID=BjuA002620;
A01	AUGUSTUS	mRNA	328649	331113	.	-	0	ID=BjuA002620;Parent=BjuA002620;
A01	AUGUSTUS	CDS	330625	331113	1	-	0	ID=BjuA002620.cds;Parent=BjuA002620;
A01	AUGUSTUS	CDS	330338	330544	1	-	0	ID=BjuA002620.cds;Parent=BjuA002620;
A01	AUGUSTUS	CDS	330020	330262	1	-	0	ID=BjuA002620.cds;Parent=BjuA002620;
A01	AUGUSTUS	CDS	329872	329938	1	-	0	ID=BjuA002620.cds;Parent=BjuA002620;
A01	AUGUSTUS	CDS	329613	329807	1	-	2	ID=BjuA002620.cds;Parent=BjuA002620;
A01	AUGUSTUS	CDS	329418	329513	1	-	2	ID=BjuA002620.cds;Parent=BjuA002620;
A01	AUGUSTUS	CDS	329135	329307	1	-	2	ID=BjuA002620.cds;Parent=BjuA002620;
A01	AUGUSTUS	CDS	328916	329052	1	-	0	ID=BjuA002620.cds;Parent=BjuA002620;
A01	AUGUSTUS	CDS	328649	328835	0.81	-	1	ID=BjuA002620.cds;Parent=BjuA002620;
A01	GeneWise	gene	334079	335278	1025.53	+	.	ID=BjuA002621;
A01	GeneWise	mRNA	334079	335278	1025.53	+	.	ID=BjuA002621;Parent=BjuA002621;
A01	GeneWise	CDS	334079	335278	1025.53	+	0	ID=BjuA002621.cds;Parent=BjuA002621;
A01	GeneWise	gene	340220	341178	607.99	-	.	ID=BjuA002622;
A01	GeneWise	mRNA	340220	341178	607.99	-	.	ID=BjuA002622;Parent=BjuA002622;
A01	GeneWise	CDS	340220	340657	607.99	-	0	ID=BjuA002622.cds;Parent=BjuA002622;
A01	GeneWise	CDS	340738	341178	607.99	-	0	ID=BjuA002622.cds;Parent=BjuA002622;
A01	GeneWise	gene	343924	345086	776.91	+	.	ID=BjuA002623;
A01	GeneWise	mRNA	343924	345086	776.91	+	.	ID=BjuA002623;Parent=BjuA002623;
A01	GeneWise	CDS	343924	344357	776.91	+	0	ID=BjuA002623.cds;Parent=BjuA002623;
A01	GeneWise	CDS	344447	345086	776.91	+	1	ID=BjuA002623.cds;Parent=BjuA002623;
A01	GeneWise	gene	345694	346122	345.10	-	.	ID=BjuA002624;
A01	GeneWise	mRNA	345694	346122	345.10	-	.	ID=BjuA002624;Parent=BjuA002624;
A01	GeneWise	CDS	345694	346122	345.10	-	0	ID=BjuA002624.cds;Parent=BjuA002624;
A01	GeneWise	gene	351905	352285	318.66	+	.	ID=BjuA002625;
A01	GeneWise	mRNA	351905	352285	318.66	+	.	ID=BjuA002625;Parent=BjuA002625;
A01	GeneWise	CDS	351905	352285	318.66	+	0	ID=BjuA002625.cds;Parent=BjuA002625;
A01	GeneWise	gene	353816	356807	1575.83	+	.	ID=BjuA002626;
A01	GeneWise	mRNA	353816	356807	1575.83	+	.	ID=BjuA002626;Parent=BjuA002626;
A01	GeneWise	CDS	353816	354335	1575.83	+	0	ID=BjuA002626.cds;Parent=BjuA002626;
A01	GeneWise	CDS	354406	354503	1575.83	+	2	ID=BjuA002626.cds;Parent=BjuA002626;
A01	GeneWise	CDS	354574	354744	1575.83	+	0	ID=BjuA002626.cds;Parent=BjuA002626;
A01	GeneWise	CDS	354818	354918	1575.83	+	0	ID=BjuA002626.cds;Parent=BjuA002626;
A01	GeneWise	CDS	355003	355138	1575.83	+	1	ID=BjuA002626.cds;Parent=BjuA002626;
A01	GeneWise	CDS	355573	355623	1575.83	+	0	ID=BjuA002626.cds;Parent=BjuA002626;
A01	GeneWise	CDS	355715	356002	1575.83	+	0	ID=BjuA002626.cds;Parent=BjuA002626;
A01	GeneWise	CDS	356082	356807	1575.83	+	0	ID=BjuA002626.cds;Parent=BjuA002626;
A01	AUGUSTUS	gene	357071	358645	.	-	0	ID=BjuA002627;
A01	AUGUSTUS	mRNA	357071	358645	.	-	0	ID=BjuA002627;Parent=BjuA002627;
A01	AUGUSTUS	CDS	358187	358645	1	-	0	ID=BjuA002627.cds;Parent=BjuA002627;
A01	AUGUSTUS	CDS	357832	358118	1	-	0	ID=BjuA002627.cds;Parent=BjuA002627;
A01	AUGUSTUS	CDS	357482	357714	1	-	1	ID=BjuA002627.cds;Parent=BjuA002627;
A01	AUGUSTUS	CDS	357255	357400	0.63	-	2	ID=BjuA002627.cds;Parent=BjuA002627;
A01	AUGUSTUS	CDS	357071	357172	1	-	0	ID=BjuA002627.cds;Parent=BjuA002627;
A01	GeneWise	gene	361153	364687	1474.30	+	.	ID=BjuA002628;
A01	GeneWise	mRNA	361153	364687	1474.30	+	.	ID=BjuA002628;Parent=BjuA002628;
A01	GeneWise	CDS	361153	361235	1474.30	+	0	ID=BjuA002628.cds;Parent=BjuA002628;
A01	GeneWise	CDS	361612	361681	1474.30	+	1	ID=BjuA002628.cds;Parent=BjuA002628;
A01	GeneWise	CDS	361769	361884	1474.30	+	0	ID=BjuA002628.cds;Parent=BjuA002628;
A01	GeneWise	CDS	361968	362015	1474.30	+	1	ID=BjuA002628.cds;Parent=BjuA002628;
A01	GeneWise	CDS	362208	362441	1474.30	+	1	ID=BjuA002628.cds;Parent=BjuA002628;
A01	GeneWise	CDS	362545	362692	1474.30	+	1	ID=BjuA002628.cds;Parent=BjuA002628;
A01	GeneWise	CDS	362863	363033	1474.30	+	0	ID=BjuA002628.cds;Parent=BjuA002628;
A01	GeneWise	CDS	363134	363292	1474.30	+	0	ID=BjuA002628.cds;Parent=BjuA002628;
A01	GeneWise	CDS	363395	363501	1474.30	+	0	ID=BjuA002628.cds;Parent=BjuA002628;
A01	GeneWise	CDS	363571	363649	1474.30	+	1	ID=BjuA002628.cds;Parent=BjuA002628;
A01	GeneWise	CDS	363745	364043	1474.30	+	0	ID=BjuA002628.cds;Parent=BjuA002628;
A01	GeneWise	CDS	364133	364249	1474.30	+	1	ID=BjuA002628.cds;Parent=BjuA002628;
A01	GeneWise	CDS	364327	364687	1474.30	+	1	ID=BjuA002628.cds;Parent=BjuA002628;
A01	AUGUSTUS	gene	365017	367798	.	-	0	ID=BjuA002629;
A01	AUGUSTUS	mRNA	365017	367798	.	-	0	ID=BjuA002629;Parent=BjuA002629;
A01	AUGUSTUS	CDS	367104	367798	0.49	-	0	ID=BjuA002629.cds;Parent=BjuA002629;
A01	AUGUSTUS	CDS	365895	366245	0.95	-	1	ID=BjuA002629.cds;Parent=BjuA002629;
A01	AUGUSTUS	CDS	365477	365825	1	-	1	ID=BjuA002629.cds;Parent=BjuA002629;
A01	AUGUSTUS	CDS	365017	365388	1	-	0	ID=BjuA002629.cds;Parent=BjuA002629;
A01	AUGUSTUS	gene	370770	372225	.	-	0	ID=BjuA002630;
A01	AUGUSTUS	mRNA	370770	372225	.	-	0	ID=BjuA002630;Parent=BjuA002630;
A01	AUGUSTUS	CDS	372140	372225	0.97	-	0	ID=BjuA002630.cds;Parent=BjuA002630;
A01	AUGUSTUS	CDS	371923	372036	1	-	1	ID=BjuA002630.cds;Parent=BjuA002630;
A01	AUGUSTUS	CDS	371115	371782	0.98	-	1	ID=BjuA002630.cds;Parent=BjuA002630;
A01	AUGUSTUS	CDS	370770	370975	1	-	2	ID=BjuA002630.cds;Parent=BjuA002630;
A01	AUGUSTUS	gene	373989	376890	.	-	0	ID=BjuA002631;
A01	AUGUSTUS	mRNA	373989	376890	.	-	0	ID=BjuA002631;Parent=BjuA002631;
A01	AUGUSTUS	CDS	376793	376890	1	-	0	ID=BjuA002631.cds;Parent=BjuA002631;
A01	AUGUSTUS	CDS	376575	376688	1	-	1	ID=BjuA002631.cds;Parent=BjuA002631;
A01	AUGUSTUS	CDS	375073	375362	1	-	1	ID=BjuA002631.cds;Parent=BjuA002631;
A01	AUGUSTUS	CDS	374516	374739	0.95	-	2	ID=BjuA002631.cds;Parent=BjuA002631;
A01	AUGUSTUS	CDS	374289	374442	1	-	0	ID=BjuA002631.cds;Parent=BjuA002631;
A01	AUGUSTUS	CDS	373989	374197	0.97	-	2	ID=BjuA002631.cds;Parent=BjuA002631;
A01	GeneWise	gene	384337	390573	858.03	+	.	ID=BjuA002632;
A01	GeneWise	mRNA	384337	390573	858.03	+	.	ID=BjuA002632;Parent=BjuA002632;
A01	GeneWise	CDS	384337	384518	858.03	+	0	ID=BjuA002632.cds;Parent=BjuA002632;
A01	GeneWise	CDS	385996	386074	858.03	+	1	ID=BjuA002632.cds;Parent=BjuA002632;
A01	GeneWise	CDS	387801	387911	858.03	+	0	ID=BjuA002632.cds;Parent=BjuA002632;
A01	GeneWise	CDS	387981	388031	858.03	+	0	ID=BjuA002632.cds;Parent=BjuA002632;
A01	GeneWise	CDS	388163	388249	858.03	+	0	ID=BjuA002632.cds;Parent=BjuA002632;
A01	GeneWise	CDS	388328	388449	858.03	+	0	ID=BjuA002632.cds;Parent=BjuA002632;
A01	GeneWise	CDS	388564	388640	858.03	+	1	ID=BjuA002632.cds;Parent=BjuA002632;
A01	GeneWise	CDS	389316	389479	858.03	+	2	ID=BjuA002632.cds;Parent=BjuA002632;
A01	GeneWise	CDS	389568	389672	858.03	+	0	ID=BjuA002632.cds;Parent=BjuA002632;
A01	GeneWise	CDS	389743	389808	858.03	+	0	ID=BjuA002632.cds;Parent=BjuA002632;
A01	GeneWise	CDS	389870	389947	858.03	+	0	ID=BjuA002632.cds;Parent=BjuA002632;
A01	GeneWise	CDS	390036	390147	858.03	+	0	ID=BjuA002632.cds;Parent=BjuA002632;
A01	GeneWise	CDS	390217	390327	858.03	+	2	ID=BjuA002632.cds;Parent=BjuA002632;
A01	GeneWise	CDS	390428	390573	858.03	+	2	ID=BjuA002632.cds;Parent=BjuA002632;
A01	GeneWise	gene	391121	392852	891.98	+	.	ID=BjuA002633;
A01	GeneWise	mRNA	391121	392852	891.98	+	.	ID=BjuA002633;Parent=BjuA002633;
A01	GeneWise	CDS	391121	391301	891.98	+	0	ID=BjuA002633.cds;Parent=BjuA002633;
A01	GeneWise	CDS	391461	391732	891.98	+	2	ID=BjuA002633.cds;Parent=BjuA002633;
A01	GeneWise	CDS	391802	391967	891.98	+	0	ID=BjuA002633.cds;Parent=BjuA002633;
A01	GeneWise	CDS	392036	392280	891.98	+	2	ID=BjuA002633.cds;Parent=BjuA002633;
A01	GeneWise	CDS	392353	392540	891.98	+	0	ID=BjuA002633.cds;Parent=BjuA002633;
A01	GeneWise	CDS	392606	392852	891.98	+	1	ID=BjuA002633.cds;Parent=BjuA002633;
A01	GeneWise	gene	396231	397655	929.66	-	.	ID=BjuA002634;
A01	GeneWise	mRNA	396231	397655	929.66	-	.	ID=BjuA002634;Parent=BjuA002634;
A01	GeneWise	CDS	396231	397354	929.66	-	0	ID=BjuA002634.cds;Parent=BjuA002634;
A01	GeneWise	CDS	397613	397655	929.66	-	1	ID=BjuA002634.cds;Parent=BjuA002634;
A01	GeneWise	gene	401703	404741	1504.86	+	.	ID=BjuA002635;
A01	GeneWise	mRNA	401703	404741	1504.86	+	.	ID=BjuA002635;Parent=BjuA002635;
A01	GeneWise	CDS	401703	401974	1504.86	+	0	ID=BjuA002635.cds;Parent=BjuA002635;
A01	GeneWise	CDS	402362	402712	1504.86	+	1	ID=BjuA002635.cds;Parent=BjuA002635;
A01	GeneWise	CDS	402814	402898	1504.86	+	1	ID=BjuA002635.cds;Parent=BjuA002635;
A01	GeneWise	CDS	402973	403073	1504.86	+	0	ID=BjuA002635.cds;Parent=BjuA002635;
A01	GeneWise	CDS	403148	403446	1504.86	+	1	ID=BjuA002635.cds;Parent=BjuA002635;
A01	GeneWise	CDS	403538	403711	1504.86	+	2	ID=BjuA002635.cds;Parent=BjuA002635;
A01	GeneWise	CDS	403790	403855	1504.86	+	2	ID=BjuA002635.cds;Parent=BjuA002635;
A01	GeneWise	CDS	403946	404294	1504.86	+	2	ID=BjuA002635.cds;Parent=BjuA002635;
A01	GeneWise	CDS	404362	404530	1504.86	+	1	ID=BjuA002635.cds;Parent=BjuA002635;
A01	GeneWise	CDS	404601	404741	1504.86	+	0	ID=BjuA002635.cds;Parent=BjuA002635;
A01	GeneWise	gene	405685	407065	707.71	+	.	ID=BjuA002636;
A01	GeneWise	mRNA	405685	407065	707.71	+	.	ID=BjuA002636;Parent=BjuA002636;
A01	GeneWise	CDS	405685	405845	707.71	+	0	ID=BjuA002636.cds;Parent=BjuA002636;
A01	GeneWise	CDS	405940	406057	707.71	+	1	ID=BjuA002636.cds;Parent=BjuA002636;
A01	GeneWise	CDS	406158	406202	707.71	+	0	ID=BjuA002636.cds;Parent=BjuA002636;
A01	GeneWise	CDS	406286	406851	707.71	+	0	ID=BjuA002636.cds;Parent=BjuA002636;
A01	GeneWise	CDS	406960	407065	707.71	+	1	ID=BjuA002636.cds;Parent=BjuA002636;
A01	GeneWise	gene	414442	415724	752.87	+	.	ID=BjuA002637;
A01	GeneWise	mRNA	414442	415724	752.87	+	.	ID=BjuA002637;Parent=BjuA002637;
A01	GeneWise	CDS	414442	414477	752.87	+	0	ID=BjuA002637.cds;Parent=BjuA002637;
A01	GeneWise	CDS	414576	415106	752.87	+	0	ID=BjuA002637.cds;Parent=BjuA002637;
A01	GeneWise	CDS	415183	415557	752.87	+	0	ID=BjuA002637.cds;Parent=BjuA002637;
A01	GeneWise	CDS	415653	415724	752.87	+	0	ID=BjuA002637.cds;Parent=BjuA002637;
A01	GeneWise	gene	423678	425823	1026.62	+	.	ID=BjuA002638;
A01	GeneWise	mRNA	423678	425823	1026.62	+	.	ID=BjuA002638;Parent=BjuA002638;
A01	GeneWise	CDS	423678	423955	1026.62	+	0	ID=BjuA002638.cds;Parent=BjuA002638;
A01	GeneWise	CDS	424016	424166	1026.62	+	1	ID=BjuA002638.cds;Parent=BjuA002638;
A01	GeneWise	CDS	424247	424501	1026.62	+	0	ID=BjuA002638.cds;Parent=BjuA002638;
A01	GeneWise	CDS	424569	424727	1026.62	+	0	ID=BjuA002638.cds;Parent=BjuA002638;
A01	GeneWise	CDS	424795	424893	1026.62	+	0	ID=BjuA002638.cds;Parent=BjuA002638;
A01	GeneWise	CDS	424968	425098	1026.62	+	0	ID=BjuA002638.cds;Parent=BjuA002638;
A01	GeneWise	CDS	425189	425270	1026.62	+	1	ID=BjuA002638.cds;Parent=BjuA002638;
A01	GeneWise	CDS	425509	425823	1026.62	+	0	ID=BjuA002638.cds;Parent=BjuA002638;
A01	GeneWise	gene	448979	449338	295.53	+	.	ID=BjuA002639;
A01	GeneWise	mRNA	448979	449338	295.53	+	.	ID=BjuA002639;Parent=BjuA002639;
A01	GeneWise	CDS	448979	449338	295.53	+	0	ID=BjuA002639.cds;Parent=BjuA002639;
A01	AUGUSTUS	gene	462140	463173	.	-	0	ID=BjuA002640;
A01	AUGUSTUS	mRNA	462140	463173	.	-	0	ID=BjuA002640;Parent=BjuA002640;
A01	AUGUSTUS	CDS	462721	463173	1	-	0	ID=BjuA002640.cds;Parent=BjuA002640;
A01	AUGUSTUS	CDS	462545	462624	0.99	-	0	ID=BjuA002640.cds;Parent=BjuA002640;
A01	AUGUSTUS	CDS	462140	462455	1	-	1	ID=BjuA002640.cds;Parent=BjuA002640;
A01	GeneWise	gene	466389	466616	181.84	-	.	ID=BjuA002641;
A01	GeneWise	mRNA	466389	466616	181.84	-	.	ID=BjuA002641;Parent=BjuA002641;
A01	GeneWise	CDS	466389	466616	181.84	-	0	ID=BjuA002641.cds;Parent=BjuA002641;
A01	GeneWise	gene	476396	477596	647.02	+	.	ID=BjuA002642;
A01	GeneWise	mRNA	476396	477596	647.02	+	.	ID=BjuA002642;Parent=BjuA002642;
A01	GeneWise	CDS	476396	476531	647.02	+	0	ID=BjuA002642.cds;Parent=BjuA002642;
A01	GeneWise	CDS	476626	476755	647.02	+	2	ID=BjuA002642.cds;Parent=BjuA002642;
A01	GeneWise	CDS	476948	477596	647.02	+	1	ID=BjuA002642.cds;Parent=BjuA002642;
A01	AUGUSTUS	gene	482472	483130	.	+	0	ID=BjuA002643;
A01	AUGUSTUS	mRNA	482472	483130	.	+	0	ID=BjuA002643;Parent=BjuA002643;
A01	AUGUSTUS	CDS	482472	483041	0.99	+	0	ID=BjuA002643.cds;Parent=BjuA002643;
A01	AUGUSTUS	CDS	483119	483130	0.99	+	0	ID=BjuA002643.cds;Parent=BjuA002643;
A01	AUGUSTUS	gene	506705	509194	.	+	0	ID=BjuA002176;
A01	AUGUSTUS	mRNA	506705	509194	.	+	0	ID=BjuA002176;Parent=BjuA002176;
A01	AUGUSTUS	CDS	506705	507492	0.87	+	0	ID=BjuA002176.cds;Parent=BjuA002176;
A01	AUGUSTUS	CDS	508227	508431	0.89	+	1	ID=BjuA002176.cds;Parent=BjuA002176;
A01	AUGUSTUS	CDS	508519	508719	1	+	0	ID=BjuA002176.cds;Parent=BjuA002176;
A01	AUGUSTUS	CDS	508790	509194	0.93	+	0	ID=BjuA002176.cds;Parent=BjuA002176;
A01	GeneWise	gene	511317	511817	238.60	+	.	ID=BjuA001010;
A01	GeneWise	mRNA	511317	511817	238.60	+	.	ID=BjuA001010;Parent=BjuA001010;
A01	GeneWise	CDS	511317	511424	238.60	+	0	ID=BjuA001010.cds;Parent=BjuA001010;
A01	GeneWise	CDS	511502	511677	238.60	+	0	ID=BjuA001010.cds;Parent=BjuA001010;
A01	GeneWise	CDS	511700	511817	238.60	+	1	ID=BjuA001010.cds;Parent=BjuA001010;
A01	AUGUSTUS	gene	511920	512415	.	-	0	ID=BjuA000130;
A01	AUGUSTUS	mRNA	511920	512415	.	-	0	ID=BjuA000130;Parent=BjuA000130;
A01	AUGUSTUS	CDS	512314	512415	0.99	-	0	ID=BjuA000130.cds;Parent=BjuA000130;
A01	AUGUSTUS	CDS	512053	512234	1	-	0	ID=BjuA000130.cds;Parent=BjuA000130;
A01	AUGUSTUS	CDS	511920	511972	1	-	1	ID=BjuA000130.cds;Parent=BjuA000130;
A01	AUGUSTUS	gene	523467	523910	.	-	0	ID=BjuA002897;
A01	AUGUSTUS	mRNA	523467	523910	.	-	0	ID=BjuA002897;Parent=BjuA002897;
A01	AUGUSTUS	CDS	523467	523910	0.96	-	0	ID=BjuA002897.cds;Parent=BjuA002897;
A01	GeneWise	gene	528808	529692	437.49	-	.	ID=BjuA002896;
A01	GeneWise	mRNA	528808	529692	437.49	-	.	ID=BjuA002896;Parent=BjuA002896;
A01	GeneWise	CDS	529542	529692	0.00	-	0	ID=BjuA002896.cds;Parent=BjuA002896;
A01	GeneWise	CDS	529406	529464	0.00	-	2	ID=BjuA002896.cds;Parent=BjuA002896;
A01	GeneWise	CDS	529066	529304	0.00	-	0	ID=BjuA002896.cds;Parent=BjuA002896;
A01	GeneWise	CDS	528808	528979	0.00	-	1	ID=BjuA002896.cds;Parent=BjuA002896;
A01	GeneWise	gene	530472	531909	575.85	+	.	ID=BjuA002895;
A01	GeneWise	mRNA	530472	531909	575.85	+	.	ID=BjuA002895;Parent=BjuA002895;
A01	GeneWise	CDS	530472	531046	575.85	+	0	ID=BjuA002895.cds;Parent=BjuA002895;
A01	GeneWise	CDS	531684	531909	575.85	+	1	ID=BjuA002895.cds;Parent=BjuA002895;
A01	GeneWise	gene	532273	535309	1228.27	+	.	ID=BjuA002894;
A01	GeneWise	mRNA	532273	535309	1228.27	+	.	ID=BjuA002894;Parent=BjuA002894;
A01	GeneWise	CDS	532273	532365	1228.27	+	0	ID=BjuA002894.cds;Parent=BjuA002894;
A01	GeneWise	CDS	532478	532541	1228.27	+	0	ID=BjuA002894.cds;Parent=BjuA002894;
A01	GeneWise	CDS	532630	532769	1228.27	+	2	ID=BjuA002894.cds;Parent=BjuA002894;
A01	GeneWise	CDS	532861	533517	1228.27	+	0	ID=BjuA002894.cds;Parent=BjuA002894;
A01	GeneWise	CDS	533747	533968	1228.27	+	0	ID=BjuA002894.cds;Parent=BjuA002894;
A01	GeneWise	CDS	534059	534193	1228.27	+	0	ID=BjuA002894.cds;Parent=BjuA002894;
A01	GeneWise	CDS	534274	534354	1228.27	+	0	ID=BjuA002894.cds;Parent=BjuA002894;
A01	GeneWise	CDS	534434	534488	1228.27	+	0	ID=BjuA002894.cds;Parent=BjuA002894;
A01	GeneWise	CDS	534575	534637	1228.27	+	2	ID=BjuA002894.cds;Parent=BjuA002894;
A01	GeneWise	CDS	534783	534854	1228.27	+	2	ID=BjuA002894.cds;Parent=BjuA002894;
A01	GeneWise	CDS	534949	535073	1228.27	+	2	ID=BjuA002894.cds;Parent=BjuA002894;
A01	GeneWise	CDS	535145	535309	1228.27	+	0	ID=BjuA002894.cds;Parent=BjuA002894;
A01	GeneWise	gene	535538	536384	127.89	-	.	ID=BjuA002893;
A01	GeneWise	mRNA	535538	536384	127.89	-	.	ID=BjuA002893;Parent=BjuA002893;
A01	GeneWise	CDS	536309	536384	0.00	-	0	ID=BjuA002893.cds;Parent=BjuA002893;
A01	GeneWise	CDS	535538	535641	0.00	-	2	ID=BjuA002893.cds;Parent=BjuA002893;
A01	GeneWise	gene	537753	539141	1124.87	-	.	ID=BjuA002892;
A01	GeneWise	mRNA	537753	539141	1124.87	-	.	ID=BjuA002892;Parent=BjuA002892;
A01	GeneWise	CDS	537753	539141	1124.87	-	0	ID=BjuA002892.cds;Parent=BjuA002892;
A01	GeneWise	gene	542630	546363	1042.80	+	.	ID=BjuA002891;
A01	GeneWise	mRNA	542630	546363	1042.80	+	.	ID=BjuA002891;Parent=BjuA002891;
A01	GeneWise	CDS	542630	542658	1042.80	+	0	ID=BjuA002891.cds;Parent=BjuA002891;
A01	GeneWise	CDS	544667	544964	1042.80	+	1	ID=BjuA002891.cds;Parent=BjuA002891;
A01	GeneWise	CDS	545169	545464	1042.80	+	0	ID=BjuA002891.cds;Parent=BjuA002891;
A01	GeneWise	CDS	545540	545703	1042.80	+	1	ID=BjuA002891.cds;Parent=BjuA002891;
A01	GeneWise	CDS	545765	546363	1042.80	+	2	ID=BjuA002891.cds;Parent=BjuA002891;
A01	GeneWise	gene	548774	549808	799.92	+	.	ID=BjuA002890;
A01	GeneWise	mRNA	548774	549808	799.92	+	.	ID=BjuA002890;Parent=BjuA002890;
A01	GeneWise	CDS	548774	549808	799.92	+	0	ID=BjuA002890.cds;Parent=BjuA002890;
A01	GeneWise	gene	549813	553543	1042.44	+	.	ID=BjuA002889;
A01	GeneWise	mRNA	549813	553543	1042.44	+	.	ID=BjuA002889;Parent=BjuA002889;
A01	GeneWise	CDS	549813	549838	1042.44	+	0	ID=BjuA002889.cds;Parent=BjuA002889;
A01	GeneWise	CDS	551847	552144	1042.44	+	1	ID=BjuA002889.cds;Parent=BjuA002889;
A01	GeneWise	CDS	552349	552644	1042.44	+	0	ID=BjuA002889.cds;Parent=BjuA002889;
A01	GeneWise	CDS	552720	552883	1042.44	+	1	ID=BjuA002889.cds;Parent=BjuA002889;
A01	GeneWise	CDS	552945	553543	1042.44	+	2	ID=BjuA002889.cds;Parent=BjuA002889;
A01	AUGUSTUS	gene	553763	556171	.	-	0	ID=BjuA002888;
A01	AUGUSTUS	mRNA	553763	556171	.	-	0	ID=BjuA002888;Parent=BjuA002888;
A01	AUGUSTUS	CDS	556064	556171	0.56	-	0	ID=BjuA002888.cds;Parent=BjuA002888;
A01	AUGUSTUS	CDS	554542	554668	0.6	-	0	ID=BjuA002888.cds;Parent=BjuA002888;
A01	AUGUSTUS	CDS	554336	554444	1	-	2	ID=BjuA002888.cds;Parent=BjuA002888;
A01	AUGUSTUS	CDS	554180	554258	0.89	-	1	ID=BjuA002888.cds;Parent=BjuA002888;
A01	AUGUSTUS	CDS	553982	554098	1	-	0	ID=BjuA002888.cds;Parent=BjuA002888;
A01	AUGUSTUS	CDS	553763	553900	1	-	0	ID=BjuA002888.cds;Parent=BjuA002888;
A01	GeneWise	gene	559234	560352	345.60	+	.	ID=BjuA002887;
A01	GeneWise	mRNA	559234	560352	345.60	+	.	ID=BjuA002887;Parent=BjuA002887;
A01	GeneWise	CDS	559234	559518	345.60	+	0	ID=BjuA002887.cds;Parent=BjuA002887;
A01	GeneWise	CDS	559845	559970	345.60	+	0	ID=BjuA002887.cds;Parent=BjuA002887;
A01	GeneWise	CDS	560269	560352	345.60	+	0	ID=BjuA002887.cds;Parent=BjuA002887;
A01	AUGUSTUS	gene	561226	564767	.	-	0	ID=BjuA002886;
A01	AUGUSTUS	mRNA	561226	564767	.	-	0	ID=BjuA002886;Parent=BjuA002886;
A01	AUGUSTUS	CDS	564541	564767	0.99	-	0	ID=BjuA002886.cds;Parent=BjuA002886;
A01	AUGUSTUS	CDS	564384	564426	0.99	-	1	ID=BjuA002886.cds;Parent=BjuA002886;
A01	AUGUSTUS	CDS	564267	564293	0.92	-	0	ID=BjuA002886.cds;Parent=BjuA002886;
A01	AUGUSTUS	CDS	564024	564122	0.94	-	0	ID=BjuA002886.cds;Parent=BjuA002886;
A01	AUGUSTUS	CDS	563819	563931	1	-	0	ID=BjuA002886.cds;Parent=BjuA002886;
A01	AUGUSTUS	CDS	562214	562400	1	-	1	ID=BjuA002886.cds;Parent=BjuA002886;
A01	AUGUSTUS	CDS	562020	562121	0.76	-	0	ID=BjuA002886.cds;Parent=BjuA002886;
A01	AUGUSTUS	CDS	561811	561906	0.95	-	0	ID=BjuA002886.cds;Parent=BjuA002886;
A01	AUGUSTUS	CDS	561446	561595	0.86	-	0	ID=BjuA002886.cds;Parent=BjuA002886;
A01	AUGUSTUS	CDS	561226	561330	0.47	-	0	ID=BjuA002886.cds;Parent=BjuA002886;
A01	AUGUSTUS	gene	570588	572553	.	-	0	ID=BjuA002885;
A01	AUGUSTUS	mRNA	570588	572553	.	-	0	ID=BjuA002885;Parent=BjuA002885;
A01	AUGUSTUS	CDS	572434	572553	0.54	-	0	ID=BjuA002885.cds;Parent=BjuA002885;
A01	AUGUSTUS	CDS	572249	572354	1	-	0	ID=BjuA002885.cds;Parent=BjuA002885;
A01	AUGUSTUS	CDS	571790	572168	1	-	2	ID=BjuA002885.cds;Parent=BjuA002885;
A01	AUGUSTUS	CDS	571594	571714	1	-	1	ID=BjuA002885.cds;Parent=BjuA002885;
A01	AUGUSTUS	CDS	571442	571525	0.92	-	0	ID=BjuA002885.cds;Parent=BjuA002885;
A01	AUGUSTUS	CDS	571239	571358	0.99	-	0	ID=BjuA002885.cds;Parent=BjuA002885;
A01	AUGUSTUS	CDS	570953	571165	0.99	-	0	ID=BjuA002885.cds;Parent=BjuA002885;
A01	AUGUSTUS	CDS	570819	570881	0.99	-	0	ID=BjuA002885.cds;Parent=BjuA002885;
A01	AUGUSTUS	CDS	570588	570737	0.96	-	0	ID=BjuA002885.cds;Parent=BjuA002885;
A01	GeneWise	gene	581770	586156	1363.51	+	.	ID=BjuA002884;
A01	GeneWise	mRNA	581770	586156	1363.51	+	.	ID=BjuA002884;Parent=BjuA002884;
A01	GeneWise	CDS	581770	582762	1363.51	+	0	ID=BjuA002884.cds;Parent=BjuA002884;
A01	GeneWise	CDS	583561	583952	1363.51	+	0	ID=BjuA002884.cds;Parent=BjuA002884;
A01	GeneWise	CDS	584437	584497	1363.51	+	1	ID=BjuA002884.cds;Parent=BjuA002884;
A01	GeneWise	CDS	585599	586156	1363.51	+	0	ID=BjuA002884.cds;Parent=BjuA002884;
A01	AUGUSTUS	gene	586384	588598	.	-	0	ID=BjuA002883;
A01	AUGUSTUS	mRNA	586384	588598	.	-	0	ID=BjuA002883;Parent=BjuA002883;
A01	AUGUSTUS	CDS	588315	588598	0.52	-	0	ID=BjuA002883.cds;Parent=BjuA002883;
A01	AUGUSTUS	CDS	587543	587891	1	-	1	ID=BjuA002883.cds;Parent=BjuA002883;
A01	AUGUSTUS	CDS	587398	587484	0.99	-	0	ID=BjuA002883.cds;Parent=BjuA002883;
A01	AUGUSTUS	CDS	587203	587256	0.93	-	0	ID=BjuA002883.cds;Parent=BjuA002883;
A01	AUGUSTUS	CDS	586983	587066	0.98	-	0	ID=BjuA002883.cds;Parent=BjuA002883;
A01	AUGUSTUS	CDS	586536	586912	1	-	0	ID=BjuA002883.cds;Parent=BjuA002883;
A01	AUGUSTUS	CDS	586384	586432	1	-	1	ID=BjuA002883.cds;Parent=BjuA002883;
A01	GeneWise	gene	591034	591558	422.18	-	.	ID=BjuA002882;
A01	GeneWise	mRNA	591034	591558	422.18	-	.	ID=BjuA002882;Parent=BjuA002882;
A01	GeneWise	CDS	591034	591558	422.18	-	0	ID=BjuA002882.cds;Parent=BjuA002882;
A01	AUGUSTUS	gene	596679	598184	.	-	0	ID=BjuA002881;
A01	AUGUSTUS	mRNA	596679	598184	.	-	0	ID=BjuA002881;Parent=BjuA002881;
A01	AUGUSTUS	CDS	598045	598184	0.98	-	0	ID=BjuA002881.cds;Parent=BjuA002881;
A01	AUGUSTUS	CDS	597832	597964	0.98	-	1	ID=BjuA002881.cds;Parent=BjuA002881;
A01	AUGUSTUS	CDS	596679	596867	0.96	-	0	ID=BjuA002881.cds;Parent=BjuA002881;
A01	GeneWise	gene	598800	599135	252.62	-	.	ID=BjuA002880;
A01	GeneWise	mRNA	598800	599135	252.62	-	.	ID=BjuA002880;Parent=BjuA002880;
A01	GeneWise	CDS	598800	599135	252.62	-	0	ID=BjuA002880.cds;Parent=BjuA002880;
A01	AUGUSTUS	gene	599166	600564	.	-	0	ID=BjuA002879;
A01	AUGUSTUS	mRNA	599166	600564	.	-	0	ID=BjuA002879;Parent=BjuA002879;
A01	AUGUSTUS	CDS	600338	600564	1	-	0	ID=BjuA002879.cds;Parent=BjuA002879;
A01	AUGUSTUS	CDS	600010	600236	1	-	1	ID=BjuA002879.cds;Parent=BjuA002879;
A01	AUGUSTUS	CDS	599640	599837	0.99	-	2	ID=BjuA002879.cds;Parent=BjuA002879;
A01	AUGUSTUS	CDS	599477	599567	0.99	-	2	ID=BjuA002879.cds;Parent=BjuA002879;
A01	AUGUSTUS	CDS	599166	599394	0.94	-	1	ID=BjuA002879.cds;Parent=BjuA002879;
A01	AUGUSTUS	gene	600912	602279	.	+	0	ID=BjuA002878;
A01	AUGUSTUS	mRNA	600912	602279	.	+	0	ID=BjuA002878;Parent=BjuA002878;
A01	AUGUSTUS	CDS	600912	601070	1	+	0	ID=BjuA002878.cds;Parent=BjuA002878;
A01	AUGUSTUS	CDS	601151	601363	1	+	0	ID=BjuA002878.cds;Parent=BjuA002878;
A01	AUGUSTUS	CDS	601443	601546	0.99	+	0	ID=BjuA002878.cds;Parent=BjuA002878;
A01	AUGUSTUS	CDS	601997	602279	0.99	+	1	ID=BjuA002878.cds;Parent=BjuA002878;
A01	GeneWise	gene	607715	608233	408.94	-	.	ID=BjuA002877;
A01	GeneWise	mRNA	607715	608233	408.94	-	.	ID=BjuA002877;Parent=BjuA002877;
A01	GeneWise	CDS	607715	608233	408.94	-	0	ID=BjuA002877.cds;Parent=BjuA002877;
A01	AUGUSTUS	gene	609796	611104	.	-	0	ID=BjuA002876;
A01	AUGUSTUS	mRNA	609796	611104	.	-	0	ID=BjuA002876;Parent=BjuA002876;
A01	AUGUSTUS	CDS	610882	611104	0.28	-	0	ID=BjuA002876.cds;Parent=BjuA002876;
A01	AUGUSTUS	CDS	610654	610814	0.83	-	2	ID=BjuA002876.cds;Parent=BjuA002876;
A01	AUGUSTUS	CDS	610319	610574	1	-	0	ID=BjuA002876.cds;Parent=BjuA002876;
A01	AUGUSTUS	CDS	610149	610225	1	-	2	ID=BjuA002876.cds;Parent=BjuA002876;
A01	AUGUSTUS	CDS	609796	610056	1	-	0	ID=BjuA002876.cds;Parent=BjuA002876;
A01	GeneWise	gene	616285	622437	2708.66	+	.	ID=BjuA002875;
A01	GeneWise	mRNA	616285	622437	2708.66	+	.	ID=BjuA002875;Parent=BjuA002875;
A01	GeneWise	CDS	616285	618231	2708.66	+	0	ID=BjuA002875.cds;Parent=BjuA002875;
A01	GeneWise	CDS	620458	620567	2708.66	+	0	ID=BjuA002875.cds;Parent=BjuA002875;
A01	GeneWise	CDS	620638	620908	2708.66	+	1	ID=BjuA002875.cds;Parent=BjuA002875;
A01	GeneWise	CDS	621027	621126	2708.66	+	0	ID=BjuA002875.cds;Parent=BjuA002875;
A01	GeneWise	CDS	621202	621547	2708.66	+	2	ID=BjuA002875.cds;Parent=BjuA002875;
A01	GeneWise	CDS	621632	621997	2708.66	+	1	ID=BjuA002875.cds;Parent=BjuA002875;
A01	GeneWise	CDS	622082	622160	2708.66	+	1	ID=BjuA002875.cds;Parent=BjuA002875;
A01	GeneWise	CDS	622240	622437	2708.66	+	0	ID=BjuA002875.cds;Parent=BjuA002875;
A01	AUGUSTUS	gene	625089	627000	.	-	0	ID=BjuA002874;
A01	AUGUSTUS	mRNA	625089	627000	.	-	0	ID=BjuA002874;Parent=BjuA002874;
A01	AUGUSTUS	CDS	626708	627000	0.99	-	0	ID=BjuA002874.cds;Parent=BjuA002874;
A01	AUGUSTUS	CDS	626413	626527	1	-	1	ID=BjuA002874.cds;Parent=BjuA002874;
A01	AUGUSTUS	CDS	625370	626345	1	-	0	ID=BjuA002874.cds;Parent=BjuA002874;
A01	AUGUSTUS	CDS	625223	625263	0.99	-	2	ID=BjuA002874.cds;Parent=BjuA002874;
A01	AUGUSTUS	CDS	625089	625127	0.97	-	0	ID=BjuA002874.cds;Parent=BjuA002874;
A01	GeneWise	gene	631198	632722	902.65	+	.	ID=BjuA002873;
A01	GeneWise	mRNA	631198	632722	902.65	+	.	ID=BjuA002873;Parent=BjuA002873;
A01	GeneWise	CDS	631198	631415	902.65	+	0	ID=BjuA002873.cds;Parent=BjuA002873;
A01	GeneWise	CDS	631554	631793	902.65	+	1	ID=BjuA002873.cds;Parent=BjuA002873;
A01	GeneWise	CDS	631865	631951	902.65	+	1	ID=BjuA002873.cds;Parent=BjuA002873;
A01	GeneWise	CDS	632034	632163	902.65	+	1	ID=BjuA002873.cds;Parent=BjuA002873;
A01	GeneWise	CDS	632237	632722	902.65	+	0	ID=BjuA002873.cds;Parent=BjuA002873;
A01	GeneWise	gene	634919	637456	1768.47	+	.	ID=BjuA002872;
A01	GeneWise	mRNA	634919	637456	1768.47	+	.	ID=BjuA002872;Parent=BjuA002872;
A01	GeneWise	CDS	634919	637456	1768.47	+	0	ID=BjuA002872.cds;Parent=BjuA002872;
A01	AUGUSTUS	gene	639291	640548	.	-	0	ID=BjuA002871;
A01	AUGUSTUS	mRNA	639291	640548	.	-	0	ID=BjuA002871;Parent=BjuA002871;
A01	AUGUSTUS	CDS	640474	640548	0.95	-	0	ID=BjuA002871.cds;Parent=BjuA002871;
A01	AUGUSTUS	CDS	640325	640377	1	-	0	ID=BjuA002871.cds;Parent=BjuA002871;
A01	AUGUSTUS	CDS	639739	639900	1	-	1	ID=BjuA002871.cds;Parent=BjuA002871;
A01	AUGUSTUS	CDS	639570	639647	1	-	1	ID=BjuA002871.cds;Parent=BjuA002871;
A01	AUGUSTUS	CDS	639291	639471	1	-	1	ID=BjuA002871.cds;Parent=BjuA002871;
A01	AUGUSTUS	gene	641240	643773	.	-	0	ID=BjuA002870;
A01	AUGUSTUS	mRNA	641240	643773	.	-	0	ID=BjuA002870;Parent=BjuA002870;
A01	AUGUSTUS	CDS	643705	643773	0.99	-	0	ID=BjuA002870.cds;Parent=BjuA002870;
A01	AUGUSTUS	CDS	643212	643310	0.96	-	0	ID=BjuA002870.cds;Parent=BjuA002870;
A01	AUGUSTUS	CDS	643013	643129	0.99	-	0	ID=BjuA002870.cds;Parent=BjuA002870;
A01	AUGUSTUS	CDS	642223	642944	1	-	0	ID=BjuA002870.cds;Parent=BjuA002870;
A01	AUGUSTUS	CDS	642042	642141	1	-	1	ID=BjuA002870.cds;Parent=BjuA002870;
A01	AUGUSTUS	CDS	641909	641968	1	-	0	ID=BjuA002870.cds;Parent=BjuA002870;
A01	AUGUSTUS	CDS	641742	641825	1	-	0	ID=BjuA002870.cds;Parent=BjuA002870;
A01	AUGUSTUS	CDS	641240	641662	0.95	-	0	ID=BjuA002870.cds;Parent=BjuA002870;
A01	GeneWise	gene	650702	653132	767.31	+	.	ID=BjuA002869;
A01	GeneWise	mRNA	650702	653132	767.31	+	.	ID=BjuA002869;Parent=BjuA002869;
A01	GeneWise	CDS	650702	650839	767.31	+	0	ID=BjuA002869.cds;Parent=BjuA002869;
A01	GeneWise	CDS	651067	651248	767.31	+	0	ID=BjuA002869.cds;Parent=BjuA002869;
A01	GeneWise	CDS	651794	651980	767.31	+	1	ID=BjuA002869.cds;Parent=BjuA002869;
A01	GeneWise	CDS	652087	652248	767.31	+	0	ID=BjuA002869.cds;Parent=BjuA002869;
A01	GeneWise	CDS	652380	652634	767.31	+	0	ID=BjuA002869.cds;Parent=BjuA002869;
A01	GeneWise	CDS	652764	652939	767.31	+	0	ID=BjuA002869.cds;Parent=BjuA002869;
A01	GeneWise	CDS	653057	653132	767.31	+	1	ID=BjuA002869.cds;Parent=BjuA002869;
A01	GeneWise	gene	655044	657403	847.27	+	.	ID=BjuA002868;
A01	GeneWise	mRNA	655044	657403	847.27	+	.	ID=BjuA002868;Parent=BjuA002868;
A01	GeneWise	CDS	655044	655175	847.27	+	0	ID=BjuA002868.cds;Parent=BjuA002868;
A01	GeneWise	CDS	655414	655595	847.27	+	0	ID=BjuA002868.cds;Parent=BjuA002868;
A01	GeneWise	CDS	656034	656220	847.27	+	1	ID=BjuA002868.cds;Parent=BjuA002868;
A01	GeneWise	CDS	656361	656522	847.27	+	0	ID=BjuA002868.cds;Parent=BjuA002868;
A01	GeneWise	CDS	656696	656998	847.27	+	0	ID=BjuA002868.cds;Parent=BjuA002868;
A01	GeneWise	CDS	657081	657256	847.27	+	0	ID=BjuA002868.cds;Parent=BjuA002868;
A01	GeneWise	CDS	657331	657403	847.27	+	1	ID=BjuA002868.cds;Parent=BjuA002868;
A01	GeneWise	gene	659339	661636	885.32	+	.	ID=BjuA002867;
A01	GeneWise	mRNA	659339	661636	885.32	+	.	ID=BjuA002867;Parent=BjuA002867;
A01	GeneWise	CDS	659339	659479	885.32	+	0	ID=BjuA002867.cds;Parent=BjuA002867;
A01	GeneWise	CDS	659565	659752	885.32	+	0	ID=BjuA002867.cds;Parent=BjuA002867;
A01	GeneWise	CDS	659848	660034	885.32	+	1	ID=BjuA002867.cds;Parent=BjuA002867;
A01	GeneWise	CDS	660239	660400	885.32	+	0	ID=BjuA002867.cds;Parent=BjuA002867;
A01	GeneWise	CDS	660523	660825	885.32	+	0	ID=BjuA002867.cds;Parent=BjuA002867;
A01	GeneWise	CDS	661406	661636	885.32	+	0	ID=BjuA002867.cds;Parent=BjuA002867;
A01	AUGUSTUS	gene	667283	668475	.	-	0	ID=BjuA002866;
A01	AUGUSTUS	mRNA	667283	668475	.	-	0	ID=BjuA002866;Parent=BjuA002866;
A01	AUGUSTUS	CDS	668128	668475	0.6	-	0	ID=BjuA002866.cds;Parent=BjuA002866;
A01	AUGUSTUS	CDS	667283	667900	0.78	-	0	ID=BjuA002866.cds;Parent=BjuA002866;
A01	AUGUSTUS	gene	669607	670609	.	-	0	ID=BjuA002865;
A01	AUGUSTUS	mRNA	669607	670609	.	-	0	ID=BjuA002865;Parent=BjuA002865;
A01	AUGUSTUS	CDS	670400	670609	0.76	-	0	ID=BjuA002865.cds;Parent=BjuA002865;
A01	AUGUSTUS	CDS	669607	670257	1	-	0	ID=BjuA002865.cds;Parent=BjuA002865;
A01	GeneWise	gene	675242	682107	1982.18	+	.	ID=BjuA002864;
A01	GeneWise	mRNA	675242	682107	1982.18	+	.	ID=BjuA002864;Parent=BjuA002864;
A01	GeneWise	CDS	675242	675438	1982.18	+	0	ID=BjuA002864.cds;Parent=BjuA002864;
A01	GeneWise	CDS	675505	675543	1982.18	+	1	ID=BjuA002864.cds;Parent=BjuA002864;
A01	GeneWise	CDS	675625	675773	1982.18	+	1	ID=BjuA002864.cds;Parent=BjuA002864;
A01	GeneWise	CDS	675886	675961	1982.18	+	2	ID=BjuA002864.cds;Parent=BjuA002864;
A01	GeneWise	CDS	676097	676391	1982.18	+	1	ID=BjuA002864.cds;Parent=BjuA002864;
A01	GeneWise	CDS	676490	676599	1982.18	+	0	ID=BjuA002864.cds;Parent=BjuA002864;
A01	GeneWise	CDS	676681	676728	1982.18	+	1	ID=BjuA002864.cds;Parent=BjuA002864;
A01	GeneWise	CDS	676809	677003	1982.18	+	1	ID=BjuA002864.cds;Parent=BjuA002864;
A01	GeneWise	CDS	677209	677310	1982.18	+	1	ID=BjuA002864.cds;Parent=BjuA002864;
A01	GeneWise	CDS	677384	677520	1982.18	+	1	ID=BjuA002864.cds;Parent=BjuA002864;
A01	GeneWise	CDS	677957	678103	1982.18	+	2	ID=BjuA002864.cds;Parent=BjuA002864;
A01	GeneWise	CDS	680539	681129	1982.18	+	2	ID=BjuA002864.cds;Parent=BjuA002864;
A01	GeneWise	CDS	681268	681625	1982.18	+	2	ID=BjuA002864.cds;Parent=BjuA002864;
A01	GeneWise	CDS	681709	681790	1982.18	+	1	ID=BjuA002864.cds;Parent=BjuA002864;
A01	GeneWise	CDS	681859	682107	1982.18	+	0	ID=BjuA002864.cds;Parent=BjuA002864;
A01	GeneWise	gene	684698	687713	1587.18	+	.	ID=BjuA002863;
A01	GeneWise	mRNA	684698	687713	1587.18	+	.	ID=BjuA002863;Parent=BjuA002863;
A01	GeneWise	CDS	684698	684949	1587.18	+	0	ID=BjuA002863.cds;Parent=BjuA002863;
A01	GeneWise	CDS	685043	685681	1587.18	+	0	ID=BjuA002863.cds;Parent=BjuA002863;
A01	GeneWise	CDS	685909	686007	1587.18	+	0	ID=BjuA002863.cds;Parent=BjuA002863;
A01	GeneWise	CDS	686286	686417	1587.18	+	0	ID=BjuA002863.cds;Parent=BjuA002863;
A01	GeneWise	CDS	686523	686839	1587.18	+	0	ID=BjuA002863.cds;Parent=BjuA002863;
A01	GeneWise	CDS	686940	687021	1587.18	+	1	ID=BjuA002863.cds;Parent=BjuA002863;
A01	GeneWise	CDS	687102	687713	1587.18	+	0	ID=BjuA002863.cds;Parent=BjuA002863;
A01	GeneWise	gene	691510	695990	443.00	-	.	ID=BjuA002862;
A01	GeneWise	mRNA	691510	695990	443.00	-	.	ID=BjuA002862;Parent=BjuA002862;
A01	GeneWise	CDS	695529	695990	0.00	-	0	ID=BjuA002862.cds;Parent=BjuA002862;
A01	GeneWise	CDS	695240	695338	0.00	-	0	ID=BjuA002862.cds;Parent=BjuA002862;
A01	GeneWise	CDS	695077	695142	0.00	-	0	ID=BjuA002862.cds;Parent=BjuA002862;
A01	GeneWise	CDS	694915	694980	0.00	-	0	ID=BjuA002862.cds;Parent=BjuA002862;
A01	GeneWise	CDS	694568	694810	0.00	-	0	ID=BjuA002862.cds;Parent=BjuA002862;
A01	GeneWise	CDS	694425	694473	0.00	-	0	ID=BjuA002862.cds;Parent=BjuA002862;
A01	GeneWise	CDS	693688	693747	0.00	-	2	ID=BjuA002862.cds;Parent=BjuA002862;
A01	GeneWise	CDS	691510	691871	0.00	-	2	ID=BjuA002862.cds;Parent=BjuA002862;
A01	GeneWise	gene	712328	714459	807.51	-	.	ID=BjuA002861;
A01	GeneWise	mRNA	712328	714459	807.51	-	.	ID=BjuA002861;Parent=BjuA002861;
A01	GeneWise	CDS	714098	714459	0.00	-	0	ID=BjuA002861.cds;Parent=BjuA002861;
A01	GeneWise	CDS	713553	713640	0.00	-	1	ID=BjuA002861.cds;Parent=BjuA002861;
A01	GeneWise	CDS	713329	713474	0.00	-	0	ID=BjuA002861.cds;Parent=BjuA002861;
A01	GeneWise	CDS	713201	713245	0.00	-	1	ID=BjuA002861.cds;Parent=BjuA002861;
A01	GeneWise	CDS	713021	713109	0.00	-	1	ID=BjuA002861.cds;Parent=BjuA002861;
A01	GeneWise	CDS	712831	712928	0.00	-	2	ID=BjuA002861.cds;Parent=BjuA002861;
A01	GeneWise	CDS	712659	712748	0.00	-	0	ID=BjuA002861.cds;Parent=BjuA002861;
A01	GeneWise	CDS	712328	712555	0.00	-	0	ID=BjuA002861.cds;Parent=BjuA002861;
A01	GeneWise	gene	728052	728636	490.95	-	.	ID=BjuA002860;
A01	GeneWise	mRNA	728052	728636	490.95	-	.	ID=BjuA002860;Parent=BjuA002860;
A01	GeneWise	CDS	728052	728636	490.95	-	0	ID=BjuA002860.cds;Parent=BjuA002860;
A01	GeneWise	gene	737803	740053	1104.92	+	.	ID=BjuA002859;
A01	GeneWise	mRNA	737803	740053	1104.92	+	.	ID=BjuA002859;Parent=BjuA002859;
A01	GeneWise	CDS	737803	738503	1104.92	+	0	ID=BjuA002859.cds;Parent=BjuA002859;
A01	GeneWise	CDS	739092	739661	1104.92	+	1	ID=BjuA002859.cds;Parent=BjuA002859;
A01	GeneWise	CDS	739762	740053	1104.92	+	1	ID=BjuA002859.cds;Parent=BjuA002859;
A01	GeneWise	gene	743109	744947	864.20	+	.	ID=BjuA002858;
A01	GeneWise	mRNA	743109	744947	864.20	+	.	ID=BjuA002858;Parent=BjuA002858;
A01	GeneWise	CDS	743109	743610	864.20	+	0	ID=BjuA002858.cds;Parent=BjuA002858;
A01	GeneWise	CDS	744147	744382	864.20	+	2	ID=BjuA002858.cds;Parent=BjuA002858;
A01	GeneWise	CDS	744475	744615	864.20	+	0	ID=BjuA002858.cds;Parent=BjuA002858;
A01	GeneWise	CDS	744705	744947	864.20	+	0	ID=BjuA002858.cds;Parent=BjuA002858;
A01	AUGUSTUS	gene	745656	747937	.	-	0	ID=BjuA002857;
A01	AUGUSTUS	mRNA	745656	747937	.	-	0	ID=BjuA002857;Parent=BjuA002857;
A01	AUGUSTUS	CDS	746446	747937	0.51	-	0	ID=BjuA002857.cds;Parent=BjuA002857;
A01	AUGUSTUS	CDS	745656	746353	1	-	2	ID=BjuA002857.cds;Parent=BjuA002857;
A01	GeneWise	gene	763245	764228	523.41	+	.	ID=BjuA002856;
A01	GeneWise	mRNA	763245	764228	523.41	+	.	ID=BjuA002856;Parent=BjuA002856;
A01	GeneWise	CDS	763245	764228	523.41	+	0	ID=BjuA002856.cds;Parent=BjuA002856;
A01	AUGUSTUS	gene	765130	768472	.	-	0	ID=BjuA002855;
A01	AUGUSTUS	mRNA	765130	768472	.	-	0	ID=BjuA002855;Parent=BjuA002855;
A01	AUGUSTUS	CDS	767984	768472	0.99	-	0	ID=BjuA002855.cds;Parent=BjuA002855;
A01	AUGUSTUS	CDS	767754	767904	1	-	0	ID=BjuA002855.cds;Parent=BjuA002855;
A01	AUGUSTUS	CDS	767488	767672	0.98	-	2	ID=BjuA002855.cds;Parent=BjuA002855;
A01	AUGUSTUS	CDS	767254	767400	0.99	-	0	ID=BjuA002855.cds;Parent=BjuA002855;
A01	AUGUSTUS	CDS	766976	767171	0.94	-	0	ID=BjuA002855.cds;Parent=BjuA002855;
A01	AUGUSTUS	CDS	766693	766805	1	-	2	ID=BjuA002855.cds;Parent=BjuA002855;
A01	AUGUSTUS	CDS	766242	766480	1	-	0	ID=BjuA002855.cds;Parent=BjuA002855;
A01	AUGUSTUS	CDS	765831	765936	0.95	-	1	ID=BjuA002855.cds;Parent=BjuA002855;
A01	AUGUSTUS	CDS	765541	765705	1	-	0	ID=BjuA002855.cds;Parent=BjuA002855;
A01	AUGUSTUS	CDS	765130	765390	0.97	-	0	ID=BjuA002855.cds;Parent=BjuA002855;
A01	GeneWise	gene	771044	771205	127.46	-	.	ID=BjuA002854;
A01	GeneWise	mRNA	771044	771205	127.46	-	.	ID=BjuA002854;Parent=BjuA002854;
A01	GeneWise	CDS	771044	771205	127.46	-	0	ID=BjuA002854.cds;Parent=BjuA002854;
A01	GeneWise	gene	771785	772042	177.10	-	.	ID=BjuA002853;
A01	GeneWise	mRNA	771785	772042	177.10	-	.	ID=BjuA002853;Parent=BjuA002853;
A01	GeneWise	CDS	771785	772042	177.10	-	0	ID=BjuA002853.cds;Parent=BjuA002853;
A01	AUGUSTUS	gene	778658	779377	.	+	0	ID=BjuA002852;
A01	AUGUSTUS	mRNA	778658	779377	.	+	0	ID=BjuA002852;Parent=BjuA002852;
A01	AUGUSTUS	CDS	778658	778879	0.99	+	0	ID=BjuA002852.cds;Parent=BjuA002852;
A01	AUGUSTUS	CDS	778996	779097	0.99	+	0	ID=BjuA002852.cds;Parent=BjuA002852;
A01	AUGUSTUS	CDS	779183	779377	0.97	+	0	ID=BjuA002852.cds;Parent=BjuA002852;
A01	AUGUSTUS	gene	779803	782378	.	-	0	ID=BjuA002851;
A01	AUGUSTUS	mRNA	779803	782378	.	-	0	ID=BjuA002851;Parent=BjuA002851;
A01	AUGUSTUS	CDS	781869	782378	0.64	-	0	ID=BjuA002851.cds;Parent=BjuA002851;
A01	AUGUSTUS	CDS	780844	781233	0.7	-	0	ID=BjuA002851.cds;Parent=BjuA002851;
A01	AUGUSTUS	CDS	779803	780444	1	-	0	ID=BjuA002851.cds;Parent=BjuA002851;
A01	GeneWise	gene	784592	787553	826.96	-	.	ID=BjuA002850;
A01	GeneWise	mRNA	784592	787553	826.96	-	.	ID=BjuA002850;Parent=BjuA002850;
A01	GeneWise	CDS	787053	787553	0.00	-	0	ID=BjuA002850.cds;Parent=BjuA002850;
A01	GeneWise	CDS	785254	785628	0.00	-	0	ID=BjuA002850.cds;Parent=BjuA002850;
A01	GeneWise	CDS	784592	785185	0.00	-	0	ID=BjuA002850.cds;Parent=BjuA002850;
A01	AUGUSTUS	gene	788906	790902	.	-	0	ID=BjuA002849;
A01	AUGUSTUS	mRNA	788906	790902	.	-	0	ID=BjuA002849;Parent=BjuA002849;
A01	AUGUSTUS	CDS	790393	790902	0.63	-	0	ID=BjuA002849.cds;Parent=BjuA002849;
A01	AUGUSTUS	CDS	789639	790022	1	-	0	ID=BjuA002849.cds;Parent=BjuA002849;
A01	AUGUSTUS	CDS	788906	789523	0.99	-	0	ID=BjuA002849.cds;Parent=BjuA002849;
A01	AUGUSTUS	gene	798980	801073	.	+	0	ID=BjuA002848;
A01	AUGUSTUS	mRNA	798980	801073	.	+	0	ID=BjuA002848;Parent=BjuA002848;
A01	AUGUSTUS	CDS	798980	799290	1	+	0	ID=BjuA002848.cds;Parent=BjuA002848;
A01	AUGUSTUS	CDS	799507	799608	0.75	+	1	ID=BjuA002848.cds;Parent=BjuA002848;
A01	AUGUSTUS	CDS	799723	801073	1	+	1	ID=BjuA002848.cds;Parent=BjuA002848;
A01	GeneWise	gene	808777	810865	1227.25	+	.	ID=BjuA002847;
A01	GeneWise	mRNA	808777	810865	1227.25	+	.	ID=BjuA002847;Parent=BjuA002847;
A01	GeneWise	CDS	808777	809652	1227.25	+	0	ID=BjuA002847.cds;Parent=BjuA002847;
A01	GeneWise	CDS	810245	810865	1227.25	+	0	ID=BjuA002847.cds;Parent=BjuA002847;
A01	AUGUSTUS	gene	825298	827009	.	+	0	ID=BjuA002846;
A01	AUGUSTUS	mRNA	825298	827009	.	+	0	ID=BjuA002846;Parent=BjuA002846;
A01	AUGUSTUS	CDS	825298	826164	0.97	+	0	ID=BjuA002846.cds;Parent=BjuA002846;
A01	AUGUSTUS	CDS	826374	827009	0.97	+	0	ID=BjuA002846.cds;Parent=BjuA002846;
A01	GeneWise	gene	831349	833073	1309.28	+	.	ID=BjuA002845;
A01	GeneWise	mRNA	831349	833073	1309.28	+	.	ID=BjuA002845;Parent=BjuA002845;
A01	GeneWise	CDS	831349	833073	1309.28	+	0	ID=BjuA002845.cds;Parent=BjuA002845;
A01	AUGUSTUS	gene	836146	837821	.	+	0	ID=BjuA002844;
A01	AUGUSTUS	mRNA	836146	837821	.	+	0	ID=BjuA002844;Parent=BjuA002844;
A01	AUGUSTUS	CDS	836146	837027	0.97	+	0	ID=BjuA002844.cds;Parent=BjuA002844;
A01	AUGUSTUS	CDS	837207	837821	1	+	0	ID=BjuA002844.cds;Parent=BjuA002844;
A01	GeneWise	gene	840100	842325	1146.26	+	.	ID=BjuA002843;
A01	GeneWise	mRNA	840100	842325	1146.26	+	.	ID=BjuA002843;Parent=BjuA002843;
A01	GeneWise	CDS	840100	840981	1146.26	+	0	ID=BjuA002843.cds;Parent=BjuA002843;
A01	GeneWise	CDS	841522	841725	1146.26	+	0	ID=BjuA002843.cds;Parent=BjuA002843;
A01	GeneWise	CDS	841960	842325	1146.26	+	0	ID=BjuA002843.cds;Parent=BjuA002843;
A01	GeneWise	gene	842680	844207	333.35	-	.	ID=BjuA002842;
A01	GeneWise	mRNA	842680	844207	333.35	-	.	ID=BjuA002842;Parent=BjuA002842;
A01	GeneWise	CDS	844023	844207	0.00	-	0	ID=BjuA002842.cds;Parent=BjuA002842;
A01	GeneWise	CDS	843816	843863	0.00	-	1	ID=BjuA002842.cds;Parent=BjuA002842;
A01	GeneWise	CDS	843305	843353	0.00	-	1	ID=BjuA002842.cds;Parent=BjuA002842;
A01	GeneWise	CDS	843118	843179	0.00	-	0	ID=BjuA002842.cds;Parent=BjuA002842;
A01	GeneWise	CDS	842908	843007	0.00	-	1	ID=BjuA002842.cds;Parent=BjuA002842;
A01	GeneWise	CDS	842680	842760	0.00	-	0	ID=BjuA002842.cds;Parent=BjuA002842;
A01	GeneWise	gene	842680	864622	168.18	-	.	ID=BjuA002841;
A01	GeneWise	mRNA	842680	864622	168.18	-	.	ID=BjuA002841;Parent=BjuA002841;
A01	GeneWise	CDS	864542	864622	0.00	-	0	ID=BjuA002841.cds;Parent=BjuA002841;
A01	GeneWise	CDS	843118	843179	0.00	-	0	ID=BjuA002841.cds;Parent=BjuA002841;
A01	GeneWise	CDS	842908	843007	0.00	-	1	ID=BjuA002841.cds;Parent=BjuA002841;
A01	GeneWise	CDS	842680	842760	0.00	-	0	ID=BjuA002841.cds;Parent=BjuA002841;
A01	AUGUSTUS	gene	867543	868247	.	-	0	ID=BjuA002840;
A01	AUGUSTUS	mRNA	867543	868247	.	-	0	ID=BjuA002840;Parent=BjuA002840;
A01	AUGUSTUS	CDS	867801	868247	0.95	-	0	ID=BjuA002840.cds;Parent=BjuA002840;
A01	AUGUSTUS	CDS	867543	867632	0.95	-	0	ID=BjuA002840.cds;Parent=BjuA002840;
A01	AUGUSTUS	gene	869993	876516	.	-	0	ID=BjuA002839;
A01	AUGUSTUS	mRNA	869993	876516	.	-	0	ID=BjuA002839;Parent=BjuA002839;
A01	AUGUSTUS	CDS	876392	876516	0.98	-	0	ID=BjuA002839.cds;Parent=BjuA002839;
A01	AUGUSTUS	CDS	876209	876318	0.98	-	1	ID=BjuA002839.cds;Parent=BjuA002839;
A01	AUGUSTUS	CDS	875517	876139	1	-	2	ID=BjuA002839.cds;Parent=BjuA002839;
A01	AUGUSTUS	CDS	875352	875396	0.78	-	0	ID=BjuA002839.cds;Parent=BjuA002839;
A01	AUGUSTUS	CDS	875094	875195	1	-	0	ID=BjuA002839.cds;Parent=BjuA002839;
A01	AUGUSTUS	CDS	874940	875020	1	-	0	ID=BjuA002839.cds;Parent=BjuA002839;
A01	AUGUSTUS	CDS	874635	874701	1	-	0	ID=BjuA002839.cds;Parent=BjuA002839;
A01	AUGUSTUS	CDS	874384	874484	1	-	2	ID=BjuA002839.cds;Parent=BjuA002839;
A01	AUGUSTUS	CDS	874182	874289	1	-	0	ID=BjuA002839.cds;Parent=BjuA002839;
A01	AUGUSTUS	CDS	873729	873799	1	-	0	ID=BjuA002839.cds;Parent=BjuA002839;
A01	AUGUSTUS	CDS	873584	873640	0.98	-	1	ID=BjuA002839.cds;Parent=BjuA002839;
A01	AUGUSTUS	CDS	873176	873281	0.99	-	1	ID=BjuA002839.cds;Parent=BjuA002839;
A01	AUGUSTUS	CDS	873011	873091	1	-	0	ID=BjuA002839.cds;Parent=BjuA002839;
A01	AUGUSTUS	CDS	872642	872728	0.97	-	0	ID=BjuA002839.cds;Parent=BjuA002839;
A01	AUGUSTUS	CDS	872336	872542	1	-	0	ID=BjuA002839.cds;Parent=BjuA002839;
A01	AUGUSTUS	CDS	871464	871789	1	-	0	ID=BjuA002839.cds;Parent=BjuA002839;
A01	AUGUSTUS	CDS	871241	871327	0.87	-	1	ID=BjuA002839.cds;Parent=BjuA002839;
A01	AUGUSTUS	CDS	871040	871139	0.84	-	1	ID=BjuA002839.cds;Parent=BjuA002839;
A01	AUGUSTUS	CDS	870861	870952	0.98	-	0	ID=BjuA002839.cds;Parent=BjuA002839;
A01	AUGUSTUS	CDS	870717	870758	0.79	-	1	ID=BjuA002839.cds;Parent=BjuA002839;
A01	AUGUSTUS	CDS	870540	870630	0.97	-	1	ID=BjuA002839.cds;Parent=BjuA002839;
A01	AUGUSTUS	CDS	870356	870453	1	-	0	ID=BjuA002839.cds;Parent=BjuA002839;
A01	AUGUSTUS	CDS	869993	870281	1	-	1	ID=BjuA002839.cds;Parent=BjuA002839;
A01	GeneWise	gene	888720	890048	695.09	+	.	ID=BjuA002838;
A01	GeneWise	mRNA	888720	890048	695.09	+	.	ID=BjuA002838;Parent=BjuA002838;
A01	GeneWise	CDS	888720	888926	695.09	+	0	ID=BjuA002838.cds;Parent=BjuA002838;
A01	GeneWise	CDS	889018	889218	695.09	+	0	ID=BjuA002838.cds;Parent=BjuA002838;
A01	GeneWise	CDS	889305	889470	695.09	+	0	ID=BjuA002838.cds;Parent=BjuA002838;
A01	GeneWise	CDS	889645	890048	695.09	+	2	ID=BjuA002838.cds;Parent=BjuA002838;
A01	GeneWise	gene	891665	892380	180.66	+	.	ID=BjuA002837;
A01	GeneWise	mRNA	891665	892380	180.66	+	.	ID=BjuA002837;Parent=BjuA002837;
A01	GeneWise	CDS	891665	891721	180.66	+	0	ID=BjuA002837.cds;Parent=BjuA002837;
A01	GeneWise	CDS	892189	892380	180.66	+	0	ID=BjuA002837.cds;Parent=BjuA002837;
A01	AUGUSTUS	gene	896062	896935	.	-	0	ID=BjuA002836;
A01	AUGUSTUS	mRNA	896062	896935	.	-	0	ID=BjuA002836;Parent=BjuA002836;
A01	AUGUSTUS	CDS	896752	896935	1	-	0	ID=BjuA002836.cds;Parent=BjuA002836;
A01	AUGUSTUS	CDS	896062	896591	1	-	2	ID=BjuA002836.cds;Parent=BjuA002836;
A01	GeneWise	gene	900646	902693	1023.85	+	.	ID=BjuA002835;
A01	GeneWise	mRNA	900646	902693	1023.85	+	.	ID=BjuA002835;Parent=BjuA002835;
A01	GeneWise	CDS	900646	900864	1023.85	+	0	ID=BjuA002835.cds;Parent=BjuA002835;
A01	GeneWise	CDS	900938	901175	1023.85	+	0	ID=BjuA002835.cds;Parent=BjuA002835;
A01	GeneWise	CDS	901251	901441	1023.85	+	2	ID=BjuA002835.cds;Parent=BjuA002835;
A01	GeneWise	CDS	901744	901979	1023.85	+	0	ID=BjuA002835.cds;Parent=BjuA002835;
A01	GeneWise	CDS	902062	902305	1023.85	+	1	ID=BjuA002835.cds;Parent=BjuA002835;
A01	GeneWise	CDS	902386	902493	1023.85	+	0	ID=BjuA002835.cds;Parent=BjuA002835;
A01	GeneWise	CDS	902574	902693	1023.85	+	0	ID=BjuA002835.cds;Parent=BjuA002835;
A01	GeneWise	gene	903144	905474	1016.18	+	.	ID=BjuA002834;
A01	GeneWise	mRNA	903144	905474	1016.18	+	.	ID=BjuA002834;Parent=BjuA002834;
A01	GeneWise	CDS	903144	903362	1016.18	+	0	ID=BjuA002834.cds;Parent=BjuA002834;
A01	GeneWise	CDS	903439	903676	1016.18	+	0	ID=BjuA002834.cds;Parent=BjuA002834;
A01	GeneWise	CDS	903759	903949	1016.18	+	2	ID=BjuA002834.cds;Parent=BjuA002834;
A01	GeneWise	CDS	904106	904341	1016.18	+	0	ID=BjuA002834.cds;Parent=BjuA002834;
A01	GeneWise	CDS	904421	904664	1016.18	+	1	ID=BjuA002834.cds;Parent=BjuA002834;
A01	GeneWise	CDS	904742	904849	1016.18	+	0	ID=BjuA002834.cds;Parent=BjuA002834;
A01	GeneWise	CDS	905355	905474	1016.18	+	0	ID=BjuA002834.cds;Parent=BjuA002834;
A01	GeneWise	gene	913814	915419	972.54	+	.	ID=BjuA002833;
A01	GeneWise	mRNA	913814	915419	972.54	+	.	ID=BjuA002833;Parent=BjuA002833;
A01	GeneWise	CDS	913814	913975	972.54	+	0	ID=BjuA002833.cds;Parent=BjuA002833;
A01	GeneWise	CDS	914283	914458	972.54	+	0	ID=BjuA002833.cds;Parent=BjuA002833;
A01	GeneWise	CDS	914549	915419	972.54	+	1	ID=BjuA002833.cds;Parent=BjuA002833;
A01	AUGUSTUS	gene	919039	920450	.	-	0	ID=BjuA002832;
A01	AUGUSTUS	mRNA	919039	920450	.	-	0	ID=BjuA002832;Parent=BjuA002832;
A01	AUGUSTUS	CDS	920211	920450	0.71	-	0	ID=BjuA002832.cds;Parent=BjuA002832;
A01	AUGUSTUS	CDS	919980	920110	1	-	0	ID=BjuA002832.cds;Parent=BjuA002832;
A01	AUGUSTUS	CDS	919572	919878	1	-	1	ID=BjuA002832.cds;Parent=BjuA002832;
A01	AUGUSTUS	CDS	919039	919485	1	-	0	ID=BjuA002832.cds;Parent=BjuA002832;
A01	GeneWise	gene	926546	928144	1331.03	+	.	ID=BjuA002831;
A01	GeneWise	mRNA	926546	928144	1331.03	+	.	ID=BjuA002831;Parent=BjuA002831;
A01	GeneWise	CDS	926546	928144	1331.03	+	0	ID=BjuA002831.cds;Parent=BjuA002831;
A01	AUGUSTUS	gene	930157	932612	.	-	0	ID=BjuA002830;
A01	AUGUSTUS	mRNA	930157	932612	.	-	0	ID=BjuA002830;Parent=BjuA002830;
A01	AUGUSTUS	CDS	932247	932612	1	-	0	ID=BjuA002830.cds;Parent=BjuA002830;
A01	AUGUSTUS	CDS	932076	932163	1	-	0	ID=BjuA002830.cds;Parent=BjuA002830;
A01	AUGUSTUS	CDS	931793	932001	1	-	2	ID=BjuA002830.cds;Parent=BjuA002830;
A01	AUGUSTUS	CDS	931560	931711	1	-	0	ID=BjuA002830.cds;Parent=BjuA002830;
A01	AUGUSTUS	CDS	931046	931487	1	-	1	ID=BjuA002830.cds;Parent=BjuA002830;
A01	AUGUSTUS	CDS	930873	930970	1	-	0	ID=BjuA002830.cds;Parent=BjuA002830;
A01	AUGUSTUS	CDS	930706	930796	0.79	-	1	ID=BjuA002830.cds;Parent=BjuA002830;
A01	AUGUSTUS	CDS	930458	930617	1	-	0	ID=BjuA002830.cds;Parent=BjuA002830;
A01	AUGUSTUS	CDS	930157	930374	1	-	2	ID=BjuA002830.cds;Parent=BjuA002830;
A01	GeneWise	gene	934294	935944	872.64	+	.	ID=BjuA002829;
A01	GeneWise	mRNA	934294	935944	872.64	+	.	ID=BjuA002829;Parent=BjuA002829;
A01	GeneWise	CDS	934294	934514	872.64	+	0	ID=BjuA002829.cds;Parent=BjuA002829;
A01	GeneWise	CDS	934587	934839	872.64	+	1	ID=BjuA002829.cds;Parent=BjuA002829;
A01	GeneWise	CDS	935294	935944	872.64	+	0	ID=BjuA002829.cds;Parent=BjuA002829;
A01	GeneWise	gene	939870	940607	521.72	+	.	ID=BjuA002828;
A01	GeneWise	mRNA	939870	940607	521.72	+	.	ID=BjuA002828;Parent=BjuA002828;
A01	GeneWise	CDS	939870	940607	521.72	+	0	ID=BjuA002828.cds;Parent=BjuA002828;
A01	AUGUSTUS	gene	941482	943283	.	-	0	ID=BjuA002827;
A01	AUGUSTUS	mRNA	941482	943283	.	-	0	ID=BjuA002827;Parent=BjuA002827;
A01	AUGUSTUS	CDS	942896	943283	1	-	0	ID=BjuA002827.cds;Parent=BjuA002827;
A01	AUGUSTUS	CDS	942568	942759	1	-	2	ID=BjuA002827.cds;Parent=BjuA002827;
A01	AUGUSTUS	CDS	942092	942341	0.99	-	2	ID=BjuA002827.cds;Parent=BjuA002827;
A01	AUGUSTUS	CDS	941482	942007	0.99	-	1	ID=BjuA002827.cds;Parent=BjuA002827;
A01	GeneWise	gene	959712	962108	1211.16	+	.	ID=BjuA002826;
A01	GeneWise	mRNA	959712	962108	1211.16	+	.	ID=BjuA002826;Parent=BjuA002826;
A01	GeneWise	CDS	959712	960030	1211.16	+	0	ID=BjuA002826.cds;Parent=BjuA002826;
A01	GeneWise	CDS	960174	960696	1211.16	+	2	ID=BjuA002826.cds;Parent=BjuA002826;
A01	GeneWise	CDS	960791	960873	1211.16	+	1	ID=BjuA002826.cds;Parent=BjuA002826;
A01	GeneWise	CDS	961002	961010	1211.16	+	2	ID=BjuA002826.cds;Parent=BjuA002826;
A01	GeneWise	CDS	961116	961204	1211.16	+	2	ID=BjuA002826.cds;Parent=BjuA002826;
A01	GeneWise	CDS	961319	961443	1211.16	+	0	ID=BjuA002826.cds;Parent=BjuA002826;
A01	GeneWise	CDS	961529	961605	1211.16	+	1	ID=BjuA002826.cds;Parent=BjuA002826;
A01	GeneWise	CDS	961690	962108	1211.16	+	2	ID=BjuA002826.cds;Parent=BjuA002826;
A01	GeneWise	gene	964956	967222	1176.57	+	.	ID=BjuA002825;
A01	GeneWise	mRNA	964956	967222	1176.57	+	.	ID=BjuA002825;Parent=BjuA002825;
A01	GeneWise	CDS	964956	965162	1176.57	+	0	ID=BjuA002825.cds;Parent=BjuA002825;
A01	GeneWise	CDS	965414	965525	1176.57	+	0	ID=BjuA002825.cds;Parent=BjuA002825;
A01	GeneWise	CDS	965600	965774	1176.57	+	2	ID=BjuA002825.cds;Parent=BjuA002825;
A01	GeneWise	CDS	966077	967019	1176.57	+	1	ID=BjuA002825.cds;Parent=BjuA002825;
A01	GeneWise	CDS	967109	967222	1176.57	+	0	ID=BjuA002825.cds;Parent=BjuA002825;
A01	GeneWise	gene	975801	977561	1097.53	+	.	ID=BjuA002824;
A01	GeneWise	mRNA	975801	977561	1097.53	+	.	ID=BjuA002824;Parent=BjuA002824;
A01	GeneWise	CDS	975801	975947	1097.53	+	0	ID=BjuA002824.cds;Parent=BjuA002824;
A01	GeneWise	CDS	976100	976231	1097.53	+	0	ID=BjuA002824.cds;Parent=BjuA002824;
A01	GeneWise	CDS	976331	976491	1097.53	+	0	ID=BjuA002824.cds;Parent=BjuA002824;
A01	GeneWise	CDS	976595	977561	1097.53	+	1	ID=BjuA002824.cds;Parent=BjuA002824;
A01	GeneWise	gene	979448	981074	569.54	-	.	ID=BjuA002823;
A01	GeneWise	mRNA	979448	981074	569.54	-	.	ID=BjuA002823;Parent=BjuA002823;
A01	GeneWise	CDS	980974	981074	0.00	-	0	ID=BjuA002823.cds;Parent=BjuA002823;
A01	GeneWise	CDS	979448	980030	0.00	-	1	ID=BjuA002823.cds;Parent=BjuA002823;
A01	AUGUSTUS	gene	989032	989499	.	-	0	ID=BjuA002822;
A01	AUGUSTUS	mRNA	989032	989499	.	-	0	ID=BjuA002822;Parent=BjuA002822;
A01	AUGUSTUS	CDS	989032	989499	0.69	-	0	ID=BjuA002822.cds;Parent=BjuA002822;
A01	GeneWise	gene	1010160	1013592	561.58	+	.	ID=BjuA002073;
A01	GeneWise	mRNA	1010160	1013592	561.58	+	.	ID=BjuA002073;Parent=BjuA002073;
A01	GeneWise	CDS	1010160	1010386	0.00	+	0	ID=BjuA002073.cds;Parent=BjuA002073;
A01	GeneWise	CDS	1012421	1012607	0.00	+	1	ID=BjuA002073.cds;Parent=BjuA002073;
A01	GeneWise	CDS	1012700	1012801	0.00	+	0	ID=BjuA002073.cds;Parent=BjuA002073;
A01	GeneWise	CDS	1012915	1013010	0.00	+	0	ID=BjuA002073.cds;Parent=BjuA002073;
A01	GeneWise	CDS	1013125	1013145	0.00	+	0	ID=BjuA002073.cds;Parent=BjuA002073;
A01	GeneWise	CDS	1013226	1013375	0.00	+	0	ID=BjuA002073.cds;Parent=BjuA002073;
A01	GeneWise	CDS	1013479	1013592	0.00	+	0	ID=BjuA002073.cds;Parent=BjuA002073;
A01	GeneWise	gene	1021832	1022116	233.08	+	.	ID=BjuA040767;
A01	GeneWise	mRNA	1021832	1022116	233.08	+	.	ID=BjuA040767;Parent=BjuA040767;
A01	GeneWise	CDS	1021832	1022116	233.08	+	0	ID=BjuA040767.cds;Parent=BjuA040767;
A01	GeneWise	gene	1024228	1030348	1568.63	+	.	ID=BjuA040766;
A01	GeneWise	mRNA	1024228	1030348	1568.63	+	.	ID=BjuA040766;Parent=BjuA040766;
A01	GeneWise	CDS	1024228	1024336	1568.63	+	0	ID=BjuA040766.cds;Parent=BjuA040766;
A01	GeneWise	CDS	1025497	1025656	1568.63	+	2	ID=BjuA040766.cds;Parent=BjuA040766;
A01	GeneWise	CDS	1025755	1025826	1568.63	+	1	ID=BjuA040766.cds;Parent=BjuA040766;
A01	GeneWise	CDS	1025923	1025991	1568.63	+	1	ID=BjuA040766.cds;Parent=BjuA040766;
A01	GeneWise	CDS	1026075	1026146	1568.63	+	1	ID=BjuA040766.cds;Parent=BjuA040766;
A01	GeneWise	CDS	1026224	1026295	1568.63	+	1	ID=BjuA040766.cds;Parent=BjuA040766;
A01	GeneWise	CDS	1026389	1026460	1568.63	+	1	ID=BjuA040766.cds;Parent=BjuA040766;
A01	GeneWise	CDS	1026535	1026606	1568.63	+	1	ID=BjuA040766.cds;Parent=BjuA040766;
A01	GeneWise	CDS	1026686	1026757	1568.63	+	1	ID=BjuA040766.cds;Parent=BjuA040766;
A01	GeneWise	CDS	1026841	1026912	1568.63	+	1	ID=BjuA040766.cds;Parent=BjuA040766;
A01	GeneWise	CDS	1026993	1027064	1568.63	+	1	ID=BjuA040766.cds;Parent=BjuA040766;
A01	GeneWise	CDS	1027168	1027236	1568.63	+	1	ID=BjuA040766.cds;Parent=BjuA040766;
A01	GeneWise	CDS	1027317	1027382	1568.63	+	1	ID=BjuA040766.cds;Parent=BjuA040766;
A01	GeneWise	CDS	1027463	1027522	1568.63	+	1	ID=BjuA040766.cds;Parent=BjuA040766;
A01	GeneWise	CDS	1027631	1027669	1568.63	+	1	ID=BjuA040766.cds;Parent=BjuA040766;
A01	GeneWise	CDS	1027758	1027807	1568.63	+	1	ID=BjuA040766.cds;Parent=BjuA040766;
A01	GeneWise	CDS	1027896	1028269	1568.63	+	2	ID=BjuA040766.cds;Parent=BjuA040766;
A01	GeneWise	CDS	1028355	1028553	1568.63	+	0	ID=BjuA040766.cds;Parent=BjuA040766;
A01	GeneWise	CDS	1028708	1028851	1568.63	+	2	ID=BjuA040766.cds;Parent=BjuA040766;
A01	GeneWise	CDS	1029903	1030348	1568.63	+	2	ID=BjuA040766.cds;Parent=BjuA040766;
A01	GeneWise	gene	1041533	1041790	216.30	-	.	ID=BjuA040765;
A01	GeneWise	mRNA	1041533	1041790	216.30	-	.	ID=BjuA040765;Parent=BjuA040765;
A01	GeneWise	CDS	1041533	1041790	216.30	-	0	ID=BjuA040765.cds;Parent=BjuA040765;
A01	GeneWise	gene	1043510	1044941	610.91	+	.	ID=BjuA040764;
A01	GeneWise	mRNA	1043510	1044941	610.91	+	.	ID=BjuA040764;Parent=BjuA040764;
A01	GeneWise	CDS	1043510	1043552	610.91	+	0	ID=BjuA040764.cds;Parent=BjuA040764;
A01	GeneWise	CDS	1044031	1044286	610.91	+	2	ID=BjuA040764.cds;Parent=BjuA040764;
A01	GeneWise	CDS	1044367	1044536	610.91	+	1	ID=BjuA040764.cds;Parent=BjuA040764;
A01	GeneWise	CDS	1044622	1044941	610.91	+	2	ID=BjuA040764.cds;Parent=BjuA040764;
A01	GeneWise	gene	1078491	1082139	1533.37	+	.	ID=BjuA040763;
A01	GeneWise	mRNA	1078491	1082139	1533.37	+	.	ID=BjuA040763;Parent=BjuA040763;
A01	GeneWise	CDS	1078491	1078607	1533.37	+	0	ID=BjuA040763.cds;Parent=BjuA040763;
A01	GeneWise	CDS	1078693	1078767	1533.37	+	0	ID=BjuA040763.cds;Parent=BjuA040763;
A01	GeneWise	CDS	1079081	1079224	1533.37	+	0	ID=BjuA040763.cds;Parent=BjuA040763;
A01	GeneWise	CDS	1079380	1079475	1533.37	+	0	ID=BjuA040763.cds;Parent=BjuA040763;
A01	GeneWise	CDS	1079552	1079683	1533.37	+	0	ID=BjuA040763.cds;Parent=BjuA040763;
A01	GeneWise	CDS	1079771	1079923	1533.37	+	0	ID=BjuA040763.cds;Parent=BjuA040763;
A01	GeneWise	CDS	1080009	1080050	1533.37	+	0	ID=BjuA040763.cds;Parent=BjuA040763;
A01	GeneWise	CDS	1080268	1080316	1533.37	+	0	ID=BjuA040763.cds;Parent=BjuA040763;
A01	GeneWise	CDS	1080437	1080529	1533.37	+	2	ID=BjuA040763.cds;Parent=BjuA040763;
A01	GeneWise	CDS	1080614	1080797	1533.37	+	2	ID=BjuA040763.cds;Parent=BjuA040763;
A01	GeneWise	CDS	1080872	1080995	1533.37	+	1	ID=BjuA040763.cds;Parent=BjuA040763;
A01	GeneWise	CDS	1081060	1082139	1533.37	+	0	ID=BjuA040763.cds;Parent=BjuA040763;
A01	GeneWise	gene	1117900	1118157	219.87	-	.	ID=BjuA040762;
A01	GeneWise	mRNA	1117900	1118157	219.87	-	.	ID=BjuA040762;Parent=BjuA040762;
A01	GeneWise	CDS	1117900	1118157	219.87	-	0	ID=BjuA040762.cds;Parent=BjuA040762;
A01	AUGUSTUS	gene	1136184	1136645	.	-	0	ID=BjuA040761;
A01	AUGUSTUS	mRNA	1136184	1136645	.	-	0	ID=BjuA040761;Parent=BjuA040761;
A01	AUGUSTUS	CDS	1136184	1136645	0.85	-	0	ID=BjuA040761.cds;Parent=BjuA040761;
A01	GeneWise	gene	1146543	1148315	497.58	+	.	ID=BjuA040760;
A01	GeneWise	mRNA	1146543	1148315	497.58	+	.	ID=BjuA040760;Parent=BjuA040760;
A01	GeneWise	CDS	1146543	1146627	497.58	+	0	ID=BjuA040760.cds;Parent=BjuA040760;
A01	GeneWise	CDS	1147038	1147363	497.58	+	2	ID=BjuA040760.cds;Parent=BjuA040760;
A01	GeneWise	CDS	1148076	1148315	497.58	+	0	ID=BjuA040760.cds;Parent=BjuA040760;
A01	AUGUSTUS	gene	1151370	1153089	.	+	0	ID=BjuA040759;
A01	AUGUSTUS	mRNA	1151370	1153089	.	+	0	ID=BjuA040759;Parent=BjuA040759;
A01	AUGUSTUS	CDS	1151370	1151420	0.93	+	0	ID=BjuA040759.cds;Parent=BjuA040759;
A01	AUGUSTUS	CDS	1151520	1151564	1	+	0	ID=BjuA040759.cds;Parent=BjuA040759;
A01	AUGUSTUS	CDS	1151651	1151740	1	+	0	ID=BjuA040759.cds;Parent=BjuA040759;
A01	AUGUSTUS	CDS	1151821	1151910	1	+	0	ID=BjuA040759.cds;Parent=BjuA040759;
A01	AUGUSTUS	CDS	1151986	1152125	1	+	0	ID=BjuA040759.cds;Parent=BjuA040759;
A01	AUGUSTUS	CDS	1152197	1152254	0.99	+	1	ID=BjuA040759.cds;Parent=BjuA040759;
A01	AUGUSTUS	CDS	1152326	1152374	1	+	0	ID=BjuA040759.cds;Parent=BjuA040759;
A01	AUGUSTUS	CDS	1152448	1152572	1	+	2	ID=BjuA040759.cds;Parent=BjuA040759;
A01	AUGUSTUS	CDS	1152643	1152720	1	+	0	ID=BjuA040759.cds;Parent=BjuA040759;
A01	AUGUSTUS	CDS	1152796	1152921	1	+	0	ID=BjuA040759.cds;Parent=BjuA040759;
A01	AUGUSTUS	CDS	1153000	1153089	0.99	+	0	ID=BjuA040759.cds;Parent=BjuA040759;
A01	GeneWise	gene	1154943	1156409	1081.34	-	.	ID=BjuA040758;
A01	GeneWise	mRNA	1154943	1156409	1081.34	-	.	ID=BjuA040758;Parent=BjuA040758;
A01	GeneWise	CDS	1154943	1156409	1081.34	-	0	ID=BjuA040758.cds;Parent=BjuA040758;
A01	GeneWise	gene	1166882	1168627	747.73	+	.	ID=BjuA040757;
A01	GeneWise	mRNA	1166882	1168627	747.73	+	.	ID=BjuA040757;Parent=BjuA040757;
A01	GeneWise	CDS	1166882	1167103	747.73	+	0	ID=BjuA040757.cds;Parent=BjuA040757;
A01	GeneWise	CDS	1167441	1167893	747.73	+	0	ID=BjuA040757.cds;Parent=BjuA040757;
A01	GeneWise	CDS	1167969	1168104	747.73	+	0	ID=BjuA040757.cds;Parent=BjuA040757;
A01	GeneWise	CDS	1168352	1168419	747.73	+	2	ID=BjuA040757.cds;Parent=BjuA040757;
A01	GeneWise	CDS	1168493	1168627	747.73	+	0	ID=BjuA040757.cds;Parent=BjuA040757;
A01	GeneWise	gene	1170970	1171821	538.99	+	.	ID=BjuA040756;
A01	GeneWise	mRNA	1170970	1171821	538.99	+	.	ID=BjuA040756;Parent=BjuA040756;
A01	GeneWise	CDS	1170970	1171105	538.99	+	0	ID=BjuA040756.cds;Parent=BjuA040756;
A01	GeneWise	CDS	1171253	1171821	538.99	+	2	ID=BjuA040756.cds;Parent=BjuA040756;
A01	GeneWise	gene	1171901	1172635	586.82	+	.	ID=BjuA040755;
A01	GeneWise	mRNA	1171901	1172635	586.82	+	.	ID=BjuA040755;Parent=BjuA040755;
A01	GeneWise	CDS	1171901	1172635	586.82	+	0	ID=BjuA040755.cds;Parent=BjuA040755;
A01	GeneWise	gene	1172975	1173604	407.37	+	.	ID=BjuA040754;
A01	GeneWise	mRNA	1172975	1173604	407.37	+	.	ID=BjuA040754;Parent=BjuA040754;
A01	GeneWise	CDS	1172975	1173208	407.37	+	0	ID=BjuA040754.cds;Parent=BjuA040754;
A01	GeneWise	CDS	1173293	1173604	407.37	+	0	ID=BjuA040754.cds;Parent=BjuA040754;
A01	GeneWise	gene	1177499	1179463	1512.45	+	.	ID=BjuA040753;
A01	GeneWise	mRNA	1177499	1179463	1512.45	+	.	ID=BjuA040753;Parent=BjuA040753;
A01	GeneWise	CDS	1177499	1179181	1512.45	+	0	ID=BjuA040753.cds;Parent=BjuA040753;
A01	GeneWise	CDS	1179257	1179463	1512.45	+	0	ID=BjuA040753.cds;Parent=BjuA040753;
A01	GeneWise	gene	1185984	1187213	643.77	+	.	ID=BjuA040752;
A01	GeneWise	mRNA	1185984	1187213	643.77	+	.	ID=BjuA040752;Parent=BjuA040752;
A01	GeneWise	CDS	1185984	1186040	643.77	+	0	ID=BjuA040752.cds;Parent=BjuA040752;
A01	GeneWise	CDS	1186147	1186323	643.77	+	0	ID=BjuA040752.cds;Parent=BjuA040752;
A01	GeneWise	CDS	1186398	1186496	643.77	+	0	ID=BjuA040752.cds;Parent=BjuA040752;
A01	GeneWise	CDS	1186583	1186828	643.77	+	0	ID=BjuA040752.cds;Parent=BjuA040752;
A01	GeneWise	CDS	1186914	1187213	643.77	+	0	ID=BjuA040752.cds;Parent=BjuA040752;
A01	GeneWise	gene	1195684	1196664	444.23	+	.	ID=BjuA040751;
A01	GeneWise	mRNA	1195684	1196664	444.23	+	.	ID=BjuA040751;Parent=BjuA040751;
A01	GeneWise	CDS	1195684	1195989	444.23	+	0	ID=BjuA040751.cds;Parent=BjuA040751;
A01	GeneWise	CDS	1196302	1196664	444.23	+	0	ID=BjuA040751.cds;Parent=BjuA040751;
A01	GeneWise	gene	1199217	1201766	712.56	+	.	ID=BjuA040750;
A01	GeneWise	mRNA	1199217	1201766	712.56	+	.	ID=BjuA040750;Parent=BjuA040750;
A01	GeneWise	CDS	1199217	1199867	712.56	+	0	ID=BjuA040750.cds;Parent=BjuA040750;
A01	GeneWise	CDS	1201142	1201231	712.56	+	0	ID=BjuA040750.cds;Parent=BjuA040750;
A01	GeneWise	CDS	1201463	1201530	712.56	+	0	ID=BjuA040750.cds;Parent=BjuA040750;
A01	GeneWise	CDS	1201631	1201766	712.56	+	1	ID=BjuA040750.cds;Parent=BjuA040750;
A01	GeneWise	gene	1202667	1204046	654.67	+	.	ID=BjuA040749;
A01	GeneWise	mRNA	1202667	1204046	654.67	+	.	ID=BjuA040749;Parent=BjuA040749;
A01	GeneWise	CDS	1202667	1203260	654.67	+	0	ID=BjuA040749.cds;Parent=BjuA040749;
A01	GeneWise	CDS	1203426	1203512	654.67	+	0	ID=BjuA040749.cds;Parent=BjuA040749;
A01	GeneWise	CDS	1203730	1203797	654.67	+	0	ID=BjuA040749.cds;Parent=BjuA040749;
A01	GeneWise	CDS	1203926	1204046	654.67	+	1	ID=BjuA040749.cds;Parent=BjuA040749;
A01	AUGUSTUS	gene	1204149	1206751	.	-	0	ID=BjuA040748;
A01	AUGUSTUS	mRNA	1204149	1206751	.	-	0	ID=BjuA040748;Parent=BjuA040748;
A01	AUGUSTUS	CDS	1206566	1206751	1	-	0	ID=BjuA040748.cds;Parent=BjuA040748;
A01	AUGUSTUS	CDS	1206405	1206500	1	-	0	ID=BjuA040748.cds;Parent=BjuA040748;
A01	AUGUSTUS	CDS	1205827	1206338	0.94	-	0	ID=BjuA040748.cds;Parent=BjuA040748;
A01	AUGUSTUS	CDS	1204983	1205313	1	-	1	ID=BjuA040748.cds;Parent=BjuA040748;
A01	AUGUSTUS	CDS	1204757	1204905	1	-	0	ID=BjuA040748.cds;Parent=BjuA040748;
A01	AUGUSTUS	CDS	1204149	1204680	1	-	1	ID=BjuA040748.cds;Parent=BjuA040748;
A01	GeneWise	gene	1211071	1211700	299.84	-	.	ID=BjuA040747;
A01	GeneWise	mRNA	1211071	1211700	299.84	-	.	ID=BjuA040747;Parent=BjuA040747;
A01	GeneWise	CDS	1211071	1211135	299.84	-	0	ID=BjuA040747.cds;Parent=BjuA040747;
A01	GeneWise	CDS	1211187	1211700	299.84	-	1	ID=BjuA040747.cds;Parent=BjuA040747;
A01	GeneWise	gene	1218236	1220753	1673.47	+	.	ID=BjuA040746;
A01	GeneWise	mRNA	1218236	1220753	1673.47	+	.	ID=BjuA040746;Parent=BjuA040746;
A01	GeneWise	CDS	1218236	1218286	1673.47	+	0	ID=BjuA040746.cds;Parent=BjuA040746;
A01	GeneWise	CDS	1218361	1218546	1673.47	+	0	ID=BjuA040746.cds;Parent=BjuA040746;
A01	GeneWise	CDS	1218716	1218823	1673.47	+	0	ID=BjuA040746.cds;Parent=BjuA040746;
A01	GeneWise	CDS	1218903	1220753	1673.47	+	0	ID=BjuA040746.cds;Parent=BjuA040746;
A01	GeneWise	gene	1223090	1224559	776.36	+	.	ID=BjuA040745;
A01	GeneWise	mRNA	1223090	1224559	776.36	+	.	ID=BjuA040745;Parent=BjuA040745;
A01	GeneWise	CDS	1223090	1223174	776.36	+	0	ID=BjuA040745.cds;Parent=BjuA040745;
A01	GeneWise	CDS	1223249	1223356	776.36	+	2	ID=BjuA040745.cds;Parent=BjuA040745;
A01	GeneWise	CDS	1223439	1223992	776.36	+	2	ID=BjuA040745.cds;Parent=BjuA040745;
A01	GeneWise	CDS	1224071	1224162	776.36	+	0	ID=BjuA040745.cds;Parent=BjuA040745;
A01	GeneWise	CDS	1224280	1224559	776.36	+	1	ID=BjuA040745.cds;Parent=BjuA040745;
A01	GeneWise	gene	1230166	1234383	2872.02	+	.	ID=BjuA040744;
A01	GeneWise	mRNA	1230166	1234383	2872.02	+	.	ID=BjuA040744;Parent=BjuA040744;
A01	GeneWise	CDS	1230166	1230587	2872.02	+	0	ID=BjuA040744.cds;Parent=BjuA040744;
A01	GeneWise	CDS	1230720	1233607	2872.02	+	1	ID=BjuA040744.cds;Parent=BjuA040744;
A01	GeneWise	CDS	1233691	1233827	2872.02	+	2	ID=BjuA040744.cds;Parent=BjuA040744;
A01	GeneWise	CDS	1233908	1233997	2872.02	+	0	ID=BjuA040744.cds;Parent=BjuA040744;
A01	GeneWise	CDS	1234079	1234255	2872.02	+	0	ID=BjuA040744.cds;Parent=BjuA040744;
A01	GeneWise	CDS	1234351	1234383	2872.02	+	0	ID=BjuA040744.cds;Parent=BjuA040744;
A01	GeneWise	gene	1234746	1235111	298.03	+	.	ID=BjuA040743;
A01	GeneWise	mRNA	1234746	1235111	298.03	+	.	ID=BjuA040743;Parent=BjuA040743;
A01	GeneWise	CDS	1234746	1235111	298.03	+	0	ID=BjuA040743.cds;Parent=BjuA040743;
A01	GeneWise	gene	1236371	1236739	293.43	+	.	ID=BjuA040742;
A01	GeneWise	mRNA	1236371	1236739	293.43	+	.	ID=BjuA040742;Parent=BjuA040742;
A01	GeneWise	CDS	1236371	1236739	293.43	+	0	ID=BjuA040742.cds;Parent=BjuA040742;
A01	GeneWise	gene	1237305	1237526	122.47	-	.	ID=BjuA040741;
A01	GeneWise	mRNA	1237305	1237526	122.47	-	.	ID=BjuA040741;Parent=BjuA040741;
A01	GeneWise	CDS	1237305	1237526	122.47	-	0	ID=BjuA040741.cds;Parent=BjuA040741;
A01	GeneWise	gene	1242004	1244537	972.55	+	.	ID=BjuA040740;
A01	GeneWise	mRNA	1242004	1244537	972.55	+	.	ID=BjuA040740;Parent=BjuA040740;
A01	GeneWise	CDS	1242004	1242109	972.55	+	0	ID=BjuA040740.cds;Parent=BjuA040740;
A01	GeneWise	CDS	1242186	1242280	972.55	+	2	ID=BjuA040740.cds;Parent=BjuA040740;
A01	GeneWise	CDS	1242368	1242459	972.55	+	0	ID=BjuA040740.cds;Parent=BjuA040740;
A01	GeneWise	CDS	1242543	1242636	972.55	+	1	ID=BjuA040740.cds;Parent=BjuA040740;
A01	GeneWise	CDS	1242711	1242783	972.55	+	0	ID=BjuA040740.cds;Parent=BjuA040740;
A01	GeneWise	CDS	1242863	1242995	972.55	+	2	ID=BjuA040740.cds;Parent=BjuA040740;
A01	GeneWise	CDS	1243076	1243250	972.55	+	1	ID=BjuA040740.cds;Parent=BjuA040740;
A01	GeneWise	CDS	1243694	1243834	972.55	+	0	ID=BjuA040740.cds;Parent=BjuA040740;
A01	GeneWise	CDS	1243928	1244293	972.55	+	0	ID=BjuA040740.cds;Parent=BjuA040740;
A01	GeneWise	CDS	1244373	1244537	972.55	+	0	ID=BjuA040740.cds;Parent=BjuA040740;
A01	GeneWise	gene	1245230	1255568	1549.21	+	.	ID=BjuA040739;
A01	GeneWise	mRNA	1245230	1255568	1549.21	+	.	ID=BjuA040739;Parent=BjuA040739;
A01	GeneWise	CDS	1245230	1245541	1549.21	+	0	ID=BjuA040739.cds;Parent=BjuA040739;
A01	GeneWise	CDS	1245897	1246163	1549.21	+	0	ID=BjuA040739.cds;Parent=BjuA040739;
A01	GeneWise	CDS	1246251	1246328	1549.21	+	0	ID=BjuA040739.cds;Parent=BjuA040739;
A01	GeneWise	CDS	1246416	1246475	1549.21	+	0	ID=BjuA040739.cds;Parent=BjuA040739;
A01	GeneWise	CDS	1246587	1246636	1549.21	+	0	ID=BjuA040739.cds;Parent=BjuA040739;
A01	GeneWise	CDS	1246715	1246814	1549.21	+	1	ID=BjuA040739.cds;Parent=BjuA040739;
A01	GeneWise	CDS	1246901	1246975	1549.21	+	0	ID=BjuA040739.cds;Parent=BjuA040739;
A01	GeneWise	CDS	1247113	1247190	1549.21	+	0	ID=BjuA040739.cds;Parent=BjuA040739;
A01	GeneWise	CDS	1247268	1247331	1549.21	+	0	ID=BjuA040739.cds;Parent=BjuA040739;
A01	GeneWise	CDS	1247412	1247815	1549.21	+	2	ID=BjuA040739.cds;Parent=BjuA040739;
A01	GeneWise	CDS	1247879	1247953	1549.21	+	0	ID=BjuA040739.cds;Parent=BjuA040739;
A01	GeneWise	CDS	1253516	1253590	1549.21	+	0	ID=BjuA040739.cds;Parent=BjuA040739;
A01	GeneWise	CDS	1253865	1253907	1549.21	+	0	ID=BjuA040739.cds;Parent=BjuA040739;
A01	GeneWise	CDS	1254028	1254073	1549.21	+	2	ID=BjuA040739.cds;Parent=BjuA040739;
A01	GeneWise	CDS	1254183	1254276	1549.21	+	1	ID=BjuA040739.cds;Parent=BjuA040739;
A01	GeneWise	CDS	1254367	1254419	1549.21	+	0	ID=BjuA040739.cds;Parent=BjuA040739;
A01	GeneWise	CDS	1254498	1254685	1549.21	+	1	ID=BjuA040739.cds;Parent=BjuA040739;
A01	GeneWise	CDS	1254772	1254864	1549.21	+	2	ID=BjuA040739.cds;Parent=BjuA040739;
A01	GeneWise	CDS	1254953	1255019	1549.21	+	2	ID=BjuA040739.cds;Parent=BjuA040739;
A01	GeneWise	CDS	1255111	1255177	1549.21	+	1	ID=BjuA040739.cds;Parent=BjuA040739;
A01	GeneWise	CDS	1255257	1255310	1549.21	+	0	ID=BjuA040739.cds;Parent=BjuA040739;
A01	GeneWise	CDS	1255428	1255568	1549.21	+	0	ID=BjuA040739.cds;Parent=BjuA040739;
A01	GeneWise	gene	1256987	1258214	716.94	+	.	ID=BjuA040738;
A01	GeneWise	mRNA	1256987	1258214	716.94	+	.	ID=BjuA040738;Parent=BjuA040738;
A01	GeneWise	CDS	1256987	1257211	716.94	+	0	ID=BjuA040738.cds;Parent=BjuA040738;
A01	GeneWise	CDS	1257287	1257478	716.94	+	0	ID=BjuA040738.cds;Parent=BjuA040738;
A01	GeneWise	CDS	1257553	1257718	716.94	+	0	ID=BjuA040738.cds;Parent=BjuA040738;
A01	GeneWise	CDS	1257805	1258214	716.94	+	2	ID=BjuA040738.cds;Parent=BjuA040738;
A01	GeneWise	gene	1263256	1266441	1411.10	+	.	ID=BjuA040737;
A01	GeneWise	mRNA	1263256	1266441	1411.10	+	.	ID=BjuA040737;Parent=BjuA040737;
A01	GeneWise	CDS	1263256	1263575	1411.10	+	0	ID=BjuA040737.cds;Parent=BjuA040737;
A01	GeneWise	CDS	1264267	1265339	1411.10	+	1	ID=BjuA040737.cds;Parent=BjuA040737;
A01	GeneWise	CDS	1265930	1266441	1411.10	+	2	ID=BjuA040737.cds;Parent=BjuA040737;
A01	GeneWise	gene	1269249	1273970	1101.70	+	.	ID=BjuA040736;
A01	GeneWise	mRNA	1269249	1273970	1101.70	+	.	ID=BjuA040736;Parent=BjuA040736;
A01	GeneWise	CDS	1269249	1269490	1101.70	+	0	ID=BjuA040736.cds;Parent=BjuA040736;
A01	GeneWise	CDS	1270604	1270928	1101.70	+	1	ID=BjuA040736.cds;Parent=BjuA040736;
A01	GeneWise	CDS	1271006	1271155	1101.70	+	0	ID=BjuA040736.cds;Parent=BjuA040736;
A01	GeneWise	CDS	1271246	1271548	1101.70	+	0	ID=BjuA040736.cds;Parent=BjuA040736;
A01	GeneWise	CDS	1272058	1272147	1101.70	+	0	ID=BjuA040736.cds;Parent=BjuA040736;
A01	GeneWise	CDS	1272296	1272374	1101.70	+	0	ID=BjuA040736.cds;Parent=BjuA040736;
A01	GeneWise	CDS	1273186	1273292	1101.70	+	2	ID=BjuA040736.cds;Parent=BjuA040736;
A01	GeneWise	CDS	1273405	1273535	1101.70	+	0	ID=BjuA040736.cds;Parent=BjuA040736;
A01	GeneWise	CDS	1273856	1273970	1101.70	+	1	ID=BjuA040736.cds;Parent=BjuA040736;
A01	GeneWise	gene	1280518	1284558	1411.23	+	.	ID=BjuA040735;
A01	GeneWise	mRNA	1280518	1284558	1411.23	+	.	ID=BjuA040735;Parent=BjuA040735;
A01	GeneWise	CDS	1280518	1280703	1411.23	+	0	ID=BjuA040735.cds;Parent=BjuA040735;
A01	GeneWise	CDS	1281352	1281444	1411.23	+	0	ID=BjuA040735.cds;Parent=BjuA040735;
A01	GeneWise	CDS	1282133	1282220	1411.23	+	0	ID=BjuA040735.cds;Parent=BjuA040735;
A01	GeneWise	CDS	1282298	1282416	1411.23	+	2	ID=BjuA040735.cds;Parent=BjuA040735;
A01	GeneWise	CDS	1282502	1282666	1411.23	+	0	ID=BjuA040735.cds;Parent=BjuA040735;
A01	GeneWise	CDS	1282748	1282926	1411.23	+	0	ID=BjuA040735.cds;Parent=BjuA040735;
A01	GeneWise	CDS	1283015	1283124	1411.23	+	1	ID=BjuA040735.cds;Parent=BjuA040735;
A01	GeneWise	CDS	1283204	1283313	1411.23	+	2	ID=BjuA040735.cds;Parent=BjuA040735;
A01	GeneWise	CDS	1283399	1283509	1411.23	+	0	ID=BjuA040735.cds;Parent=BjuA040735;
A01	GeneWise	CDS	1283585	1283698	1411.23	+	0	ID=BjuA040735.cds;Parent=BjuA040735;
A01	GeneWise	CDS	1283785	1284324	1411.23	+	0	ID=BjuA040735.cds;Parent=BjuA040735;
A01	GeneWise	CDS	1284421	1284558	1411.23	+	0	ID=BjuA040735.cds;Parent=BjuA040735;
A01	GeneWise	gene	1286671	1294426	896.76	+	.	ID=BjuA040734;
A01	GeneWise	mRNA	1286671	1294426	896.76	+	.	ID=BjuA040734;Parent=BjuA040734;
A01	GeneWise	CDS	1286671	1287001	896.76	+	0	ID=BjuA040734.cds;Parent=BjuA040734;
A01	GeneWise	CDS	1287082	1287116	896.76	+	2	ID=BjuA040734.cds;Parent=BjuA040734;
A01	GeneWise	CDS	1287200	1287278	896.76	+	0	ID=BjuA040734.cds;Parent=BjuA040734;
A01	GeneWise	CDS	1287354	1287443	896.76	+	2	ID=BjuA040734.cds;Parent=BjuA040734;
A01	GeneWise	CDS	1287545	1287620	896.76	+	2	ID=BjuA040734.cds;Parent=BjuA040734;
A01	GeneWise	CDS	1291751	1291829	896.76	+	1	ID=BjuA040734.cds;Parent=BjuA040734;
A01	GeneWise	CDS	1291940	1292068	896.76	+	0	ID=BjuA040734.cds;Parent=BjuA040734;
A01	GeneWise	CDS	1292221	1292319	896.76	+	0	ID=BjuA040734.cds;Parent=BjuA040734;
A01	GeneWise	CDS	1292464	1292568	896.76	+	0	ID=BjuA040734.cds;Parent=BjuA040734;
A01	GeneWise	CDS	1292663	1292809	896.76	+	0	ID=BjuA040734.cds;Parent=BjuA040734;
A01	GeneWise	CDS	1292999	1293091	896.76	+	0	ID=BjuA040734.cds;Parent=BjuA040734;
A01	GeneWise	CDS	1293312	1293363	896.76	+	0	ID=BjuA040734.cds;Parent=BjuA040734;
A01	GeneWise	CDS	1293462	1293573	896.76	+	2	ID=BjuA040734.cds;Parent=BjuA040734;
A01	GeneWise	CDS	1293705	1293978	896.76	+	1	ID=BjuA040734.cds;Parent=BjuA040734;
A01	GeneWise	CDS	1294051	1294121	896.76	+	0	ID=BjuA040734.cds;Parent=BjuA040734;
A01	GeneWise	CDS	1294218	1294260	896.76	+	1	ID=BjuA040734.cds;Parent=BjuA040734;
A01	GeneWise	CDS	1294331	1294426	896.76	+	0	ID=BjuA040734.cds;Parent=BjuA040734;
A01	GeneWise	gene	1300037	1301354	670.71	+	.	ID=BjuA040733;
A01	GeneWise	mRNA	1300037	1301354	670.71	+	.	ID=BjuA040733;Parent=BjuA040733;
A01	GeneWise	CDS	1300037	1300586	670.71	+	0	ID=BjuA040733.cds;Parent=BjuA040733;
A01	GeneWise	CDS	1300966	1301354	670.71	+	2	ID=BjuA040733.cds;Parent=BjuA040733;
A01	AUGUSTUS	gene	1303913	1306538	.	-	0	ID=BjuA040732;
A01	AUGUSTUS	mRNA	1303913	1306538	.	-	0	ID=BjuA040732;Parent=BjuA040732;
A01	AUGUSTUS	CDS	1306278	1306538	0.98	-	0	ID=BjuA040732.cds;Parent=BjuA040732;
A01	AUGUSTUS	CDS	1305797	1305893	1	-	0	ID=BjuA040732.cds;Parent=BjuA040732;
A01	AUGUSTUS	CDS	1305510	1305716	0.86	-	2	ID=BjuA040732.cds;Parent=BjuA040732;
A01	AUGUSTUS	CDS	1305310	1305434	1	-	2	ID=BjuA040732.cds;Parent=BjuA040732;
A01	AUGUSTUS	CDS	1305133	1305237	1	-	0	ID=BjuA040732.cds;Parent=BjuA040732;
A01	AUGUSTUS	CDS	1304881	1305053	0.99	-	0	ID=BjuA040732.cds;Parent=BjuA040732;
A01	AUGUSTUS	CDS	1304707	1304797	0.99	-	1	ID=BjuA040732.cds;Parent=BjuA040732;
A01	AUGUSTUS	CDS	1304241	1304390	1	-	0	ID=BjuA040732.cds;Parent=BjuA040732;
A01	AUGUSTUS	CDS	1303913	1304149	1	-	0	ID=BjuA040732.cds;Parent=BjuA040732;
A01	GeneWise	gene	1309292	1310064	460.59	+	.	ID=BjuA040731;
A01	GeneWise	mRNA	1309292	1310064	460.59	+	.	ID=BjuA040731;Parent=BjuA040731;
A01	GeneWise	CDS	1309292	1309504	460.59	+	0	ID=BjuA040731.cds;Parent=BjuA040731;
A01	GeneWise	CDS	1309573	1310064	460.59	+	0	ID=BjuA040731.cds;Parent=BjuA040731;
A01	GeneWise	gene	1310612	1311390	423.32	-	.	ID=BjuA040730;
A01	GeneWise	mRNA	1310612	1311390	423.32	-	.	ID=BjuA040730;Parent=BjuA040730;
A01	GeneWise	CDS	1310973	1311390	0.00	-	0	ID=BjuA040730.cds;Parent=BjuA040730;
A01	GeneWise	CDS	1310612	1310823	0.00	-	2	ID=BjuA040730.cds;Parent=BjuA040730;
A01	GeneWise	gene	1313663	1314804	249.73	-	.	ID=BjuA040729;
A01	GeneWise	mRNA	1313663	1314804	249.73	-	.	ID=BjuA040729;Parent=BjuA040729;
A01	GeneWise	CDS	1314736	1314804	0.00	-	0	ID=BjuA040729.cds;Parent=BjuA040729;
A01	GeneWise	CDS	1314125	1314317	0.00	-	0	ID=BjuA040729.cds;Parent=BjuA040729;
A01	GeneWise	CDS	1314010	1314052	0.00	-	2	ID=BjuA040729.cds;Parent=BjuA040729;
A01	GeneWise	CDS	1313663	1313744	0.00	-	1	ID=BjuA040729.cds;Parent=BjuA040729;
A01	AUGUSTUS	gene	1337690	1341444	.	-	0	ID=BjuA002957;
A01	AUGUSTUS	mRNA	1337690	1341444	.	-	0	ID=BjuA002957;Parent=BjuA002957;
A01	AUGUSTUS	CDS	1341188	1341444	0.94	-	0	ID=BjuA002957.cds;Parent=BjuA002957;
A01	AUGUSTUS	CDS	1341042	1341123	1	-	1	ID=BjuA002957.cds;Parent=BjuA002957;
A01	AUGUSTUS	CDS	1340439	1340954	0.95	-	0	ID=BjuA002957.cds;Parent=BjuA002957;
A01	AUGUSTUS	CDS	1340059	1340227	1	-	0	ID=BjuA002957.cds;Parent=BjuA002957;
A01	AUGUSTUS	CDS	1339809	1339961	1	-	2	ID=BjuA002957.cds;Parent=BjuA002957;
A01	AUGUSTUS	CDS	1339548	1339645	1	-	2	ID=BjuA002957.cds;Parent=BjuA002957;
A01	AUGUSTUS	CDS	1339298	1339389	0.99	-	0	ID=BjuA002957.cds;Parent=BjuA002957;
A01	AUGUSTUS	CDS	1339085	1339155	1	-	1	ID=BjuA002957.cds;Parent=BjuA002957;
A01	AUGUSTUS	CDS	1338850	1338985	1	-	2	ID=BjuA002957.cds;Parent=BjuA002957;
A01	AUGUSTUS	CDS	1338625	1338684	0.99	-	1	ID=BjuA002957.cds;Parent=BjuA002957;
A01	AUGUSTUS	CDS	1338462	1338544	1	-	1	ID=BjuA002957.cds;Parent=BjuA002957;
A01	AUGUSTUS	CDS	1338291	1338367	0.86	-	2	ID=BjuA002957.cds;Parent=BjuA002957;
A01	AUGUSTUS	CDS	1338098	1338168	1	-	0	ID=BjuA002957.cds;Parent=BjuA002957;
A01	AUGUSTUS	CDS	1337954	1338011	1	-	1	ID=BjuA002957.cds;Parent=BjuA002957;
A01	AUGUSTUS	CDS	1337690	1337803	1	-	0	ID=BjuA002957.cds;Parent=BjuA002957;
A01	AUGUSTUS	gene	1342057	1344406	.	-	0	ID=BjuA002958;
A01	AUGUSTUS	mRNA	1342057	1344406	.	-	0	ID=BjuA002958;Parent=BjuA002958;
A01	AUGUSTUS	CDS	1344239	1344406	0.99	-	0	ID=BjuA002958.cds;Parent=BjuA002958;
A01	AUGUSTUS	CDS	1344021	1344146	0.99	-	0	ID=BjuA002958.cds;Parent=BjuA002958;
A01	AUGUSTUS	CDS	1343805	1343950	0.73	-	0	ID=BjuA002958.cds;Parent=BjuA002958;
A01	AUGUSTUS	CDS	1343526	1343685	0.66	-	1	ID=BjuA002958.cds;Parent=BjuA002958;
A01	AUGUSTUS	CDS	1343316	1343432	1	-	0	ID=BjuA002958.cds;Parent=BjuA002958;
A01	AUGUSTUS	CDS	1343181	1343234	1	-	0	ID=BjuA002958.cds;Parent=BjuA002958;
A01	AUGUSTUS	CDS	1343027	1343098	1	-	0	ID=BjuA002958.cds;Parent=BjuA002958;
A01	AUGUSTUS	CDS	1342740	1342945	1	-	0	ID=BjuA002958.cds;Parent=BjuA002958;
A01	AUGUSTUS	CDS	1342568	1342662	0.97	-	1	ID=BjuA002958.cds;Parent=BjuA002958;
A01	AUGUSTUS	CDS	1342251	1342481	0.99	-	2	ID=BjuA002958.cds;Parent=BjuA002958;
A01	AUGUSTUS	CDS	1342057	1342172	0.94	-	2	ID=BjuA002958.cds;Parent=BjuA002958;
A01	AUGUSTUS	gene	1344757	1348632	.	+	0	ID=BjuA002959;
A01	AUGUSTUS	mRNA	1344757	1348632	.	+	0	ID=BjuA002959;Parent=BjuA002959;
A01	AUGUSTUS	CDS	1344757	1345356	0.4	+	0	ID=BjuA002959.cds;Parent=BjuA002959;
A01	AUGUSTUS	CDS	1345432	1347699	0.96	+	0	ID=BjuA002959.cds;Parent=BjuA002959;
A01	AUGUSTUS	CDS	1348117	1348632	1	+	0	ID=BjuA002959.cds;Parent=BjuA002959;
A01	GeneWise	gene	1360059	1360607	406.89	+	.	ID=BjuA002960;
A01	GeneWise	mRNA	1360059	1360607	406.89	+	.	ID=BjuA002960;Parent=BjuA002960;
A01	GeneWise	CDS	1360059	1360607	406.89	+	0	ID=BjuA002960.cds;Parent=BjuA002960;
A01	GeneWise	gene	1364681	1368598	2038.20	-	.	ID=BjuA002961;
A01	GeneWise	mRNA	1364681	1368598	2038.20	-	.	ID=BjuA002961;Parent=BjuA002961;
A01	GeneWise	CDS	1367834	1368598	2038.20	-	0	ID=BjuA002961.cds;Parent=BjuA002961;
A01	GeneWise	CDS	1367437	1367751	2038.20	-	0	ID=BjuA002961.cds;Parent=BjuA002961;
A01	GeneWise	CDS	1365768	1366694	2038.20	-	0	ID=BjuA002961.cds;Parent=BjuA002961;
A01	GeneWise	CDS	1364795	1365345	2038.20	-	0	ID=BjuA002961.cds;Parent=BjuA002961;
A01	GeneWise	CDS	1364681	1364702	2038.20	-	1	ID=BjuA002961.cds;Parent=BjuA002961;
A01	GeneWise	gene	1372452	1374005	346.62	+	.	ID=BjuA002962;
A01	GeneWise	mRNA	1372452	1374005	346.62	+	.	ID=BjuA002962;Parent=BjuA002962;
A01	GeneWise	CDS	1372452	1374005	346.62	+	0	ID=BjuA002962.cds;Parent=BjuA002962;
A01	AUGUSTUS	gene	1375671	1377118	.	-	0	ID=BjuA002963;
A01	AUGUSTUS	mRNA	1375671	1377118	.	-	0	ID=BjuA002963;Parent=BjuA002963;
A01	AUGUSTUS	CDS	1376679	1377118	0.99	-	0	ID=BjuA002963.cds;Parent=BjuA002963;
A01	AUGUSTUS	CDS	1375671	1376007	0.99	-	1	ID=BjuA002963.cds;Parent=BjuA002963;
A01	AUGUSTUS	gene	1378338	1381744	.	+	0	ID=BjuA002964;
A01	AUGUSTUS	mRNA	1378338	1381744	.	+	0	ID=BjuA002964;Parent=BjuA002964;
A01	AUGUSTUS	CDS	1378338	1378451	0.88	+	0	ID=BjuA002964.cds;Parent=BjuA002964;
A01	AUGUSTUS	CDS	1378537	1378735	0.96	+	0	ID=BjuA002964.cds;Parent=BjuA002964;
A01	AUGUSTUS	CDS	1379022	1380726	1	+	2	ID=BjuA002964.cds;Parent=BjuA002964;
A01	AUGUSTUS	CDS	1380827	1380875	0.98	+	1	ID=BjuA002964.cds;Parent=BjuA002964;
A01	AUGUSTUS	CDS	1381382	1381744	1	+	0	ID=BjuA002964.cds;Parent=BjuA002964;
A01	GeneWise	gene	1385630	1385941	249.83	-	.	ID=BjuA002965;
A01	GeneWise	mRNA	1385630	1385941	249.83	-	.	ID=BjuA002965;Parent=BjuA002965;
A01	GeneWise	CDS	1385630	1385941	249.83	-	0	ID=BjuA002965.cds;Parent=BjuA002965;
A01	GeneWise	gene	1393407	1394441	644.70	-	.	ID=BjuA002966;
A01	GeneWise	mRNA	1393407	1394441	644.70	-	.	ID=BjuA002966;Parent=BjuA002966;
A01	GeneWise	CDS	1393741	1394441	644.70	-	0	ID=BjuA002966.cds;Parent=BjuA002966;
A01	GeneWise	CDS	1393407	1393578	644.70	-	1	ID=BjuA002966.cds;Parent=BjuA002966;
A01	AUGUSTUS	gene	1395406	1397472	.	+	0	ID=BjuA002967;
A01	AUGUSTUS	mRNA	1395406	1397472	.	+	0	ID=BjuA002967;Parent=BjuA002967;
A01	AUGUSTUS	CDS	1395406	1395565	0.99	+	0	ID=BjuA002967.cds;Parent=BjuA002967;
A01	AUGUSTUS	CDS	1395745	1396155	0.96	+	2	ID=BjuA002967.cds;Parent=BjuA002967;
A01	AUGUSTUS	CDS	1396251	1396336	1	+	2	ID=BjuA002967.cds;Parent=BjuA002967;
A01	AUGUSTUS	CDS	1396551	1396861	0.99	+	0	ID=BjuA002967.cds;Parent=BjuA002967;
A01	AUGUSTUS	CDS	1396952	1397023	1	+	1	ID=BjuA002967.cds;Parent=BjuA002967;
A01	AUGUSTUS	CDS	1397121	1397472	0.99	+	1	ID=BjuA002967.cds;Parent=BjuA002967;
A01	GeneWise	gene	1416851	1417365	226.23	-	.	ID=BjuA002968;
A01	GeneWise	mRNA	1416851	1417365	226.23	-	.	ID=BjuA002968;Parent=BjuA002968;
A01	GeneWise	CDS	1417289	1417365	226.23	-	0	ID=BjuA002968.cds;Parent=BjuA002968;
A01	GeneWise	CDS	1417065	1417195	226.23	-	1	ID=BjuA002968.cds;Parent=BjuA002968;
A01	GeneWise	CDS	1416851	1416987	226.23	-	2	ID=BjuA002968.cds;Parent=BjuA002968;
A01	AUGUSTUS	gene	1417717	1420161	.	+	0	ID=BjuA002969;
A01	AUGUSTUS	mRNA	1417717	1420161	.	+	0	ID=BjuA002969;Parent=BjuA002969;
A01	AUGUSTUS	CDS	1417717	1417824	1	+	0	ID=BjuA002969.cds;Parent=BjuA002969;
A01	AUGUSTUS	CDS	1417889	1418000	0.99	+	0	ID=BjuA002969.cds;Parent=BjuA002969;
A01	AUGUSTUS	CDS	1418082	1418303	1	+	2	ID=BjuA002969.cds;Parent=BjuA002969;
A01	AUGUSTUS	CDS	1418394	1418479	1	+	2	ID=BjuA002969.cds;Parent=BjuA002969;
A01	AUGUSTUS	CDS	1418546	1418661	0.82	+	0	ID=BjuA002969.cds;Parent=BjuA002969;
A01	AUGUSTUS	CDS	1418745	1418825	0.99	+	1	ID=BjuA002969.cds;Parent=BjuA002969;
A01	AUGUSTUS	CDS	1418897	1419100	0.99	+	1	ID=BjuA002969.cds;Parent=BjuA002969;
A01	AUGUSTUS	CDS	1419181	1419332	0.58	+	1	ID=BjuA002969.cds;Parent=BjuA002969;
A01	AUGUSTUS	CDS	1419423	1420012	0.55	+	2	ID=BjuA002969.cds;Parent=BjuA002969;
A01	AUGUSTUS	CDS	1420090	1420161	1	+	0	ID=BjuA002969.cds;Parent=BjuA002969;
A01	GeneWise	gene	1422254	1422730	353.79	+	.	ID=BjuA002970;
A01	GeneWise	mRNA	1422254	1422730	353.79	+	.	ID=BjuA002970;Parent=BjuA002970;
A01	GeneWise	CDS	1422254	1422730	353.79	+	0	ID=BjuA002970.cds;Parent=BjuA002970;
A01	GeneWise	gene	1425450	1426289	623.08	+	.	ID=BjuA002971;
A01	GeneWise	mRNA	1425450	1426289	623.08	+	.	ID=BjuA002971;Parent=BjuA002971;
A01	GeneWise	CDS	1425450	1426289	623.08	+	0	ID=BjuA002971.cds;Parent=BjuA002971;
A01	GeneWise	gene	1428330	1429812	739.00	+	.	ID=BjuA002972;
A01	GeneWise	mRNA	1428330	1429812	739.00	+	.	ID=BjuA002972;Parent=BjuA002972;
A01	GeneWise	CDS	1428330	1429096	0.00	+	0	ID=BjuA002972.cds;Parent=BjuA002972;
A01	GeneWise	CDS	1429680	1429812	0.00	+	1	ID=BjuA002972.cds;Parent=BjuA002972;
A01	GeneWise	gene	1430485	1432106	608.08	-	.	ID=BjuA002973;
A01	GeneWise	mRNA	1430485	1432106	608.08	-	.	ID=BjuA002973;Parent=BjuA002973;
A01	GeneWise	CDS	1432031	1432106	608.08	-	0	ID=BjuA002973.cds;Parent=BjuA002973;
A01	GeneWise	CDS	1431792	1431951	608.08	-	2	ID=BjuA002973.cds;Parent=BjuA002973;
A01	GeneWise	CDS	1431628	1431707	608.08	-	1	ID=BjuA002973.cds;Parent=BjuA002973;
A01	GeneWise	CDS	1431373	1431433	608.08	-	2	ID=BjuA002973.cds;Parent=BjuA002973;
A01	GeneWise	CDS	1431182	1431297	608.08	-	1	ID=BjuA002973.cds;Parent=BjuA002973;
A01	GeneWise	CDS	1430949	1431084	608.08	-	2	ID=BjuA002973.cds;Parent=BjuA002973;
A01	GeneWise	CDS	1430618	1430868	608.08	-	1	ID=BjuA002973.cds;Parent=BjuA002973;
A01	GeneWise	CDS	1430485	1430519	608.08	-	2	ID=BjuA002973.cds;Parent=BjuA002973;
A01	GeneWise	gene	1433772	1434017	188.92	+	.	ID=BjuA002974;
A01	GeneWise	mRNA	1433772	1434017	188.92	+	.	ID=BjuA002974;Parent=BjuA002974;
A01	GeneWise	CDS	1433772	1434017	188.92	+	0	ID=BjuA002974.cds;Parent=BjuA002974;
A01	GeneWise	gene	1434279	1435652	532.20	-	.	ID=BjuA002975;
A01	GeneWise	mRNA	1434279	1435652	532.20	-	.	ID=BjuA002975;Parent=BjuA002975;
A01	GeneWise	CDS	1435540	1435652	532.20	-	0	ID=BjuA002975.cds;Parent=BjuA002975;
A01	GeneWise	CDS	1435334	1435458	532.20	-	1	ID=BjuA002975.cds;Parent=BjuA002975;
A01	GeneWise	CDS	1435214	1435263	532.20	-	2	ID=BjuA002975.cds;Parent=BjuA002975;
A01	GeneWise	CDS	1435066	1435131	532.20	-	0	ID=BjuA002975.cds;Parent=BjuA002975;
A01	GeneWise	CDS	1434865	1434993	532.20	-	0	ID=BjuA002975.cds;Parent=BjuA002975;
A01	GeneWise	CDS	1434712	1434791	532.20	-	0	ID=BjuA002975.cds;Parent=BjuA002975;
A01	GeneWise	CDS	1434538	1434640	532.20	-	1	ID=BjuA002975.cds;Parent=BjuA002975;
A01	GeneWise	CDS	1434279	1434452	532.20	-	0	ID=BjuA002975.cds;Parent=BjuA002975;
A01	AUGUSTUS	gene	1436578	1438113	.	+	0	ID=BjuA002976;
A01	AUGUSTUS	mRNA	1436578	1438113	.	+	0	ID=BjuA002976;Parent=BjuA002976;
A01	AUGUSTUS	CDS	1436578	1436676	0.99	+	0	ID=BjuA002976.cds;Parent=BjuA002976;
A01	AUGUSTUS	CDS	1436807	1436894	1	+	0	ID=BjuA002976.cds;Parent=BjuA002976;
A01	AUGUSTUS	CDS	1436991	1437164	1	+	2	ID=BjuA002976.cds;Parent=BjuA002976;
A01	AUGUSTUS	CDS	1437703	1437767	1	+	2	ID=BjuA002976.cds;Parent=BjuA002976;
A01	AUGUSTUS	CDS	1437856	1437921	0.99	+	0	ID=BjuA002976.cds;Parent=BjuA002976;
A01	AUGUSTUS	CDS	1438012	1438113	0.53	+	0	ID=BjuA002976.cds;Parent=BjuA002976;
A01	GeneWise	gene	1438553	1439038	307.27	-	.	ID=BjuA002977;
A01	GeneWise	mRNA	1438553	1439038	307.27	-	.	ID=BjuA002977;Parent=BjuA002977;
A01	GeneWise	CDS	1438553	1439038	0.00	-	0	ID=BjuA002977.cds;Parent=BjuA002977;
A01	GeneWise	gene	1439101	1440456	712.86	-	.	ID=BjuA002978;
A01	GeneWise	mRNA	1439101	1440456	712.86	-	.	ID=BjuA002978;Parent=BjuA002978;
A01	GeneWise	CDS	1440382	1440456	712.86	-	0	ID=BjuA002978.cds;Parent=BjuA002978;
A01	GeneWise	CDS	1439696	1440035	712.86	-	0	ID=BjuA002978.cds;Parent=BjuA002978;
A01	GeneWise	CDS	1439101	1439603	712.86	-	2	ID=BjuA002978.cds;Parent=BjuA002978;
A01	AUGUSTUS	gene	1444344	1448442	.	+	0	ID=BjuA002979;
A01	AUGUSTUS	mRNA	1444344	1448442	.	+	0	ID=BjuA002979;Parent=BjuA002979;
A01	AUGUSTUS	CDS	1444344	1444433	0.61	+	0	ID=BjuA002979.cds;Parent=BjuA002979;
A01	AUGUSTUS	CDS	1444508	1444577	0.94	+	0	ID=BjuA002979.cds;Parent=BjuA002979;
A01	AUGUSTUS	CDS	1445914	1446344	0.97	+	2	ID=BjuA002979.cds;Parent=BjuA002979;
A01	AUGUSTUS	CDS	1446917	1447329	1	+	0	ID=BjuA002979.cds;Parent=BjuA002979;
A01	AUGUSTUS	CDS	1447434	1447543	0.97	+	1	ID=BjuA002979.cds;Parent=BjuA002979;
A01	AUGUSTUS	CDS	1447701	1447772	0.99	+	2	ID=BjuA002979.cds;Parent=BjuA002979;
A01	AUGUSTUS	CDS	1447890	1447996	0.68	+	2	ID=BjuA002979.cds;Parent=BjuA002979;
A01	AUGUSTUS	CDS	1448214	1448307	0.98	+	0	ID=BjuA002979.cds;Parent=BjuA002979;
A01	AUGUSTUS	CDS	1448390	1448442	1	+	2	ID=BjuA002979.cds;Parent=BjuA002979;
A01	GeneWise	gene	1452546	1455139	833.51	-	.	ID=BjuA002980;
A01	GeneWise	mRNA	1452546	1455139	833.51	-	.	ID=BjuA002980;Parent=BjuA002980;
A01	GeneWise	CDS	1454488	1455139	833.51	-	0	ID=BjuA002980.cds;Parent=BjuA002980;
A01	GeneWise	CDS	1454025	1454125	833.51	-	2	ID=BjuA002980.cds;Parent=BjuA002980;
A01	GeneWise	CDS	1452546	1452875	833.51	-	0	ID=BjuA002980.cds;Parent=BjuA002980;
A01	GeneWise	gene	1484495	1485267	309.59	-	.	ID=BjuA002981;
A01	GeneWise	mRNA	1484495	1485267	309.59	-	.	ID=BjuA002981;Parent=BjuA002981;
A01	GeneWise	CDS	1484565	1485267	309.59	-	0	ID=BjuA002981.cds;Parent=BjuA002981;
A01	GeneWise	CDS	1484495	1484496	309.59	-	2	ID=BjuA002981.cds;Parent=BjuA002981;
A01	GeneWise	gene	1491482	1494330	1131.29	-	.	ID=BjuA002982;
A01	GeneWise	mRNA	1491482	1494330	1131.29	-	.	ID=BjuA002982;Parent=BjuA002982;
A01	GeneWise	CDS	1493884	1494330	1131.29	-	0	ID=BjuA002982.cds;Parent=BjuA002982;
A01	GeneWise	CDS	1492955	1493459	1131.29	-	0	ID=BjuA002982.cds;Parent=BjuA002982;
A01	GeneWise	CDS	1492758	1492884	1131.29	-	2	ID=BjuA002982.cds;Parent=BjuA002982;
A01	GeneWise	CDS	1492578	1492668	1131.29	-	1	ID=BjuA002982.cds;Parent=BjuA002982;
A01	GeneWise	CDS	1492033	1492104	1131.29	-	0	ID=BjuA002982.cds;Parent=BjuA002982;
A01	GeneWise	CDS	1491482	1491736	1131.29	-	0	ID=BjuA002982.cds;Parent=BjuA002982;
A01	GeneWise	gene	1495640	1497991	1044.94	-	.	ID=BjuA002983;
A01	GeneWise	mRNA	1495640	1497991	1044.94	-	.	ID=BjuA002983;Parent=BjuA002983;
A01	GeneWise	CDS	1497669	1497991	1044.94	-	0	ID=BjuA002983.cds;Parent=BjuA002983;
A01	GeneWise	CDS	1497385	1497520	1044.94	-	1	ID=BjuA002983.cds;Parent=BjuA002983;
A01	GeneWise	CDS	1497059	1497294	1044.94	-	0	ID=BjuA002983.cds;Parent=BjuA002983;
A01	GeneWise	CDS	1496762	1496986	1044.94	-	1	ID=BjuA002983.cds;Parent=BjuA002983;
A01	GeneWise	CDS	1496551	1496686	1044.94	-	1	ID=BjuA002983.cds;Parent=BjuA002983;
A01	GeneWise	CDS	1496408	1496481	1044.94	-	0	ID=BjuA002983.cds;Parent=BjuA002983;
A01	GeneWise	CDS	1496226	1496325	1044.94	-	1	ID=BjuA002983.cds;Parent=BjuA002983;
A01	GeneWise	CDS	1496089	1496146	1044.94	-	0	ID=BjuA002983.cds;Parent=BjuA002983;
A01	GeneWise	CDS	1495936	1496007	1044.94	-	2	ID=BjuA002983.cds;Parent=BjuA002983;
A01	GeneWise	CDS	1495640	1495866	1044.94	-	2	ID=BjuA002983.cds;Parent=BjuA002983;
A01	GeneWise	gene	1501104	1504003	795.49	-	.	ID=BjuA002984;
A01	GeneWise	mRNA	1501104	1504003	795.49	-	.	ID=BjuA002984;Parent=BjuA002984;
A01	GeneWise	CDS	1503976	1504003	795.49	-	0	ID=BjuA002984.cds;Parent=BjuA002984;
A01	GeneWise	CDS	1503690	1503831	795.49	-	2	ID=BjuA002984.cds;Parent=BjuA002984;
A01	GeneWise	CDS	1503429	1503591	795.49	-	1	ID=BjuA002984.cds;Parent=BjuA002984;
A01	GeneWise	CDS	1503239	1503304	795.49	-	0	ID=BjuA002984.cds;Parent=BjuA002984;
A01	GeneWise	CDS	1503057	1503154	795.49	-	0	ID=BjuA002984.cds;Parent=BjuA002984;
A01	GeneWise	CDS	1502814	1502931	795.49	-	1	ID=BjuA002984.cds;Parent=BjuA002984;
A01	GeneWise	CDS	1502518	1502724	795.49	-	0	ID=BjuA002984.cds;Parent=BjuA002984;
A01	GeneWise	CDS	1502342	1502418	795.49	-	0	ID=BjuA002984.cds;Parent=BjuA002984;
A01	GeneWise	CDS	1501997	1502090	795.49	-	1	ID=BjuA002984.cds;Parent=BjuA002984;
A01	GeneWise	CDS	1501695	1501760	795.49	-	0	ID=BjuA002984.cds;Parent=BjuA002984;
A01	GeneWise	CDS	1501487	1501564	795.49	-	0	ID=BjuA002984.cds;Parent=BjuA002984;
A01	GeneWise	CDS	1501290	1501391	795.49	-	0	ID=BjuA002984.cds;Parent=BjuA002984;
A01	GeneWise	CDS	1501104	1501199	795.49	-	0	ID=BjuA002984.cds;Parent=BjuA002984;
A01	GeneWise	gene	1505722	1506808	473.37	-	.	ID=BjuA002985;
A01	GeneWise	mRNA	1505722	1506808	473.37	-	.	ID=BjuA002985;Parent=BjuA002985;
A01	GeneWise	CDS	1506649	1506808	473.37	-	0	ID=BjuA002985.cds;Parent=BjuA002985;
A01	GeneWise	CDS	1506324	1506502	473.37	-	2	ID=BjuA002985.cds;Parent=BjuA002985;
A01	GeneWise	CDS	1506143	1506226	473.37	-	0	ID=BjuA002985.cds;Parent=BjuA002985;
A01	GeneWise	CDS	1505913	1506080	473.37	-	0	ID=BjuA002985.cds;Parent=BjuA002985;
A01	GeneWise	CDS	1505722	1505841	473.37	-	0	ID=BjuA002985.cds;Parent=BjuA002985;
A01	GeneWise	gene	1515969	1530468	565.06	-	.	ID=BjuA002986;
A01	GeneWise	mRNA	1515969	1530468	565.06	-	.	ID=BjuA002986;Parent=BjuA002986;
A01	GeneWise	CDS	1530272	1530468	0.00	-	0	ID=BjuA002986.cds;Parent=BjuA002986;
A01	GeneWise	CDS	1530101	1530191	0.00	-	1	ID=BjuA002986.cds;Parent=BjuA002986;
A01	GeneWise	CDS	1529863	1529960	0.00	-	0	ID=BjuA002986.cds;Parent=BjuA002986;
A01	GeneWise	CDS	1529687	1529784	0.00	-	1	ID=BjuA002986.cds;Parent=BjuA002986;
A01	GeneWise	CDS	1527917	1528302	0.00	-	2	ID=BjuA002986.cds;Parent=BjuA002986;
A01	GeneWise	CDS	1516178	1516275	0.00	-	0	ID=BjuA002986.cds;Parent=BjuA002986;
A01	GeneWise	CDS	1515969	1516098	0.00	-	1	ID=BjuA002986.cds;Parent=BjuA002986;
A01	AUGUSTUS	gene	1531511	1538021	.	+	0	ID=BjuA002987;
A01	AUGUSTUS	mRNA	1531511	1538021	.	+	0	ID=BjuA002987;Parent=BjuA002987;
A01	AUGUSTUS	CDS	1531511	1531594	1	+	0	ID=BjuA002987.cds;Parent=BjuA002987;
A01	AUGUSTUS	CDS	1531700	1531963	1	+	0	ID=BjuA002987.cds;Parent=BjuA002987;
A01	AUGUSTUS	CDS	1532038	1532334	1	+	0	ID=BjuA002987.cds;Parent=BjuA002987;
A01	AUGUSTUS	CDS	1532409	1532729	0.95	+	0	ID=BjuA002987.cds;Parent=BjuA002987;
A01	AUGUSTUS	CDS	1532815	1533035	0.94	+	0	ID=BjuA002987.cds;Parent=BjuA002987;
A01	AUGUSTUS	CDS	1533102	1533243	1	+	1	ID=BjuA002987.cds;Parent=BjuA002987;
A01	AUGUSTUS	CDS	1533322	1533657	1	+	0	ID=BjuA002987.cds;Parent=BjuA002987;
A01	AUGUSTUS	CDS	1533758	1534044	1	+	0	ID=BjuA002987.cds;Parent=BjuA002987;
A01	AUGUSTUS	CDS	1534132	1534390	1	+	1	ID=BjuA002987.cds;Parent=BjuA002987;
A01	AUGUSTUS	CDS	1534457	1537542	1	+	0	ID=BjuA002987.cds;Parent=BjuA002987;
A01	AUGUSTUS	CDS	1537650	1537718	1	+	1	ID=BjuA002987.cds;Parent=BjuA002987;
A01	AUGUSTUS	CDS	1537856	1538021	0.98	+	1	ID=BjuA002987.cds;Parent=BjuA002987;
A01	AUGUSTUS	gene	1548849	1549710	.	-	0	ID=BjuA002988;
A01	AUGUSTUS	mRNA	1548849	1549710	.	-	0	ID=BjuA002988;Parent=BjuA002988;
A01	AUGUSTUS	CDS	1549556	1549710	1	-	0	ID=BjuA002988.cds;Parent=BjuA002988;
A01	AUGUSTUS	CDS	1549287	1549480	0.99	-	1	ID=BjuA002988.cds;Parent=BjuA002988;
A01	AUGUSTUS	CDS	1549134	1549204	1	-	2	ID=BjuA002988.cds;Parent=BjuA002988;
A01	AUGUSTUS	CDS	1549006	1549059	1	-	0	ID=BjuA002988.cds;Parent=BjuA002988;
A01	AUGUSTUS	CDS	1548849	1548923	1	-	0	ID=BjuA002988.cds;Parent=BjuA002988;
A01	AUGUSTUS	gene	1552794	1553570	.	+	0	ID=BjuA002989;
A01	AUGUSTUS	mRNA	1552794	1553570	.	+	0	ID=BjuA002989;Parent=BjuA002989;
A01	AUGUSTUS	CDS	1552794	1552923	0.94	+	0	ID=BjuA002989.cds;Parent=BjuA002989;
A01	AUGUSTUS	CDS	1552995	1553259	1	+	2	ID=BjuA002989.cds;Parent=BjuA002989;
A01	AUGUSTUS	CDS	1553348	1553570	1	+	1	ID=BjuA002989.cds;Parent=BjuA002989;
A01	GeneWise	gene	1555156	1557020	664.70	-	.	ID=BjuA002990;
A01	GeneWise	mRNA	1555156	1557020	664.70	-	.	ID=BjuA002990;Parent=BjuA002990;
A01	GeneWise	CDS	1556929	1557020	664.70	-	0	ID=BjuA002990.cds;Parent=BjuA002990;
A01	GeneWise	CDS	1556716	1556848	664.70	-	1	ID=BjuA002990.cds;Parent=BjuA002990;
A01	GeneWise	CDS	1556448	1556551	664.70	-	0	ID=BjuA002990.cds;Parent=BjuA002990;
A01	GeneWise	CDS	1556197	1556368	664.70	-	1	ID=BjuA002990.cds;Parent=BjuA002990;
A01	GeneWise	CDS	1555971	1556111	664.70	-	0	ID=BjuA002990.cds;Parent=BjuA002990;
A01	GeneWise	CDS	1555795	1555883	664.70	-	0	ID=BjuA002990.cds;Parent=BjuA002990;
A01	GeneWise	CDS	1555156	1555723	664.70	-	1	ID=BjuA002990.cds;Parent=BjuA002990;
A01	GeneWise	gene	1558738	1559331	460.11	-	.	ID=BjuA002991;
A01	GeneWise	mRNA	1558738	1559331	460.11	-	.	ID=BjuA002991;Parent=BjuA002991;
A01	GeneWise	CDS	1558738	1559331	460.11	-	0	ID=BjuA002991.cds;Parent=BjuA002991;
A01	GeneWise	gene	1561046	1561801	473.23	-	.	ID=BjuA002992;
A01	GeneWise	mRNA	1561046	1561801	473.23	-	.	ID=BjuA002992;Parent=BjuA002992;
A01	GeneWise	CDS	1561046	1561801	473.23	-	0	ID=BjuA002992.cds;Parent=BjuA002992;
A01	GeneWise	gene	1562634	1563473	653.45	-	.	ID=BjuA002993;
A01	GeneWise	mRNA	1562634	1563473	653.45	-	.	ID=BjuA002993;Parent=BjuA002993;
A01	GeneWise	CDS	1562634	1563473	653.45	-	0	ID=BjuA002993.cds;Parent=BjuA002993;
A01	GeneWise	gene	1565377	1566267	700.31	-	.	ID=BjuA002994;
A01	GeneWise	mRNA	1565377	1566267	700.31	-	.	ID=BjuA002994;Parent=BjuA002994;
A01	GeneWise	CDS	1565377	1566267	700.31	-	0	ID=BjuA002994.cds;Parent=BjuA002994;
A01	GeneWise	gene	1571395	1572189	634.81	+	.	ID=BjuA002995;
A01	GeneWise	mRNA	1571395	1572189	634.81	+	.	ID=BjuA002995;Parent=BjuA002995;
A01	GeneWise	CDS	1571395	1572189	634.81	+	0	ID=BjuA002995.cds;Parent=BjuA002995;
A01	GeneWise	gene	1572853	1575120	849.02	-	.	ID=BjuA002996;
A01	GeneWise	mRNA	1572853	1575120	849.02	-	.	ID=BjuA002996;Parent=BjuA002996;
A01	GeneWise	CDS	1574826	1575120	849.02	-	0	ID=BjuA002996.cds;Parent=BjuA002996;
A01	GeneWise	CDS	1573940	1574071	849.02	-	2	ID=BjuA002996.cds;Parent=BjuA002996;
A01	GeneWise	CDS	1573704	1573837	849.02	-	2	ID=BjuA002996.cds;Parent=BjuA002996;
A01	GeneWise	CDS	1573463	1573586	849.02	-	0	ID=BjuA002996.cds;Parent=BjuA002996;
A01	GeneWise	CDS	1572853	1573313	849.02	-	2	ID=BjuA002996.cds;Parent=BjuA002996;
A01	GeneWise	gene	1576974	1578968	722.16	-	.	ID=BjuA002997;
A01	GeneWise	mRNA	1576974	1578968	722.16	-	.	ID=BjuA002997;Parent=BjuA002997;
A01	GeneWise	CDS	1578917	1578968	722.16	-	0	ID=BjuA002997.cds;Parent=BjuA002997;
A01	GeneWise	CDS	1578595	1578823	722.16	-	2	ID=BjuA002997.cds;Parent=BjuA002997;
A01	GeneWise	CDS	1577580	1577833	722.16	-	1	ID=BjuA002997.cds;Parent=BjuA002997;
A01	GeneWise	CDS	1577272	1577495	722.16	-	2	ID=BjuA002997.cds;Parent=BjuA002997;
A01	GeneWise	CDS	1576974	1577192	722.16	-	0	ID=BjuA002997.cds;Parent=BjuA002997;
A01	AUGUSTUS	gene	1583751	1584676	.	+	0	ID=BjuA002998;
A01	AUGUSTUS	mRNA	1583751	1584676	.	+	0	ID=BjuA002998;Parent=BjuA002998;
A01	AUGUSTUS	CDS	1583751	1583797	1	+	0	ID=BjuA002998.cds;Parent=BjuA002998;
A01	AUGUSTUS	CDS	1583872	1583961	1	+	1	ID=BjuA002998.cds;Parent=BjuA002998;
A01	AUGUSTUS	CDS	1584038	1584095	1	+	1	ID=BjuA002998.cds;Parent=BjuA002998;
A01	AUGUSTUS	CDS	1584174	1584218	0.91	+	0	ID=BjuA002998.cds;Parent=BjuA002998;
A01	AUGUSTUS	CDS	1584313	1584393	0.99	+	0	ID=BjuA002998.cds;Parent=BjuA002998;
A01	AUGUSTUS	CDS	1584478	1584564	0.99	+	0	ID=BjuA002998.cds;Parent=BjuA002998;
A01	AUGUSTUS	CDS	1584659	1584676	0.99	+	0	ID=BjuA002998.cds;Parent=BjuA002998;
A01	AUGUSTUS	gene	1587679	1589000	.	+	0	ID=BjuA002999;
A01	AUGUSTUS	mRNA	1587679	1589000	.	+	0	ID=BjuA002999;Parent=BjuA002999;
A01	AUGUSTUS	CDS	1587679	1587907	0.74	+	0	ID=BjuA002999.cds;Parent=BjuA002999;
A01	AUGUSTUS	CDS	1588375	1588854	1	+	2	ID=BjuA002999.cds;Parent=BjuA002999;
A01	AUGUSTUS	CDS	1588942	1589000	1	+	2	ID=BjuA002999.cds;Parent=BjuA002999;
A01	GeneWise	gene	1589219	1590619	1158.72	-	.	ID=BjuA003000;
A01	GeneWise	mRNA	1589219	1590619	1158.72	-	.	ID=BjuA003000;Parent=BjuA003000;
A01	GeneWise	CDS	1589219	1590619	1158.72	-	0	ID=BjuA003000.cds;Parent=BjuA003000;
A01	AUGUSTUS	gene	1595333	1595980	.	+	0	ID=BjuA003001;
A01	AUGUSTUS	mRNA	1595333	1595980	.	+	0	ID=BjuA003001;Parent=BjuA003001;
A01	AUGUSTUS	CDS	1595333	1595373	0.44	+	0	ID=BjuA003001.cds;Parent=BjuA003001;
A01	AUGUSTUS	CDS	1595569	1595707	0.72	+	1	ID=BjuA003001.cds;Parent=BjuA003001;
A01	AUGUSTUS	CDS	1595867	1595980	0.9	+	0	ID=BjuA003001.cds;Parent=BjuA003001;
A01	GeneWise	gene	1597334	1598098	407.02	+	.	ID=BjuA003002;
A01	GeneWise	mRNA	1597334	1598098	407.02	+	.	ID=BjuA003002;Parent=BjuA003002;
A01	GeneWise	CDS	1597334	1598098	407.02	+	0	ID=BjuA003002.cds;Parent=BjuA003002;
A01	GeneWise	gene	1601099	1602942	1048.41	-	.	ID=BjuA003003;
A01	GeneWise	mRNA	1601099	1602942	1048.41	-	.	ID=BjuA003003;Parent=BjuA003003;
A01	GeneWise	CDS	1602760	1602942	1048.41	-	0	ID=BjuA003003.cds;Parent=BjuA003003;
A01	GeneWise	CDS	1601460	1602317	1048.41	-	0	ID=BjuA003003.cds;Parent=BjuA003003;
A01	GeneWise	CDS	1601099	1601389	1048.41	-	0	ID=BjuA003003.cds;Parent=BjuA003003;
A01	GeneWise	gene	1607740	1608318	476.39	+	.	ID=BjuA003004;
A01	GeneWise	mRNA	1607740	1608318	476.39	+	.	ID=BjuA003004;Parent=BjuA003004;
A01	GeneWise	CDS	1607740	1608318	476.39	+	0	ID=BjuA003004.cds;Parent=BjuA003004;
A01	GeneWise	gene	1612179	1614433	976.19	-	.	ID=BjuA003005;
A01	GeneWise	mRNA	1612179	1614433	976.19	-	.	ID=BjuA003005;Parent=BjuA003005;
A01	GeneWise	CDS	1614196	1614433	976.19	-	0	ID=BjuA003005.cds;Parent=BjuA003005;
A01	GeneWise	CDS	1613857	1614096	976.19	-	2	ID=BjuA003005.cds;Parent=BjuA003005;
A01	GeneWise	CDS	1612179	1613233	976.19	-	2	ID=BjuA003005.cds;Parent=BjuA003005;
A01	GeneWise	gene	1617120	1618794	694.14	-	.	ID=BjuA003006;
A01	GeneWise	mRNA	1617120	1618794	694.14	-	.	ID=BjuA003006;Parent=BjuA003006;
A01	GeneWise	CDS	1618755	1618794	694.14	-	0	ID=BjuA003006.cds;Parent=BjuA003006;
A01	GeneWise	CDS	1618512	1618639	694.14	-	2	ID=BjuA003006.cds;Parent=BjuA003006;
A01	GeneWise	CDS	1618217	1618438	694.14	-	0	ID=BjuA003006.cds;Parent=BjuA003006;
A01	GeneWise	CDS	1617989	1618137	694.14	-	0	ID=BjuA003006.cds;Parent=BjuA003006;
A01	GeneWise	CDS	1617729	1617897	694.14	-	1	ID=BjuA003006.cds;Parent=BjuA003006;
A01	GeneWise	CDS	1617527	1617619	694.14	-	0	ID=BjuA003006.cds;Parent=BjuA003006;
A01	GeneWise	CDS	1617308	1617447	694.14	-	0	ID=BjuA003006.cds;Parent=BjuA003006;
A01	GeneWise	CDS	1617120	1617216	694.14	-	1	ID=BjuA003006.cds;Parent=BjuA003006;
A01	GeneWise	gene	1624832	1626530	935.41	-	.	ID=BjuA003007;
A01	GeneWise	mRNA	1624832	1626530	935.41	-	.	ID=BjuA003007;Parent=BjuA003007;
A01	GeneWise	CDS	1625634	1626530	935.41	-	0	ID=BjuA003007.cds;Parent=BjuA003007;
A01	GeneWise	CDS	1625317	1625364	935.41	-	0	ID=BjuA003007.cds;Parent=BjuA003007;
A01	GeneWise	CDS	1624832	1625080	935.41	-	0	ID=BjuA003007.cds;Parent=BjuA003007;
A01	GeneWise	gene	1627436	1628508	369.82	-	.	ID=BjuA003008;
A01	GeneWise	mRNA	1627436	1628508	369.82	-	.	ID=BjuA003008;Parent=BjuA003008;
A01	GeneWise	CDS	1628377	1628508	369.82	-	0	ID=BjuA003008.cds;Parent=BjuA003008;
A01	GeneWise	CDS	1628162	1628248	369.82	-	0	ID=BjuA003008.cds;Parent=BjuA003008;
A01	GeneWise	CDS	1627884	1628084	369.82	-	0	ID=BjuA003008.cds;Parent=BjuA003008;
A01	GeneWise	CDS	1627780	1627815	369.82	-	0	ID=BjuA003008.cds;Parent=BjuA003008;
A01	GeneWise	CDS	1627606	1627692	369.82	-	0	ID=BjuA003008.cds;Parent=BjuA003008;
A01	GeneWise	CDS	1627436	1627501	369.82	-	0	ID=BjuA003008.cds;Parent=BjuA003008;
A01	GeneWise	gene	1629976	1630881	697.23	-	.	ID=BjuA003009;
A01	GeneWise	mRNA	1629976	1630881	697.23	-	.	ID=BjuA003009;Parent=BjuA003009;
A01	GeneWise	CDS	1629976	1630881	697.23	-	0	ID=BjuA003009.cds;Parent=BjuA003009;
A01	GeneWise	gene	1634082	1640429	3801.83	-	.	ID=BjuA003010;
A01	GeneWise	mRNA	1634082	1640429	3801.83	-	.	ID=BjuA003010;Parent=BjuA003010;
A01	GeneWise	CDS	1639393	1640429	3801.83	-	0	ID=BjuA003010.cds;Parent=BjuA003010;
A01	GeneWise	CDS	1638974	1639291	3801.83	-	1	ID=BjuA003010.cds;Parent=BjuA003010;
A01	GeneWise	CDS	1638551	1638887	3801.83	-	1	ID=BjuA003010.cds;Parent=BjuA003010;
A01	GeneWise	CDS	1638047	1638469	3801.83	-	0	ID=BjuA003010.cds;Parent=BjuA003010;
A01	GeneWise	CDS	1637670	1637962	3801.83	-	0	ID=BjuA003010.cds;Parent=BjuA003010;
A01	GeneWise	CDS	1637316	1637589	3801.83	-	1	ID=BjuA003010.cds;Parent=BjuA003010;
A01	GeneWise	CDS	1636735	1637234	3801.83	-	0	ID=BjuA003010.cds;Parent=BjuA003010;
A01	GeneWise	CDS	1636176	1636497	3801.83	-	1	ID=BjuA003010.cds;Parent=BjuA003010;
A01	GeneWise	CDS	1635741	1636095	3801.83	-	0	ID=BjuA003010.cds;Parent=BjuA003010;
A01	GeneWise	CDS	1634737	1635398	3801.83	-	2	ID=BjuA003010.cds;Parent=BjuA003010;
A01	GeneWise	CDS	1634082	1634669	3801.83	-	0	ID=BjuA003010.cds;Parent=BjuA003010;
A01	GeneWise	gene	1641780	1644239	873.97	-	.	ID=BjuA003011;
A01	GeneWise	mRNA	1641780	1644239	873.97	-	.	ID=BjuA003011;Parent=BjuA003011;
A01	GeneWise	CDS	1644118	1644239	873.97	-	0	ID=BjuA003011.cds;Parent=BjuA003011;
A01	GeneWise	CDS	1643851	1644047	873.97	-	1	ID=BjuA003011.cds;Parent=BjuA003011;
A01	GeneWise	CDS	1643677	1643759	873.97	-	2	ID=BjuA003011.cds;Parent=BjuA003011;
A01	GeneWise	CDS	1643377	1643593	873.97	-	0	ID=BjuA003011.cds;Parent=BjuA003011;
A01	GeneWise	CDS	1643221	1643282	873.97	-	2	ID=BjuA003011.cds;Parent=BjuA003011;
A01	GeneWise	CDS	1643109	1643150	873.97	-	0	ID=BjuA003011.cds;Parent=BjuA003011;
A01	GeneWise	CDS	1642967	1643028	873.97	-	0	ID=BjuA003011.cds;Parent=BjuA003011;
A01	GeneWise	CDS	1642789	1642885	873.97	-	1	ID=BjuA003011.cds;Parent=BjuA003011;
A01	GeneWise	CDS	1642641	1642715	873.97	-	0	ID=BjuA003011.cds;Parent=BjuA003011;
A01	GeneWise	CDS	1642466	1642564	873.97	-	0	ID=BjuA003011.cds;Parent=BjuA003011;
A01	GeneWise	CDS	1642251	1642376	873.97	-	0	ID=BjuA003011.cds;Parent=BjuA003011;
A01	GeneWise	CDS	1642084	1642176	873.97	-	0	ID=BjuA003011.cds;Parent=BjuA003011;
A01	GeneWise	CDS	1641926	1642003	873.97	-	0	ID=BjuA003011.cds;Parent=BjuA003011;
A01	GeneWise	CDS	1641780	1641836	873.97	-	0	ID=BjuA003011.cds;Parent=BjuA003011;
A01	GeneWise	gene	1647623	1648959	797.49	-	.	ID=BjuA003012;
A01	GeneWise	mRNA	1647623	1648959	797.49	-	.	ID=BjuA003012;Parent=BjuA003012;
A01	GeneWise	CDS	1648476	1648959	797.49	-	0	ID=BjuA003012.cds;Parent=BjuA003012;
A01	GeneWise	CDS	1648138	1648373	797.49	-	2	ID=BjuA003012.cds;Parent=BjuA003012;
A01	GeneWise	CDS	1647919	1648059	797.49	-	0	ID=BjuA003012.cds;Parent=BjuA003012;
A01	GeneWise	CDS	1647623	1647835	797.49	-	0	ID=BjuA003012.cds;Parent=BjuA003012;
A01	GeneWise	gene	1650250	1650678	316.08	+	.	ID=BjuA003013;
A01	GeneWise	mRNA	1650250	1650678	316.08	+	.	ID=BjuA003013;Parent=BjuA003013;
A01	GeneWise	CDS	1650250	1650678	316.08	+	0	ID=BjuA003013.cds;Parent=BjuA003013;
A01	GeneWise	gene	1652180	1654321	1138.43	-	.	ID=BjuA003014;
A01	GeneWise	mRNA	1652180	1654321	1138.43	-	.	ID=BjuA003014;Parent=BjuA003014;
A01	GeneWise	CDS	1653604	1654321	1138.43	-	0	ID=BjuA003014.cds;Parent=BjuA003014;
A01	GeneWise	CDS	1653387	1653530	1138.43	-	2	ID=BjuA003014.cds;Parent=BjuA003014;
A01	GeneWise	CDS	1653140	1653292	1138.43	-	2	ID=BjuA003014.cds;Parent=BjuA003014;
A01	GeneWise	CDS	1652932	1653047	1138.43	-	2	ID=BjuA003014.cds;Parent=BjuA003014;
A01	GeneWise	CDS	1652676	1652843	1138.43	-	0	ID=BjuA003014.cds;Parent=BjuA003014;
A01	GeneWise	CDS	1652370	1652594	1138.43	-	0	ID=BjuA003014.cds;Parent=BjuA003014;
A01	GeneWise	CDS	1652180	1652287	1138.43	-	0	ID=BjuA003014.cds;Parent=BjuA003014;
A01	GeneWise	gene	1661689	1665699	2137.98	-	.	ID=BjuA003015;
A01	GeneWise	mRNA	1661689	1665699	2137.98	-	.	ID=BjuA003015;Parent=BjuA003015;
A01	GeneWise	CDS	1665626	1665699	2137.98	-	0	ID=BjuA003015.cds;Parent=BjuA003015;
A01	GeneWise	CDS	1665128	1665363	2137.98	-	1	ID=BjuA003015.cds;Parent=BjuA003015;
A01	GeneWise	CDS	1664607	1665051	2137.98	-	2	ID=BjuA003015.cds;Parent=BjuA003015;
A01	GeneWise	CDS	1663613	1664504	2137.98	-	1	ID=BjuA003015.cds;Parent=BjuA003015;
A01	GeneWise	CDS	1663251	1663528	2137.98	-	0	ID=BjuA003015.cds;Parent=BjuA003015;
A01	GeneWise	CDS	1663121	1663152	2137.98	-	1	ID=BjuA003015.cds;Parent=BjuA003015;
A01	GeneWise	CDS	1662191	1662585	2137.98	-	2	ID=BjuA003015.cds;Parent=BjuA003015;
A01	GeneWise	CDS	1661689	1662102	2137.98	-	0	ID=BjuA003015.cds;Parent=BjuA003015;
A01	AUGUSTUS	gene	1670518	1672869	.	+	0	ID=BjuA003016;
A01	AUGUSTUS	mRNA	1670518	1672869	.	+	0	ID=BjuA003016;Parent=BjuA003016;
A01	AUGUSTUS	CDS	1670518	1670758	1	+	0	ID=BjuA003016.cds;Parent=BjuA003016;
A01	AUGUSTUS	CDS	1670911	1671447	0.83	+	2	ID=BjuA003016.cds;Parent=BjuA003016;
A01	AUGUSTUS	CDS	1671686	1671891	1	+	2	ID=BjuA003016.cds;Parent=BjuA003016;
A01	AUGUSTUS	CDS	1671969	1672082	0.93	+	0	ID=BjuA003016.cds;Parent=BjuA003016;
A01	AUGUSTUS	CDS	1672231	1672286	0.98	+	0	ID=BjuA003016.cds;Parent=BjuA003016;
A01	AUGUSTUS	CDS	1672468	1672496	0.98	+	1	ID=BjuA003016.cds;Parent=BjuA003016;
A01	AUGUSTUS	CDS	1672569	1672613	1	+	2	ID=BjuA003016.cds;Parent=BjuA003016;
A01	AUGUSTUS	CDS	1672721	1672869	1	+	2	ID=BjuA003016.cds;Parent=BjuA003016;
A01	GeneWise	gene	1673601	1674431	561.28	+	.	ID=BjuA003017;
A01	GeneWise	mRNA	1673601	1674431	561.28	+	.	ID=BjuA003017;Parent=BjuA003017;
A01	GeneWise	CDS	1673601	1674431	561.28	+	0	ID=BjuA003017.cds;Parent=BjuA003017;
A01	AUGUSTUS	gene	1687579	1689634	.	+	0	ID=BjuA003018;
A01	AUGUSTUS	mRNA	1687579	1689634	.	+	0	ID=BjuA003018;Parent=BjuA003018;
A01	AUGUSTUS	CDS	1687579	1688100	0.83	+	0	ID=BjuA003018.cds;Parent=BjuA003018;
A01	AUGUSTUS	CDS	1688701	1688940	0.56	+	0	ID=BjuA003018.cds;Parent=BjuA003018;
A01	AUGUSTUS	CDS	1689188	1689266	1	+	0	ID=BjuA003018.cds;Parent=BjuA003018;
A01	AUGUSTUS	CDS	1689360	1689634	1	+	2	ID=BjuA003018.cds;Parent=BjuA003018;
A01	AUGUSTUS	gene	1690137	1692423	.	-	0	ID=BjuA003019;
A01	AUGUSTUS	mRNA	1690137	1692423	.	-	0	ID=BjuA003019;Parent=BjuA003019;
A01	AUGUSTUS	CDS	1692302	1692423	0.99	-	0	ID=BjuA003019.cds;Parent=BjuA003019;
A01	AUGUSTUS	CDS	1692144	1692201	1	-	1	ID=BjuA003019.cds;Parent=BjuA003019;
A01	AUGUSTUS	CDS	1691933	1692051	0.99	-	0	ID=BjuA003019.cds;Parent=BjuA003019;
A01	AUGUSTUS	CDS	1691739	1691838	0.93	-	1	ID=BjuA003019.cds;Parent=BjuA003019;
A01	AUGUSTUS	CDS	1691556	1691651	0.95	-	0	ID=BjuA003019.cds;Parent=BjuA003019;
A01	AUGUSTUS	CDS	1691377	1691473	1	-	0	ID=BjuA003019.cds;Parent=BjuA003019;
A01	AUGUSTUS	CDS	1691207	1691294	1	-	2	ID=BjuA003019.cds;Parent=BjuA003019;
A01	AUGUSTUS	CDS	1691024	1691120	0.92	-	1	ID=BjuA003019.cds;Parent=BjuA003019;
A01	AUGUSTUS	CDS	1690855	1690940	1	-	0	ID=BjuA003019.cds;Parent=BjuA003019;
A01	AUGUSTUS	CDS	1690567	1690686	0.98	-	1	ID=BjuA003019.cds;Parent=BjuA003019;
A01	AUGUSTUS	CDS	1690344	1690442	0.97	-	1	ID=BjuA003019.cds;Parent=BjuA003019;
A01	AUGUSTUS	CDS	1690137	1690185	0.97	-	1	ID=BjuA003019.cds;Parent=BjuA003019;
A01	AUGUSTUS	gene	1702077	1704894	.	+	0	ID=BjuA003020;
A01	AUGUSTUS	mRNA	1702077	1704894	.	+	0	ID=BjuA003020;Parent=BjuA003020;
A01	AUGUSTUS	CDS	1702077	1703520	1	+	0	ID=BjuA003020.cds;Parent=BjuA003020;
A01	AUGUSTUS	CDS	1703606	1703787	0.85	+	2	ID=BjuA003020.cds;Parent=BjuA003020;
A01	AUGUSTUS	CDS	1703857	1704080	1	+	0	ID=BjuA003020.cds;Parent=BjuA003020;
A01	AUGUSTUS	CDS	1704147	1704894	1	+	1	ID=BjuA003020.cds;Parent=BjuA003020;
A01	AUGUSTUS	gene	1707187	1709505	.	+	0	ID=BjuA003021;
A01	AUGUSTUS	mRNA	1707187	1709505	.	+	0	ID=BjuA003021;Parent=BjuA003021;
A01	AUGUSTUS	CDS	1707187	1707540	1	+	0	ID=BjuA003021.cds;Parent=BjuA003021;
A01	AUGUSTUS	CDS	1707634	1707769	1	+	0	ID=BjuA003021.cds;Parent=BjuA003021;
A01	AUGUSTUS	CDS	1707963	1708096	0.88	+	2	ID=BjuA003021.cds;Parent=BjuA003021;
A01	AUGUSTUS	CDS	1708171	1708276	0.88	+	0	ID=BjuA003021.cds;Parent=BjuA003021;
A01	AUGUSTUS	CDS	1708383	1708468	1	+	2	ID=BjuA003021.cds;Parent=BjuA003021;
A01	AUGUSTUS	CDS	1708547	1708735	0.98	+	0	ID=BjuA003021.cds;Parent=BjuA003021;
A01	AUGUSTUS	CDS	1708810	1708974	0.98	+	0	ID=BjuA003021.cds;Parent=BjuA003021;
A01	AUGUSTUS	CDS	1709060	1709173	1	+	0	ID=BjuA003021.cds;Parent=BjuA003021;
A01	AUGUSTUS	CDS	1709254	1709505	0.98	+	0	ID=BjuA003021.cds;Parent=BjuA003021;
A01	GeneWise	gene	1709807	1710103	238.45	-	.	ID=BjuA003022;
A01	GeneWise	mRNA	1709807	1710103	238.45	-	.	ID=BjuA003022;Parent=BjuA003022;
A01	GeneWise	CDS	1709807	1710103	238.45	-	0	ID=BjuA003022.cds;Parent=BjuA003022;
A01	GeneWise	gene	1713285	1713596	249.72	-	.	ID=BjuA003023;
A01	GeneWise	mRNA	1713285	1713596	249.72	-	.	ID=BjuA003023;Parent=BjuA003023;
A01	GeneWise	CDS	1713285	1713596	249.72	-	0	ID=BjuA003023.cds;Parent=BjuA003023;
A01	GeneWise	gene	1714288	1715752	591.55	-	.	ID=BjuA003024;
A01	GeneWise	mRNA	1714288	1715752	591.55	-	.	ID=BjuA003024;Parent=BjuA003024;
A01	GeneWise	CDS	1715341	1715752	591.55	-	0	ID=BjuA003024.cds;Parent=BjuA003024;
A01	GeneWise	CDS	1715210	1715254	591.55	-	2	ID=BjuA003024.cds;Parent=BjuA003024;
A01	GeneWise	CDS	1715017	1715089	591.55	-	2	ID=BjuA003024.cds;Parent=BjuA003024;
A01	GeneWise	CDS	1714789	1714886	591.55	-	1	ID=BjuA003024.cds;Parent=BjuA003024;
A01	GeneWise	CDS	1714513	1714583	591.55	-	2	ID=BjuA003024.cds;Parent=BjuA003024;
A01	GeneWise	CDS	1714288	1714410	591.55	-	0	ID=BjuA003024.cds;Parent=BjuA003024;
A01	GeneWise	gene	1716183	1717593	409.06	-	.	ID=BjuA003025;
A01	GeneWise	mRNA	1716183	1717593	409.06	-	.	ID=BjuA003025;Parent=BjuA003025;
A01	GeneWise	CDS	1717462	1717593	409.06	-	0	ID=BjuA003025.cds;Parent=BjuA003025;
A01	GeneWise	CDS	1717282	1717379	409.06	-	0	ID=BjuA003025.cds;Parent=BjuA003025;
A01	GeneWise	CDS	1717152	1717182	409.06	-	1	ID=BjuA003025.cds;Parent=BjuA003025;
A01	GeneWise	CDS	1716966	1717065	409.06	-	0	ID=BjuA003025.cds;Parent=BjuA003025;
A01	GeneWise	CDS	1716706	1716776	409.06	-	2	ID=BjuA003025.cds;Parent=BjuA003025;
A01	GeneWise	CDS	1716441	1716584	409.06	-	0	ID=BjuA003025.cds;Parent=BjuA003025;
A01	GeneWise	CDS	1716183	1716308	409.06	-	0	ID=BjuA003025.cds;Parent=BjuA003025;
A01	AUGUSTUS	gene	1722304	1722875	.	+	0	ID=BjuA003026;
A01	AUGUSTUS	mRNA	1722304	1722875	.	+	0	ID=BjuA003026;Parent=BjuA003026;
A01	AUGUSTUS	CDS	1722304	1722506	0.78	+	0	ID=BjuA003026.cds;Parent=BjuA003026;
A01	AUGUSTUS	CDS	1722624	1722757	0.89	+	1	ID=BjuA003026.cds;Parent=BjuA003026;
A01	AUGUSTUS	CDS	1722829	1722875	0.81	+	2	ID=BjuA003026.cds;Parent=BjuA003026;
A01	AUGUSTUS	gene	1726344	1728234	.	+	0	ID=BjuA003027;
A01	AUGUSTUS	mRNA	1726344	1728234	.	+	0	ID=BjuA003027;Parent=BjuA003027;
A01	AUGUSTUS	CDS	1726344	1726615	0.53	+	0	ID=BjuA003027.cds;Parent=BjuA003027;
A01	AUGUSTUS	CDS	1726730	1726863	0.98	+	1	ID=BjuA003027.cds;Parent=BjuA003027;
A01	AUGUSTUS	CDS	1726994	1727412	0.66	+	2	ID=BjuA003027.cds;Parent=BjuA003027;
A01	AUGUSTUS	CDS	1727508	1727639	0.96	+	0	ID=BjuA003027.cds;Parent=BjuA003027;
A01	AUGUSTUS	CDS	1727749	1728234	1	+	0	ID=BjuA003027.cds;Parent=BjuA003027;
A01	AUGUSTUS	gene	1729509	1731353	.	+	0	ID=BjuA003028;
A01	AUGUSTUS	mRNA	1729509	1731353	.	+	0	ID=BjuA003028;Parent=BjuA003028;
A01	AUGUSTUS	CDS	1729509	1729637	1	+	0	ID=BjuA003028.cds;Parent=BjuA003028;
A01	AUGUSTUS	CDS	1729738	1729989	1	+	0	ID=BjuA003028.cds;Parent=BjuA003028;
A01	AUGUSTUS	CDS	1730068	1730211	1	+	0	ID=BjuA003028.cds;Parent=BjuA003028;
A01	AUGUSTUS	CDS	1730282	1730998	0.99	+	0	ID=BjuA003028.cds;Parent=BjuA003028;
A01	AUGUSTUS	CDS	1731087	1731353	0.85	+	0	ID=BjuA003028.cds;Parent=BjuA003028;
A01	GeneWise	gene	1731568	1734009	2009.75	+	.	ID=BjuA003029;
A01	GeneWise	mRNA	1731568	1734009	2009.75	+	.	ID=BjuA003029;Parent=BjuA003029;
A01	GeneWise	CDS	1731568	1734009	2009.75	+	0	ID=BjuA003029.cds;Parent=BjuA003029;
A01	GeneWise	gene	1734220	1735368	621.31	-	.	ID=BjuA003030;
A01	GeneWise	mRNA	1734220	1735368	621.31	-	.	ID=BjuA003030;Parent=BjuA003030;
A01	GeneWise	CDS	1734220	1735368	621.31	-	0	ID=BjuA003030.cds;Parent=BjuA003030;
A01	GeneWise	gene	1739117	1739523	226.53	-	.	ID=BjuA003031;
A01	GeneWise	mRNA	1739117	1739523	226.53	-	.	ID=BjuA003031;Parent=BjuA003031;
A01	GeneWise	CDS	1739363	1739523	226.53	-	0	ID=BjuA003031.cds;Parent=BjuA003031;
A01	GeneWise	CDS	1739117	1739267	226.53	-	1	ID=BjuA003031.cds;Parent=BjuA003031;
A01	AUGUSTUS	gene	1741211	1741913	.	+	0	ID=BjuA003032;
A01	AUGUSTUS	mRNA	1741211	1741913	.	+	0	ID=BjuA003032;Parent=BjuA003032;
A01	AUGUSTUS	CDS	1741211	1741417	0.57	+	0	ID=BjuA003032.cds;Parent=BjuA003032;
A01	AUGUSTUS	CDS	1741587	1741913	0.89	+	0	ID=BjuA003032.cds;Parent=BjuA003032;
A01	AUGUSTUS	gene	1742337	1743227	.	+	0	ID=BjuA003033;
A01	AUGUSTUS	mRNA	1742337	1743227	.	+	0	ID=BjuA003033;Parent=BjuA003033;
A01	AUGUSTUS	CDS	1742337	1742409	0.75	+	0	ID=BjuA003033.cds;Parent=BjuA003033;
A01	AUGUSTUS	CDS	1742497	1742771	0.89	+	2	ID=BjuA003033.cds;Parent=BjuA003033;
A01	AUGUSTUS	CDS	1742888	1743003	0.82	+	0	ID=BjuA003033.cds;Parent=BjuA003033;
A01	AUGUSTUS	CDS	1743113	1743227	0.73	+	1	ID=BjuA003033.cds;Parent=BjuA003033;
A01	AUGUSTUS	gene	1743544	1744111	.	-	0	ID=BjuA003034;
A01	AUGUSTUS	mRNA	1743544	1744111	.	-	0	ID=BjuA003034;Parent=BjuA003034;
A01	AUGUSTUS	CDS	1744007	1744111	0.77	-	0	ID=BjuA003034.cds;Parent=BjuA003034;
A01	AUGUSTUS	CDS	1743544	1743831	0.85	-	0	ID=BjuA003034.cds;Parent=BjuA003034;
A01	AUGUSTUS	gene	1744956	1746145	.	+	0	ID=BjuA003035;
A01	AUGUSTUS	mRNA	1744956	1746145	.	+	0	ID=BjuA003035;Parent=BjuA003035;
A01	AUGUSTUS	CDS	1744956	1745082	0.98	+	0	ID=BjuA003035.cds;Parent=BjuA003035;
A01	AUGUSTUS	CDS	1745172	1746145	0.99	+	2	ID=BjuA003035.cds;Parent=BjuA003035;
A01	GeneWise	gene	1748159	1749435	630.50	-	.	ID=BjuA003036;
A01	GeneWise	mRNA	1748159	1749435	630.50	-	.	ID=BjuA003036;Parent=BjuA003036;
A01	GeneWise	CDS	1749147	1749435	630.50	-	0	ID=BjuA003036.cds;Parent=BjuA003036;
A01	GeneWise	CDS	1748775	1749070	630.50	-	2	ID=BjuA003036.cds;Parent=BjuA003036;
A01	GeneWise	CDS	1748364	1748504	630.50	-	0	ID=BjuA003036.cds;Parent=BjuA003036;
A01	GeneWise	CDS	1748159	1748275	630.50	-	0	ID=BjuA003036.cds;Parent=BjuA003036;
A01	AUGUSTUS	gene	1759937	1762544	.	-	0	ID=BjuA001513;
A01	AUGUSTUS	mRNA	1759937	1762544	.	-	0	ID=BjuA001513;Parent=BjuA001513;
A01	AUGUSTUS	CDS	1762518	1762544	0.99	-	0	ID=BjuA001513.cds;Parent=BjuA001513;
A01	AUGUSTUS	CDS	1762396	1762441	1	-	0	ID=BjuA001513.cds;Parent=BjuA001513;
A01	AUGUSTUS	CDS	1762249	1762309	1	-	2	ID=BjuA001513.cds;Parent=BjuA001513;
A01	AUGUSTUS	CDS	1762056	1762167	1	-	1	ID=BjuA001513.cds;Parent=BjuA001513;
A01	AUGUSTUS	CDS	1761856	1761935	0.87	-	0	ID=BjuA001513.cds;Parent=BjuA001513;
A01	AUGUSTUS	CDS	1761624	1761699	0.74	-	1	ID=BjuA001513.cds;Parent=BjuA001513;
A01	AUGUSTUS	CDS	1761429	1761529	0.91	-	0	ID=BjuA001513.cds;Parent=BjuA001513;
A01	AUGUSTUS	CDS	1761259	1761330	0.87	-	1	ID=BjuA001513.cds;Parent=BjuA001513;
A01	AUGUSTUS	CDS	1761061	1761109	1	-	1	ID=BjuA001513.cds;Parent=BjuA001513;
A01	AUGUSTUS	CDS	1760936	1760977	0.99	-	0	ID=BjuA001513.cds;Parent=BjuA001513;
A01	AUGUSTUS	CDS	1760680	1760801	0.9	-	0	ID=BjuA001513.cds;Parent=BjuA001513;
A01	AUGUSTUS	CDS	1760394	1760453	0.98	-	1	ID=BjuA001513.cds;Parent=BjuA001513;
A01	AUGUSTUS	CDS	1760246	1760294	0.97	-	1	ID=BjuA001513.cds;Parent=BjuA001513;
A01	AUGUSTUS	CDS	1760080	1760174	0.84	-	0	ID=BjuA001513.cds;Parent=BjuA001513;
A01	AUGUSTUS	CDS	1759937	1759984	0.42	-	1	ID=BjuA001513.cds;Parent=BjuA001513;
A01	AUGUSTUS	gene	1765301	1767963	.	+	0	ID=BjuA040717;
A01	AUGUSTUS	mRNA	1765301	1767963	.	+	0	ID=BjuA040717;Parent=BjuA040717;
A01	AUGUSTUS	CDS	1765301	1765632	0.86	+	0	ID=BjuA040717.cds;Parent=BjuA040717;
A01	AUGUSTUS	CDS	1767364	1767622	0.85	+	1	ID=BjuA040717.cds;Parent=BjuA040717;
A01	AUGUSTUS	CDS	1767916	1767963	0.92	+	0	ID=BjuA040717.cds;Parent=BjuA040717;
A01	AUGUSTUS	gene	1768009	1768516	.	+	0	ID=BjuA040718;
A01	AUGUSTUS	mRNA	1768009	1768516	.	+	0	ID=BjuA040718;Parent=BjuA040718;
A01	AUGUSTUS	CDS	1768009	1768254	0.97	+	0	ID=BjuA040718.cds;Parent=BjuA040718;
A01	AUGUSTUS	CDS	1768349	1768516	0.98	+	0	ID=BjuA040718.cds;Parent=BjuA040718;
A01	AUGUSTUS	gene	1773549	1776347	.	+	0	ID=BjuA040719;
A01	AUGUSTUS	mRNA	1773549	1776347	.	+	0	ID=BjuA040719;Parent=BjuA040719;
A01	AUGUSTUS	CDS	1773549	1774278	0.99	+	0	ID=BjuA040719.cds;Parent=BjuA040719;
A01	AUGUSTUS	CDS	1774552	1775019	1	+	2	ID=BjuA040719.cds;Parent=BjuA040719;
A01	AUGUSTUS	CDS	1775098	1775184	1	+	2	ID=BjuA040719.cds;Parent=BjuA040719;
A01	AUGUSTUS	CDS	1775284	1775354	1	+	2	ID=BjuA040719.cds;Parent=BjuA040719;
A01	AUGUSTUS	CDS	1775439	1775515	1	+	0	ID=BjuA040719.cds;Parent=BjuA040719;
A01	AUGUSTUS	CDS	1775593	1775737	1	+	1	ID=BjuA040719.cds;Parent=BjuA040719;
A01	AUGUSTUS	CDS	1775818	1775979	1	+	0	ID=BjuA040719.cds;Parent=BjuA040719;
A01	AUGUSTUS	CDS	1776069	1776347	0.99	+	0	ID=BjuA040719.cds;Parent=BjuA040719;
A01	AUGUSTUS	gene	1783085	1785174	.	-	0	ID=BjuA040720;
A01	AUGUSTUS	mRNA	1783085	1785174	.	-	0	ID=BjuA040720;Parent=BjuA040720;
A01	AUGUSTUS	CDS	1785069	1785174	0.99	-	0	ID=BjuA040720.cds;Parent=BjuA040720;
A01	AUGUSTUS	CDS	1784888	1784982	0.97	-	2	ID=BjuA040720.cds;Parent=BjuA040720;
A01	AUGUSTUS	CDS	1783881	1784305	0.99	-	0	ID=BjuA040720.cds;Parent=BjuA040720;
A01	AUGUSTUS	CDS	1783407	1783764	0.81	-	1	ID=BjuA040720.cds;Parent=BjuA040720;
A01	AUGUSTUS	CDS	1783210	1783323	0.84	-	0	ID=BjuA040720.cds;Parent=BjuA040720;
A01	AUGUSTUS	CDS	1783085	1783120	1	-	0	ID=BjuA040720.cds;Parent=BjuA040720;
A01	GeneWise	gene	1785314	1788999	1123.01	-	.	ID=BjuA040721;
A01	GeneWise	mRNA	1785314	1788999	1123.01	-	.	ID=BjuA040721;Parent=BjuA040721;
A01	GeneWise	CDS	1788939	1788999	1123.01	-	0	ID=BjuA040721.cds;Parent=BjuA040721;
A01	GeneWise	CDS	1788551	1788846	1123.01	-	2	ID=BjuA040721.cds;Parent=BjuA040721;
A01	GeneWise	CDS	1788082	1788450	1123.01	-	0	ID=BjuA040721.cds;Parent=BjuA040721;
A01	GeneWise	CDS	1786939	1787286	1123.01	-	0	ID=BjuA040721.cds;Parent=BjuA040721;
A01	GeneWise	CDS	1786341	1786602	1123.01	-	0	ID=BjuA040721.cds;Parent=BjuA040721;
A01	GeneWise	CDS	1786062	1786151	1123.01	-	2	ID=BjuA040721.cds;Parent=BjuA040721;
A01	GeneWise	CDS	1785314	1785402	1123.01	-	2	ID=BjuA040721.cds;Parent=BjuA040721;
A01	AUGUSTUS	gene	1790245	1792885	.	-	0	ID=BjuA040722;
A01	AUGUSTUS	mRNA	1790245	1792885	.	-	0	ID=BjuA040722;Parent=BjuA040722;
A01	AUGUSTUS	CDS	1792586	1792885	0.98	-	0	ID=BjuA040722.cds;Parent=BjuA040722;
A01	AUGUSTUS	CDS	1792342	1792510	0.99	-	0	ID=BjuA040722.cds;Parent=BjuA040722;
A01	AUGUSTUS	CDS	1792191	1792255	1	-	2	ID=BjuA040722.cds;Parent=BjuA040722;
A01	AUGUSTUS	CDS	1791482	1791779	1	-	0	ID=BjuA040722.cds;Parent=BjuA040722;
A01	AUGUSTUS	CDS	1791235	1791382	1	-	2	ID=BjuA040722.cds;Parent=BjuA040722;
A01	AUGUSTUS	CDS	1791031	1791140	1	-	1	ID=BjuA040722.cds;Parent=BjuA040722;
A01	AUGUSTUS	CDS	1790887	1790942	1	-	2	ID=BjuA040722.cds;Parent=BjuA040722;
A01	AUGUSTUS	CDS	1790741	1790797	0.99	-	0	ID=BjuA040722.cds;Parent=BjuA040722;
A01	AUGUSTUS	CDS	1790429	1790572	0.93	-	0	ID=BjuA040722.cds;Parent=BjuA040722;
A01	AUGUSTUS	CDS	1790245	1790331	0.43	-	0	ID=BjuA040722.cds;Parent=BjuA040722;
A01	AUGUSTUS	gene	1793498	1797810	.	-	0	ID=BjuA040723;
A01	AUGUSTUS	mRNA	1793498	1797810	.	-	0	ID=BjuA040723;Parent=BjuA040723;
A01	AUGUSTUS	CDS	1796617	1797810	0.49	-	0	ID=BjuA040723.cds;Parent=BjuA040723;
A01	AUGUSTUS	CDS	1795706	1796076	1	-	0	ID=BjuA040723.cds;Parent=BjuA040723;
A01	AUGUSTUS	CDS	1794626	1794730	1	-	1	ID=BjuA040723.cds;Parent=BjuA040723;
A01	AUGUSTUS	CDS	1794407	1794529	1	-	1	ID=BjuA040723.cds;Parent=BjuA040723;
A01	AUGUSTUS	CDS	1794156	1794326	1	-	1	ID=BjuA040723.cds;Parent=BjuA040723;
A01	AUGUSTUS	CDS	1793955	1794084	0.98	-	1	ID=BjuA040723.cds;Parent=BjuA040723;
A01	AUGUSTUS	CDS	1793652	1793864	1	-	0	ID=BjuA040723.cds;Parent=BjuA040723;
A01	AUGUSTUS	CDS	1793498	1793569	0.99	-	0	ID=BjuA040723.cds;Parent=BjuA040723;
A01	AUGUSTUS	gene	1810071	1811317	.	+	0	ID=BjuA040724;
A01	AUGUSTUS	mRNA	1810071	1811317	.	+	0	ID=BjuA040724;Parent=BjuA040724;
A01	AUGUSTUS	CDS	1810071	1810262	1	+	0	ID=BjuA040724.cds;Parent=BjuA040724;
A01	AUGUSTUS	CDS	1810357	1810491	0.97	+	0	ID=BjuA040724.cds;Parent=BjuA040724;
A01	AUGUSTUS	CDS	1810558	1810795	1	+	0	ID=BjuA040724.cds;Parent=BjuA040724;
A01	AUGUSTUS	CDS	1810869	1811072	1	+	2	ID=BjuA040724.cds;Parent=BjuA040724;
A01	AUGUSTUS	CDS	1811148	1811317	1	+	2	ID=BjuA040724.cds;Parent=BjuA040724;
A01	GeneWise	gene	1814293	1814922	497.39	+	.	ID=BjuA040725;
A01	GeneWise	mRNA	1814293	1814922	497.39	+	.	ID=BjuA040725;Parent=BjuA040725;
A01	GeneWise	CDS	1814293	1814922	497.39	+	0	ID=BjuA040725.cds;Parent=BjuA040725;
A01	GeneWise	gene	1817601	1819725	1076.26	-	.	ID=BjuA040726;
A01	GeneWise	mRNA	1817601	1819725	1076.26	-	.	ID=BjuA040726;Parent=BjuA040726;
A01	GeneWise	CDS	1818952	1819725	1076.26	-	0	ID=BjuA040726.cds;Parent=BjuA040726;
A01	GeneWise	CDS	1818818	1818862	1076.26	-	0	ID=BjuA040726.cds;Parent=BjuA040726;
A01	GeneWise	CDS	1818643	1818708	1076.26	-	0	ID=BjuA040726.cds;Parent=BjuA040726;
A01	GeneWise	CDS	1818494	1818555	1076.26	-	0	ID=BjuA040726.cds;Parent=BjuA040726;
A01	GeneWise	CDS	1818334	1818408	1076.26	-	1	ID=BjuA040726.cds;Parent=BjuA040726;
A01	GeneWise	CDS	1817976	1818265	1076.26	-	1	ID=BjuA040726.cds;Parent=BjuA040726;
A01	GeneWise	CDS	1817795	1817901	1076.26	-	2	ID=BjuA040726.cds;Parent=BjuA040726;
A01	GeneWise	CDS	1817601	1817708	1076.26	-	0	ID=BjuA040726.cds;Parent=BjuA040726;
A01	AUGUSTUS	gene	1821641	1824996	.	+	0	ID=BjuA040727;
A01	AUGUSTUS	mRNA	1821641	1824996	.	+	0	ID=BjuA040727;Parent=BjuA040727;
A01	AUGUSTUS	CDS	1821641	1821659	0.51	+	0	ID=BjuA040727.cds;Parent=BjuA040727;
A01	AUGUSTUS	CDS	1821740	1821992	0.52	+	2	ID=BjuA040727.cds;Parent=BjuA040727;
A01	AUGUSTUS	CDS	1822743	1822842	0.99	+	1	ID=BjuA040727.cds;Parent=BjuA040727;
A01	AUGUSTUS	CDS	1822949	1823215	0.97	+	0	ID=BjuA040727.cds;Parent=BjuA040727;
A01	AUGUSTUS	CDS	1823311	1823388	1	+	0	ID=BjuA040727.cds;Parent=BjuA040727;
A01	AUGUSTUS	CDS	1823484	1823635	1	+	0	ID=BjuA040727.cds;Parent=BjuA040727;
A01	AUGUSTUS	CDS	1823713	1823812	0.99	+	1	ID=BjuA040727.cds;Parent=BjuA040727;
A01	AUGUSTUS	CDS	1823926	1824015	0.8	+	0	ID=BjuA040727.cds;Parent=BjuA040727;
[truncated: 519,831 more rows]
