# Supplementary material for: Genome-wide systematic characterization of bZIP transcription factors and their expression profiles during stem in tumorous stem mustard
Source: PeerJ. 2026 Jan 14;14:e20518. doi: 10.7717/peerj.20518 (PMC12811965; doi:10.7717/peerj.20518)
Supplement: Supplemental Information 17 [file peerj-14-20518-s017.zip › bzip raw file/exon/gene_exon_info.gff]

A01	GeneWise	mRNA	939870	940607	521.72	+	.	ID=BjuA002828;Parent=BjuA002828;
A01	GeneWise	CDS	939870	940607	521.72	+	0	ID=BjuA002828.cds;Parent=BjuA002828;
A01	AUGUSTUS	mRNA	1151370	1153089	.	+	0	ID=BjuA040759;Parent=BjuA040759;
A01	AUGUSTUS	CDS	1151370	1151420	0.93	+	0	ID=BjuA040759.cds;Parent=BjuA040759;
A01	AUGUSTUS	CDS	1151520	1151564	1	+	0	ID=BjuA040759.cds;Parent=BjuA040759;
A01	AUGUSTUS	CDS	1151651	1151740	1	+	0	ID=BjuA040759.cds;Parent=BjuA040759;
A01	AUGUSTUS	CDS	1151821	1151910	1	+	0	ID=BjuA040759.cds;Parent=BjuA040759;
A01	AUGUSTUS	CDS	1151986	1152125	1	+	0	ID=BjuA040759.cds;Parent=BjuA040759;
A01	AUGUSTUS	CDS	1152197	1152254	0.99	+	1	ID=BjuA040759.cds;Parent=BjuA040759;
A01	AUGUSTUS	CDS	1152326	1152374	1	+	0	ID=BjuA040759.cds;Parent=BjuA040759;
A01	AUGUSTUS	CDS	1152448	1152572	1	+	2	ID=BjuA040759.cds;Parent=BjuA040759;
A01	AUGUSTUS	CDS	1152643	1152720	1	+	0	ID=BjuA040759.cds;Parent=BjuA040759;
A01	AUGUSTUS	CDS	1152796	1152921	1	+	0	ID=BjuA040759.cds;Parent=BjuA040759;
A01	AUGUSTUS	CDS	1153000	1153089	0.99	+	0	ID=BjuA040759.cds;Parent=BjuA040759;
A01	GeneWise	mRNA	1828305	1828766	336.78	+	.	ID=BjuA040728;Parent=BjuA040728;
A01	GeneWise	CDS	1828305	1828766	336.78	+	0	ID=BjuA040728.cds;Parent=BjuA040728;
A01	GeneWise	mRNA	2035572	2041931	942.02	-	.	ID=BjuA003230;Parent=BjuA003230;
A01	GeneWise	CDS	2041158	2041931	942.02	-	0	ID=BjuA003230.cds;Parent=BjuA003230;
A01	GeneWise	CDS	2040593	2040883	942.02	-	0	ID=BjuA003230.cds;Parent=BjuA003230;
A01	GeneWise	CDS	2036041	2036112	942.02	-	0	ID=BjuA003230.cds;Parent=BjuA003230;
A01	GeneWise	CDS	2035912	2035941	942.02	-	0	ID=BjuA003230.cds;Parent=BjuA003230;
A01	GeneWise	CDS	2035799	2035823	942.02	-	0	ID=BjuA003230.cds;Parent=BjuA003230;
A01	GeneWise	CDS	2035572	2035696	942.02	-	2	ID=BjuA003230.cds;Parent=BjuA003230;
A01	GeneWise	mRNA	33169423	33169892	281.93	-	.	ID=BjuA005478;Parent=BjuA005478;
A01	GeneWise	CDS	33169711	33169892	281.93	-	0	ID=BjuA005478.cds;Parent=BjuA005478;
A01	GeneWise	CDS	33169423	33169618	281.93	-	1	ID=BjuA005478.cds;Parent=BjuA005478;
A01	GeneWise	mRNA	34292634	34294173	920.33	+	.	ID=BjuA040338;Parent=BjuA040338;
A01	GeneWise	CDS	34292634	34293656	920.33	+	0	ID=BjuA040338.cds;Parent=BjuA040338;
A01	GeneWise	CDS	34293741	34293812	920.33	+	0	ID=BjuA040338.cds;Parent=BjuA040338;
A01	GeneWise	CDS	34293894	34293923	920.33	+	0	ID=BjuA040338.cds;Parent=BjuA040338;
A01	GeneWise	CDS	34294102	34294173	920.33	+	0	ID=BjuA040338.cds;Parent=BjuA040338;
A01	GeneWise	mRNA	37601820	37603796	1517.74	-	.	ID=BjuA033921;Parent=BjuA033921;
A01	GeneWise	CDS	37602350	37603796	1517.74	-	0	ID=BjuA033921.cds;Parent=BjuA033921;
A01	GeneWise	CDS	37601820	37602271	1517.74	-	2	ID=BjuA033921.cds;Parent=BjuA033921;
A02	AUGUSTUS	mRNA	1979907	1980804	.	-	0	ID=BjuA041107;Parent=BjuA041107;
A02	AUGUSTUS	CDS	1980708	1980804	0.99	-	0	ID=BjuA041107.cds;Parent=BjuA041107;
A02	AUGUSTUS	CDS	1980410	1980581	1	-	2	ID=BjuA041107.cds;Parent=BjuA041107;
A02	AUGUSTUS	CDS	1980166	1980322	1	-	1	ID=BjuA041107.cds;Parent=BjuA041107;
A02	AUGUSTUS	CDS	1979907	1979981	1	-	0	ID=BjuA041107.cds;Parent=BjuA041107;
A02	GeneWise	mRNA	3303754	3304317	398.44	+	.	ID=BjuA041305;Parent=BjuA041305;
A02	GeneWise	CDS	3303754	3304317	398.44	+	0	ID=BjuA041305.cds;Parent=BjuA041305;
A02	GeneWise	mRNA	11786985	11787344	275.91	+	.	ID=BjuA041565;Parent=BjuA041565;
A02	GeneWise	CDS	11786985	11787344	275.91	+	0	ID=BjuA041565.cds;Parent=BjuA041565;
A02	GeneWise	mRNA	29409518	29410030	423.41	+	.	ID=BjuA008307;Parent=BjuA008307;
A02	GeneWise	CDS	29409518	29410030	423.41	+	0	ID=BjuA008307.cds;Parent=BjuA008307;
A02	GeneWise	mRNA	30955529	30956065	435.32	+	.	ID=BjuA032576;Parent=BjuA032576;
A02	GeneWise	CDS	30955529	30956065	435.32	+	0	ID=BjuA032576.cds;Parent=BjuA032576;
A02	AUGUSTUS	mRNA	32963333	32966312	.	+	0	ID=BjuA015073;Parent=BjuA015073;
A02	AUGUSTUS	CDS	32963333	32963614	1	+	0	ID=BjuA015073.cds;Parent=BjuA015073;
A02	AUGUSTUS	CDS	32963999	32964098	1	+	0	ID=BjuA015073.cds;Parent=BjuA015073;
A02	AUGUSTUS	CDS	32964245	32964344	1	+	2	ID=BjuA015073.cds;Parent=BjuA015073;
A02	AUGUSTUS	CDS	32964448	32964523	0.98	+	1	ID=BjuA015073.cds;Parent=BjuA015073;
A02	AUGUSTUS	CDS	32964613	32964738	0.99	+	0	ID=BjuA015073.cds;Parent=BjuA015073;
A02	AUGUSTUS	CDS	32964823	32965085	0.35	+	0	ID=BjuA015073.cds;Parent=BjuA015073;
A02	AUGUSTUS	CDS	32965202	32965274	0.69	+	1	ID=BjuA015073.cds;Parent=BjuA015073;
A02	AUGUSTUS	CDS	32965944	32966312	0.5	+	0	ID=BjuA015073.cds;Parent=BjuA015073;
A02	GeneWise	mRNA	34692279	34692809	436.45	+	.	ID=BjuA045602;Parent=BjuA045602;
A02	GeneWise	CDS	34692279	34692809	436.45	+	0	ID=BjuA045602.cds;Parent=BjuA045602;
A02	GeneWise	mRNA	35259798	35260406	510.56	-	.	ID=BjuA008715;Parent=BjuA008715;
A02	GeneWise	CDS	35259798	35260406	510.56	-	0	ID=BjuA008715.cds;Parent=BjuA008715;
A03	GeneWise	mRNA	1645977	1646456	412.34	+	.	ID=BjuA009096;Parent=BjuA009096;
A03	GeneWise	CDS	1645977	1646456	412.34	+	0	ID=BjuA009096.cds;Parent=BjuA009096;
A03	GeneWise	mRNA	3306264	3306836	472.77	+	.	ID=BjuA041795;Parent=BjuA041795;
A03	GeneWise	CDS	3306264	3306836	472.77	+	0	ID=BjuA041795.cds;Parent=BjuA041795;
A03	GeneWise	mRNA	10370537	10373075	763.54	-	.	ID=BjuA042006;Parent=BjuA042006;
A03	GeneWise	CDS	10372989	10373075	763.54	-	0	ID=BjuA042006.cds;Parent=BjuA042006;
A03	GeneWise	CDS	10372862	10372909	763.54	-	0	ID=BjuA042006.cds;Parent=BjuA042006;
A03	GeneWise	CDS	10372688	10372765	763.54	-	0	ID=BjuA042006.cds;Parent=BjuA042006;
A03	GeneWise	CDS	10372406	10372495	763.54	-	0	ID=BjuA042006.cds;Parent=BjuA042006;
A03	GeneWise	CDS	10372258	10372311	763.54	-	0	ID=BjuA042006.cds;Parent=BjuA042006;
A03	GeneWise	CDS	10371982	10372169	763.54	-	0	ID=BjuA042006.cds;Parent=BjuA042006;
A03	GeneWise	CDS	10371829	10371883	763.54	-	1	ID=BjuA042006.cds;Parent=BjuA042006;
A03	GeneWise	CDS	10371470	10371500	763.54	-	0	ID=BjuA042006.cds;Parent=BjuA042006;
A03	GeneWise	CDS	10371113	10371369	763.54	-	2	ID=BjuA042006.cds;Parent=BjuA042006;
A03	GeneWise	CDS	10370956	10371033	763.54	-	0	ID=BjuA042006.cds;Parent=BjuA042006;
A03	GeneWise	CDS	10370749	10370874	763.54	-	0	ID=BjuA042006.cds;Parent=BjuA042006;
A03	GeneWise	CDS	10370537	10370656	763.54	-	0	ID=BjuA042006.cds;Parent=BjuA042006;
A03	GeneWise	mRNA	10587589	10589559	774.22	-	.	ID=BjuA010437;Parent=BjuA010437;
A03	GeneWise	CDS	10589164	10589559	774.22	-	0	ID=BjuA010437.cds;Parent=BjuA010437;
A03	GeneWise	CDS	10588990	10589071	774.22	-	0	ID=BjuA010437.cds;Parent=BjuA010437;
A03	GeneWise	CDS	10588349	10588541	774.22	-	2	ID=BjuA010437.cds;Parent=BjuA010437;
A03	GeneWise	CDS	10588144	10588219	774.22	-	1	ID=BjuA010437.cds;Parent=BjuA010437;
A03	GeneWise	CDS	10587936	10588061	774.22	-	0	ID=BjuA010437.cds;Parent=BjuA010437;
A03	GeneWise	CDS	10587589	10587825	774.22	-	0	ID=BjuA010437.cds;Parent=BjuA010437;
A03	GeneWise	mRNA	20859619	20861461	903.38	+	.	ID=BjuA012644;Parent=BjuA012644;
A03	GeneWise	CDS	20859619	20860521	903.38	+	0	ID=BjuA012644.cds;Parent=BjuA012644;
A03	GeneWise	CDS	20860626	20860697	903.38	+	0	ID=BjuA012644.cds;Parent=BjuA012644;
A03	GeneWise	CDS	20860767	20860796	903.38	+	0	ID=BjuA012644.cds;Parent=BjuA012644;
A03	GeneWise	CDS	20861279	20861461	903.38	+	0	ID=BjuA012644.cds;Parent=BjuA012644;
A03	GeneWise	mRNA	22054008	22054736	313.08	+	.	ID=BjuA012575;Parent=BjuA012575;
A03	GeneWise	CDS	22054008	22054071	313.08	+	0	ID=BjuA012575.cds;Parent=BjuA012575;
A03	GeneWise	CDS	22054155	22054341	313.08	+	2	ID=BjuA012575.cds;Parent=BjuA012575;
A03	GeneWise	CDS	22054544	22054736	313.08	+	1	ID=BjuA012575.cds;Parent=BjuA012575;
A03	GeneWise	mRNA	22060337	22061420	250.05	+	.	ID=BjuA012577;Parent=BjuA012577;
A03	GeneWise	CDS	22060337	22060400	250.05	+	0	ID=BjuA012577.cds;Parent=BjuA012577;
A03	GeneWise	CDS	22060481	22060667	250.05	+	2	ID=BjuA012577.cds;Parent=BjuA012577;
A03	GeneWise	CDS	22061228	22061420	250.05	+	1	ID=BjuA012577.cds;Parent=BjuA012577;
A03	GeneWise	mRNA	27549928	27550422	406.30	+	.	ID=BjuA042224;Parent=BjuA042224;
A03	GeneWise	CDS	27549928	27550422	406.30	+	0	ID=BjuA042224.cds;Parent=BjuA042224;
A03	GeneWise	mRNA	37770101	37770559	358.27	+	.	ID=BjuA014103;Parent=BjuA014103;
A03	GeneWise	CDS	37770101	37770559	358.27	+	0	ID=BjuA014103.cds;Parent=BjuA014103;
A03	GeneWise	mRNA	39207715	39208434	515.80	+	.	ID=BjuA014273;Parent=BjuA014273;
A03	GeneWise	CDS	39207715	39208434	515.80	+	0	ID=BjuA014273.cds;Parent=BjuA014273;
A04	GeneWise	mRNA	2405064	2406352	394.44	+	.	ID=BjuA014675;Parent=BjuA014675;
A04	GeneWise	CDS	2405064	2405720	394.44	+	0	ID=BjuA014675.cds;Parent=BjuA014675;
A04	GeneWise	CDS	2405805	2405876	394.44	+	0	ID=BjuA014675.cds;Parent=BjuA014675;
A04	GeneWise	CDS	2406275	2406352	394.44	+	0	ID=BjuA014675.cds;Parent=BjuA014675;
A04	GeneWise	mRNA	2500921	2502437	1046.93	+	.	ID=BjuA014686;Parent=BjuA014686;
A04	GeneWise	CDS	2500921	2501872	1046.93	+	0	ID=BjuA014686.cds;Parent=BjuA014686;
A04	GeneWise	CDS	2502076	2502437	1046.93	+	2	ID=BjuA014686.cds;Parent=BjuA014686;
A04	GeneWise	mRNA	5305080	5307741	1132.47	+	.	ID=BjuA015229;Parent=BjuA015229;
A04	GeneWise	CDS	5305080	5306018	0.00	+	0	ID=BjuA015229.cds;Parent=BjuA015229;
A04	GeneWise	CDS	5307140	5307304	0.00	+	0	ID=BjuA015229.cds;Parent=BjuA015229;
A04	GeneWise	CDS	5307412	5307741	0.00	+	0	ID=BjuA015229.cds;Parent=BjuA015229;
A04	GeneWise	mRNA	21590782	21593001	376.65	-	.	ID=BjuA016969;Parent=BjuA016969;
A04	GeneWise	CDS	21592841	21593001	376.65	-	0	ID=BjuA016969.cds;Parent=BjuA016969;
A04	GeneWise	CDS	21592685	21592739	376.65	-	1	ID=BjuA016969.cds;Parent=BjuA016969;
A04	GeneWise	CDS	21592344	21592414	376.65	-	0	ID=BjuA016969.cds;Parent=BjuA016969;
A04	GeneWise	CDS	21592188	21592266	376.65	-	1	ID=BjuA016969.cds;Parent=BjuA016969;
A04	GeneWise	CDS	21591978	21592103	376.65	-	0	ID=BjuA016969.cds;Parent=BjuA016969;
A04	GeneWise	CDS	21590782	21590904	376.65	-	0	ID=BjuA016969.cds;Parent=BjuA016969;
A04	GeneWise	mRNA	23402641	23404819	1158.78	-	.	ID=BjuA017309;Parent=BjuA017309;
A04	GeneWise	CDS	23403355	23404819	1158.78	-	0	ID=BjuA017309.cds;Parent=BjuA017309;
A04	GeneWise	CDS	23402641	23403053	1158.78	-	2	ID=BjuA017309.cds;Parent=BjuA017309;
A04	AUGUSTUS	mRNA	23427296	23428219	.	+	0	ID=BjuA017316;Parent=BjuA017316;
A04	AUGUSTUS	CDS	23427296	23428039	0.94	+	0	ID=BjuA017316.cds;Parent=BjuA017316;
A04	AUGUSTUS	CDS	23428139	23428219	1	+	0	ID=BjuA017316.cds;Parent=BjuA017316;
A05	GeneWise	mRNA	847018	848948	695.97	-	.	ID=BjuA006024;Parent=BjuA006024;
A05	GeneWise	CDS	848886	848948	695.97	-	0	ID=BjuA006024.cds;Parent=BjuA006024;
A05	GeneWise	CDS	848748	848792	695.97	-	0	ID=BjuA006024.cds;Parent=BjuA006024;
A05	GeneWise	CDS	848577	848675	695.97	-	0	ID=BjuA006024.cds;Parent=BjuA006024;
A05	GeneWise	CDS	848404	848487	695.97	-	0	ID=BjuA006024.cds;Parent=BjuA006024;
A05	GeneWise	CDS	848283	848327	695.97	-	0	ID=BjuA006024.cds;Parent=BjuA006024;
A05	GeneWise	CDS	848006	848203	695.97	-	0	ID=BjuA006024.cds;Parent=BjuA006024;
A05	GeneWise	CDS	847879	847927	695.97	-	0	ID=BjuA006024.cds;Parent=BjuA006024;
A05	GeneWise	CDS	847610	847803	695.97	-	2	ID=BjuA006024.cds;Parent=BjuA006024;
A05	GeneWise	CDS	847453	847530	695.97	-	0	ID=BjuA006024.cds;Parent=BjuA006024;
A05	GeneWise	CDS	847246	847371	695.97	-	0	ID=BjuA006024.cds;Parent=BjuA006024;
A05	GeneWise	CDS	847018	847173	695.97	-	0	ID=BjuA006024.cds;Parent=BjuA006024;
A05	GeneWise	mRNA	1088794	1089823	540.61	+	.	ID=BjuA043003;Parent=BjuA043003;
A05	GeneWise	CDS	1088794	1089486	540.61	+	0	ID=BjuA043003.cds;Parent=BjuA043003;
A05	GeneWise	CDS	1089569	1089640	540.61	+	0	ID=BjuA043003.cds;Parent=BjuA043003;
A05	GeneWise	CDS	1089746	1089823	540.61	+	0	ID=BjuA043003.cds;Parent=BjuA043003;
A05	GeneWise	mRNA	4846587	4848161	843.29	+	.	ID=BjuA018972;Parent=BjuA018972;
A05	GeneWise	CDS	4846587	4847717	843.29	+	0	ID=BjuA018972.cds;Parent=BjuA018972;
A05	GeneWise	CDS	4847804	4847875	843.29	+	0	ID=BjuA018972.cds;Parent=BjuA018972;
A05	GeneWise	CDS	4847958	4847987	843.29	+	0	ID=BjuA018972.cds;Parent=BjuA018972;
A05	GeneWise	CDS	4848069	4848161	843.29	+	0	ID=BjuA018972.cds;Parent=BjuA018972;
A05	GeneWise	mRNA	5046059	5048548	749.02	+	.	ID=BjuA018344;Parent=BjuA018344;
A05	GeneWise	CDS	5046059	5046136	749.02	+	0	ID=BjuA018344.cds;Parent=BjuA018344;
A05	GeneWise	CDS	5046218	5046274	749.02	+	0	ID=BjuA018344.cds;Parent=BjuA018344;
A05	GeneWise	CDS	5046367	5046441	749.02	+	0	ID=BjuA018344.cds;Parent=BjuA018344;
A05	GeneWise	CDS	5046684	5046779	749.02	+	0	ID=BjuA018344.cds;Parent=BjuA018344;
A05	GeneWise	CDS	5046864	5046923	749.02	+	0	ID=BjuA018344.cds;Parent=BjuA018344;
A05	GeneWise	CDS	5047012	5047181	749.02	+	0	ID=BjuA018344.cds;Parent=BjuA018344;
A05	GeneWise	CDS	5047299	5047353	749.02	+	1	ID=BjuA018344.cds;Parent=BjuA018344;
A05	GeneWise	CDS	5047609	5047639	749.02	+	0	ID=BjuA018344.cds;Parent=BjuA018344;
A05	GeneWise	CDS	5047730	5047962	749.02	+	2	ID=BjuA018344.cds;Parent=BjuA018344;
A05	GeneWise	CDS	5048043	5048120	749.02	+	0	ID=BjuA018344.cds;Parent=BjuA018344;
A05	GeneWise	CDS	5048213	5048338	749.02	+	0	ID=BjuA018344.cds;Parent=BjuA018344;
A05	GeneWise	CDS	5048426	5048548	749.02	+	0	ID=BjuA018344.cds;Parent=BjuA018344;
A05	AUGUSTUS	mRNA	15831405	15832882	.	+	0	ID=BjuA001111;Parent=BjuA001111;
A05	AUGUSTUS	CDS	15831405	15831988	0.81	+	0	ID=BjuA001111.cds;Parent=BjuA001111;
A05	AUGUSTUS	CDS	15832060	15832192	1	+	1	ID=BjuA001111.cds;Parent=BjuA001111;
A05	AUGUSTUS	CDS	15832514	15832598	1	+	0	ID=BjuA001111.cds;Parent=BjuA001111;
A05	AUGUSTUS	CDS	15832692	15832882	1	+	2	ID=BjuA001111.cds;Parent=BjuA001111;
A06	AUGUSTUS	mRNA	2120641	2122010	.	+	0	ID=BjuA021448;Parent=BjuA021448;
A06	AUGUSTUS	CDS	2120641	2121564	1	+	0	ID=BjuA021448.cds;Parent=BjuA021448;
A06	AUGUSTUS	CDS	2121635	2121706	1	+	0	ID=BjuA021448.cds;Parent=BjuA021448;
A06	AUGUSTUS	CDS	2121782	2121811	0.9	+	0	ID=BjuA021448.cds;Parent=BjuA021448;
A06	AUGUSTUS	CDS	2121933	2122010	0.91	+	0	ID=BjuA021448.cds;Parent=BjuA021448;
A06	GeneWise	mRNA	5053781	5054359	462.38	+	.	ID=BjuA034470;Parent=BjuA034470;
A06	GeneWise	CDS	5053781	5054359	462.38	+	0	ID=BjuA034470.cds;Parent=BjuA034470;
A06	AUGUSTUS	mRNA	15677945	15678715	.	-	0	ID=BjuA022725;Parent=BjuA022725;
A06	AUGUSTUS	CDS	15678654	15678715	0.85	-	0	ID=BjuA022725.cds;Parent=BjuA022725;
A06	AUGUSTUS	CDS	15678440	15678572	1	-	1	ID=BjuA022725.cds;Parent=BjuA022725;
A06	AUGUSTUS	CDS	15678207	15678291	1	-	0	ID=BjuA022725.cds;Parent=BjuA022725;
A06	AUGUSTUS	CDS	15677945	15678126	0.99	-	2	ID=BjuA022725.cds;Parent=BjuA022725;
A06	GeneWise	mRNA	24091724	24092239	423.13	-	.	ID=BjuA024129;Parent=BjuA024129;
A06	GeneWise	CDS	24091724	24092239	423.13	-	0	ID=BjuA024129.cds;Parent=BjuA024129;
A06	GeneWise	mRNA	26426205	26426714	380.64	-	.	ID=BjuA024436;Parent=BjuA024436;
A06	GeneWise	CDS	26426205	26426714	380.64	-	0	ID=BjuA024436.cds;Parent=BjuA024436;
A06	GeneWise	mRNA	30276299	30277096	643.58	+	.	ID=BjuA025064;Parent=BjuA025064;
A06	GeneWise	CDS	30276299	30277096	643.58	+	0	ID=BjuA025064.cds;Parent=BjuA025064;
A06	AUGUSTUS	mRNA	30643812	30645481	.	-	0	ID=BjuA025127;Parent=BjuA025127;
A06	AUGUSTUS	CDS	30644429	30645481	0.7	-	0	ID=BjuA025127.cds;Parent=BjuA025127;
A06	AUGUSTUS	CDS	30644264	30644335	0.97	-	0	ID=BjuA025127.cds;Parent=BjuA025127;
A06	AUGUSTUS	CDS	30643812	30643874	0.99	-	0	ID=BjuA025127.cds;Parent=BjuA025127;
A07	GeneWise	mRNA	2357178	2357681	402.98	+	.	ID=BjuA025359;Parent=BjuA025359;
A07	GeneWise	CDS	2357178	2357681	402.98	+	0	ID=BjuA025359.cds;Parent=BjuA025359;
A07	AUGUSTUS	mRNA	8284568	8286440	.	+	0	ID=BjuA025542;Parent=BjuA025542;
A07	AUGUSTUS	CDS	8284568	8285560	0.56	+	0	ID=BjuA025542.cds;Parent=BjuA025542;
A07	AUGUSTUS	CDS	8286043	8286114	1	+	0	ID=BjuA025542.cds;Parent=BjuA025542;
A07	AUGUSTUS	CDS	8286211	8286240	1	+	0	ID=BjuA025542.cds;Parent=BjuA025542;
A07	AUGUSTUS	CDS	8286369	8286440	0.69	+	0	ID=BjuA025542.cds;Parent=BjuA025542;
A07	GeneWise	mRNA	8525307	8527752	949.64	-	.	ID=BjuA025558;Parent=BjuA025558;
A07	GeneWise	CDS	8526775	8527752	949.64	-	0	ID=BjuA025558.cds;Parent=BjuA025558;
A07	GeneWise	CDS	8526235	8526306	949.64	-	0	ID=BjuA025558.cds;Parent=BjuA025558;
A07	GeneWise	CDS	8526112	8526141	949.64	-	0	ID=BjuA025558.cds;Parent=BjuA025558;
A07	GeneWise	CDS	8525918	8525985	949.64	-	0	ID=BjuA025558.cds;Parent=BjuA025558;
A07	GeneWise	CDS	8525307	8525445	949.64	-	1	ID=BjuA025558.cds;Parent=BjuA025558;
A07	AUGUSTUS	mRNA	21560786	21561897	.	-	0	ID=BjuA026586;Parent=BjuA026586;
A07	AUGUSTUS	CDS	21561274	21561897	0.72	-	0	ID=BjuA026586.cds;Parent=BjuA026586;
A07	AUGUSTUS	CDS	21561122	21561193	1	-	0	ID=BjuA026586.cds;Parent=BjuA026586;
A07	AUGUSTUS	CDS	21560786	21560866	1	-	0	ID=BjuA026586.cds;Parent=BjuA026586;
A07	GeneWise	mRNA	21915319	21915897	465.38	-	.	ID=BjuA026652;Parent=BjuA026652;
A07	GeneWise	CDS	21915319	21915897	465.38	-	0	ID=BjuA026652.cds;Parent=BjuA026652;
A07	GeneWise	mRNA	24894702	24895103	323.46	-	.	ID=BjuA026821;Parent=BjuA026821;
A07	GeneWise	CDS	24894702	24895103	323.46	-	0	ID=BjuA026821.cds;Parent=BjuA026821;
A07	GeneWise	mRNA	26058585	26059121	381.74	-	.	ID=BjuA027015;Parent=BjuA027015;
A07	GeneWise	CDS	26058585	26059121	381.74	-	0	ID=BjuA027015.cds;Parent=BjuA027015;
A07	GeneWise	mRNA	32741209	32742132	749.83	+	.	ID=BjuA029457;Parent=BjuA029457;
A07	GeneWise	CDS	32741209	32742132	0.00	+	0	ID=BjuA029457.cds;Parent=BjuA029457;
A08	AUGUSTUS	mRNA	6190298	6191810	.	-	0	ID=BjuA028313;Parent=BjuA028313;
A08	AUGUSTUS	CDS	6190998	6191810	0.99	-	0	ID=BjuA028313.cds;Parent=BjuA028313;
A08	AUGUSTUS	CDS	6190771	6190842	0.94	-	0	ID=BjuA028313.cds;Parent=BjuA028313;
A08	AUGUSTUS	CDS	6190623	6190652	0.59	-	0	ID=BjuA028313.cds;Parent=BjuA028313;
A08	AUGUSTUS	CDS	6190298	6190384	0.94	-	0	ID=BjuA028313.cds;Parent=BjuA028313;
A08	GeneWise	mRNA	19831386	19833126	585.17	+	.	ID=BjuA043791;Parent=BjuA043791;
A08	GeneWise	CDS	19831386	19831445	585.17	+	0	ID=BjuA043791.cds;Parent=BjuA043791;
A08	GeneWise	CDS	19831531	19831575	585.17	+	0	ID=BjuA043791.cds;Parent=BjuA043791;
A08	GeneWise	CDS	19831661	19831750	585.17	+	0	ID=BjuA043791.cds;Parent=BjuA043791;
A08	GeneWise	CDS	19831846	19831935	585.17	+	0	ID=BjuA043791.cds;Parent=BjuA043791;
A08	GeneWise	CDS	19832037	19832176	585.17	+	0	ID=BjuA043791.cds;Parent=BjuA043791;
A08	GeneWise	CDS	19832267	19832324	585.17	+	1	ID=BjuA043791.cds;Parent=BjuA043791;
A08	GeneWise	CDS	19832404	19832452	585.17	+	0	ID=BjuA043791.cds;Parent=BjuA043791;
A08	GeneWise	CDS	19832541	19832665	585.17	+	2	ID=BjuA043791.cds;Parent=BjuA043791;
A08	GeneWise	CDS	19832754	19832831	585.17	+	0	ID=BjuA043791.cds;Parent=BjuA043791;
A08	GeneWise	CDS	19832923	19833126	585.17	+	0	ID=BjuA043791.cds;Parent=BjuA043791;
A08	AUGUSTUS	mRNA	25229520	25230966	.	+	0	ID=BjuA031302;Parent=BjuA031302;
A08	AUGUSTUS	CDS	25229520	25230085	0.7	+	0	ID=BjuA031302.cds;Parent=BjuA031302;
A08	AUGUSTUS	CDS	25230161	25230293	0.98	+	1	ID=BjuA031302.cds;Parent=BjuA031302;
A08	AUGUSTUS	CDS	25230381	25230465	1	+	0	ID=BjuA031302.cds;Parent=BjuA031302;
A08	AUGUSTUS	CDS	25230605	25230966	1	+	2	ID=BjuA031302.cds;Parent=BjuA031302;
A08	GeneWise	mRNA	25537647	25539048	716.53	-	.	ID=BjuA031284;Parent=BjuA031284;
A08	GeneWise	CDS	25538639	25539048	716.53	-	0	ID=BjuA031284.cds;Parent=BjuA031284;
A08	GeneWise	CDS	25538376	25538508	716.53	-	1	ID=BjuA031284.cds;Parent=BjuA031284;
A08	GeneWise	CDS	25538149	25538233	716.53	-	0	ID=BjuA031284.cds;Parent=BjuA031284;
A08	GeneWise	CDS	25537647	25537981	716.53	-	2	ID=BjuA031284.cds;Parent=BjuA031284;
A09	AUGUSTUS	mRNA	914500	916591	.	-	0	ID=BjuA031472;Parent=BjuA031472;
A09	AUGUSTUS	CDS	916250	916591	1	-	0	ID=BjuA031472.cds;Parent=BjuA031472;
A09	AUGUSTUS	CDS	916067	916148	1	-	0	ID=BjuA031472.cds;Parent=BjuA031472;
A09	AUGUSTUS	CDS	915371	915557	1	-	2	ID=BjuA031472.cds;Parent=BjuA031472;
A09	AUGUSTUS	CDS	915232	915307	1	-	1	ID=BjuA031472.cds;Parent=BjuA031472;
A09	AUGUSTUS	CDS	915024	915149	1	-	0	ID=BjuA031472.cds;Parent=BjuA031472;
A09	AUGUSTUS	CDS	914601	914950	0.58	-	0	ID=BjuA031472.cds;Parent=BjuA031472;
A09	AUGUSTUS	CDS	914500	914521	0.57	-	1	ID=BjuA031472.cds;Parent=BjuA031472;
A09	GeneWise	mRNA	5365589	5366140	337.78	+	.	ID=BjuA001569;Parent=BjuA001569;
A09	GeneWise	CDS	5365589	5366140	337.78	+	0	ID=BjuA001569.cds;Parent=BjuA001569;
A09	GeneWise	mRNA	9610932	9611435	404.37	-	.	ID=BjuA032964;Parent=BjuA032964;
A09	GeneWise	CDS	9610932	9611435	404.37	-	0	ID=BjuA032964.cds;Parent=BjuA032964;
A09	GeneWise	mRNA	14704599	14705045	349.99	-	.	ID=BjuA036544;Parent=BjuA036544;
A09	GeneWise	CDS	14704599	14705045	349.99	-	0	ID=BjuA036544.cds;Parent=BjuA036544;
A09	GeneWise	mRNA	14712765	14713205	265.56	-	.	ID=BjuA036543;Parent=BjuA036543;
A09	GeneWise	CDS	14712765	14713205	265.56	-	0	ID=BjuA036543.cds;Parent=BjuA036543;
A09	GeneWise	mRNA	20797645	20798172	424.30	-	.	ID=BjuA046946;Parent=BjuA046946;
A09	GeneWise	CDS	20797645	20798172	424.30	-	0	ID=BjuA046946.cds;Parent=BjuA046946;
A09	AUGUSTUS	mRNA	28315205	28318361	.	-	0	ID=BjuA002075;Parent=BjuA002075;
A09	AUGUSTUS	CDS	28317023	28318361	1	-	0	ID=BjuA002075.cds;Parent=BjuA002075;
A09	AUGUSTUS	CDS	28316514	28316945	0.49	-	2	ID=BjuA002075.cds;Parent=BjuA002075;
A09	AUGUSTUS	CDS	28315502	28315641	0.72	-	2	ID=BjuA002075.cds;Parent=BjuA002075;
A09	AUGUSTUS	CDS	28315205	28315336	0.79	-	0	ID=BjuA002075.cds;Parent=BjuA002075;
A09	AUGUSTUS	mRNA	29207051	29209175	.	-	0	ID=BjuA047038;Parent=BjuA047038;
A09	AUGUSTUS	CDS	29209092	29209175	0.98	-	0	ID=BjuA047038.cds;Parent=BjuA047038;
A09	AUGUSTUS	CDS	29208959	29209003	1	-	0	ID=BjuA047038.cds;Parent=BjuA047038;
A09	AUGUSTUS	CDS	29208801	29208875	1	-	0	ID=BjuA047038.cds;Parent=BjuA047038;
A09	AUGUSTUS	CDS	29208545	29208634	0.97	-	0	ID=BjuA047038.cds;Parent=BjuA047038;
A09	AUGUSTUS	CDS	29208391	29208450	1	-	0	ID=BjuA047038.cds;Parent=BjuA047038;
A09	AUGUSTUS	CDS	29208255	29208310	0.57	-	0	ID=BjuA047038.cds;Parent=BjuA047038;
A09	AUGUSTUS	CDS	29208009	29208084	0.38	-	1	ID=BjuA047038.cds;Parent=BjuA047038;
A09	AUGUSTUS	CDS	29207899	29207929	0.94	-	0	ID=BjuA047038.cds;Parent=BjuA047038;
A09	AUGUSTUS	CDS	29207610	29207818	0.57	-	2	ID=BjuA047038.cds;Parent=BjuA047038;
A09	AUGUSTUS	CDS	29207466	29207543	1	-	0	ID=BjuA047038.cds;Parent=BjuA047038;
A09	AUGUSTUS	CDS	29207258	29207383	1	-	0	ID=BjuA047038.cds;Parent=BjuA047038;
A09	AUGUSTUS	CDS	29207051	29207176	1	-	0	ID=BjuA047038.cds;Parent=BjuA047038;
A09	GeneWise	mRNA	40390173	40390742	470.92	-	.	ID=BjuA035384;Parent=BjuA035384;
A09	GeneWise	CDS	40390173	40390742	470.92	-	0	ID=BjuA035384.cds;Parent=BjuA035384;
A09	GeneWise	mRNA	40393910	40394479	389.21	+	.	ID=BjuA035385;Parent=BjuA035385;
A09	GeneWise	CDS	40393910	40394479	389.21	+	0	ID=BjuA035385.cds;Parent=BjuA035385;
A09	GeneWise	mRNA	45340203	45345661	614.45	-	.	ID=BjuA035826;Parent=BjuA035826;
A09	GeneWise	CDS	45344952	45345661	614.45	-	0	ID=BjuA035826.cds;Parent=BjuA035826;
A09	GeneWise	CDS	45340570	45340654	614.45	-	1	ID=BjuA035826.cds;Parent=BjuA035826;
A09	GeneWise	CDS	45340203	45340283	614.45	-	0	ID=BjuA035826.cds;Parent=BjuA035826;
A09	GeneWise	mRNA	47485584	47486006	334.66	-	.	ID=BjuA036326;Parent=BjuA036326;
A09	GeneWise	CDS	47485584	47486006	334.66	-	0	ID=BjuA036326.cds;Parent=BjuA036326;
A09	GeneWise	mRNA	51966658	51967254	488.03	+	.	ID=BjuA044074;Parent=BjuA044074;
A09	GeneWise	CDS	51966658	51967254	488.03	+	0	ID=BjuA044074.cds;Parent=BjuA044074;
A10	GeneWise	mRNA	5056009	5056815	528.59	-	.	ID=BjuA037531;Parent=BjuA037531;
A10	GeneWise	CDS	5056009	5056815	528.59	-	0	ID=BjuA037531.cds;Parent=BjuA037531;
A10	GeneWise	mRNA	14855182	14855730	442.17	-	.	ID=BjuA044794;Parent=BjuA044794;
A10	GeneWise	CDS	14855182	14855730	442.17	-	0	ID=BjuA044794.cds;Parent=BjuA044794;
A10	AUGUSTUS	mRNA	16446268	16449229	.	+	0	ID=BjuA044741;Parent=BjuA044741;
A10	AUGUSTUS	CDS	16446268	16446489	0.54	+	0	ID=BjuA044741.cds;Parent=BjuA044741;
A10	AUGUSTUS	CDS	16446592	16446963	1	+	0	ID=BjuA044741.cds;Parent=BjuA044741;
A10	AUGUSTUS	CDS	16447049	16447366	1	+	0	ID=BjuA044741.cds;Parent=BjuA044741;
A10	AUGUSTUS	CDS	16447451	16447573	0.43	+	0	ID=BjuA044741.cds;Parent=BjuA044741;
A10	AUGUSTUS	CDS	16448233	16448323	0.43	+	0	ID=BjuA044741.cds;Parent=BjuA044741;
A10	AUGUSTUS	CDS	16448535	16448709	1	+	2	ID=BjuA044741.cds;Parent=BjuA044741;
A10	AUGUSTUS	CDS	16448810	16448966	0.93	+	1	ID=BjuA044741.cds;Parent=BjuA044741;
A10	AUGUSTUS	CDS	16449164	16449229	1	+	0	ID=BjuA044741.cds;Parent=BjuA044741;
B07	GeneWise	mRNA	2983890	2985862	1505.88	+	.	ID=BjuB006877;Parent=BjuB006877;
B07	GeneWise	CDS	2983890	2985327	1505.88	+	0	ID=BjuB006877.cds;Parent=BjuB006877;
B07	GeneWise	CDS	2985405	2985862	1505.88	+	2	ID=BjuB006877.cds;Parent=BjuB006877;
B07	GeneWise	mRNA	5911483	5918833	1162.04	+	.	ID=BjuB007813;Parent=BjuB007813;
B07	GeneWise	CDS	5911483	5912556	1162.04	+	0	ID=BjuB007813.cds;Parent=BjuB007813;
B07	GeneWise	CDS	5912666	5912737	1162.04	+	0	ID=BjuB007813.cds;Parent=BjuB007813;
B07	GeneWise	CDS	5912821	5912850	1162.04	+	0	ID=BjuB007813.cds;Parent=BjuB007813;
B07	GeneWise	CDS	5912976	5913116	1162.04	+	0	ID=BjuB007813.cds;Parent=BjuB007813;
B07	GeneWise	CDS	5918597	5918833	1162.04	+	0	ID=BjuB007813.cds;Parent=BjuB007813;
B07	GeneWise	mRNA	10133609	10134055	350.71	-	.	ID=BjuB007520;Parent=BjuB007520;
B07	GeneWise	CDS	10133609	10134055	350.71	-	0	ID=BjuB007520.cds;Parent=BjuB007520;
B07	GeneWise	mRNA	12750397	12750939	406.33	+	.	ID=BjuB039707;Parent=BjuB039707;
B07	GeneWise	CDS	12750397	12750939	406.33	+	0	ID=BjuB039707.cds;Parent=BjuB039707;
B07	AUGUSTUS	mRNA	23606698	23607787	.	+	0	ID=BjuB008492;Parent=BjuB008492;
B07	AUGUSTUS	CDS	23606698	23606761	0.98	+	0	ID=BjuB008492.cds;Parent=BjuB008492;
B07	AUGUSTUS	CDS	23606842	23607028	0.98	+	2	ID=BjuB008492.cds;Parent=BjuB008492;
B07	AUGUSTUS	CDS	23607589	23607787	1	+	1	ID=BjuB008492.cds;Parent=BjuB008492;
B07	AUGUSTUS	mRNA	24210474	24212097	.	+	0	ID=BjuB008568;Parent=BjuB008568;
B07	AUGUSTUS	CDS	24210474	24211469	0.9	+	0	ID=BjuB008568.cds;Parent=BjuB008568;
B07	AUGUSTUS	CDS	24211647	24211718	1	+	0	ID=BjuB008568.cds;Parent=BjuB008568;
B07	AUGUSTUS	CDS	24211796	24211825	0.99	+	0	ID=BjuB008568.cds;Parent=BjuB008568;
B07	AUGUSTUS	CDS	24212050	24212097	0.95	+	0	ID=BjuB008568.cds;Parent=BjuB008568;
B05	GeneWise	mRNA	1354211	1354948	614.17	-	.	ID=BjuB040834;Parent=BjuB040834;
B05	GeneWise	CDS	1354211	1354948	614.17	-	0	ID=BjuB040834.cds;Parent=BjuB040834;
B05	GeneWise	mRNA	1895906	1897737	550.65	+	.	ID=BjuB040792;Parent=BjuB040792;
B05	GeneWise	CDS	1895906	1895956	550.65	+	0	ID=BjuB040792.cds;Parent=BjuB040792;
B05	GeneWise	CDS	1896073	1896117	550.65	+	0	ID=BjuB040792.cds;Parent=BjuB040792;
B05	GeneWise	CDS	1896216	1896299	550.65	+	0	ID=BjuB040792.cds;Parent=BjuB040792;
B05	GeneWise	CDS	1896412	1896501	550.65	+	0	ID=BjuB040792.cds;Parent=BjuB040792;
B05	GeneWise	CDS	1896606	1896745	550.65	+	0	ID=BjuB040792.cds;Parent=BjuB040792;
B05	GeneWise	CDS	1896830	1896887	550.65	+	1	ID=BjuB040792.cds;Parent=BjuB040792;
B05	GeneWise	CDS	1896967	1897015	550.65	+	0	ID=BjuB040792.cds;Parent=BjuB040792;
B05	GeneWise	CDS	1897083	1897207	550.65	+	2	ID=BjuB040792.cds;Parent=BjuB040792;
B05	GeneWise	CDS	1897273	1897350	550.65	+	0	ID=BjuB040792.cds;Parent=BjuB040792;
B05	GeneWise	CDS	1897434	1897559	550.65	+	0	ID=BjuB040792.cds;Parent=BjuB040792;
B05	GeneWise	CDS	1897648	1897737	550.65	+	0	ID=BjuB040792.cds;Parent=BjuB040792;
B05	GeneWise	mRNA	2788282	2788743	363.27	-	.	ID=BjuB045228;Parent=BjuB045228;
B05	GeneWise	CDS	2788282	2788743	363.27	-	0	ID=BjuB045228.cds;Parent=BjuB045228;
B05	AUGUSTUS	mRNA	3266494	3268254	.	+	0	ID=BjuB045319;Parent=BjuB045319;
B05	AUGUSTUS	CDS	3266494	3267321	1	+	0	ID=BjuB045319.cds;Parent=BjuB045319;
B05	AUGUSTUS	CDS	3267442	3267729	0.99	+	0	ID=BjuB045319.cds;Parent=BjuB045319;
B05	AUGUSTUS	CDS	3267817	3267888	1	+	0	ID=BjuB045319.cds;Parent=BjuB045319;
B05	AUGUSTUS	CDS	3267973	3268002	0.97	+	0	ID=BjuB045319.cds;Parent=BjuB045319;
B05	AUGUSTUS	CDS	3268180	3268254	0.54	+	0	ID=BjuB045319.cds;Parent=BjuB045319;
B05	AUGUSTUS	mRNA	13127052	13128074	.	+	0	ID=BjuB009536;Parent=BjuB009536;
B05	AUGUSTUS	CDS	13127052	13127148	1	+	0	ID=BjuB009536.cds;Parent=BjuB009536;
B05	AUGUSTUS	CDS	13127305	13127476	1	+	2	ID=BjuB009536.cds;Parent=BjuB009536;
B05	AUGUSTUS	CDS	13127584	13127740	0.57	+	1	ID=BjuB009536.cds;Parent=BjuB009536;
B05	AUGUSTUS	CDS	13128009	13128074	1	+	0	ID=BjuB009536.cds;Parent=BjuB009536;
B05	GeneWise	mRNA	16208778	16209353	475.59	-	.	ID=BjuB013140;Parent=BjuB013140;
B05	GeneWise	CDS	16208778	16209353	475.59	-	0	ID=BjuB013140.cds;Parent=BjuB013140;
B05	GeneWise	mRNA	24492538	24493107	475.53	-	.	ID=BjuB002172;Parent=BjuB002172;
B05	GeneWise	CDS	24492538	24493107	475.53	-	0	ID=BjuB002172.cds;Parent=BjuB002172;
B05	GeneWise	mRNA	55168103	55168462	276.51	+	.	ID=BjuB010770;Parent=BjuB010770;
B05	GeneWise	CDS	55168103	55168462	276.51	+	0	ID=BjuB010770.cds;Parent=BjuB010770;
B05	GeneWise	mRNA	56803015	56803476	308.27	-	.	ID=BjuB011393;Parent=BjuB011393;
B05	GeneWise	CDS	56803015	56803476	308.27	-	0	ID=BjuB011393.cds;Parent=BjuB011393;
B08	GeneWise	mRNA	9700189	9700743	453.68	+	.	ID=BjuB015072;Parent=BjuB015072;
B08	GeneWise	CDS	9700189	9700743	453.68	+	0	ID=BjuB015072.cds;Parent=BjuB015072;
B08	GeneWise	mRNA	19404088	19406655	780.62	-	.	ID=BjuB041251;Parent=BjuB041251;
B08	GeneWise	CDS	19406566	19406655	780.62	-	0	ID=BjuB041251.cds;Parent=BjuB041251;
B08	GeneWise	CDS	19406410	19406466	780.62	-	0	ID=BjuB041251.cds;Parent=BjuB041251;
B08	GeneWise	CDS	19406253	19406327	780.62	-	0	ID=BjuB041251.cds;Parent=BjuB041251;
B08	GeneWise	CDS	19405960	19406049	780.62	-	0	ID=BjuB041251.cds;Parent=BjuB041251;
B08	GeneWise	CDS	19405811	19405870	780.62	-	0	ID=BjuB041251.cds;Parent=BjuB041251;
B08	GeneWise	CDS	19405563	19405727	780.62	-	0	ID=BjuB041251.cds;Parent=BjuB041251;
B08	GeneWise	CDS	19404675	19405013	780.62	-	0	ID=BjuB041251.cds;Parent=BjuB041251;
B08	GeneWise	CDS	19404524	19404601	780.62	-	0	ID=BjuB041251.cds;Parent=BjuB041251;
B08	GeneWise	CDS	19404315	19404440	780.62	-	0	ID=BjuB041251.cds;Parent=BjuB041251;
B08	GeneWise	CDS	19404088	19404228	780.62	-	0	ID=BjuB041251.cds;Parent=BjuB041251;
B08	GeneWise	mRNA	21411000	21412851	809.04	+	.	ID=BjuB016538;Parent=BjuB016538;
B08	GeneWise	CDS	21411000	21411401	809.04	+	0	ID=BjuB016538.cds;Parent=BjuB016538;
B08	GeneWise	CDS	21411490	21411574	809.04	+	0	ID=BjuB016538.cds;Parent=BjuB016538;
B08	GeneWise	CDS	21411905	21412106	809.04	+	2	ID=BjuB016538.cds;Parent=BjuB016538;
B08	GeneWise	CDS	21412206	21412281	809.04	+	1	ID=BjuB016538.cds;Parent=BjuB016538;
B08	GeneWise	CDS	21412362	21412487	809.04	+	0	ID=BjuB016538.cds;Parent=BjuB016538;
B08	GeneWise	CDS	21412588	21412851	809.04	+	0	ID=BjuB016538.cds;Parent=BjuB016538;
B08	GeneWise	mRNA	26709751	26711728	657.55	+	.	ID=BjuB016810;Parent=BjuB016810;
B08	GeneWise	CDS	26709751	26709810	657.55	+	0	ID=BjuB016810.cds;Parent=BjuB016810;
B08	GeneWise	CDS	26709907	26709951	657.55	+	0	ID=BjuB016810.cds;Parent=BjuB016810;
B08	GeneWise	CDS	26710040	26710132	657.55	+	0	ID=BjuB016810.cds;Parent=BjuB016810;
B08	GeneWise	CDS	26710226	26710322	657.55	+	0	ID=BjuB016810.cds;Parent=BjuB016810;
B08	GeneWise	CDS	26710381	26710422	657.55	+	2	ID=BjuB016810.cds;Parent=BjuB016810;
B08	GeneWise	CDS	26710546	26710715	657.55	+	2	ID=BjuB016810.cds;Parent=BjuB016810;
B08	GeneWise	CDS	26710808	26710856	657.55	+	0	ID=BjuB016810.cds;Parent=BjuB016810;
B08	GeneWise	CDS	26710934	26711106	657.55	+	2	ID=BjuB016810.cds;Parent=BjuB016810;
B08	GeneWise	CDS	26711193	26711270	657.55	+	0	ID=BjuB016810.cds;Parent=BjuB016810;
B08	GeneWise	CDS	26711375	26711500	657.55	+	0	ID=BjuB016810.cds;Parent=BjuB016810;
B08	GeneWise	CDS	26711588	26711728	657.55	+	0	ID=BjuB016810.cds;Parent=BjuB016810;
B08	GeneWise	mRNA	46015791	46016363	478.21	+	.	ID=BjuB017666;Parent=BjuB017666;
B08	GeneWise	CDS	46015791	46016363	478.21	+	0	ID=BjuB017666.cds;Parent=BjuB017666;
B08	AUGUSTUS	mRNA	65038833	65040899	.	+	0	ID=BjuB046236;Parent=BjuB046236;
B08	AUGUSTUS	CDS	65038833	65039267	1	+	0	ID=BjuB046236.cds;Parent=BjuB046236;
B08	AUGUSTUS	CDS	65039369	65039441	1	+	0	ID=BjuB046236.cds;Parent=BjuB046236;
B08	AUGUSTUS	CDS	65039800	65040004	1	+	2	ID=BjuB046236.cds;Parent=BjuB046236;
B08	AUGUSTUS	CDS	65040302	65040377	0.96	+	1	ID=BjuB046236.cds;Parent=BjuB046236;
B08	AUGUSTUS	CDS	65040453	65040578	0.99	+	0	ID=BjuB046236.cds;Parent=BjuB046236;
B08	AUGUSTUS	CDS	65040663	65040899	1	+	0	ID=BjuB046236.cds;Parent=BjuB046236;
B06	AUGUSTUS	mRNA	1573485	1575030	.	-	0	ID=BjuB046419;Parent=BjuB046419;
B06	AUGUSTUS	CDS	1574459	1575030	1	-	0	ID=BjuB046419.cds;Parent=BjuB046419;
B06	AUGUSTUS	CDS	1574111	1574243	0.99	-	1	ID=BjuB046419.cds;Parent=BjuB046419;
B06	AUGUSTUS	CDS	1573917	1574001	0.86	-	0	ID=BjuB046419.cds;Parent=BjuB046419;
B06	AUGUSTUS	CDS	1573485	1573831	0.86	-	2	ID=BjuB046419.cds;Parent=BjuB046419;
B06	GeneWise	mRNA	5267201	5268808	1042.08	+	.	ID=BjuB041699;Parent=BjuB041699;
B06	GeneWise	CDS	5267201	5268361	1042.08	+	0	ID=BjuB041699.cds;Parent=BjuB041699;
B06	GeneWise	CDS	5268461	5268532	1042.08	+	0	ID=BjuB041699.cds;Parent=BjuB041699;
B06	GeneWise	CDS	5268608	5268637	1042.08	+	0	ID=BjuB041699.cds;Parent=BjuB041699;
B06	GeneWise	CDS	5268716	5268808	1042.08	+	0	ID=BjuB041699.cds;Parent=BjuB041699;
B06	GeneWise	mRNA	5695546	5697989	755.79	+	.	ID=BjuB020302;Parent=BjuB020302;
B06	GeneWise	CDS	5695546	5695632	755.79	+	0	ID=BjuB020302.cds;Parent=BjuB020302;
B06	GeneWise	CDS	5695761	5695817	755.79	+	0	ID=BjuB020302.cds;Parent=BjuB020302;
B06	GeneWise	CDS	5695902	5695976	755.79	+	0	ID=BjuB020302.cds;Parent=BjuB020302;
B06	GeneWise	CDS	5696071	5696160	755.79	+	0	ID=BjuB020302.cds;Parent=BjuB020302;
B06	GeneWise	CDS	5696248	5696307	755.79	+	0	ID=BjuB020302.cds;Parent=BjuB020302;
B06	GeneWise	CDS	5696382	5696541	755.79	+	0	ID=BjuB020302.cds;Parent=BjuB020302;
B06	GeneWise	CDS	5696664	5696755	755.79	+	2	ID=BjuB020302.cds;Parent=BjuB020302;
B06	GeneWise	CDS	5697028	5697058	755.79	+	0	ID=BjuB020302.cds;Parent=BjuB020302;
B06	GeneWise	CDS	5697178	5697419	755.79	+	2	ID=BjuB020302.cds;Parent=BjuB020302;
B06	GeneWise	CDS	5697514	5697591	755.79	+	0	ID=BjuB020302.cds;Parent=BjuB020302;
B06	GeneWise	CDS	5697668	5697793	755.79	+	0	ID=BjuB020302.cds;Parent=BjuB020302;
B06	GeneWise	CDS	5697891	5697989	755.79	+	0	ID=BjuB020302.cds;Parent=BjuB020302;
B06	GeneWise	mRNA	5701200	5703254	349.95	+	.	ID=BjuB020303;Parent=BjuB020303;
B06	GeneWise	CDS	5701200	5701365	349.95	+	0	ID=BjuB020303.cds;Parent=BjuB020303;
B06	GeneWise	CDS	5702041	5702102	349.95	+	2	ID=BjuB020303.cds;Parent=BjuB020303;
B06	GeneWise	CDS	5702772	5702849	349.95	+	0	ID=BjuB020303.cds;Parent=BjuB020303;
B06	GeneWise	CDS	5702929	5703054	349.95	+	0	ID=BjuB020303.cds;Parent=BjuB020303;
B06	GeneWise	CDS	5703150	5703254	349.95	+	0	ID=BjuB020303.cds;Parent=BjuB020303;
B06	GeneWise	mRNA	9044678	9045289	507.61	-	.	ID=BjuB020783;Parent=BjuB020783;
B06	GeneWise	CDS	9044678	9045289	507.61	-	0	ID=BjuB020783.cds;Parent=BjuB020783;
B06	AUGUSTUS	mRNA	17823815	17825702	.	-	0	ID=BjuB015428;Parent=BjuB015428;
B06	AUGUSTUS	CDS	17825266	17825702	1	-	0	ID=BjuB015428.cds;Parent=BjuB015428;
B06	AUGUSTUS	CDS	17824540	17824672	1	-	1	ID=BjuB015428.cds;Parent=BjuB015428;
B06	AUGUSTUS	CDS	17824248	17824332	0.96	-	0	ID=BjuB015428.cds;Parent=BjuB015428;
B06	AUGUSTUS	CDS	17823815	17824158	1	-	2	ID=BjuB015428.cds;Parent=BjuB015428;
B06	GeneWise	mRNA	20510113	20510940	657.77	-	.	ID=BjuB021273;Parent=BjuB021273;
B06	GeneWise	CDS	20510113	20510940	657.77	-	0	ID=BjuB021273.cds;Parent=BjuB021273;
B06	AUGUSTUS	mRNA	21369984	21370514	.	-	0	ID=BjuB046696;Parent=BjuB046696;
B06	AUGUSTUS	CDS	21369984	21370514	1	-	0	ID=BjuB046696.cds;Parent=BjuB046696;
B06	GeneWise	mRNA	23532321	23532734	307.06	+	.	ID=BjuB022206;Parent=BjuB022206;
B06	GeneWise	CDS	23532321	23532734	307.06	+	0	ID=BjuB022206.cds;Parent=BjuB022206;
B06	GeneWise	mRNA	30323098	30324645	1167.16	+	.	ID=BjuB028919;Parent=BjuB028919;
B06	GeneWise	CDS	30323098	30324175	1167.16	+	0	ID=BjuB028919.cds;Parent=BjuB028919;
B06	GeneWise	CDS	30324272	30324645	1167.16	+	2	ID=BjuB028919.cds;Parent=BjuB028919;
B01	AUGUSTUS	mRNA	772935	774666	.	-	0	ID=BjuB041950;Parent=BjuB041950;
B01	AUGUSTUS	CDS	774607	774666	1	-	0	ID=BjuB041950.cds;Parent=BjuB041950;
B01	AUGUSTUS	CDS	774473	774517	1	-	0	ID=BjuB041950.cds;Parent=BjuB041950;
B01	AUGUSTUS	CDS	774272	774361	1	-	0	ID=BjuB041950.cds;Parent=BjuB041950;
B01	AUGUSTUS	CDS	774094	774183	1	-	0	ID=BjuB041950.cds;Parent=BjuB041950;
B01	AUGUSTUS	CDS	773844	773983	1	-	0	ID=BjuB041950.cds;Parent=BjuB041950;
B01	AUGUSTUS	CDS	773708	773765	0.97	-	1	ID=BjuB041950.cds;Parent=BjuB041950;
B01	AUGUSTUS	CDS	773581	773629	1	-	0	ID=BjuB041950.cds;Parent=BjuB041950;
B01	AUGUSTUS	CDS	773382	773506	0.99	-	2	ID=BjuB041950.cds;Parent=BjuB041950;
B01	AUGUSTUS	CDS	773216	773293	1	-	0	ID=BjuB041950.cds;Parent=BjuB041950;
B01	AUGUSTUS	CDS	772935	773141	1	-	0	ID=BjuB041950.cds;Parent=BjuB041950;
B01	GeneWise	mRNA	3981911	3982926	626.41	-	.	ID=BjuB042043;Parent=BjuB042043;
B01	GeneWise	CDS	3982240	3982926	626.41	-	0	ID=BjuB042043.cds;Parent=BjuB042043;
B01	GeneWise	CDS	3982097	3982168	626.41	-	0	ID=BjuB042043.cds;Parent=BjuB042043;
B01	GeneWise	CDS	3981911	3981988	626.41	-	0	ID=BjuB042043.cds;Parent=BjuB042043;
B01	AUGUSTUS	mRNA	4009233	4011427	.	+	0	ID=BjuB042050;Parent=BjuB042050;
B01	AUGUSTUS	CDS	4009233	4010712	0.98	+	0	ID=BjuB042050.cds;Parent=BjuB042050;
B01	AUGUSTUS	CDS	4010994	4011427	1	+	2	ID=BjuB042050.cds;Parent=BjuB042050;
B01	AUGUSTUS	mRNA	4112160	4114510	.	+	0	ID=BjuB042069;Parent=BjuB042069;
B01	AUGUSTUS	CDS	4112160	4112566	1	+	0	ID=BjuB042069.cds;Parent=BjuB042069;
B01	AUGUSTUS	CDS	4113740	4113872	1	+	1	ID=BjuB042069.cds;Parent=BjuB042069;
B01	AUGUSTUS	CDS	4113947	4114031	1	+	0	ID=BjuB042069.cds;Parent=BjuB042069;
B01	AUGUSTUS	CDS	4114107	4114510	1	+	2	ID=BjuB042069.cds;Parent=BjuB042069;
B01	GeneWise	mRNA	7577262	7578365	387.57	+	.	ID=BjuB026592;Parent=BjuB026592;
B01	GeneWise	CDS	7577262	7577348	387.57	+	0	ID=BjuB026592.cds;Parent=BjuB026592;
B01	GeneWise	CDS	7577451	7577597	387.57	+	0	ID=BjuB026592.cds;Parent=BjuB026592;
B01	GeneWise	CDS	7577683	7577738	387.57	+	0	ID=BjuB026592.cds;Parent=BjuB026592;
B01	GeneWise	CDS	7577879	7577999	387.57	+	1	ID=BjuB026592.cds;Parent=BjuB026592;
B01	GeneWise	CDS	7578067	7578135	387.57	+	0	ID=BjuB026592.cds;Parent=BjuB026592;
B01	GeneWise	CDS	7578225	7578365	387.57	+	0	ID=BjuB026592.cds;Parent=BjuB026592;
B01	AUGUSTUS	mRNA	12721315	12722721	.	+	0	ID=BjuB026462;Parent=BjuB026462;
B01	AUGUSTUS	CDS	12721315	12721916	1	+	0	ID=BjuB026462.cds;Parent=BjuB026462;
B01	AUGUSTUS	CDS	12722020	12722152	0.97	+	1	ID=BjuB026462.cds;Parent=BjuB026462;
B01	AUGUSTUS	CDS	12722228	12722312	1	+	0	ID=BjuB026462.cds;Parent=BjuB026462;
B01	AUGUSTUS	CDS	12722402	12722721	0.97	+	2	ID=BjuB026462.cds;Parent=BjuB026462;
B01	AUGUSTUS	mRNA	37413029	37414747	.	-	0	ID=BjuB042240;Parent=BjuB042240;
B01	AUGUSTUS	CDS	37413680	37414747	0.99	-	0	ID=BjuB042240.cds;Parent=BjuB042240;
B01	AUGUSTUS	CDS	37413466	37413537	0.99	-	0	ID=BjuB042240.cds;Parent=BjuB042240;
B01	AUGUSTUS	CDS	37413331	37413360	0.98	-	0	ID=BjuB042240.cds;Parent=BjuB042240;
B01	AUGUSTUS	CDS	37413029	37413103	0.77	-	0	ID=BjuB042240.cds;Parent=BjuB042240;
B01	GeneWise	mRNA	37486647	37488336	710.76	-	.	ID=BjuB025396;Parent=BjuB025396;
B01	GeneWise	CDS	37487275	37488336	710.76	-	0	ID=BjuB025396.cds;Parent=BjuB025396;
B01	GeneWise	CDS	37487102	37487173	710.76	-	0	ID=BjuB025396.cds;Parent=BjuB025396;
B01	GeneWise	CDS	37486951	37487002	710.76	-	0	ID=BjuB025396.cds;Parent=BjuB025396;
B01	GeneWise	CDS	37486647	37486768	710.76	-	2	ID=BjuB025396.cds;Parent=BjuB025396;
B01	AUGUSTUS	mRNA	39207909	39208550	.	-	0	ID=BjuB023986;Parent=BjuB023986;
B01	AUGUSTUS	CDS	39208487	39208550	0.87	-	0	ID=BjuB023986.cds;Parent=BjuB023986;
B01	AUGUSTUS	CDS	39208216	39208405	0.93	-	2	ID=BjuB023986.cds;Parent=BjuB023986;
B01	AUGUSTUS	CDS	39207909	39208107	0.99	-	1	ID=BjuB023986.cds;Parent=BjuB023986;
B01	AUGUSTUS	mRNA	42867130	42869272	.	-	0	ID=BjuB023599;Parent=BjuB023599;
B01	AUGUSTUS	CDS	42869259	42869272	0.46	-	0	ID=BjuB023599.cds;Parent=BjuB023599;
B01	AUGUSTUS	CDS	42868294	42868749	0.33	-	1	ID=BjuB023599.cds;Parent=BjuB023599;
B01	AUGUSTUS	CDS	42868178	42868229	0.93	-	1	ID=BjuB023599.cds;Parent=BjuB023599;
B01	AUGUSTUS	CDS	42867943	42868063	0.77	-	0	ID=BjuB023599.cds;Parent=BjuB023599;
B01	AUGUSTUS	CDS	42867650	42867766	0.92	-	2	ID=BjuB023599.cds;Parent=BjuB023599;
B01	AUGUSTUS	CDS	42867130	42867578	0.9	-	2	ID=BjuB023599.cds;Parent=BjuB023599;
B04	AUGUSTUS	mRNA	1572713	1574248	.	-	0	ID=BjuB042975;Parent=BjuB042975;
B04	AUGUSTUS	CDS	1573991	1574248	1	-	0	ID=BjuB042975.cds;Parent=BjuB042975;
B04	AUGUSTUS	CDS	1573721	1573823	1	-	0	ID=BjuB042975.cds;Parent=BjuB042975;
B04	AUGUSTUS	CDS	1573444	1573558	1	-	2	ID=BjuB042975.cds;Parent=BjuB042975;
B04	AUGUSTUS	CDS	1573276	1573351	0.89	-	1	ID=BjuB042975.cds;Parent=BjuB042975;
B04	AUGUSTUS	CDS	1573058	1573183	1	-	0	ID=BjuB042975.cds;Parent=BjuB042975;
B04	AUGUSTUS	CDS	1572713	1572979	0.94	-	0	ID=BjuB042975.cds;Parent=BjuB042975;
B04	GeneWise	mRNA	2122952	2123464	423.37	-	.	ID=BjuB042879;Parent=BjuB042879;
B04	GeneWise	CDS	2122952	2123464	423.37	-	0	ID=BjuB042879.cds;Parent=BjuB042879;
B04	GeneWise	mRNA	3124361	3124861	373.25	-	.	ID=BjuB027387;Parent=BjuB027387;
B04	GeneWise	CDS	3124361	3124861	373.25	-	0	ID=BjuB027387.cds;Parent=BjuB027387;
B04	GeneWise	mRNA	6462788	6463231	351.45	-	.	ID=BjuB027759;Parent=BjuB027759;
B04	GeneWise	CDS	6462788	6463231	351.45	-	0	ID=BjuB027759.cds;Parent=BjuB027759;
B04	AUGUSTUS	mRNA	11491853	11492302	.	+	0	ID=BjuB005843;Parent=BjuB005843;
B04	AUGUSTUS	CDS	11491853	11492302	0.66	+	0	ID=BjuB005843.cds;Parent=BjuB005843;
B04	GeneWise	mRNA	16872040	16872549	412.85	+	.	ID=BjuB028673;Parent=BjuB028673;
B04	GeneWise	CDS	16872040	16872549	412.85	+	0	ID=BjuB028673.cds;Parent=BjuB028673;
B04	AUGUSTUS	mRNA	32650941	32652353	.	+	0	ID=BjuB047102;Parent=BjuB047102;
B04	AUGUSTUS	CDS	32650941	32651885	1	+	0	ID=BjuB047102.cds;Parent=BjuB047102;
B04	AUGUSTUS	CDS	32651970	32652041	1	+	0	ID=BjuB047102.cds;Parent=BjuB047102;
B04	AUGUSTUS	CDS	32652134	32652163	0.91	+	0	ID=BjuB047102.cds;Parent=BjuB047102;
B04	AUGUSTUS	CDS	32652276	32652353	0.85	+	0	ID=BjuB047102.cds;Parent=BjuB047102;
B03	AUGUSTUS	mRNA	698439	699988	.	-	0	ID=BjuB033515;Parent=BjuB033515;
B03	AUGUSTUS	CDS	699363	699988	0.97	-	0	ID=BjuB033515.cds;Parent=BjuB033515;
B03	AUGUSTUS	CDS	699157	699289	0.98	-	1	ID=BjuB033515.cds;Parent=BjuB033515;
B03	AUGUSTUS	CDS	698979	699063	0.99	-	0	ID=BjuB033515.cds;Parent=BjuB033515;
B03	AUGUSTUS	CDS	698439	698800	1	-	2	ID=BjuB033515.cds;Parent=BjuB033515;
B03	GeneWise	mRNA	786820	788069	592.73	+	.	ID=BjuB033496;Parent=BjuB033496;
B03	GeneWise	CDS	786820	787229	592.73	+	0	ID=BjuB033496.cds;Parent=BjuB033496;
B03	GeneWise	CDS	787304	787436	592.73	+	1	ID=BjuB033496.cds;Parent=BjuB033496;
B03	GeneWise	CDS	787559	787643	592.73	+	0	ID=BjuB033496.cds;Parent=BjuB033496;
B03	GeneWise	CDS	787711	788069	592.73	+	2	ID=BjuB033496.cds;Parent=BjuB033496;
B03	GeneWise	mRNA	5460716	5461847	662.53	-	.	ID=BjuB043752;Parent=BjuB043752;
B03	GeneWise	CDS	5460996	5461847	662.53	-	0	ID=BjuB043752.cds;Parent=BjuB043752;
B03	GeneWise	CDS	5460716	5460784	662.53	-	0	ID=BjuB043752.cds;Parent=BjuB043752;
B03	GeneWise	mRNA	8777652	8778077	338.98	+	.	ID=BjuB047306;Parent=BjuB047306;
B03	GeneWise	CDS	8777652	8778077	338.98	+	0	ID=BjuB047306.cds;Parent=BjuB047306;
B03	GeneWise	mRNA	9006676	9007122	355.37	+	.	ID=BjuB032115;Parent=BjuB032115;
B03	GeneWise	CDS	9006676	9007122	355.37	+	0	ID=BjuB032115.cds;Parent=BjuB032115;
B03	GeneWise	mRNA	40489299	40490087	401.90	+	.	ID=BjuB029839;Parent=BjuB029839;
B03	GeneWise	CDS	40489299	40490087	0.00	+	0	ID=BjuB029839.cds;Parent=BjuB029839;
B03	AUGUSTUS	mRNA	46879163	46880917	.	-	0	ID=BjuB019686;Parent=BjuB019686;
B03	AUGUSTUS	CDS	46880582	46880917	0.99	-	0	ID=BjuB019686.cds;Parent=BjuB019686;
B03	AUGUSTUS	CDS	46880388	46880469	1	-	0	ID=BjuB019686.cds;Parent=BjuB019686;
B03	AUGUSTUS	CDS	46880037	46880223	0.98	-	2	ID=BjuB019686.cds;Parent=BjuB019686;
B03	AUGUSTUS	CDS	46879889	46879964	1	-	1	ID=BjuB019686.cds;Parent=BjuB019686;
B03	AUGUSTUS	CDS	46879682	46879807	1	-	0	ID=BjuB019686.cds;Parent=BjuB019686;
B03	AUGUSTUS	CDS	46879260	46879600	0.81	-	0	ID=BjuB019686.cds;Parent=BjuB019686;
B03	AUGUSTUS	CDS	46879163	46879184	0.81	-	1	ID=BjuB019686.cds;Parent=BjuB019686;
B03	GeneWise	mRNA	52653094	52653597	388.98	+	.	ID=BjuB006374;Parent=BjuB006374;
B03	GeneWise	CDS	52653094	52653597	388.98	+	0	ID=BjuB006374.cds;Parent=BjuB006374;
B02	GeneWise	mRNA	33983881	33984465	476.90	+	.	ID=BjuB048226;Parent=BjuB048226;
B02	GeneWise	CDS	33983881	33984465	476.90	+	0	ID=BjuB048226.cds;Parent=BjuB048226;
B02	AUGUSTUS	mRNA	48128037	48129044	.	+	0	ID=BjuB009816;Parent=BjuB009816;
B02	AUGUSTUS	CDS	48128037	48128133	0.6	+	0	ID=BjuB009816.cds;Parent=BjuB009816;
B02	AUGUSTUS	CDS	48128327	48128513	1	+	2	ID=BjuB009816.cds;Parent=BjuB009816;
B02	AUGUSTUS	CDS	48128614	48128770	0.92	+	1	ID=BjuB009816.cds;Parent=BjuB009816;
B02	AUGUSTUS	CDS	48128979	48129044	1	+	0	ID=BjuB009816.cds;Parent=BjuB009816;
B02	GeneWise	mRNA	53555792	53557450	937.58	+	.	ID=BjuB036793;Parent=BjuB036793;
B02	GeneWise	CDS	53555792	53556862	937.58	+	0	ID=BjuB036793.cds;Parent=BjuB036793;
B02	GeneWise	CDS	53556954	53557025	937.58	+	0	ID=BjuB036793.cds;Parent=BjuB036793;
B02	GeneWise	CDS	53557391	53557450	937.58	+	0	ID=BjuB036793.cds;Parent=BjuB036793;
B02	GeneWise	mRNA	54113293	54114192	527.96	-	.	ID=BjuB036859;Parent=BjuB036859;
B02	GeneWise	CDS	54113293	54114192	527.96	-	0	ID=BjuB036859.cds;Parent=BjuB036859;
B02	GeneWise	mRNA	55442831	55443337	381.17	+	.	ID=BjuB037083;Parent=BjuB037083;
B02	GeneWise	CDS	55442831	55443337	381.17	+	0	ID=BjuB037083.cds;Parent=BjuB037083;
B02	GeneWise	mRNA	56987165	56987677	415.30	+	.	ID=BjuB044565;Parent=BjuB044565;
B02	GeneWise	CDS	56987165	56987677	415.30	+	0	ID=BjuB044565.cds;Parent=BjuB044565;
B02	GeneWise	mRNA	57608522	57610253	638.38	+	.	ID=BjuB037545;Parent=BjuB037545;
B02	GeneWise	CDS	57608522	57608800	638.38	+	0	ID=BjuB037545.cds;Parent=BjuB037545;
B02	GeneWise	CDS	57609197	57609299	638.38	+	0	ID=BjuB037545.cds;Parent=BjuB037545;
B02	GeneWise	CDS	57609410	57609524	638.38	+	2	ID=BjuB037545.cds;Parent=BjuB037545;
B02	GeneWise	CDS	57609627	57609702	638.38	+	1	ID=BjuB037545.cds;Parent=BjuB037545;
B02	GeneWise	CDS	57609773	57609898	638.38	+	0	ID=BjuB037545.cds;Parent=BjuB037545;
B02	GeneWise	CDS	57609990	57610253	638.38	+	0	ID=BjuB037545.cds;Parent=BjuB037545;
B02	GeneWise	mRNA	59435003	59435545	447.39	-	.	ID=BjuB037744;Parent=BjuB037744;
B02	GeneWise	CDS	59435003	59435545	447.39	-	0	ID=BjuB037744.cds;Parent=BjuB037744;
B02	GeneWise	mRNA	60995812	60996387	355.69	-	.	ID=BjuB035721;Parent=BjuB035721;
B02	GeneWise	CDS	60995812	60996387	355.69	-	0	ID=BjuB035721.cds;Parent=BjuB035721;
B02	GeneWise	mRNA	65441904	65442362	346.27	+	.	ID=BjuB038364;Parent=BjuB038364;
B02	GeneWise	CDS	65441904	65442362	346.27	+	0	ID=BjuB038364.cds;Parent=BjuB038364;
B02	AUGUSTUS	mRNA	65683106	65684401	.	-	0	ID=BjuB038400;Parent=BjuB038400;
B02	AUGUSTUS	CDS	65683664	65684401	1	-	0	ID=BjuB038400.cds;Parent=BjuB038400;
B02	AUGUSTUS	CDS	65683476	65683547	1	-	0	ID=BjuB038400.cds;Parent=BjuB038400;
B02	AUGUSTUS	CDS	65683106	65683189	1	-	0	ID=BjuB038400.cds;Parent=BjuB038400;
B02	GeneWise	mRNA	66029509	66030527	623.03	+	.	ID=BjuB049020;Parent=BjuB049020;
B02	GeneWise	CDS	66029509	66030201	623.03	+	0	ID=BjuB049020.cds;Parent=BjuB049020;
B02	GeneWise	CDS	66030269	66030340	623.03	+	0	ID=BjuB049020.cds;Parent=BjuB049020;
B02	GeneWise	CDS	66030456	66030527	623.03	+	0	ID=BjuB049020.cds;Parent=BjuB049020;
B02	GeneWise	mRNA	66733313	66734044	611.49	+	.	ID=BjuB038543;Parent=BjuB038543;
B02	GeneWise	CDS	66733313	66734044	611.49	+	0	ID=BjuB038543.cds;Parent=BjuB038543;
Contig157	AUGUSTUS	mRNA	148723	150784	.	-	0	ID=BjuO002133;Parent=BjuO002133;
Contig157	AUGUSTUS	CDS	150725	150784	0.47	-	0	ID=BjuO002133.cds;Parent=BjuO002133;
Contig157	AUGUSTUS	CDS	150587	150631	1	-	0	ID=BjuO002133.cds;Parent=BjuO002133;
Contig157	AUGUSTUS	CDS	150398	150493	1	-	0	ID=BjuO002133.cds;Parent=BjuO002133;
Contig157	AUGUSTUS	CDS	150212	150295	1	-	0	ID=BjuO002133.cds;Parent=BjuO002133;
Contig157	AUGUSTUS	CDS	150088	150129	1	-	0	ID=BjuO002133.cds;Parent=BjuO002133;
Contig157	AUGUSTUS	CDS	149790	149999	1	-	0	ID=BjuO002133.cds;Parent=BjuO002133;
Contig157	AUGUSTUS	CDS	149638	149686	1	-	0	ID=BjuO002133.cds;Parent=BjuO002133;
Contig157	AUGUSTUS	CDS	149360	149544	1	-	2	ID=BjuO002133.cds;Parent=BjuO002133;
Contig157	AUGUSTUS	CDS	149188	149265	1	-	0	ID=BjuO002133.cds;Parent=BjuO002133;
Contig157	AUGUSTUS	CDS	148966	149091	1	-	0	ID=BjuO002133.cds;Parent=BjuO002133;
Contig157	AUGUSTUS	CDS	148723	148881	1	-	0	ID=BjuO002133.cds;Parent=BjuO002133;
Contig831	GeneWise	mRNA	254676	255272	485.54	+	.	ID=BjuO009504;Parent=BjuO009504;
Contig831	GeneWise	CDS	254676	255272	485.54	+	0	ID=BjuO009504.cds;Parent=BjuO009504;
Contig1718_353715_704668	GeneWise	mRNA	99296	101030	720.94	+	.	ID=BjuO002525;Parent=BjuO002525;
Contig1718_353715_704668	GeneWise	CDS	99296	100336	720.94	+	0	ID=BjuO002525.cds;Parent=BjuO002525;
Contig1718_353715_704668	GeneWise	CDS	100417	100488	720.94	+	0	ID=BjuO002525.cds;Parent=BjuO002525;
Contig1718_353715_704668	GeneWise	CDS	100582	100611	720.94	+	0	ID=BjuO002525.cds;Parent=BjuO002525;
Contig1718_353715_704668	GeneWise	CDS	100718	100786	720.94	+	0	ID=BjuO002525.cds;Parent=BjuO002525;
Contig1718_353715_704668	GeneWise	CDS	100914	101030	720.94	+	0	ID=BjuO002525.cds;Parent=BjuO002525;
Super_scaffold_120_122617_799306	GeneWise	mRNA	605171	607430	1543.48	-	.	ID=BjuO010363;Parent=BjuO010363;
Super_scaffold_120_122617_799306	GeneWise	CDS	605951	607430	1543.48	-	0	ID=BjuO010363.cds;Parent=BjuO010363;
Super_scaffold_120_122617_799306	GeneWise	CDS	605171	605601	1543.48	-	2	ID=BjuO010363.cds;Parent=BjuO010363;
Super_scaffold_120_122617_799306	AUGUSTUS	mRNA	629005	630049	.	+	0	ID=BjuO010366;Parent=BjuO010366;
Super_scaffold_120_122617_799306	AUGUSTUS	CDS	629005	629700	1	+	0	ID=BjuO010366.cds;Parent=BjuO010366;
Super_scaffold_120_122617_799306	AUGUSTUS	CDS	629804	629875	1	+	0	ID=BjuO010366.cds;Parent=BjuO010366;
Super_scaffold_120_122617_799306	AUGUSTUS	CDS	629969	630049	0.97	+	0	ID=BjuO010366.cds;Parent=BjuO010366;
Super_scaffold_120_122617_799306	GeneWise	mRNA	540547	542476	695.32	-	.	ID=BjuO010352;Parent=BjuO010352;
Super_scaffold_120_122617_799306	GeneWise	CDS	542034	542476	695.32	-	0	ID=BjuO010352.cds;Parent=BjuO010352;
Super_scaffold_120_122617_799306	GeneWise	CDS	541212	541344	695.32	-	1	ID=BjuO010352.cds;Parent=BjuO010352;
Super_scaffold_120_122617_799306	GeneWise	CDS	541045	541129	695.32	-	0	ID=BjuO010352.cds;Parent=BjuO010352;
Super_scaffold_120_122617_799306	GeneWise	CDS	540547	540974	695.32	-	2	ID=BjuO010352.cds;Parent=BjuO010352;
Contig1748_1_297991_207734_265523	GeneWise	mRNA	28163	28675	408.56	-	.	ID=BjuO002570;Parent=BjuO002570;
Contig1748_1_297991_207734_265523	GeneWise	CDS	28163	28675	408.56	-	0	ID=BjuO002570.cds;Parent=BjuO002570;
Super_scaffold_171_2266254_2432997	GeneWise	mRNA	39645	40124	312.55	+	.	ID=BjuO011409;Parent=BjuO011409;
Super_scaffold_171_2266254_2432997	GeneWise	CDS	39645	40124	312.55	+	0	ID=BjuO011409.cds;Parent=BjuO011409;
Super_scaffold_128	AUGUSTUS	mRNA	977888	980076	.	+	0	ID=BjuO010482;Parent=BjuO010482;
Super_scaffold_128	AUGUSTUS	CDS	977888	977971	0.6	+	0	ID=BjuO010482.cds;Parent=BjuO010482;
Super_scaffold_128	AUGUSTUS	CDS	978057	978119	1	+	0	ID=BjuO010482.cds;Parent=BjuO010482;
Super_scaffold_128	AUGUSTUS	CDS	978202	978276	1	+	0	ID=BjuO010482.cds;Parent=BjuO010482;
Super_scaffold_128	AUGUSTUS	CDS	978457	978543	1	+	0	ID=BjuO010482.cds;Parent=BjuO010482;
Super_scaffold_128	AUGUSTUS	CDS	978636	978695	0.99	+	0	ID=BjuO010482.cds;Parent=BjuO010482;
Super_scaffold_128	AUGUSTUS	CDS	978772	978804	0.76	+	0	ID=BjuO010482.cds;Parent=BjuO010482;
Super_scaffold_128	AUGUSTUS	CDS	978899	978933	0.78	+	0	ID=BjuO010482.cds;Parent=BjuO010482;
Super_scaffold_128	AUGUSTUS	CDS	979023	979077	0.98	+	1	ID=BjuO010482.cds;Parent=BjuO010482;
Super_scaffold_128	AUGUSTUS	CDS	979157	979187	1	+	0	ID=BjuO010482.cds;Parent=BjuO010482;
Super_scaffold_128	AUGUSTUS	CDS	979255	979484	0.53	+	2	ID=BjuO010482.cds;Parent=BjuO010482;
Super_scaffold_128	AUGUSTUS	CDS	979566	979643	1	+	0	ID=BjuO010482.cds;Parent=BjuO010482;
Super_scaffold_128	AUGUSTUS	CDS	979742	979867	1	+	0	ID=BjuO010482.cds;Parent=BjuO010482;
Super_scaffold_128	AUGUSTUS	CDS	979951	980076	0.99	+	0	ID=BjuO010482.cds;Parent=BjuO010482;
Super_scaffold_109_3169392_4351964_52914_567609	AUGUSTUS	mRNA	90932	92793	.	-	0	ID=BjuO010199;Parent=BjuO010199;
Super_scaffold_109_3169392_4351964_52914_567609	AUGUSTUS	CDS	92384	92793	0.99	-	0	ID=BjuO010199.cds;Parent=BjuO010199;
Super_scaffold_109_3169392_4351964_52914_567609	AUGUSTUS	CDS	92162	92294	1	-	1	ID=BjuO010199.cds;Parent=BjuO010199;
Super_scaffold_109_3169392_4351964_52914_567609	AUGUSTUS	CDS	91375	91459	0.98	-	0	ID=BjuO010199.cds;Parent=BjuO010199;
Super_scaffold_109_3169392_4351964_52914_567609	AUGUSTUS	CDS	90932	91281	1	-	2	ID=BjuO010199.cds;Parent=BjuO010199;
Contig1075_1_102891	AUGUSTUS	mRNA	59175	60280	.	-	0	ID=BjuO000631;Parent=BjuO000631;
Contig1075_1_102891	AUGUSTUS	CDS	60143	60280	1	-	0	ID=BjuO000631.cds;Parent=BjuO000631;
Contig1075_1_102891	AUGUSTUS	CDS	59738	60032	0.77	-	0	ID=BjuO000631.cds;Parent=BjuO000631;
Contig1075_1_102891	AUGUSTUS	CDS	59175	59344	0.73	-	2	ID=BjuO000631.cds;Parent=BjuO000631;
Contig2913	GeneWise	mRNA	50572	51051	390.47	-	.	ID=BjuO004828;Parent=BjuO004828;
Contig2913	GeneWise	CDS	50572	51051	390.47	-	0	ID=BjuO004828.cds;Parent=BjuO004828;
Contig28_340043_422624	GeneWise	mRNA	29490	29912	334.70	+	.	ID=BjuO004809;Parent=BjuO004809;
Contig28_340043_422624	GeneWise	CDS	29490	29912	334.70	+	0	ID=BjuO004809.cds;Parent=BjuO004809;
