# Supplementary material for: Genome-wide systematic characterization of bZIP transcription factors and their expression profiles during stem in tumorous stem mustard
Source: PeerJ. 2026 Jan 14;14:e20518. doi: 10.7717/peerj.20518 (PMC12811965; doi:10.7717/peerj.20518)
Supplement: Supplemental Information 17 [file peerj-14-20518-s017.zip › bzip raw file/exon/get_gene_exon_from_gff.pl]

use Getopt::Long;
my %opts;
use Data::Dumper;
GetOptions( \%opts, "in1=s", "in2=s", "out=s", "h" );
if (   !defined( $opts{in1} )
	|| !defined( $opts{in2} )
	|| !defined( $opts{out} )
	|| defined( $opts{h} ) )
{
	&USAGE;
}
open( IN1, "$opts{in1}" )  || die "open $opts{in1} failed\n";
open( IN2, "$opts{in2}" )  || die "open $opts{in2} failed\n";
open( OUT, ">$opts{out}" ) || die "open $opts{out} failed\n";
my %gffs;
while (<IN1>) {
	chomp;
	next if /^#/;
	my @b = split/\s+/, $_;
	$gffs{$b[0]} = 1;
}

#print Dumper(\%gffs);
while (<IN2>) {
	chomp;
	next if (/^#/);
	my @a = split /\t/, $_;
	next if $a[2]=~/exon/i;
	if ($a[2] =~/^mRNA$/i or $a[2] =~/^transcript$/i ) {
		($id1) =  ($a[8] =~ m/ID=([^;]*)/);

	}elsif ( $a[2] =~/^CDS$/i or $a[2] =~/utr/i ) {

		($id1) =  ($a[8] =~ m/Parent=([^;]*)/);
	}else{
		next;
	}

	if ( exists $gffs{$id1} ) {
		print OUT "$_\n";
	}

}
close OUT;
close IN1;
close IN2;

sub USAGE {
	print "usage: perl $0 -in1  mRNA_id.txt -in2  genome.gff3  -out gene_location.txt ";
	exit;
}
