# Supplementary material for: Genome-wide systematic characterization of bZIP transcription factors and their expression profiles during stem in tumorous stem mustard
Source: PeerJ. 2026 Jan 14;14:e20518. doi: 10.7717/peerj.20518 (PMC12811965; doi:10.7717/peerj.20518)
Supplement: Supplemental Information 17 [file peerj-14-20518-s017.zip › bzip raw file/hmmersearch/bZIP_1.hmm]

HMMER3/f [3.1b2 | February 2015]
NAME  bZIP_1
ACC   PF00170.21
DESC  bZIP transcription factor
LENG  64
ALPH  amino
RF    no
MM    no
CONS  yes
CS    yes
MAP   yes
DATE  Thu Aug  2 19:42:18 2018
NSEQ  15
EFFN  3.790283
CKSUM 2171139466
GA    27.60 27.60;
TC    27.60 27.60;
NC    27.50 27.50;
BM    hmmbuild HMM.ann SEED.ann
SM    hmmsearch -Z 45638612 -E 1000 --cpu 4 HMM pfamseq
STATS LOCAL MSV       -8.6130  0.71884
STATS LOCAL VITERBI   -9.1444  0.71884
STATS LOCAL FORWARD   -4.0877  0.71884
HMM          A        C        D        E        F        G        H        I        K        L        M        N        P        Q        R        S        T        V        W        Y   
            m->m     m->i     m->d     i->m     i->i     d->m     d->d
  COMPO   2.53961  4.46673  3.30722  2.28291  4.21144  3.69425  4.08030  3.35051  2.00357  2.32296  3.76582  2.79183  4.21791  2.78870  2.20200  2.67939  3.12356  3.20287  5.55835  4.00948
          2.68618  4.42225  2.77519  2.73123  3.46354  2.40513  3.72494  3.29354  2.67741  2.69355  4.24690  2.90347  2.73739  3.18146  2.89801  2.37887  2.77519  2.98518  4.58477  3.61503
          0.00897  5.11430  5.83665  0.61958  0.77255  0.00000        *
      1   2.44701  5.56503  2.64188  1.27880  4.90353  2.60792  3.97781  4.39497  2.32138  3.86736  4.61310  3.20011  4.16774  2.26663  3.24860  2.98910  3.27555  3.95324  5.99661  4.57259      1 e - - X
          2.68618  4.42225  2.77519  2.73123  3.46354  2.40513  3.72494  3.29354  2.67741  2.69355  4.24690  2.90347  2.73739  3.18146  2.89801  2.37887  2.77519  2.98518  4.58477  3.61503
          0.00897  5.11430  5.83665  0.61958  0.77255  0.48576  0.95510
      2   2.25274  5.52360  3.32059  2.10909  4.89183  3.81372  3.95736  4.35122  1.39449  3.81423  4.57128  3.28557  3.21312  3.05954  1.90821  3.02917  3.28634  3.92948  5.92259  4.55663      2 k - - X
          2.68618  4.42225  2.77519  2.73123  3.46354  2.40513  3.72494  3.29354  2.67741  2.69355  4.24690  2.90347  2.73739  3.18146  2.89801  2.37887  2.77519  2.98518  4.58477  3.61503
          0.00897  5.11430  5.83665  0.61958  0.77255  0.48576  0.95510
      3   2.14062  5.41290  3.18467  1.73793  4.74823  3.70397  3.89172  4.22688  2.33263  2.89305  4.45634  3.17541  2.80299  2.62366  2.65450  2.50304  2.74543  3.79834  5.85125  4.44695      3 e - - X
          2.68618  4.42225  2.77519  2.73123  3.46354  2.40513  3.72494  3.29354  2.67741  2.69355  4.24690  2.90347  2.73739  3.18146  2.89801  2.37887  2.77519  2.98518  4.58477  3.61503
          0.00897  5.11430  5.83665  0.61958  0.77255  0.48576  0.95510
      4   2.44988  4.43707  3.04095  3.86482  3.53709  4.07368  4.37811  2.15562  3.73997  1.26590  3.54784  4.06361  4.44238  3.95710  3.09489  3.36112  3.19914  2.43050  3.07578  3.85874      4 l - - X
          2.68618  4.42225  2.77519  2.73123  3.46354  2.40513  3.72494  3.29354  2.67741  2.69355  4.24690  2.90347  2.73739  3.18146  2.89801  2.37887  2.77519  2.98518  4.58477  3.61503
          0.00897  5.11430  5.83665  0.61958  0.77255  0.48576  0.95510
      5   4.09692  6.12644  4.78042  3.78106  5.81120  4.59038  4.28253  5.01717  0.53654  4.29757  5.19679  4.07521  4.88467  2.47906  1.86652  4.05291  4.16581  4.71580  6.21060  5.17770      5 K - - X
          2.68618  4.42225  2.77519  2.73123  3.46354  2.40513  3.72494  3.29354  2.67741  2.69355  4.24690  2.90347  2.73739  3.18146  2.89801  2.37887  2.77519  2.98518  4.58477  3.61503
          0.00897  5.11430  5.83665  0.61958  0.77255  0.48576  0.95510
      6   3.26046  5.53621  3.64473  3.01499  4.89650  4.00181  4.05833  4.29318  1.73628  2.90454  4.59857  2.44093  4.37039  3.18038  1.17853  3.25191  3.46113  2.93342  5.90810  4.63035      6 r - - X
          2.68618  4.42225  2.77519  2.73123  3.46354  2.40513  3.72494  3.29354  2.67741  2.69355  4.24690  2.90347  2.73739  3.18146  2.89801  2.37887  2.77519  2.98518  4.58477  3.61503
          0.00897  5.11430  5.83665  0.61958  0.77255  0.48576  0.95510
      7   2.42898  5.20713  3.29187  1.45571  4.46697  3.75212  3.95362  3.04058  2.73410  2.76410  4.27285  3.26673  4.14457  2.18171  3.20380  2.95445  2.43731  3.54534  5.69733  4.34640      7 e - - X
          2.68618  4.42225  2.77519  2.73123  3.46354  2.40513  3.72494  3.29354  2.67741  2.69355  4.24690  2.90347  2.73739  3.18146  2.89801  2.37887  2.77519  2.98518  4.58477  3.61503
          0.00897  5.11430  5.83665  0.61958  0.77255  0.48576  0.95510
      8   3.66828  5.75188  4.25367  3.45729  5.17221  4.33226  4.20331  3.08824  1.04523  2.93983  4.81141  3.84305  4.66078  3.33613  1.22322  3.67335  3.81584  4.17810  6.01832  4.86616      8 k - - X
          2.68618  4.42225  2.77519  2.73123  3.46354  2.40513  3.72494  3.29354  2.67741  2.69355  4.24690  2.90347  2.73739  3.18146  2.89801  2.37887  2.77519  2.98518  4.58477  3.61503
          0.00897  5.11430  5.83665  0.61958  0.77255  0.48576  0.95510
      9   4.05459  6.04562  4.82098  3.79368  5.64152  4.58112  4.28490  4.87827  1.46760  2.62776  5.11729  4.08228  4.87532  3.41189  0.70037  4.03172  4.13359  4.59531  6.16664  5.11886      9 r - - X
          2.68618  4.42225  2.77519  2.73123  3.46354  2.40513  3.72494  3.29354  2.67741  2.69355  4.24690  2.90347  2.73739  3.18146  2.89801  2.37887  2.77519  2.98518  4.58477  3.61503
          0.00897  5.11430  5.83665  0.61958  0.77255  0.48576  0.95510
     10   2.32143  5.04406  3.65241  3.05940  4.24509  3.93049  4.09349  3.61786  1.54708  2.03795  2.43386  3.52491  4.30765  3.29310  2.27955  3.16817  3.28985  3.35353  5.55600  4.29253     10 k - - X
          2.68618  4.42225  2.77519  2.73123  3.46354  2.40513  3.72494  3.29354  2.67741  2.69355  4.24690  2.90347  2.73739  3.18146  2.89801  2.37887  2.77519  2.98518  4.58477  3.61503
          0.00897  5.11430  5.83665  0.61958  0.77255  0.48576  0.95510
     11   2.30203  4.81197  3.64481  2.14648  3.96585  3.88279  4.11719  2.32767  3.05011  2.32611  2.68328  3.53775  4.26541  1.86635  3.44883  3.11277  3.18715  3.08433  5.37532  4.11581     11 q - - -
          2.68618  4.42225  2.77519  2.73123  3.46354  2.40513  3.72494  3.29354  2.67741  2.69355  4.24690  2.90347  2.73739  3.18146  2.89801  2.37887  2.77519  2.98518  4.58477  3.61503
          0.00897  5.11430  5.83665  0.61958  0.77255  0.48576  0.95510
     12   3.37436  5.72706  3.71244  3.06833  5.17628  4.06808  4.07917  4.57278  1.51402  3.98447  4.78279  3.54449  4.43238  1.94105  1.72151  1.73194  3.56300  4.18220  6.02975  4.76857     12 k - - -
          2.68618  4.42225  2.77519  2.73123  3.46354  2.40513  3.72494  3.29354  2.67741  2.69355  4.24690  2.90347  2.73739  3.18146  2.89801  2.37887  2.77519  2.98518  4.58477  3.61503
          0.00897  5.11430  5.83665  0.61958  0.77255  0.48576  0.95510
     13   4.41099  6.18017  4.27941  4.32324  5.82588  4.59504  5.70749  5.98215  4.85091  5.45080  6.50428  0.12519  5.32274  5.11144  5.13906  4.50190  4.88175  5.44506  6.89520  5.78524     13 N - - H
          2.68618  4.42225  2.77519  2.73123  3.46354  2.40513  3.72494  3.29354  2.67741  2.69355  4.24690  2.90347  2.73739  3.18146  2.89801  2.37887  2.77519  2.98518  4.58477  3.61503
          0.00897  5.11430  5.83665  0.61958  0.77255  0.48576  0.95510
     14   4.27564  6.18992  5.11011  3.98513  5.92963  4.69875  4.36019  5.11894  1.64595  4.37980  5.30615  4.22055  4.99319  3.48761  0.47179  4.23970  4.32120  4.83768  6.26164  5.27545     14 R - - H
          2.68618  4.42225  2.77519  2.73123  3.46354  2.40513  3.72494  3.29354  2.67741  2.69355  4.24690  2.90347  2.73739  3.18146  2.89801  2.37887  2.77519  2.98518  4.58477  3.61503
          0.00897  5.11430  5.83665  0.61958  0.77255  0.48576  0.95510
     15   2.96546  4.80543  3.67156  1.42326  3.97361  3.89866  4.14245  2.25224  3.08313  2.55476  3.90599  3.56352  4.28356  3.40551  3.48015  2.38300  2.58894  2.57741  5.38773  4.12863     15 e - - H
          2.68618  4.42225  2.77519  2.73123  3.46354  2.40513  3.72494  3.29354  2.67741  2.69355  4.24690  2.90347  2.73739  3.18146  2.89801  2.37887  2.77519  2.98518  4.58477  3.61503
          0.00897  5.11430  5.83665  0.61958  0.77255  0.48576  0.95510
     16   0.76391  4.87979  4.91335  4.79119  5.58079  3.66816  5.60946  5.05414  4.82262  4.76186  5.52939  4.44113  4.52514  4.98416  4.94609  1.00342  3.53296  4.22025  6.92229  5.83808     16 a - - H
          2.68618  4.42225  2.77519  2.73123  3.46354  2.40513  3.72494  3.29354  2.67741  2.69355  4.24690  2.90347  2.73739  3.18146  2.89801  2.37887  2.77519  2.98518  4.58477  3.61503
          0.00897  5.11430  5.83665  0.61958  0.77255  0.48576  0.95510
     17   0.43700  5.18660  3.97736  3.79553  5.23162  3.86208  4.97199  4.68083  3.80068  4.31870  5.20388  4.06340  4.59553  2.32358  4.08675  3.36908  3.69202  4.16059  6.51903  5.28320     17 A - - H
          2.68618  4.42225  2.77519  2.73123  3.46354  2.40513  3.72494  3.29354  2.67741  2.69355  4.24690  2.90347  2.73739  3.18146  2.89801  2.37887  2.77519  2.98518  4.58477  3.61503
          0.00897  5.11430  5.83665  0.61958  0.77255  0.48576  0.95510
     18   2.50069  5.44879  3.27095  2.70469  4.79773  3.76376  3.92889  4.26198  1.93802  3.74528  4.49941  3.24036  4.15415  2.56953  1.70214  2.16534  2.29204  3.84392  5.87438  4.49482     18 r - - H
          2.68618  4.42225  2.77519  2.73123  3.46354  2.40513  3.72494  3.29354  2.67741  2.69355  4.24690  2.90347  2.73739  3.18146  2.89801  2.37887  2.77519  2.98518  4.58477  3.61503
          0.00897  5.11430  5.83665  0.61958  0.77255  0.48576  0.95510
     19   2.35358  5.67125  3.54987  1.93935  5.08846  3.98394  4.05121  4.50768  1.65827  3.93970  4.72582  3.45865  4.36349  3.15915  1.29948  3.24336  3.48277  4.10720  6.00854  4.70993     19 r - - H
          2.68618  4.42225  2.77519  2.73123  3.46354  2.40513  3.72494  3.29354  2.67741  2.69355  4.24690  2.90347  2.73739  3.18146  2.89801  2.37887  2.77519  2.98518  4.58477  3.61503
          0.00897  5.11430  5.83665  0.61958  0.77255  0.48576  0.95510
     20   3.20922  1.63012  4.74744  4.21153  2.28990  4.23708  4.40859  3.19901  4.07452  2.90597  3.86422  4.29124  4.66033  4.24992  4.21104  1.34792  3.47432  3.00211  4.86624  2.54546     20 s - - H
          2.68618  4.42225  2.77519  2.73123  3.46354  2.40513  3.72494  3.29354  2.67741  2.69355  4.24690  2.90347  2.73739  3.18146  2.89801  2.37887  2.77519  2.98518  4.58477  3.61503
          0.00897  5.11430  5.83665  0.61958  0.77255  0.48576  0.95510
     21   4.97701  6.43372  5.58096  5.01519  6.15126  5.02017  5.48378  5.94713  3.73733  5.23038  6.29343  5.24831  5.55545  4.74623  0.10769  5.07998  5.22355  5.62808  6.79072  5.97687     21 R - - H
          2.68618  4.42225  2.77519  2.73123  3.46354  2.40513  3.72494  3.29354  2.67741  2.69355  4.24690  2.90347  2.73739  3.18146  2.89801  2.37887  2.77519  2.98518  4.58477  3.61503
          0.00897  5.11430  5.83665  0.61958  0.77255  0.48576  0.95510
     22   3.23697  5.60253  3.56184  2.40333  4.99291  3.96603  4.03158  4.41041  1.93531  1.88036  4.65425  3.44497  4.33827  1.70572  1.91693  3.20864  3.43974  4.02255  5.95509  4.65531     22 q - - H
          2.68618  4.42225  2.77519  2.73123  3.46354  2.40513  3.72494  3.29354  2.67741  2.69355  4.24690  2.90347  2.73739  3.18146  2.89801  2.37887  2.77519  2.98518  4.58477  3.61503
          0.00897  5.11430  5.83665  0.61958  0.77255  0.48576  0.95510
     23   4.26986  6.19010  5.11683  3.97679  5.93168  4.69737  4.35071  5.11447  1.45771  4.37347  5.29820  4.21275  4.98758  3.47713  0.54007  4.23214  4.31292  4.83318  6.25641  5.26992     23 R - - H
          2.68618  4.42225  2.77519  2.73123  3.46354  2.40513  3.72494  3.29354  2.67741  2.69355  4.24690  2.90347  2.73739  3.18146  2.89801  2.37887  2.77519  2.98518  4.58477  3.61503
          0.00897  5.11430  5.83665  0.61958  0.77255  0.48576  0.95510
     24   4.22868  6.17321  4.98707  3.93170  5.89558  4.66731  4.35258  5.09994  0.42247  4.36836  5.28833  4.18718  4.96877  3.47940  1.86089  4.19200  4.28621  4.81139  6.25682  5.25663     24 K - - H
          2.68618  4.42225  2.77519  2.73123  3.46354  2.40513  3.72494  3.29354  2.67741  2.69355  4.24690  2.90347  2.73739  3.18146  2.89801  2.37887  2.77519  2.98518  4.58477  3.61503
          0.00897  5.11430  5.83665  0.61958  0.77255  0.48576  0.95510
     25   3.17950  5.59202  3.47541  2.20582  4.98215  3.91367  4.00351  4.41666  1.57583  2.48419  4.64002  3.38710  4.29114  1.56923  2.36949  3.14521  3.38834  4.01099  5.95393  4.62987     25 q - - H
          2.68618  4.42225  2.77519  2.73123  3.46354  2.40513  3.72494  3.29354  2.67741  2.69355  4.24690  2.90347  2.73739  3.18146  2.89801  2.37887  2.77519  2.98518  4.58477  3.61503
          0.00897  5.11430  5.83665  0.61958  0.77255  0.48576  0.95510
     26   1.58979  5.38962  3.22301  1.62907  4.70630  3.74101  3.93162  4.16544  2.15380  3.67883  3.04426  3.22322  4.13841  2.68418  3.13176  2.94683  3.19943  3.76553  5.83734  4.45377     26 a - - H
          2.68618  4.42225  2.77519  2.73123  3.46354  2.40513  3.72494  3.29354  2.67741  2.69355  4.24690  2.90347  2.73739  3.18146  2.89801  2.37887  2.77519  2.98518  4.58477  3.61503
          0.00897  5.11430  5.83665  0.61958  0.77255  0.48576  0.95510
     27   3.07951  5.42532  3.27461  1.51413  4.66894  3.81849  4.01501  4.17584  2.72774  3.70560  4.49707  3.31470  4.23121  3.14539  2.27831  2.44575  3.31006  3.80289  5.84169  1.70833     27 e - - H
          2.68618  4.42225  2.77519  2.73123  3.46354  2.40513  3.72494  3.29354  2.67741  2.69355  4.24690  2.90347  2.73739  3.18146  2.89801  2.37887  2.77519  2.98518  4.58477  3.61503
          0.00897  5.11430  5.83665  0.61958  0.77255  0.48576  0.95510
     28   2.65676  2.55992  4.64060  4.04613  3.51998  4.12276  4.44392  1.74980  3.89530  2.60011  2.80211  4.17680  4.48936  2.04190  4.01455  3.42074  2.54679  2.07323  5.04459  3.85952     28 i - - H
          2.68618  4.42225  2.77519  2.73123  3.46354  2.40513  3.72494  3.29354  2.67741  2.69355  4.24690  2.90347  2.73739  3.18146  2.89801  2.37887  2.77519  2.98518  4.58477  3.61503
          0.00897  5.11430  5.83665  0.61958  0.77255  0.48576  0.95510
     29   2.53039  5.39969  2.68817  1.57301  4.72695  3.70880  3.90062  4.20027  1.83324  2.82703  4.44579  3.18337  4.10392  3.00345  3.13320  2.52588  3.16377  2.93793  5.84333  4.44308     29 e - - H
          2.68618  4.42225  2.77519  2.73123  3.46354  2.40513  3.72494  3.29354  2.67741  2.69355  4.24690  2.90347  2.73739  3.18146  2.89801  2.37887  2.77519  2.98518  4.58477  3.61503
          0.00897  5.11430  5.83665  0.61958  0.77255  0.48576  0.95510
     30   2.47313  3.01720  3.19001  1.75759  4.77156  3.71151  3.89646  4.25113  2.32618  3.73220  4.47378  2.45276  4.10515  1.92566  2.64328  2.90390  3.16928  3.81938  5.86427  4.46066     30 e - - H
          2.68618  4.42225  2.77519  2.73123  3.46354  2.40513  3.72494  3.29354  2.67741  2.69355  4.24690  2.90347  2.73739  3.18146  2.89801  2.37887  2.77519  2.98518  4.58477  3.61503
          0.00897  5.11430  5.83665  0.61958  0.77255  0.48576  0.95510
     31   4.85293  6.02031  6.14287  5.90102  4.12320  5.54235  6.26631  3.46021  5.73319  0.15383  3.96287  6.12401  5.86354  5.76065  5.66537  5.51102  5.12213  3.77561  6.26197  5.23921     31 L - - H
          2.68618  4.42225  2.77519  2.73123  3.46354  2.40513  3.72494  3.29354  2.67741  2.69355  4.24690  2.90347  2.73739  3.18146  2.89801  2.37887  2.77519  2.98518  4.58477  3.61503
          0.00897  5.11430  5.83665  0.61958  0.77255  0.48576  0.95510
     32   2.23814  5.44884  3.15642  1.26563  4.80091  3.12587  3.95379  4.27861  2.70961  3.77225  4.52293  3.20890  4.14189  2.27720  3.20251  2.64900  2.60885  3.85081  5.91578  4.51050     32 e - - H
          2.68618  4.42225  2.77519  2.73123  3.46354  2.40513  3.72494  3.29354  2.67741  2.69355  4.24690  2.90347  2.73739  3.18146  2.89801  2.37887  2.77519  2.98518  4.58477  3.61503
          0.00897  5.11430  5.83665  0.61958  0.77255  0.48576  0.95510
     33   2.92523  5.42975  2.37882  2.14839  4.77220  2.88844  3.88713  3.48300  2.62293  3.73391  4.47115  2.74352  4.09314  2.25120  2.11937  2.56012  2.62555  3.24954  5.86398  4.45456     33 r - - H
          2.68618  4.42225  2.77519  2.73123  3.46354  2.40513  3.72494  3.29354  2.67741  2.69355  4.24690  2.90347  2.73739  3.18146  2.89801  2.37887  2.77519  2.98518  4.58477  3.61503
          0.00897  5.11430  5.83665  0.61958  0.77255  0.48576  0.95510
     34   3.47639  5.77785  3.84725  2.00533  5.24119  4.15038  4.11574  4.61253  1.35282  2.80339  4.83274  3.62820  4.50491  3.22816  1.28856  3.44193  3.65146  4.24071  6.05046  4.82406     34 r - - H
          2.68618  4.42225  2.77519  2.73123  3.46354  2.40513  3.72494  3.29354  2.67741  2.69355  4.24690  2.90347  2.73739  3.18146  2.89801  2.37887  2.77519  2.98518  4.58477  3.61503
          0.00897  5.11430  5.83665  0.61958  0.77255  0.48576  0.95510
     35   2.18827  2.95882  4.83954  4.26203  2.64083  4.09804  4.57159  2.84179  4.08896  2.68082  3.61879  4.29172  4.52749  4.25391  4.16150  2.41668  3.26371  1.08301  5.13611  3.95523     35 v - - H
          2.68618  4.42225  2.77519  2.73123  3.46354  2.40513  3.72494  3.29354  2.67741  2.69355  4.24690  2.90347  2.73739  3.18146  2.89801  2.37887  2.77519  2.98518  4.58477  3.61503
          0.00897  5.11430  5.83665  0.61958  0.77255  0.48576  0.95510
     36   2.04125  5.50803  2.31262  1.86529  4.84963  3.72190  3.93844  4.33800  1.59162  3.81145  4.55294  3.18713  4.13622  2.72238  3.18663  2.60977  3.22443  3.89746  5.93987  4.52264     36 k - - H
          2.68618  4.42225  2.77519  2.73123  3.46354  2.40513  3.72494  3.29354  2.67741  2.69355  4.24690  2.90347  2.73739  3.18146  2.89801  2.37887  2.77519  2.98518  4.58477  3.61503
          0.00897  5.11430  5.83665  0.61958  0.77255  0.48576  0.95510
     37   2.09340  5.01013  3.42295  2.20766  4.21561  3.79778  4.01104  2.90629  2.41774  2.46869  4.09089  3.36545  4.18554  2.56723  3.29630  2.69845  2.66691  2.22395  5.53688  4.23043     37 a - - H
          2.68618  4.42225  2.77519  2.73123  3.46354  2.40513  3.72494  3.29354  2.67741  2.69355  4.24690  2.90347  2.73739  3.18146  2.89801  2.37887  2.77519  2.98518  4.58477  3.61503
          0.00897  5.11430  5.83665  0.61958  0.77255  0.48576  0.95510
     38   4.51102  5.66017  6.45590  5.88199  2.27698  5.94917  6.08076  2.17639  5.75917  0.43502  3.39521  6.11038  5.83052  5.46449  5.62163  5.37842  4.69487  3.23300  5.91329  4.90864     38 L - - H
          2.68618  4.42225  2.77519  2.73123  3.46354  2.40513  3.72494  3.29354  2.67741  2.69355  4.24690  2.90347  2.73739  3.18146  2.89801  2.37887  2.77519  2.98518  4.58477  3.61503
          0.00897  5.11430  5.83665  0.61958  0.77255  0.48576  0.95510
     39   2.94291  5.43467  2.44124  1.71955  4.77107  3.70837  3.90483  4.25153  1.95550  3.73657  4.47945  3.17889  4.10757  3.00522  3.13965  2.23559  2.36064  2.71546  5.87301  4.46567     39 e - - H
          2.68618  4.42225  2.77519  2.73123  3.46354  2.40513  3.72494  3.29354  2.67741  2.69355  4.24690  2.90347  2.73739  3.18146  2.89801  2.37887  2.77519  2.98518  4.58477  3.61503
          0.00897  5.11430  5.83665  0.61958  0.77255  0.48576  0.95510
     40   2.02499  5.39341  3.19184  2.28775  4.72355  2.20051  3.90133  4.19662  1.98968  3.69455  4.44326  2.51106  4.10352  3.00437  3.13341  2.61337  2.67313  3.10593  5.84120  4.44188     40 k - - H
          2.68618  4.42225  2.77519  2.73123  3.46354  2.40513  3.72494  3.29354  2.67741  2.69355  4.24690  2.90347  2.73739  3.18146  2.89801  2.37887  2.77519  2.98518  4.58477  3.61503
          0.00897  5.11430  5.83665  0.61958  0.77255  0.48576  0.95510
     41   2.65498  5.46308  3.21328  1.15008  4.79160  3.76670  3.95987  4.25352  2.26911  2.62918  4.51480  3.24328  4.17223  2.35232  3.12810  2.99152  3.25148  3.84571  5.89660  4.51195     41 e - - H
          2.68618  4.42225  2.77519  2.73123  3.46354  2.40513  3.72494  3.29354  2.67741  2.69355  4.24690  2.90347  2.73739  3.18146  2.89801  2.37887  2.77519  2.98518  4.58477  3.61503
          0.00897  5.11430  5.83665  0.61958  0.77255  0.48576  0.95510
     42   3.47923  5.40524  3.81039  3.62876  4.59682  4.08651  4.79256  4.20798  3.67760  3.79522  2.42444  0.50035  4.72368  4.09909  3.98713  3.60383  3.86376  3.93858  6.07345  4.67555     42 N - - H
          2.68618  4.42225  2.77519  2.73123  3.46354  2.40513  3.72494  3.29354  2.67741  2.69355  4.24690  2.90347  2.73739  3.18146  2.89801  2.37887  2.77519  2.98518  4.58477  3.61503
          0.00897  5.11430  5.83665  0.61958  0.77255  0.48576  0.95510
     43   2.52809  5.36167  3.20558  2.02643  4.67656  3.12333  3.06300  4.14174  1.83910  3.15758  3.11168  3.19213  4.10469  2.71016  3.13693  2.61626  2.56722  3.01966  5.81282  4.42091     43 k - - H
          2.68618  4.42225  2.77519  2.73123  3.46354  2.40513  3.72494  3.29354  2.67741  2.69355  4.24690  2.90347  2.73739  3.18146  2.89801  2.37887  2.77519  2.98518  4.58477  3.61503
          0.11420  5.11430  2.28370  0.61958  0.77255  0.48576  0.95510
     44   2.25621  5.33976  2.33456  2.59564  4.66397  2.93561  3.85432  4.13498  2.33106  3.63666  3.03102  3.14007  4.05723  2.48490  3.08742  2.18555  2.24609  3.71943  5.78658  4.38900     44 s - - H
          2.68618  4.42225  2.77519  2.73123  3.46354  2.40513  3.72494  3.29354  2.67741  2.69355  4.24690  2.90347  2.73739  3.18146  2.89801  2.37887  2.77519  2.98518  4.58477  3.61503
          0.00996  5.01006  5.73241  0.61958  0.77255  0.75802  0.63223
     45   4.01588  5.28060  5.80157  5.22877  3.45225  5.26856  5.37623  2.88660  5.03897  0.48865  2.34635  5.35611  5.38884  4.99656  5.02037  4.63008  4.22099  3.13028  5.50558  2.80062     45 L - - H
          2.68618  4.42225  2.77519  2.73123  3.46354  2.40513  3.72494  3.29354  2.67741  2.69355  4.24690  2.90347  2.73739  3.18146  2.89801  2.37887  2.77519  2.98518  4.58477  3.61503
          0.00996  5.01006  5.73241  0.61958  0.77255  0.75802  0.63223
     46   2.51248  5.08607  3.40199  2.82902  4.32275  3.78429  3.96453  2.58797  1.75597  2.65592  4.16338  3.33086  4.16935  3.12593  1.80526  2.52618  3.17792  3.41488  5.58458  4.27716     46 k - - H
          2.68618  4.42225  2.77519  2.73123  3.46354  2.40513  3.72494  3.29354  2.67741  2.69355  4.24690  2.90347  2.73739  3.18146  2.89801  2.37887  2.77519  2.98518  4.58477  3.61503
          0.00996  5.01006  5.73241  0.61958  0.77255  0.75802  0.63223
     47   2.92905  5.41731  2.74823  1.84471  4.75126  3.67572  3.88421  3.35797  1.75552  3.71736  4.46500  3.14623  4.08410  2.98753  3.12137  1.66879  3.16233  3.80255  5.85562  4.44828     47 s - - H
          2.68618  4.42225  2.77519  2.73123  3.46354  2.40513  3.72494  3.29354  2.67741  2.69355  4.24690  2.90347  2.73739  3.18146  2.89801  2.37887  2.77519  2.98518  4.58477  3.61503
          0.00996  5.01006  5.73241  0.61958  0.77255  0.34682  1.22736
     48   3.02879  5.45969  3.30025  1.23682  4.80280  3.79135  3.94763  3.18010  2.04226  3.74636  4.50915  3.26874  4.18097  3.05399  2.19453  3.00086  2.69634  3.85001  5.87826  4.51008     48 e - - H
          2.68618  4.42225  2.77519  2.73123  3.46354  2.40513  3.72494  3.29354  2.67741  2.69355  4.24690  2.90347  2.73739  3.18146  2.89801  2.37887  2.77519  2.98518  4.58477  3.61503
          0.00897  5.11430  5.83665  0.61958  0.77255  0.48576  0.95510
     49   2.14060  4.51464  4.78366  4.19857  3.62839  4.26480  4.61088  1.76725  4.05029  1.29582  3.61151  2.67129  4.62608  4.24229  4.17025  3.57174  3.34072  2.18267  5.19761  4.01415     49 l - - H
          2.68618  4.42225  2.77519  2.73123  3.46354  2.40513  3.72494  3.29354  2.67741  2.69355  4.24690  2.90347  2.73739  3.18146  2.89801  2.37887  2.77519  2.98518  4.58477  3.61503
          0.00897  5.11430  5.83665  0.61958  0.77255  0.48576  0.95510
     50   3.02457  5.55447  2.09989  1.62517  4.89473  2.63067  3.96623  4.38722  2.13786  3.85770  4.60080  2.56727  4.15771  2.72392  3.23497  2.30085  3.26108  3.94337  5.98524  4.56090     50 e - - H
          2.68618  4.42225  2.77519  2.73123  3.46354  2.40513  3.72494  3.29354  2.67741  2.69355  4.24690  2.90347  2.73739  3.18146  2.89801  2.37887  2.77519  2.98518  4.58477  3.61503
          0.00897  5.11430  5.83665  0.61958  0.77255  0.48576  0.95510
     51   2.92722  5.43133  3.17671  1.92057  4.77411  2.97301  3.88820  4.25800  2.41700  2.99629  4.47279  2.29290  4.09469  2.28012  2.52895  2.44720  2.44774  3.82078  5.86506  4.45614     51 e - - H
          2.68618  4.42225  2.77519  2.73123  3.46354  2.40513  3.72494  3.29354  2.67741  2.69355  4.24690  2.90347  2.73739  3.18146  2.89801  2.37887  2.77519  2.98518  4.58477  3.61503
          0.00897  5.11430  5.83665  0.61958  0.77255  0.48576  0.95510
     52   3.22955  4.63006  4.92606  4.34711  3.46051  4.36732  4.62271  2.51813  4.16578  0.75384  3.55730  4.43945  4.71418  4.33143  4.25135  2.71996  3.46316  2.78104  5.10425  2.68923     52 l - - H
          2.68618  4.42225  2.77519  2.73123  3.46354  2.40513  3.72494  3.29354  2.67741  2.69355  4.24690  2.90347  2.73739  3.18146  2.89801  2.37887  2.77519  2.98518  4.58477  3.61503
          0.00897  5.11430  5.83665  0.61958  0.77255  0.48576  0.95510
     53   2.47121  5.42351  3.18545  2.01819  4.76286  3.70586  3.89206  4.24313  1.49782  3.72542  3.57062  2.60180  4.09913  2.99081  2.64923  2.62493  2.62592  3.81121  5.85889  4.45378     53 k - - H
          2.68618  4.42225  2.77519  2.73123  3.46354  2.40513  3.72494  3.29354  2.67741  2.69355  4.24690  2.90347  2.73739  3.18146  2.89801  2.37887  2.77519  2.98518  4.58477  3.61503
          0.00897  5.11430  5.83665  0.61958  0.77255  0.48576  0.95510
     54   3.22368  5.78896  1.94575  1.71165  5.11778  3.79373  4.12121  4.62219  1.24941  4.08601  4.85027  2.79391  4.28403  3.23928  3.46844  2.72555  3.47171  4.17398  6.21483  4.76417     54 k - - H
          2.68618  4.42225  2.77519  2.73123  3.46354  2.40513  3.72494  3.29354  2.67741  2.69355  4.24690  2.90347  2.73739  3.18146  2.89801  2.37887  2.77519  2.98518  4.58477  3.61503
          0.00897  5.11430  5.83665  0.61958  0.77255  0.48576  0.95510
     55   2.92640  5.36025  2.81166  1.69178  4.67447  3.71238  3.09752  3.27759  2.45307  2.49430  2.87660  2.85243  4.10515  2.58365  3.13783  2.90406  2.67228  3.73421  5.81181  4.42031     55 e - - H
          2.68618  4.42225  2.77519  2.73123  3.46354  2.40513  3.72494  3.29354  2.67741  2.69355  4.24690  2.90347  2.73739  3.18146  2.89801  2.37887  2.77519  2.98518  4.58477  3.61503
          0.00897  5.11430  5.83665  0.61958  0.77255  0.48576  0.95510
     56   2.96222  2.52623  4.48225  3.89259  3.52657  4.07322  4.38104  1.93696  3.76192  2.61906  3.54045  3.04113  4.44253  3.97391  2.90782  2.39097  3.19459  1.78373  5.03793  2.68121     56 v - - H
          2.68618  4.42225  2.77519  2.73123  3.46354  2.40513  3.72494  3.29354  2.67741  2.69355  4.24690  2.90347  2.73739  3.18146  2.89801  2.37887  2.77519  2.98518  4.58477  3.61503
          0.00897  5.11430  5.83665  0.61958  0.77255  0.48576  0.95510
     57   2.02833  5.44316  2.58645  1.77443  4.78386  3.70488  3.89904  4.26792  2.39413  3.74653  4.48564  3.17315  4.10301  2.15413  3.13227  2.30649  3.17109  3.83159  5.87782  3.17413     57 e - - H
          2.68618  4.42225  2.77519  2.73123  3.46354  2.40513  3.72494  3.29354  2.67741  2.69355  4.24690  2.90347  2.73739  3.18146  2.89801  2.37887  2.77519  2.98518  4.58477  3.61503
          0.11425  5.11430  2.28324  0.61958  0.77255  0.48576  0.95510
     58   2.89608  5.38421  3.14211  2.36215  4.72264  3.66725  3.85424  4.20122  1.54285  3.68469  4.42779  2.63753  4.06202  2.24048  3.06855  2.26346  2.73908  3.77155  5.81885  3.09922     58 k - - H
          2.68618  4.42225  2.77519  2.73123  3.46354  2.40513  3.72494  3.29354  2.67741  2.69355  4.24690  2.90347  2.73739  3.18146  2.89801  2.37887  2.77519  2.98518  4.58477  3.61503
          0.00996  5.01001  5.73236  0.61958  0.77255  0.75813  0.63213
     59   3.63593  5.04556  5.08234  4.47648  3.61719  4.76141  4.99644  2.89667  2.70437  0.65664  2.11211  4.71883  5.01886  4.42259  4.19723  4.09599  3.85233  3.00414  5.53047  4.44283     59 L - - H
          2.68618  4.42225  2.77519  2.73123  3.46354  2.40513  3.72494  3.29354  2.67741  2.69355  4.24690  2.90347  2.73739  3.18146  2.89801  2.37887  2.77519  2.98518  4.58477  3.61503
          0.00996  5.01001  5.73236  0.61958  0.77255  0.75813  0.63213
     60   3.43974  5.65624  3.85776  2.63074  5.08133  4.11984  4.07566  4.43803  0.94522  1.99708  4.71798  3.61286  4.47174  3.19850  2.12022  3.42379  3.61179  4.09876  5.94794  4.73897     60 k - - H
          2.68618  4.42225  2.77519  2.73123  3.46354  2.40513  3.72494  3.29354  2.67741  2.69355  4.24690  2.90347  2.73739  3.18146  2.89801  2.37887  2.77519  2.98518  4.58477  3.61503
          0.00996  5.01001  5.73236  0.61958  0.77255  0.75813  0.63213
     61   2.88267  5.30930  2.59143  2.60897  4.62111  3.17740  3.86052  4.08402  2.21206  2.77162  3.11738  3.15098  4.06220  2.25316  3.09553  1.78046  2.73372  3.68201  5.76263  4.37297     61 s - - H
          2.68618  4.42225  2.77519  2.73123  3.46354  2.40513  3.72494  3.29354  2.67741  2.69355  4.24690  2.90347  2.73739  3.18146  2.89801  2.37887  2.77519  2.98518  4.58477  3.61503
          0.00996  5.01001  5.73236  0.61958  0.77255  0.34677  1.22747
     62   2.67430  5.42419  2.84287  1.85821  4.76379  3.70131  3.88945  3.02833  1.82892  2.89945  4.46638  2.74470  3.26121  2.28550  3.11796  2.89119  3.15771  3.81190  5.86002  4.45237     62 k - - H
          2.68618  4.42225  2.77519  2.73123  3.46354  2.40513  3.72494  3.29354  2.67741  2.69355  4.24690  2.90347  2.73739  3.18146  2.89801  2.37887  2.77519  2.98518  4.58477  3.61503
          0.00897  5.11430  5.83665  0.61958  0.77255  0.48576  0.95510
     63   2.96040  4.67894  3.83936  3.27261  3.81921  3.93954  4.19391  2.56046  2.41604  2.00653  3.78364  1.95753  4.31952  3.52623  3.56734  2.53275  3.19255  1.94005  5.26573  4.03175     63 v - - H
          2.68618  4.42225  2.77519  2.73123  3.46354  2.40513  3.72494  3.29354  2.67741  2.69355  4.24690  2.90347  2.73739  3.18146  2.89801  2.37887  2.77519  2.98518  4.58477  3.61503
          0.04735  5.11430  3.21300  0.61958  0.77255  0.48576  0.95510
     64   2.65717  5.36762  3.18031  2.10926  4.69140  3.69209  3.04477  4.16222  1.98560  2.88026  2.74736  2.82091  4.08496  2.98471  2.53449  2.54188  2.47832  3.74679  5.81302  4.41590     64 k - - H
          2.68618  4.42225  2.77519  2.73123  3.46354  2.40513  3.72494  3.29354  2.67741  2.69355  4.24690  2.90347  2.73739  3.18146  2.89801  2.37887  2.77519  2.98518  4.58477  3.61503
          0.00628  5.07323        *  0.61958  0.77255  0.00000        *
//
