# Supplementary material for: Genome-wide systematic characterization of bZIP transcription factors and their expression profiles during stem in tumorous stem mustard
Source: PeerJ. 2026 Jan 14;14:e20518. doi: 10.7717/peerj.20518 (PMC12811965; doi:10.7717/peerj.20518)
Supplement: Supplemental Information 17 [file peerj-14-20518-s017.zip › bzip raw file/hmmersearch/bZIP_2.hmm]

HMMER3/f [3.1b2 | February 2015]
NAME  bZIP_2
ACC   PF07716.15
DESC  Basic region leucine zipper
LENG  54
ALPH  amino
RF    no
MM    no
CONS  yes
CS    yes
MAP   yes
DATE  Thu Aug  2 19:39:44 2018
NSEQ  44
EFFN  10.820068
CKSUM 1340079511
GA    21.80 21.80;
TC    21.80 21.80;
NC    21.70 21.70;
BM    hmmbuild HMM.ann SEED.ann
SM    hmmsearch -Z 45638612 -E 1000 --cpu 4 HMM pfamseq
STATS LOCAL MSV       -8.4756  0.71908
STATS LOCAL VITERBI   -8.6097  0.71908
STATS LOCAL FORWARD   -4.0963  0.71908
HMM          A        C        D        E        F        G        H        I        K        L        M        N        P        Q        R        S        T        V        W        Y   
            m->m     m->i     m->d     i->m     i->i     d->m     d->d
  COMPO   2.44604  5.16851  3.10832  2.15969  4.33590  3.91513  4.19666  3.42210  2.12511  2.47797  3.91203  2.69454  4.39596  2.73648  2.01627  2.83291  3.21608  3.17530  5.49834  3.86778
          2.68618  4.42225  2.77519  2.73123  3.46354  2.40513  3.72494  3.29354  2.67741  2.69355  4.24690  2.90347  2.73739  3.18146  2.89801  2.37887  2.77519  2.98518  4.58477  3.61503
          0.13655  6.03848  2.07745  0.61958  0.77255  0.00000        *
      1   2.83891  5.86228  2.73371  2.37276  5.20703  3.26468  2.93843  3.32667  1.62400  3.19672  4.90303  3.02844  4.51977  3.40984  2.63573  2.31044  2.35489  3.35349  6.29516  4.88440      1 k - - .
          2.68618  4.42225  2.77519  2.73123  3.46354  2.40513  3.72494  3.29354  2.67741  2.69355  4.24690  2.90347  2.73739  3.18146  2.89801  2.37887  2.77519  2.98518  4.58477  3.61503
          0.00405  5.90598  6.62833  0.61958  0.77255  0.53134  0.88628
      2   3.40870  5.81878  1.53472  2.89137  5.12412  4.19850  4.39057  4.58297  2.53615  2.65841  4.87024  3.68330  2.85291  3.50152  3.62820  1.59772  2.44586  3.32708  3.88810  4.89047      2 d - - X
          2.68618  4.42225  2.77519  2.73123  3.46354  2.40513  3.72494  3.29354  2.67741  2.69355  4.24690  2.90347  2.73739  3.18146  2.89801  2.37887  2.77519  2.98518  4.58477  3.61503
          0.00376  5.98234  6.70469  0.61958  0.77255  0.45700  1.00289
      3   2.55126  5.95124  1.44487  1.47881  5.29323  4.21173  4.40480  4.77806  3.14396  3.02212  4.99334  2.82445  2.89845  3.21847  3.63763  2.66907  3.67658  3.42173  6.38545  4.97460      3 d - - X
          2.68618  4.42225  2.77519  2.73123  3.46354  2.40513  3.72494  3.29354  2.67741  2.69355  4.24690  2.90347  2.73739  3.18146  2.89801  2.37887  2.77519  2.98518  4.58477  3.61503
          0.00361  6.02055  6.74289  0.61958  0.77255  0.41107  1.08749
      4   2.02999  4.48743  2.90923  1.41973  5.29593  4.21233  4.39936  4.78222  2.02224  3.23126  4.06020  3.00013  2.98464  2.73632  3.62676  2.37895  3.66989  4.34130  6.38284  4.97162      4 e - - X
          2.68618  4.42225  2.77519  2.73123  3.46354  2.40513  3.72494  3.29354  2.67741  2.69355  4.24690  2.90347  2.73739  3.18146  2.89801  2.37887  2.77519  2.98518  4.58477  3.61503
          0.00355  6.03848  6.76082  0.61958  0.77255  0.48576  0.95510
      5   2.51107  5.94214  2.77848  2.41830  5.28326  4.21607  4.40354  3.09518  2.09240  4.24559  4.98391  3.68508  4.60960  2.92816  2.79653  2.49896  3.67242  4.33067  6.37703  1.30535      5 y - - X
          2.68618  4.42225  2.77519  2.73123  3.46354  2.40513  3.72494  3.29354  2.67741  2.69355  4.24690  2.90347  2.73739  3.18146  2.89801  2.37887  2.77519  2.98518  4.58477  3.61503
          0.00355  6.03848  6.76082  0.61958  0.77255  0.48576  0.95510
      6   3.44514  5.85221  3.73717  2.29171  4.22100  3.30280  4.42775  3.58192  1.92097  2.79023  4.90385  2.97407  4.62830  3.53911  1.66920  2.67355  2.64858  4.22070  2.57798  3.68420      6 r - - X
          2.68618  4.42225  2.77519  2.73123  3.46354  2.40513  3.72494  3.29354  2.67741  2.69355  4.24690  2.90347  2.73739  3.18146  2.89801  2.37887  2.77519  2.98518  4.58477  3.61503
          0.00355  6.03848  6.76082  0.61958  0.77255  0.48576  0.95510
      7   3.04734  5.94292  1.97679  1.96196  5.28510  4.21398  3.50857  3.77780  2.14652  2.53665  4.25462  3.68255  4.60738  2.38340  2.53018  2.95103  3.28946  2.49282  6.37734  4.96814      7 e - - X
          2.68618  4.42225  2.77519  2.73123  3.46354  2.40513  3.72494  3.29354  2.67741  2.69355  4.24690  2.90347  2.73739  3.18146  2.89801  2.37887  2.77519  2.98518  4.58477  3.61503
          0.00355  6.03848  6.76082  0.61958  0.77255  0.48576  0.95510
      8   5.07972  7.01400  5.82429  2.20158  6.78760  5.48353  5.10592  5.92476  1.06819  5.16177  6.08736  4.96686  5.76488  4.22940  0.75585  5.02565  5.10362  5.64754  7.04035  6.06183      8 r - - X
          2.68618  4.42225  2.77519  2.73123  3.46354  2.40513  3.72494  3.29354  2.67741  2.69355  4.24690  2.90347  2.73739  3.18146  2.89801  2.37887  2.77519  2.98518  4.58477  3.61503
          0.00355  6.03848  6.76082  0.61958  0.77255  0.48576  0.95510
      9   5.28385  7.09757  6.32773  5.00102  6.92633  5.62615  5.25821  6.08868  2.39806  5.30860  6.25356  5.18273  5.91464  4.38871  0.17554  5.24714  5.29746  5.82045  7.14294  6.21232      9 R - - X
          2.68618  4.42225  2.77519  2.73123  3.46354  2.40513  3.72494  3.29354  2.67741  2.69355  4.24690  2.90347  2.73739  3.18146  2.89801  2.37887  2.77519  2.98518  4.58477  3.61503
          0.00355  6.03848  6.76082  0.61958  0.77255  0.48576  0.95510
     10   3.44321  5.88115  2.93823  2.06349  5.19694  4.22869  4.41902  2.99216  1.94592  3.16453  3.16233  3.70841  2.86884  3.52565  1.53705  2.85854  3.67439  3.01995  6.33176  4.10421     10 r - - X
          2.68614  4.41887  2.77571  2.73106  3.46405  2.40564  3.72546  3.29310  2.67792  2.69109  4.24499  2.90398  2.73791  3.18197  2.89799  2.37848  2.77571  2.98569  4.58528  3.61554
          0.65369  0.81664  3.27123  0.02491  3.70510  0.48576  0.95510
     11   3.53509  5.99636  3.80976  3.23781  5.34997  2.37790  4.45328  3.40426  1.30930  3.34941  5.04139  2.98969  4.68714  2.98925  1.40276  2.92983  3.75891  4.39305  6.40868  5.03228     12 k - - X
          2.68618  4.42225  2.77519  2.73123  3.46354  2.40513  3.72494  3.29354  2.67741  2.69355  4.24690  2.90347  2.73739  3.18146  2.89801  2.37887  2.77519  2.98518  4.58477  3.61503
          0.00369  6.00098  6.72333  0.61958  0.77255  0.74284  0.64581
     12   4.82456  6.71926  4.97873  5.06716  7.07887  3.08935  6.59774  6.95839  5.89060  6.44231  7.36123  0.10346  5.98235  5.95291  6.23404  4.94840  5.36159  6.14159  8.05818  7.07493     13 N - - X
          2.68618  4.42225  2.77519  2.73123  3.46354  2.40513  3.72494  3.29354  2.67741  2.69355  4.24690  2.90347  2.73739  3.18146  2.89801  2.37887  2.77519  2.98518  4.58477  3.61503
          0.00369  6.00098  6.72333  0.61958  0.77255  0.35318  1.21218
     13   4.47816  6.49894  4.97231  4.53104  6.53386  5.00393  5.33864  5.89820  3.56969  5.27717  6.15654  0.92715  5.56540  4.49000  0.89819  4.53470  2.49804  5.42115  7.22906  6.12649     14 r - - X
          2.68618  4.42225  2.77519  2.73123  3.46354  2.40513  3.72494  3.29354  2.67741  2.69355  4.24690  2.90347  2.73739  3.18146  2.89801  2.37887  2.77519  2.98518  4.58477  3.61503
          0.00355  6.03848  6.76082  0.61958  0.77255  0.48576  0.95510
     14   2.05626  5.60237  3.23848  1.35754  4.82335  4.31121  4.51958  2.13387  3.33843  2.45382  3.57087  3.85946  4.70001  2.78873  2.70326  3.51785  3.69636  3.03763  6.11747  4.79686     15 e - - X
          2.68618  4.42225  2.77519  2.73123  3.46354  2.40513  3.72494  3.29354  2.67741  2.69355  4.24690  2.90347  2.73739  3.18146  2.89801  2.37887  2.77519  2.98518  4.58477  3.61503
          0.00355  6.03848  6.76082  0.61958  0.77255  0.48576  0.95510
     15   0.23337  5.71732  6.16417  6.13139  6.44281  4.53216  6.66981  5.89117  6.03116  3.47017  6.42366  5.43663  5.40883  6.13020  6.01219  2.15834  4.40374  5.06555  7.83111  6.77710     16 A - - X
          2.68618  4.42225  2.77519  2.73123  3.46354  2.40513  3.72494  3.29354  2.67741  2.69355  4.24690  2.90347  2.73739  3.18146  2.89801  2.37887  2.77519  2.98518  4.58477  3.61503
          0.00355  6.03848  6.76082  0.61958  0.77255  0.48576  0.95510
     16   0.70105  5.68511  6.30209  6.24011  6.29152  4.54885  6.67154  5.33024  6.10208  5.37723  6.22847  5.46915  5.41652  6.16370  6.05198  1.86931  4.38982  1.24496  7.73165  6.68510     17 a - - X
          2.68618  4.42225  2.77519  2.73123  3.46354  2.40513  3.72494  3.29354  2.67741  2.69355  4.24690  2.90347  2.73739  3.18146  2.89801  2.37887  2.77519  2.98518  4.58477  3.61503
          0.00355  6.03848  6.76082  0.61958  0.77255  0.48576  0.95510
     17   2.00676  6.31047  4.26487  3.62787  5.74024  4.64286  4.67896  5.15209  1.35538  4.57444  5.36145  3.50456  5.00932  1.97051  1.30252  3.89269  4.12499  3.44950  6.63286  5.34787     18 r - - X
          2.68618  4.42225  2.77519  2.73123  3.46354  2.40513  3.72494  3.29354  2.67741  2.69355  4.24690  2.90347  2.73739  3.18146  2.89801  2.37887  2.77519  2.98518  4.58477  3.61503
          0.00355  6.03848  6.76082  0.61958  0.77255  0.48576  0.95510
     18   3.65584  6.12316  3.92286  2.78246  5.50306  4.40273  3.37762  4.96176  1.27244  4.41164  5.16691  3.07710  4.78727  3.63079  1.16807  2.66969  2.88835  4.53508  6.50763  5.14695     19 r - - X
          2.68618  4.42225  2.77519  2.73123  3.46354  2.40513  3.72494  3.29354  2.67741  2.69355  4.24690  2.90347  2.73739  3.18146  2.89801  2.37887  2.77519  2.98518  4.58477  3.61503
          0.00355  6.03848  6.76082  0.61958  0.77255  0.48576  0.95510
     19   3.67135  3.36660  5.48721  4.90007  2.22804  4.79913  5.06361  3.52313  4.71402  2.76521  4.20431  4.91909  5.17814  4.85893  4.76593  0.98657  2.60350  3.33616  5.53969  1.74749     20 s - - -
          2.68618  4.42225  2.77519  2.73123  3.46354  2.40513  3.72494  3.29354  2.67741  2.69355  4.24690  2.90347  2.73739  3.18146  2.89801  2.37887  2.77519  2.98518  4.58477  3.61503
          0.00355  6.03848  6.76082  0.61958  0.77255  0.48576  0.95510
     20   5.17449  7.02517  6.32264  4.89041  6.78917  5.56668  5.13490  5.93369  2.31751  3.28794  6.10931  5.06929  5.82712  4.26111  0.23431  5.13328  5.17615  5.67771  7.04054  6.08202     21 R - - H
          2.68618  4.42225  2.77519  2.73123  3.46354  2.40513  3.72494  3.29354  2.67741  2.69355  4.24690  2.90347  2.73739  3.18146  2.89801  2.37887  2.77519  2.98518  4.58477  3.61503
          0.00355  6.03848  6.76082  0.61958  0.77255  0.48576  0.95510
     21   2.65920  5.91859  1.85777  1.26255  5.24983  4.22018  4.40883  2.97059  2.44809  3.68575  3.55339  3.69311  4.61342  2.30162  3.63943  3.41015  3.67254  3.31271  6.35964  4.95718     22 e - - H
          2.68618  4.42225  2.77519  2.73123  3.46354  2.40513  3.72494  3.29354  2.67741  2.69355  4.24690  2.90347  2.73739  3.18146  2.89801  2.37887  2.77519  2.98518  4.58477  3.61503
          0.00355  6.03848  6.76082  0.61958  0.77255  0.48576  0.95510
     22   2.72052  6.78273  5.28599  4.37901  6.43190  5.22538  4.99198  5.68125  0.77165  4.98813  5.86362  4.71694  5.53833  3.53405  1.12442  3.16016  4.77849  5.35357  6.92577  5.84837     23 k - - H
          2.68618  4.42225  2.77519  2.73123  3.46354  2.40513  3.72494  3.29354  2.67741  2.69355  4.24690  2.90347  2.73739  3.18146  2.89801  2.37887  2.77519  2.98518  4.58477  3.61503
          0.00355  6.03848  6.76082  0.61958  0.77255  0.48576  0.95510
     23   2.24200  5.98736  3.75709  2.76273  5.33765  4.26681  4.43832  4.81377  1.11799  4.28687  5.03015  3.73632  4.65763  3.00019  1.62069  2.93364  3.27115  3.25797  6.41000  5.01496     24 k - - H
          2.68618  4.42225  2.77519  2.73123  3.46354  2.40513  3.72494  3.29354  2.67741  2.69355  4.24690  2.90347  2.73739  3.18146  2.89801  2.37887  2.77519  2.98518  4.58477  3.61503
          0.00355  6.03848  6.76082  0.61958  0.77255  0.48576  0.95510
     24   5.12276  7.01109  6.21473  4.82342  6.79856  5.53580  5.10305  5.91704  0.74275  2.80516  6.08016  5.02153  5.79116  3.25871  1.01146  5.07589  5.12718  5.65083  7.02479  6.06403     25 k - - H
          2.68618  4.42225  2.77519  2.73123  3.46354  2.40513  3.72494  3.29354  2.67741  2.69355  4.24690  2.90347  2.73739  3.18146  2.89801  2.37887  2.77519  2.98518  4.58477  3.61503
          0.00355  6.03848  6.76082  0.61958  0.77255  0.48576  0.95510
     25   1.75415  5.49905  4.00170  2.53756  4.69286  4.35012  3.72144  2.66930  2.54777  2.06693  2.60565  3.93480  4.73691  2.00327  3.02974  3.56452  3.70605  3.10237  6.03449  3.93732     26 a - - H
          2.68618  4.42225  2.77519  2.73123  3.46354  2.40513  3.72494  3.29354  2.67741  2.69355  4.24690  2.90347  2.73739  3.18146  2.89801  2.37887  2.77519  2.98518  4.58477  3.61503
          0.00355  6.03848  6.76082  0.61958  0.77255  0.48576  0.95510
     26   2.95128  5.94689  2.98903  2.20992  3.56340  3.75302  3.30152  4.77602  1.50356  4.25170  3.56098  3.07809  4.60654  3.49695  1.65847  3.06090  3.67005  3.69884  6.38024  3.04671     27 k - - H
          2.68618  4.42225  2.77519  2.73123  3.46354  2.40513  3.72494  3.29354  2.67741  2.69355  4.24690  2.90347  2.73739  3.18146  2.89801  2.37887  2.77519  2.98518  4.58477  3.61503
          0.00355  6.03848  6.76082  0.61958  0.77255  0.48576  0.95510
     27   2.54924  5.94295  2.71600  1.60719  5.28515  4.21396  4.40131  3.10448  2.46696  4.24701  2.53047  2.58741  4.60736  2.88996  3.06382  2.89604  2.43336  3.40379  6.37736  3.45770     28 e - - H
          2.68618  4.42225  2.77519  2.73123  3.46354  2.40513  3.72494  3.29354  2.67741  2.69355  4.24690  2.90347  2.73739  3.18146  2.89801  2.37887  2.77519  2.98518  4.58477  3.61503
          0.00355  6.03848  6.76082  0.61958  0.77255  0.48576  0.95510
     28   2.24776  5.91820  2.95185  1.63996  3.82531  4.21967  4.40820  2.59187  2.62736  2.66624  4.05047  2.64256  4.61282  1.99947  2.87349  3.40944  3.67184  3.79825  6.35919  4.95666     29 e - - H
          2.68618  4.42225  2.77519  2.73123  3.46354  2.40513  3.72494  3.29354  2.67741  2.69355  4.24690  2.90347  2.73739  3.18146  2.89801  2.37887  2.77519  2.98518  4.58477  3.61503
          0.00355  6.03848  6.76082  0.61958  0.77255  0.48576  0.95510
     29   2.72078  5.94981  2.43695  1.59532  5.29491  2.57264  4.39981  4.78093  2.64136  3.01691  4.99047  3.06255  4.60620  2.21243  3.62737  2.30022  3.67019  3.38495  6.38247  2.84379     30 e - - H
          2.68618  4.42225  2.77519  2.73123  3.46354  2.40513  3.72494  3.29354  2.67741  2.69355  4.24690  2.90347  2.73739  3.18146  2.89801  2.37887  2.77519  2.98518  4.58477  3.61503
          0.00355  6.03848  6.76082  0.61958  0.77255  0.48576  0.95510
     30   2.97506  4.99488  5.09737  4.50590  4.09550  4.65890  4.96812  2.31372  4.37066  1.03397  2.72472  2.90342  5.02720  3.32932  3.04882  3.25435  2.32903  2.76560  5.60870  4.42062     31 l - - H
          2.68618  4.42225  2.77519  2.73123  3.46354  2.40513  3.72494  3.29354  2.67741  2.69355  4.24690  2.90347  2.73739  3.18146  2.89801  2.37887  2.77519  2.98518  4.58477  3.61503
          0.00355  6.03848  6.76082  0.61958  0.77255  0.48576  0.95510
     31   2.24966  5.95111  3.70410  0.99775  5.29258  4.22752  4.41380  4.77368  2.11997  3.70421  3.75339  3.69712  4.62147  2.05037  3.63100  2.92113  3.68565  4.34003  6.38491  4.97932     32 e - - H
          2.68618  4.42225  2.77519  2.73123  3.46354  2.40513  3.72494  3.29354  2.67741  2.69355  4.24690  2.90347  2.73739  3.18146  2.89801  2.37887  2.77519  2.98518  4.58477  3.61503
          0.00355  6.03848  6.76082  0.61958  0.77255  0.48576  0.95510
     32   3.43862  5.95114  2.60430  1.77490  5.29701  3.75250  2.65951  3.37661  2.09338  3.73552  2.89059  2.95237  4.60559  2.23623  2.82575  2.56699  3.24823  3.38191  6.38335  4.97191     33 e - - H
          2.68618  4.42225  2.77519  2.73123  3.46354  2.40513  3.72494  3.29354  2.67741  2.69355  4.24690  2.90347  2.73739  3.18146  2.89801  2.37887  2.77519  2.98518  4.58477  3.61503
          0.00355  6.03848  6.76082  0.61958  0.77255  0.48576  0.95510
     33   3.44390  5.95643  2.98844  1.59588  5.30294  3.26728  4.40277  4.78928  1.91998  3.25220  4.99695  3.68320  4.60990  2.95909  1.45204  3.06946  2.69327  4.34790  6.38777  4.97684     34 r - - H
          2.68618  4.42225  2.77519  2.73123  3.46354  2.40513  3.72494  3.29354  2.67741  2.69355  4.24690  2.90347  2.73739  3.18146  2.89801  2.37887  2.77519  2.98518  4.58477  3.61503
          0.00355  6.03848  6.76082  0.61958  0.77255  0.48576  0.95510
     34   1.92606  4.93775  5.46659  4.85495  3.22702  4.71919  5.05023  2.17173  3.67143  1.84346  3.57995  3.10785  5.08326  4.79263  3.54646  4.02830  3.78733  1.17215  5.55962  4.38243     35 v - - H
          2.68618  4.42225  2.77519  2.73123  3.46354  2.40513  3.72494  3.29354  2.67741  2.69355  4.24690  2.90347  2.73739  3.18146  2.89801  2.37887  2.77519  2.98518  4.58477  3.61503
          0.00355  6.03848  6.76082  0.61958  0.77255  0.48576  0.95510
     35   2.67577  5.93618  2.99125  2.59791  5.27537  3.35382  3.85787  2.46066  1.80995  3.00943  2.88547  2.68872  4.60883  2.20988  3.38715  2.72059  3.05903  3.08837  6.37240  4.96501     36 k - - H
          2.68618  4.42225  2.77519  2.73123  3.46354  2.40513  3.72494  3.29354  2.67741  2.69355  4.24690  2.90347  2.73739  3.18146  2.89801  2.37887  2.77519  2.98518  4.58477  3.61503
          0.00355  6.03848  6.76082  0.61958  0.77255  0.48576  0.95510
     36   2.81233  5.95129  2.34398  1.64954  2.63393  4.21208  3.30130  4.78380  2.67518  3.59263  4.99172  2.73230  4.60557  2.63553  2.37320  2.56223  3.27095  4.34239  6.38346  3.11231     37 e - - H
          2.68618  4.42225  2.77519  2.73123  3.46354  2.40513  3.72494  3.29354  2.67741  2.69355  4.24690  2.90347  2.73739  3.18146  2.89801  2.37887  2.77519  2.98518  4.58477  3.61503
          0.00355  6.03848  6.76082  0.61958  0.77255  0.48576  0.95510
     37   3.63570  5.02534  5.48170  4.86993  4.07547  4.79389  5.11525  3.41171  4.64999  0.52113  3.03545  4.91436  5.15013  3.57104  3.30404  4.10240  3.37331  2.46256  5.63617  3.82047     38 L - - H
          2.68618  4.42225  2.77519  2.73123  3.46354  2.40513  3.72494  3.29354  2.67741  2.69355  4.24690  2.90347  2.73739  3.18146  2.89801  2.37887  2.77519  2.98518  4.58477  3.61503
          0.00355  6.03848  6.76082  0.61958  0.77255  0.48576  0.95510
     38   2.95785  5.94954  3.68783  1.41321  5.29462  3.35775  4.39976  4.78054  2.08339  3.10564  3.27964  3.17608  4.60624  2.71094  2.29280  2.62942  2.33665  4.34019  6.38218  4.97131     39 e - - H
          2.68618  4.42225  2.77519  2.73123  3.46354  2.40513  3.72494  3.29354  2.67741  2.69355  4.24690  2.90347  2.73739  3.18146  2.89801  2.37887  2.77519  2.98518  4.58477  3.61503
          0.00355  6.03848  6.76082  0.61958  0.77255  0.48576  0.95510
     39   2.00754  5.95204  3.10348  1.81222  5.29826  4.21205  4.39899  4.78503  1.87535  3.68391  4.99240  2.72102  4.60556  3.10718  2.01928  2.67473  2.77891  4.34330  6.38402  3.49907     40 e - - H
          2.68618  4.42225  2.77519  2.73123  3.46354  2.40513  3.72494  3.29354  2.67741  2.69355  4.24690  2.90347  2.73739  3.18146  2.89801  2.37887  2.77519  2.98518  4.58477  3.61503
          0.00355  6.03848  6.76082  0.61958  0.77255  0.48576  0.95510
     40   2.87154  5.94665  2.82749  1.27640  5.29012  4.21451  4.40154  4.77474  2.08344  2.45710  4.98779  3.68265  4.60795  2.28852  2.47355  3.40339  3.67142  3.34447  6.38014  3.55628     41 e - - H
          2.68618  4.42225  2.77519  2.73123  3.46354  2.40513  3.72494  3.29354  2.67741  2.69355  4.24690  2.90347  2.73739  3.18146  2.89801  2.37887  2.77519  2.98518  4.58477  3.61503
          0.00355  6.03848  6.76082  0.61958  0.77255  0.48576  0.95510
     41   3.89578  5.49165  4.91656  4.36070  4.66870  4.91266  5.17939  2.30636  2.74521  2.96177  4.59600  0.55835  5.28972  4.52516  4.32189  4.21568  4.13175  2.71306  6.19284  4.97431     42 N - - H
          2.68618  4.42225  2.77519  2.73123  3.46354  2.40513  3.72494  3.29354  2.67741  2.69355  4.24690  2.90347  2.73739  3.18146  2.89801  2.37887  2.77519  2.98518  4.58477  3.61503
          0.00355  6.03848  6.76082  0.61958  0.77255  0.48576  0.95510
     42   1.92216  3.60276  2.41552  1.93906  5.25793  4.21829  3.78926  3.62880  3.14569  3.21892  3.08417  2.75301  4.61150  2.09777  3.07468  2.60069  3.25221  3.46894  6.36349  4.95938     43 a - - H
          2.68618  4.42225  2.77519  2.73123  3.46354  2.40513  3.72494  3.29354  2.67741  2.69355  4.24690  2.90347  2.73739  3.18146  2.89801  2.37887  2.77519  2.98518  4.58477  3.61503
          0.00355  6.03848  6.76082  0.61958  0.77255  0.48576  0.95510
     43   2.17012  4.15021  3.92576  2.61147  3.09652  4.31896  4.52923  3.03048  2.66677  2.62877  4.65688  3.87463  4.70735  1.71557  2.05945  2.96602  2.73189  3.12836  6.09880  4.78381     44 q - - H
          2.68618  4.42225  2.77519  2.73123  3.46354  2.40513  3.72494  3.29354  2.67741  2.69355  4.24690  2.90347  2.73739  3.18146  2.89801  2.37887  2.77519  2.98518  4.58477  3.61503
          0.00355  6.03848  6.76082  0.61958  0.77255  0.48576  0.95510
     44   3.44855  6.46374  7.32338  6.74126  3.04248  6.80119  7.02107  2.52732  6.62840  0.24276  4.15530  7.00611  6.64503  6.29019  6.46668  6.24617  5.50938  4.00350  6.78028  5.89132     45 L - - H
          2.68656  4.42263  2.77558  2.73162  3.46392  2.40551  3.72533  3.29392  2.67530  2.69267  4.24428  2.90385  2.73778  3.18185  2.89684  2.37925  2.77558  2.98557  4.58515  3.61541
          0.12071  2.18432  6.76082  1.05673  0.42708  0.48576  0.95510
     45   3.46241  5.82887  3.77405  2.07572  3.05482  4.25844  3.54582  3.77061  2.35852  1.93616  4.88439  3.75114  4.64967  2.21127  1.54918  3.45421  3.69276  4.19113  6.29220  3.53340     49 r - - H
          2.68618  4.42225  2.77519  2.73123  3.46354  2.40513  3.72494  3.29354  2.67741  2.69355  4.24690  2.90347  2.73739  3.18146  2.89801  2.37887  2.77519  2.98518  4.58477  3.61503
          0.00355  6.03848  6.76082  0.61958  0.77255  0.48576  0.95510
     46   2.28825  3.35869  2.49621  1.91443  4.27579  3.29942  4.39969  4.77956  2.66962  4.25408  4.12051  2.73934  4.60608  1.65798  2.80773  3.15632  3.26921  3.03594  6.38170  4.97088     50 q - - H
          2.68618  4.42225  2.77519  2.73123  3.46354  2.40513  3.72494  3.29354  2.67741  2.69355  4.24690  2.90347  2.73739  3.18146  2.89801  2.37887  2.77519  2.98518  4.58477  3.61503
          0.00355  6.03848  6.76082  0.61958  0.77255  0.48576  0.95510
     47   3.43951  5.95053  3.68815  1.72024  5.29595  3.29725  4.39993  3.55840  1.67462  4.25585  3.71009  3.00041  4.60656  2.15358  1.90873  2.81254  3.35176  4.34136  6.38290  3.98422     51 k - - H
          2.68618  4.42225  2.77519  2.73123  3.46354  2.40513  3.72494  3.29354  2.67741  2.69355  4.24690  2.90347  2.73739  3.18146  2.89801  2.37887  2.77519  2.98518  4.58477  3.61503
          0.00355  6.03848  6.76082  0.61958  0.77255  0.48576  0.95510
     48   3.54833  3.62647  5.29442  3.47423  4.05597  4.69208  3.39126  1.64196  4.52306  1.74641  4.07754  2.84056  5.05804  2.76515  4.60772  3.99335  3.78045  1.45306  5.57812  3.32204     52 v - - H
          2.68618  4.42225  2.77519  2.73123  3.46354  2.40513  3.72494  3.29354  2.67741  2.69355  4.24690  2.90347  2.73739  3.18146  2.89801  2.37887  2.77519  2.98518  4.58477  3.61503
          0.00355  6.03848  6.76082  0.61958  0.77255  0.48576  0.95510
     49   1.99902  5.94943  2.59536  1.54607  5.29452  3.71988  4.39957  3.50726  2.14148  2.97670  4.99009  3.67998  4.60599  2.58596  2.83050  2.41191  3.28803  3.80143  6.38210  4.97114     53 e - - H
          2.68618  4.42225  2.77519  2.73123  3.46354  2.40513  3.72494  3.29354  2.67741  2.69355  4.24690  2.90347  2.73739  3.18146  2.89801  2.37887  2.77519  2.98518  4.58477  3.61503
          0.00355  6.03848  6.76082  0.61958  0.77255  0.48576  0.95510
     50   1.77997  5.94152  3.41143  2.55104  5.28304  4.21440  4.40182  4.76651  2.70771  2.72953  2.84484  3.08307  4.60780  1.67570  3.06409  2.60116  2.28917  4.33026  6.37633  4.96754     54 q - - H
          2.68618  4.42225  2.77519  2.73123  3.46354  2.40513  3.72494  3.29354  2.67741  2.69355  4.24690  2.90347  2.73739  3.18146  2.89801  2.37887  2.77519  2.98518  4.58477  3.61503
          0.00355  6.03848  6.76082  0.61958  0.77255  0.48576  0.95510
     51   2.93334  4.94985  5.36596  4.76008  4.04426  4.70313  5.02832  3.09351  3.72643  0.67744  2.72359  4.81515  5.06827  3.86909  3.34130  3.40862  3.78296  2.51872  5.56913  3.23253     55 L - - H
          2.68618  4.42225  2.77519  2.73123  3.46354  2.40513  3.72494  3.29354  2.67741  2.69355  4.24690  2.90347  2.73739  3.18146  2.89801  2.37887  2.77519  2.98518  4.58477  3.61503
          0.03658  6.03848  3.39515  0.61958  0.77255  0.48576  0.95510
     52   3.41986  5.93325  3.12794  1.28690  5.27976  4.19237  4.37931  4.76646  1.73822  3.35262  4.97366  2.89229  4.58612  2.51460  2.48246  2.98436  2.48839  4.32469  6.36482  4.95339     56 e - - H
          2.68618  4.42225  2.77519  2.73123  3.46354  2.40513  3.72494  3.29354  2.67741  2.69355  4.24690  2.90347  2.73739  3.18146  2.89801  2.37887  2.77519  2.98518  4.58477  3.61503
          0.03374  6.00556  3.48298  0.61958  0.77255  0.71521  0.67156
     53   2.23108  4.09099  2.99273  3.10037  5.22263  4.17592  4.36392  4.70205  1.74392  2.80101  3.89549  2.63849  4.56916  2.08722  2.26113  3.36529  2.25132  3.76337  6.32517  4.91995     57 k - - H
          2.68618  4.42225  2.77519  2.73123  3.46354  2.40513  3.72494  3.29354  2.67741  2.69355  4.24690  2.90347  2.73739  3.18146  2.89801  2.37887  2.77519  2.98518  4.58477  3.61503
          0.03653  5.97560  3.40116  0.61958  0.77255  0.88147  0.53473
     54   3.43805  5.93665  2.52743  0.74951  5.27313  4.18897  3.60264  3.31148  2.90120  4.23748  4.98127  3.65742  4.59430  2.49866  3.62726  3.39962  3.67068  4.32346  3.55075  4.96127     58 e - - H
          2.68618  4.42225  2.77519  2.73123  3.46354  2.40513  3.72494  3.29354  2.67741  2.69355  4.24690  2.90347  2.73739  3.18146  2.89801  2.37887  2.77519  2.98518  4.58477  3.61503
          0.00263  5.94170        *  0.61958  0.77255  0.00000        *
//
