# Supplementary material for: Genome-wide systematic characterization of bZIP transcription factors and their expression profiles during stem in tumorous stem mustard
Source: PeerJ. 2026 Jan 14;14:e20518. doi: 10.7717/peerj.20518 (PMC12811965; doi:10.7717/peerj.20518)
Supplement: Supplemental Information 17 [file peerj-14-20518-s017.zip › bzip raw file/hmmersearch/bZIP_2_hmm_out.txt]

#                                                                            --- full sequence --- -------------- this domain -------------   hmm coord   ali coord   env coord
# target name        accession   tlen query name           accession   qlen   E-value  score  bias   #  of  c-Evalue  i-Evalue  score  bias  from    to  from    to  from    to  acc description of target
#------------------- ---------- ----- -------------------- ---------- ----- --------- ------ ----- --- --- --------- --------- ------ ----- ----- ----- ----- ----- ----- ----- ---- ---------------------
BjuA015229           -            478 bZIP_2               PF07716.15    54   9.7e-15   56.5   5.3   1   1   2.5e-17   9.7e-15   56.5   5.3     1    49   375   424   375   427 0.96 -
BjuO000631           -            200 bZIP_2               PF07716.15    54   4.5e-14   54.3   7.5   1   1   1.3e-16   5.3e-14   54.1   6.8     2    49    51    99    50   107 0.94 -
BjuA014675           -            269 bZIP_2               PF07716.15    54   1.5e-10   43.0  17.4   1   1     7e-13   2.8e-10   42.2  17.4     2    47   196   242   195   247 0.92 -
BjuB042043           -            279 bZIP_2               PF07716.15    54   3.2e-10   42.0  12.5   1   1   1.5e-12   5.9e-10   41.1  12.5     4    48   208   253   207   257 0.93 -
BjuB038400           -            297 bZIP_2               PF07716.15    54   3.9e-10   41.7  15.0   1   1   1.6e-12   6.3e-10   41.1  15.0     2    47   223   269   222   275 0.90 -
BjuO010366           -            282 bZIP_2               PF07716.15    54   4.4e-10   41.6  12.7   1   1   1.9e-12   7.3e-10   40.9  12.7     4    46   211   254   208   261 0.91 -
BjuA017316           -            274 bZIP_2               PF07716.15    54   5.4e-10   41.3  12.5   1   1   2.4e-12   9.6e-10   40.5  12.5     4    46   203   246   202   252 0.94 -
BjuA037531           -            269 bZIP_2               PF07716.15    54   5.7e-10   41.2  17.1   1   1   1.4e-12   5.7e-10   41.2  17.1     3    54   182   234   180   234 0.95 -
BjuB021273           -            276 bZIP_2               PF07716.15    54   1.2e-09   40.1  16.5   1   1   3.2e-12   1.2e-09   40.1  16.5     3    54   190   242   188   242 0.95 -
BjuA040759           -            313 bZIP_2               PF07716.15    54   1.4e-09   39.9  15.7   1   1   3.6e-12   1.4e-09   39.9  15.7     3    52   220   270   218   272 0.94 -
BjuB045319           -            430 bZIP_2               PF07716.15    54   1.5e-09   39.9  15.4   1   1   7.6e-12     3e-09   38.9  15.4     4    53   351   402   348   403 0.93 -
BjuO002525           -            443 bZIP_2               PF07716.15    54   1.5e-09   39.8  14.3   1   1   3.9e-12   1.5e-09   39.8  14.3     4    53   326   376   323   388 0.94 -
BjuA042224           -            165 bZIP_2               PF07716.15    54   1.6e-09   39.8  19.4   1   1   2.2e-11   8.6e-09   37.4  13.5     2    51    50   100    49   102 0.96 -
BjuB041950           -            313 bZIP_2               PF07716.15    54   1.6e-09   39.8  15.8   1   1     4e-12   1.6e-09   39.8  15.8     3    52   223   273   221   275 0.94 -
BjuB039707           -            181 bZIP_2               PF07716.15    54   1.6e-09   39.7  16.9   1   1   6.5e-12   2.6e-09   39.1  11.0     2    51    70   120    69   121 0.96 -
BjuA043791           -            313 bZIP_2               PF07716.15    54   1.6e-09   39.7  15.9   1   1   4.2e-12   1.6e-09   39.7  15.9     3    52   223   273   221   275 0.94 -
BjuA003230           -            439 bZIP_2               PF07716.15    54   1.8e-09   39.6  15.0   1   1   9.5e-12   3.7e-09   38.6  15.0     4    48   334   379   331   386 0.89 -
BjuB040792           -            312 bZIP_2               PF07716.15    54     2e-09   39.5  15.8   1   1     5e-12     2e-09   39.5  15.8     3    53   218   269   216   270 0.94 -
BjuO002133           -            377 bZIP_2               PF07716.15    54   2.7e-09   39.1  19.3   1   1   1.7e-11   6.9e-09   37.7  17.6     3    52   261   311   259   313 0.95 -
BjuA026586           -            258 bZIP_2               PF07716.15    54   2.7e-09   39.0  15.7   1   1   1.2e-11   4.8e-09   38.2  15.7     4    47   187   231   184   236 0.93 -
BjuB009536           -            163 bZIP_2               PF07716.15    54   2.9e-09   39.0  15.0   1   1   7.3e-12   2.9e-09   39.0  15.0     2    54    83   136    82   136 0.97 -
BjuA018972           -            442 bZIP_2               PF07716.15    54   3.3e-09   38.7  16.7   1   1   1.1e-11   4.5e-09   38.3  15.8     4    53   356   406   353   410 0.93 -
BjuB041699           -            452 bZIP_2               PF07716.15    54   3.4e-09   38.7  16.9   1   1   1.4e-11   5.3e-09   38.1  16.0     4    53   366   416   363   420 0.93 -
BjuA025558           -            429 bZIP_2               PF07716.15    54   3.4e-09   38.7  16.7   1   1   1.8e-11   7.1e-09   37.7  16.7     4    50   305   352   302   366 0.94 -
BjuB037744           -            181 bZIP_2               PF07716.15    54   3.6e-09   38.7  19.6   1   1     2e-11   8.1e-09   37.5  13.2     2    51    68   118    67   120 0.96 -
BjuA025542           -            388 bZIP_2               PF07716.15    54   3.9e-09   38.5  17.6   1   1   1.3e-11   5.1e-09   38.2  16.9     4    50   310   357   307   363 0.94 -
BjuA025064           -            266 bZIP_2               PF07716.15    54   4.3e-09   38.4  17.9   1   1   1.4e-11   5.3e-09   38.1  16.9     3    54   183   235   181   235 0.95 -
BjuA006024           -            379 bZIP_2               PF07716.15    54   4.6e-09   38.3  20.9   1   1   2.2e-11   8.6e-09   37.4  18.5     3    52   263   313   261   315 0.95 -
BjuA001569           -            184 bZIP_2               PF07716.15    54   5.2e-09   38.1  16.0   1   1   1.7e-11   6.7e-09   37.8  12.9     2    51    73   123    72   125 0.96 -
BjuB009816           -            168 bZIP_2               PF07716.15    54   5.3e-09   38.1  15.4   1   1   1.4e-11   5.3e-09   38.1  15.4     2    54    88   141    87   141 0.97 -
BjuA040338           -            399 bZIP_2               PF07716.15    54   5.5e-09   38.1  15.6   1   1   2.7e-11   1.1e-08   37.1  15.6     4    51   320   368   317   372 0.94 -
BjuA021448           -            367 bZIP_2               PF07716.15    54   6.2e-09   37.9  13.5   1   1     3e-11   1.2e-08   37.0  13.5     4    50   287   334   284   338 0.94 -
BjuA041565           -            120 bZIP_2               PF07716.15    54   6.6e-09   37.8  16.3   1   1   1.5e-10   5.8e-08   34.8   8.6     2    49    40    88    39    92 0.94 -
BjuA012577           -            148 bZIP_2               PF07716.15    54   7.1e-09   37.7  11.6   1   1   1.8e-11   7.1e-09   37.7  11.6     5    54    80   130    75   130 0.92 -
BjuB008492           -            149 bZIP_2               PF07716.15    54   7.2e-09   37.7  11.6   1   1   1.8e-11   7.2e-09   37.7  11.6     5    54    80   130    75   130 0.92 -
BjuB042240           -            414 bZIP_2               PF07716.15    54   7.3e-09   37.6  16.1   1   1   3.5e-11   1.4e-08   36.8  16.1     4    51   335   383   332   387 0.92 -
BjuA012575           -            148 bZIP_2               PF07716.15    54   7.4e-09   37.6  11.7   1   1   1.9e-11   7.4e-09   37.6  11.7     5    54    80   130    75   130 0.92 -
BjuB016810           -            358 bZIP_2               PF07716.15    54     8e-09   37.5  18.5   1   1     2e-11     8e-09   37.5  18.5     3    52   247   297   245   299 0.95 -
BjuA041107           -            166 bZIP_2               PF07716.15    54   8.1e-09   37.5  14.2   1   1   4.2e-11   1.7e-08   36.5  14.2     2    54    83   136    82   146 0.97 -
BjuA028313           -            333 bZIP_2               PF07716.15    54   8.4e-09   37.5  13.6   1   1   2.1e-11   8.4e-09   37.5  13.6     4    50   250   297   248   301 0.95 -
BjuA005478           -            126 bZIP_2               PF07716.15    54   8.8e-09   37.4   9.9   1   1   2.2e-11   8.8e-09   37.4   9.9     5    54    57   107    53   116 0.94 -
BjuB013140           -            192 bZIP_2               PF07716.15    54     1e-08   37.2  16.4   1   1   5.1e-11     2e-08   36.2   9.7     4    50    73   120    71   123 0.95 -
BjuA012644           -            396 bZIP_2               PF07716.15    54   1.2e-08   37.0  17.2   1   1   5.3e-11   2.1e-08   36.2  17.2     4    51   280   328   277   332 0.92 -
BjuB007813           -            518 bZIP_2               PF07716.15    54   1.2e-08   36.9  21.9   1   1   4.8e-11   1.9e-08   36.3  16.1     4    51   337   385   334   389 0.92 -
BjuB048226           -            195 bZIP_2               PF07716.15    54   1.3e-08   36.8   5.3   1   1   3.3e-11   1.3e-08   36.8   5.3     3    49    83   130    82   135 0.94 -
BjuB036859           -            300 bZIP_2               PF07716.15    54   1.4e-08   36.8  18.8   1   1   6.3e-11   2.5e-08   35.9  18.8     3    54   216   268   214   275 0.96 -
BjuB035721           -            192 bZIP_2               PF07716.15    54   1.4e-08   36.7  16.2   1   1   4.4e-11   1.7e-08   36.4   8.9     4    51    73   121    71   124 0.95 -
BjuB025396           -            436 bZIP_2               PF07716.15    54   1.5e-08   36.7  16.1   1   1   3.8e-11   1.5e-08   36.7  16.1     4    51   333   381   330   385 0.92 -
BjuB011393           -            154 bZIP_2               PF07716.15    54   1.5e-08   36.6  12.5   1   1   2.2e-10   8.5e-08   34.2   9.8     2    51    18    68    17    78 0.91 -
BjuB047102           -            374 bZIP_2               PF07716.15    54   1.5e-08   36.6  13.7   1   1   7.8e-11   3.1e-08   35.7  13.7     4    50   294   341   291   345 0.94 -
BjuA044074           -            199 bZIP_2               PF07716.15    54   1.7e-08   36.5   5.6   1   1   4.4e-11   1.7e-08   36.5   5.6     3    49    87   134    86   141 0.93 -
BjuO009504           -            199 bZIP_2               PF07716.15    54   1.7e-08   36.5   5.6   1   1   4.4e-11   1.7e-08   36.5   5.6     3    49    87   134    86   141 0.93 -
BjuB006131           -            299 bZIP_2               PF07716.15    54   1.8e-08   36.4   0.8   1   1   4.7e-11   1.8e-08   36.4   0.8     3    49   165   212   163   217 0.92 -
BjuA026652           -            193 bZIP_2               PF07716.15    54   1.9e-08   36.3   5.9   1   1   4.9e-11   1.9e-08   36.3   5.9     3    49    86   133    85   140 0.93 -
BjuA017770           -            306 bZIP_2               PF07716.15    54     2e-08   36.3   0.8   1   1   4.9e-11     2e-08   36.3   0.8     3    49   172   219   170   224 0.92 -
BjuB044565           -            171 bZIP_2               PF07716.15    54   2.2e-08   36.1   6.5   1   1   5.6e-11   2.2e-08   36.1   6.5     4    51    79   127    77   130 0.95 -
BjuA024129           -            172 bZIP_2               PF07716.15    54   2.2e-08   36.1   6.5   1   1   5.6e-11   2.2e-08   36.1   6.5     4    51    79   127    77   130 0.95 -
BjuA010604           -            318 bZIP_2               PF07716.15    54   2.5e-08   35.9   3.9   1   1   2.7e-09   1.1e-06   30.7   3.9     3    49   107   154   106   180 0.94 -
BjuA026653           -            459 bZIP_2               PF07716.15    54   2.5e-08   35.9   2.5   1   1   4.2e-10   1.7e-07   33.3   2.5     3    49   178   225   176   251 0.94 -
BjuB027387           -            167 bZIP_2               PF07716.15    54   2.6e-08   35.9   9.1   1   1   6.6e-11   2.6e-08   35.9   9.1     3    49    83   130    81   137 0.92 -
BjuB037083           -            169 bZIP_2               PF07716.15    54   2.6e-08   35.9  10.1   1   1   6.6e-11   2.6e-08   35.9  10.1     3    48    84   130    82   137 0.93 -
BjuA036056           -            474 bZIP_2               PF07716.15    54   2.7e-08   35.8   2.4   1   1   4.2e-10   1.6e-07   33.3   2.4     3    49   195   242   193   268 0.94 -
BjuA041305           -            188 bZIP_2               PF07716.15    54   2.8e-08   35.8  18.3   1   1   9.9e-11   3.9e-08   35.3   9.3     4    50    73   120    72   123 0.95 -
BjuB027759           -            148 bZIP_2               PF07716.15    54   2.8e-08   35.8  16.8   1   1   3.7e-10   1.5e-07   33.5  11.8     3    49    55   102    53   109 0.92 -
BjuA044741           -            507 bZIP_2               PF07716.15    54   2.9e-08   35.7  17.2   1   1   2.9e-10   1.2e-07   33.8  17.2     2    54   427   480   426   490 0.97 -
BjuB022368           -            307 bZIP_2               PF07716.15    54   3.1e-08   35.7   0.8   1   1   7.8e-11   3.1e-08   35.7   0.8     3    49   180   227   178   235 0.92 -
BjuA024436           -            170 bZIP_2               PF07716.15    54   3.2e-08   35.6   8.8   1   1   8.2e-11   3.2e-08   35.6   8.8     3    49    85   132    83   138 0.92 -
BjuA036543           -            147 bZIP_2               PF07716.15    54   3.3e-08   35.5  13.5   1   1   8.5e-11   3.3e-08   35.5  13.5     3    50    49    97    48    99 0.94 -
BjuA036544           -            149 bZIP_2               PF07716.15    54   3.4e-08   35.5  13.5   1   1   8.7e-11   3.4e-08   35.5  13.5     3    50    49    97    48    99 0.94 -
BjuB019272           -            324 bZIP_2               PF07716.15    54   3.5e-08   35.5   1.0   1   1   8.8e-11   3.5e-08   35.5   1.0     3    49   198   245   196   253 0.92 -
BjuB008568           -            381 bZIP_2               PF07716.15    54   3.6e-08   35.4  18.0   1   1   9.1e-11   3.6e-08   35.4  18.0     4    51   311   359   308   363 0.93 -
BjuA032576           -            179 bZIP_2               PF07716.15    54   3.8e-08   35.4  10.5   1   1   9.5e-11   3.8e-08   35.4  10.5     3    49    84   131    82   137 0.93 -
BjuA025359           -            168 bZIP_2               PF07716.15    54   4.4e-08   35.2   4.6   1   1   1.1e-10   4.4e-08   35.2   4.6     3    46    27    71    25    74 0.94 -
BjuB006374           -            168 bZIP_2               PF07716.15    54   4.4e-08   35.2   4.6   1   1   1.1e-10   4.4e-08   35.2   4.6     3    46    27    71    25    74 0.94 -
BjuB046696           -            176 bZIP_2               PF07716.15    54   4.6e-08   35.1   9.3   1   1   1.6e-10   6.4e-08   34.6   4.3     3    41    36    75    35    82 0.95 -
BjuA043003           -            281 bZIP_2               PF07716.15    54   4.8e-08   35.0   9.5   1   1   2.2e-10   8.6e-08   34.2   9.5     5    46   211   253   208   260 0.89 -
BjuA044794           -            183 bZIP_2               PF07716.15    54   5.3e-08   34.9  10.3   1   1   1.4e-10   5.3e-08   34.9  10.3     4    51    71   119    69   122 0.95 -
BjuB010770           -            120 bZIP_2               PF07716.15    54   5.8e-08   34.8  15.8   1   1   1.6e-10   6.1e-08   34.7   8.7     2    49    40    88    39    93 0.94 -
BjuB023986           -            150 bZIP_2               PF07716.15    54   6.8e-08   34.5  12.4   1   1   1.7e-10   6.8e-08   34.5  12.4     2    54    78   131    77   131 0.95 -
BjuB036793           -            401 bZIP_2               PF07716.15    54     1e-07   34.0  15.4   1   1   2.6e-10     1e-07   34.0  15.4     4    48   336   381   333   383 0.95 -
BjuB042879           -            171 bZIP_2               PF07716.15    54   1.2e-07   33.8   5.5   1   1     3e-10   1.2e-07   33.8   5.5     4    51    78   126    76   129 0.95 -
BjuA046946           -            176 bZIP_2               PF07716.15    54   1.7e-07   33.3  20.7   1   1   4.5e-10   1.8e-07   33.2  13.0     3    49    84   131    82   136 0.94 -
BjuA016969           -            205 bZIP_2               PF07716.15    54   1.8e-07   33.2  20.9   1   1     8e-10   3.2e-07   32.4  17.5     5    52   102   150    99   152 0.95 -
BjuA018344           -            394 bZIP_2               PF07716.15    54   1.9e-07   33.1  19.5   1   1   8.5e-10   3.3e-07   32.3  17.0     5    52   291   339   287   341 0.95 -
BjuB005843           -            149 bZIP_2               PF07716.15    54     2e-07   33.1  13.7   1   1     5e-10     2e-07   33.1  13.7     3    49    49    96    48    99 0.95 -
BjuA014686           -            438 bZIP_2               PF07716.15    54     2e-07   33.0   4.5   1   1   2.8e-09   1.1e-06   30.7   4.0     2    48    71   118    70   120 0.93 -
BjuB007520           -            149 bZIP_2               PF07716.15    54   2.3e-07   32.9  12.3   1   1   5.8e-10   2.3e-07   32.9  12.3     3    46    49    93    48    98 0.91 -
BjuA047284           -            149 bZIP_2               PF07716.15    54   2.7e-07   32.6   0.6   1   1     7e-10   2.7e-07   32.6   0.6     3    51    50    99    48   102 0.95 -
BjuB044327           -            149 bZIP_2               PF07716.15    54   2.8e-07   32.6   0.3   1   1   7.1e-10   2.8e-07   32.6   0.3     3    51    50    99    48   102 0.95 -
BjuB019686           -            389 bZIP_2               PF07716.15    54   2.8e-07   32.6   9.8   1   1   3.5e-09   1.4e-06   30.4   7.1     5    52   198   246   195   248 0.94 -
BjuA041795           -            191 bZIP_2               PF07716.15    54     3e-07   32.5   6.5   1   1   7.6e-10     3e-07   32.5   6.5     4    49    74   120    73   124 0.94 -
BjuA036326           -            141 bZIP_2               PF07716.15    54     3e-07   32.5  13.6   1   1   1.6e-09   6.2e-07   31.5   8.1     2    52    22    73    21    75 0.95 -
BjuO004809           -            141 bZIP_2               PF07716.15    54     3e-07   32.5  13.6   1   1   1.6e-09   6.2e-07   31.5   8.1     2    52    22    73    21    75 0.95 -
BjuO002570           -            171 bZIP_2               PF07716.15    54   3.2e-07   32.4   7.9   1   1   8.1e-10   3.2e-07   32.4   7.9     3    46    25    69    23    83 0.94 -
BjuA031472           -            394 bZIP_2               PF07716.15    54   3.7e-07   32.2   9.8   1   1   3.5e-09   1.4e-06   30.3   7.1     5    52   200   248   197   250 0.94 -
BjuB028673           -            170 bZIP_2               PF07716.15    54   3.7e-07   32.2   6.7   1   1   9.4e-10   3.7e-07   32.2   6.7     3    47    27    72    26    79 0.93 -
BjuO010482           -            360 bZIP_2               PF07716.15    54   4.3e-07   32.0  13.4   1   1   1.1e-09   4.3e-07   32.0  13.4     3    52   255   305   253   307 0.95 -
BjuB015072           -            185 bZIP_2               PF07716.15    54   4.7e-07   31.9   8.9   1   1   1.2e-09   4.7e-07   31.9   8.9     4    49    69   115    68   119 0.95 -
BjuB022206           -            138 bZIP_2               PF07716.15    54   4.8e-07   31.8  14.1   1   1     3e-09   1.2e-06   30.6   8.8     2    52    18    69    17    71 0.95 -
BjuB045228           -            154 bZIP_2               PF07716.15    54   5.1e-07   31.7  14.9   1   1   1.8e-08   7.2e-06   28.1  11.0     3    47    25    70    24    77 0.92 -
BjuA008307           -            171 bZIP_2               PF07716.15    54   5.3e-07   31.7   5.5   1   1   1.4e-09   5.3e-07   31.7   5.5     4    51    78   126    76   129 0.95 -
BjuB046419           -            378 bZIP_2               PF07716.15    54   5.3e-07   31.7   2.2   1   1   1.4e-09   5.3e-07   31.7   2.2     3    53   185   236   184   237 0.96 -
BjuB026462           -            379 bZIP_2               PF07716.15    54   5.4e-07   31.7   2.2   1   1   1.4e-09   5.4e-07   31.7   2.2     3    53   195   246   194   247 0.96 -
BjuA026821           -            134 bZIP_2               PF07716.15    54   5.5e-07   31.6  13.8   1   1   1.6e-09   6.2e-07   31.5   8.0     2    52    18    69    17    71 0.95 -
BjuO004828           -            160 bZIP_2               PF07716.15    54   5.8e-07   31.6  11.0   1   1   1.5e-09   5.8e-07   31.6  11.0     2    47    20    66    19    73 0.92 -
BjuA001111           -            330 bZIP_2               PF07716.15    54     6e-07   31.5   4.6   1   1   1.5e-09     6e-07   31.5   4.6     3    53   189   240   187   241 0.96 -
BjuA027015           -            179 bZIP_2               PF07716.15    54     7e-07   31.3  15.9   1   1   2.2e-09   8.6e-07   31.0   9.9     3    41    36    75    34    87 0.93 -
BjuA032964           -            168 bZIP_2               PF07716.15    54   7.2e-07   31.3   7.5   1   1   1.8e-09   7.2e-07   31.3   7.5     3    46    27    71    25    78 0.93 -
BjuA047038           -            351 bZIP_2               PF07716.15    54   7.5e-07   31.2  14.0   1   1   1.9e-09   7.5e-07   31.2  14.0     3    52   246   296   244   298 0.95 -
BjuA031302           -            381 bZIP_2               PF07716.15    54   7.6e-07   31.2   3.7   1   1   1.9e-09   7.6e-07   31.2   3.7     3    53   183   234   182   235 0.96 -
BjuB033515           -            401 bZIP_2               PF07716.15    54   8.2e-07   31.1   3.7   1   1   2.1e-09   8.2e-07   31.1   3.7     3    53   203   254   202   255 0.96 -
BjuB020303           -            179 bZIP_2               PF07716.15    54   8.5e-07   31.0  18.8   1   1   4.2e-09   1.6e-06   30.1  15.6     5    52    82   130    78   131 0.95 -
BjuB020302           -            399 bZIP_2               PF07716.15    54   8.6e-07   31.0  17.4   1   1   2.2e-09   8.6e-07   31.0  17.4     5    52   304   352   300   354 0.95 -
BjuA031284           -            321 bZIP_2               PF07716.15    54   8.7e-07   31.0   4.6   1   1   2.2e-09   8.7e-07   31.0   4.6     3    49   131   178   129   183 0.92 -
BjuA047141           -            172 bZIP_2               PF07716.15    54   8.7e-07   31.0  13.8   1   1   4.6e-08   1.8e-05   26.8  13.4     3    44    14    56    12    73 0.87 -
BjuB033496           -            329 bZIP_2               PF07716.15    54     9e-07   31.0   4.6   1   1   2.3e-09     9e-07   31.0   4.6     3    49   131   178   129   183 0.92 -
BjuB044356           -            450 bZIP_2               PF07716.15    54   9.1e-07   30.9   7.3   1   1   2.3e-09   9.1e-07   30.9   7.3     2    43   148   193   147   197 0.79 -
BjuB046236           -            383 bZIP_2               PF07716.15    54     1e-06   30.8  11.0   1   1   1.3e-08   5.1e-06   28.5   9.5     3    53   232   283   231   284 0.94 -
BjuA040728           -            154 bZIP_2               PF07716.15    54   1.1e-06   30.7  13.7   1   1   1.1e-08   4.2e-06   28.8   9.4     3    48    25    71    24    77 0.93 -
BjuB026592           -            207 bZIP_2               PF07716.15    54   1.1e-06   30.6  14.8   1   1   4.9e-09   1.9e-06   29.9  14.8     4    52   139   188   137   190 0.95 -
BjuO011409           -            160 bZIP_2               PF07716.15    54   1.1e-06   30.6  10.8   1   1   2.9e-09   1.1e-06   30.6  10.8     2    44    20    63    19    73 0.91 -
BjuB002172           -            190 bZIP_2               PF07716.15    54   1.2e-06   30.6  15.1   1   1   3.1e-09   1.2e-06   30.5  12.2     2    48    71   118    71   121 0.96 -
BjuA025127           -            395 bZIP_2               PF07716.15    54   1.3e-06   30.4  12.4   1   1   3.4e-09   1.3e-06   30.4  12.4     4    48   330   375   327   377 0.93 -
BjuB005056           -            407 bZIP_2               PF07716.15    54   1.5e-06   30.2   3.9   1   1   3.9e-09   1.5e-06   30.2   3.9     3    53   200   251   199   252 0.95 -
BjuA009096           -            160 bZIP_2               PF07716.15    54   1.5e-06   30.2  17.4   1   1   1.2e-07   4.7e-05   25.4  17.4     2    47    58   105    57   126 0.88 -
BjuB004520           -            139 bZIP_2               PF07716.15    54   1.5e-06   30.2  13.4   1   1   1.5e-08     6e-06   28.3  12.6     3    44    14    56    12    73 0.86 -
BjuB042975           -            314 bZIP_2               PF07716.15    54   1.7e-06   30.1   8.3   1   1   4.2e-09   1.7e-06   30.1   8.3     5    48   155   199   152   205 0.90 -
BjuA037413           -            690 bZIP_2               PF07716.15    54   1.7e-06   30.1   3.7   1   1   4.3e-09   1.7e-06   30.1   3.7     3    53   184   235   183   236 0.96 -
BjuB006877           -            632 bZIP_2               PF07716.15    54   1.7e-06   30.1   4.2   1   1   4.3e-09   1.7e-06   30.1   4.2     2    49   169   217   168   222 0.89 -
BjuB016538           -            385 bZIP_2               PF07716.15    54   1.8e-06   30.0  10.8   1   1   1.3e-08   5.2e-06   28.5   8.7     5    53   226   275   223   276 0.93 -
BjuA045602           -            177 bZIP_2               PF07716.15    54   1.8e-06   30.0  15.3   1   1   5.7e-08   2.2e-05   26.5   8.2     4    48    68   113    66   113 0.96 -
BjuA022725           -            153 bZIP_2               PF07716.15    54   1.9e-06   29.9   5.6   1   1   4.9e-09   1.9e-06   29.9   5.6     3    53    15    66    13    67 0.96 -
BjuO010199           -            325 bZIP_2               PF07716.15    54     2e-06   29.9   5.3   1   1     5e-09     2e-06   29.9   5.3     3    49   131   178   129   183 0.92 -
BjuA033921           -            633 bZIP_2               PF07716.15    54     2e-06   29.8   3.9   1   1   5.1e-09     2e-06   29.8   3.9     2    49   185   233   184   238 0.89 -
BjuB015428           -            332 bZIP_2               PF07716.15    54     2e-06   29.8   5.3   1   1   5.2e-09     2e-06   29.8   5.3     3    49   140   187   138   192 0.92 -
BjuB037545           -            321 bZIP_2               PF07716.15    54   2.1e-06   29.8   8.1   1   1   5.3e-09   2.1e-06   29.8   8.1     5    47   162   205   159   212 0.90 -
BjuO010352           -            363 bZIP_2               PF07716.15    54   2.6e-06   29.5   2.9   1   1   6.6e-09   2.6e-06   29.5   2.9     3    50   142   190   140   194 0.93 -
BjuA044654           -            364 bZIP_2               PF07716.15    54   2.8e-06   29.4   8.9   1   1   1.4e-08   5.4e-06   28.5   7.7     4    47    79   126    76   127 0.85 -
BjuA014273           -            240 bZIP_2               PF07716.15    54   2.9e-06   29.3  17.3   1   1   7.3e-09   2.9e-06   29.3  17.3     2    52   124   175   123   177 0.96 -
BjuB042069           -            342 bZIP_2               PF07716.15    54   3.2e-06   29.2  15.5   1   1   8.3e-09   3.3e-06   29.2   3.4     3    50   130   178   128   182 0.93 -
BjuA015073           -            462 bZIP_2               PF07716.15    54   3.6e-06   29.0   9.3   1   1   9.2e-09   3.6e-06   29.0   9.3     5    47   157   200   154   207 0.90 -
BjuB047306           -            142 bZIP_2               PF07716.15    54   3.8e-06   28.9  14.7   1   1   1.8e-08   6.9e-06   28.1  10.0     3    48    14    60    13    66 0.93 -
BjuA041060           -            362 bZIP_2               PF07716.15    54   4.3e-06   28.8   9.4   1   1   4.5e-08   1.8e-05   26.8   9.4     4    47    77   124    74   124 0.85 -
BjuB012496           -            362 bZIP_2               PF07716.15    54   4.6e-06   28.7   9.4   1   1   4.5e-08   1.8e-05   26.8   9.4     4    47    77   124    74   124 0.85 -
BjuA020382           -            478 bZIP_2               PF07716.15    54   4.7e-06   28.7  13.1   1   1     4e-08   1.6e-05   27.0  13.1     2    46   191   236   190   241 0.86 -
BjuA039566           -            327 bZIP_2               PF07716.15    54   4.7e-06   28.6  12.8   1   1   1.2e-08   4.7e-06   28.6  12.8     2    46    40    85    39    90 0.87 -
BjuB044345           -            327 bZIP_2               PF07716.15    54   4.7e-06   28.6  12.8   1   1   1.2e-08   4.7e-06   28.6  12.8     2    46    40    85    39    90 0.87 -
BjuA035385           -            190 bZIP_2               PF07716.15    54   4.9e-06   28.6  16.8   1   1   1.3e-08   4.9e-06   28.6  16.8     2    49    71   119    70   124 0.95 -
BjuA012099           -            367 bZIP_2               PF07716.15    54   5.6e-06   28.4  12.8   1   1   1.4e-08   5.6e-06   28.4  12.8     2    46    80   125    79   130 0.87 -
BjuB012677           -            367 bZIP_2               PF07716.15    54   5.6e-06   28.4  12.8   1   1   1.4e-08   5.6e-06   28.4  12.8     2    46    87   132    86   137 0.87 -
BjuB038364           -            153 bZIP_2               PF07716.15    54   6.2e-06   28.3  16.5   1   1   5.8e-08   2.3e-05   26.4  11.9     3    44    25    67    24    77 0.93 -
BjuA019507           -            482 bZIP_2               PF07716.15    54   6.4e-06   28.2  10.9   1   1   1.6e-08   6.4e-06   28.2  10.9     3    46   177   221   175   225 0.92 -
BjuB015362           -            482 bZIP_2               PF07716.15    54   6.4e-06   28.2  10.9   1   1   1.6e-08   6.4e-06   28.2  10.9     3    46   177   221   175   225 0.92 -
BjuB029163           -            486 bZIP_2               PF07716.15    54   6.5e-06   28.2  10.9   1   1   1.7e-08   6.5e-06   28.2  10.9     3    46   181   225   179   229 0.92 -
BjuO010363           -            637 bZIP_2               PF07716.15    54   7.4e-06   28.0   6.5   1   1   1.9e-08   7.4e-06   28.0   6.5     2    38   163   200   162   211 0.88 -
BjuA016556           -            440 bZIP_2               PF07716.15    54   7.4e-06   28.0  13.6   1   1   5.4e-08   2.1e-05   26.6  13.6     2    48   150   198   149   201 0.84 -
BjuB023599           -            402 bZIP_2               PF07716.15    54   7.8e-06   28.0   6.9   1   1     2e-08   7.8e-06   28.0   6.9     2    49    66   113    60   118 0.88 -
BjuB023706           -            331 bZIP_2               PF07716.15    54   9.3e-06   27.7  13.1   1   1   2.4e-08   9.3e-06   27.7  13.1     2    46    44    89    43    94 0.86 -
BjuA017309           -            626 bZIP_2               PF07716.15    54   9.3e-06   27.7   7.6   1   1   2.4e-08   9.3e-06   27.7   7.6     2    48   185   232   184   234 0.88 -
BjuA006121           -            333 bZIP_2               PF07716.15    54   9.4e-06   27.7  13.1   1   1   2.4e-08   9.4e-06   27.7  13.1     2    46    46    91    45    96 0.86 -
BjuA040972           -            378 bZIP_2               PF07716.15    54   9.4e-06   27.7  12.8   1   1   2.4e-08   9.4e-06   27.7  12.8     3    46    99   143    97   148 0.86 -
BjuB006945           -            334 bZIP_2               PF07716.15    54   9.5e-06   27.7  13.1   1   1   2.4e-08   9.5e-06   27.7  13.1     2    46    47    92    46    97 0.86 -
BjuA008715           -            203 bZIP_2               PF07716.15    54   1.1e-05   27.5  17.2   1   1   2.7e-08   1.1e-05   27.5  17.2     2    48    85   132    84   146 0.89 -
BjuA030306           -            432 bZIP_2               PF07716.15    54   1.1e-05   27.5  14.0   1   1   1.4e-07   5.6e-05   25.2  14.0     4    48   152   198   151   201 0.86 -
BjuB032771           -            424 bZIP_2               PF07716.15    54   1.2e-05   27.4  12.5   1   1   9.1e-08   3.6e-05   25.8  12.5     4    48   153   199   152   202 0.86 -
BjuO012135           -            439 bZIP_2               PF07716.15    54   1.3e-05   27.2  12.2   1   1   9.2e-08   3.6e-05   25.8  12.2     2    45   150   195   149   204 0.84 -
BjuB038543           -            244 bZIP_2               PF07716.15    54   1.3e-05   27.2  17.2   1   1   3.4e-08   1.3e-05   27.2  17.2     2    49   124   172   123   177 0.95 -
BjuA034470           -            193 bZIP_2               PF07716.15    54   1.3e-05   27.2   6.1   1   1   3.4e-08   1.3e-05   27.2   6.1     3    49    86   133    85   140 0.93 -
BjuA010437           -            370 bZIP_2               PF07716.15    54   1.5e-05   27.0   8.6   1   1   1.3e-07     5e-05   25.4   6.5     5    53   220   269   217   270 0.93 -
BjuB020728           -            369 bZIP_2               PF07716.15    54   1.6e-05   27.0  10.3   1   1   1.7e-07   6.8e-05   25.0  10.3     4    47    84   131    81   131 0.82 -
BjuA014103           -            153 bZIP_2               PF07716.15    54   1.6e-05   27.0  16.3   1   1   1.4e-07   5.5e-05   25.2  11.6     3    44    25    67    24    77 0.92 -
BjuA002828           -            246 bZIP_2               PF07716.15    54   1.6e-05   27.0  12.4   1   1     4e-08   1.6e-05   27.0  12.4     2    48   135   182   134   185 0.94 -
BjuA023085           -            367 bZIP_2               PF07716.15    54   1.7e-05   26.9  10.3   1   1   1.7e-07   6.7e-05   25.0  10.3     4    47    82   129    79   129 0.82 -
BjuB032115           -            149 bZIP_2               PF07716.15    54   1.8e-05   26.8  16.1   1   1   1.6e-07   6.4e-05   25.0  11.2     3    44    20    62    19    72 0.92 -
BjuA035384           -            190 bZIP_2               PF07716.15    54   1.9e-05   26.7  16.0   1   1   4.7e-08   1.9e-05   26.7  16.0     2    49    71   119    70   124 0.95 -
BjuB047495           -            360 bZIP_2               PF07716.15    54     2e-05   26.7   2.7   1   1     5e-08     2e-05   26.7   2.7     3    51   235   284   233   287 0.90 -
BjuA002075           -            680 bZIP_2               PF07716.15    54   2.1e-05   26.6   8.1   1   1   5.2e-08   2.1e-05   26.6   8.1     2    49   151   199   150   214 0.91 -
BjuB017666           -            191 bZIP_2               PF07716.15    54   2.2e-05   26.5  21.3   1   1   4.6e-07   0.00018   23.6  15.4     2    49    72   120    71   122 0.96 -
BjuB040834           -            246 bZIP_2               PF07716.15    54     3e-05   26.1  12.8   1   1   7.7e-08     3e-05   26.1  12.8     2    48   135   182   134   185 0.94 -
BjuA008689           -            370 bZIP_2               PF07716.15    54   3.6e-05   25.8   9.2   1   1   9.1e-08   3.6e-05   25.8   9.2     4    47    85   132    82   132 0.84 -
BjuA035370           -            445 bZIP_2               PF07716.15    54   3.7e-05   25.8  13.6   1   1   4.3e-07   0.00017   23.7  13.6     5    47   159   203   157   207 0.80 -
BjuB017872           -            449 bZIP_2               PF07716.15    54     4e-05   25.7  13.6   1   1   4.3e-07   0.00017   23.7  13.6     5    47   163   207   161   211 0.80 -
BjuA010549           -            334 bZIP_2               PF07716.15    54   4.1e-05   25.7   5.0   1   1     1e-07   4.1e-05   25.7   5.0     3    40   138   176   136   179 0.94 -
BjuA032680           -            363 bZIP_2               PF07716.15    54   4.9e-05   25.4  10.8   1   1   6.8e-07   0.00027   23.0  10.8     7    47    59   103    53   103 0.81 -
BjuB016983           -            344 bZIP_2               PF07716.15    54   6.1e-05   25.1   0.2   1   1   1.5e-07   6.1e-05   25.1   0.2    12    49   113   150   107   155 0.91 -
BjuB042050           -            637 bZIP_2               PF07716.15    54   6.5e-05   25.0  12.3   1   1   4.9e-07   0.00019   23.5   8.9     2    44   169   212   168   217 0.86 -
BjuA026942           -            356 bZIP_2               PF07716.15    54   6.6e-05   25.0  14.4   1   1   6.8e-07   0.00027   23.0  14.4     6    46    75   116    71   120 0.83 -
BjuA045693           -            370 bZIP_2               PF07716.15    54   7.6e-05   24.8  10.0   1   1   1.9e-07   7.6e-05   24.8  10.0     4    47    85   132    82   132 0.84 -
BjuB029917           -            378 bZIP_2               PF07716.15    54   7.8e-05   24.8  14.3   1   1     2e-07   7.8e-05   24.8  14.3     5    46   100   142    98   149 0.84 -
BjuB016741           -            356 bZIP_2               PF07716.15    54   8.3e-05   24.7  12.8   1   1   2.1e-07   8.3e-05   24.7  12.8     6    46    75   116    71   121 0.83 -
BjuB028919           -            484 bZIP_2               PF07716.15    54   9.3e-05   24.5   7.6   1   1   2.4e-07   9.3e-05   24.5   7.6     3    48    86   132    81   134 0.85 -
BjuB047496           -            419 bZIP_2               PF07716.15    54   9.5e-05   24.5   0.4   1   1   2.4e-07   9.5e-05   24.5   0.4    11    53   279   321   277   322 0.95 -
BjuB007670           -            397 bZIP_2               PF07716.15    54   9.7e-05   24.4  12.7   1   1   9.4e-07   0.00037   22.6  12.7     4    46    87   133    84   134 0.80 -
BjuA042006           -            404 bZIP_2               PF07716.15    54   0.00011   24.3  13.4   1   1   2.7e-07   0.00011   24.3  13.4     3    52   300   350   298   352 0.94 -
BjuA027707           -            376 bZIP_2               PF07716.15    54   0.00012   24.1  13.8   1   1   3.2e-07   0.00012   24.1  13.8     6    48    99   143    96   147 0.84 -
BjuB029839           -            263 bZIP_2               PF07716.15    54   0.00026   23.1  16.0   1   1   8.6e-07   0.00034   22.7  14.1     3    43    40    81    39    87 0.94 -
BjuA028239           -            233 bZIP_2               PF07716.15    54   0.00026   23.1  12.9   1   1   1.6e-06   0.00061   21.9  12.9     5    33   139   168   137   169 0.87 -
BjuB020783           -            204 bZIP_2               PF07716.15    54   0.00061   21.9  16.7   1   1   1.6e-06   0.00061   21.9  16.7     2    48    86   133    85   137 0.92 -
#
# Program:         hmmsearch
# Version:         3.1b1 (May 2013)
# Pipeline mode:   SEARCH
# Query file:      bZIP_2.hmm
# Target file:     Bju.chr.modified_id.pep.fa
# Option settings: hmmsearch --domtblout bZIP_2_hmm_out.txt --cut_tc bZIP_2.hmm Bju.chr.modified_id.pep.fa 
# Current dir:     /home/manager/share/hmmsearch
# Date:            Thu Apr  9 21:17:15 2020
# [ok]
