# Supplementary material for: Genome-wide systematic characterization of bZIP transcription factors and their expression profiles during stem in tumorous stem mustard
Source: PeerJ. 2026 Jan 14;14:e20518. doi: 10.7717/peerj.20518 (PMC12811965; doi:10.7717/peerj.20518)
Supplement: Supplemental Information 17 [file peerj-14-20518-s017.zip › bzip raw file/hmmersearch/bZIP_Maf.hmm]

HMMER3/f [3.1b2 | February 2015]
NAME  bZIP_Maf
ACC   PF03131.17
DESC  bZIP Maf transcription factor
LENG  92
ALPH  amino
RF    no
MM    no
CONS  yes
CS    no
MAP   yes
DATE  Thu Aug  2 19:36:42 2018
NSEQ  15
EFFN  2.750244
CKSUM 404686317
GA    20.70 20.70;
TC    20.70 20.70;
NC    20.60 20.60;
BM    hmmbuild HMM.ann SEED.ann
SM    hmmsearch -Z 45638612 -E 1000 --cpu 4 HMM pfamseq
STATS LOCAL MSV       -9.5046  0.71839
STATS LOCAL VITERBI  -10.0437  0.71839
STATS LOCAL FORWARD   -3.6794  0.71839
HMM          A        C        D        E        F        G        H        I        K        L        M        N        P        Q        R        S        T        V        W        Y   
            m->m     m->i     m->d     i->m     i->i     d->m     d->d
  COMPO   2.59385  4.50821  2.92366  2.39771  3.75084  3.39022  3.72276  3.27291  2.41255  2.40938  3.77367  2.97779  3.91405  2.66336  2.27098  2.69193  2.83282  3.02565  5.09777  3.77766
          2.68618  4.42225  2.77519  2.73123  3.46354  2.40513  3.72494  3.29354  2.67741  2.69355  4.24690  2.90347  2.73739  3.18146  2.89801  2.37887  2.77519  2.98518  4.58477  3.61503
          0.01159  4.85960  5.58195  0.61958  0.77255  0.00000        *
      1   2.94111  4.31026  4.88488  4.27400  2.29250  4.11296  4.42295  2.38806  4.06453  1.58541  2.61753  4.26680  4.46318  4.18308  4.07318  3.42616  3.17173  2.11202  2.46872  2.84521      1 l - - -
          2.68618  4.42225  2.77519  2.73123  3.46354  2.40513  3.72494  3.29354  2.67741  2.69355  4.24690  2.90347  2.73739  3.18146  2.89801  2.37887  2.77519  2.98518  4.58477  3.61503
          0.01159  4.85960  5.58195  0.61958  0.77255  0.48576  0.95510
      2   2.90840  5.28761  2.44941  2.63094  4.72826  3.61140  3.95224  4.19912  2.74654  3.71890  4.48657  2.76561  2.92762  3.07353  3.24090  1.36752  2.13229  3.76840  5.88170  4.48713      2 s - - -
          2.68618  4.42225  2.77519  2.73123  3.46354  2.40513  3.72494  3.29354  2.67741  2.69355  4.24690  2.90347  2.73739  3.18146  2.89801  2.37887  2.77519  2.98518  4.58477  3.61503
          0.28805  4.85960  1.41666  0.61958  0.77255  0.48576  0.95510
      3   3.10910  5.58192  1.05820  1.92780  4.87380  3.54205  3.99813  4.29259  2.93772  3.87205  4.70590  3.01602  4.10665  3.15133  3.49346  3.03493  3.38042  2.59548  6.07204  4.61448      3 d - - -
          2.68618  4.42225  2.77519  2.73123  3.46354  2.40513  3.72494  3.29354  2.67741  2.69355  4.24690  2.90347  2.73739  3.18146  2.89801  2.37887  2.77519  2.98518  4.58477  3.61503
          0.01525  4.58680  5.30914  0.61958  0.77255  0.27806  1.41572
      4   2.80579  5.86457  1.69816  1.00428  5.17375  3.68006  4.11624  4.69455  3.03700  4.15871  4.95348  3.13092  4.23850  2.83019  3.60541  2.77610  3.52537  4.24304  6.29830  4.80814      4 e - - -
          2.68618  4.42225  2.77519  2.73123  3.46354  2.40513  3.72494  3.29354  2.67741  2.69355  4.24690  2.90347  2.73739  3.18146  2.89801  2.37887  2.77519  2.98518  4.58477  3.61503
          0.01159  4.85960  5.58195  0.61958  0.77255  0.48576  0.95510
      5   2.47916  5.35077  2.20221  1.54394  4.68579  3.60505  2.91190  4.16791  2.55918  3.65160  3.52285  3.07398  4.01115  2.38845  3.05370  2.81609  3.08710  3.73639  5.78761  4.37741      5 e - - -
          2.68618  4.42225  2.77519  2.73123  3.46354  2.40513  3.72494  3.29354  2.67741  2.69355  4.24690  2.90347  2.73739  3.18146  2.89801  2.37887  2.77519  2.98518  4.58477  3.61503
          0.01159  4.85960  5.58195  0.61958  0.77255  0.48576  0.95510
      6   3.68404  4.97245  5.55801  4.97263  3.39828  4.93949  5.15917  1.53327  4.78342  0.78320  3.28856  5.06285  5.12997  4.78936  4.77415  4.28828  3.89992  2.80256  2.91876  4.21605      6 l - - -
          2.68618  4.42225  2.77519  2.73123  3.46354  2.40513  3.72494  3.29354  2.67741  2.69355  4.24690  2.90347  2.73739  3.18146  2.89801  2.37887  2.77519  2.98518  4.58477  3.61503
          0.01159  4.85960  5.58195  0.61958  0.77255  0.48576  0.95510
      7   2.43317  4.28330  4.66392  4.06422  3.38691  4.04190  4.37353  2.22010  3.89192  1.61105  2.77069  4.14099  4.40486  4.06009  3.96932  2.61302  2.74020  1.69549  4.92518  3.74425      7 l - - -
          2.68618  4.42225  2.77519  2.73123  3.46354  2.40513  3.72494  3.29354  2.67741  2.69355  4.24690  2.90347  2.73739  3.18146  2.89801  2.37887  2.77519  2.98518  4.58477  3.61503
          0.01159  4.85960  5.58195  0.61958  0.77255  0.48576  0.95510
      8   2.18642  4.91476  3.52910  3.06304  4.77653  2.73364  4.26657  4.23171  3.09757  3.81358  4.59085  2.09399  4.13810  3.42371  3.53911  1.37293  2.00228  3.72545  6.00338  4.68980      8 s - - -
          2.68618  4.42225  2.77519  2.73123  3.46354  2.40513  3.72494  3.29354  2.67741  2.69355  4.24690  2.90347  2.73739  3.18146  2.89801  2.37887  2.77519  2.98518  4.58477  3.61503
          0.01159  4.85960  5.58195  0.61958  0.77255  0.48576  0.95510
      9   2.49897  4.82585  5.28048  4.69372  3.49148  4.72551  5.06037  2.28219  4.53496  1.22965  1.27353  4.83040  4.97425  4.61617  4.58900  4.05943  3.71740  2.64818  5.41377  4.33223      9 l - - -
          2.68618  4.42225  2.77519  2.73123  3.46354  2.40513  3.72494  3.29354  2.67741  2.69355  4.24690  2.90347  2.73739  3.18146  2.89801  2.37887  2.77519  2.98518  4.58477  3.61503
          0.01159  4.85960  5.58195  0.61958  0.77255  0.48576  0.95510
     10   2.86376  5.28294  3.08597  2.19792  4.62246  3.62073  3.84358  4.08618  2.24002  3.59974  4.36212  3.11560  2.49273  2.95518  3.07231  1.72778  2.15742  3.67839  5.75862  4.36945     10 s - - -
          2.68618  4.42225  2.77519  2.73123  3.46354  2.40513  3.72494  3.29354  2.67741  2.69355  4.24690  2.90347  2.73739  3.18146  2.89801  2.37887  2.77519  2.98518  4.58477  3.61503
          0.01159  4.85960  5.58195  0.61958  0.77255  0.48576  0.95510
     11   3.08322  4.53109  4.56493  3.97026  3.57346  4.21604  4.51977  2.60781  3.73804  2.08398  2.66531  4.18886  4.56193  4.03976  2.23866  3.51833  3.31569  1.10991  5.19442  4.01610     11 v - - -
          2.68618  4.42225  2.77519  2.73123  3.46354  2.40513  3.72494  3.29354  2.67741  2.69355  4.24690  2.90347  2.73739  3.18146  2.89801  2.37887  2.77519  2.98518  4.58477  3.61503
          0.01159  4.85960  5.58195  0.61958  0.77255  0.48576  0.95510
     12   2.09705  5.30167  2.58416  2.20275  4.62873  3.60981  3.80325  4.10041  2.54293  3.59820  4.34915  3.08493  4.00726  2.51311  1.77780  2.80933  3.07045  2.90250  5.74451  4.34652     12 r - - -
          2.68618  4.42225  2.77519  2.73123  3.46354  2.40513  3.72494  3.29354  2.67741  2.69355  4.24690  2.90347  2.73739  3.18146  2.89801  2.37887  2.77519  2.98518  4.58477  3.61503
          0.01159  4.85960  5.58195  0.61958  0.77255  0.48576  0.95510
     13   3.69469  6.44306  1.51201  0.66383  5.71120  3.76049  4.41948  5.31461  3.59132  4.74815  5.65794  3.20740  4.45131  3.60456  4.29914  3.51384  4.01223  4.83147  6.87025  5.26708     13 E - - -
          2.68618  4.42225  2.77519  2.73123  3.46354  2.40513  3.72494  3.29354  2.67741  2.69355  4.24690  2.90347  2.73739  3.18146  2.89801  2.37887  2.77519  2.98518  4.58477  3.61503
          0.01159  4.85960  5.58195  0.61958  0.77255  0.48576  0.95510
     14   4.28704  5.46526  5.89436  5.47188  0.93651  5.42667  4.99646  2.97061  5.30209  0.99417  3.46505  5.40431  5.52248  5.12147  5.21367  4.85794  4.49325  3.24246  5.03435  3.50902     14 f - - -
          2.68618  4.42225  2.77519  2.73123  3.46354  2.40513  3.72494  3.29354  2.67741  2.69355  4.24690  2.90347  2.73739  3.18146  2.89801  2.37887  2.77519  2.98518  4.58477  3.61503
          0.09631  4.85960  2.47618  0.61958  0.77255  0.48576  0.95510
     15   3.01453  5.16041  3.39359  2.89013  4.52711  3.74805  3.99691  3.92250  2.60691  3.52245  4.36450  1.21616  4.19458  3.15282  1.97319  3.05473  3.26795  2.60955  5.70729  4.40723     15 n - - -
          2.68618  4.42225  2.77519  2.73123  3.46354  2.40513  3.72494  3.29354  2.67741  2.69355  4.24690  2.90347  2.73739  3.18146  2.89801  2.37887  2.77519  2.98518  4.58477  3.61503
          0.01260  4.77590  5.49824  0.61958  0.77255  0.66539  0.72170
     16   3.02013  5.39794  3.33507  2.27325  4.77615  3.75784  2.78274  4.20209  2.16553  3.66607  3.56832  3.23679  4.13362  2.71945  1.26210  2.99250  3.22765  3.81086  5.76514  4.45108     16 r - - -
          2.68618  4.42225  2.77519  2.73123  3.46354  2.40513  3.72494  3.29354  2.67741  2.69355  4.24690  2.90347  2.73739  3.18146  2.89801  2.37887  2.77519  2.98518  4.58477  3.61503
          0.01260  4.77590  5.49824  0.61958  0.77255  0.66539  0.72170
     17   2.81137  4.86890  3.31084  2.74838  2.12763  3.67293  2.80434  3.46876  2.70094  2.61420  3.95086  2.97113  4.05942  2.43573  2.36496  2.88828  2.69948  3.18243  5.38603  4.08162     17 f - - -
          2.68618  4.42225  2.77519  2.73123  3.46354  2.40513  3.72494  3.29354  2.67741  2.69355  4.24690  2.90347  2.73739  3.18146  2.89801  2.37887  2.77519  2.98518  4.58477  3.61503
          0.01260  4.77590  5.49824  0.61958  0.77255  0.66539  0.72170
     18   2.30481  4.59197  4.53303  4.05908  3.74761  3.97566  4.70201  2.81757  3.91734  0.82727  3.65817  4.19587  4.50119  4.17605  4.10074  3.36131  2.42122  2.68936  5.42589  4.26220     18 l - - -
          2.68603  4.42253  2.77548  2.73152  3.46382  2.40541  3.72523  3.29382  2.67667  2.69383  4.24604  2.90323  2.73768  3.18103  2.89777  2.37857  2.77502  2.98547  4.58505  3.61532
          0.51621  0.91848  5.49824  0.78096  0.61242  0.66539  0.72170
     19   2.82749  5.31348  2.51004  2.22087  4.65735  3.59094  3.20016  4.13375  1.90892  3.61181  4.35728  3.06089  3.98606  2.87150  1.82116  2.79172  3.05647  3.70442  5.73963  3.11983     22 r - - -
          2.68618  4.42225  2.77519  2.73123  3.46354  2.40513  3.72494  3.29354  2.67741  2.69355  4.24690  2.90347  2.73739  3.18146  2.89801  2.37887  2.77519  2.98518  4.58477  3.61503
          0.01260  4.77590  5.49824  0.61958  0.77255  0.66539  0.72170
     20   2.94302  5.38666  2.42671  2.56092  4.71756  1.72121  2.36553  4.19441  2.61539  3.69189  4.46349  3.10695  4.06594  2.99098  2.08005  2.90567  3.18172  3.78265  5.83246  4.43642     23 g - - -
          2.68618  4.42225  2.77519  2.73123  3.46354  2.40513  3.72494  3.29354  2.67741  2.69355  4.24690  2.90347  2.73739  3.18146  2.89801  2.37887  2.77519  2.98518  4.58477  3.61503
          0.01260  4.77590  5.49824  0.61958  0.77255  0.66539  0.72170
     21   2.82577  2.93809  4.60848  2.97993  2.96997  3.97591  4.29765  2.64203  3.82836  1.30478  2.94782  4.07651  4.33818  3.99068  3.89943  3.27964  3.05759  2.31015  3.02888  3.66260     24 l - - -
          2.68618  4.42225  2.77519  2.73123  3.46354  2.40513  3.72494  3.29354  2.67741  2.69355  4.24690  2.90347  2.73739  3.18146  2.89801  2.37887  2.77519  2.98518  4.58477  3.61503
          0.01260  4.77590  5.49824  0.61958  0.77255  0.66539  0.72170
     22   2.69451  4.66690  3.97179  3.60406  4.85547  2.78942  4.67663  4.29884  3.63636  3.94869  4.74548  3.77296  3.00266  3.91872  3.98044  1.71075  0.90390  3.71095  6.16854  4.95241     25 t - - -
          2.68618  4.42225  2.77519  2.73123  3.46354  2.40513  3.72494  3.29354  2.67741  2.69355  4.24690  2.90347  2.73739  3.18146  2.89801  2.37887  2.77519  2.98518  4.58477  3.61503
          0.01260  4.77590  5.49824  0.61958  0.77255  0.38789  1.13472
     23   2.29121  5.33171  3.09092  1.75280  4.67427  3.61475  3.79957  4.15106  2.05531  3.63275  4.37741  3.08632  3.03536  2.89982  2.18620  2.44633  3.07732  3.72195  5.76455  4.36500     26 e - - -
          2.68618  4.42225  2.77519  2.73123  3.46354  2.40513  3.72494  3.29354  2.67741  2.69355  4.24690  2.90347  2.73739  3.18146  2.89801  2.37887  2.77519  2.98518  4.58477  3.61503
          0.01159  4.85960  5.58195  0.61958  0.77255  0.48576  0.95510
     24   3.50433  6.19647  1.24241  1.05890  5.48402  3.71815  4.28879  5.04336  3.34953  4.49107  5.34010  3.16336  2.73067  3.45259  3.99199  3.35908  3.79853  4.57350  6.63220  5.07255     27 e - - -
          2.68618  4.42225  2.77519  2.73123  3.46354  2.40513  3.72494  3.29354  2.67741  2.69355  4.24690  2.90347  2.73739  3.18146  2.89801  2.37887  2.77519  2.98518  4.58477  3.61503
          0.01159  4.85960  5.58195  0.61958  0.77255  0.48576  0.95510
     25   3.02475  5.52982  2.62791  1.38175  4.83115  3.65024  3.94203  4.33344  2.74376  3.82091  4.59009  3.11429  4.11690  1.61523  3.24998  2.96935  3.26773  3.90876  5.95702  2.97971     28 e - - -
          2.68618  4.42225  2.77519  2.73123  3.46354  2.40513  3.72494  3.29354  2.67741  2.69355  4.24690  2.90347  2.73739  3.18146  2.89801  2.37887  2.77519  2.98518  4.58477  3.61503
          0.01159  4.85960  5.58195  0.61958  0.77255  0.48576  0.95510
     26   2.43776  4.35699  4.27644  3.69084  3.46318  3.96529  4.26451  1.99839  3.56337  1.88777  3.46333  3.92221  4.33339  2.93478  2.78645  3.24968  3.10034  1.66676  4.97771  3.78406     29 v - - -
          2.68618  4.42225  2.77519  2.73123  3.46354  2.40513  3.72494  3.29354  2.67741  2.69355  4.24690  2.90347  2.73739  3.18146  2.89801  2.37887  2.77519  2.98518  4.58477  3.61503
          0.01159  4.85960  5.58195  0.61958  0.77255  0.48576  0.95510
     27   2.44964  4.88575  3.32326  2.36971  4.08803  3.69116  3.90594  2.41056  2.75063  2.65124  3.96773  2.64965  4.07883  2.39755  3.19430  2.46371  2.66527  2.56986  5.41526  4.11191     30 e - - -
          2.68618  4.42225  2.77519  2.73123  3.46354  2.40513  3.72494  3.29354  2.67741  2.69355  4.24690  2.90347  2.73739  3.18146  2.89801  2.37887  2.77519  2.98518  4.58477  3.61503
          0.01159  4.85960  5.58195  0.61958  0.77255  0.48576  0.95510
     28   2.86311  5.35812  2.21453  1.97781  4.70214  3.61904  3.80820  4.18140  2.37510  2.87991  4.40193  3.08760  4.01877  2.42735  1.83089  2.82517  3.09340  3.74881  5.78568  4.38336     31 r - - -
          2.68618  4.42225  2.77519  2.73123  3.46354  2.40513  3.72494  3.29354  2.67741  2.69355  4.24690  2.90347  2.73739  3.18146  2.89801  2.37887  2.77519  2.98518  4.58477  3.61503
          0.01159  4.85960  5.58195  0.61958  0.77255  0.48576  0.95510
     29   4.19080  5.36702  6.13557  5.55964  3.51520  5.63862  5.92485  1.69182  5.43165  0.55412  2.63983  5.80126  5.58423  5.23724  5.35272  5.05463  4.38746  2.85278  5.81678  4.90681     32 L - - -
          2.68618  4.42225  2.77519  2.73123  3.46354  2.40513  3.72494  3.29354  2.67741  2.69355  4.24690  2.90347  2.73739  3.18146  2.89801  2.37887  2.77519  2.98518  4.58477  3.61503
          0.01159  4.85960  5.58195  0.61958  0.77255  0.48576  0.95510
     30   3.93634  5.93279  4.63655  3.64149  5.61194  4.41791  4.12802  4.83489  0.69174  4.12504  5.03170  3.92627  4.72217  3.25295  1.37296  3.90077  4.01065  4.53725  6.03595  5.00777     33 K - - -
          2.68618  4.42225  2.77519  2.73123  3.46354  2.40513  3.72494  3.29354  2.67741  2.69355  4.24690  2.90347  2.73739  3.18146  2.89801  2.37887  2.77519  2.98518  4.58477  3.61503
          0.01159  4.85960  5.58195  0.61958  0.77255  0.48576  0.95510
     31   3.03569  5.51169  2.10519  2.63666  4.87369  3.70966  3.90491  4.33917  2.20765  3.79821  4.56525  3.17602  4.13513  1.27803  2.43176  2.98727  3.26229  3.91566  5.90583  4.52797     34 q - - -
          2.68618  4.42225  2.77519  2.73123  3.46354  2.40513  3.72494  3.29354  2.67741  2.69355  4.24690  2.90347  2.73739  3.18146  2.89801  2.37887  2.77519  2.98518  4.58477  3.61503
          0.01159  4.85960  5.58195  0.61958  0.77255  0.48576  0.95510
     32   2.42412  4.91235  3.40773  2.83421  4.12132  3.74104  3.93255  2.77359  2.19126  2.54191  3.99702  3.32048  4.12486  3.12137  1.63936  2.96416  2.53686  3.21971  5.43427  4.14706     35 r - - -
          2.68618  4.42225  2.77519  2.73123  3.46354  2.40513  3.72494  3.29354  2.67741  2.69355  4.24690  2.90347  2.73739  3.18146  2.89801  2.37887  2.77519  2.98518  4.58477  3.61503
          0.01159  4.85960  5.58195  0.61958  0.77255  0.48576  0.95510
     33   4.50991  6.07570  5.11048  4.52939  5.71551  4.66627  5.04972  5.43602  3.29771  4.76545  5.80871  4.78242  5.18703  4.29025  0.17426  4.59914  4.75241  5.12716  6.43324  5.53379     36 R - - -
          2.68618  4.42225  2.77519  2.73123  3.46354  2.40513  3.72494  3.29354  2.67741  2.69355  4.24690  2.90347  2.73739  3.18146  2.89801  2.37887  2.77519  2.98518  4.58477  3.61503
          0.01159  4.85960  5.58195  0.61958  0.77255  0.48576  0.95510
     34   3.46928  5.42295  4.29505  3.64542  5.17181  4.07591  4.33868  4.51453  2.58915  4.01128  4.92509  3.92582  4.58597  3.50168  0.54482  3.55347  2.48005  4.14864  6.06691  4.94611     37 R - - -
          2.68618  4.42225  2.77519  2.73123  3.46354  2.40513  3.72494  3.29354  2.67741  2.69355  4.24690  2.90347  2.73739  3.18146  2.89801  2.37887  2.77519  2.98518  4.58477  3.61503
          0.01159  4.85960  5.58195  0.61958  0.77255  0.48576  0.95510
     35   3.04730  4.92094  3.81991  3.22102  4.20314  3.89223  4.14624  2.56967  2.78700  3.16676  4.09261  3.62047  4.31838  3.36820  1.36332  3.19470  1.58436  3.18499  5.53860  4.30647     38 r - - -
          2.68618  4.42225  2.77519  2.73123  3.46354  2.40513  3.72494  3.29354  2.67741  2.69355  4.24690  2.90347  2.73739  3.18146  2.89801  2.37887  2.77519  2.98518  4.58477  3.61503
          0.01159  4.85960  5.58195  0.61958  0.77255  0.48576  0.95510
     36   2.85263  4.69251  3.56796  2.99813  3.85379  2.89968  4.00612  3.22296  2.44473  1.68255  2.86462  3.44370  4.16182  3.26992  2.61616  3.01529  2.21526  2.97993  5.25352  4.00001     39 l - - -
          2.68618  4.42225  2.77519  2.73123  3.46354  2.40513  3.72494  3.29354  2.67741  2.69355  4.24690  2.90347  2.73739  3.18146  2.89801  2.37887  2.77519  2.98518  4.58477  3.61503
          0.01159  4.85960  5.58195  0.61958  0.77255  0.48576  0.95510
     37   3.69886  5.84482  3.91502  3.31732  5.39205  4.20618  4.11852  4.72788  0.65141  4.07621  4.95768  3.71318  4.58486  1.95017  2.52474  3.65751  3.84327  4.39435  6.04069  4.90644     40 K - - -
          2.68618  4.42225  2.77519  2.73123  3.46354  2.40513  3.72494  3.29354  2.67741  2.69355  4.24690  2.90347  2.73739  3.18146  2.89801  2.37887  2.77519  2.98518  4.58477  3.61503
          0.01159  4.85960  5.58195  0.61958  0.77255  0.48576  0.95510
     38   3.11214  5.18989  3.24772  3.20397  5.19237  3.63452  4.68075  4.85199  3.67578  4.43581  5.27854  0.55344  4.37958  3.91594  4.08632  2.25517  3.57990  4.23033  6.47517  5.09962     41 N - - -
          2.68618  4.42225  2.77519  2.73123  3.46354  2.40513  3.72494  3.29354  2.67741  2.69355  4.24690  2.90347  2.73739  3.18146  2.89801  2.37887  2.77519  2.98518  4.58477  3.61503
          0.01159  4.85960  5.58195  0.61958  0.77255  0.48576  0.95510
     39   3.26024  5.59077  3.50960  2.31822  5.02856  3.92627  3.96239  4.42197  2.00560  3.84754  4.65597  3.40730  4.30714  3.07705  1.00481  2.44874  3.45197  4.04146  5.90368  4.64369     42 r - - -
          2.68618  4.42225  2.77519  2.73123  3.46354  2.40513  3.72494  3.29354  2.67741  2.69355  4.24690  2.90347  2.73739  3.18146  2.89801  2.37887  2.77519  2.98518  4.58477  3.61503
          0.01159  4.85960  5.58195  0.61958  0.77255  0.48576  0.95510
     40   2.83779  4.48789  3.84663  3.27830  2.75565  1.85599  4.11912  2.96992  2.58223  1.99504  3.59932  3.64391  4.22667  3.50411  3.53064  2.59792  3.07222  2.33654  5.08300  3.86083     43 g - - -
          2.68618  4.42225  2.77519  2.73123  3.46354  2.40513  3.72494  3.29354  2.67741  2.69355  4.24690  2.90347  2.73739  3.18146  2.89801  2.37887  2.77519  2.98518  4.58477  3.61503
          0.01159  4.85960  5.58195  0.61958  0.77255  0.48576  0.95510
     41   1.56445  5.01018  4.41269  4.12826  3.25302  4.07742  4.42629  3.79948  4.06117  3.42254  4.48432  4.22355  4.68567  4.32482  4.26032  3.53102  3.71429  3.55124  4.87813  0.76867     44 y - - -
          2.68618  4.42225  2.77519  2.73123  3.46354  2.40513  3.72494  3.29354  2.67741  2.69355  4.24690  2.90347  2.73739  3.18146  2.89801  2.37887  2.77519  2.98518  4.58477  3.61503
          0.01159  4.85960  5.58195  0.61958  0.77255  0.48576  0.95510
     42   0.76283  4.84314  3.70190  3.32252  4.65525  3.59430  4.44976  4.03336  3.30164  3.70217  4.54607  3.65423  4.23831  2.53275  3.65947  2.99701  2.38164  3.60477  5.96960  4.71467     45 a - - -
          2.68618  4.42225  2.77519  2.73123  3.46354  2.40513  3.72494  3.29354  2.67741  2.69355  4.24690  2.90347  2.73739  3.18146  2.89801  2.37887  2.77519  2.98518  4.58477  3.61503
          0.01159  4.85960  5.58195  0.61958  0.77255  0.48576  0.95510
     43   2.18957  5.35339  3.31099  2.72018  4.70012  3.74779  3.86539  4.13135  1.67179  2.75647  4.40836  3.23377  4.12836  1.80641  2.32975  2.96994  3.20418  3.74808  5.75569  4.42515     46 k - - -
          2.68618  4.42225  2.77519  2.73123  3.46354  2.40513  3.72494  3.29354  2.67741  2.69355  4.24690  2.90347  2.73739  3.18146  2.89801  2.37887  2.77519  2.98518  4.58477  3.61503
          0.01159  4.85960  5.58195  0.61958  0.77255  0.48576  0.95510
     44   2.62036  5.31621  2.53800  2.54053  4.66282  3.60476  3.81639  4.13994  2.56271  3.63192  4.37963  2.07449  4.01184  2.91989  2.19524  1.88593  2.61788  3.71267  5.77358  4.37025     47 s - - -
          2.68618  4.42225  2.77519  2.73123  3.46354  2.40513  3.72494  3.29354  2.67741  2.69355  4.24690  2.90347  2.73739  3.18146  2.89801  2.37887  2.77519  2.98518  4.58477  3.61503
          0.01159  4.85960  5.58195  0.61958  0.77255  0.48576  0.95510
     45   2.29415  1.58429  3.47635  2.95621  4.33728  3.63249  4.09431  3.74240  2.35068  3.37820  4.20731  2.57097  4.13079  3.28038  3.34365  2.05809  3.12936  3.39371  5.64214  4.34959     48 c - - -
          2.68618  4.42225  2.77519  2.73123  3.46354  2.40513  3.72494  3.29354  2.67741  2.69355  4.24690  2.90347  2.73739  3.18146  2.89801  2.37887  2.77519  2.98518  4.58477  3.61503
          0.01159  4.85960  5.58195  0.61958  0.77255  0.48576  0.95510
     46   2.49203  5.03587  3.99170  3.36812  4.37899  3.96715  4.21698  2.55295  2.72833  3.28470  4.24467  3.73124  4.41103  3.42452  0.85124  3.31130  3.42644  3.29353  5.67109  4.45998     49 r - - -
          2.68618  4.42225  2.77519  2.73123  3.46354  2.40513  3.72494  3.29354  2.67741  2.69355  4.24690  2.90347  2.73739  3.18146  2.89801  2.37887  2.77519  2.98518  4.58477  3.61503
          0.01159  4.85960  5.58195  0.61958  0.77255  0.48576  0.95510
     47   2.82176  5.14201  2.60658  2.59841  3.74838  3.62844  3.35592  3.00593  2.00205  2.83171  4.20210  3.13110  4.01981  2.50495  2.54181  2.40738  3.05299  2.91325  5.61961  3.65603     50 k - - -
          2.68618  4.42225  2.77519  2.73123  3.46354  2.40513  3.72494  3.29354  2.67741  2.69355  4.24690  2.90347  2.73739  3.18146  2.89801  2.37887  2.77519  2.98518  4.58477  3.61503
          0.01159  4.85960  5.58195  0.61958  0.77255  0.48576  0.95510
     48   3.96084  5.94276  4.69417  3.66778  5.63169  4.43464  4.13076  4.84564  1.10603  4.13107  5.04103  3.94283  4.73472  3.25589  0.85084  3.92518  4.02872  4.55180  6.03811  5.01782     51 r - - -
          2.68618  4.42225  2.77519  2.73123  3.46354  2.40513  3.72494  3.29354  2.67741  2.69355  4.24690  2.90347  2.73739  3.18146  2.89801  2.37887  2.77519  2.98518  4.58477  3.61503
          0.01159  4.85960  5.58195  0.61958  0.77255  0.48576  0.95510
     49   3.82671  5.89673  4.45920  3.51766  5.54337  4.35305  4.08108  4.77621  1.30967  4.07695  4.96460  3.83732  4.65520  2.32416  0.90229  3.78570  3.91370  4.46505  6.00727  4.94892     52 r - - -
          2.68618  4.42225  2.77519  2.73123  3.46354  2.40513  3.72494  3.29354  2.67741  2.69355  4.24690  2.90347  2.73739  3.18146  2.89801  2.37887  2.77519  2.98518  4.58477  3.61503
          0.01159  4.85960  5.58195  0.61958  0.77255  0.48576  0.95510
     50   2.91135  4.31548  4.65456  4.05640  2.62866  4.06737  4.39315  2.36372  2.94163  1.41541  3.39353  4.15196  4.42566  4.06178  3.97803  3.37128  2.53163  1.75518  4.95010  3.77177     53 l - - -
          2.68618  4.42225  2.77519  2.73123  3.46354  2.40513  3.72494  3.29354  2.67741  2.69355  4.24690  2.90347  2.73739  3.18146  2.89801  2.37887  2.77519  2.98518  4.58477  3.61503
          0.01159  4.85960  5.58195  0.61958  0.77255  0.48576  0.95510
     51   2.82083  4.12915  2.59924  2.33379  4.60777  3.60193  3.24620  3.04493  2.20615  3.57934  4.32866  3.07747  3.99509  2.01127  3.02310  2.24703  2.48470  3.66254  5.72739  4.32888     54 q - - -
          2.68618  4.42225  2.77519  2.73123  3.46354  2.40513  3.72494  3.29354  2.67741  2.69355  4.24690  2.90347  2.73739  3.18146  2.89801  2.37887  2.77519  2.98518  4.58477  3.61503
          0.01159  4.85960  5.58195  0.61958  0.77255  0.48576  0.95510
     52   2.92784  5.42765  2.48068  2.56768  4.77860  3.64771  3.84704  4.25694  2.19833  3.72437  4.47435  2.21546  4.06083  1.51590  2.47302  2.88373  3.15808  3.82312  5.84375  4.44437     55 q - - -
          2.68618  4.42225  2.77519  2.73123  3.46354  2.40513  3.72494  3.29354  2.67741  2.69355  4.24690  2.90347  2.73739  3.18146  2.89801  2.37887  2.77519  2.98518  4.58477  3.61503
          0.09602  4.85960  2.47927  0.61958  0.77255  0.48576  0.95510
     53   2.83935  4.99570  3.27359  2.70371  4.23526  3.66947  3.85326  2.83160  1.78552  2.63496  4.07096  3.21028  4.05554  3.01028  2.09438  2.46386  2.49128  3.32681  5.49271  4.17827     56 k - - -
          2.68618  4.42225  2.77519  2.73123  3.46354  2.40513  3.72494  3.29354  2.67741  2.69355  4.24690  2.90347  2.73739  3.18146  2.89801  2.37887  2.77519  2.98518  4.58477  3.61503
          0.01260  4.77618  5.49852  0.61958  0.77255  0.66485  0.72226
     54   2.82773  5.29851  2.68512  1.69024  4.62383  3.58024  2.52887  4.09875  2.53506  2.43922  4.34646  2.49794  3.98663  2.89208  2.75078  2.79442  3.06052  3.67927  5.73967  4.33702     57 e - - -
          2.68618  4.42225  2.77519  2.73123  3.46354  2.40513  3.72494  3.29354  2.67741  2.69355  4.24690  2.90347  2.73739  3.18146  2.89801  2.37887  2.77519  2.98518  4.58477  3.61503
          0.01260  4.77618  5.49852  0.61958  0.77255  0.66485  0.72226
     55   2.59966  5.20358  2.56737  1.97973  4.51273  2.57534  3.77879  3.97151  2.53385  3.12702  4.26006  3.06726  3.97654  2.89045  3.01955  2.10690  2.54241  2.95705  5.66562  4.27962     58 e - - -
          2.68618  4.42225  2.77519  2.73123  3.46354  2.40513  3.72494  3.29354  2.67741  2.69355  4.24690  2.90347  2.73739  3.18146  2.89801  2.37887  2.77519  2.98518  4.58477  3.61503
          0.01260  4.77618  5.49852  0.61958  0.77255  0.38814  1.13419
     56   2.36572  4.54255  2.81066  3.28431  3.69866  3.86022  4.16920  2.94591  3.24093  1.42339  3.66353  3.66064  4.25705  3.53157  3.57269  3.12784  2.20379  2.28302  5.17372  3.94868     59 l - - -
          2.68618  4.42225  2.77519  2.73123  3.46354  2.40513  3.72494  3.29354  2.67741  2.69355  4.24690  2.90347  2.73739  3.18146  2.89801  2.37887  2.77519  2.98518  4.58477  3.61503
          0.01159  4.85960  5.58195  0.61958  0.77255  0.48576  0.95510
     57   1.87617  5.25459  3.12778  1.67709  4.56434  3.63059  3.02013  4.02035  2.54870  2.82709  4.30714  3.11531  4.02439  2.73402  2.51204  2.83148  3.07938  3.62683  5.70482  4.32553     60 e - - -
          2.68618  4.42225  2.77519  2.73123  3.46354  2.40513  3.72494  3.29354  2.67741  2.69355  4.24690  2.90347  2.73739  3.18146  2.89801  2.37887  2.77519  2.98518  4.58477  3.61503
          0.01159  4.85960  5.58195  0.61958  0.77255  0.48576  0.95510
     58   2.31241  5.31880  2.59111  2.52211  4.65808  3.59892  3.33648  4.13897  1.97568  3.62102  4.36150  3.06893  3.99271  2.68214  2.40286  2.25615  2.25264  3.70644  5.75447  4.34842     61 k - - -
          2.68618  4.42225  2.77519  2.73123  3.46354  2.40513  3.72494  3.29354  2.67741  2.69355  4.24690  2.90347  2.73739  3.18146  2.89801  2.37887  2.77519  2.98518  4.58477  3.61503
          0.01159  4.85960  5.58195  0.61958  0.77255  0.48576  0.95510
     59   2.58603  5.28906  3.08684  1.56792  3.15222  3.61189  3.80549  4.07998  2.00634  3.58359  4.33782  3.08915  4.00898  2.41560  3.03067  2.38850  3.07008  3.66785  5.73472  4.33984     62 e - - -
          2.68618  4.42225  2.77519  2.73123  3.46354  2.40513  3.72494  3.29354  2.67741  2.69355  4.24690  2.90347  2.73739  3.18146  2.89801  2.37887  2.77519  2.98518  4.58477  3.61503
          0.01159  4.85960  5.58195  0.61958  0.77255  0.48576  0.95510
     60   2.83175  5.22724  2.57214  2.57054  4.52989  3.62173  3.81000  3.98470  1.85820  2.88203  4.28002  2.79137  4.01364  2.92305  1.99637  2.81694  3.06209  2.86877  5.68375  3.14597     63 k - - -
          2.68618  4.42225  2.77519  2.73123  3.46354  2.40513  3.72494  3.29354  2.67741  2.69355  4.24690  2.90347  2.73739  3.18146  2.89801  2.37887  2.77519  2.98518  4.58477  3.61503
          0.01159  4.85960  5.58195  0.61958  0.77255  0.48576  0.95510
     61   2.31161  4.10627  3.08297  1.97013  4.62893  3.59976  3.78810  4.10500  2.11130  3.59685  4.34203  2.85466  3.99294  2.44906  2.72913  2.10556  2.81174  3.33572  5.73848  4.33643     64 e - - -
          2.68618  4.42225  2.77519  2.73123  3.46354  2.40513  3.72494  3.29354  2.67741  2.69355  4.24690  2.90347  2.73739  3.18146  2.89801  2.37887  2.77519  2.98518  4.58477  3.61503
          0.01159  4.85960  5.58195  0.61958  0.77255  0.48576  0.95510
     62   2.83233  5.26615  3.11290  1.95446  4.58422  3.61585  3.80111  4.04789  1.99090  2.81832  4.31490  3.09578  4.00778  2.34856  2.38078  2.61294  3.06245  3.15089  5.71300  3.08602     65 e - - -
          2.68618  4.42225  2.77519  2.73123  3.46354  2.40513  3.72494  3.29354  2.67741  2.69355  4.24690  2.90347  2.73739  3.18146  2.89801  2.37887  2.77519  2.98518  4.58477  3.61503
          0.01159  4.85960  5.58195  0.61958  0.77255  0.48576  0.95510
     63   2.04844  4.45343  3.91536  2.89264  2.85353  3.85924  4.14516  2.92930  3.28186  1.51762  3.56771  3.69111  4.24161  3.55904  3.58013  2.52978  2.50235  2.71845  5.05617  3.84122     66 l - - -
          2.68618  4.42225  2.77519  2.73123  3.46354  2.40513  3.72494  3.29354  2.67741  2.69355  4.24690  2.90347  2.73739  3.18146  2.89801  2.37887  2.77519  2.98518  4.58477  3.61503
          0.01159  4.85960  5.58195  0.61958  0.77255  0.48576  0.95510
     64   2.45175  5.30611  3.08665  2.14964  4.64061  3.60308  3.78894  4.11720  2.19657  3.25660  4.35004  2.77094  3.99592  2.22833  2.21581  2.25592  3.05655  3.69117  3.87459  4.34242     67 e - - -
          2.68618  4.42225  2.77519  2.73123  3.46354  2.40513  3.72494  3.29354  2.67741  2.69355  4.24690  2.90347  2.73739  3.18146  2.89801  2.37887  2.77519  2.98518  4.58477  3.61503
          0.01159  4.85960  5.58195  0.61958  0.77255  0.48576  0.95510
     65   2.62217  5.32986  3.08599  1.79290  4.67103  3.61007  2.92059  4.14941  2.51884  3.63035  4.37336  3.08034  2.97784  2.23375  2.11692  2.80541  2.82091  3.71880  5.76196  4.36015     68 e - - -
          2.68618  4.42225  2.77519  2.73123  3.46354  2.40513  3.72494  3.29354  2.67741  2.69355  4.24690  2.90347  2.73739  3.18146  2.89801  2.37887  2.77519  2.98518  4.58477  3.61503
          0.01159  4.85960  5.58195  0.61958  0.77255  0.48576  0.95510
     66   2.40643  5.33568  2.50958  1.95800  4.67695  3.59822  3.79191  4.16086  2.53090  3.63935  4.37846  3.06671  3.99613  1.98776  2.55362  2.36952  2.57607  3.72451  5.77045  4.36051     69 e - - -
          2.68618  4.42225  2.77519  2.73123  3.46354  2.40513  3.72494  3.29354  2.67741  2.69355  4.24690  2.90347  2.73739  3.18146  2.89801  2.37887  2.77519  2.98518  4.58477  3.61503
          0.01159  4.85960  5.58195  0.61958  0.77255  0.48576  0.95510
     67   2.83910  4.43259  3.96109  3.38624  2.74514  3.87656  4.15101  2.89864  2.66368  1.66578  3.01205  2.92100  4.25095  2.74009  3.59292  3.14022  3.07081  2.00507  5.02965  3.81828     70 l - - -
          2.68618  4.42225  2.77519  2.73123  3.46354  2.40513  3.72494  3.29354  2.67741  2.69355  4.24690  2.90347  2.73739  3.18146  2.89801  2.37887  2.77519  2.98518  4.58477  3.61503
          0.01159  4.85960  5.58195  0.61958  0.77255  0.48576  0.95510
     68   2.82138  5.31220  2.49676  2.01316  4.64895  3.59725  3.24367  3.10577  2.52366  2.85279  4.35513  2.54614  3.99098  2.32321  2.59434  2.40275  3.05258  3.69838  5.74974  4.34384     71 e - - -
          2.68618  4.42225  2.77519  2.73123  3.46354  2.40513  3.72494  3.29354  2.67741  2.69355  4.24690  2.90347  2.73739  3.18146  2.89801  2.37887  2.77519  2.98518  4.58477  3.61503
          0.01159  4.85960  5.58195  0.61958  0.77255  0.48576  0.95510
     69   2.26158  5.27618  3.09991  2.54317  4.59852  3.60873  3.38563  4.06673  2.29357  2.55151  4.32346  2.56755  3.04761  2.53175  2.23457  2.44572  3.05743  3.65468  5.72158  4.32782     72 r - - -
          2.68618  4.42225  2.77519  2.73123  3.46354  2.40513  3.72494  3.29354  2.67741  2.69355  4.24690  2.90347  2.73739  3.18146  2.89801  2.37887  2.77519  2.98518  4.58477  3.61503
          0.01159  4.85960  5.58195  0.61958  0.77255  0.48576  0.95510
     70   2.84160  4.41534  4.12294  3.56179  3.57103  2.85852  4.25263  2.90623  3.46669  1.18933  2.98962  3.82876  4.28628  3.72692  3.71266  2.51492  2.46147  2.69928  5.06692  3.86584     73 l - - -
          2.68618  4.42225  2.77519  2.73123  3.46354  2.40513  3.72494  3.29354  2.67741  2.69355  4.24690  2.90347  2.73739  3.18146  2.89801  2.37887  2.77519  2.98518  4.58477  3.61503
          0.01159  4.85960  5.58195  0.61958  0.77255  0.48576  0.95510
     71   2.20630  5.26190  3.11047  2.55421  4.57824  3.22743  3.21662  4.04140  2.12040  3.55308  4.31133  2.59754  4.00732  2.09123  2.76529  2.80868  3.06152  2.40871  5.71069  4.32235     74 q - - -
          2.68618  4.42225  2.77519  2.73123  3.46354  2.40513  3.72494  3.29354  2.67741  2.69355  4.24690  2.90347  2.73739  3.18146  2.89801  2.37887  2.77519  2.98518  4.58477  3.61503
          0.01159  4.85960  5.58195  0.61958  0.77255  0.48576  0.95510
     72   2.46373  5.33680  3.10974  2.34154  4.68197  3.62241  3.33131  4.15726  2.19378  3.13909  4.38003  2.58550  4.01410  1.76974  2.25158  2.81763  3.08079  3.72808  5.76312  4.36746     75 q - - -
          2.68618  4.42225  2.77519  2.73123  3.46354  2.40513  3.72494  3.29354  2.67741  2.69355  4.24690  2.90347  2.73739  3.18146  2.89801  2.37887  2.77519  2.98518  4.58477  3.61503
          0.01159  4.85960  5.58195  0.61958  0.77255  0.48576  0.95510
     73   2.96438  5.42145  3.11343  1.39930  4.77440  3.68265  3.86749  4.23737  2.53870  3.71317  4.47614  3.15579  4.09323  1.85645  2.43068  2.92635  2.58312  3.81985  5.83545  4.45764     76 e - - -
          2.68618  4.42225  2.77519  2.73123  3.46354  2.40513  3.72494  3.29354  2.67741  2.69355  4.24690  2.90347  2.73739  3.18146  2.89801  2.37887  2.77519  2.98518  4.58477  3.61503
          0.01159  4.85960  5.58195  0.61958  0.77255  0.48576  0.95510
     74   2.83459  4.47731  3.85179  3.28042  3.60256  2.91457  4.11437  2.73621  3.21659  1.52136  3.58468  2.73745  4.22500  3.50377  2.78161  3.10397  2.71101  2.37248  5.06936  3.22152     77 l - - -
          2.68618  4.42225  2.77519  2.73123  3.46354  2.40513  3.72494  3.29354  2.67741  2.69355  4.24690  2.90347  2.73739  3.18146  2.89801  2.37887  2.77519  2.98518  4.58477  3.61503
          0.01159  4.85960  5.58195  0.61958  0.77255  0.48576  0.95510
     75   2.21443  5.33911  2.52556  2.20696  4.67672  2.82923  3.81184  4.15748  2.56117  3.64411  4.38928  3.07606  4.01005  2.43330  3.05584  1.83852  2.57508  3.72733  5.78238  4.37372     78 s - - -
          2.68618  4.42225  2.77519  2.73123  3.46354  2.40513  3.72494  3.29354  2.67741  2.69355  4.24690  2.90347  2.73739  3.18146  2.89801  2.37887  2.77519  2.98518  4.58477  3.61503
          0.01159  4.85960  5.58195  0.61958  0.77255  0.48576  0.95510
     76   2.25864  4.69069  3.51708  2.45706  2.94559  3.29529  3.99020  3.22501  2.92379  2.14495  3.78644  3.40982  4.13905  3.24817  2.06425  2.78221  3.06153  2.49573  5.25307  3.99176     79 r - - -
          2.68618  4.42225  2.77519  2.73123  3.46354  2.40513  3.72494  3.29354  2.67741  2.69355  4.24690  2.90347  2.73739  3.18146  2.89801  2.37887  2.77519  2.98518  4.58477  3.61503
          0.01159  4.85960  5.58195  0.61958  0.77255  0.48576  0.95510
     77   2.43275  4.48980  3.83476  3.26298  3.61498  3.84586  3.00922  2.74376  3.19627  1.61614  2.71677  3.63343  4.22251  2.70585  2.73922  3.10028  3.06870  2.49949  5.07969  3.85835     80 l - - -
          2.68618  4.42225  2.77519  2.73123  3.46354  2.40513  3.72494  3.29354  2.67741  2.69355  4.24690  2.90347  2.73739  3.18146  2.89801  2.37887  2.77519  2.98518  4.58477  3.61503
          0.01159  4.85960  5.58195  0.61958  0.77255  0.48576  0.95510
     78   2.60982  2.88824  3.23622  2.67702  4.26708  3.66034  2.97235  3.68268  2.65721  3.28619  4.09968  3.19457  4.05096  2.29647  1.97478  2.44234  2.83364  2.81430  5.52990  4.19747     81 r - - -
          2.68618  4.42225  2.77519  2.73123  3.46354  2.40513  3.72494  3.29354  2.67741  2.69355  4.24690  2.90347  2.73739  3.18146  2.89801  2.37887  2.77519  2.98518  4.58477  3.61503
          0.01159  4.85960  5.58195  0.61958  0.77255  0.48576  0.95510
     79   2.44151  5.31558  3.15636  2.36803  4.65090  3.64917  2.93831  4.11156  2.16520  2.49083  4.36323  3.12620  4.03829  2.01787  2.13069  2.84940  3.10260  3.70196  5.74326  4.36556     82 q - - -
          2.68618  4.42225  2.77519  2.73123  3.46354  2.40513  3.72494  3.29354  2.67741  2.69355  4.24690  2.90347  2.73739  3.18146  2.89801  2.37887  2.77519  2.98518  4.58477  3.61503
          0.01159  4.85960  5.58195  0.61958  0.77255  0.48576  0.95510
     80   2.98523  5.45799  3.06407  1.25940  4.81105  3.67953  3.88591  4.28035  2.57440  3.75245  4.51522  3.15025  4.10303  2.06551  2.44498  2.42851  3.21556  3.85741  5.87319  4.48614     83 e - - -
          2.68618  4.42225  2.77519  2.73123  3.46354  2.40513  3.72494  3.29354  2.67741  2.69355  4.24690  2.90347  2.73739  3.18146  2.89801  2.37887  2.77519  2.98518  4.58477  3.61503
          0.01159  4.85960  5.58195  0.61958  0.77255  0.48576  0.95510
     81   2.86805  5.20038  3.19875  2.63234  4.49207  3.66213  3.83608  3.92951  1.99433  2.30193  4.25878  2.79500  4.05034  2.45324  2.11572  2.86528  2.57443  3.56290  5.65771  3.06977     84 k - - -
          2.68618  4.42225  2.77519  2.73123  3.46354  2.40513  3.72494  3.29354  2.67741  2.69355  4.24690  2.90347  2.73739  3.18146  2.89801  2.37887  2.77519  2.98518  4.58477  3.61503
          0.01159  4.85960  5.58195  0.61958  0.77255  0.48576  0.95510
     82   3.24763  5.84709  1.12386  1.68027  5.15531  3.67968  4.10592  4.67320  3.01639  4.13857  4.93166  3.13043  4.23251  2.41694  3.57842  3.15064  2.59052  4.22400  6.27783  4.79254     85 d - - -
          2.68618  4.42225  2.77519  2.73123  3.46354  2.40513  3.72494  3.29354  2.67741  2.69355  4.24690  2.90347  2.73739  3.18146  2.89801  2.37887  2.77519  2.98518  4.58477  3.61503
          0.01159  4.85960  5.58195  0.61958  0.77255  0.48576  0.95510
     83   1.69705  5.28016  2.26829  2.54282  4.60409  2.96246  3.80465  4.07306  2.55144  3.16648  4.33240  3.08676  4.00511  2.44080  2.56037  2.54674  3.06451  3.66066  5.73158  4.33583     86 a - - -
          2.68618  4.42225  2.77519  2.73123  3.46354  2.40513  3.72494  3.29354  2.67741  2.69355  4.24690  2.90347  2.73739  3.18146  2.89801  2.37887  2.77519  2.98518  4.58477  3.61503
          0.01159  4.85960  5.58195  0.61958  0.77255  0.48576  0.95510
     84   2.84581  4.26764  4.53766  3.93934  3.35690  3.98261  4.29870  1.97708  3.77880  1.61550  3.37858  4.05043  3.04363  2.85814  3.88188  3.28136  3.07782  2.13830  3.84577  2.65160     87 l - - -
          2.68618  4.42225  2.77519  2.73123  3.46354  2.40513  3.72494  3.29354  2.67741  2.69355  4.24690  2.90347  2.73739  3.18146  2.89801  2.37887  2.77519  2.98518  4.58477  3.61503
          0.01159  4.85960  5.58195  0.61958  0.77255  0.48576  0.95510
     85   2.85173  4.98913  3.29618  2.73088  4.21620  2.66781  3.88620  2.81880  1.95905  2.30436  3.36058  3.23823  4.07844  2.50565  2.31237  2.90265  3.08054  3.31476  5.49526  4.18045     88 k - - -
          2.68618  4.42225  2.77519  2.73123  3.46354  2.40513  3.72494  3.29354  2.67741  2.69355  4.24690  2.90347  2.73739  3.18146  2.89801  2.37887  2.77519  2.98518  4.58477  3.61503
          0.01159  4.85960  5.58195  0.61958  0.77255  0.48576  0.95510
     86   2.32882  5.31168  2.58884  2.39112  4.64670  2.69602  3.78918  4.12570  2.52837  2.72285  4.35539  2.74938  3.99386  2.26239  2.20203  2.63411  3.05618  3.69699  5.75020  4.34517     89 r - - -
          2.68618  4.42225  2.77519  2.73123  3.46354  2.40513  3.72494  3.29354  2.67741  2.69355  4.24690  2.90347  2.73739  3.18146  2.89801  2.37887  2.77519  2.98518  4.58477  3.61503
          0.01159  4.85960  5.58195  0.61958  0.77255  0.48576  0.95510
     87   2.14572  5.25682  3.18656  2.61989  4.57073  2.86645  3.82971  2.97191  1.91092  3.53852  4.31238  3.15016  4.05006  2.44113  1.95842  2.86471  3.10509  3.63187  5.70081  4.33782     90 k - - -
          2.68618  4.42225  2.77519  2.73123  3.46354  2.40513  3.72494  3.29354  2.67741  2.69355  4.24690  2.90347  2.73739  3.18146  2.89801  2.37887  2.77519  2.98518  4.58477  3.61503
          0.01159  4.85960  5.58195  0.61958  0.77255  0.48576  0.95510
     88   2.83357  2.96450  3.60376  3.03921  2.89958  2.90497  2.95955  3.14318  3.00305  2.40577  3.72605  2.37003  4.16495  2.63720  3.38362  3.01943  3.06522  2.90753  5.18772  2.58162     91 n - - -
          2.68618  4.42225  2.77519  2.73123  3.46354  2.40513  3.72494  3.29354  2.67741  2.69355  4.24690  2.90347  2.73739  3.18146  2.89801  2.37887  2.77519  2.98518  4.58477  3.61503
          0.01159  4.85960  5.58195  0.61958  0.77255  0.48576  0.95510
     89   2.29317  2.69744  2.81436  1.86604  4.61373  2.87292  3.79828  4.08536  2.54245  3.58568  4.33637  3.08105  4.00071  2.26494  2.59953  2.80031  3.06035  3.66878  5.73448  4.33619     92 e - - -
          2.68618  4.42225  2.77519  2.73123  3.46354  2.40513  3.72494  3.29354  2.67741  2.69355  4.24690  2.90347  2.73739  3.18146  2.89801  2.37887  2.77519  2.98518  4.58477  3.61503
          0.01159  4.85960  5.58195  0.61958  0.77255  0.48576  0.95510
     90   2.19461  5.24081  3.12802  2.57032  4.55034  2.87585  3.80980  3.11176  2.28649  3.52880  4.29389  3.10868  3.00578  1.91314  2.37534  2.81869  3.06606  3.61279  5.69490  4.31419     93 q - - -
          2.68618  4.42225  2.77519  2.73123  3.46354  2.40513  3.72494  3.29354  2.67741  2.69355  4.24690  2.90347  2.73739  3.18146  2.89801  2.37887  2.77519  2.98518  4.58477  3.61503
          0.05570  4.85960  3.06998  0.61958  0.77255  0.48576  0.95510
     91   2.90469  4.53665  3.87231  2.59862  3.61677  2.86174  4.18964  2.93940  3.27375  1.16239  2.67851  3.70918  4.28692  3.57739  3.57341  3.18129  3.14101  2.76183  5.13039  3.91866     94 l - - -
          2.68618  4.42225  2.77519  2.73123  3.46354  2.40513  3.72494  3.29354  2.67741  2.69355  4.24690  2.90347  2.73739  3.18146  2.89801  2.37887  2.77519  2.98518  4.58477  3.61503
          0.08157  4.81601  2.65598  0.61958  0.77255  0.58518  0.81420
     92   2.78555  4.94313  3.21387  2.65455  4.17014  2.84437  2.87357  2.78986  2.63647  3.19595  4.01741  3.16796  4.01456  2.11408  2.38012  2.83197  2.74665  2.98852  5.45243  3.04824     95 q - - -
          2.68618  4.42225  2.77519  2.73123  3.46354  2.40513  3.72494  3.29354  2.67741  2.69355  4.24690  2.90347  2.73739  3.18146  2.89801  2.37887  2.77519  2.98518  4.58477  3.61503
          0.00875  4.74319        *  0.61958  0.77255  0.00000        *
//
