# Supplementary material for: Genome-wide systematic characterization of bZIP transcription factors and their expression profiles during stem in tumorous stem mustard
Source: PeerJ. 2026 Jan 14;14:e20518. doi: 10.7717/peerj.20518 (PMC12811965; doi:10.7717/peerj.20518)
Supplement: Supplemental Information 17 [file peerj-14-20518-s017.zip › bzip raw file/hmmersearch/bZIP_Maf_hmm_out.txt]

#                                                                            --- full sequence --- -------------- this domain -------------   hmm coord   ali coord   env coord
# target name        accession   tlen query name           accession   qlen   E-value  score  bias   #  of  c-Evalue  i-Evalue  score  bias  from    to  from    to  from    to  acc description of target
#------------------- ---------- ----- -------------------- ---------- ----- --------- ------ ----- --- --- --------- --------- ------ ----- ----- ----- ----- ----- ----- ----- ---- ---------------------
BjuB019686           -            389 bZIP_Maf             PF03131.17    92   3.1e-06   29.7   4.8   1   1     1e-09   3.1e-06   29.7   4.8    27    88   195   256   181   260 0.92 -
BjuA031472           -            394 bZIP_Maf             PF03131.17    92   3.1e-06   29.7   4.8   1   1     1e-09   3.1e-06   29.7   4.8    27    88   197   258   183   262 0.92 -
BjuB046236           -            383 bZIP_Maf             PF03131.17    92     1e-05   28.1   5.4   1   1   6.9e-09   2.1e-05   27.0   5.4    27    88   231   292   218   296 0.92 -
BjuB044327           -            149 bZIP_Maf             PF03131.17    92     1e-05   28.0   2.4   1   1   3.3e-09     1e-05   28.0   2.4    30    88    52   110    42   116 0.91 -
BjuA047284           -            149 bZIP_Maf             PF03131.17    92   2.3e-05   26.9   1.2   1   1   7.7e-09   2.3e-05   26.9   1.2    30    88    52   110    44   114 0.92 -
BjuB016810           -            358 bZIP_Maf             PF03131.17    92   2.8e-05   26.6   9.8   1   1   1.8e-08   5.5e-05   25.7   9.8    27    90   246   309   237   311 0.94 -
BjuA026653           -            459 bZIP_Maf             PF03131.17    92   5.7e-05   25.6   0.2   1   1   5.1e-08   0.00016   24.2   0.2    18    81   168   231   163   242 0.88 -
BjuA036056           -            474 bZIP_Maf             PF03131.17    92   9.1e-05   25.0   0.5   1   1   7.6e-08   0.00023   23.7   0.5    24    81   191   248   182   259 0.89 -
BjuB007520           -            149 bZIP_Maf             PF03131.17    92   9.3e-05   25.0   3.3   1   1     4e-08   0.00012   24.6   3.3    30    77    51    98    24   113 0.86 -
BjuA010604           -            318 bZIP_Maf             PF03131.17    92   0.00016   24.2   1.0   1   1   1.4e-07   0.00042   22.9   1.0    22    81   101   160    96   179 0.90 -
BjuB019272           -            324 bZIP_Maf             PF03131.17    92   0.00017   24.1   0.9   1   1   5.5e-08   0.00017   24.1   0.9    24    81   194   251   185   261 0.89 -
BjuB022368           -            307 bZIP_Maf             PF03131.17    92   0.00028   23.4   0.8   1   1   9.2e-08   0.00028   23.4   0.8    28    81   180   233   171   243 0.90 -
BjuA042006           -            404 bZIP_Maf             PF03131.17    92   0.00042   22.8  11.7   1   1   2.4e-07   0.00073   22.1  11.7    27    90   299   362   293   364 0.93 -
BjuA017770           -            306 bZIP_Maf             PF03131.17    92   0.00052   22.6   1.1   1   1   1.7e-07   0.00052   22.6   1.1    30    81   174   225   164   236 0.91 -
BjuB006131           -            299 bZIP_Maf             PF03131.17    92   0.00052   22.5   1.1   1   1   1.7e-07   0.00052   22.5   1.1    30    81   167   218   157   229 0.91 -
BjuB005843           -            149 bZIP_Maf             PF03131.17    92   0.00053   22.5   4.0   1   1   2.4e-07   0.00074   22.1   4.0    30    91    51   112    17   113 0.93 -
BjuB040792           -            312 bZIP_Maf             PF03131.17    92   0.00066   22.2  12.0   1   1     4e-07    0.0012   21.4  12.0    27    90   217   280   202   282 0.92 -
BjuB016538           -            385 bZIP_Maf             PF03131.17    92   0.00083   21.9   4.4   1   1   5.5e-07    0.0017   20.9   4.4    27    79   223   275   216   285 0.92 -
BjuB039707           -            181 bZIP_Maf             PF03131.17    92   0.00091   21.8   6.3   1   1   4.8e-07    0.0015   21.1   6.3    30    91    73   134    70   135 0.96 -
BjuO002133           -            377 bZIP_Maf             PF03131.17    92     0.001   21.6  13.7   1   1   3.3e-07     0.001   21.6  13.7    27    90   260   323   256   325 0.95 -
#
# Program:         hmmsearch
# Version:         3.1b1 (May 2013)
# Pipeline mode:   SEARCH
# Query file:      bZIP_Maf.hmm
# Target file:     Bju.chr.modified_id.pep.fa
# Option settings: hmmsearch --domtblout bZIP_Maf_hmm_out.txt --cut_tc bZIP_Maf.hmm Bju.chr.modified_id.pep.fa 
# Current dir:     /home/manager/share/hmmsearch
# Date:            Thu Apr  9 21:17:42 2020
# [ok]
