# Supplementary material for: Genome-wide systematic characterization of bZIP transcription factors and their expression profiles during stem in tumorous stem mustard
Source: PeerJ. 2026 Jan 14;14:e20518. doi: 10.7717/peerj.20518 (PMC12811965; doi:10.7717/peerj.20518)
Supplement: Supplemental Information 17 [file peerj-14-20518-s017.zip › bzip raw file/hmmersearch/bZIP_domain.aln]

CLUSTAL 2.1 multiple sequence alignment


BjuA012575      -KEYRSLKRLLRNRVSAQQARERKKVYVSDLESRANELQNNNEQLEEKISTLMNENTMLR
BjuA012577      -KEYRSLKRLLRNRVSAQQARERKKVYVSDLESRANELQNNNEQLEEKISTLMNENTMLR
BjuB008492      -KEYRSLKRLLRNRVSAQQARERKKVYVSDLESRANELQNNNEQLEEKISTLMNENTMLR
BjuA005478      -KEYRSLKRLLRNRVSAQQARERKKVYVSDLESRANELQNNNDELEEKISTLMNENTMLR
BjuA044741      EKETKRLKRLLRNRVSAQQARERKKAYLGELENRVKDLENRNSELEERLSTLQNENQMLR
BjuB009816      EKETKRLKRLLRNRVSAQQARERKKAYLGELENRVKDLENRNSELEERLSTLQNENQMLR
BjuB009536      EKETKRLKRLLRNRVSAQQARERKKAYLGELENRVKDLENKNSELEERLSTLQNENQMLR
BjuA041107      EKETKRLKRLLRNRVSAQQARERKKAYLGELETRVKDLENRNSELDERLSTLQNENHMLR
BjuA014686      ---EKRDARLVRNRESALVSRQRRKHYVEELEDKVKSLQSVITDLNSKVSYFMSENASLR
BjuB028919      EEEEKRRARLVRNRESALLSRQRRKHYVEELEDKVKSLQSVITDLNSKVSYFMSENATLR
BjuA017309      -DEKKKRARLMRNRESAQLSRQRKKHYVEELEEKVKSMHSAITDLNGKISYFMAENAALR
BjuO010363      ----KKKARLVRNRESAQLSRQRKKHYVEELEEKVKHMHCTITDLNGKISYFMAENASLR
BjuA003230      ----RRQKRMIKNRESAARSRARKQAYTLELEAEVAQLKEQNEELQRKQVEIIEKQKKQL
BjuB045319      ----RRQKRMIKNRESAARSRARKQAYTLELEAEVAQLKEQNEELLRKQVEIMEKQKKQL
BjuA021448      ----RRQKRMIKNRESAARSRARKQAYTLELEAEIENLKQLNQDLQRKQAEIMKTQKN--
BjuB047102      ----RRQKRMIKNRESAARSRARKQAYTLELEAEIENLKQLNQDLKRKQAEIVKTQK---
BjuA025542      ----RRQRRMIKNRESAARSRARKQAYTVELEAEVAKLKEENQELQRKQAKIMEMQKNQE
BjuA025558      ----RRQRRMIKNRESAARSRARKQAYTVELEAEVAKLKEENEELQRKQAKIMEMQKNQE
BjuA026586      ----RKQKRMIKNRESAARSRARKQAYTHELEINVSRLEEENERLRRQ------------
BjuB038400      ----RKQKRMIKNRESAARSRARKQAYTHELEIKVSRLEEENERLKRQ------------
BjuA014675      ----RKQKRMIKNRESAARSRARKQAYTQELEIKVSRLEEENERLRRQ------------
BjuA017316      ----RKQKRMIKNRESASRSRARKQAYTQELEIKVSSLEEENQKLRR-------------
BjuB042043      ----RKQKRMIKNRESASRSRARKQAYTQELEIKVSSLEEENQKLRR-------------
BjuA043003      -----MQKKMIKNRESAARSRARKQVYTHELEIKVSSLEEENKKLRR-------------
BjuO010366      ----RRQKRMIKNRESAARSRARKQAYTHELEIKVSSLEEENEKLRRLK-----------
BjuA018972      ----RRQRRMIKNRESAARSRARKQAYTVELEAELNQLKEENAQLKHALGELE-------
BjuB041699      ----RRQRRMIKNRESAARSRARKQAYTVELEAELNQLKEENAQLKHALGELE-------
BjuO002525      ----RRQRRMIKNRESAARSRARKQAYTVELEAELNQLKEENAQLKHALGELE-------
BjuA028313      ----RRQRRMIKNRESAARSRARRQAYTVELELELNQLTEENMKLKKIVEENDKKRR---
BjuA025064      -AAAQRQRRMIKNRESAARSRERKQAYQVELETLAAKLEEENEKLSVEIEEKRKERYQKL
BjuB036859      -AAAQRQRRMIKNRESAARSRERKQAYQVELETLAAKLEEENEKLSVEIEEKRKERYQRL
BjuA037531      -AAAQRQKRMIKNRESAARSRERKQAYQVELETLAAKLERENEQLLKEIEEKTRERYKNL
BjuB021273      -AAAQRQKRMIKNRESAARSRERKQAYQVELETMAAKLEQENEQLLKEIEEKTRERYKNL
BjuA043791      ERELKRQKRKQSNRESARRSRLRKQAECEQLQQRVESLTSENQSLRDELQRLSGECEKLK
BjuB041950      ERELKRQKRKQSNRESARRSRLRKQAECEQLQQRVESLTSENQSLRDELQRLSGECEKLK
BjuA040759      ERELKRQKRKQSNRESARRSRLRKQAECEQLQQRVESLTSENQSLRDELQRLSGECEKLK
BjuB040792      ERELKRQKRKQSNRESARRSRLRKQAECEQLQQKVESLTSENQSLRDELQRLSSECEQLK
BjuA042006      ERELKRQRRKQTNREAAQRSRLRKEAEFDQLAQYTEVLSAENASLRAEMNRLKSQREELT
BjuB041251      ERELKRQRRKESNREAAQRSSLRKQAEFDKLAQYTEVLNAENASLRAEMNRLKSQREGLT
BjuA016969      --NVKRQRRKQSNRESARRSRLRKQAECDELAQRAEVLNEENASLREEINKLRSQCEELT
BjuB026592      -----RQRRKQSNRESARRSRLSKQAECNELGQRAEVLNEENASLRAEINKLRSQCEELT
BjuB020302      -REVKRQKRKQSNRESARRSRLRKQAECDELAQRAELLNEENASLRAEINRLKSQCEELT
BjuB020303      -REIKRQKRKQSNRESARRSRLRKQAECDELAQRAELFNEENASLRAEINRLKSPCEELT
BjuA018344      -REIKRQKRKQSNRESARRSRLRKQAECDELAQRAELLNEENATLRAEINKLKSQCDELT
BjuA047038      ERELKRQRRKESNRESARRSRLRKQAECDELAQRADVLNGENASLRAEINKLRSQYEELV
BjuO010482      ERELKRQRRKQSNRESARRSRLRKQAECDELAQRADVLNGENASLRAEINKLKGQYEELL
BjuB016810      ERELKRERRKQSNRESARRSRLRKQAETEELARKVEALTAENMALRSELNQLNEKSDKLR
BjuO002133      ERELKRERRKQSNRESARRSRLRKQAETEELARKVEALTAENMALRSELNQLSEKSDKLR
BjuA006024      ERELKRERRKQSNRESARRSRLRKQAETEELARKVEALTAENMALRSELNQLNEKSNNLR
BjuA008307      ----RKQRRMISNRESARRSRMRKQRHLDELWSQVMWFRVENYQLLDKLNNLSESHEKVL
BjuB042879      ----RKQRRMISNRESARRSRMRKQRHLDELWSQVMWFRVENHQLLDKLNKLSESHEKVL
BjuA024129      ----RKQRRMISNRESARRSRMRKQRHLDELWSQVMWLRIENHQLLDKLNNLSESHEKVL
BjuB044565      ----RKQRRMISNRESARRSRMRKQRHLDELWSQVMWLRIENHQLLDKLNNLSESHEKVL
BjuA044074      ----RKQRRMISNRESARRSRMRKQRHLDELWSQVIRLRTDNHCLIDKLNRVSESH----
BjuO009504      ----RKQRRMISNRESARRSRMRKQRHLDELWSQVIRLRTDNHCLIDKLNRVSESH----
BjuA026652      ----RKQRRMISNRESARRSRMRKQRHLDELWSQVIRLRTDNHCLIDKLNRVSES-----
BjuB048226      ----RKQRRMISNRESARRSRMRKQRHLDELWSQVIRLRTDNHCLIDKLNNVSESHE---
BjuA032576      ----RKQRRMLSNRESARRSRMRKQRHLDELWSQVIRLRNENNCLIDKLNRVSETQDSVL
BjuB027387      ----RKQRRMLSNRESARRSRMRKQRHLDELWSHVIRLRNENNCLIDKLNRVSETQDSVL
BjuB027759      ----RNQRRMLSNRESARRSRMRKQRHLDELWSQVIRLRNENNSLIDKLNRVSETQNSVL
BjuA046946      ----RKQRRMLSNRESARRSRMRKQRHLDELWSQVIRLRNENNRLIEKLIRVSDTQDNVL
BjuA041305      ---DRKQRRMVSNRESARRSRMRKQRHLDELLSQVAWLRSENQQLLDKLNQASDSNDLVL
BjuB013140      ----RKQRRMVSNRESARRSRMRKQRHLDELLSQVAWLRSENQQLLDKLNQASDSNE---
BjuA044794      ----RKQRRMVSNRESARRSRMRKQRHLDELLSQVAWLRSENHQLLEKLNQASNSNDLVL
BjuA042224      ----RRAKRMVSNRESARRSRMRKKKQIEELQQQVEQLMILNHNLSEKVINLLESNHQIL
BjuB037744      ----RRAKRMVSNRESARRSRMRKKKQIEELQQQVEQLMILNHNLSEKVINLLESNHQML
BjuA001569      ----RRARRVVSNRESARRSRMRKKKQIEELQQQVEQLMVLNHNLSEKVINLLESNHQII
BjuB039707      ----RRARRIVSNRESARRSRMRKKKQIEELQQQVEHLMILNHNLSEKVINLLESNHQII
BjuA015073      ---VKRVKRMLSNRESARRSRRRKQAHLNELETQVSQLRVENSNLMKGLTDVT-------
BjuB037545      ---VKRVKRMLSNRESARRSRRRKQAHLSELETQVSELRVENSNLMKGLTDV--------
BjuB042975      ---VKRVKRMLSNRESARRSRRRKQAHLSELETQVSQLRVENSKLMKGLTD---------
BjuA010437      ---VKRARRMLSNRESARRSRRRKQEQMSGLDSQVGQLRGEHATMLKRLSEVTQKF----
BjuB016538      ---VKRARRMLSNRESARRSRRRKQEQMNELDSQVGQLRGEHSTLLKRLSDVNQK-----
BjuB046236      ---VKRARRMLSNRESARRSRRRKQEQMNEFDTQVNQLRTEHSTLLSRLSDMNQKYD---
BjuA031472      --DVKKSRRMLSNRESARRSRRRKQEQTCDLETQVNELKGEHSSLLKQLSNMNHKYD---
BjuB019686      --DVKKSRRMLSNRESARRSRRRKQEQTCDLETQVNELKGEHSSLLKQLSNMNHKYD---
BjuA036326      ----RKRKRMISNRESARRSRMRKQKQLGDLINEVTVLKNDNAKITEQVDAATRKYVEME
BjuO004809      ----RKRKRMISNRESARRSRMRKQKQLGDLINEVTVLKNDNAKITEQVDAATRKYVEME
BjuB022206      ----RKRKRMISNRESARRSRMRKQKQLGDLINEVTVLKNDNAKIAEQVDAATRKYVEME
BjuB028673      ----RKRKRMLSNRESARRSRMRKQKHVDDLTVQINQLSNDNRQILTSLTVTTQHYMKIQ
BjuO002570      ----RKRKRMLSNRESARRSRMRKQKHIDDLTAQINQLSSDNRQILTSLTVTSQLYTKIQ
BjuA015229      HSDSSNKRRPCGNREAVRKYREKKKARTAYLEDEVKRLQSMNEFLLRKLQ----------
BjuO000631      -SDGSNKRRSCGNREAVRKYREKKKARTAYLEDEVKRLQSMNEFLLRKLQ----------
                        :   ** :.      ::     :      :      :               

BjuA012575      K--
BjuA012577      K--
BjuB008492      K--
BjuA005478      K--
BjuA044741      QIL
BjuB009816      QIL
BjuB009536      QIL
BjuA041107      QIL
BjuA014686      HKV
BjuB028919      H--
BjuA017309      QQL
BjuO010363      QQL
BjuA003230      ---
BjuB045319      LE-
BjuA021448      ---
BjuB047102      ---
BjuA025542      M--
BjuA025558      M--
BjuA026586      ---
BjuB038400      ---
BjuA014675      ---
BjuA017316      ---
BjuB042043      ---
BjuA043003      ---
BjuO010366      ---
BjuA018972      ---
BjuB041699      ---
BjuO002525      ---
BjuA028313      ---
BjuA025064      ME-
BjuB036859      M--
BjuA037531      ---
BjuB021273      ---
BjuA043791      TEN
BjuB041950      TEN
BjuA040759      TQN
BjuB040792      TEN
BjuA042006      SEN
BjuB041251      SEN
BjuA016969      SEN
BjuB026592      SG-
BjuB020302      SEN
BjuB020303      SEN
BjuA018344      SEN
BjuA047038      AEN
BjuO010482      AEN
BjuB016810      GAN
BjuO002133      GAN
BjuA006024      GAN
BjuA008307      QEN
BjuB042879      QEN
BjuA024129      QEN
BjuB044565      QEN
BjuA044074      ---
BjuO009504      ---
BjuA026652      ---
BjuB048226      ---
BjuA032576      KEN
BjuB027387      KEN
BjuB027759      KEN
BjuA046946      KEN
BjuA041305      QE-
BjuB013140      ---
BjuA044794      QE-
BjuA042224      QEN
BjuB037744      QEN
BjuA001569      QEN
BjuB039707      QEN
BjuA015073      ---
BjuB037545      ---
BjuB042975      ---
BjuA010437      ---
BjuB016538      ---
BjuB046236      ---
BjuA031472      ---
BjuB019686      ---
BjuA036326      SRN
BjuO004809      SRN
BjuB022206      SKN
BjuB028673      AE-
BjuO002570      ---
BjuA015229      ---
BjuO000631      ---
                   
