# Supplementary material for: Genome-wide systematic characterization of bZIP transcription factors and their expression profiles during stem in tumorous stem mustard
Source: PeerJ. 2026 Jan 14;14:e20518. doi: 10.7717/peerj.20518 (PMC12811965; doi:10.7717/peerj.20518)
Supplement: Supplemental Information 17 [file peerj-14-20518-s017.zip › bzip raw file/hmmersearch/bZIP_domain.dnd]

(
(
(
(
(
(
(
BjuA003230:0.01869,
BjuB045319:0.01703)
:0.07228,
(
BjuA021448:0.02048,
BjuB047102:0.01726)
:0.11531)
:0.00462,
(
BjuA025542:0.00946,
BjuA025558:0.00808)
:0.08868)
:0.06264,
(
(
(
(
(
(
BjuA005478:0.01888,
(
(
BjuA012575:0.00000,
BjuA012577:0.00000)
:0.00000,
BjuB008492:0.00000)
:0.01446)
:0.17219,
(
BjuA041107:0.02652,
(
(
BjuA044741:0.00000,
BjuB009816:0.00000)
:0.00783,
BjuB009536:0.00804)
:0.02110)
:0.11670)
:0.10876,
(
(
BjuA014686:0.04496,
BjuB028919:0.03837)
:0.09823,
(
BjuA017309:0.04946,
BjuO010363:0.05224)
:0.09390)
:0.15197)
:0.06430,
(
BjuA015229:0.02312,
BjuO000631:0.01769)
:0.34505)
:0.03793,
(
(
(
(
(
BjuA040759:0.01066,
(
BjuA043791:0.00000,
BjuB041950:0.00000)
:0.00522)
:0.02168,
BjuB040792:0.02594)
:0.12806,
(
(
BjuA042006:0.05662,
BjuB041251:0.05449)
:0.11592,
(
(
(
BjuA016969:0.02686,
BjuB026592:0.06086)
:0.03116,
(
BjuA018344:0.03406,
(
BjuB020302:0.01339,
BjuB020303:0.03500)
:0.01433)
:0.03116)
:0.02132,
(
BjuA047038:0.03396,
BjuO010482:0.02953)
:0.05343)
:0.01744)
:0.06916)
:0.02425,
(
BjuA006024:0.02286,
(
BjuB016810:0.00999,
BjuO002133:0.00588)
:0.00889)
:0.15603)
:0.09537,
(
(
(
(
(
(
(
BjuA008307:0.01809,
BjuB042879:0.01581)
:0.01827,
(
BjuA024129:0.00000,
BjuB044565:0.00000)
:0.01563)
:0.05583,
(
(
BjuA026652:-0.00302,
(
BjuA044074:0.00000,
BjuO009504:0.00000)
:0.00302)
:0.00588,
BjuB048226:0.01353)
:0.06947)
:0.02898,
(
(
(
BjuA032576:0.00434,
BjuB027387:0.01261)
:0.01872,
BjuB027759:0.03213)
:0.02431,
BjuA046946:0.05196)
:0.06614)
:0.01390,
(
(
BjuA041305:0.01633,
BjuB013140:0.00253)
:0.01959,
BjuA044794:0.03458)
:0.09569)
:0.08719,
(
(
BjuA042224:0.00801,
BjuB037744:0.00893)
:0.02165,
(
BjuA001569:0.02298,
BjuB039707:0.02787)
:0.02072)
:0.23324)
:0.02571,
(
(
(
(
BjuA015073:0.02282,
BjuB037545:0.01799)
:0.00649,
BjuB042975:0.01477)
:0.11917,
(
(
(
BjuA010437:0.07709,
BjuB016538:0.03830)
:0.02625,
BjuB046236:0.09639)
:0.07132,
(
BjuA031472:0.00000,
BjuB019686:0.00000)
:0.13914)
:0.07177)
:0.06120,
(
(
(
BjuA036326:0.00000,
BjuO004809:0.00000)
:0.01713,
BjuB022206:0.01677)
:0.21430,
(
BjuB028673:0.05777,
BjuO002570:0.04937)
:0.20656)
:0.05629)
:0.00342)
:0.02742)
:0.00514)
:0.09124,
(
(
(
(
BjuA018972:0.00000,
BjuB041699:0.00000)
:0.00000,
BjuO002525:0.00000)
:0.09505,
BjuA028313:0.12944)
:0.06212,
(
(
BjuA025064:0.00632,
BjuB036859:0.01035)
:0.07159,
(
BjuA037531:0.01710,
BjuB021273:0.01679)
:0.06414)
:0.12730)
:0.01587)
:0.01831)
:0.04355,
(
(
BjuA017316:0.00000,
BjuB042043:0.00000)
:0.05133,
(
BjuA043003:0.07311,
BjuO010366:0.02212)
:0.01900)
:0.01271)
:0.03580,
BjuA014675:0.01707)
:0.00566,
BjuA026586:0.02328,
BjuB038400:0.02217);
