# Supplementary material for: Genome-wide systematic characterization of bZIP transcription factors and their expression profiles during stem in tumorous stem mustard
Source: PeerJ. 2026 Jan 14;14:e20518. doi: 10.7717/peerj.20518 (PMC12811965; doi:10.7717/peerj.20518)
Supplement: Supplemental Information 17 [file peerj-14-20518-s017.zip › bzip raw file/hmmersearch/bZIP_domain.fa]

>BjuA003230 domain:335-390
RRQKRMIKNRESAARSRARKQAYTLELEAEVAQLKEQNEELQRKQVEIIEKQKKQL
>BjuA005478 domain:54-113
KEYRSLKRLLRNRVSAQQARERKKVYVSDLESRANELQNNNDELEEKISTLMNENTMLRK
>BjuA040759 domain:218-280
ERELKRQKRKQSNRESARRSRLRKQAECEQLQQRVESLTSENQSLRDELQRLSGECEKLK
TQN
>BjuA008307 domain:79-137
RKQRRMISNRESARRSRMRKQRHLDELWSQVMWFRVENYQLLDKLNNLSESHEKVLQEN
>BjuA015073 domain:156-205
VKRVKRMLSNRESARRSRRRKQAHLNELETQVSQLRVENSNLMKGLTDVT
>BjuA032576 domain:86-144
RKQRRMLSNRESARRSRMRKQRHLDELWSQVIRLRNENNCLIDKLNRVSETQDSVLKEN
>BjuA041107 domain:82-144
EKETKRLKRLLRNRVSAQQARERKKAYLGELETRVKDLENRNSELDERLSTLQNENHMLR
QIL
>BjuA041305 domain:73-131
DRKQRRMVSNRESARRSRMRKQRHLDELLSQVAWLRSENQQLLDKLNQASDSNDLVLQE
>BjuA010437 domain:219-271
VKRARRMLSNRESARRSRRRKQEQMSGLDSQVGQLRGEHATMLKRLSEVTQKF
>BjuA012575 domain:77-136
KEYRSLKRLLRNRVSAQQARERKKVYVSDLESRANELQNNNEQLEEKISTLMNENTMLRK
>BjuA012577 domain:77-136
KEYRSLKRLLRNRVSAQQARERKKVYVSDLESRANELQNNNEQLEEKISTLMNENTMLRK
>BjuA042006 domain:298-360
ERELKRQRRKQTNREAAQRSRLRKEAEFDQLAQYTEVLSAENASLRAEMNRLKSQREELT
SEN
>BjuA042224 domain:53-111
RRAKRMVSNRESARRSRMRKKKQIEELQQQVEQLMILNHNLSEKVINLLESNHQILQEN
>BjuA014675 domain:199-242
RKQKRMIKNRESAARSRARKQAYTQELEIKVSRLEEENERLRRQ
>BjuA014686 domain:73-132
EKRDARLVRNRESALVSRQRRKHYVEELEDKVKSLQSVITDLNSKVSYFMSENASLRHKV
>BjuA015229 domain:375-424
HSDSSNKRRPCGNREAVRKYREKKKARTAYLEDEVKRLQSMNEFLLRKLQ
>BjuA016969 domain:100-160
NVKRQRRKQSNRESARRSRLRKQAECDELAQRAEVLNEENASLREEINKLRSQCEELTSE
N
>BjuA017309 domain:185-246
DEKKKRARLMRNRESAQLSRQRKKHYVEELEEKVKSMHSAITDLNGKISYFMAENAALRQ
QL
>BjuA017316 domain:204-246
RKQKRMIKNRESASRSRARKQAYTQELEIKVSSLEEENQKLRR
>BjuA006024 domain:261-323
ERELKRERRKQSNRESARRSRLRKQAETEELARKVEALTAENMALRSELNQLNEKSNNLR
GAN
>BjuA018344 domain:288-349
REIKRQKRKQSNRESARRSRLRKQAECDELAQRAELLNEENATLRAEINKLKSQCDELTS
EN
>BjuA018972 domain:357-405
RRQRRMIKNRESAARSRARKQAYTVELEAELNQLKEENAQLKHALGELE
>BjuA043003 domain:212-253
MQKKMIKNRESAARSRARKQVYTHELEIKVSSLEEENKKLRR
>BjuA021448 domain:288-341
RRQKRMIKNRESAARSRARKQAYTLELEAEIENLKQLNQDLQRKQAEIMKTQKN
>BjuA024129 domain:80-138
RKQRRMISNRESARRSRMRKQRHLDELWSQVMWLRIENHQLLDKLNNLSESHEKVLQEN
>BjuA025064 domain:182-242
AAAQRQRRMIKNRESAARSRERKQAYQVELETLAAKLEEENEKLSVEIEEKRKERYQKLM
E
>BjuA025542 domain:311-367
RRQRRMIKNRESAARSRARKQAYTVELEAEVAKLKEENQELQRKQAKIMEMQKNQEM
>BjuA025558 domain:306-362
RRQRRMIKNRESAARSRARKQAYTVELEAEVAKLKEENEELQRKQAKIMEMQKNQEM
>BjuA026586 domain:188-231
RKQKRMIKNRESAARSRARKQAYTHELEINVSRLEEENERLRRQ
>BjuA026652 domain:88-138
RKQRRMISNRESARRSRMRKQRHLDELWSQVIRLRTDNHCLIDKLNRVSES
>BjuA028313 domain:251-303
RRQRRMIKNRESAARSRARRQAYTVELELELNQLTEENMKLKKIVEENDKKRR
>BjuA043791 domain:221-283
ERELKRQKRKQSNRESARRSRLRKQAECEQLQQRVESLTSENQSLRDELQRLSGECEKLK
TEN
>BjuA001569 domain:76-134
RRARRVVSNRESARRSRMRKKKQIEELQQQVEQLMVLNHNLSEKVINLLESNHQIIQEN
>BjuA031472 domain:198-252
DVKKSRRMLSNRESARRSRRRKQEQTCDLETQVNELKGEHSSLLKQLSNMNHKYD
>BjuA036326 domain:25-83
RKRKRMISNRESARRSRMRKQKQLGDLINEVTVLKNDNAKITEQVDAATRKYVEMESRN
>BjuA044074 domain:89-140
RKQRRMISNRESARRSRMRKQRHLDELWSQVIRLRTDNHCLIDKLNRVSESH
>BjuA046946 domain:86-144
RKQRRMLSNRESARRSRMRKQRHLDELWSQVIRLRNENNRLIEKLIRVSDTQDNVLKEN
>BjuA047038 domain:244-306
ERELKRQRRKESNRESARRSRLRKQAECDELAQRADVLNGENASLRAEINKLRSQYEELV
AEN
>BjuA037531 domain:181-239
AAAQRQKRMIKNRESAARSRERKQAYQVELETLAAKLERENEQLLKEIEEKTRERYKNL
>BjuA044741 domain:426-488
EKETKRLKRLLRNRVSAQQARERKKAYLGELENRVKDLENRNSELEERLSTLQNENQMLR
QIL
>BjuA044794 domain:72-129
RKQRRMVSNRESARRSRMRKQRHLDELLSQVAWLRSENHQLLEKLNQASNSNDLVLQE
>BjuB008492 domain:77-136
KEYRSLKRLLRNRVSAQQARERKKVYVSDLESRANELQNNNEQLEEKISTLMNENTMLRK
>BjuB039707 domain:73-131
RRARRIVSNRESARRSRMRKKKQIEELQQQVEHLMILNHNLSEKVINLLESNHQIIQEN
>BjuB009536 domain:82-144
EKETKRLKRLLRNRVSAQQARERKKAYLGELENRVKDLENKNSELEERLSTLQNENQMLR
QIL
>BjuB013140 domain:74-126
RKQRRMVSNRESARRSRMRKQRHLDELLSQVAWLRSENQQLLDKLNQASDSNE
>BjuB040792 domain:216-278
ERELKRQKRKQSNRESARRSRLRKQAECEQLQQKVESLTSENQSLRDELQRLSSECEQLK
TEN
>BjuB045319 domain:352-409
RRQKRMIKNRESAARSRARKQAYTLELEAEVAQLKEQNEELLRKQVEIMEKQKKQLLE
>BjuB016538 domain:225-276
VKRARRMLSNRESARRSRRRKQEQMNELDSQVGQLRGEHSTLLKRLSDVNQK
>BjuB016810 domain:245-307
ERELKRERRKQSNRESARRSRLRKQAETEELARKVEALTAENMALRSELNQLNEKSDKLR
GAN
>BjuB041251 domain:294-356
ERELKRQRRKESNREAAQRSSLRKQAEFDKLAQYTEVLNAENASLRAEMNRLKSQREGLT
SEN
>BjuB046236 domain:233-286
VKRARRMLSNRESARRSRRRKQEQMNEFDTQVNQLRTEHSTLLSRLSDMNQKYD
>BjuB020302 domain:301-362
REVKRQKRKQSNRESARRSRLRKQAECDELAQRAELLNEENASLRAEINRLKSQCEELTS
EN
>BjuB020303 domain:79-140
REIKRQKRKQSNRESARRSRLRKQAECDELAQRAELFNEENASLRAEINRLKSPCEELTS
EN
>BjuB021273 domain:189-247
AAAQRQKRMIKNRESAARSRERKQAYQVELETMAAKLEQENEQLLKEIEEKTRERYKNL
>BjuB022206 domain:21-79
RKRKRMISNRESARRSRMRKQKQLGDLINEVTVLKNDNAKIAEQVDAATRKYVEMESKN
>BjuB028919 domain:84-144
EEEEKRRARLVRNRESALLSRQRRKHYVEELEDKVKSLQSVITDLNSKVSYFMSENATLR
H
>BjuB041699 domain:367-415
RRQRRMIKNRESAARSRARKQAYTVELEAELNQLKEENAQLKHALGELE
>BjuB026592 domain:141-197
RQRRKQSNRESARRSRLSKQAECNELGQRAEVLNEENASLRAEINKLRSQCEELTSG
>BjuB041950 domain:221-283
ERELKRQKRKQSNRESARRSRLRKQAECEQLQQRVESLTSENQSLRDELQRLSGECEKLK
TEN
>BjuB042043 domain:209-251
RKQKRMIKNRESASRSRARKQAYTQELEIKVSSLEEENQKLRR
>BjuB027387 domain:85-143
RKQRRMLSNRESARRSRMRKQRHLDELWSHVIRLRNENNCLIDKLNRVSETQDSVLKEN
>BjuB027759 domain:57-115
RNQRRMLSNRESARRSRMRKQRHLDELWSQVIRLRNENNSLIDKLNRVSETQNSVLKEN
>BjuB028673 domain:29-86
RKRKRMLSNRESARRSRMRKQKHVDDLTVQINQLSNDNRQILTSLTVTTQHYMKIQAE
>BjuB042879 domain:79-137
RKQRRMISNRESARRSRMRKQRHLDELWSQVMWFRVENHQLLDKLNKLSESHEKVLQEN
>BjuB042975 domain:154-201
VKRVKRMLSNRESARRSRRRKQAHLSELETQVSQLRVENSKLMKGLTD
>BjuB047102 domain:295-347
RRQKRMIKNRESAARSRARKQAYTLELEAEIENLKQLNQDLKRKQAEIVKTQK
>BjuB019686 domain:196-250
DVKKSRRMLSNRESARRSRRRKQEQTCDLETQVNELKGEHSSLLKQLSNMNHKYD
>BjuB009816 domain:87-149
EKETKRLKRLLRNRVSAQQARERKKAYLGELENRVKDLENRNSELEERLSTLQNENQMLR
QIL
>BjuB036859 domain:215-274
AAAQRQRRMIKNRESAARSRERKQAYQVELETLAAKLEEENEKLSVEIEEKRKERYQRLM
>BjuB037545 domain:161-209
VKRVKRMLSNRESARRSRRRKQAHLSELETQVSELRVENSNLMKGLTDV
>BjuB037744 domain:71-129
RRAKRMVSNRESARRSRMRKKKQIEELQQQVEQLMILNHNLSEKVINLLESNHQMLQEN
>BjuB038400 domain:226-269
RKQKRMIKNRESAARSRARKQAYTHELEIKVSRLEEENERLKRQ
>BjuB044565 domain:80-138
RKQRRMISNRESARRSRMRKQRHLDELWSQVMWLRIENHQLLDKLNNLSESHEKVLQEN
>BjuB048226 domain:85-137
RKQRRMISNRESARRSRMRKQRHLDELWSQVIRLRTDNHCLIDKLNNVSESHE
>BjuO004809 domain:25-83
RKRKRMISNRESARRSRMRKQKQLGDLINEVTVLKNDNAKITEQVDAATRKYVEMESRN
>BjuO002525 domain:327-375
RRQRRMIKNRESAARSRARKQAYTVELEAELNQLKEENAQLKHALGELE
>BjuO002570 domain:27-82
RKRKRMLSNRESARRSRMRKQKHIDDLTAQINQLSSDNRQILTSLTVTSQLYTKIQ
>BjuO009504 domain:89-140
RKQRRMISNRESARRSRMRKQRHLDELWSQVIRLRTDNHCLIDKLNRVSESH
>BjuO002133 domain:259-321
ERELKRERRKQSNRESARRSRLRKQAETEELARKVEALTAENMALRSELNQLSEKSDKLR
GAN
>BjuO000631 domain:51-99
SDGSNKRRSCGNREAVRKYREKKKARTAYLEDEVKRLQSMNEFLLRKLQ
>BjuO010363 domain:166-224
KKKARLVRNRESAQLSRQRKKHYVEELEEKVKHMHCTITDLNGKISYFMAENASLRQQL
>BjuO010366 domain:212-256
RRQKRMIKNRESAARSRARKQAYTHELEIKVSSLEEENEKLRRLK
>BjuO010482 domain:253-315
ERELKRQRRKQSNRESARRSRLRKQAECDELAQRADVLNGENASLRAEINKLKGQYEELL
AEN
