# Supplementary material for: Genome-wide systematic characterization of bZIP transcription factors and their expression profiles during stem in tumorous stem mustard
Source: PeerJ. 2026 Jan 14;14:e20518. doi: 10.7717/peerj.20518 (PMC12811965; doi:10.7717/peerj.20518)
Supplement: Supplemental Information 17 [file peerj-14-20518-s017.zip › bzip raw file/hmmersearch/bZIP_hitdata.txt]

#Batch CD-search tool	NIH/NLM/NCBI
#cdsid	QM3-qcdsearch-19FBDDA89E701A26-169445E773A7D0D1
#datatype	hitsFull Results
#status	0
#Start time	2020-04-10T07:41:39	Run time	0:00:03:14
#status	success

Query	Hit type	PSSM-ID	From	To	E-Value	Bitscore	Accession	Short name	Incomplete	Superfamily
Q#1 - >BjuA001111	specific	269851	192	240	2.06753e-21	85.3192	cd14703	bZIP_plant_RF2	 - 	cl21462
Q#1 - >BjuA001111	superfamily	389750	192	240	2.06753e-21	85.3192	cl21462	bZIP superfamily	 - 	 - 
Q#1 - >BjuA001111	specific	197664	189	250	1.79674e-12	61.4259	smart00338	BRLZ	 - 	cl21462
Q#1 - >BjuA001111	non-specific	269850	192	240	1.21938e-08	50.225	cd14702	bZIP_plant_GBF1	 - 	cl21462
Q#1 - >BjuA001111	non-specific	269852	192	240	1.23028e-07	47.569	cd14704	bZIP_HY5-like	 - 	cl21462
Q#1 - >BjuA001111	non-specific	269855	191	240	4.13684e-07	46.152	cd14707	bZIP_plant_BZIP46	 - 	cl21462
Q#1 - >BjuA001111	non-specific	269834	192	240	4.20201e-07	45.9993	cd14686	bZIP	 - 	cl21462
Q#1 - >BjuA001111	non-specific	333897	191	250	1.05914e-06	45.4425	pfam00170	bZIP_1	 - 	cl21462
Q#1 - >BjuA001111	non-specific	269838	191	239	3.78565e-05	40.6924	cd14690	bZIP_CREB1	 - 	cl21462
Q#1 - >BjuA001111	non-specific	269833	191	264	4.57228e-05	40.2419	cd12193	bZIP_GCN4	 - 	cl21462
Q#1 - >BjuA001111	non-specific	269835	191	258	6.05382e-05	40.2044	cd14687	bZIP_ATF2	 - 	cl21462
Q#1 - >BjuA001111	non-specific	369482	189	240	6.75241e-05	39.9042	pfam07716	bZIP_2	 - 	cl21462
Q#1 - >BjuA001111	non-specific	269839	191	245	0.000304267	37.958	cd14691	bZIP_XBP1	 - 	cl21462
Q#1 - >BjuA001111	non-specific	269874	192	235	0.000683593	36.8084	cd14812	bZIP_u3	 - 	cl21462
Q#1 - >BjuA001111	non-specific	269844	188	257	0.00140095	36.4042	cd14696	bZIP_Jun	 - 	cl21462
Q#1 - >BjuA001111	non-specific	371603	205	287	0.00239759	37.6823	pfam11559	ADIP	N	cl23720
Q#1 - >BjuA001111	superfamily	390044	205	287	0.00239759	37.6823	cl23720	RILP-like superfamily	N	 - 
Q#1 - >BjuA001111	non-specific	269858	191	227	0.00273586	35.2338	cd14710	bZIP_HAC1-like	C	cl21462
Q#1 - >BjuA001111	non-specific	368153	216	271	0.00342616	38.42	pfam04849	HAP1_N	N	cl25919
Q#1 - >BjuA001111	superfamily	368153	216	271	0.00342616	38.42	cl25919	HAP1_N superfamily	N	 - 
Q#1 - >BjuA001111	non-specific	370001	215	285	0.00362172	37.5964	pfam08614	ATG16	N	cl25514
Q#1 - >BjuA001111	superfamily	370001	215	285	0.00362172	37.5964	cl25514	ATG16 superfamily	N	 - 
Q#1 - >BjuA001111	non-specific	269845	191	240	0.00398153	35.4366	cd14697	bZIP_Maf	 - 	cl21462
Q#1 - >BjuA001111	non-specific	370001	183	270	0.00676918	36.826	pfam08614	ATG16	N	cl25514
Q#1 - >BjuA001111	superfamily	370001	183	270	0.00676918	36.826	cl25514	ATG16 superfamily	N	 - 
Q#1 - >BjuA001111	non-specific	225471	231	288	0.00707322	35.7801	COG2919	FtsB	N	cl11433
Q#1 - >BjuA001111	superfamily	386109	231	288	0.00707322	35.7801	cl11433	DivIC superfamily	N	 - 
Q#1 - >BjuA001111	non-specific	269847	191	239	0.0095407	33.7728	cd14699	bZIP_Fos_like	 - 	cl21462
Q#2 - >BjuA001569	specific	269850	77	128	1.16237e-14	64.8626	cd14702	bZIP_plant_GBF1	 - 	cl21462
Q#2 - >BjuA001569	superfamily	389750	77	128	1.16237e-14	64.8626	cl21462	bZIP superfamily	 - 	 - 
Q#2 - >BjuA001569	specific	197664	73	135	7.68229e-13	60.2703	smart00338	BRLZ	 - 	cl21462
Q#2 - >BjuA001569	non-specific	333897	76	135	1.13152e-10	54.6873	pfam00170	bZIP_1	 - 	cl21462
Q#2 - >BjuA001569	non-specific	269851	77	129	1.21874e-09	51.4216	cd14703	bZIP_plant_RF2	 - 	cl21462
Q#2 - >BjuA001569	non-specific	269855	76	127	6.1804e-09	50.004	cd14707	bZIP_plant_BZIP46	 - 	cl21462
Q#2 - >BjuA001569	non-specific	269834	77	128	1.03734e-08	49.0809	cd14686	bZIP	 - 	cl21462
Q#2 - >BjuA001569	non-specific	269871	74	120	2.7696e-08	48.0105	cd14809	bZIP_AUREO-like	 - 	cl21462
Q#2 - >BjuA001569	non-specific	269852	77	128	3.09342e-07	45.2578	cd14704	bZIP_HY5-like	 - 	cl21462
Q#2 - >BjuA001569	non-specific	369482	72	123	3.56307e-07	44.9118	pfam07716	bZIP_2	 - 	cl21462
Q#2 - >BjuA001569	non-specific	269833	72	110	1.89598e-06	42.9383	cd12193	bZIP_GCN4	C	cl21462
Q#2 - >BjuA001569	non-specific	269874	77	120	4.55953e-06	42.2012	cd14812	bZIP_u3	 - 	cl21462
Q#2 - >BjuA001569	non-specific	269856	79	109	1.13733e-05	41.1307	cd14708	bZIP_HBP1b-like	C	cl21462
Q#2 - >BjuA001569	non-specific	269839	74	129	1.18661e-05	41.0396	cd14691	bZIP_XBP1	 - 	cl21462
Q#2 - >BjuA001569	non-specific	269835	76	125	1.26109e-05	40.9748	cd14687	bZIP_ATF2	 - 	cl21462
Q#2 - >BjuA001569	non-specific	269838	76	120	3.91213e-05	39.5368	cd14690	bZIP_CREB1	 - 	cl21462
Q#2 - >BjuA001569	non-specific	269847	76	125	4.40886e-05	39.5508	cd14699	bZIP_Fos_like	 - 	cl21462
Q#2 - >BjuA001569	non-specific	269836	72	137	0.000104205	38.4698	cd14688	bZIP_YAP	 - 	cl21462
Q#2 - >BjuA001569	non-specific	269873	77	109	0.000137005	37.9705	cd14811	bZIP_u2	C	cl21462
Q#2 - >BjuA001569	non-specific	269848	77	125	0.000142621	38.0296	cd14700	bZIP_ATF6	 - 	cl21462
Q#2 - >BjuA001569	non-specific	269853	73	138	0.000177535	37.8959	cd14705	bZIP_Zip1	 - 	cl21462
Q#2 - >BjuA001569	non-specific	269858	76	128	0.000203245	37.545	cd14710	bZIP_HAC1-like	 - 	cl21462
Q#2 - >BjuA001569	non-specific	269841	75	123	0.000568704	36.381	cd14693	bZIP_CEBP	 - 	cl21462
Q#2 - >BjuA001569	non-specific	269837	76	127	0.000823464	35.9738	cd14689	bZIP_CREB3	 - 	cl21462
Q#2 - >BjuA001569	non-specific	269840	75	123	0.00117744	35.6298	cd14692	bZIP_ATF4	C	cl21462
Q#2 - >BjuA001569	non-specific	269861	72	120	0.00127153	35.5215	cd14713	bZIP_CEBPG	C	cl21462
Q#2 - >BjuA001569	non-specific	269857	80	107	0.0034284	34.2293	cd14709	bZIP_CREBL2	C	cl21462
Q#3 - >BjuA002075	specific	260004	591	662	2.69315e-22	92.9165	cd09272	RNase_HI_RT_Ty1	 - 	cl14782
Q#3 - >BjuA002075	superfamily	387386	591	662	2.69315e-22	92.9165	cl14782	RNase_H_like superfamily	 - 	 - 
Q#3 - >BjuA002075	specific	269852	155	206	6.29887e-18	77.6146	cd14704	bZIP_HY5-like	 - 	cl21462
Q#3 - >BjuA002075	superfamily	389750	155	206	6.29887e-18	77.6146	cl21462	bZIP superfamily	 - 	 - 
Q#3 - >BjuA002075	specific	197664	150	214	6.99408e-16	72.2115	smart00338	BRLZ	 - 	cl21462
Q#3 - >BjuA002075	non-specific	269874	155	219	1.53073e-13	65.3132	cd14812	bZIP_u3	 - 	cl21462
Q#3 - >BjuA002075	non-specific	269834	155	212	1.53147e-12	62.1777	cd14686	bZIP	 - 	cl21462
Q#3 - >BjuA002075	non-specific	269851	156	206	6.49667e-12	60.6664	cd14703	bZIP_plant_RF2	 - 	cl21462
Q#3 - >BjuA002075	non-specific	269873	155	194	1.26625e-10	56.8452	cd14811	bZIP_u2	C	cl21462
Q#3 - >BjuA002075	non-specific	269835	154	214	1.72825e-10	56.768	cd14687	bZIP_ATF2	 - 	cl21462
Q#3 - >BjuA002075	non-specific	269848	155	212	1.00549e-09	54.208	cd14700	bZIP_ATF6	 - 	cl21462
Q#3 - >BjuA002075	non-specific	269871	155	218	1.47888e-09	53.7885	cd14809	bZIP_AUREO-like	 - 	cl21462
Q#3 - >BjuA002075	non-specific	333897	154	213	4.43163e-09	52.7613	pfam00170	bZIP_1	 - 	cl21462
Q#3 - >BjuA002075	non-specific	269837	154	213	5.17853e-09	52.5374	cd14689	bZIP_CREB3	 - 	cl21462
Q#3 - >BjuA002075	non-specific	269857	154	194	2.22988e-08	50.7929	cd14709	bZIP_CREBL2	C	cl21462
Q#3 - >BjuA002075	non-specific	369482	151	211	3.11631e-08	50.3046	pfam07716	bZIP_2	 - 	cl21462
Q#3 - >BjuA002075	non-specific	269838	154	211	5.25324e-08	49.5519	cd14690	bZIP_CREB1	C	cl21462
Q#3 - >BjuA002075	non-specific	269850	155	211	7.27759e-08	49.0694	cd14702	bZIP_plant_GBF1	 - 	cl21462
Q#3 - >BjuA002075	non-specific	269856	154	194	1.54635e-06	45.3679	cd14708	bZIP_HBP1b-like	C	cl21462
Q#3 - >BjuA002075	non-specific	269858	158	206	3.37765e-06	44.4786	cd14710	bZIP_HAC1-like	 - 	cl21462
Q#3 - >BjuA002075	non-specific	269853	151	209	1.12459e-05	42.9035	cd14705	bZIP_Zip1	 - 	cl21462
Q#3 - >BjuA002075	non-specific	269836	150	211	1.42739e-05	43.0922	cd14688	bZIP_YAP	 - 	cl21462
Q#3 - >BjuA002075	non-specific	269855	154	211	3.22454e-05	41.5296	cd14707	bZIP_plant_BZIP46	C	cl21462
Q#3 - >BjuA002075	non-specific	269872	155	205	5.17306e-05	41.0924	cd14810	bZIP_u1	 - 	cl21462
Q#3 - >BjuA002075	non-specific	269839	149	212	8.79249e-05	40.6544	cd14691	bZIP_XBP1	C	cl21462
Q#3 - >BjuA002075	non-specific	269847	154	214	0.000321681	39.1656	cd14699	bZIP_Fos_like	 - 	cl21462
Q#3 - >BjuA002075	non-specific	269833	150	205	0.000457936	38.3159	cd12193	bZIP_GCN4	 - 	cl21462
Q#3 - >BjuA002075	non-specific	269844	153	213	0.00102411	37.5598	cd14696	bZIP_Jun	 - 	cl21462
Q#3 - >BjuA002075	non-specific	269854	161	194	0.0012237	37.2339	cd14706	bZIP_CREBZF	C	cl21462
Q#4 - >BjuA002828	specific	269850	139	185	4.83508e-18	74.8777	cd14702	bZIP_plant_GBF1	 - 	cl21462
Q#4 - >BjuA002828	superfamily	389750	139	185	4.83508e-18	74.8777	cl21462	bZIP superfamily	 - 	 - 
Q#4 - >BjuA002828	specific	197664	136	198	9.58605e-15	66.8187	smart00338	BRLZ	 - 	cl21462
Q#4 - >BjuA002828	non-specific	269855	138	178	3.19602e-10	54.2412	cd14707	bZIP_plant_BZIP46	C	cl21462
Q#4 - >BjuA002828	non-specific	269834	139	183	2.25946e-09	51.7773	cd14686	bZIP	 - 	cl21462
Q#4 - >BjuA002828	non-specific	333897	138	182	4.91071e-08	48.5241	pfam00170	bZIP_1	C	cl21462
Q#4 - >BjuA002828	non-specific	269833	137	183	4.41223e-07	45.6347	cd12193	bZIP_GCN4	 - 	cl21462
Q#4 - >BjuA002828	non-specific	269851	139	184	5.76928e-07	45.2584	cd14703	bZIP_plant_RF2	 - 	cl21462
Q#4 - >BjuA002828	non-specific	269874	139	182	6.14456e-07	45.2828	cd14812	bZIP_u3	 - 	cl21462
Q#4 - >BjuA002828	non-specific	269847	138	178	6.92136e-07	45.3288	cd14699	bZIP_Fos_like	C	cl21462
Q#4 - >BjuA002828	non-specific	269838	138	183	1.64411e-06	44.1592	cd14690	bZIP_CREB1	 - 	cl21462
Q#4 - >BjuA002828	non-specific	269852	139	184	2.06992e-06	43.717	cd14704	bZIP_HY5-like	 - 	cl21462
Q#4 - >BjuA002828	non-specific	269873	139	178	3.29933e-06	42.978	cd14811	bZIP_u2	C	cl21462
Q#4 - >BjuA002828	non-specific	269871	139	183	4.37096e-06	42.6178	cd14809	bZIP_AUREO-like	 - 	cl21462
Q#4 - >BjuA002828	non-specific	369482	135	183	3.30594e-05	40.2894	pfam07716	bZIP_2	 - 	cl21462
Q#4 - >BjuA002828	non-specific	269856	141	171	8.79545e-05	39.2047	cd14708	bZIP_HBP1b-like	C	cl21462
Q#4 - >BjuA002828	non-specific	269872	139	183	0.000262174	37.6256	cd14810	bZIP_u1	 - 	cl21462
Q#4 - >BjuA002828	non-specific	269844	137	191	0.000509905	37.1746	cd14696	bZIP_Jun	 - 	cl21462
Q#4 - >BjuA002828	non-specific	269836	137	199	0.000645105	36.929	cd14688	bZIP_YAP	 - 	cl21462
Q#4 - >BjuA002828	non-specific	269848	139	178	0.000881592	36.1036	cd14700	bZIP_ATF6	C	cl21462
Q#4 - >BjuA002828	non-specific	269840	137	178	0.000894346	36.4002	cd14692	bZIP_ATF4	C	cl21462
Q#4 - >BjuA002828	non-specific	269839	133	178	0.00110395	36.032	cd14691	bZIP_XBP1	C	cl21462
Q#4 - >BjuA002828	non-specific	269854	141	183	0.0020485	35.3079	cd14706	bZIP_CREBZF	 - 	cl21462
Q#4 - >BjuA002828	non-specific	269849	136	178	0.00225947	35.525	cd14701	bZIP_BATF	C	cl21462
Q#4 - >BjuA002828	non-specific	269842	137	182	0.00290641	34.9986	cd14694	bZIP_NFIL3	C	cl21462
Q#4 - >BjuA002828	non-specific	269869	138	180	0.00341844	35.029	cd14721	bZIP_Fos	C	cl21462
Q#4 - >BjuA002828	non-specific	269835	138	178	0.00392431	34.8116	cd14687	bZIP_ATF2	C	cl21462
Q#4 - >BjuA002828	non-specific	269857	138	178	0.00802054	33.8441	cd14709	bZIP_CREBL2	C	cl21462
Q#5 - >BjuA003230	specific	269855	335	389	2.05461e-24	95.0724	cd14707	bZIP_plant_BZIP46	 - 	cl21462
Q#5 - >BjuA003230	superfamily	389750	335	389	2.05461e-24	95.0724	cl21462	bZIP superfamily	 - 	 - 
Q#5 - >BjuA003230	specific	197664	334	390	4.66472e-15	69.1299	smart00338	BRLZ	 - 	cl21462
Q#5 - >BjuA003230	non-specific	269850	336	386	4.01678e-13	63.3218	cd14702	bZIP_plant_GBF1	 - 	cl21462
Q#5 - >BjuA003230	non-specific	269834	336	378	1.22241e-11	59.0961	cd14686	bZIP	 - 	cl21462
Q#5 - >BjuA003230	non-specific	333897	335	390	5.47476e-11	57.7689	pfam00170	bZIP_1	 - 	cl21462
Q#5 - >BjuA003230	non-specific	269874	336	376	1.65167e-10	56.0684	cd14812	bZIP_u3	C	cl21462
Q#5 - >BjuA003230	non-specific	269852	336	378	2.46119e-10	55.6582	cd14704	bZIP_HY5-like	 - 	cl21462
Q#5 - >BjuA003230	non-specific	269848	336	385	7.62625e-10	54.208	cd14700	bZIP_ATF6	 - 	cl21462
Q#5 - >BjuA003230	non-specific	269838	335	383	6.62112e-09	51.4779	cd14690	bZIP_CREB1	 - 	cl21462
Q#5 - >BjuA003230	non-specific	269873	336	377	1.10599e-08	50.682	cd14811	bZIP_u2	C	cl21462
Q#5 - >BjuA003230	non-specific	369482	334	379	2.81493e-08	49.9194	pfam07716	bZIP_2	 - 	cl21462
Q#5 - >BjuA003230	non-specific	269851	336	388	4.40914e-08	49.1104	cd14703	bZIP_plant_RF2	 - 	cl21462
Q#5 - >BjuA003230	non-specific	269839	334	390	7.9087e-08	48.7435	cd14691	bZIP_XBP1	 - 	cl21462
Q#5 - >BjuA003230	non-specific	269837	335	390	8.5301e-08	48.6854	cd14689	bZIP_CREB3	 - 	cl21462
Q#5 - >BjuA003230	non-specific	269847	335	390	8.7098e-08	48.4104	cd14699	bZIP_Fos_like	 - 	cl21462
Q#5 - >BjuA003230	non-specific	269835	335	392	5.25284e-07	46.3676	cd14687	bZIP_ATF2	 - 	cl21462
Q#5 - >BjuA003230	non-specific	269833	342	375	1.89522e-06	44.4791	cd12193	bZIP_GCN4	C	cl21462
Q#5 - >BjuA003230	non-specific	269869	335	390	3.19825e-06	44.2738	cd14721	bZIP_Fos	 - 	cl21462
Q#5 - >BjuA003230	non-specific	269856	338	377	5.52405e-06	43.4419	cd14708	bZIP_HBP1b-like	C	cl21462
Q#5 - >BjuA003230	non-specific	269857	338	390	7.5143e-06	43.0889	cd14709	bZIP_CREBL2	 - 	cl21462
Q#5 - >BjuA003230	non-specific	269853	334	390	1.88445e-05	41.7479	cd14705	bZIP_Zip1	 - 	cl21462
Q#5 - >BjuA003230	non-specific	269840	334	390	5.43301e-05	40.6374	cd14692	bZIP_ATF4	 - 	cl21462
Q#5 - >BjuA003230	non-specific	269872	334	376	8.19368e-05	39.9368	cd14810	bZIP_u1	C	cl21462
Q#5 - >BjuA003230	non-specific	269842	334	382	9.39166e-05	40.0062	cd14694	bZIP_NFIL3	 - 	cl21462
Q#5 - >BjuA003230	non-specific	269871	336	382	0.000176627	39.151	cd14809	bZIP_AUREO-like	 - 	cl21462
Q#5 - >BjuA003230	non-specific	269836	334	377	0.000179985	39.2402	cd14688	bZIP_YAP	C	cl21462
Q#5 - >BjuA003230	non-specific	367348	330	390	0.00023841	39.6308	pfam03131	bZIP_Maf	N	cl21462
Q#5 - >BjuA003230	non-specific	269854	338	389	0.00026509	38.3895	cd14706	bZIP_CREBZF	 - 	cl21462
Q#5 - >BjuA003230	non-specific	269875	336	388	0.000349091	38.1199	cd14813	bZIP_BmCbz-like	 - 	cl21462
Q#5 - >BjuA003230	non-specific	269845	330	377	0.000418816	38.5182	cd14697	bZIP_Maf	C	cl21462
Q#5 - >BjuA003230	non-specific	269868	333	392	0.00186443	36.5102	cd14720	bZIP_NFE2-like	 - 	cl21462
Q#5 - >BjuA003230	non-specific	269843	330	375	0.00205359	36.3761	cd14695	bZIP_HLF	 - 	cl21462
Q#5 - >BjuA003230	non-specific	269858	335	376	0.00209207	36.0042	cd14710	bZIP_HAC1-like	C	cl21462
Q#5 - >BjuA003230	non-specific	223783	329	391	0.00495467	37.6632	COG0711	AtpF	C	cl34015
Q#5 - >BjuA003230	superfamily	223783	329	391	0.00495467	37.6632	cl34015	AtpF superfamily	C	 - 
Q#5 - >BjuA003230	non-specific	269870	335	390	0.00504021	35.1307	cd14722	bZIP_ATF3	 - 	cl21462
Q#5 - >BjuA003230	non-specific	378817	321	395	0.00706302	38.916	pfam12128	DUF3584	NC	cl37832
Q#5 - >BjuA003230	superfamily	378817	321	395	0.00706302	38.916	cl37832	DUF3584 superfamily	NC	 - 
Q#5 - >BjuA003230	non-specific	269846	333	390	0.00757661	34.9202	cd14698	bZIP_CNC	 - 	cl21462
Q#5 - >BjuA003230	non-specific	366676	329	386	0.00851781	38.2402	pfam01496	V_ATPase_I	C	cl38044
Q#5 - >BjuA003230	superfamily	366676	329	386	0.00851781	38.2402	cl38044	V_ATPase_I superfamily	C	 - 
Q#6 - >BjuA005478	specific	269852	59	108	6.2219e-15	63.7474	cd14704	bZIP_HY5-like	 - 	cl21462
Q#6 - >BjuA005478	superfamily	389750	59	108	6.2219e-15	63.7474	cl21462	bZIP superfamily	 - 	 - 
Q#6 - >BjuA005478	non-specific	269835	60	117	2.72952e-10	52.1456	cd14687	bZIP_ATF2	 - 	cl21462
Q#6 - >BjuA005478	specific	197664	54	115	5.04635e-09	48.7144	smart00338	BRLZ	 - 	cl21462
Q#6 - >BjuA005478	non-specific	269851	59	109	9.08565e-09	47.9548	cd14703	bZIP_plant_RF2	 - 	cl21462
Q#6 - >BjuA005478	non-specific	269837	61	115	1.09582e-08	47.915	cd14689	bZIP_CREB3	 - 	cl21462
Q#6 - >BjuA005478	non-specific	269858	57	107	2.34929e-07	44.0934	cd14710	bZIP_HAC1-like	 - 	cl21462
Q#6 - >BjuA005478	non-specific	269834	60	108	3.76979e-07	43.6881	cd14686	bZIP	 - 	cl21462
Q#6 - >BjuA005478	non-specific	269838	60	106	6.06559e-07	43.3888	cd14690	bZIP_CREB1	 - 	cl21462
Q#6 - >BjuA005478	non-specific	269872	60	108	1.26472e-06	42.248	cd14810	bZIP_u1	 - 	cl21462
Q#6 - >BjuA005478	non-specific	269873	60	109	2.46407e-06	41.4373	cd14811	bZIP_u2	 - 	cl21462
Q#6 - >BjuA005478	non-specific	269839	59	112	3.28641e-06	41.4248	cd14691	bZIP_XBP1	 - 	cl21462
Q#6 - >BjuA005478	non-specific	333897	53	113	1.16864e-05	40.0497	pfam00170	bZIP_1	 - 	cl21462
Q#6 - >BjuA005478	non-specific	269874	61	102	1.34086e-05	39.5048	cd14812	bZIP_u3	 - 	cl21462
Q#6 - >BjuA005478	non-specific	269847	57	115	3.48545e-05	38.7804	cd14699	bZIP_Fos_like	 - 	cl21462
Q#6 - >BjuA005478	non-specific	269848	61	115	7.9992e-05	37.6444	cd14700	bZIP_ATF6	 - 	cl21462
Q#6 - >BjuA005478	non-specific	269850	59	107	0.000129463	37.1282	cd14702	bZIP_plant_GBF1	 - 	cl21462
Q#6 - >BjuA005478	non-specific	269836	60	115	0.000243199	36.5438	cd14688	bZIP_YAP	 - 	cl21462
Q#6 - >BjuA005478	non-specific	369482	64	107	0.00043824	35.667	pfam07716	bZIP_2	 - 	cl21462
Q#6 - >BjuA005478	non-specific	269833	59	109	0.00053587	35.6195	cd12193	bZIP_GCN4	 - 	cl21462
Q#6 - >BjuA005478	non-specific	269844	63	104	0.00115268	34.8634	cd14696	bZIP_Jun	C	cl21462
Q#6 - >BjuA005478	non-specific	269855	57	118	0.00210015	33.8256	cd14707	bZIP_plant_BZIP46	 - 	cl21462
Q#6 - >BjuA005478	non-specific	269857	60	104	0.00458578	33.0737	cd14709	bZIP_CREBL2	 - 	cl21462
Q#6 - >BjuA005478	non-specific	269841	53	112	0.00751999	32.529	cd14693	bZIP_CEBP	 - 	cl21462
Q#6 - >BjuA005478	non-specific	269854	58	111	0.00798394	32.6115	cd14706	bZIP_CREBZF	 - 	cl21462
Q#7 - >BjuA006024	specific	369512	1	96	1.52822e-44	148.66	pfam07777	MFMR	 - 	cl06693
Q#7 - >BjuA006024	superfamily	369512	1	96	1.52822e-44	148.66	cl06693	MFMR superfamily	 - 	 - 
Q#7 - >BjuA006024	specific	197664	261	324	1.41601e-23	92.2419	smart00338	BRLZ	 - 	cl21462
Q#7 - >BjuA006024	superfamily	389750	261	324	1.41601e-23	92.2419	cl21462	bZIP superfamily	 - 	 - 
Q#7 - >BjuA006024	specific	333897	261	323	3.12358e-23	91.6665	pfam00170	bZIP_1	 - 	cl21462
Q#7 - >BjuA006024	specific	269850	266	317	4.96293e-22	87.9745	cd14702	bZIP_plant_GBF1	 - 	cl21462
Q#7 - >BjuA006024	non-specific	269834	266	315	3.64046e-15	69.1113	cd14686	bZIP	 - 	cl21462
Q#7 - >BjuA006024	non-specific	374656	130	192	8.02391e-13	64.8589	pfam16596	MFMR_assoc	C	cl24974
Q#7 - >BjuA006024	superfamily	374656	130	192	8.02391e-13	64.8589	cl24974	MFMR_assoc superfamily	C	 - 
Q#7 - >BjuA006024	non-specific	269839	263	320	1.2031e-11	59.1439	cd14691	bZIP_XBP1	 - 	cl21462
Q#7 - >BjuA006024	non-specific	369482	263	313	2.84581e-11	58.0086	pfam07716	bZIP_2	 - 	cl21462
Q#7 - >BjuA006024	non-specific	269835	265	320	3.99099e-11	57.9236	cd14687	bZIP_ATF2	 - 	cl21462
Q#7 - >BjuA006024	non-specific	269847	265	320	4.09826e-11	57.6552	cd14699	bZIP_Fos_like	 - 	cl21462
Q#7 - >BjuA006024	non-specific	269833	260	314	7.47125e-11	56.8055	cd12193	bZIP_GCN4	 - 	cl21462
Q#7 - >BjuA006024	non-specific	269871	262	311	8.53598e-11	56.4849	cd14809	bZIP_AUREO-like	 - 	cl21462
Q#7 - >BjuA006024	non-specific	269874	266	311	9.16188e-11	56.4536	cd14812	bZIP_u3	 - 	cl21462
Q#7 - >BjuA006024	non-specific	269838	265	315	5.96475e-10	54.1743	cd14690	bZIP_CREB1	 - 	cl21462
Q#7 - >BjuA006024	non-specific	269851	266	313	7.59705e-10	54.118	cd14703	bZIP_plant_RF2	 - 	cl21462
Q#7 - >BjuA006024	non-specific	269855	265	312	1.40313e-09	53.4708	cd14707	bZIP_plant_BZIP46	 - 	cl21462
Q#7 - >BjuA006024	non-specific	269857	265	319	1.6279e-09	53.1041	cd14709	bZIP_CREBL2	 - 	cl21462
Q#7 - >BjuA006024	non-specific	269852	266	313	1.12547e-08	50.6506	cd14704	bZIP_HY5-like	 - 	cl21462
Q#7 - >BjuA006024	non-specific	269837	264	331	2.88426e-08	49.841	cd14689	bZIP_CREB3	 - 	cl21462
Q#7 - >BjuA006024	non-specific	269843	262	320	9.19339e-08	48.3173	cd14695	bZIP_HLF	 - 	cl21462
Q#7 - >BjuA006024	non-specific	269836	265	326	2.39491e-07	47.3294	cd14688	bZIP_YAP	 - 	cl21462
Q#7 - >BjuA006024	non-specific	269840	265	322	3.38028e-07	46.8006	cd14692	bZIP_ATF4	 - 	cl21462
Q#7 - >BjuA006024	non-specific	269849	263	320	7.45809e-07	45.5402	cd14701	bZIP_BATF	 - 	cl21462
Q#7 - >BjuA006024	non-specific	371603	264	332	2.84682e-06	46.5419	pfam11559	ADIP	NC	cl23720
Q#7 - >BjuA006024	superfamily	390044	264	332	2.84682e-06	46.5419	cl23720	RILP-like superfamily	NC	 - 
Q#7 - >BjuA006024	non-specific	269848	266	315	3.51118e-06	43.4224	cd14700	bZIP_ATF6	 - 	cl21462
Q#7 - >BjuA006024	non-specific	269853	265	320	6.31146e-06	42.9035	cd14705	bZIP_Zip1	 - 	cl21462
Q#7 - >BjuA006024	non-specific	367348	263	326	8.98368e-06	43.4828	pfam03131	bZIP_Maf	N	cl21462
Q#7 - >BjuA006024	non-specific	269844	265	320	1.04477e-05	42.5674	cd14696	bZIP_Jun	 - 	cl21462
Q#7 - >BjuA006024	non-specific	269873	262	317	1.1096e-05	42.2076	cd14811	bZIP_u2	 - 	cl21462
Q#7 - >BjuA006024	non-specific	269841	265	321	1.13186e-05	42.5442	cd14693	bZIP_CEBP	 - 	cl21462
Q#7 - >BjuA006024	non-specific	269875	265	312	4.49913e-05	40.4311	cd14813	bZIP_BmCbz-like	 - 	cl21462
Q#7 - >BjuA006024	non-specific	370001	258	338	4.53937e-05	43.3744	pfam08614	ATG16	N	cl25514
Q#7 - >BjuA006024	superfamily	370001	258	338	4.53937e-05	43.3744	cl25514	ATG16 superfamily	N	 - 
Q#7 - >BjuA006024	non-specific	269870	265	319	6.21978e-05	40.5235	cd14722	bZIP_ATF3	 - 	cl21462
Q#7 - >BjuA006024	non-specific	269842	267	315	9.62222e-05	39.621	cd14694	bZIP_NFIL3	 - 	cl21462
Q#7 - >BjuA006024	non-specific	269856	265	311	0.000143954	39.2047	cd14708	bZIP_HBP1b-like	 - 	cl21462
Q#7 - >BjuA006024	non-specific	269872	266	312	0.000174279	38.7812	cd14810	bZIP_u1	 - 	cl21462
Q#7 - >BjuA006024	non-specific	269858	273	315	0.000229751	38.3154	cd14710	bZIP_HAC1-like	 - 	cl21462
Q#7 - >BjuA006024	non-specific	224259	260	352	0.000382222	41.5904	COG1340	COG1340	C	cl34231
Q#7 - >BjuA006024	superfamily	224259	260	352	0.000382222	41.5904	cl34231	COG1340 superfamily	C	 - 
Q#7 - >BjuA006024	non-specific	274009	262	331	0.000442679	42.3623	TIGR02169	SMC_prok_A	NC	cl37070
Q#7 - >BjuA006024	superfamily	274009	262	331	0.000442679	42.3623	cl37070	SMC_prok_A superfamily	NC	 - 
Q#7 - >BjuA006024	non-specific	269859	260	321	0.000634017	37.7326	cd14711	bZIP_CEBPA	 - 	cl21462
Q#7 - >BjuA006024	non-specific	269863	261	321	0.000721399	37.3742	cd14715	bZIP_CEBPE	 - 	cl21462
Q#7 - >BjuA006024	non-specific	269845	262	312	0.00102567	37.3626	cd14697	bZIP_Maf	C	cl21462
Q#7 - >BjuA006024	non-specific	369600	269	332	0.0012587	38.3574	pfam07926	TPR_MLP1_2	N	cl25510
Q#7 - >BjuA006024	superfamily	369600	269	332	0.0012587	38.3574	cl25510	TPR_MLP1_2 superfamily	N	 - 
Q#7 - >BjuA006024	non-specific	269869	265	319	0.00139448	36.5698	cd14721	bZIP_Fos	 - 	cl21462
Q#7 - >BjuA006024	non-specific	269865	264	315	0.00164988	36.5731	cd14717	bZIP_Maf_small	 - 	cl21462
Q#7 - >BjuA006024	non-specific	269860	260	320	0.00176297	36.6084	cd14712	bZIP_CEBPB	 - 	cl21462
Q#7 - >BjuA006024	non-specific	368701	285	330	0.00194087	36.4577	pfam06005	ZapB	N	cl11531
Q#7 - >BjuA006024	superfamily	386155	285	330	0.00194087	36.4577	cl11531	ZapB superfamily	N	 - 
Q#7 - >BjuA006024	non-specific	315477	257	316	0.00247503	35.5217	pfam12808	Mto2_bdg	 - 	cl15103
Q#7 - >BjuA006024	superfamily	315477	257	316	0.00247503	35.5217	cl15103	Mto2_bdg superfamily	 - 	 - 
Q#7 - >BjuA006024	non-specific	269854	273	313	0.00270048	35.6931	cd14706	bZIP_CREBZF	 - 	cl21462
Q#7 - >BjuA006024	non-specific	269867	268	320	0.00272794	35.9339	cd14719	bZIP_BACH	 - 	cl21462
Q#7 - >BjuA006024	non-specific	275056	255	336	0.00348288	38.0653	TIGR04211	SH3_and_anchor	NC	cl25512
Q#7 - >BjuA006024	superfamily	275056	255	336	0.00348288	38.0653	cl25512	SH3_and_anchor superfamily	NC	 - 
Q#7 - >BjuA006024	non-specific	226513	247	336	0.00395702	38.7384	COG4026	COG4026	NC	cl26606
Q#7 - >BjuA006024	superfamily	226513	247	336	0.00395702	38.7384	cl26606	COG4026 superfamily	NC	 - 
Q#7 - >BjuA006024	non-specific	372763	259	312	0.00482933	36.3865	pfam13863	DUF4200	N	cl38441
Q#7 - >BjuA006024	superfamily	372763	259	312	0.00482933	36.3865	cl38441	DUF4200 superfamily	N	 - 
Q#7 - >BjuA006024	non-specific	368554	258	308	0.00651954	36.9684	pfam05672	MAP7	C	cl38194
Q#7 - >BjuA006024	superfamily	368554	258	308	0.00651954	36.9684	cl38194	MAP7 superfamily	C	 - 
Q#7 - >BjuA006024	non-specific	178945	254	318	0.00868973	37.9079	PRK00247	PRK00247	N	cl31999
Q#7 - >BjuA006024	superfamily	178945	254	318	0.00868973	37.9079	cl31999	PRK00247 superfamily	N	 - 
Q#8 - >BjuA008307	specific	269850	80	130	7.88395e-18	72.5665	cd14702	bZIP_plant_GBF1	 - 	cl21462
Q#8 - >BjuA008307	superfamily	389750	80	130	7.88395e-18	72.5665	cl21462	bZIP superfamily	 - 	 - 
Q#8 - >BjuA008307	specific	197664	78	137	9.03504e-14	62.5815	smart00338	BRLZ	 - 	cl21462
Q#8 - >BjuA008307	non-specific	269855	79	123	1.42817e-10	53.856	cd14707	bZIP_plant_BZIP46	 - 	cl21462
Q#8 - >BjuA008307	non-specific	333897	79	137	1.6734e-10	53.9169	pfam00170	bZIP_1	 - 	cl21462
Q#8 - >BjuA008307	non-specific	269833	78	119	1.23839e-07	46.0199	cd12193	bZIP_GCN4	C	cl21462
Q#8 - >BjuA008307	non-specific	269834	80	128	4.11102e-07	44.4585	cd14686	bZIP	 - 	cl21462
Q#8 - >BjuA008307	non-specific	269874	80	123	5.75933e-07	44.1272	cd14812	bZIP_u3	 - 	cl21462
Q#8 - >BjuA008307	non-specific	269852	80	127	1.68988e-06	42.9466	cd14704	bZIP_HY5-like	 - 	cl21462
Q#8 - >BjuA008307	non-specific	269851	82	105	3.44175e-05	39.4804	cd14703	bZIP_plant_RF2	C	cl21462
Q#8 - >BjuA008307	non-specific	269837	79	139	4.35497e-05	39.4406	cd14689	bZIP_CREB3	 - 	cl21462
Q#8 - >BjuA008307	non-specific	269839	78	131	6.74368e-05	38.7284	cd14691	bZIP_XBP1	 - 	cl21462
Q#8 - >BjuA008307	non-specific	369482	77	126	0.000376048	36.8226	pfam07716	bZIP_2	 - 	cl21462
Q#8 - >BjuA008307	non-specific	269848	80	152	0.000439404	36.4888	cd14700	bZIP_ATF6	 - 	cl21462
Q#8 - >BjuA008307	non-specific	269838	79	152	0.000525846	36.4552	cd14690	bZIP_CREB1	 - 	cl21462
Q#8 - >BjuA008307	non-specific	269840	78	155	0.000733715	36.015	cd14692	bZIP_ATF4	 - 	cl21462
Q#8 - >BjuA008307	non-specific	269871	78	119	0.000936139	35.6842	cd14809	bZIP_AUREO-like	C	cl21462
Q#8 - >BjuA008307	non-specific	269873	80	109	0.00140101	35.2741	cd14811	bZIP_u2	C	cl21462
Q#8 - >BjuA008307	non-specific	215507	67	168	0.00191151	37.9593	PLN02939	PLN02939	NC	cl33600
Q#8 - >BjuA008307	superfamily	215507	67	168	0.00191151	37.9593	cl33600	PLN02939 superfamily	NC	 - 
Q#8 - >BjuA008307	non-specific	269857	79	132	0.00229959	34.6145	cd14709	bZIP_CREBL2	 - 	cl21462
Q#8 - >BjuA008307	non-specific	269847	79	132	0.00242472	34.5432	cd14699	bZIP_Fos_like	 - 	cl21462
Q#8 - >BjuA008307	non-specific	269856	82	109	0.00288717	34.1972	cd14708	bZIP_HBP1b-like	C	cl21462
Q#9 - >BjuA008715	specific	269850	89	140	1.86168e-17	72.5665	cd14702	bZIP_plant_GBF1	 - 	cl21462
Q#9 - >BjuA008715	superfamily	389750	89	140	1.86168e-17	72.5665	cl21462	bZIP superfamily	 - 	 - 
Q#9 - >BjuA008715	specific	197664	84	148	1.75156e-14	65.2779	smart00338	BRLZ	 - 	cl21462
Q#9 - >BjuA008715	non-specific	269834	89	133	1.07876e-08	49.4661	cd14686	bZIP	 - 	cl21462
Q#9 - >BjuA008715	non-specific	269851	91	140	2.961e-08	48.34	cd14703	bZIP_plant_RF2	 - 	cl21462
Q#9 - >BjuA008715	non-specific	269833	86	128	8.79629e-08	47.1755	cd12193	bZIP_GCN4	C	cl21462
Q#9 - >BjuA008715	non-specific	269855	88	133	2.06436e-07	46.152	cd14707	bZIP_plant_BZIP46	 - 	cl21462
Q#9 - >BjuA008715	specific	369482	85	133	2.2757e-07	46.0674	pfam07716	bZIP_2	 - 	cl21462
Q#9 - >BjuA008715	non-specific	333897	84	146	6.35327e-07	45.0573	pfam00170	bZIP_1	 - 	cl21462
Q#9 - >BjuA008715	non-specific	269871	89	133	3.80546e-06	42.6178	cd14809	bZIP_AUREO-like	 - 	cl21462
Q#9 - >BjuA008715	non-specific	269848	92	131	1.3724e-05	41.1112	cd14700	bZIP_ATF6	 - 	cl21462
Q#9 - >BjuA008715	non-specific	269839	85	156	4.61408e-05	39.4988	cd14691	bZIP_XBP1	 - 	cl21462
Q#9 - >BjuA008715	non-specific	269873	88	128	6.6228e-05	39.1261	cd14811	bZIP_u2	C	cl21462
Q#9 - >BjuA008715	non-specific	269852	88	137	7.9507e-05	38.7094	cd14704	bZIP_HY5-like	 - 	cl21462
Q#9 - >BjuA008715	non-specific	269838	88	133	0.000184264	37.996	cd14690	bZIP_CREB1	 - 	cl21462
Q#9 - >BjuA008715	non-specific	269837	92	133	0.000216227	37.8998	cd14689	bZIP_CREB3	 - 	cl21462
Q#9 - >BjuA008715	non-specific	269849	86	141	0.000236892	37.8362	cd14701	bZIP_BATF	 - 	cl21462
Q#9 - >BjuA008715	non-specific	269840	87	133	0.000255346	37.941	cd14692	bZIP_ATF4	C	cl21462
Q#9 - >BjuA008715	non-specific	367348	88	157	0.00028552	38.4752	pfam03131	bZIP_Maf	N	cl21462
Q#9 - >BjuA008715	non-specific	269874	92	132	0.000377768	37.1936	cd14812	bZIP_u3	 - 	cl21462
Q#9 - >BjuA008715	non-specific	269835	91	134	0.000647054	36.7376	cd14687	bZIP_ATF2	C	cl21462
Q#9 - >BjuA008715	non-specific	269854	90	128	0.000672324	36.4635	cd14706	bZIP_CREBZF	C	cl21462
Q#9 - >BjuA008715	non-specific	269856	90	135	0.00104324	35.738	cd14708	bZIP_HBP1b-like	 - 	cl21462
Q#9 - >BjuA008715	non-specific	269836	87	149	0.00148429	35.7734	cd14688	bZIP_YAP	 - 	cl21462
Q#9 - >BjuA008715	non-specific	269847	88	153	0.00196988	35.3136	cd14699	bZIP_Fos_like	 - 	cl21462
Q#9 - >BjuA008715	non-specific	269842	84	132	0.00540514	33.843	cd14694	bZIP_NFIL3	C	cl21462
Q#9 - >BjuA008715	non-specific	269872	91	133	0.00641812	33.7736	cd14810	bZIP_u1	 - 	cl21462
Q#10 - >BjuA009096	specific	269850	62	114	1.32943e-12	58.6994	cd14702	bZIP_plant_GBF1	 - 	cl21462
Q#10 - >BjuA009096	superfamily	389750	62	114	1.32943e-12	58.6994	cl21462	bZIP superfamily	 - 	 - 
Q#10 - >BjuA009096	specific	197664	60	128	2.2238e-08	47.944	smart00338	BRLZ	 - 	cl21462
Q#10 - >BjuA009096	non-specific	269855	61	97	6.30021e-07	43.8408	cd14707	bZIP_plant_BZIP46	C	cl21462
Q#10 - >BjuA009096	non-specific	333897	61	95	4.30563e-06	41.9757	pfam00170	bZIP_1	C	cl21462
Q#10 - >BjuA009096	non-specific	269834	62	95	8.44083e-06	40.9917	cd14686	bZIP	C	cl21462
Q#10 - >BjuA009096	non-specific	269856	61	95	1.29318e-05	40.7455	cd14708	bZIP_HBP1b-like	C	cl21462
Q#10 - >BjuA009096	non-specific	369482	58	109	1.92947e-05	39.9042	pfam07716	bZIP_2	 - 	cl21462
Q#10 - >BjuA009096	non-specific	269851	62	115	2.4589e-05	39.8656	cd14703	bZIP_plant_RF2	 - 	cl21462
Q#10 - >BjuA009096	non-specific	269838	61	115	3.10456e-05	39.5368	cd14690	bZIP_CREB1	 - 	cl21462
Q#10 - >BjuA009096	non-specific	269874	62	94	3.40261e-05	39.5048	cd14812	bZIP_u3	C	cl21462
Q#10 - >BjuA009096	non-specific	269833	61	95	0.000157522	37.5455	cd12193	bZIP_GCN4	C	cl21462
Q#10 - >BjuA009096	non-specific	269852	62	132	0.000479476	36.3982	cd14704	bZIP_HY5-like	 - 	cl21462
Q#10 - >BjuA009096	non-specific	269871	59	94	0.0012329	35.299	cd14809	bZIP_AUREO-like	C	cl21462
Q#10 - >BjuA009096	non-specific	269839	59	117	0.00180015	34.8764	cd14691	bZIP_XBP1	 - 	cl21462
Q#10 - >BjuA009096	non-specific	269847	61	127	0.00745487	33.0024	cd14699	bZIP_Fos_like	 - 	cl21462
Q#11 - >BjuA010437	non-specific	372152	287	321	6.29135e-08	50.5321	pfam12498	bZIP_C	C	cl13879
Q#11 - >BjuA010437	superfamily	372152	287	321	6.29135e-08	50.5321	cl13879	bZIP_C superfamily	C	 - 
Q#12 - >BjuA012575	specific	269852	82	131	9.29912e-14	61.4362	cd14704	bZIP_HY5-like	 - 	cl21462
Q#12 - >BjuA012575	superfamily	389750	82	131	9.29912e-14	61.4362	cl21462	bZIP superfamily	 - 	 - 
Q#12 - >BjuA012575	non-specific	269835	83	140	3.52104e-09	49.8344	cd14687	bZIP_ATF2	 - 	cl21462
Q#12 - >BjuA012575	non-specific	269851	82	132	3.55569e-08	46.7992	cd14703	bZIP_plant_RF2	 - 	cl21462
Q#12 - >BjuA012575	specific	197664	77	138	4.6586e-08	46.7884	smart00338	BRLZ	 - 	cl21462
Q#12 - >BjuA012575	non-specific	269837	84	138	1.05478e-07	45.989	cd14689	bZIP_CREB3	 - 	cl21462
Q#12 - >BjuA012575	non-specific	269858	80	130	5.03573e-07	44.0934	cd14710	bZIP_HAC1-like	 - 	cl21462
Q#12 - >BjuA012575	non-specific	269872	83	131	1.9921e-06	42.248	cd14810	bZIP_u1	 - 	cl21462
Q#12 - >BjuA012575	non-specific	269834	83	131	2.80706e-06	42.1473	cd14686	bZIP	 - 	cl21462
Q#12 - >BjuA012575	non-specific	269838	83	129	3.41116e-06	41.848	cd14690	bZIP_CREB1	 - 	cl21462
Q#12 - >BjuA012575	non-specific	269874	84	125	6.13037e-06	41.0456	cd14812	bZIP_u3	 - 	cl21462
Q#12 - >BjuA012575	non-specific	269839	82	135	1.078e-05	40.6544	cd14691	bZIP_XBP1	 - 	cl21462
Q#12 - >BjuA012575	non-specific	269873	83	132	2.72441e-05	39.5113	cd14811	bZIP_u2	 - 	cl21462
Q#12 - >BjuA012575	non-specific	333897	76	136	4.57824e-05	39.2793	pfam00170	bZIP_1	 - 	cl21462
Q#12 - >BjuA012575	non-specific	269848	84	138	0.000227808	36.874	cd14700	bZIP_ATF6	 - 	cl21462
Q#12 - >BjuA012575	non-specific	269850	82	130	0.000595462	35.5874	cd14702	bZIP_plant_GBF1	 - 	cl21462
Q#12 - >BjuA012575	non-specific	269847	80	138	0.000639586	35.6988	cd14699	bZIP_Fos_like	 - 	cl21462
Q#12 - >BjuA012575	non-specific	369482	87	130	0.00131542	34.8966	pfam07716	bZIP_2	 - 	cl21462
Q#12 - >BjuA012575	non-specific	269833	82	132	0.00149163	34.8491	cd12193	bZIP_GCN4	 - 	cl21462
Q#12 - >BjuA012575	non-specific	269836	83	138	0.00207468	34.6178	cd14688	bZIP_YAP	 - 	cl21462
Q#12 - >BjuA012575	non-specific	269844	86	127	0.00713508	32.9374	cd14696	bZIP_Jun	C	cl21462
Q#13 - >BjuA012577	specific	269852	82	131	2.08009e-14	62.977	cd14704	bZIP_HY5-like	 - 	cl21462
Q#13 - >BjuA012577	superfamily	389750	82	131	2.08009e-14	62.977	cl21462	bZIP superfamily	 - 	 - 
Q#13 - >BjuA012577	non-specific	269835	83	140	9.81435e-10	51.3752	cd14687	bZIP_ATF2	 - 	cl21462
Q#13 - >BjuA012577	specific	197664	77	138	7.52189e-09	49.0996	smart00338	BRLZ	 - 	cl21462
Q#13 - >BjuA012577	non-specific	269851	82	132	1.53808e-08	47.9548	cd14703	bZIP_plant_RF2	 - 	cl21462
Q#13 - >BjuA012577	non-specific	269837	84	138	7.9278e-08	46.3742	cd14689	bZIP_CREB3	 - 	cl21462
Q#13 - >BjuA012577	non-specific	269858	80	130	1.49542e-07	45.249	cd14710	bZIP_HAC1-like	 - 	cl21462
Q#13 - >BjuA012577	non-specific	269834	83	131	4.49586e-07	44.0733	cd14686	bZIP	 - 	cl21462
Q#13 - >BjuA012577	non-specific	269872	83	131	5.28775e-07	43.7888	cd14810	bZIP_u1	 - 	cl21462
Q#13 - >BjuA012577	non-specific	269838	83	129	7.42601e-07	43.3888	cd14690	bZIP_CREB1	 - 	cl21462
Q#13 - >BjuA012577	non-specific	269874	84	125	1.75751e-06	42.5864	cd14812	bZIP_u3	 - 	cl21462
Q#13 - >BjuA012577	non-specific	269839	82	135	1.91063e-06	42.5804	cd14691	bZIP_XBP1	 - 	cl21462
Q#13 - >BjuA012577	non-specific	269873	83	132	1.24405e-05	40.2817	cd14811	bZIP_u2	 - 	cl21462
Q#13 - >BjuA012577	non-specific	333897	76	136	1.73641e-05	40.0497	pfam00170	bZIP_1	 - 	cl21462
Q#13 - >BjuA012577	non-specific	269848	84	138	0.000144285	37.2592	cd14700	bZIP_ATF6	 - 	cl21462
Q#13 - >BjuA012577	non-specific	269847	80	138	0.000177139	37.2396	cd14699	bZIP_Fos_like	 - 	cl21462
Q#13 - >BjuA012577	non-specific	269850	82	130	0.000294483	36.743	cd14702	bZIP_plant_GBF1	 - 	cl21462
Q#13 - >BjuA012577	non-specific	269833	82	132	0.000306806	36.7751	cd12193	bZIP_GCN4	 - 	cl21462
Q#13 - >BjuA012577	non-specific	369482	87	130	0.000365217	36.4374	pfam07716	bZIP_2	 - 	cl21462
Q#13 - >BjuA012577	non-specific	269836	83	138	0.000370682	36.5438	cd14688	bZIP_YAP	 - 	cl21462
Q#13 - >BjuA012577	non-specific	269844	86	127	0.00301438	34.093	cd14696	bZIP_Jun	C	cl21462
Q#13 - >BjuA012577	non-specific	269841	75	135	0.00634462	33.2994	cd14693	bZIP_CEBP	 - 	cl21462
Q#13 - >BjuA012577	non-specific	269854	81	134	0.00838422	32.6115	cd14706	bZIP_CREBZF	 - 	cl21462
Q#14 - >BjuA012644	specific	269855	281	333	3.9541e-24	93.9168	cd14707	bZIP_plant_BZIP46	 - 	cl21462
Q#14 - >BjuA012644	superfamily	389750	281	333	3.9541e-24	93.9168	cl21462	bZIP superfamily	 - 	 - 
Q#14 - >BjuA012644	specific	197664	280	330	3.60405e-16	72.2115	smart00338	BRLZ	 - 	cl21462
Q#14 - >BjuA012644	non-specific	269834	282	330	1.07769e-14	67.5705	cd14686	bZIP	 - 	cl21462
Q#14 - >BjuA012644	non-specific	269850	282	332	4.80657e-13	62.9366	cd14702	bZIP_plant_GBF1	 - 	cl21462
Q#14 - >BjuA012644	non-specific	333897	281	331	1.47914e-11	59.3097	pfam00170	bZIP_1	 - 	cl21462
Q#14 - >BjuA012644	non-specific	369482	280	332	1.89046e-10	55.6974	pfam07716	bZIP_2	 - 	cl21462
Q#14 - >BjuA012644	non-specific	269839	280	327	2.80752e-10	55.2919	cd14691	bZIP_XBP1	 - 	cl21462
Q#14 - >BjuA012644	non-specific	269874	282	322	4.79954e-10	54.5276	cd14812	bZIP_u3	C	cl21462
Q#14 - >BjuA012644	non-specific	269848	282	330	7.33891e-10	54.208	cd14700	bZIP_ATF6	 - 	cl21462
Q#14 - >BjuA012644	non-specific	269833	279	334	2.42125e-09	52.5683	cd12193	bZIP_GCN4	 - 	cl21462
Q#14 - >BjuA012644	non-specific	269852	282	332	3.04878e-09	52.1914	cd14704	bZIP_HY5-like	 - 	cl21462
Q#14 - >BjuA012644	non-specific	269847	281	335	3.64744e-09	52.2624	cd14699	bZIP_Fos_like	 - 	cl21462
Q#14 - >BjuA012644	non-specific	269851	282	334	5.53901e-09	51.4216	cd14703	bZIP_plant_RF2	 - 	cl21462
Q#14 - >BjuA012644	non-specific	269837	281	324	9.60397e-09	50.9966	cd14689	bZIP_CREB3	C	cl21462
Q#14 - >BjuA012644	non-specific	269856	284	331	1.58668e-08	50.3755	cd14708	bZIP_HBP1b-like	 - 	cl21462
Q#14 - >BjuA012644	non-specific	269835	281	324	2.19689e-07	47.138	cd14687	bZIP_ATF2	C	cl21462
Q#14 - >BjuA012644	non-specific	269836	280	335	2.60827e-07	47.3294	cd14688	bZIP_YAP	 - 	cl21462
Q#14 - >BjuA012644	non-specific	269840	280	333	3.24086e-07	46.8006	cd14692	bZIP_ATF4	C	cl21462
Q#14 - >BjuA012644	non-specific	269838	281	321	3.44147e-07	46.4704	cd14690	bZIP_CREB1	C	cl21462
Q#14 - >BjuA012644	non-specific	269857	285	328	7.50065e-07	45.7853	cd14709	bZIP_CREBL2	 - 	cl21462
Q#14 - >BjuA012644	non-specific	269869	281	333	2.47968e-06	44.2738	cd14721	bZIP_Fos	C	cl21462
Q#14 - >BjuA012644	non-specific	269873	282	323	2.76727e-06	44.1336	cd14811	bZIP_u2	C	cl21462
Q#14 - >BjuA012644	non-specific	269871	282	328	1.62459e-05	41.8474	cd14809	bZIP_AUREO-like	C	cl21462
Q#14 - >BjuA012644	non-specific	367348	265	327	3.29307e-05	41.942	pfam03131	bZIP_Maf	 - 	cl21462
Q#14 - >BjuA012644	non-specific	269853	280	324	5.51261e-05	40.2071	cd14705	bZIP_Zip1	C	cl21462
Q#14 - >BjuA012644	non-specific	269872	280	322	6.11801e-05	40.322	cd14810	bZIP_u1	C	cl21462
Q#14 - >BjuA012644	non-specific	269845	276	323	7.72378e-05	40.4442	cd14697	bZIP_Maf	 - 	cl21462
Q#14 - >BjuA012644	non-specific	269870	281	340	9.2762e-05	40.1383	cd14722	bZIP_ATF3	 - 	cl21462
Q#14 - >BjuA012644	non-specific	269875	282	333	0.000109625	39.2755	cd14813	bZIP_BmCbz-like	 - 	cl21462
Q#14 - >BjuA012644	non-specific	269846	284	341	0.000163461	39.5426	cd14698	bZIP_CNC	 - 	cl21462
Q#14 - >BjuA012644	non-specific	269849	280	330	0.000325089	38.2214	cd14701	bZIP_BATF	 - 	cl21462
Q#14 - >BjuA012644	non-specific	372763	277	346	0.000401599	39.8533	pfam13863	DUF4200	N	cl38441
Q#14 - >BjuA012644	superfamily	372763	277	346	0.000401599	39.8533	cl38441	DUF4200 superfamily	N	 - 
Q#14 - >BjuA012644	non-specific	269858	281	330	0.000682309	37.1598	cd14710	bZIP_HAC1-like	 - 	cl21462
Q#14 - >BjuA012644	non-specific	269867	284	328	0.00119161	37.0895	cd14719	bZIP_BACH	C	cl21462
Q#14 - >BjuA012644	non-specific	269854	288	328	0.00170908	36.0783	cd14706	bZIP_CREBZF	 - 	cl21462
Q#14 - >BjuA012644	non-specific	269843	276	321	0.00205598	35.9909	cd14695	bZIP_HLF	 - 	cl21462
Q#14 - >BjuA012644	non-specific	369506	281	328	0.00261178	39.5962	pfam07767	Nop53	N	cl25740
Q#14 - >BjuA012644	superfamily	369506	281	328	0.00261178	39.5962	cl25740	Nop53 superfamily	N	 - 
Q#14 - >BjuA012644	non-specific	269865	276	323	0.00419001	35.4175	cd14717	bZIP_Maf_small	 - 	cl21462
Q#14 - >BjuA012644	non-specific	274009	265	333	0.00930978	38.1251	TIGR02169	SMC_prok_A	NC	cl37070
Q#14 - >BjuA012644	superfamily	274009	265	333	0.00930978	38.1251	cl37070	SMC_prok_A superfamily	NC	 - 
Q#15 - >BjuA014103	specific	269850	28	78	1.03281e-17	71.7961	cd14702	bZIP_plant_GBF1	 - 	cl21462
Q#15 - >BjuA014103	superfamily	389750	28	78	1.03281e-17	71.7961	cl21462	bZIP superfamily	 - 	 - 
Q#15 - >BjuA014103	specific	197664	25	87	4.9163e-14	62.5815	smart00338	BRLZ	 - 	cl21462
Q#15 - >BjuA014103	non-specific	269855	27	67	7.24856e-10	51.5448	cd14707	bZIP_plant_BZIP46	C	cl21462
Q#15 - >BjuA014103	non-specific	269834	28	66	3.60573e-07	44.4585	cd14686	bZIP	C	cl21462
Q#15 - >BjuA014103	non-specific	269833	25	66	3.89552e-06	41.7827	cd12193	bZIP_GCN4	C	cl21462
Q#15 - >BjuA014103	non-specific	269852	28	66	6.52135e-06	41.0206	cd14704	bZIP_HY5-like	C	cl21462
Q#15 - >BjuA014103	non-specific	333897	25	64	7.16584e-06	41.2053	pfam00170	bZIP_1	C	cl21462
Q#15 - >BjuA014103	non-specific	269848	28	64	2.77745e-05	39.5704	cd14700	bZIP_ATF6	C	cl21462
Q#15 - >BjuA014103	non-specific	269847	27	72	4.715e-05	39.1656	cd14699	bZIP_Fos_like	C	cl21462
Q#15 - >BjuA014103	non-specific	269874	28	64	0.000118049	37.5788	cd14812	bZIP_u3	C	cl21462
Q#15 - >BjuA014103	non-specific	269838	27	66	0.000184368	37.2256	cd14690	bZIP_CREB1	C	cl21462
Q#15 - >BjuA014103	non-specific	269873	28	64	0.000211997	37.2001	cd14811	bZIP_u2	C	cl21462
Q#15 - >BjuA014103	non-specific	269851	28	67	0.000374442	36.3988	cd14703	bZIP_plant_RF2	C	cl21462
Q#15 - >BjuA014103	non-specific	275056	29	105	0.000658917	38.0653	TIGR04211	SH3_and_anchor	NC	cl25512
Q#15 - >BjuA014103	superfamily	275056	29	105	0.000658917	38.0653	cl25512	SH3_and_anchor superfamily	NC	 - 
Q#15 - >BjuA014103	non-specific	269839	29	102	0.00206929	34.4912	cd14691	bZIP_XBP1	 - 	cl21462
Q#15 - >BjuA014103	non-specific	369482	25	67	0.00339749	33.741	pfam07716	bZIP_2	C	cl21462
Q#15 - >BjuA014103	non-specific	269844	26	99	0.00342023	34.093	cd14696	bZIP_Jun	 - 	cl21462
Q#15 - >BjuA014103	non-specific	269835	28	66	0.00400815	33.656	cd14687	bZIP_ATF2	C	cl21462
Q#15 - >BjuA014103	non-specific	269871	25	66	0.00679149	32.9878	cd14809	bZIP_AUREO-like	C	cl21462
Q#15 - >BjuA014103	non-specific	380560	50	75	0.0072986	35.3543	cd06337	PBP1_ABC_ligand_binding-like	NC	cl10011
Q#15 - >BjuA014103	superfamily	385651	50	75	0.0072986	35.3543	cl10011	Periplasmic_Binding_Protein_type1 superfamily	NC	 - 
Q#16 - >BjuA014273	specific	269850	128	175	8.24041e-17	71.7961	cd14702	bZIP_plant_GBF1	 - 	cl21462
Q#16 - >BjuA014273	superfamily	389750	128	175	8.24041e-17	71.7961	cl21462	bZIP superfamily	 - 	 - 
Q#16 - >BjuA014273	specific	197664	125	187	9.09312e-15	66.4335	smart00338	BRLZ	 - 	cl21462
Q#16 - >BjuA014273	non-specific	269855	127	180	2.16348e-10	54.6264	cd14707	bZIP_plant_BZIP46	 - 	cl21462
Q#16 - >BjuA014273	non-specific	269834	128	179	5.28974e-10	53.3181	cd14686	bZIP	 - 	cl21462
Q#16 - >BjuA014273	non-specific	333897	127	185	1.92418e-08	49.6797	pfam00170	bZIP_1	 - 	cl21462
Q#16 - >BjuA014273	non-specific	269838	127	175	6.12864e-08	48.0111	cd14690	bZIP_CREB1	 - 	cl21462
Q#16 - >BjuA014273	non-specific	269874	128	173	2.98211e-07	46.0532	cd14812	bZIP_u3	 - 	cl21462
Q#16 - >BjuA014273	non-specific	269852	128	175	3.28774e-07	45.643	cd14704	bZIP_HY5-like	 - 	cl21462
Q#16 - >BjuA014273	non-specific	269833	126	174	5.94551e-07	45.2495	cd12193	bZIP_GCN4	 - 	cl21462
Q#16 - >BjuA014273	non-specific	269851	128	174	6.76215e-07	44.8732	cd14703	bZIP_plant_RF2	 - 	cl21462
Q#16 - >BjuA014273	non-specific	269873	128	168	1.6779e-06	43.7484	cd14811	bZIP_u2	C	cl21462
Q#16 - >BjuA014273	non-specific	269835	127	180	3.17991e-06	43.286	cd14687	bZIP_ATF2	 - 	cl21462
Q#16 - >BjuA014273	non-specific	269871	128	172	4.13082e-06	42.6178	cd14809	bZIP_AUREO-like	 - 	cl21462
Q#16 - >BjuA014273	non-specific	369482	126	175	5.50054e-06	42.6006	pfam07716	bZIP_2	 - 	cl21462
Q#16 - >BjuA014273	non-specific	269847	127	180	2.1774e-05	41.0916	cd14699	bZIP_Fos_like	 - 	cl21462
Q#16 - >BjuA014273	non-specific	269856	127	177	2.64608e-05	40.7455	cd14708	bZIP_HBP1b-like	 - 	cl21462
Q#16 - >BjuA014273	non-specific	269839	125	174	4.5549e-05	39.884	cd14691	bZIP_XBP1	 - 	cl21462
Q#16 - >BjuA014273	non-specific	367348	102	188	0.000208434	39.2456	pfam03131	bZIP_Maf	 - 	cl21462
Q#16 - >BjuA014273	non-specific	269842	126	174	0.000250645	38.0802	cd14694	bZIP_NFIL3	 - 	cl21462
Q#16 - >BjuA014273	non-specific	269841	124	179	0.000258425	37.9218	cd14693	bZIP_CEBP	 - 	cl21462
Q#16 - >BjuA014273	non-specific	269861	125	178	0.000353168	37.8327	cd14713	bZIP_CEBPG	 - 	cl21462
Q#16 - >BjuA014273	non-specific	269848	128	179	0.000384579	37.2592	cd14700	bZIP_ATF6	 - 	cl21462
Q#16 - >BjuA014273	non-specific	269854	130	174	0.000573106	36.8487	cd14706	bZIP_CREBZF	 - 	cl21462
Q#16 - >BjuA014273	non-specific	269869	127	180	0.000697504	36.955	cd14721	bZIP_Fos	 - 	cl21462
Q#16 - >BjuA014273	non-specific	269837	127	174	0.000862625	36.359	cd14689	bZIP_CREB3	C	cl21462
Q#16 - >BjuA014273	non-specific	269840	126	170	0.00130242	36.015	cd14692	bZIP_ATF4	C	cl21462
Q#16 - >BjuA014273	non-specific	269870	127	180	0.00232598	35.5159	cd14722	bZIP_ATF3	 - 	cl21462
Q#16 - >BjuA014273	non-specific	269872	128	172	0.00257673	34.9292	cd14810	bZIP_u1	 - 	cl21462
Q#16 - >BjuA014273	non-specific	269849	125	179	0.00401505	34.7546	cd14701	bZIP_BATF	 - 	cl21462
Q#16 - >BjuA014273	non-specific	269836	126	188	0.00409365	34.6178	cd14688	bZIP_YAP	 - 	cl21462
Q#17 - >BjuA014675	specific	269855	199	253	4.33277e-23	88.9092	cd14707	bZIP_plant_BZIP46	 - 	cl21462
Q#17 - >BjuA014675	superfamily	389750	199	253	4.33277e-23	88.9092	cl21462	bZIP superfamily	 - 	 - 
Q#17 - >BjuA014675	specific	197664	195	244	3.84919e-15	67.9743	smart00338	BRLZ	C	cl21462
Q#17 - >BjuA014675	non-specific	269850	200	242	6.04951e-13	61.781	cd14702	bZIP_plant_GBF1	 - 	cl21462
Q#17 - >BjuA014675	non-specific	269874	200	242	6.87783e-13	61.8464	cd14812	bZIP_u3	 - 	cl21462
Q#17 - >BjuA014675	non-specific	269834	200	244	3.91897e-12	59.4813	cd14686	bZIP	 - 	cl21462
Q#17 - >BjuA014675	non-specific	269848	200	244	1.24641e-11	58.06	cd14700	bZIP_ATF6	 - 	cl21462
Q#17 - >BjuA014675	non-specific	269873	200	244	2.66759e-11	57.2304	cd14811	bZIP_u2	 - 	cl21462
Q#17 - >BjuA014675	non-specific	269852	200	242	1.04677e-10	55.6582	cd14704	bZIP_HY5-like	 - 	cl21462
Q#17 - >BjuA014675	specific	369482	195	242	1.41564e-10	55.3122	pfam07716	bZIP_2	 - 	cl21462
Q#17 - >BjuA014675	non-specific	269838	199	249	1.87958e-10	54.9447	cd14690	bZIP_CREB1	 - 	cl21462
Q#17 - >BjuA014675	non-specific	333897	199	240	4.27712e-10	54.3021	pfam00170	bZIP_1	C	cl21462
Q#17 - >BjuA014675	non-specific	269839	197	242	2.71697e-09	51.8251	cd14691	bZIP_XBP1	C	cl21462
Q#17 - >BjuA014675	non-specific	269833	206	245	1.13101e-08	50.2571	cd12193	bZIP_GCN4	 - 	cl21462
Q#17 - >BjuA014675	non-specific	269857	199	244	1.30356e-08	50.0225	cd14709	bZIP_CREBL2	 - 	cl21462
Q#17 - >BjuA014675	non-specific	269851	202	242	2.63595e-08	49.1104	cd14703	bZIP_plant_RF2	 - 	cl21462
Q#17 - >BjuA014675	non-specific	269835	199	242	7.99337e-08	47.9084	cd14687	bZIP_ATF2	C	cl21462
Q#17 - >BjuA014675	non-specific	269871	200	245	1.12934e-07	47.2401	cd14809	bZIP_AUREO-like	 - 	cl21462
Q#17 - >BjuA014675	non-specific	269836	198	244	8.7071e-06	42.3218	cd14688	bZIP_YAP	C	cl21462
Q#17 - >BjuA014675	non-specific	269847	199	242	1.32815e-05	41.862	cd14699	bZIP_Fos_like	C	cl21462
Q#17 - >BjuA014675	non-specific	269856	202	242	3.49855e-05	40.3603	cd14708	bZIP_HBP1b-like	 - 	cl21462
Q#17 - >BjuA014675	non-specific	269837	195	242	3.54449e-05	40.5962	cd14689	bZIP_CREB3	C	cl21462
Q#17 - >BjuA014675	non-specific	269840	198	247	3.79153e-05	40.6374	cd14692	bZIP_ATF4	C	cl21462
Q#17 - >BjuA014675	non-specific	269853	202	242	9.80638e-05	39.0515	cd14705	bZIP_Zip1	C	cl21462
Q#17 - >BjuA014675	non-specific	269842	206	242	0.000392793	37.695	cd14694	bZIP_NFIL3	C	cl21462
Q#17 - >BjuA014675	non-specific	269854	202	247	0.000499227	37.2339	cd14706	bZIP_CREBZF	 - 	cl21462
Q#17 - >BjuA014675	non-specific	269875	201	249	0.000609507	36.9643	cd14813	bZIP_BmCbz-like	 - 	cl21462
Q#17 - >BjuA014675	non-specific	269872	200	247	0.00104501	36.0848	cd14810	bZIP_u1	 - 	cl21462
Q#17 - >BjuA014675	non-specific	269843	201	242	0.00161578	35.9909	cd14695	bZIP_HLF	C	cl21462
Q#17 - >BjuA014675	non-specific	269858	199	244	0.00212513	35.2338	cd14710	bZIP_HAC1-like	 - 	cl21462
Q#17 - >BjuA014675	non-specific	269849	198	242	0.00369717	34.7546	cd14701	bZIP_BATF	C	cl21462
Q#17 - >BjuA014675	non-specific	269841	198	242	0.00423194	34.8402	cd14693	bZIP_CEBP	C	cl21462
Q#17 - >BjuA014675	non-specific	269865	194	248	0.00675378	34.2619	cd14717	bZIP_Maf_small	 - 	cl21462
Q#17 - >BjuA014675	non-specific	367348	186	242	0.00903674	34.6232	pfam03131	bZIP_Maf	C	cl21462
Q#18 - >BjuA014686	specific	269852	75	126	7.52281e-17	74.1478	cd14704	bZIP_HY5-like	 - 	cl21462
Q#18 - >BjuA014686	superfamily	389750	75	126	7.52281e-17	74.1478	cl21462	bZIP superfamily	 - 	 - 
Q#18 - >BjuA014686	specific	197664	70	129	1.66057e-13	64.8927	smart00338	BRLZ	 - 	cl21462
Q#18 - >BjuA014686	non-specific	269874	75	134	4.24807e-12	60.6908	cd14812	bZIP_u3	 - 	cl21462
Q#18 - >BjuA014686	non-specific	269835	74	129	5.07851e-11	57.9236	cd14687	bZIP_ATF2	 - 	cl21462
Q#18 - >BjuA014686	non-specific	269834	75	126	9.79421e-11	56.7849	cd14686	bZIP	 - 	cl21462
Q#18 - >BjuA014686	non-specific	269851	75	126	1.36467e-10	56.4292	cd14703	bZIP_plant_RF2	 - 	cl21462
Q#18 - >BjuA014686	non-specific	269873	75	116	2.37916e-10	55.6896	cd14811	bZIP_u2	C	cl21462
Q#18 - >BjuA014686	non-specific	333897	74	132	6.05699e-10	54.6873	pfam00170	bZIP_1	 - 	cl21462
Q#18 - >BjuA014686	non-specific	269848	75	132	1.31617e-09	53.4376	cd14700	bZIP_ATF6	 - 	cl21462
Q#18 - >BjuA014686	non-specific	269838	74	136	1.50371e-08	50.7075	cd14690	bZIP_CREB1	 - 	cl21462
Q#18 - >BjuA014686	non-specific	269837	74	129	6.72683e-08	49.0706	cd14689	bZIP_CREB3	 - 	cl21462
Q#18 - >BjuA014686	non-specific	369482	70	132	7.13351e-07	45.6822	pfam07716	bZIP_2	 - 	cl21462
Q#18 - >BjuA014686	non-specific	269872	75	125	8.91986e-07	45.3296	cd14810	bZIP_u1	 - 	cl21462
Q#18 - >BjuA014686	non-specific	269836	73	129	2.01924e-06	44.633	cd14688	bZIP_YAP	 - 	cl21462
Q#18 - >BjuA014686	non-specific	269871	78	132	9.14224e-06	42.6178	cd14809	bZIP_AUREO-like	 - 	cl21462
Q#18 - >BjuA014686	non-specific	269850	82	132	1.07855e-05	42.521	cd14702	bZIP_plant_GBF1	 - 	cl21462
Q#18 - >BjuA014686	non-specific	269856	78	107	1.72239e-05	41.9011	cd14708	bZIP_HBP1b-like	C	cl21462
Q#18 - >BjuA014686	non-specific	269847	74	132	6.60663e-05	40.3212	cd14699	bZIP_Fos_like	 - 	cl21462
Q#18 - >BjuA014686	non-specific	269855	74	132	6.82787e-05	40.374	cd14707	bZIP_plant_BZIP46	 - 	cl21462
Q#18 - >BjuA014686	non-specific	269839	72	131	6.95169e-05	40.2692	cd14691	bZIP_XBP1	 - 	cl21462
Q#18 - >BjuA014686	non-specific	269857	74	114	0.000167372	39.2369	cd14709	bZIP_CREBL2	C	cl21462
Q#18 - >BjuA014686	non-specific	269844	81	132	0.000194001	39.1006	cd14696	bZIP_Jun	 - 	cl21462
Q#18 - >BjuA014686	non-specific	269845	65	124	0.000290468	38.9034	cd14697	bZIP_Maf	 - 	cl21462
Q#18 - >BjuA014686	non-specific	269853	71	129	0.000297903	38.2811	cd14705	bZIP_Zip1	 - 	cl21462
Q#18 - >BjuA014686	non-specific	269833	81	114	0.000548922	37.5455	cd12193	bZIP_GCN4	C	cl21462
Q#18 - >BjuA014686	non-specific	269858	78	126	0.000802635	37.1598	cd14710	bZIP_HAC1-like	 - 	cl21462
Q#18 - >BjuA014686	non-specific	269854	81	129	0.00460356	34.9227	cd14706	bZIP_CREBZF	C	cl21462
Q#19 - >BjuA015073	specific	372152	224	311	1.08794e-23	95.6004	pfam12498	bZIP_C	 - 	cl13879
Q#19 - >BjuA015073	superfamily	372152	224	311	1.08794e-23	95.6004	cl13879	bZIP_C superfamily	 - 	 - 
Q#19 - >BjuA015073	non-specific	184859	415	449	6.77276e-12	61.2745	PRK14857	tatA	C	cl00788
Q#19 - >BjuA015073	superfamily	294511	415	449	6.77276e-12	61.2745	cl00788	MttA_Hcf106 superfamily	C	 - 
Q#19 - >BjuA015073	specific	273605	416	450	1.00617e-09	53.766	TIGR01411	tatAE	 - 	cl00788
Q#19 - >BjuA015073	specific	224739	415	450	1.4245e-09	54.6984	COG1826	TatA	C	cl00788
Q#19 - >BjuA015073	non-specific	237837	416	448	2.30548e-08	50.3527	PRK14861	tatA	C	cl00788
Q#19 - >BjuA015073	non-specific	280560	417	450	1.0936e-07	48.0547	pfam02416	MttA_Hcf106	C	cl00788
Q#19 - >BjuA015073	non-specific	184861	414	450	1.5468e-06	45.1006	PRK14859	tatA	C	cl00788
Q#19 - >BjuA015073	non-specific	184862	414	447	2.79403e-05	41.6434	PRK14860	tatA	C	cl00788
Q#19 - >BjuA015073	non-specific	184860	414	444	0.000109291	41.3893	PRK14858	tatA	C	cl00788
Q#19 - >BjuA015073	non-specific	269850	158	209	0.000345268	38.2838	cd14702	bZIP_plant_GBF1	 - 	cl21462
Q#19 - >BjuA015073	superfamily	389750	158	209	0.000345268	38.2838	cl21462	bZIP superfamily	 - 	 - 
Q#19 - >BjuA015073	non-specific	234797	416	448	0.000450645	38.9528	PRK00575	tatA	C	cl00788
Q#19 - >BjuA015073	non-specific	179287	415	450	0.00303444	37.7687	PRK01371	PRK01371	C	cl00788
Q#19 - >BjuA015073	non-specific	235219	414	452	0.00523188	37.4001	PRK04098	PRK04098	C	cl00788
Q#20 - >BjuA015229	non-specific	270968	88	320	6.36653e-49	168.605	cd14066	STKc_IRAK	 - 	cl21453
Q#20 - >BjuA015229	superfamily	389743	88	320	6.36653e-49	168.605	cl21453	PKc_like superfamily	 - 	 - 
Q#20 - >BjuA015229	non-specific	271134	89	313	1.91968e-28	113.359	cd14664	STK_BAK1_like	 - 	cl21453
Q#20 - >BjuA015229	non-specific	270901	89	286	1.1956e-26	107.624	cd13999	STKc_MAP3K-like	C	cl21453
Q#20 - >BjuA015229	non-specific	271060	64	340	3.71299e-25	104.503	cd14158	STKc_IRAK4	 - 	cl21453
Q#20 - >BjuA015229	non-specific	271061	89	328	1.27372e-21	94.8922	cd14159	STKc_IRAK1	 - 	cl21453
Q#20 - >BjuA015229	non-specific	270622	129	273	1.01973e-19	87.3259	cd00180	PKc	N	cl21453
Q#20 - >BjuA015229	non-specific	271062	89	338	6.29468e-19	86.477	cd14160	PK_IRAK3	 - 	cl21453
Q#20 - >BjuA015229	non-specific	270880	125	277	1.70489e-17	82.1158	cd13978	STKc_RIP	C	cl21453
Q#20 - >BjuA015229	non-specific	365850	95	288	2.95242e-17	81.1306	pfam00069	Pkinase	C	cl21453
Q#20 - >BjuA015229	non-specific	214567	105	283	7.29074e-17	79.8813	smart00220	S_TKc	C	cl21453
Q#20 - >BjuA015229	non-specific	270916	168	280	8.10387e-17	79.9379	cd14014	STKc_PknB_like	NC	cl21453
Q#20 - >BjuA015229	specific	223589	93	286	3.72874e-15	76.7044	COG0515	SPS1	C	cl21453
Q#20 - >BjuA015229	non-specific	270881	129	283	7.54622e-15	74.3423	cd13979	STKc_Mos	NC	cl21453
Q#20 - >BjuA015229	non-specific	271059	82	283	1.2484e-14	74.1029	cd14157	STKc_IRAK2	C	cl21453
Q#20 - >BjuA015229	non-specific	270623	129	270	1.59126e-14	73.3419	cd00192	PTKc	NC	cl21453
Q#20 - >BjuA015229	non-specific	214568	110	270	8.32228e-13	67.959	smart00221	STYKc	C	cl33378
Q#20 - >BjuA015229	superfamily	214568	110	270	8.32228e-13	67.959	cl33378	STYKc superfamily	C	 - 
Q#20 - >BjuA015229	specific	369482	375	425	1.095e-12	62.2458	pfam07716	bZIP_2	 - 	cl21462
Q#20 - >BjuA015229	superfamily	389750	375	425	1.095e-12	62.2458	cl21462	bZIP superfamily	 - 	 - 
Q#20 - >BjuA015229	non-specific	270963	89	278	1.58458e-12	67.4183	cd14061	STKc_MLK	C	cl21453
Q#20 - >BjuA015229	non-specific	271050	126	276	1.94132e-12	66.9339	cd14148	STKc_MLK2	C	cl21453
Q#20 - >BjuA015229	non-specific	197581	110	270	1.14428e-11	64.8596	smart00219	TyrKc	C	cl21453
Q#20 - >BjuA015229	specific	197664	381	442	9.89751e-11	57.1887	smart00338	BRLZ	 - 	cl21462
Q#20 - >BjuA015229	non-specific	271018	99	283	1.06097e-10	61.8969	cd14116	STKc_Aurora-A	C	cl21453
Q#20 - >BjuA015229	specific	269834	387	425	1.15804e-10	56.3997	cd14686	bZIP	 - 	cl21462
Q#20 - >BjuA015229	non-specific	271047	89	280	1.45965e-10	61.5967	cd14145	STKc_MLK1	C	cl21453
Q#20 - >BjuA015229	non-specific	270929	125	277	1.51883e-10	61.7468	cd14027	STKc_RIP1	C	cl21453
Q#20 - >BjuA015229	non-specific	270992	87	281	1.95207e-10	61.6619	cd14090	STKc_Mnk	C	cl21453
Q#20 - >BjuA015229	non-specific	271076	96	280	2.09505e-10	61.5844	cd14174	STKc_Mnk1	C	cl21453
Q#20 - >BjuA015229	non-specific	270909	129	290	2.14236e-10	60.9512	cd14007	STKc_Aurora	N	cl21453
Q#20 - >BjuA015229	non-specific	270692	129	281	2.7208e-10	60.6795	cd05122	PKc_STE	NC	cl21453
Q#20 - >BjuA015229	non-specific	270961	125	276	2.83444e-10	60.2008	cd14059	STKc_MAP3K12_13	C	cl21453
Q#20 - >BjuA015229	non-specific	215061	129	310	3.14129e-10	62.558	PLN00113	PLN00113	N	cl33413
Q#20 - >BjuA015229	superfamily	215061	129	310	3.14129e-10	62.558	cl33413	PLN00113 superfamily	N	 - 
Q#20 - >BjuA015229	non-specific	270912	89	283	5.07146e-10	59.9999	cd14010	STKc_ULK4	C	cl21453
Q#20 - >BjuA015229	non-specific	271048	126	276	5.36408e-10	60.0512	cd14146	STKc_MLK4	C	cl21453
Q#20 - >BjuA015229	non-specific	271057	122	270	8.30557e-10	59.0262	cd14155	PKc_TESK	C	cl21453
Q#20 - >BjuA015229	non-specific	270928	130	286	8.40915e-10	59.5463	cd14026	STKc_RIP2	C	cl21453
Q#20 - >BjuA015229	non-specific	369480	129	270	8.47505e-10	59.0457	pfam07714	Pkinase_Tyr	NC	cl38241
Q#20 - >BjuA015229	superfamily	369480	129	270	8.47505e-10	59.0457	cl38241	Pkinase_Tyr superfamily	NC	 - 
Q#20 - >BjuA015229	non-specific	270898	175	288	1.05139e-09	59.2285	cd13996	STKc_EIF2AK	N	cl21453
Q#20 - >BjuA015229	non-specific	270996	182	280	1.11703e-09	59.4776	cd14094	STKc_CASK	NC	cl21453
Q#20 - >BjuA015229	non-specific	270793	176	277	1.20094e-09	58.9734	cd06621	PKc_Pek1_like	NC	cl21453
Q#20 - >BjuA015229	non-specific	270894	89	274	1.26995e-09	58.9407	cd13992	PK_GC	C	cl21453
Q#20 - >BjuA015229	non-specific	270960	129	280	1.43252e-09	58.6025	cd14058	STKc_TAK1	C	cl21453
Q#20 - >BjuA015229	non-specific	270995	125	281	1.93468e-09	58.134	cd14093	STKc_PhKG	NC	cl21453
Q#20 - >BjuA015229	non-specific	271088	104	283	1.93769e-09	57.9483	cd14186	STKc_PLK4	C	cl21453
Q#20 - >BjuA015229	non-specific	271084	125	281	2.56337e-09	58.0026	cd14182	STKc_PhKG1	NC	cl21453
Q#20 - >BjuA015229	non-specific	270962	128	281	2.56959e-09	57.6598	cd14060	STKc_MLTK	C	cl21453
Q#20 - >BjuA015229	non-specific	270967	129	270	3.10941e-09	57.501	cd14065	PKc_LIMK_like	C	cl21453
Q#20 - >BjuA015229	non-specific	271049	126	276	5.3736e-09	56.9613	cd14147	STKc_MLK3	NC	cl21453
Q#20 - >BjuA015229	non-specific	270904	129	283	5.94054e-09	56.4911	cd14002	STKc_STK36	NC	cl21453
Q#20 - >BjuA015229	non-specific	270787	182	280	7.65169e-09	56.5971	cd06610	STKc_OSR1_SPAK	NC	cl21453
Q#20 - >BjuA015229	non-specific	270889	112	276	9.32631e-09	56.1782	cd13987	STKc_SBK1	C	cl21453
Q#20 - >BjuA015229	non-specific	271001	182	280	9.47147e-09	56.0227	cd14099	STKc_PLK	NC	cl21453
Q#20 - >BjuA015229	non-specific	270947	91	271	1.18035e-08	56.0201	cd14045	PK_GC_unk	C	cl21453
Q#20 - >BjuA015229	non-specific	270693	183	283	1.25158e-08	55.6008	cd05123	STKc_AGC	NC	cl21453
Q#20 - >BjuA015229	non-specific	270827	129	280	1.38079e-08	55.7865	cd07833	STKc_CDKL	NC	cl21453
Q#20 - >BjuA015229	non-specific	270687	179	283	1.45744e-08	55.5602	cd05117	STKc_CAMK	NC	cl21453
Q#20 - >BjuA015229	non-specific	270902	129	277	1.62021e-08	55.6982	cd14000	STKc_LRRK	NC	cl21453
Q#20 - >BjuA015229	non-specific	270955	174	275	1.72977e-08	55.4117	cd14053	STKc_ACVR2	NC	cl21453
Q#20 - >BjuA015229	non-specific	270905	179	283	3.09204e-08	54.4458	cd14003	STKc_AMPK-like	NC	cl21453
Q#20 - >BjuA015229	non-specific	271075	92	280	3.10864e-08	54.648	cd14173	STKc_Mnk2	C	cl21453
Q#20 - >BjuA015229	non-specific	165476	107	275	3.90731e-08	55.4701	PHA03210	PHA03210	NC	cl31528
Q#20 - >BjuA015229	superfamily	165476	107	275	3.90731e-08	55.4701	cl31528	PHA03210 superfamily	NC	 - 
Q#20 - >BjuA015229	non-specific	269839	382	426	4.6559e-08	49.5139	cd14691	bZIP_XBP1	 - 	cl21462
Q#20 - >BjuA015229	non-specific	270791	171	277	4.87115e-08	54.3024	cd06618	PKc_MKK7	NC	cl21453
Q#20 - >BjuA015229	non-specific	270792	179	277	5.25741e-08	53.9825	cd06620	PKc_Byr1_like	NC	cl21453
Q#20 - >BjuA015229	non-specific	270783	182	286	5.30841e-08	53.6784	cd06606	STKc_MAPKKK	NC	cl21453
Q#20 - >BjuA015229	non-specific	270782	179	277	7.29081e-08	53.5029	cd06605	PKc_MAPKK	NC	cl21453
Q#20 - >BjuA015229	non-specific	271043	174	275	8.01465e-08	53.5054	cd14141	STKc_ACVR2a	NC	cl21453
Q#20 - >BjuA015229	non-specific	270950	173	288	8.23994e-08	53.3393	cd14048	STKc_EIF2AK3_PERK	N	cl21453
Q#20 - >BjuA015229	non-specific	271083	126	281	9.3645e-08	53.436	cd14181	STKc_PhKG2	NC	cl21453
Q#20 - >BjuA015229	non-specific	271123	125	270	9.47965e-08	53.0359	cd14221	STKc_LIMK1	C	cl21453
Q#20 - >BjuA015229	non-specific	270733	183	280	9.57153e-08	53.3727	cd05581	STKc_PDK1	NC	cl21453
Q#20 - >BjuA015229	non-specific	269835	387	442	1.0021e-07	48.6788	cd14687	bZIP_ATF2	 - 	cl21462
Q#20 - >BjuA015229	non-specific	132954	179	277	1.01883e-07	52.9794	cd06623	PKc_MAPKK_plant_like	NC	cl21453
Q#20 - >BjuA015229	non-specific	173765	90	273	1.02835e-07	53.0381	cd08225	STKc_Nek5	C	cl21453
Q#20 - >BjuA015229	non-specific	269840	387	443	1.08123e-07	48.3414	cd14692	bZIP_ATF4	 - 	cl21462
Q#20 - >BjuA015229	non-specific	270855	87	280	1.24979e-07	52.465	cd08215	STKc_Nek	C	cl21453
Q#20 - >BjuA015229	non-specific	269836	387	427	1.64524e-07	48.0998	cd14688	bZIP_YAP	C	cl21462
Q#20 - >BjuA015229	non-specific	270857	168	280	1.77458e-07	52.1582	cd08217	STKc_Nek2	NC	cl21453
Q#20 - >BjuA015229	non-specific	270986	187	286	2.01895e-07	52.0099	cd14084	STKc_Chk2	N	cl21453
Q#20 - >BjuA015229	non-specific	271052	177	276	2.18817e-07	51.9413	cd14150	STKc_A-Raf	NC	cl21453
Q#20 - >BjuA015229	non-specific	270660	129	268	2.72633e-07	51.932	cd05075	PTKc_Axl	NC	cl21453
Q#20 - >BjuA015229	non-specific	270964	178	276	2.88981e-07	51.6253	cd14062	STKc_Raf	NC	cl21453
Q#20 - >BjuA015229	non-specific	270798	129	280	3.26661e-07	51.3809	cd06628	STKc_Byr2_like	NC	cl21453
Q#20 - >BjuA015229	non-specific	270724	184	280	3.33711e-07	51.4571	cd05572	STKc_cGK	NC	cl21453
Q#20 - >BjuA015229	non-specific	270839	183	280	3.34543e-07	51.9214	cd07849	STKc_ERK1_2_like	NC	cl21453
Q#20 - >BjuA015229	non-specific	270730	183	277	3.94441e-07	51.103	cd05578	STKc_Yank1	NC	cl21453
Q#20 - >BjuA015229	non-specific	270948	90	270	4.5318e-07	51.2158	cd14046	STKc_EIF2AK4_GCN2_rpt2	C	cl21453
Q#20 - >BjuA015229	non-specific	271133	172	276	4.60291e-07	50.866	cd14663	STKc_SnRK3	NC	cl21453
Q#20 - >BjuA015229	non-specific	270885	175	277	4.96662e-07	50.687	cd13983	STKc_WNK	NC	cl21453
Q#20 - >BjuA015229	non-specific	132946	172	277	5.32502e-07	51.2823	cd06615	PKc_MEK	NC	cl21453
Q#20 - >BjuA015229	non-specific	270789	125	283	5.41714e-07	50.6722	cd06614	STKc_PAK	C	cl21453
Q#20 - >BjuA015229	non-specific	271091	182	282	5.98911e-07	50.6962	cd14189	STKc_PLK3	NC	cl21453
Q#20 - >BjuA015229	non-specific	270790	168	277	6.57434e-07	50.8263	cd06616	PKc_MKK4	NC	cl21453
Q#20 - >BjuA015229	non-specific	270779	183	302	7.07855e-07	50.792	cd05630	STKc_GRK6	NC	cl21453
Q#20 - >BjuA015229	non-specific	270927	172	280	7.34637e-07	50.5704	cd14025	STKc_RIP4_like	NC	cl21453
Q#20 - >BjuA015229	non-specific	173729	171	277	7.82014e-07	50.5006	cd06617	PKc_MKK3_6	NC	cl21453
Q#20 - >BjuA015229	non-specific	270815	180	283	7.84103e-07	50.1336	cd06648	STKc_PAK_II	NC	cl21453
Q#20 - >BjuA015229	non-specific	270859	87	280	7.92167e-07	50.1165	cd08220	STKc_Nek8	C	cl21453
Q#20 - >BjuA015229	non-specific	270913	184	280	8.1429e-07	50.3985	cd14011	PK_SCY1_like	NC	cl21453
Q#20 - >BjuA015229	non-specific	270910	147	283	8.33353e-07	50.2442	cd14008	STKc_LKB1_CaMKK	NC	cl21453
Q#20 - >BjuA015229	non-specific	270896	94	313	1.16505e-06	49.6129	cd13994	STKc_HAL4_like	 - 	cl21453
Q#20 - >BjuA015229	non-specific	270747	200	283	1.27752e-06	50.0682	cd05596	STKc_ROCK	NC	cl21453
Q#20 - >BjuA015229	non-specific	270959	86	219	1.29701e-06	49.4086	cd14057	PK_ILK	C	cl21453
Q#20 - >BjuA015229	non-specific	271069	179	311	1.35941e-06	49.6409	cd14167	STKc_CaMKI_alpha	N	cl21453
Q#20 - >BjuA015229	non-specific	270729	183	280	1.39186e-06	49.8328	cd05577	STKc_GRK	NC	cl21453
Q#20 - >BjuA015229	non-specific	270971	125	276	1.61772e-06	49.2513	cd14069	STKc_Chk1	NC	cl21453
Q#20 - >BjuA015229	non-specific	270731	183	283	1.72393e-06	49.1367	cd05579	STKc_MAST_like	NC	cl21453
Q#20 - >BjuA015229	non-specific	270900	172	270	1.77312e-06	49.3593	cd13998	STKc_TGFbR-like	NC	cl21453
Q#20 - >BjuA015229	non-specific	271015	129	283	2.12246e-06	48.8178	cd14113	STKc_Trio_C	NC	cl21453
Q#20 - >BjuA015229	non-specific	270965	121	277	2.16439e-06	48.8846	cd14063	PK_KSR	C	cl21453
Q#20 - >BjuA015229	non-specific	270841	187	280	2.24102e-06	49.4786	cd07852	STKc_MAPK15-like	NC	cl21453
Q#20 - >BjuA015229	non-specific	270877	172	276	2.80645e-06	48.6408	cd13975	PKc_Dusty	NC	cl21453
Q#20 - >BjuA015229	non-specific	271068	182	283	2.89984e-06	48.8353	cd14166	STKc_CaMKI_gamma	NC	cl21453
Q#20 - >BjuA015229	non-specific	270887	95	274	2.99472e-06	48.4843	cd13985	STKc_GAK_like	C	cl21453
Q#20 - >BjuA015229	non-specific	270820	180	283	3.15089e-06	48.5673	cd06654	STKc_PAK1	NC	cl21453
Q#20 - >BjuA015229	non-specific	270884	89	309	3.48221e-06	48.4224	cd13982	STKc_IRE1	 - 	cl21453
Q#20 - >BjuA015229	non-specific	173686	181	282	3.63319e-06	48.8489	cd05595	STKc_PKB_beta	NC	cl21453
Q#20 - >BjuA015229	non-specific	269833	381	427	3.87449e-06	43.7087	cd12193	bZIP_GCN4	 - 	cl21462
Q#20 - >BjuA015229	non-specific	270762	183	280	3.98136e-06	48.2456	cd05611	STKc_Rim15_like	NC	cl21453
Q#20 - >BjuA015229	non-specific	270635	89	277	4.07676e-06	48.1158	cd05039	PTKc_Csk_like	C	cl21453
Q#20 - >BjuA015229	non-specific	270814	182	322	4.08742e-06	47.9996	cd06647	STKc_PAK_I	N	cl21453
Q#20 - >BjuA015229	non-specific	271056	125	270	4.13618e-06	48.2729	cd14154	STKc_LIMK	C	cl21453
Q#20 - >BjuA015229	non-specific	271042	157	275	4.21355e-06	48.4882	cd14140	STKc_ACVR2b	NC	cl21453
Q#20 - >BjuA015229	non-specific	271064	129	277	4.24313e-06	48.0622	cd14162	STKc_TSSK4-like	NC	cl21453
Q#20 - >BjuA015229	non-specific	270641	125	278	4.4617e-06	48.1131	cd05047	PTKc_Tie	C	cl21453
Q#20 - >BjuA015229	non-specific	132987	180	283	4.54107e-06	48.1792	cd06656	STKc_PAK3	NC	cl21453
Q#20 - >BjuA015229	non-specific	133243	119	288	4.8356e-06	48.0225	cd05112	PTKc_Itk	 - 	cl21453
Q#20 - >BjuA015229	non-specific	270758	183	280	5.17603e-06	47.9768	cd05607	STKc_GRK7	NC	cl21453
Q#20 - >BjuA015229	non-specific	270895	98	277	5.26457e-06	47.7301	cd13993	STKc_Pat1_like	C	cl21453
Q#20 - >BjuA015229	non-specific	271099	146	283	5.38294e-06	48.0076	cd14197	STKc_DRAK1	NC	cl21453
Q#20 - >BjuA015229	non-specific	333897	380	425	6.24266e-06	43.5165	pfam00170	bZIP_1	C	cl21462
Q#20 - >BjuA015229	non-specific	270865	129	286	6.50413e-06	47.7148	cd08228	STKc_Nek6	NC	cl21453
Q#20 - >BjuA015229	non-specific	270952	174	271	7.27978e-06	47.3032	cd14050	PKc_Myt1	NC	cl21453
Q#20 - >BjuA015229	non-specific	132986	180	283	7.32042e-06	47.4113	cd06655	STKc_PAK2	NC	cl21453
Q#20 - >BjuA015229	non-specific	270982	182	289	8.07855e-06	47.1778	cd14080	STKc_TSSK-like	N	cl21453
Q#20 - >BjuA015229	non-specific	270979	129	304	8.09841e-06	47.0567	cd14077	STKc_Kin1_2	N	cl21453
Q#20 - >BjuA015229	non-specific	270897	129	284	8.53196e-06	46.9262	cd13995	STKc_MAP3K8	NC	cl21453
Q#20 - >BjuA015229	non-specific	271087	94	280	8.62111e-06	47.2501	cd14185	STKc_DCKL3	C	cl21453
Q#20 - >BjuA015229	non-specific	271124	125	270	8.92503e-06	47.246	cd14222	STKc_LIMK2	C	cl21453
Q#20 - >BjuA015229	non-specific	270796	182	278	1.0989e-05	46.912	cd06626	STKc_MEKK4	NC	cl21453
Q#20 - >BjuA015229	non-specific	270679	102	278	1.18833e-05	46.9319	cd05101	PTKc_FGFR2	C	cl21453
Q#20 - >BjuA015229	non-specific	183880	178	275	1.19868e-05	47.8427	PRK13184	pknD	C	cl32855
Q#20 - >BjuA015229	superfamily	183880	178	275	1.19868e-05	47.8427	cl32855	pknD superfamily	C	 - 
Q#20 - >BjuA015229	non-specific	133219	125	278	1.25267e-05	46.9144	cd05088	PTKc_Tie2	NC	cl21453
Q#20 - >BjuA015229	non-specific	270980	182	276	1.49925e-05	46.2218	cd14078	STKc_MELK	NC	cl21453
Q#20 - >BjuA015229	non-specific	270772	183	283	1.52347e-05	46.9221	cd05622	STKc_ROCK1	NC	cl21453
Q#20 - >BjuA015229	non-specific	132950	172	277	1.56434e-05	46.4101	cd06619	PKc_MKK5	NC	cl21453
Q#20 - >BjuA015229	non-specific	271019	182	280	1.66139e-05	46.3961	cd14117	STKc_Aurora-B_like	NC	cl21453
Q#20 - >BjuA015229	non-specific	270821	187	283	1.74518e-05	46.5171	cd06659	STKc_PAK6	NC	cl21453
Q#20 - >BjuA015229	non-specific	270949	178	288	1.77262e-05	46.33	cd14047	STKc_EIF2AK2_PKR	N	cl21453
Q#20 - >BjuA015229	non-specific	270797	89	281	1.91327e-05	46.0642	cd06627	STKc_Cdc7_like	C	cl21453
Q#20 - >BjuA015229	non-specific	270771	161	283	2.01138e-05	46.5311	cd05621	STKc_ROCK2	NC	cl21453
Q#20 - >BjuA015229	non-specific	140289	183	283	2.05563e-05	46.3494	PTZ00263	PTZ00263	NC	cl31418
Q#20 - >BjuA015229	superfamily	140289	183	283	2.05563e-05	46.3494	cl31418	PTZ00263 superfamily	NC	 - 
Q#20 - >BjuA015229	non-specific	173710	181	283	2.41713e-05	46.0903	cd05620	STKc_nPKC_delta	NC	cl21453
Q#20 - >BjuA015229	non-specific	132971	182	278	2.50726e-05	45.8136	cd06640	STKc_MST4	NC	cl21453
Q#20 - >BjuA015229	non-specific	271086	183	280	2.61146e-05	45.7931	cd14184	STKc_DCKL2	NC	cl21453
Q#20 - >BjuA015229	non-specific	270781	152	290	2.86567e-05	45.8228	cd05633	STKc_GRK3	NC	cl21453
Q#20 - >BjuA015229	non-specific	270667	114	292	2.90872e-05	45.3068	cd05084	PTKc_Fes	 - 	cl21453
Q#20 - >BjuA015229	non-specific	132989	184	283	3.16316e-05	45.4143	cd06658	STKc_PAK5	NC	cl21453
Q#20 - >BjuA015229	non-specific	270763	181	283	3.39414e-05	45.5042	cd05612	STKc_PRKX_like	NC	cl21453
Q#20 - >BjuA015229	non-specific	269838	387	425	3.49331e-05	41.0776	cd14690	bZIP_CREB1	 - 	cl21462
Q#20 - >BjuA015229	non-specific	270745	181	281	3.51308e-05	45.8423	cd05593	STKc_PKB_gamma	NC	cl21453
Q#20 - >BjuA015229	non-specific	270634	129	278	3.85418e-05	45.4497	cd05038	PTKc_Jak_rpt2	NC	cl21453
Q#20 - >BjuA015229	non-specific	271072	179	301	4.21959e-05	45.4106	cd14170	STKc_MAPKAPK2	NC	cl21453
Q#20 - >BjuA015229	non-specific	271089	182	282	4.5481e-05	44.924	cd14187	STKc_PLK1	NC	cl21453
Q#20 - >BjuA015229	non-specific	270759	183	280	4.65509e-05	44.8725	cd05608	STKc_GRK1	NC	cl21453
Q#20 - >BjuA015229	non-specific	271111	181	283	4.83209e-05	45.0873	cd14209	STKc_PKA	NC	cl21453
Q#20 - >BjuA015229	non-specific	270688	141	280	5.0391e-05	44.5328	cd05118	STKc_CMGC	N	cl21453
Q#20 - >BjuA015229	non-specific	270888	90	276	5.06924e-05	44.9791	cd13986	STKc_16	C	cl21453
Q#20 - >BjuA015229	non-specific	173720	200	314	5.13289e-05	44.9836	cd05631	STKc_GRK4	N	cl21453
Q#20 - >BjuA015229	non-specific	270914	187	280	5.22251e-05	44.6579	cd14012	PK_eIF2AK_GCN2_rpt1	N	cl21453
Q#20 - >BjuA015229	non-specific	270732	183	283	5.34545e-05	44.8771	cd05580	STKc_PKA_like	NC	cl21453
Q#20 - >BjuA015229	non-specific	274846	110	279	5.39009e-05	45.9911	TIGR03903	TOMM_kin_cyc	C	cl37341
Q#20 - >BjuA015229	superfamily	274846	110	279	5.39009e-05	45.9911	cl37341	TOMM_kin_cyc superfamily	C	 - 
Q#20 - >BjuA015229	non-specific	271090	182	282	5.47762e-05	44.6176	cd14188	STKc_PLK2	NC	cl21453
Q#20 - >BjuA015229	non-specific	271074	179	301	5.74233e-05	44.5951	cd14172	STKc_MAPKAPK3	N	cl21453
Q#20 - >BjuA015229	non-specific	270780	183	292	5.8097e-05	44.9625	cd05632	STKc_GRK5	NC	cl21453
Q#20 - >BjuA015229	non-specific	270946	168	290	5.9159e-05	44.4912	cd14044	PK_GC-C	NC	cl21453
Q#20 - >BjuA015229	non-specific	270755	183	282	6.04167e-05	44.9534	cd05604	STKc_SGK3	NC	cl21453
Q#20 - >BjuA015229	non-specific	270748	200	283	6.24739e-05	45.0307	cd05597	STKc_DMPK_like	NC	cl21453
Q#20 - >BjuA015229	non-specific	270832	129	280	6.96622e-05	44.4773	cd07840	STKc_CDK9_like	C	cl21453
Q#20 - >BjuA015229	non-specific	270785	124	281	7.17776e-05	44.2152	cd06608	STKc_myosinIII_N_like	NC	cl21453
Q#20 - >BjuA015229	non-specific	270957	170	249	7.18736e-05	44.6751	cd14055	STKc_TGFbR2_like	NC	cl21453
Q#20 - >BjuA015229	non-specific	269855	387	423	7.32232e-05	40.374	cd14707	bZIP_plant_BZIP46	 - 	cl21462
Q#20 - >BjuA015229	non-specific	270970	146	276	8.12855e-05	44.1723	cd14068	STKc_LRRK2	NC	cl21453
Q#20 - >BjuA015229	non-specific	270671	125	278	8.3212e-05	44.2195	cd05089	PTKc_Tie1	C	cl21453
Q#20 - >BjuA015229	non-specific	270816	172	277	8.87255e-05	44.2753	cd06650	PKc_MEK1	NC	cl21453
Q#20 - >BjuA015229	non-specific	270795	175	278	8.92288e-05	43.8832	cd06625	STKc_MEKK3_like	NC	cl21453
Q#20 - >BjuA015229	non-specific	270988	183	283	9.07567e-05	44.3352	cd14086	STKc_CaMKII	NC	cl21453
Q#20 - >BjuA015229	non-specific	270921	187	281	9.25658e-05	43.7497	cd14019	STKc_Cdc7	N	cl21453
Q#20 - >BjuA015229	non-specific	270837	147	279	9.4136e-05	43.8997	cd07847	STKc_CDKL1_4	NC	cl21453
Q#20 - >BjuA015229	non-specific	271070	182	303	0.000102046	43.8828	cd14168	STKc_CaMKI_delta	NC	cl21453
Q#20 - >BjuA015229	non-specific	133230	102	278	0.000111014	44.185	cd05099	PTKc_FGFR4	C	cl21453
Q#20 - >BjuA015229	non-specific	270809	180	278	0.000126639	43.5225	cd06641	STKc_MST3	NC	cl21453
Q#20 - >BjuA015229	non-specific	270631	129	268	0.00012865	43.6772	cd05035	PTKc_TAM	NC	cl21453
Q#20 - >BjuA015229	non-specific	270822	89	278	0.000130605	43.6176	cd06917	STKc_NAK1_like	C	cl21453
Q#20 - >BjuA015229	non-specific	215036	167	277	0.000136124	44.0442	PLN00034	PLN00034	NC	cl33408
Q#20 - >BjuA015229	superfamily	215036	167	277	0.000136124	44.0442	cl33408	PLN00034 superfamily	NC	 - 
Q#20 - >BjuA015229	non-specific	271053	178	276	0.00014274	43.5112	cd14151	STKc_B-Raf	NC	cl21453
Q#20 - >BjuA015229	non-specific	271008	146	276	0.000158844	43.1083	cd14106	STKc_DRAK	NC	cl21453
Q#20 - >BjuA015229	non-specific	270637	129	295	0.000159789	43.2015	cd05041	PTKc_Fes_like	N	cl21453
Q#20 - >BjuA015229	non-specific	270774	184	283	0.000168524	43.8441	cd05624	STKc_MRCK_beta	NC	cl21453
Q#20 - >BjuA015229	non-specific	270906	180	274	0.000169568	43.144	cd14004	STKc_PASK	NC	cl21453
Q#20 - >BjuA015229	non-specific	270752	183	286	0.000169669	43.4531	cd05601	STKc_CRIK	NC	cl21453
Q#20 - >BjuA015229	non-specific	270810	180	278	0.000181521	43.1219	cd06642	STKc_STK25	NC	cl21453
Q#20 - >BjuA015229	non-specific	270836	129	283	0.000182538	43.1799	cd07846	STKc_CDKL2_3	NC	cl21453
Q#20 - >BjuA015229	non-specific	270991	179	287	0.000188492	43.0455	cd14089	STKc_MAPKAPK	NC	cl21453
Q#20 - >BjuA015229	non-specific	271125	183	290	0.000197321	43.1126	cd14223	STKc_GRK2	NC	cl21453
Q#20 - >BjuA015229	non-specific	270746	181	281	0.000210599	43.4793	cd05594	STKc_PKB_alpha	NC	cl21453
Q#20 - >BjuA015229	non-specific	270754	183	304	0.000233799	43.0339	cd05603	STKc_SGK2	NC	cl21453
Q#20 - >BjuA015229	non-specific	270852	173	331	0.000258667	42.6408	cd07870	STKc_PFTAIRE2	N	cl21453
Q#20 - >BjuA015229	non-specific	173333	183	280	0.000269436	43.1003	PTZ00036	PTZ00036	NC	cl31747
Q#20 - >BjuA015229	superfamily	173333	183	280	0.000269436	43.1003	cl31747	PTZ00036 superfamily	NC	 - 
Q#20 - >BjuA015229	non-specific	270753	168	354	0.000298406	42.6964	cd05602	STKc_SGK1	N	cl21453
Q#20 - >BjuA015229	non-specific	270868	96	280	0.000299601	42.3983	cd08529	STKc_FA2-like	C	cl21453
Q#20 - >BjuA015229	non-specific	270838	179	280	0.000303018	42.6755	cd07848	STKc_CDKL5	NC	cl21453
Q#20 - >BjuA015229	non-specific	269874	387	427	0.000306558	38.3492	cd14812	bZIP_u3	 - 	cl21462
Q#20 - >BjuA015229	non-specific	132980	168	277	0.000338286	42.7286	cd06649	PKc_MEK2	NC	cl21453
Q#20 - >BjuA015229	non-specific	270823	129	280	0.000342386	42.4694	cd07829	STKc_CDK_like	C	cl21453
Q#20 - >BjuA015229	non-specific	269841	387	438	0.000347774	38.307	cd14693	bZIP_CEBP	 - 	cl21462
Q#20 - >BjuA015229	non-specific	132942	129	278	0.000354381	42.4223	cd06611	STKc_SLK_like	NC	cl21453
Q#20 - >BjuA015229	non-specific	271020	182	308	0.000359155	42.3467	cd14118	STKc_CAMKK	N	cl21453
Q#20 - >BjuA015229	non-specific	270773	200	283	0.000371723	42.6949	cd05623	STKc_MRCK_alpha	NC	cl21453
Q#20 - >BjuA015229	non-specific	270866	129	286	0.000407788	42.3257	cd08229	STKc_Nek7	NC	cl21453
Q#20 - >BjuA015229	non-specific	270757	183	290	0.000410116	42.0397	cd05606	STKc_beta_ARK	NC	cl21453
Q#20 - >BjuA015229	non-specific	270976	182	280	0.000410769	42.0148	cd14074	STKc_SNRK	NC	cl21453
Q#20 - >BjuA015229	non-specific	173759	95	280	0.00041359	41.8832	cd08219	STKc_Nek3	C	cl21453
Q#20 - >BjuA015229	non-specific	270756	183	297	0.000421566	41.9573	cd05605	STKc_GRK4_like	NC	cl21453
Q#20 - >BjuA015229	non-specific	269850	387	425	0.000475573	37.8986	cd14702	bZIP_plant_GBF1	 - 	cl21462
Q#20 - >BjuA015229	non-specific	270786	180	278	0.000480023	41.8467	cd06609	STKc_MST3_like	NC	cl21453
Q#20 - >BjuA015229	non-specific	270985	182	283	0.000490545	41.5885	cd14083	STKc_CaMKI	NC	cl21453
Q#20 - >BjuA015229	non-specific	173652	102	278	0.000494611	41.93	cd05100	PTKc_FGFR3	C	cl21453
Q#20 - >BjuA015229	non-specific	270867	174	283	0.000502519	41.719	cd08528	STKc_Nek10	N	cl21453
Q#20 - >BjuA015229	non-specific	270739	183	280	0.000517405	41.9941	cd05587	STKc_cPKC	NC	cl21453
Q#20 - >BjuA015229	non-specific	173748	183	280	0.000521171	42.0383	cd07853	STKc_NLK	NC	cl21453
Q#20 - >BjuA015229	non-specific	269853	381	425	0.000533024	37.8959	cd14705	bZIP_Zip1	 - 	cl21462
Q#20 - >BjuA015229	non-specific	270997	184	280	0.000546627	41.542	cd14095	STKc_DCKL	NC	cl21453
Q#20 - >BjuA015229	non-specific	270749	183	283	0.00055902	41.9188	cd05598	STKc_LATS	NC	cl21453
Q#20 - >BjuA015229	non-specific	270734	183	276	0.000567314	41.6171	cd05582	STKc_RSK_N	NC	cl21453
Q#20 - >BjuA015229	non-specific	173750	183	280	0.000583546	41.6208	cd07857	STKc_MPK1	NC	cl21453
Q#20 - >BjuA015229	non-specific	165473	172	281	0.000583891	42.1383	PHA03207	PHA03207	NC	cl31527
Q#20 - >BjuA015229	superfamily	165473	172	281	0.000583891	42.1383	cl31527	PHA03207 superfamily	NC	 - 
Q#20 - >BjuA015229	non-specific	270853	183	280	0.000587806	41.5337	cd07871	STKc_PCTAIRE3	NC	cl21453
Q#20 - >BjuA015229	non-specific	270744	181	280	0.000593762	41.6016	cd05592	STKc_nPKC_theta_like	NC	cl21453
Q#20 - >BjuA015229	non-specific	271051	178	276	0.000599644	41.5554	cd14149	STKc_C-Raf	NC	cl21453
Q#20 - >BjuA015229	non-specific	269856	381	424	0.000606777	37.664	cd14708	bZIP_HBP1b-like	 - 	cl21462
Q#20 - >BjuA015229	non-specific	270643	119	286	0.00061449	41.6826	cd05049	PTKc_Trk	 - 	cl21453
Q#20 - >BjuA015229	non-specific	132943	182	281	0.000639687	41.4823	cd06612	STKc_MST1_2	NC	cl21453
Q#20 - >BjuA015229	non-specific	271098	182	283	0.000664246	41.4806	cd14196	STKc_DAPK2	NC	cl21453
Q#20 - >BjuA015229	non-specific	270770	183	280	0.000684316	41.4476	cd05619	STKc_nPKC_theta	NC	cl21453
Q#20 - >BjuA015229	non-specific	271132	182	276	0.000709069	41.2933	cd14662	STKc_SnRK2	NC	cl21453
Q#20 - >BjuA015229	non-specific	132988	184	283	0.000724789	41.547	cd06657	STKc_PAK4	NC	cl21453
Q#20 - >BjuA015229	non-specific	270678	102	278	0.000761209	41.5361	cd05098	PTKc_FGFR1	C	cl21453
Q#20 - >BjuA015229	non-specific	271007	182	310	0.000763319	41.3188	cd14105	STKc_DAPK	N	cl21453
Q#20 - >BjuA015229	non-specific	271135	112	276	0.000764268	41.1242	cd14665	STKc_SnRK2-3	C	cl21453
Q#20 - >BjuA015229	non-specific	271102	116	331	0.000768265	41.0881	cd14200	STKc_CaMKK1	N	cl21453
Q#20 - >BjuA015229	non-specific	270813	182	281	0.000822864	41.1677	cd06646	STKc_MAP4K5	NC	cl21453
Q#20 - >BjuA015229	non-specific	270994	179	286	0.000898251	41.1316	cd14092	STKc_MSK_C	NC	cl21453
Q#20 - >BjuA015229	non-specific	270735	157	283	0.000970206	40.8397	cd05583	STKc_MSK_N	NC	cl21453
Q#20 - >BjuA015229	non-specific	270969	158	280	0.0009809	40.7183	cd14067	STKc_LRRK1	NC	cl21453
Q#20 - >BjuA015229	non-specific	270767	183	280	0.000989615	41.138	cd05616	STKc_cPKC_beta	NC	cl21453
Q#20 - >BjuA015229	non-specific	132953	200	277	0.000991576	40.9875	cd06622	PKc_PBS2_like	NC	cl21453
Q#20 - >BjuA015229	non-specific	270863	183	286	0.00101927	40.717	cd08224	STKc_Nek6_7	NC	cl21453
Q#20 - >BjuA015229	non-specific	133192	178	270	0.00102229	40.7225	cd05061	PTKc_InsR	NC	cl21453
Q#20 - >BjuA015229	non-specific	240344	191	278	0.00109145	41.3934	PTZ00283	PTZ00283	NC	cl36538
Q#20 - >BjuA015229	superfamily	240344	191	278	0.00109145	41.3934	cl36538	PTZ00283 superfamily	NC	 - 
Q#20 - >BjuA015229	non-specific	143382	183	280	0.00117554	40.7934	cd07877	STKc_p38alpha	NC	cl21453
Q#20 - >BjuA015229	non-specific	271093	178	310	0.00118245	40.3727	cd14191	STKc_MLCK1	N	cl21453
Q#20 - >BjuA015229	non-specific	270856	95	238	0.00128727	40.7412	cd08216	PK_STRAD	C	cl21453
Q#20 - >BjuA015229	non-specific	270951	175	274	0.00131611	40.5688	cd14049	STKc_EIF2AK1_HRI	NC	cl21453
Q#20 - >BjuA015229	non-specific	270750	200	283	0.0013197	40.6755	cd05599	STKc_NDR_like	NC	cl21453
Q#20 - >BjuA015229	non-specific	240233	180	280	0.00132379	40.5145	PTZ00024	PTZ00024	NC	cl36498
Q#20 - >BjuA015229	superfamily	240233	180	280	0.00132379	40.5145	cl36498	PTZ00024 superfamily	NC	 - 
Q#20 - >BjuA015229	non-specific	143363	188	286	0.00132434	40.8167	cd07858	STKc_TEY_MAPK	NC	cl21453
Q#20 - >BjuA015229	non-specific	270940	182	278	0.0013864	40.3309	cd14038	STKc_IKK_beta	NC	cl21453
Q#20 - >BjuA015229	non-specific	143364	187	280	0.00142247	40.5348	cd07859	STKc_TDY_MAPK	NC	cl21453
Q#20 - >BjuA015229	non-specific	270974	182	300	0.00143445	40.1957	cd14072	STKc_MARK	N	cl21453
Q#20 - >BjuA015229	non-specific	270981	183	277	0.00154154	39.944	cd14079	STKc_AMPK_alpha	NC	cl21453
Q#20 - >BjuA015229	non-specific	270806	109	278	0.00159032	40.3756	cd06636	STKc_MAP4K4_6_N	C	cl21453
Q#20 - >BjuA015229	non-specific	270860	183	301	0.00160622	40.105	cd08221	STKc_Nek9	N	cl21453
Q#20 - >BjuA015229	non-specific	269861	376	424	0.00160929	36.6771	cd14713	bZIP_CEBPG	 - 	cl21462
Q#20 - >BjuA015229	non-specific	270891	182	278	0.00168206	40.1241	cd13989	STKc_IKK	NC	cl21453
Q#20 - >BjuA015229	non-specific	270664	129	275	0.00173481	40.2681	cd05080	PTKc_Tyk2_rpt2	NC	cl21453
Q#20 - >BjuA015229	non-specific	270984	183	276	0.00177789	40.0885	cd14082	STKc_PKD	NC	cl21453
Q#20 - >BjuA015229	non-specific	270674	119	270	0.00180797	39.9493	cd05092	PTKc_TrkA	C	cl21453
Q#20 - >BjuA015229	non-specific	271106	129	268	0.00187388	39.9179	cd14204	PTKc_Mer	NC	cl21453
Q#20 - >BjuA015229	non-specific	270629	129	270	0.00189315	40.0482	cd05033	PTKc_EphR	NC	cl21453
Q#20 - >BjuA015229	non-specific	271085	184	280	0.00191865	39.978	cd14183	STKc_DCKL1	NC	cl21453
Q#20 - >BjuA015229	non-specific	270899	178	313	0.00194718	39.6739	cd13997	PKc_Wee1_like	N	cl21453
Q#20 - >BjuA015229	non-specific	143368	172	280	0.00203622	39.9457	cd07863	STKc_CDK4	NC	cl21453
Q#20 - >BjuA015229	non-specific	133228	118	270	0.00204443	39.9592	cd05097	PTKc_DDR_like	NC	cl21453
Q#20 - >BjuA015229	non-specific	270843	183	280	0.00205337	40.2481	cd07856	STKc_Sty1_Hog1	NC	cl21453
Q#20 - >BjuA015229	non-specific	143381	183	280	0.00213589	40.0115	cd07876	STKc_JNK2	NC	cl21453
Q#20 - >BjuA015229	non-specific	270987	182	283	0.00234412	39.8086	cd14085	STKc_CaMKIV	NC	cl21453
Q#20 - >BjuA015229	non-specific	270828	187	280	0.00245448	39.8161	cd07834	STKc_MAPK	NC	cl21453
Q#20 - >BjuA015229	non-specific	271058	128	278	0.00247263	39.4244	cd14156	PKc_LIMK_like_unk	C	cl21453
Q#20 - >BjuA015229	non-specific	269873	387	428	0.002562	35.6593	cd14811	bZIP_u2	 - 	cl21462
Q#20 - >BjuA015229	non-specific	270966	89	280	0.00263743	39.4348	cd14064	PKc_TNNI3K	C	cl21453
Q#20 - >BjuA015229	non-specific	143385	183	280	0.0028188	39.5496	cd07880	STKc_p38gamma	NC	cl21453
Q#20 - >BjuA015229	non-specific	270903	168	275	0.00296681	39.3049	cd14001	PKc_TOPK	NC	cl21453
Q#20 - >BjuA015229	non-specific	270989	109	283	0.00299421	39.4389	cd14087	STKc_PSKH1	C	cl21453
Q#20 - >BjuA015229	non-specific	270742	183	280	0.00326207	39.5052	cd05590	STKc_nPKC_eta	NC	cl21453
Q#20 - >BjuA015229	non-specific	270892	183	280	0.00340347	39.2244	cd13990	STKc_TLK	NC	cl21453
Q#20 - >BjuA015229	non-specific	270869	183	280	0.00344169	38.9115	cd08530	STKc_CNK2-like	NC	cl21453
Q#20 - >BjuA015229	non-specific	271071	183	283	0.00348461	39.1033	cd14169	STKc_CaMKI_beta	NC	cl21453
Q#20 - >BjuA015229	non-specific	269844	387	447	0.00361676	35.6338	cd14696	bZIP_Jun	 - 	cl21462
Q#20 - >BjuA015229	non-specific	270666	129	277	0.00364874	39.0861	cd05083	PTKc_Chk	NC	cl21453
Q#20 - >BjuA015229	non-specific	271082	128	280	0.00372166	39.084	cd14180	STKc_MSK2_C	C	cl21453
Q#20 - >BjuA015229	non-specific	270812	180	281	0.0038764	38.8728	cd06645	STKc_MAP4K3	NC	cl21453
Q#20 - >BjuA015229	non-specific	133248	129	270	0.00438412	38.9548	cd05148	PTKc_Srm_Brk	NC	cl21453
Q#20 - >BjuA015229	non-specific	270736	183	280	0.00445443	38.9249	cd05584	STKc_p70S6K	NC	cl21453
Q#20 - >BjuA015229	non-specific	270766	183	280	0.0044891	39.2098	cd05615	STKc_cPKC_alpha	NC	cl21453
Q#20 - >BjuA015229	non-specific	269842	381	425	0.00453782	35.3838	cd14694	bZIP_NFIL3	 - 	cl21462
Q#20 - >BjuA015229	non-specific	269871	387	427	0.00455012	35.299	cd14809	bZIP_AUREO-like	 - 	cl21462
Q#20 - >BjuA015229	non-specific	269847	381	444	0.00571913	34.9284	cd14699	bZIP_Fos_like	 - 	cl21462
Q#20 - >BjuA015229	non-specific	270649	128	275	0.00575324	38.2238	cd05058	PTKc_Met_Ron	NC	cl21453
Q#20 - >BjuA015229	non-specific	173616	200	283	0.0061102	38.8079	PTZ00426	PTZ00426	NC	cl31769
Q#20 - >BjuA015229	superfamily	173616	200	283	0.0061102	38.8079	cl31769	PTZ00426 superfamily	NC	 - 
Q#20 - >BjuA015229	non-specific	269854	376	426	0.00625555	34.9227	cd14706	bZIP_CREBZF	 - 	cl21462
Q#20 - >BjuA015229	non-specific	173742	187	280	0.00646004	38.5021	cd07845	STKc_CDK10	NC	cl21453
Q#20 - >BjuA015229	non-specific	270659	129	270	0.006463	38.3602	cd05074	PTKc_Tyro3	NC	cl21453
Q#20 - >BjuA015229	non-specific	143359	188	280	0.0066899	38.6066	cd07854	STKc_MAPK4_6	NC	cl21453
Q#20 - >BjuA015229	non-specific	270644	124	270	0.00697983	38.4722	cd05051	PTKc_DDR	NC	cl21453
Q#20 - >BjuA015229	non-specific	270999	147	315	0.0069973	38.2984	cd14097	STKc_STK33	N	cl21453
Q#20 - >BjuA015229	non-specific	133186	129	275	0.00716194	38.2353	cd05055	PTKc_PDGFR	NC	cl21453
Q#20 - >BjuA015229	non-specific	270978	128	286	0.00722881	38.2339	cd14076	STKc_Kin4	NC	cl21453
Q#20 - >BjuA015229	non-specific	270831	182	310	0.00739571	38.0254	cd07838	STKc_CDK4_6_like	NC	cl21453
Q#20 - >BjuA015229	non-specific	269870	381	441	0.00740162	34.7455	cd14722	bZIP_ATF3	 - 	cl21462
Q#20 - >BjuA015229	non-specific	270972	182	276	0.00831389	37.8745	cd14070	STKc_HUNK	NC	cl21453
Q#20 - >BjuA015229	non-specific	271039	184	280	0.00909781	37.8672	cd14137	STKc_GSK3	NC	cl21453
Q#21 - >BjuA016969	non-specific	374656	21	72	5.43146e-22	86.8153	pfam16596	MFMR_assoc	C	cl24974
Q#21 - >BjuA016969	superfamily	374656	21	72	5.43146e-22	86.8153	cl24974	MFMR_assoc superfamily	C	 - 
Q#21 - >BjuA016969	specific	269850	103	153	1.22892e-18	75.6481	cd14702	bZIP_plant_GBF1	 - 	cl21462
Q#21 - >BjuA016969	superfamily	389750	103	153	1.22892e-18	75.6481	cl21462	bZIP superfamily	 - 	 - 
Q#21 - >BjuA016969	specific	197664	102	162	4.33719e-16	69.5151	smart00338	BRLZ	 - 	cl21462
Q#21 - >BjuA016969	non-specific	333897	101	161	4.80345e-15	66.6285	pfam00170	bZIP_1	 - 	cl21462
Q#21 - >BjuA016969	non-specific	269839	102	156	2.87389e-10	53.7511	cd14691	bZIP_XBP1	 - 	cl21462
Q#21 - >BjuA016969	non-specific	269834	103	154	2.33015e-09	51.3921	cd14686	bZIP	 - 	cl21462
Q#21 - >BjuA016969	non-specific	269855	102	163	7.28568e-08	47.3076	cd14707	bZIP_plant_BZIP46	 - 	cl21462
Q#21 - >BjuA016969	non-specific	269843	103	156	9.91548e-08	47.1617	cd14695	bZIP_HLF	 - 	cl21462
Q#21 - >BjuA016969	non-specific	269835	102	159	1.38816e-07	46.7528	cd14687	bZIP_ATF2	 - 	cl21462
Q#21 - >BjuA016969	non-specific	269849	102	157	1.82943e-07	46.3106	cd14701	bZIP_BATF	 - 	cl21462
Q#21 - >BjuA016969	non-specific	269847	102	156	3.06737e-07	45.714	cd14699	bZIP_Fos_like	 - 	cl21462
Q#21 - >BjuA016969	non-specific	269833	101	154	4.76832e-07	44.8643	cd12193	bZIP_GCN4	 - 	cl21462
Q#21 - >BjuA016969	non-specific	269857	106	157	1.10122e-06	44.2445	cd14709	bZIP_CREBL2	 - 	cl21462
Q#21 - >BjuA016969	non-specific	269874	103	146	1.96896e-06	43.3568	cd14812	bZIP_u3	 - 	cl21462
Q#21 - >BjuA016969	non-specific	269852	103	152	3.6827e-06	42.5614	cd14704	bZIP_HY5-like	 - 	cl21462
Q#21 - >BjuA016969	non-specific	269838	102	150	4.73065e-06	42.2332	cd14690	bZIP_CREB1	 - 	cl21462
Q#21 - >BjuA016969	non-specific	369482	102	150	7.46074e-06	41.8302	pfam07716	bZIP_2	 - 	cl21462
Q#21 - >BjuA016969	non-specific	269851	103	154	9.1562e-06	41.4064	cd14703	bZIP_plant_RF2	 - 	cl21462
Q#21 - >BjuA016969	non-specific	269848	103	154	1.213e-05	41.1112	cd14700	bZIP_ATF6	 - 	cl21462
Q#21 - >BjuA016969	non-specific	269840	102	156	1.29611e-05	41.4078	cd14692	bZIP_ATF4	 - 	cl21462
Q#21 - >BjuA016969	non-specific	269871	103	146	1.45994e-05	41.077	cd14809	bZIP_AUREO-like	 - 	cl21462
Q#21 - >BjuA016969	non-specific	269869	102	156	4.61859e-05	39.6514	cd14721	bZIP_Fos	 - 	cl21462
Q#21 - >BjuA016969	non-specific	269837	102	167	0.000108838	38.6702	cd14689	bZIP_CREB3	 - 	cl21462
Q#21 - >BjuA016969	non-specific	269844	102	156	0.00107526	36.019	cd14696	bZIP_Jun	 - 	cl21462
Q#21 - >BjuA016969	non-specific	274008	103	166	0.00110784	39.2695	TIGR02168	SMC_prok_B	NC	cl37069
Q#21 - >BjuA016969	superfamily	274008	103	166	0.00110784	39.2695	cl37069	SMC_prok_B superfamily	NC	 - 
Q#21 - >BjuA016969	non-specific	269836	102	163	0.00140353	35.7734	cd14688	bZIP_YAP	 - 	cl21462
Q#21 - >BjuA016969	non-specific	269870	102	156	0.0017117	35.5159	cd14722	bZIP_ATF3	 - 	cl21462
Q#21 - >BjuA016969	non-specific	369600	106	167	0.00388283	36.0462	pfam07926	TPR_MLP1_2	N	cl25510
Q#21 - >BjuA016969	superfamily	369600	106	167	0.00388283	36.0462	cl25510	TPR_MLP1_2 superfamily	N	 - 
Q#21 - >BjuA016969	non-specific	269845	97	156	0.0039074	34.6662	cd14697	bZIP_Maf	 - 	cl21462
Q#21 - >BjuA016969	non-specific	275056	102	166	0.00443082	36.5245	TIGR04211	SH3_and_anchor	N	cl25512
Q#21 - >BjuA016969	superfamily	275056	102	166	0.00443082	36.5245	cl25512	SH3_and_anchor superfamily	N	 - 
Q#21 - >BjuA016969	non-specific	269875	102	154	0.00811846	33.4975	cd14813	bZIP_BmCbz-like	 - 	cl21462
Q#21 - >BjuA016969	non-specific	275056	109	183	0.00845607	35.7541	TIGR04211	SH3_and_anchor	NC	cl25512
Q#21 - >BjuA016969	non-specific	374138	13	143	0.00889233	36.2586	pfam15814	FAM199X	N	cl24396
Q#21 - >BjuA016969	superfamily	374138	13	143	0.00889233	36.2586	cl24396	FAM199X superfamily	N	 - 
Q#22 - >BjuA017309	specific	269852	190	240	4.84285e-20	83.3926	cd14704	bZIP_HY5-like	 - 	cl21462
Q#22 - >BjuA017309	superfamily	389750	190	240	4.84285e-20	83.3926	cl21462	bZIP superfamily	 - 	 - 
Q#22 - >BjuA017309	specific	197664	190	246	7.09068e-13	63.7371	smart00338	BRLZ	 - 	cl21462
Q#22 - >BjuA017309	non-specific	269874	191	246	1.98678e-12	61.8464	cd14812	bZIP_u3	 - 	cl21462
Q#22 - >BjuA017309	non-specific	269834	190	246	4.33356e-12	61.0221	cd14686	bZIP	 - 	cl21462
Q#22 - >BjuA017309	non-specific	269873	190	219	3.97354e-11	58.386	cd14811	bZIP_u2	C	cl21462
Q#22 - >BjuA017309	non-specific	269835	190	246	8.66262e-11	57.5384	cd14687	bZIP_ATF2	 - 	cl21462
Q#22 - >BjuA017309	non-specific	269848	192	246	2.644e-10	55.7488	cd14700	bZIP_ATF6	 - 	cl21462
Q#22 - >BjuA017309	non-specific	269851	192	240	3.88627e-10	55.2736	cd14703	bZIP_plant_RF2	 - 	cl21462
Q#22 - >BjuA017309	non-specific	269838	190	246	7.90788e-10	54.5595	cd14690	bZIP_CREB1	 - 	cl21462
Q#22 - >BjuA017309	non-specific	269837	192	246	1.18575e-09	54.4634	cd14689	bZIP_CREB3	 - 	cl21462
Q#22 - >BjuA017309	non-specific	333897	192	246	2.35343e-09	53.5317	pfam00170	bZIP_1	 - 	cl21462
Q#22 - >BjuA017309	non-specific	269871	195	246	5.14545e-08	49.5513	cd14809	bZIP_AUREO-like	 - 	cl21462
Q#22 - >BjuA017309	non-specific	369482	190	246	8.58684e-08	48.7638	pfam07716	bZIP_2	 - 	cl21462
Q#22 - >BjuA017309	non-specific	269857	191	246	3.15665e-07	47.3261	cd14709	bZIP_CREBL2	C	cl21462
Q#22 - >BjuA017309	non-specific	269850	196	246	4.75518e-07	46.7582	cd14702	bZIP_plant_GBF1	 - 	cl21462
Q#22 - >BjuA017309	non-specific	269858	192	240	2.4541e-06	44.8638	cd14710	bZIP_HAC1-like	 - 	cl21462
Q#22 - >BjuA017309	non-specific	269839	192	246	5.21351e-06	43.736	cd14691	bZIP_XBP1	C	cl21462
Q#22 - >BjuA017309	non-specific	269836	192	246	7.9471e-06	43.4774	cd14688	bZIP_YAP	 - 	cl21462
Q#22 - >BjuA017309	non-specific	269856	192	221	9.09468e-06	43.0567	cd14708	bZIP_HBP1b-like	C	cl21462
Q#22 - >BjuA017309	non-specific	269855	192	246	3.94187e-05	41.5296	cd14707	bZIP_plant_BZIP46	 - 	cl21462
Q#22 - >BjuA017309	non-specific	269872	191	239	0.000159463	39.5516	cd14810	bZIP_u1	 - 	cl21462
Q#22 - >BjuA017309	non-specific	269844	190	246	0.00027232	39.1006	cd14696	bZIP_Jun	 - 	cl21462
Q#22 - >BjuA017309	non-specific	269853	195	243	0.000464386	38.2811	cd14705	bZIP_Zip1	 - 	cl21462
Q#22 - >BjuA017309	non-specific	269833	195	219	0.000730645	37.9307	cd12193	bZIP_GCN4	C	cl21462
Q#22 - >BjuA017309	non-specific	269854	195	246	0.000828939	37.6191	cd14706	bZIP_CREBZF	C	cl21462
Q#23 - >BjuA017316	specific	269855	204	249	5.24462e-20	80.82	cd14707	bZIP_plant_BZIP46	 - 	cl21462
Q#23 - >BjuA017316	superfamily	389750	204	249	5.24462e-20	80.82	cl21462	bZIP superfamily	 - 	 - 
Q#23 - >BjuA017316	specific	197664	203	246	2.99016e-14	65.6631	smart00338	BRLZ	C	cl21462
Q#23 - >BjuA017316	non-specific	269850	205	246	1.03041e-12	61.3958	cd14702	bZIP_plant_GBF1	C	cl21462
Q#23 - >BjuA017316	non-specific	269848	205	246	2.08106e-12	60.3712	cd14700	bZIP_ATF6	C	cl21462
Q#23 - >BjuA017316	non-specific	269874	205	248	5.21648e-12	59.15	cd14812	bZIP_u3	 - 	cl21462
Q#23 - >BjuA017316	non-specific	269852	205	249	6.30667e-12	59.125	cd14704	bZIP_HY5-like	 - 	cl21462
Q#23 - >BjuA017316	non-specific	333897	204	245	3.69773e-11	57.3837	pfam00170	bZIP_1	C	cl21462
Q#23 - >BjuA017316	non-specific	269834	205	249	3.82139e-11	56.7849	cd14686	bZIP	 - 	cl21462
Q#23 - >BjuA017316	non-specific	269873	205	247	7.35413e-11	56.0748	cd14811	bZIP_u2	 - 	cl21462
Q#23 - >BjuA017316	non-specific	269838	204	253	2.32255e-10	54.9447	cd14690	bZIP_CREB1	 - 	cl21462
Q#23 - >BjuA017316	non-specific	269839	202	249	1.45352e-09	52.5955	cd14691	bZIP_XBP1	 - 	cl21462
Q#23 - >BjuA017316	non-specific	269857	204	249	2.3914e-09	51.9485	cd14709	bZIP_CREBL2	 - 	cl21462
Q#23 - >BjuA017316	non-specific	369482	203	246	3.37575e-09	51.4602	pfam07716	bZIP_2	 - 	cl21462
Q#23 - >BjuA017316	non-specific	269871	205	250	2.83074e-08	49.1661	cd14809	bZIP_AUREO-like	 - 	cl21462
Q#23 - >BjuA017316	non-specific	269835	204	249	3.23197e-08	49.064	cd14687	bZIP_ATF2	C	cl21462
Q#23 - >BjuA017316	non-specific	269851	207	245	7.95251e-08	47.9548	cd14703	bZIP_plant_RF2	C	cl21462
Q#23 - >BjuA017316	non-specific	269833	202	246	7.72164e-07	45.2495	cd12193	bZIP_GCN4	C	cl21462
Q#23 - >BjuA017316	non-specific	269847	204	249	7.15121e-06	42.6324	cd14699	bZIP_Fos_like	C	cl21462
Q#23 - >BjuA017316	non-specific	269836	203	249	1.96099e-05	41.5514	cd14688	bZIP_YAP	C	cl21462
Q#23 - >BjuA017316	non-specific	269856	207	246	2.20369e-05	41.1307	cd14708	bZIP_HBP1b-like	 - 	cl21462
Q#23 - >BjuA017316	non-specific	269837	204	246	6.416e-05	39.8258	cd14689	bZIP_CREB3	C	cl21462
Q#23 - >BjuA017316	non-specific	269843	206	245	0.000210214	38.3021	cd14695	bZIP_HLF	C	cl21462
Q#23 - >BjuA017316	non-specific	269840	203	249	0.000249448	38.3262	cd14692	bZIP_ATF4	C	cl21462
Q#23 - >BjuA017316	non-specific	269854	207	246	0.000273694	38.0043	cd14706	bZIP_CREBZF	C	cl21462
Q#23 - >BjuA017316	non-specific	269853	207	252	0.00074767	36.7403	cd14705	bZIP_Zip1	 - 	cl21462
Q#23 - >BjuA017316	non-specific	269849	203	246	0.000893866	36.6806	cd14701	bZIP_BATF	C	cl21462
Q#23 - >BjuA017316	non-specific	269844	202	249	0.000962149	36.4042	cd14696	bZIP_Jun	C	cl21462
Q#23 - >BjuA017316	non-specific	269858	204	249	0.00169352	35.619	cd14710	bZIP_HAC1-like	 - 	cl21462
Q#23 - >BjuA017316	non-specific	269875	206	246	0.00176776	35.4235	cd14813	bZIP_BmCbz-like	C	cl21462
Q#23 - >BjuA017316	non-specific	269842	211	246	0.00184659	35.769	cd14694	bZIP_NFIL3	C	cl21462
Q#23 - >BjuA017316	non-specific	269872	205	245	0.0024159	35.3144	cd14810	bZIP_u1	C	cl21462
Q#24 - >BjuA018344	specific	374656	140	256	1.91367e-46	155.381	pfam16596	MFMR_assoc	 - 	cl24974
Q#24 - >BjuA018344	superfamily	374656	140	256	1.91367e-46	155.381	cl24974	MFMR_assoc superfamily	 - 	 - 
Q#24 - >BjuA018344	specific	369512	1	101	2.11308e-30	112.066	pfam07777	MFMR	 - 	cl06693
Q#24 - >BjuA018344	superfamily	369512	1	101	2.11308e-30	112.066	cl06693	MFMR superfamily	 - 	 - 
Q#24 - >BjuA018344	specific	269850	292	343	4.89688e-25	96.0637	cd14702	bZIP_plant_GBF1	 - 	cl21462
Q#24 - >BjuA018344	superfamily	389750	292	343	4.89688e-25	96.0637	cl21462	bZIP superfamily	 - 	 - 
Q#24 - >BjuA018344	specific	333897	287	350	9.7618e-25	95.9037	pfam00170	bZIP_1	 - 	cl21462
Q#24 - >BjuA018344	specific	197664	288	351	1.89451e-24	94.9383	smart00338	BRLZ	 - 	cl21462
Q#24 - >BjuA018344	non-specific	269834	292	343	6.18089e-14	65.6445	cd14686	bZIP	 - 	cl21462
Q#24 - >BjuA018344	non-specific	269839	289	345	3.59569e-12	60.6847	cd14691	bZIP_XBP1	 - 	cl21462
Q#24 - >BjuA018344	non-specific	269847	291	345	1.23559e-11	59.196	cd14699	bZIP_Fos_like	 - 	cl21462
Q#24 - >BjuA018344	non-specific	269843	291	345	2.121e-11	58.7177	cd14695	bZIP_HLF	 - 	cl21462
Q#24 - >BjuA018344	non-specific	269849	289	346	2.3489e-11	58.637	cd14701	bZIP_BATF	 - 	cl21462
Q#24 - >BjuA018344	non-specific	369482	291	339	6.2748e-11	57.2382	pfam07716	bZIP_2	 - 	cl21462
Q#24 - >BjuA018344	non-specific	269833	286	342	1.26257e-10	56.4203	cd12193	bZIP_GCN4	 - 	cl21462
Q#24 - >BjuA018344	non-specific	269855	291	352	1.61474e-10	56.1672	cd14707	bZIP_plant_BZIP46	 - 	cl21462
Q#24 - >BjuA018344	non-specific	269835	291	357	5.77277e-10	54.4568	cd14687	bZIP_ATF2	 - 	cl21462
Q#24 - >BjuA018344	non-specific	269857	291	346	9.33898e-10	53.8745	cd14709	bZIP_CREBL2	 - 	cl21462
Q#24 - >BjuA018344	non-specific	269852	292	349	1.37173e-09	53.347	cd14704	bZIP_HY5-like	 - 	cl21462
Q#24 - >BjuA018344	non-specific	269838	291	339	1.37502e-08	50.7075	cd14690	bZIP_CREB1	 - 	cl21462
Q#24 - >BjuA018344	non-specific	269874	292	335	2.57222e-08	49.52	cd14812	bZIP_u3	 - 	cl21462
Q#24 - >BjuA018344	non-specific	269848	292	343	4.5571e-08	48.8152	cd14700	bZIP_ATF6	 - 	cl21462
Q#24 - >BjuA018344	non-specific	269871	292	335	4.57595e-08	49.1661	cd14809	bZIP_AUREO-like	 - 	cl21462
Q#24 - >BjuA018344	non-specific	269851	292	343	6.07662e-08	48.7252	cd14703	bZIP_plant_RF2	 - 	cl21462
Q#24 - >BjuA018344	non-specific	269875	291	343	1.2582e-07	47.7499	cd14813	bZIP_BmCbz-like	 - 	cl21462
Q#24 - >BjuA018344	non-specific	269840	291	345	1.97477e-07	47.571	cd14692	bZIP_ATF4	 - 	cl21462
Q#24 - >BjuA018344	non-specific	373202	284	362	2.69743e-07	50.4637	pfam14662	KASH_CCD	NC	cl25920
Q#24 - >BjuA018344	superfamily	373202	284	362	2.69743e-07	50.4637	cl25920	KASH_CCD superfamily	NC	 - 
Q#24 - >BjuA018344	non-specific	369600	295	356	5.65066e-07	47.9874	pfam07926	TPR_MLP1_2	N	cl25510
Q#24 - >BjuA018344	superfamily	369600	295	356	5.65066e-07	47.9874	cl25510	TPR_MLP1_2 superfamily	N	 - 
Q#24 - >BjuA018344	non-specific	269873	292	350	1.51289e-06	44.5188	cd14811	bZIP_u2	 - 	cl21462
Q#24 - >BjuA018344	non-specific	269869	291	345	1.63363e-06	45.0442	cd14721	bZIP_Fos	 - 	cl21462
Q#24 - >BjuA018344	non-specific	269837	290	356	1.82676e-06	44.8334	cd14689	bZIP_CREB3	 - 	cl21462
Q#24 - >BjuA018344	non-specific	269836	291	352	2.24365e-06	44.633	cd14688	bZIP_YAP	 - 	cl21462
Q#24 - >BjuA018344	non-specific	372763	289	356	3.10517e-06	45.6313	pfam13863	DUF4200	 - 	cl38441
Q#24 - >BjuA018344	superfamily	372763	289	356	3.10517e-06	45.6313	cl38441	DUF4200 superfamily	 - 	 - 
Q#24 - >BjuA018344	non-specific	269870	291	341	3.11599e-06	43.9903	cd14722	bZIP_ATF3	 - 	cl21462
Q#24 - >BjuA018344	non-specific	269842	291	342	7.63747e-06	43.0878	cd14694	bZIP_NFIL3	 - 	cl21462
Q#24 - >BjuA018344	non-specific	269853	289	353	1.82426e-05	41.7479	cd14705	bZIP_Zip1	 - 	cl21462
Q#24 - >BjuA018344	non-specific	275056	284	355	2.38976e-05	44.6137	TIGR04211	SH3_and_anchor	N	cl25512
Q#24 - >BjuA018344	superfamily	275056	284	355	2.38976e-05	44.6137	cl25512	SH3_and_anchor superfamily	N	 - 
Q#24 - >BjuA018344	non-specific	269856	291	347	4.38102e-05	40.7455	cd14708	bZIP_HBP1b-like	 - 	cl21462
Q#24 - >BjuA018344	non-specific	269845	288	345	6.01039e-05	40.8294	cd14697	bZIP_Maf	 - 	cl21462
Q#24 - >BjuA018344	non-specific	269861	294	354	6.81238e-05	40.1439	cd14713	bZIP_CEBPG	 - 	cl21462
Q#24 - >BjuA018344	non-specific	315477	283	340	9.32533e-05	39.7589	pfam12808	Mto2_bdg	 - 	cl15103
Q#24 - >BjuA018344	superfamily	315477	283	340	9.32533e-05	39.7589	cl15103	Mto2_bdg superfamily	 - 	 - 
Q#24 - >BjuA018344	non-specific	269872	291	339	0.000248462	38.396	cd14810	bZIP_u1	 - 	cl21462
Q#24 - >BjuA018344	non-specific	367348	289	346	0.000372702	39.2456	pfam03131	bZIP_Maf	N	cl21462
Q#24 - >BjuA018344	non-specific	275056	276	356	0.000434181	40.7617	TIGR04211	SH3_and_anchor	C	cl25512
Q#24 - >BjuA018344	non-specific	269841	292	354	0.000498659	37.9218	cd14693	bZIP_CEBP	 - 	cl21462
Q#24 - >BjuA018344	non-specific	269846	289	345	0.000572004	38.0018	cd14698	bZIP_CNC	 - 	cl21462
Q#24 - >BjuA018344	non-specific	224259	286	354	0.00111251	40.4348	COG1340	COG1340	C	cl34231
Q#24 - >BjuA018344	superfamily	224259	286	354	0.00111251	40.4348	cl34231	COG1340 superfamily	C	 - 
Q#24 - >BjuA018344	non-specific	226513	284	391	0.00125776	40.2792	COG4026	COG4026	N	cl26606
Q#24 - >BjuA018344	superfamily	226513	284	391	0.00125776	40.2792	cl26606	COG4026 superfamily	N	 - 
Q#24 - >BjuA018344	non-specific	269844	291	345	0.00211612	36.019	cd14696	bZIP_Jun	 - 	cl21462
Q#24 - >BjuA018344	non-specific	370663	315	353	0.00262871	39.4025	pfam09755	DUF2046	C	cl25730
Q#24 - >BjuA018344	superfamily	370663	315	353	0.00262871	39.4025	cl25730	DUF2046 superfamily	C	 - 
Q#24 - >BjuA018344	non-specific	368701	317	355	0.00291071	36.0726	pfam06005	ZapB	NC	cl11531
Q#24 - >BjuA018344	superfamily	386155	317	355	0.00291071	36.0726	cl11531	ZapB superfamily	NC	 - 
Q#24 - >BjuA018344	non-specific	373283	286	372	0.00427328	36.4255	pfam14772	NYD-SP28	 - 	cl20695
Q#24 - >BjuA018344	superfamily	373283	286	372	0.00427328	36.4255	cl20695	NYD-SP28 superfamily	 - 	 - 
Q#24 - >BjuA018344	non-specific	369600	289	356	0.0043776	36.8166	pfam07926	TPR_MLP1_2	C	cl25510
Q#24 - >BjuA018344	non-specific	274008	295	355	0.00447708	39.2695	TIGR02168	SMC_prok_B	NC	cl37069
Q#24 - >BjuA018344	superfamily	274008	295	355	0.00447708	39.2695	cl37069	SMC_prok_B superfamily	NC	 - 
Q#24 - >BjuA018344	non-specific	371603	290	356	0.00760258	36.5267	pfam11559	ADIP	NC	cl23720
Q#24 - >BjuA018344	superfamily	390044	290	356	0.00760258	36.5267	cl23720	RILP-like superfamily	NC	 - 
Q#25 - >BjuA018972	specific	269855	357	411	2.21336e-24	95.0724	cd14707	bZIP_plant_BZIP46	 - 	cl21462
Q#25 - >BjuA018972	superfamily	389750	357	411	2.21336e-24	95.0724	cl21462	bZIP superfamily	 - 	 - 
Q#25 - >BjuA018972	specific	197664	356	410	4.70487e-17	74.9079	smart00338	BRLZ	 - 	cl21462
Q#25 - >BjuA018972	non-specific	269850	358	407	4.14183e-15	69.0997	cd14702	bZIP_plant_GBF1	 - 	cl21462
Q#25 - >BjuA018972	non-specific	269834	358	409	1.39845e-14	67.5705	cd14686	bZIP	 - 	cl21462
Q#25 - >BjuA018972	non-specific	333897	357	410	4.23264e-13	63.9321	pfam00170	bZIP_1	 - 	cl21462
Q#25 - >BjuA018972	non-specific	269848	358	407	2.32442e-12	61.1416	cd14700	bZIP_ATF6	 - 	cl21462
Q#25 - >BjuA018972	non-specific	269852	358	406	4.95593e-12	60.2806	cd14704	bZIP_HY5-like	 - 	cl21462
Q#25 - >BjuA018972	non-specific	269874	358	405	5.21594e-12	60.3056	cd14812	bZIP_u3	 - 	cl21462
Q#25 - >BjuA018972	non-specific	369482	353	406	3.13919e-10	55.3122	pfam07716	bZIP_2	 - 	cl21462
Q#25 - >BjuA018972	non-specific	269851	358	409	7.26796e-10	54.118	cd14703	bZIP_plant_RF2	 - 	cl21462
Q#25 - >BjuA018972	non-specific	269838	357	404	7.21071e-09	51.4779	cd14690	bZIP_CREB1	 - 	cl21462
Q#25 - >BjuA018972	non-specific	269839	355	410	7.81593e-09	51.4399	cd14691	bZIP_XBP1	 - 	cl21462
Q#25 - >BjuA018972	non-specific	269842	356	407	1.83987e-08	50.4066	cd14694	bZIP_NFIL3	 - 	cl21462
Q#25 - >BjuA018972	non-specific	269833	352	398	2.3157e-08	49.8719	cd12193	bZIP_GCN4	C	cl21462
Q#25 - >BjuA018972	non-specific	269840	356	407	5.53837e-08	49.1118	cd14692	bZIP_ATF4	 - 	cl21462
Q#25 - >BjuA018972	non-specific	269835	357	405	6.36926e-08	49.064	cd14687	bZIP_ATF2	C	cl21462
Q#25 - >BjuA018972	non-specific	269873	358	400	7.23395e-08	48.3708	cd14811	bZIP_u2	 - 	cl21462
Q#25 - >BjuA018972	non-specific	269847	357	410	1.69131e-07	47.64	cd14699	bZIP_Fos_like	 - 	cl21462
Q#25 - >BjuA018972	non-specific	269837	357	406	4.68152e-07	46.3742	cd14689	bZIP_CREB3	 - 	cl21462
Q#25 - >BjuA018972	non-specific	269853	356	409	5.43338e-07	45.9851	cd14705	bZIP_Zip1	 - 	cl21462
Q#25 - >BjuA018972	non-specific	269871	356	401	4.77901e-06	43.3882	cd14809	bZIP_AUREO-like	 - 	cl21462
Q#25 - >BjuA018972	non-specific	269857	361	417	1.05667e-05	42.7037	cd14709	bZIP_CREBL2	 - 	cl21462
Q#25 - >BjuA018972	non-specific	269836	356	411	1.30261e-05	42.707	cd14688	bZIP_YAP	 - 	cl21462
Q#25 - >BjuA018972	non-specific	269856	360	400	2.42816e-05	41.5159	cd14708	bZIP_HBP1b-like	 - 	cl21462
Q#25 - >BjuA018972	non-specific	269875	358	406	3.44968e-05	41.2015	cd14813	bZIP_BmCbz-like	 - 	cl21462
Q#25 - >BjuA018972	non-specific	269845	352	412	4.86212e-05	41.2146	cd14697	bZIP_Maf	 - 	cl21462
Q#25 - >BjuA018972	non-specific	269854	361	405	5.47868e-05	40.3155	cd14706	bZIP_CREBZF	 - 	cl21462
Q#25 - >BjuA018972	non-specific	367348	352	411	5.49644e-05	41.5568	pfam03131	bZIP_Maf	N	cl21462
Q#25 - >BjuA018972	non-specific	269872	356	401	5.73444e-05	40.322	cd14810	bZIP_u1	 - 	cl21462
Q#25 - >BjuA018972	non-specific	269869	357	413	8.14922e-05	40.4218	cd14721	bZIP_Fos	 - 	cl21462
Q#25 - >BjuA018972	non-specific	269870	357	410	0.000129134	39.7531	cd14722	bZIP_ATF3	 - 	cl21462
Q#25 - >BjuA018972	non-specific	223783	344	421	0.000260922	41.13	COG0711	AtpF	C	cl34015
Q#25 - >BjuA018972	superfamily	223783	344	421	0.000260922	41.13	cl34015	AtpF superfamily	C	 - 
Q#25 - >BjuA018972	non-specific	269843	358	409	0.000269577	38.6873	cd14695	bZIP_HLF	 - 	cl21462
Q#25 - >BjuA018972	non-specific	269858	357	407	0.000372177	37.9302	cd14710	bZIP_HAC1-like	 - 	cl21462
Q#25 - >BjuA018972	non-specific	180240	349	421	0.000522908	40.1444	PRK05759	PRK05759	C	cl32090
Q#25 - >BjuA018972	superfamily	180240	349	421	0.000522908	40.1444	cl32090	PRK05759 superfamily	C	 - 
Q#25 - >BjuA018972	non-specific	269865	352	416	0.000733902	37.7287	cd14717	bZIP_Maf_small	 - 	cl21462
Q#25 - >BjuA018972	non-specific	372763	353	416	0.00272333	37.5421	pfam13863	DUF4200	N	cl38441
Q#25 - >BjuA018972	superfamily	372763	353	416	0.00272333	37.5421	cl38441	DUF4200 superfamily	N	 - 
Q#25 - >BjuA018972	non-specific	269849	356	404	0.00376017	35.525	cd14701	bZIP_BATF	 - 	cl21462
Q#25 - >BjuA018972	non-specific	378817	343	419	0.00892065	38.5308	pfam12128	DUF3584	NC	cl37832
Q#25 - >BjuA018972	superfamily	378817	343	419	0.00892065	38.5308	cl37832	DUF3584 superfamily	NC	 - 
Q#25 - >BjuA018972	non-specific	349951	344	421	0.00955054	36.2615	cd06503	ATP-synt_Fo_b	C	cl38961
Q#25 - >BjuA018972	superfamily	349951	344	421	0.00955054	36.2615	cl38961	ATP-synt_Fo_b superfamily	C	 - 
Q#25 - >BjuA018972	non-specific	227278	350	410	0.00990564	37.7793	COG4942	EnvC	C	cl34844
Q#25 - >BjuA018972	superfamily	227278	350	410	0.00990564	37.7793	cl34844	EnvC superfamily	C	 - 
Q#26 - >BjuA021448	specific	269855	288	340	2.23025e-23	91.6056	cd14707	bZIP_plant_BZIP46	 - 	cl21462
Q#26 - >BjuA021448	superfamily	389750	288	340	2.23025e-23	91.6056	cl21462	bZIP superfamily	 - 	 - 
Q#26 - >BjuA021448	specific	197664	287	349	1.02241e-15	70.6707	smart00338	BRLZ	 - 	cl21462
Q#26 - >BjuA021448	non-specific	269834	289	335	6.34054e-13	62.5629	cd14686	bZIP	 - 	cl21462
Q#26 - >BjuA021448	non-specific	269850	289	339	1.30428e-11	58.6994	cd14702	bZIP_plant_GBF1	 - 	cl21462
Q#26 - >BjuA021448	non-specific	333897	288	348	3.31848e-11	58.1541	pfam00170	bZIP_1	 - 	cl21462
Q#26 - >BjuA021448	non-specific	269848	289	337	7.41469e-11	56.9044	cd14700	bZIP_ATF6	 - 	cl21462
Q#26 - >BjuA021448	non-specific	269874	289	329	1.34495e-10	56.0684	cd14812	bZIP_u3	C	cl21462
Q#26 - >BjuA021448	non-specific	269852	289	331	6.26602e-10	54.1174	cd14704	bZIP_HY5-like	 - 	cl21462
Q#26 - >BjuA021448	non-specific	369482	284	334	8.77234e-09	51.075	pfam07716	bZIP_2	 - 	cl21462
Q#26 - >BjuA021448	non-specific	269856	291	334	5.50574e-08	48.8347	cd14708	bZIP_HBP1b-like	 - 	cl21462
Q#26 - >BjuA021448	non-specific	269851	289	341	1.15504e-07	47.5696	cd14703	bZIP_plant_RF2	 - 	cl21462
Q#26 - >BjuA021448	non-specific	269847	288	345	1.50774e-07	47.64	cd14699	bZIP_Fos_like	 - 	cl21462
Q#26 - >BjuA021448	non-specific	269838	288	338	1.53948e-07	47.6259	cd14690	bZIP_CREB1	 - 	cl21462
Q#26 - >BjuA021448	non-specific	269835	288	345	3.3115e-07	46.7528	cd14687	bZIP_ATF2	 - 	cl21462
Q#26 - >BjuA021448	non-specific	269857	291	344	3.59316e-07	46.5557	cd14709	bZIP_CREBL2	 - 	cl21462
Q#26 - >BjuA021448	non-specific	269873	289	330	4.12651e-07	46.0596	cd14811	bZIP_u2	C	cl21462
Q#26 - >BjuA021448	non-specific	269839	286	334	4.75885e-07	46.0472	cd14691	bZIP_XBP1	 - 	cl21462
Q#26 - >BjuA021448	non-specific	269840	287	344	3.86952e-06	43.719	cd14692	bZIP_ATF4	 - 	cl21462
Q#26 - >BjuA021448	non-specific	269833	283	341	9.88954e-06	42.1679	cd12193	bZIP_GCN4	 - 	cl21462
Q#26 - >BjuA021448	non-specific	269837	288	331	3.10065e-05	40.9814	cd14689	bZIP_CREB3	C	cl21462
Q#26 - >BjuA021448	non-specific	269869	288	343	5.79153e-05	40.4218	cd14721	bZIP_Fos	 - 	cl21462
Q#26 - >BjuA021448	non-specific	269836	287	348	8.77588e-05	40.0106	cd14688	bZIP_YAP	 - 	cl21462
Q#26 - >BjuA021448	non-specific	269872	287	344	8.80993e-05	39.5516	cd14810	bZIP_u1	 - 	cl21462
Q#26 - >BjuA021448	non-specific	269853	287	344	0.000194162	38.6663	cd14705	bZIP_Zip1	 - 	cl21462
Q#26 - >BjuA021448	non-specific	269858	288	333	0.000513152	37.545	cd14710	bZIP_HAC1-like	 - 	cl21462
Q#26 - >BjuA021448	non-specific	269875	289	339	0.00053506	37.3495	cd14813	bZIP_BmCbz-like	 - 	cl21462
Q#26 - >BjuA021448	non-specific	269870	288	343	0.000669172	37.4419	cd14722	bZIP_ATF3	 - 	cl21462
Q#26 - >BjuA021448	non-specific	269871	287	338	0.000776128	36.8398	cd14809	bZIP_AUREO-like	 - 	cl21462
Q#26 - >BjuA021448	non-specific	269849	287	344	0.00131551	36.6806	cd14701	bZIP_BATF	 - 	cl21462
Q#26 - >BjuA021448	non-specific	367348	283	334	0.0044076	35.7788	pfam03131	bZIP_Maf	N	cl21462
Q#26 - >BjuA021448	non-specific	269845	283	330	0.00464189	35.4366	cd14697	bZIP_Maf	 - 	cl21462
Q#27 - >BjuA022725	specific	269851	18	66	2.20672e-18	73.378	cd14703	bZIP_plant_RF2	 - 	cl21462
Q#27 - >BjuA022725	superfamily	389750	18	66	2.20672e-18	73.378	cl21462	bZIP superfamily	 - 	 - 
Q#27 - >BjuA022725	specific	197664	15	76	9.41222e-09	49.0996	smart00338	BRLZ	 - 	cl21462
Q#27 - >BjuA022725	non-specific	269850	18	66	9.96948e-07	43.2914	cd14702	bZIP_plant_GBF1	 - 	cl21462
Q#27 - >BjuA022725	non-specific	269852	18	66	4.47617e-06	41.4058	cd14704	bZIP_HY5-like	 - 	cl21462
Q#27 - >BjuA022725	non-specific	269855	17	66	0.000163723	37.2924	cd14707	bZIP_plant_BZIP46	 - 	cl21462
Q#27 - >BjuA022725	non-specific	269834	18	66	0.000446152	36.3693	cd14686	bZIP	 - 	cl21462
Q#27 - >BjuA022725	non-specific	333897	17	76	0.000656332	36.1977	pfam00170	bZIP_1	 - 	cl21462
Q#27 - >BjuA022725	non-specific	269835	17	71	0.00517539	33.656	cd14687	bZIP_ATF2	 - 	cl21462
Q#27 - >BjuA022725	non-specific	236798	23	138	0.00534849	36.1853	PRK10929	PRK10929	C	cl35973
Q#27 - >BjuA022725	superfamily	236798	23	138	0.00534849	36.1853	cl35973	PRK10929 superfamily	C	 - 
Q#27 - >BjuA022725	non-specific	274008	17	108	0.00752307	35.8027	TIGR02168	SMC_prok_B	NC	cl37069
Q#27 - >BjuA022725	superfamily	274008	17	108	0.00752307	35.8027	cl37069	SMC_prok_B superfamily	NC	 - 
Q#27 - >BjuA022725	non-specific	235461	15	122	0.00992756	35.0438	PRK05431	PRK05431	C	cl35319
Q#27 - >BjuA022725	superfamily	235461	15	122	0.00992756	35.0438	cl35319	PRK05431 superfamily	C	 - 
Q#28 - >BjuA024129	specific	269850	81	131	5.6551e-19	75.6481	cd14702	bZIP_plant_GBF1	 - 	cl21462
Q#28 - >BjuA024129	superfamily	389750	81	131	5.6551e-19	75.6481	cl21462	bZIP superfamily	 - 	 - 
Q#28 - >BjuA024129	specific	197664	79	140	2.16371e-14	64.1223	smart00338	BRLZ	 - 	cl21462
Q#28 - >BjuA024129	non-specific	269855	80	124	1.74402e-10	53.4708	cd14707	bZIP_plant_BZIP46	 - 	cl21462
Q#28 - >BjuA024129	non-specific	333897	80	138	2.60489e-10	53.5317	pfam00170	bZIP_1	 - 	cl21462
Q#28 - >BjuA024129	non-specific	269833	79	120	1.07714e-08	48.7163	cd12193	bZIP_GCN4	C	cl21462
Q#28 - >BjuA024129	non-specific	269834	81	129	4.8209e-08	47.1549	cd14686	bZIP	 - 	cl21462
Q#28 - >BjuA024129	non-specific	269874	81	124	3.33553e-07	44.8976	cd14812	bZIP_u3	 - 	cl21462
Q#28 - >BjuA024129	non-specific	269852	81	128	1.03562e-05	41.0206	cd14704	bZIP_HY5-like	 - 	cl21462
Q#28 - >BjuA024129	non-specific	369482	78	127	2.60454e-05	39.9042	pfam07716	bZIP_2	 - 	cl21462
Q#28 - >BjuA024129	non-specific	269839	79	149	3.43429e-05	39.4988	cd14691	bZIP_XBP1	 - 	cl21462
Q#28 - >BjuA024129	non-specific	269851	83	139	4.69389e-05	39.0952	cd14703	bZIP_plant_RF2	 - 	cl21462
Q#28 - >BjuA024129	non-specific	269871	79	120	9.44425e-05	38.3806	cd14809	bZIP_AUREO-like	C	cl21462
Q#28 - >BjuA024129	non-specific	269838	80	133	0.000142645	37.996	cd14690	bZIP_CREB1	 - 	cl21462
Q#28 - >BjuA024129	non-specific	269837	80	129	0.000253568	37.5146	cd14689	bZIP_CREB3	 - 	cl21462
Q#28 - >BjuA024129	non-specific	269848	81	120	0.000327234	36.874	cd14700	bZIP_ATF6	C	cl21462
Q#28 - >BjuA024129	non-specific	269840	79	128	0.000335478	37.1706	cd14692	bZIP_ATF4	C	cl21462
Q#28 - >BjuA024129	non-specific	269873	81	120	0.000709488	36.0445	cd14811	bZIP_u2	C	cl21462
Q#28 - >BjuA024129	non-specific	269856	83	114	0.00329036	34.1972	cd14708	bZIP_HBP1b-like	C	cl21462
Q#28 - >BjuA024129	non-specific	269847	80	133	0.0040601	34.158	cd14699	bZIP_Fos_like	 - 	cl21462
Q#29 - >BjuA024436	specific	269850	88	136	5.27245e-17	70.2553	cd14702	bZIP_plant_GBF1	 - 	cl21462
Q#29 - >BjuA024436	superfamily	389750	88	136	5.27245e-17	70.2553	cl21462	bZIP superfamily	 - 	 - 
Q#29 - >BjuA024436	specific	197664	85	147	1.13277e-10	54.4923	smart00338	BRLZ	 - 	cl21462
Q#29 - >BjuA024436	non-specific	269855	87	124	3.21624e-09	50.3892	cd14707	bZIP_plant_BZIP46	C	cl21462
Q#29 - >BjuA024436	non-specific	269874	88	124	2.89415e-06	42.2012	cd14812	bZIP_u3	C	cl21462
Q#29 - >BjuA024436	non-specific	333897	87	146	4.61562e-06	41.9757	pfam00170	bZIP_1	 - 	cl21462
Q#29 - >BjuA024436	non-specific	269833	86	124	3.32311e-05	39.4715	cd12193	bZIP_GCN4	C	cl21462
Q#29 - >BjuA024436	non-specific	269838	87	131	7.45797e-05	38.7664	cd14690	bZIP_CREB1	 - 	cl21462
Q#29 - >BjuA024436	non-specific	269834	88	133	7.80634e-05	38.6805	cd14686	bZIP	 - 	cl21462
Q#29 - >BjuA024436	non-specific	369482	85	138	8.52821e-05	38.3634	pfam07716	bZIP_2	 - 	cl21462
Q#29 - >BjuA024436	non-specific	269851	90	139	9.98445e-05	38.3248	cd14703	bZIP_plant_RF2	 - 	cl21462
Q#29 - >BjuA024436	non-specific	269852	88	124	0.000142946	37.939	cd14704	bZIP_HY5-like	C	cl21462
Q#29 - >BjuA024436	non-specific	269856	90	121	0.000296781	36.8936	cd14708	bZIP_HBP1b-like	C	cl21462
Q#29 - >BjuA024436	non-specific	269839	85	137	0.00157491	35.2616	cd14691	bZIP_XBP1	 - 	cl21462
Q#29 - >BjuA024436	non-specific	269848	88	160	0.00555402	33.4072	cd14700	bZIP_ATF6	 - 	cl21462
Q#29 - >BjuA024436	non-specific	269873	88	140	0.00640174	33.3481	cd14811	bZIP_u2	 - 	cl21462
Q#30 - >BjuA025064	specific	269855	185	231	3.53188e-18	75.8124	cd14707	bZIP_plant_BZIP46	 - 	cl21462
Q#30 - >BjuA025064	superfamily	389750	185	231	3.53188e-18	75.8124	cl21462	bZIP superfamily	 - 	 - 
Q#30 - >BjuA025064	specific	333897	181	242	4.09304e-16	70.4805	pfam00170	bZIP_1	 - 	cl21462
Q#30 - >BjuA025064	specific	197664	186	236	5.56275e-14	64.8927	smart00338	BRLZ	 - 	cl21462
Q#30 - >BjuA025064	non-specific	269850	186	235	3.2213e-12	59.855	cd14702	bZIP_plant_GBF1	 - 	cl21462
Q#30 - >BjuA025064	non-specific	269834	186	236	3.7617e-12	59.4813	cd14686	bZIP	 - 	cl21462
Q#30 - >BjuA025064	non-specific	269848	186	234	9.20142e-12	58.4452	cd14700	bZIP_ATF6	 - 	cl21462
Q#30 - >BjuA025064	non-specific	269852	186	231	4.32021e-10	54.1174	cd14704	bZIP_HY5-like	 - 	cl21462
Q#30 - >BjuA025064	non-specific	269874	186	225	1.0939e-09	52.9868	cd14812	bZIP_u3	C	cl21462
Q#30 - >BjuA025064	non-specific	269851	186	236	1.91429e-09	52.192	cd14703	bZIP_plant_RF2	 - 	cl21462
Q#30 - >BjuA025064	non-specific	369482	181	235	3.25642e-09	51.4602	pfam07716	bZIP_2	 - 	cl21462
Q#30 - >BjuA025064	non-specific	269839	187	235	3.96982e-09	51.4399	cd14691	bZIP_XBP1	 - 	cl21462
Q#30 - >BjuA025064	non-specific	269838	185	231	6.31585e-09	50.7075	cd14690	bZIP_CREB1	 - 	cl21462
Q#30 - >BjuA025064	non-specific	269835	185	235	6.59185e-09	50.99	cd14687	bZIP_ATF2	 - 	cl21462
Q#30 - >BjuA025064	non-specific	269833	180	236	3.53215e-08	48.7163	cd12193	bZIP_GCN4	 - 	cl21462
Q#30 - >BjuA025064	non-specific	269873	186	225	7.65827e-08	47.6004	cd14811	bZIP_u2	C	cl21462
Q#30 - >BjuA025064	non-specific	269857	189	235	1.37173e-07	47.3261	cd14709	bZIP_CREBL2	 - 	cl21462
Q#30 - >BjuA025064	non-specific	269847	186	244	5.35312e-07	45.714	cd14699	bZIP_Fos_like	 - 	cl21462
Q#30 - >BjuA025064	non-specific	269840	186	235	1.8541e-06	44.1042	cd14692	bZIP_ATF4	 - 	cl21462
Q#30 - >BjuA025064	non-specific	269836	184	236	2.72551e-05	40.781	cd14688	bZIP_YAP	 - 	cl21462
Q#30 - >BjuA025064	non-specific	269843	186	235	2.82677e-05	40.6133	cd14695	bZIP_HLF	 - 	cl21462
Q#30 - >BjuA025064	non-specific	269875	186	235	3.09125e-05	40.4311	cd14813	bZIP_BmCbz-like	 - 	cl21462
Q#30 - >BjuA025064	non-specific	269845	186	237	4.97854e-05	40.4442	cd14697	bZIP_Maf	 - 	cl21462
Q#30 - >BjuA025064	non-specific	269871	185	235	8.27294e-05	39.151	cd14809	bZIP_AUREO-like	 - 	cl21462
Q#30 - >BjuA025064	non-specific	269842	188	234	0.000190738	38.4654	cd14694	bZIP_NFIL3	 - 	cl21462
Q#30 - >BjuA025064	non-specific	269854	189	240	0.000342388	37.6191	cd14706	bZIP_CREBZF	 - 	cl21462
Q#30 - >BjuA025064	non-specific	269853	192	235	0.0006307	36.7403	cd14705	bZIP_Zip1	 - 	cl21462
Q#30 - >BjuA025064	non-specific	269870	185	241	0.000964329	36.6715	cd14722	bZIP_ATF3	 - 	cl21462
Q#30 - >BjuA025064	non-specific	367348	185	236	0.0012127	36.9344	pfam03131	bZIP_Maf	N	cl21462
Q#30 - >BjuA025064	non-specific	269856	188	233	0.00128965	36.1232	cd14708	bZIP_HBP1b-like	 - 	cl21462
Q#30 - >BjuA025064	non-specific	269869	186	242	0.00146105	36.1846	cd14721	bZIP_Fos	 - 	cl21462
Q#30 - >BjuA025064	non-specific	269865	185	236	0.00156876	36.1879	cd14717	bZIP_Maf_small	 - 	cl21462
Q#30 - >BjuA025064	non-specific	269849	185	235	0.00172616	35.9102	cd14701	bZIP_BATF	 - 	cl21462
Q#30 - >BjuA025064	non-specific	269837	188	231	0.001935	35.5886	cd14689	bZIP_CREB3	C	cl21462
Q#30 - >BjuA025064	non-specific	269872	186	235	0.00365016	34.544	cd14810	bZIP_u1	 - 	cl21462
Q#31 - >BjuA025127	specific	269855	334	375	1.36772e-14	67.338	cd14707	bZIP_plant_BZIP46	 - 	cl21462
Q#31 - >BjuA025127	superfamily	389750	334	375	1.36772e-14	67.338	cl21462	bZIP superfamily	 - 	 - 
Q#31 - >BjuA025127	specific	197664	330	374	2.31863e-12	61.4259	smart00338	BRLZ	C	cl21462
Q#31 - >BjuA025127	non-specific	269834	334	374	3.49332e-11	57.9405	cd14686	bZIP	 - 	cl21462
Q#31 - >BjuA025127	non-specific	269850	334	374	2.59847e-10	55.2326	cd14702	bZIP_plant_GBF1	 - 	cl21462
Q#31 - >BjuA025127	non-specific	333897	325	374	2.80699e-08	50.0649	pfam00170	bZIP_1	C	cl21462
Q#31 - >BjuA025127	non-specific	269839	329	375	3.46772e-08	49.5139	cd14691	bZIP_XBP1	 - 	cl21462
Q#31 - >BjuA025127	non-specific	369482	330	375	4.45893e-08	49.149	pfam07716	bZIP_2	 - 	cl21462
Q#31 - >BjuA025127	non-specific	269848	333	374	3.68705e-07	46.504	cd14700	bZIP_ATF6	 - 	cl21462
Q#31 - >BjuA025127	non-specific	269837	331	383	4.50556e-07	46.3742	cd14689	bZIP_CREB3	 - 	cl21462
Q#31 - >BjuA025127	non-specific	269852	334	374	4.59287e-07	46.0282	cd14704	bZIP_HY5-like	 - 	cl21462
Q#31 - >BjuA025127	non-specific	269874	334	368	6.74859e-07	45.668	cd14812	bZIP_u3	C	cl21462
Q#31 - >BjuA025127	non-specific	269833	334	371	8.14944e-07	45.6347	cd12193	bZIP_GCN4	C	cl21462
Q#31 - >BjuA025127	non-specific	269851	334	371	9.67547e-07	45.2584	cd14703	bZIP_plant_RF2	C	cl21462
Q#31 - >BjuA025127	non-specific	269835	334	374	1.97073e-06	44.4416	cd14687	bZIP_ATF2	C	cl21462
Q#31 - >BjuA025127	non-specific	269847	334	371	6.97364e-06	43.0176	cd14699	bZIP_Fos_like	C	cl21462
Q#31 - >BjuA025127	non-specific	367348	309	376	1.00742e-05	43.4828	pfam03131	bZIP_Maf	C	cl21462
Q#31 - >BjuA025127	non-specific	269857	331	380	2.25639e-05	41.5481	cd14709	bZIP_CREBL2	 - 	cl21462
Q#31 - >BjuA025127	non-specific	269867	334	375	2.7363e-05	41.7119	cd14719	bZIP_BACH	C	cl21462
Q#31 - >BjuA025127	non-specific	269871	334	371	3.25554e-05	41.077	cd14809	bZIP_AUREO-like	C	cl21462
Q#31 - >BjuA025127	non-specific	269856	331	379	5.50705e-05	40.3603	cd14708	bZIP_HBP1b-like	 - 	cl21462
Q#31 - >BjuA025127	non-specific	269875	333	371	0.00011373	39.2755	cd14813	bZIP_BmCbz-like	C	cl21462
Q#31 - >BjuA025127	non-specific	269846	334	395	0.000122611	39.9278	cd14698	bZIP_CNC	 - 	cl21462
Q#31 - >BjuA025127	non-specific	269869	331	379	0.00013202	39.6514	cd14721	bZIP_Fos	 - 	cl21462
Q#31 - >BjuA025127	non-specific	269865	331	371	0.000239126	38.8843	cd14717	bZIP_Maf_small	C	cl21462
Q#31 - >BjuA025127	non-specific	269843	330	375	0.0005322	37.9169	cd14695	bZIP_HLF	 - 	cl21462
Q#31 - >BjuA025127	non-specific	269853	334	374	0.000695968	37.1255	cd14705	bZIP_Zip1	C	cl21462
Q#31 - >BjuA025127	non-specific	269845	326	371	0.00180491	36.5922	cd14697	bZIP_Maf	C	cl21462
Q#31 - >BjuA025127	non-specific	269840	330	381	0.0023679	36.015	cd14692	bZIP_ATF4	C	cl21462
Q#31 - >BjuA025127	non-specific	269868	334	376	0.00295077	35.7398	cd14720	bZIP_NFE2-like	C	cl21462
Q#31 - >BjuA025127	non-specific	269842	331	371	0.00457836	34.9986	cd14694	bZIP_NFIL3	C	cl21462
Q#31 - >BjuA025127	non-specific	269838	334	378	0.00519383	34.9144	cd14690	bZIP_CREB1	 - 	cl21462
Q#31 - >BjuA025127	non-specific	269849	330	373	0.00526729	34.7546	cd14701	bZIP_BATF	C	cl21462
Q#31 - >BjuA025127	non-specific	269853	315	373	0.0053516	34.8143	cd14705	bZIP_Zip1	 - 	cl21462
Q#31 - >BjuA025127	non-specific	269854	338	381	0.00545603	34.5375	cd14706	bZIP_CREBZF	 - 	cl21462
Q#32 - >BjuA025359	specific	269850	30	81	2.95354e-21	81.4261	cd14702	bZIP_plant_GBF1	 - 	cl21462
Q#32 - >BjuA025359	superfamily	389750	30	81	2.95354e-21	81.4261	cl21462	bZIP superfamily	 - 	 - 
Q#32 - >BjuA025359	specific	197664	27	89	1.57181e-16	69.5151	smart00338	BRLZ	 - 	cl21462
Q#32 - >BjuA025359	non-specific	269855	29	86	6.32931e-11	54.6264	cd14707	bZIP_plant_BZIP46	 - 	cl21462
Q#32 - >BjuA025359	non-specific	269834	30	68	4.23874e-10	52.5477	cd14686	bZIP	C	cl21462
Q#32 - >BjuA025359	non-specific	269833	28	68	5.38636e-09	49.4867	cd12193	bZIP_GCN4	C	cl21462
Q#32 - >BjuA025359	non-specific	269874	30	68	2.46095e-08	47.9792	cd14812	bZIP_u3	C	cl21462
Q#32 - >BjuA025359	non-specific	333897	29	88	2.95755e-08	48.1389	pfam00170	bZIP_1	 - 	cl21462
Q#32 - >BjuA025359	non-specific	269851	30	100	1.42414e-07	45.6436	cd14703	bZIP_plant_RF2	 - 	cl21462
Q#32 - >BjuA025359	non-specific	269852	30	66	5.36237e-07	44.1022	cd14704	bZIP_HY5-like	C	cl21462
Q#32 - >BjuA025359	non-specific	269848	30	69	5.64765e-07	44.1928	cd14700	bZIP_ATF6	C	cl21462
Q#32 - >BjuA025359	non-specific	269838	29	80	2.04212e-06	42.6184	cd14690	bZIP_CREB1	 - 	cl21462
Q#32 - >BjuA025359	non-specific	369482	27	70	6.13039e-06	41.445	pfam07716	bZIP_2	 - 	cl21462
Q#32 - >BjuA025359	non-specific	269847	29	97	6.56145e-06	41.4768	cd14699	bZIP_Fos_like	 - 	cl21462
Q#32 - >BjuA025359	non-specific	269873	30	81	3.41182e-05	39.5113	cd14811	bZIP_u2	 - 	cl21462
Q#32 - >BjuA025359	non-specific	269871	28	68	5.06085e-05	39.151	cd14809	bZIP_AUREO-like	C	cl21462
Q#32 - >BjuA025359	non-specific	269836	28	90	6.30485e-05	38.855	cd14688	bZIP_YAP	 - 	cl21462
Q#32 - >BjuA025359	non-specific	269856	32	62	0.000136141	38.0492	cd14708	bZIP_HBP1b-like	C	cl21462
Q#32 - >BjuA025359	non-specific	269872	30	68	0.000361926	36.8552	cd14810	bZIP_u1	 - 	cl21462
Q#32 - >BjuA025359	non-specific	269854	32	69	0.000428991	36.4635	cd14706	bZIP_CREBZF	C	cl21462
Q#32 - >BjuA025359	non-specific	269835	30	68	0.000462524	36.7376	cd14687	bZIP_ATF2	C	cl21462
Q#32 - >BjuA025359	non-specific	269839	31	104	0.00226831	34.4912	cd14691	bZIP_XBP1	 - 	cl21462
Q#32 - >BjuA025359	non-specific	269849	27	66	0.002536	34.7546	cd14701	bZIP_BATF	C	cl21462
Q#32 - >BjuA025359	non-specific	269840	28	68	0.0033233	34.4742	cd14692	bZIP_ATF4	C	cl21462
Q#32 - >BjuA025359	non-specific	269837	29	68	0.00409584	34.0478	cd14689	bZIP_CREB3	C	cl21462
Q#32 - >BjuA025359	non-specific	275056	31	105	0.0060364	35.7541	TIGR04211	SH3_and_anchor	NC	cl25512
Q#32 - >BjuA025359	superfamily	275056	31	105	0.0060364	35.7541	cl25512	SH3_and_anchor superfamily	NC	 - 
Q#32 - >BjuA025359	non-specific	269858	29	73	0.00841015	32.9226	cd14710	bZIP_HAC1-like	 - 	cl21462
Q#33 - >BjuA025542	specific	269855	311	365	1.33716e-26	100.465	cd14707	bZIP_plant_BZIP46	 - 	cl21462
Q#33 - >BjuA025542	superfamily	389750	311	365	1.33716e-26	100.465	cl21462	bZIP superfamily	 - 	 - 
Q#33 - >BjuA025542	specific	197664	310	373	5.4342e-17	74.5227	smart00338	BRLZ	 - 	cl21462
Q#33 - >BjuA025542	non-specific	269850	312	362	1.62269e-14	67.1738	cd14702	bZIP_plant_GBF1	 - 	cl21462
Q#33 - >BjuA025542	non-specific	269834	312	360	2.85393e-14	66.4149	cd14686	bZIP	 - 	cl21462
Q#33 - >BjuA025542	non-specific	333897	311	370	4.50356e-13	63.5469	pfam00170	bZIP_1	 - 	cl21462
Q#33 - >BjuA025542	non-specific	269874	312	352	1.27954e-12	61.8464	cd14812	bZIP_u3	C	cl21462
Q#33 - >BjuA025542	non-specific	269852	312	354	2.05422e-11	58.3546	cd14704	bZIP_HY5-like	 - 	cl21462
Q#33 - >BjuA025542	non-specific	269848	312	360	2.14905e-11	58.4452	cd14700	bZIP_ATF6	 - 	cl21462
Q#33 - >BjuA025542	non-specific	269847	311	370	5.43868e-11	57.27	cd14699	bZIP_Fos_like	 - 	cl21462
Q#33 - >BjuA025542	non-specific	269839	309	356	6.62733e-11	57.2179	cd14691	bZIP_XBP1	 - 	cl21462
Q#33 - >BjuA025542	non-specific	369482	307	356	9.6797e-11	56.4678	pfam07716	bZIP_2	 - 	cl21462
Q#33 - >BjuA025542	non-specific	269838	311	358	1.16842e-10	56.4855	cd14690	bZIP_CREB1	 - 	cl21462
Q#33 - >BjuA025542	non-specific	269873	312	353	1.42814e-09	53.3784	cd14811	bZIP_u2	C	cl21462
Q#33 - >BjuA025542	non-specific	269837	311	354	3.59858e-09	52.1522	cd14689	bZIP_CREB3	C	cl21462
Q#33 - >BjuA025542	non-specific	269857	315	368	6.97986e-09	51.5633	cd14709	bZIP_CREBL2	 - 	cl21462
Q#33 - >BjuA025542	non-specific	269833	306	364	7.09903e-09	51.4127	cd12193	bZIP_GCN4	 - 	cl21462
Q#33 - >BjuA025542	non-specific	269856	314	361	9.24212e-09	51.1459	cd14708	bZIP_HBP1b-like	 - 	cl21462
Q#33 - >BjuA025542	non-specific	269851	312	364	9.8568e-09	50.6512	cd14703	bZIP_plant_RF2	 - 	cl21462
Q#33 - >BjuA025542	non-specific	269835	311	354	1.65016e-08	50.6048	cd14687	bZIP_ATF2	C	cl21462
Q#33 - >BjuA025542	non-specific	269871	310	358	4.33699e-07	46.0845	cd14809	bZIP_AUREO-like	 - 	cl21462
Q#33 - >BjuA025542	non-specific	269840	310	354	9.79591e-07	45.645	cd14692	bZIP_ATF4	C	cl21462
Q#33 - >BjuA025542	non-specific	269869	311	366	1.60764e-06	45.0442	cd14721	bZIP_Fos	 - 	cl21462
Q#33 - >BjuA025542	non-specific	269853	310	354	4.36584e-06	43.2887	cd14705	bZIP_Zip1	C	cl21462
Q#33 - >BjuA025542	non-specific	269836	310	366	9.9095e-06	42.707	cd14688	bZIP_YAP	 - 	cl21462
Q#33 - >BjuA025542	non-specific	269854	315	360	1.48856e-05	41.8563	cd14706	bZIP_CREBZF	 - 	cl21462
Q#33 - >BjuA025542	non-specific	269872	310	352	3.32189e-05	40.7072	cd14810	bZIP_u1	C	cl21462
Q#33 - >BjuA025542	non-specific	269842	310	353	3.80051e-05	40.7766	cd14694	bZIP_NFIL3	C	cl21462
Q#33 - >BjuA025542	non-specific	367348	304	353	3.91332e-05	41.942	pfam03131	bZIP_Maf	NC	cl21462
Q#33 - >BjuA025542	non-specific	269870	311	372	0.00010627	39.7531	cd14722	bZIP_ATF3	 - 	cl21462
Q#33 - >BjuA025542	non-specific	269845	306	353	0.000231535	38.9034	cd14697	bZIP_Maf	 - 	cl21462
Q#33 - >BjuA025542	non-specific	269875	312	362	0.000235871	38.5051	cd14813	bZIP_BmCbz-like	 - 	cl21462
Q#33 - >BjuA025542	non-specific	269858	311	360	0.000295134	38.3154	cd14710	bZIP_HAC1-like	 - 	cl21462
Q#33 - >BjuA025542	non-specific	269843	312	351	0.000629788	37.5317	cd14695	bZIP_HLF	 - 	cl21462
Q#33 - >BjuA025542	non-specific	269861	309	354	0.000669736	37.4475	cd14713	bZIP_CEBPG	C	cl21462
Q#33 - >BjuA025542	non-specific	269844	311	353	0.00095663	37.1746	cd14696	bZIP_Jun	C	cl21462
Q#33 - >BjuA025542	non-specific	269867	314	358	0.00100611	37.4747	cd14719	bZIP_BACH	C	cl21462
Q#33 - >BjuA025542	non-specific	269846	314	364	0.00383142	35.6906	cd14698	bZIP_CNC	 - 	cl21462
Q#33 - >BjuA025542	non-specific	223783	305	385	0.00386326	37.6632	COG0711	AtpF	C	cl34015
Q#33 - >BjuA025542	superfamily	223783	305	385	0.00386326	37.6632	cl34015	AtpF superfamily	C	 - 
Q#33 - >BjuA025542	non-specific	269865	306	353	0.00489434	35.4175	cd14717	bZIP_Maf_small	 - 	cl21462
Q#33 - >BjuA025542	non-specific	269849	310	360	0.00925254	34.3694	cd14701	bZIP_BATF	 - 	cl21462
Q#34 - >BjuA025558	specific	269855	306	360	2.78597e-27	102.776	cd14707	bZIP_plant_BZIP46	 - 	cl21462
Q#34 - >BjuA025558	superfamily	389750	306	360	2.78597e-27	102.776	cl21462	bZIP superfamily	 - 	 - 
Q#34 - >BjuA025558	specific	197664	305	368	5.73158e-18	77.6043	smart00338	BRLZ	 - 	cl21462
Q#34 - >BjuA025558	non-specific	269850	307	357	6.25453e-15	68.3294	cd14702	bZIP_plant_GBF1	 - 	cl21462
Q#34 - >BjuA025558	non-specific	269834	307	355	8.92097e-15	67.9557	cd14686	bZIP	 - 	cl21462
Q#34 - >BjuA025558	non-specific	333897	306	365	4.5584e-14	66.6285	pfam00170	bZIP_1	 - 	cl21462
Q#34 - >BjuA025558	non-specific	269874	307	347	1.2838e-12	61.8464	cd14812	bZIP_u3	C	cl21462
Q#34 - >BjuA025558	non-specific	269848	307	355	1.09814e-11	59.2156	cd14700	bZIP_ATF6	 - 	cl21462
Q#34 - >BjuA025558	non-specific	269852	307	349	1.11345e-11	59.125	cd14704	bZIP_HY5-like	 - 	cl21462
Q#34 - >BjuA025558	non-specific	269847	306	365	1.62231e-11	59.196	cd14699	bZIP_Fos_like	 - 	cl21462
Q#34 - >BjuA025558	non-specific	369482	302	351	4.65168e-11	57.6234	pfam07716	bZIP_2	 - 	cl21462
Q#34 - >BjuA025558	non-specific	269839	304	351	4.67293e-11	57.6031	cd14691	bZIP_XBP1	 - 	cl21462
Q#34 - >BjuA025558	non-specific	269838	306	353	7.98466e-11	56.8707	cd14690	bZIP_CREB1	 - 	cl21462
Q#34 - >BjuA025558	non-specific	269833	301	359	2.90901e-10	55.2647	cd12193	bZIP_GCN4	 - 	cl21462
Q#34 - >BjuA025558	non-specific	269873	307	348	5.50948e-10	54.534	cd14811	bZIP_u2	C	cl21462
Q#34 - >BjuA025558	non-specific	269851	307	359	1.09498e-09	53.7328	cd14703	bZIP_plant_RF2	 - 	cl21462
Q#34 - >BjuA025558	non-specific	269857	310	363	3.17834e-09	52.3337	cd14709	bZIP_CREBL2	 - 	cl21462
Q#34 - >BjuA025558	non-specific	269837	306	349	8.92857e-09	51.3818	cd14689	bZIP_CREB3	C	cl21462
Q#34 - >BjuA025558	non-specific	269835	306	349	9.98917e-09	51.3752	cd14687	bZIP_ATF2	C	cl21462
Q#34 - >BjuA025558	non-specific	269856	309	356	1.06582e-08	51.1459	cd14708	bZIP_HBP1b-like	 - 	cl21462
Q#34 - >BjuA025558	non-specific	269871	305	353	2.91406e-07	46.8549	cd14809	bZIP_AUREO-like	 - 	cl21462
Q#34 - >BjuA025558	non-specific	269840	305	358	3.13228e-07	47.1858	cd14692	bZIP_ATF4	 - 	cl21462
Q#34 - >BjuA025558	non-specific	269869	306	361	1.91192e-06	44.659	cd14721	bZIP_Fos	 - 	cl21462
Q#34 - >BjuA025558	non-specific	269853	305	349	2.36416e-06	44.4443	cd14705	bZIP_Zip1	C	cl21462
Q#34 - >BjuA025558	non-specific	269836	305	361	4.92127e-06	43.8626	cd14688	bZIP_YAP	 - 	cl21462
Q#34 - >BjuA025558	non-specific	269854	310	355	1.63391e-05	41.8563	cd14706	bZIP_CREBZF	 - 	cl21462
Q#34 - >BjuA025558	non-specific	269842	305	348	1.84821e-05	41.9322	cd14694	bZIP_NFIL3	C	cl21462
Q#34 - >BjuA025558	non-specific	269872	305	347	1.96243e-05	41.4776	cd14810	bZIP_u1	C	cl21462
Q#34 - >BjuA025558	non-specific	269845	301	348	2.46505e-05	41.985	cd14697	bZIP_Maf	 - 	cl21462
Q#34 - >BjuA025558	non-specific	367348	301	348	3.56368e-05	41.942	pfam03131	bZIP_Maf	NC	cl21462
Q#34 - >BjuA025558	non-specific	269870	306	367	5.32326e-05	40.9087	cd14722	bZIP_ATF3	 - 	cl21462
Q#34 - >BjuA025558	non-specific	269861	304	349	6.11495e-05	40.5291	cd14713	bZIP_CEBPG	C	cl21462
Q#34 - >BjuA025558	non-specific	269875	307	357	6.40247e-05	40.0459	cd14813	bZIP_BmCbz-like	 - 	cl21462
Q#34 - >BjuA025558	non-specific	269867	309	353	0.000230161	39.4007	cd14719	bZIP_BACH	C	cl21462
Q#34 - >BjuA025558	non-specific	269858	306	355	0.000290698	38.3154	cd14710	bZIP_HAC1-like	 - 	cl21462
Q#34 - >BjuA025558	non-specific	269843	307	346	0.000308934	38.6873	cd14695	bZIP_HLF	 - 	cl21462
Q#34 - >BjuA025558	non-specific	269844	306	348	0.00119544	36.7894	cd14696	bZIP_Jun	C	cl21462
Q#34 - >BjuA025558	non-specific	269865	301	353	0.00136053	36.9583	cd14717	bZIP_Maf_small	C	cl21462
Q#34 - >BjuA025558	non-specific	269846	309	359	0.00174031	36.461	cd14698	bZIP_CNC	 - 	cl21462
Q#34 - >BjuA025558	non-specific	269849	305	355	0.00197884	36.2954	cd14701	bZIP_BATF	 - 	cl21462
Q#34 - >BjuA025558	non-specific	269868	309	354	0.00297614	36.125	cd14720	bZIP_NFE2-like	C	cl21462
Q#34 - >BjuA025558	non-specific	371603	306	361	0.00363742	37.6823	pfam11559	ADIP	NC	cl23720
Q#34 - >BjuA025558	superfamily	390044	306	361	0.00363742	37.6823	cl23720	RILP-like superfamily	NC	 - 
Q#34 - >BjuA025558	non-specific	223783	298	380	0.00410374	37.6632	COG0711	AtpF	C	cl34015
Q#34 - >BjuA025558	superfamily	223783	298	380	0.00410374	37.6632	cl34015	AtpF superfamily	C	 - 
Q#34 - >BjuA025558	non-specific	274009	295	358	0.0049714	39.2807	TIGR02169	SMC_prok_A	NC	cl37070
Q#34 - >BjuA025558	superfamily	274009	295	358	0.0049714	39.2807	cl37070	SMC_prok_A superfamily	NC	 - 
Q#34 - >BjuA025558	non-specific	373772	295	377	0.00698258	36.913	pfam15346	ARGLU	 - 	cl38471
Q#34 - >BjuA025558	superfamily	373772	295	377	0.00698258	36.913	cl38471	ARGLU superfamily	 - 	 - 
Q#34 - >BjuA025558	non-specific	269841	305	349	0.00755852	34.455	cd14693	bZIP_CEBP	C	cl21462
Q#35 - >BjuA026586	specific	269855	188	242	1.37228e-23	90.0648	cd14707	bZIP_plant_BZIP46	 - 	cl21462
Q#35 - >BjuA026586	superfamily	389750	188	242	1.37228e-23	90.0648	cl21462	bZIP superfamily	 - 	 - 
Q#35 - >BjuA026586	specific	197664	187	233	3.87394e-14	65.2779	smart00338	BRLZ	C	cl21462
Q#35 - >BjuA026586	non-specific	269850	189	231	1.03824e-12	61.0106	cd14702	bZIP_plant_GBF1	 - 	cl21462
Q#35 - >BjuA026586	non-specific	269874	189	231	1.29287e-11	57.9944	cd14812	bZIP_u3	 - 	cl21462
Q#35 - >BjuA026586	non-specific	269834	189	233	1.91753e-11	57.5553	cd14686	bZIP	 - 	cl21462
Q#35 - >BjuA026586	non-specific	269848	189	233	1.26874e-10	55.3636	cd14700	bZIP_ATF6	 - 	cl21462
Q#35 - >BjuA026586	non-specific	269838	188	238	2.88769e-10	54.5595	cd14690	bZIP_CREB1	 - 	cl21462
Q#35 - >BjuA026586	non-specific	333897	188	238	5.77286e-10	53.9169	pfam00170	bZIP_1	 - 	cl21462
Q#35 - >BjuA026586	non-specific	269873	189	233	6.15897e-10	53.3784	cd14811	bZIP_u2	 - 	cl21462
Q#35 - >BjuA026586	non-specific	269852	189	231	9.42817e-10	52.9618	cd14704	bZIP_HY5-like	 - 	cl21462
Q#35 - >BjuA026586	non-specific	269839	186	231	5.30988e-09	51.0547	cd14691	bZIP_XBP1	C	cl21462
Q#35 - >BjuA026586	non-specific	269851	191	231	6.71702e-09	50.6512	cd14703	bZIP_plant_RF2	 - 	cl21462
Q#35 - >BjuA026586	non-specific	369482	187	231	7.6474e-09	50.6898	pfam07716	bZIP_2	 - 	cl21462
Q#35 - >BjuA026586	non-specific	269857	188	233	1.49065e-08	49.6373	cd14709	bZIP_CREBL2	 - 	cl21462
Q#35 - >BjuA026586	non-specific	269833	195	234	5.05577e-07	45.6347	cd12193	bZIP_GCN4	 - 	cl21462
Q#35 - >BjuA026586	non-specific	269835	188	231	6.04673e-07	45.5972	cd14687	bZIP_ATF2	C	cl21462
Q#35 - >BjuA026586	non-specific	269871	189	234	7.29377e-06	42.2326	cd14809	bZIP_AUREO-like	 - 	cl21462
Q#35 - >BjuA026586	non-specific	269847	188	231	3.5949e-05	40.3212	cd14699	bZIP_Fos_like	C	cl21462
Q#35 - >BjuA026586	non-specific	269856	191	231	6.78514e-05	39.5899	cd14708	bZIP_HBP1b-like	 - 	cl21462
Q#35 - >BjuA026586	non-specific	269836	187	233	0.000126172	38.855	cd14688	bZIP_YAP	C	cl21462
Q#35 - >BjuA026586	non-specific	269853	191	231	0.000201878	38.2811	cd14705	bZIP_Zip1	C	cl21462
Q#35 - >BjuA026586	non-specific	269840	187	236	0.000206835	38.3262	cd14692	bZIP_ATF4	C	cl21462
Q#35 - >BjuA026586	non-specific	269854	191	236	0.000243706	38.0043	cd14706	bZIP_CREBZF	 - 	cl21462
Q#35 - >BjuA026586	non-specific	269837	184	231	0.000397606	37.5146	cd14689	bZIP_CREB3	C	cl21462
Q#35 - >BjuA026586	non-specific	367348	175	231	0.00084553	37.3196	pfam03131	bZIP_Maf	C	cl21462
Q#35 - >BjuA026586	non-specific	269845	183	233	0.00143751	36.207	cd14697	bZIP_Maf	C	cl21462
Q#35 - >BjuA026586	non-specific	269842	195	231	0.00225686	35.3838	cd14694	bZIP_NFIL3	C	cl21462
Q#35 - >BjuA026586	non-specific	269849	187	231	0.0022895	35.525	cd14701	bZIP_BATF	C	cl21462
Q#35 - >BjuA026586	non-specific	269865	183	237	0.00434701	35.0323	cd14717	bZIP_Maf_small	 - 	cl21462
Q#35 - >BjuA026586	non-specific	269872	189	236	0.0045228	34.544	cd14810	bZIP_u1	 - 	cl21462
Q#35 - >BjuA026586	non-specific	269875	190	238	0.00610214	33.8827	cd14813	bZIP_BmCbz-like	 - 	cl21462
Q#35 - >BjuA026586	non-specific	269843	190	231	0.00859008	33.6797	cd14695	bZIP_HLF	C	cl21462
Q#36 - >BjuA026652	specific	269850	89	140	1.43164e-18	75.2629	cd14702	bZIP_plant_GBF1	 - 	cl21462
Q#36 - >BjuA026652	superfamily	389750	89	140	1.43164e-18	75.2629	cl21462	bZIP superfamily	 - 	 - 
Q#36 - >BjuA026652	specific	197664	86	148	1.44139e-11	57.1887	smart00338	BRLZ	 - 	cl21462
Q#36 - >BjuA026652	non-specific	269855	88	125	1.68599e-10	54.2412	cd14707	bZIP_plant_BZIP46	C	cl21462
Q#36 - >BjuA026652	non-specific	269874	89	125	4.38194e-07	44.8976	cd14812	bZIP_u3	C	cl21462
Q#36 - >BjuA026652	non-specific	333897	88	152	9.5265e-07	44.2869	pfam00170	bZIP_1	 - 	cl21462
Q#36 - >BjuA026652	non-specific	269834	89	137	2.22679e-06	42.9177	cd14686	bZIP	 - 	cl21462
Q#36 - >BjuA026652	non-specific	269833	87	126	9.18876e-06	41.3975	cd12193	bZIP_GCN4	C	cl21462
Q#36 - >BjuA026652	non-specific	369482	86	132	5.30754e-05	39.1338	pfam07716	bZIP_2	 - 	cl21462
Q#36 - >BjuA026652	non-specific	269852	89	125	0.000113703	38.3242	cd14704	bZIP_HY5-like	C	cl21462
Q#36 - >BjuA026652	non-specific	269838	88	140	0.000218227	37.6108	cd14690	bZIP_CREB1	 - 	cl21462
Q#36 - >BjuA026652	non-specific	269856	91	123	0.000228313	37.664	cd14708	bZIP_HBP1b-like	C	cl21462
Q#36 - >BjuA026652	non-specific	269851	91	114	0.000276129	37.1692	cd14703	bZIP_plant_RF2	C	cl21462
Q#36 - >BjuA026652	non-specific	269848	89	161	0.000399983	36.874	cd14700	bZIP_ATF6	 - 	cl21462
Q#36 - >BjuA026652	non-specific	269873	89	140	0.00118468	35.6593	cd14811	bZIP_u2	 - 	cl21462
Q#36 - >BjuA026652	non-specific	269839	86	157	0.0014467	35.6468	cd14691	bZIP_XBP1	 - 	cl21462
Q#36 - >BjuA026652	non-specific	269871	86	132	0.00194153	34.9138	cd14809	bZIP_AUREO-like	 - 	cl21462
Q#36 - >BjuA026652	non-specific	269840	87	165	0.00363552	34.4742	cd14692	bZIP_ATF4	 - 	cl21462
Q#36 - >BjuA026652	non-specific	269837	88	134	0.00645968	33.6626	cd14689	bZIP_CREB3	C	cl21462
Q#37 - >BjuA026821	specific	269850	22	72	1.91067e-16	67.9442	cd14702	bZIP_plant_GBF1	 - 	cl21462
Q#37 - >BjuA026821	superfamily	389750	22	72	1.91067e-16	67.9442	cl21462	bZIP superfamily	 - 	 - 
Q#37 - >BjuA026821	non-specific	269855	21	65	7.11282e-11	53.856	cd14707	bZIP_plant_BZIP46	 - 	cl21462
Q#37 - >BjuA026821	specific	197664	19	81	1.9192e-10	52.9515	smart00338	BRLZ	 - 	cl21462
Q#37 - >BjuA026821	non-specific	269851	22	67	6.08441e-06	40.636	cd14703	bZIP_plant_RF2	 - 	cl21462
Q#37 - >BjuA026821	non-specific	333897	21	79	7.65124e-06	40.8201	pfam00170	bZIP_1	 - 	cl21462
Q#37 - >BjuA026821	non-specific	269874	22	68	0.000142566	37.1936	cd14812	bZIP_u3	 - 	cl21462
Q#37 - >BjuA026821	non-specific	269834	22	67	0.00017688	36.7545	cd14686	bZIP	 - 	cl21462
Q#37 - >BjuA026821	non-specific	269838	21	67	0.000240646	36.8404	cd14690	bZIP_CREB1	 - 	cl21462
Q#37 - >BjuA026821	non-specific	269852	22	65	0.000302097	36.3982	cd14704	bZIP_HY5-like	 - 	cl21462
Q#37 - >BjuA026821	non-specific	269833	20	65	0.000323634	36.3899	cd12193	bZIP_GCN4	 - 	cl21462
Q#37 - >BjuA026821	non-specific	269847	21	77	0.00224729	34.158	cd14699	bZIP_Fos_like	 - 	cl21462
Q#37 - >BjuA026821	non-specific	369482	18	70	0.00390193	33.3558	pfam07716	bZIP_2	 - 	cl21462
Q#38 - >BjuA027015	specific	269850	39	89	4.88323e-19	76.0333	cd14702	bZIP_plant_GBF1	 - 	cl21462
Q#38 - >BjuA027015	superfamily	389750	39	89	4.88323e-19	76.0333	cl21462	bZIP superfamily	 - 	 - 
Q#38 - >BjuA027015	specific	197664	36	97	2.31124e-13	61.4259	smart00338	BRLZ	 - 	cl21462
Q#38 - >BjuA027015	non-specific	269855	38	75	2.99259e-08	48.078	cd14707	bZIP_plant_BZIP46	C	cl21462
Q#38 - >BjuA027015	non-specific	269833	36	84	3.44919e-08	47.5607	cd12193	bZIP_GCN4	 - 	cl21462
Q#38 - >BjuA027015	non-specific	269834	39	75	3.45188e-08	47.5401	cd14686	bZIP	C	cl21462
Q#38 - >BjuA027015	non-specific	269852	39	77	1.88245e-07	45.643	cd14704	bZIP_HY5-like	C	cl21462
Q#38 - >BjuA027015	non-specific	333897	38	97	2.00565e-06	43.1313	pfam00170	bZIP_1	 - 	cl21462
Q#38 - >BjuA027015	non-specific	269871	39	75	2.10175e-06	43.003	cd14809	bZIP_AUREO-like	C	cl21462
Q#38 - >BjuA027015	non-specific	269874	39	83	3.70792e-06	42.2012	cd14812	bZIP_u3	 - 	cl21462
Q#38 - >BjuA027015	non-specific	369482	36	75	1.71826e-05	40.2894	pfam07716	bZIP_2	C	cl21462
Q#38 - >BjuA027015	non-specific	269847	38	75	3.7639e-05	39.5508	cd14699	bZIP_Fos_like	C	cl21462
Q#38 - >BjuA027015	non-specific	269849	36	87	7.41633e-05	38.9918	cd14701	bZIP_BATF	 - 	cl21462
Q#38 - >BjuA027015	non-specific	269851	39	75	8.49128e-05	38.71	cd14703	bZIP_plant_RF2	 - 	cl21462
Q#38 - >BjuA027015	non-specific	269839	42	75	0.000495816	36.4172	cd14691	bZIP_XBP1	C	cl21462
Q#38 - >BjuA027015	non-specific	269838	38	89	0.000548443	36.4552	cd14690	bZIP_CREB1	 - 	cl21462
Q#38 - >BjuA027015	non-specific	269873	39	75	0.00335673	34.1185	cd14811	bZIP_u2	C	cl21462
Q#38 - >BjuA027015	non-specific	269857	38	76	0.00406056	34.2293	cd14709	bZIP_CREBL2	C	cl21462
Q#38 - >BjuA027015	non-specific	269861	40	75	0.00584611	33.5955	cd14713	bZIP_CEBPG	C	cl21462
Q#39 - >BjuA028313	non-specific	269855	251	298	7.80243e-10	53.856	cd14707	bZIP_plant_BZIP46	 - 	cl21462
Q#39 - >BjuA028313	superfamily	389750	251	298	7.80243e-10	53.856	cl21462	bZIP superfamily	 - 	 - 
Q#39 - >BjuA028313	non-specific	269848	252	304	3.69056e-05	40.726	cd14700	bZIP_ATF6	 - 	cl21462
Q#39 - >BjuA028313	specific	197664	250	304	0.000166907	39.0844	smart00338	BRLZ	 - 	cl21462
Q#39 - >BjuA028313	non-specific	333897	251	297	0.00115706	36.5829	pfam00170	bZIP_1	C	cl21462
Q#40 - >BjuA029457	specific	269850	38	88	3.13494e-17	74.1073	cd14702	bZIP_plant_GBF1	 - 	cl21462
Q#40 - >BjuA029457	superfamily	389750	38	88	3.13494e-17	74.1073	cl21462	bZIP superfamily	 - 	 - 
Q#40 - >BjuA029457	specific	197664	36	97	3.73918e-16	71.4411	smart00338	BRLZ	 - 	cl21462
Q#40 - >BjuA029457	non-specific	269834	38	102	2.86864e-10	54.8589	cd14686	bZIP	 - 	cl21462
Q#40 - >BjuA029457	non-specific	269833	36	81	4.05473e-09	51.7979	cd12193	bZIP_GCN4	 - 	cl21462
Q#40 - >BjuA029457	non-specific	269871	38	76	2.85812e-08	49.1661	cd14809	bZIP_AUREO-like	C	cl21462
Q#40 - >BjuA029457	non-specific	333897	36	96	4.67865e-08	48.9093	pfam00170	bZIP_1	 - 	cl21462
Q#40 - >BjuA029457	non-specific	269852	38	74	5.70765e-07	45.643	cd14704	bZIP_HY5-like	C	cl21462
Q#40 - >BjuA029457	non-specific	269855	37	73	7.25624e-07	45.3816	cd14707	bZIP_plant_BZIP46	C	cl21462
Q#40 - >BjuA029457	non-specific	269849	36	89	1.533e-06	44.3846	cd14701	bZIP_BATF	 - 	cl21462
Q#40 - >BjuA029457	non-specific	269838	37	76	1.75382e-06	44.1592	cd14690	bZIP_CREB1	 - 	cl21462
Q#40 - >BjuA029457	non-specific	269848	38	80	1.92584e-06	44.1928	cd14700	bZIP_ATF6	 - 	cl21462
Q#40 - >BjuA029457	non-specific	269873	38	72	2.02626e-06	44.1336	cd14811	bZIP_u2	C	cl21462
Q#40 - >BjuA029457	non-specific	269840	36	116	5.83226e-06	42.9486	cd14692	bZIP_ATF4	 - 	cl21462
Q#40 - >BjuA029457	non-specific	369482	35	80	5.92991e-06	42.6006	pfam07716	bZIP_2	 - 	cl21462
Q#40 - >BjuA029457	non-specific	269847	37	112	1.92489e-05	41.4768	cd14699	bZIP_Fos_like	 - 	cl21462
Q#40 - >BjuA029457	non-specific	269836	36	96	2.97826e-05	41.1662	cd14688	bZIP_YAP	 - 	cl21462
Q#40 - >BjuA029457	non-specific	269874	38	75	6.23769e-05	39.89	cd14812	bZIP_u3	C	cl21462
Q#40 - >BjuA029457	non-specific	269851	38	108	9.40321e-05	39.4804	cd14703	bZIP_plant_RF2	 - 	cl21462
Q#40 - >BjuA029457	non-specific	274008	25	117	0.000189749	43.1215	TIGR02168	SMC_prok_B	C	cl37069
Q#40 - >BjuA029457	superfamily	274008	25	117	0.000189749	43.1215	cl37069	SMC_prok_B superfamily	C	 - 
Q#40 - >BjuA029457	non-specific	224117	25	114	0.000261344	42.394	COG1196	Smc	C	cl34174
Q#40 - >BjuA029457	superfamily	224117	25	114	0.000261344	42.394	cl34174	Smc superfamily	C	 - 
Q#40 - >BjuA029457	non-specific	269857	37	74	0.000761567	36.9257	cd14709	bZIP_CREBL2	C	cl21462
Q#40 - >BjuA029457	non-specific	372045	40	116	0.000821569	38.2909	pfam12325	TMF_TATA_bd	C	cl26375
Q#40 - >BjuA029457	superfamily	372045	40	116	0.000821569	38.2909	cl26375	TMF_TATA_bd superfamily	C	 - 
Q#40 - >BjuA029457	non-specific	269869	37	76	0.000825733	36.955	cd14721	bZIP_Fos	C	cl21462
Q#40 - >BjuA029457	non-specific	269856	40	72	0.00116404	36.5084	cd14708	bZIP_HBP1b-like	C	cl21462
Q#40 - >BjuA029457	non-specific	237537	149	237	0.0013048	39.8919	PRK13875	PRK13875	N	cl28436
Q#40 - >BjuA029457	superfamily	237537	149	237	0.0013048	39.8919	cl28436	PRK13875 superfamily	N	 - 
Q#40 - >BjuA029457	non-specific	372763	35	76	0.00216871	37.1569	pfam13863	DUF4200	N	cl38441
Q#40 - >BjuA029457	superfamily	372763	35	76	0.00216871	37.1569	cl38441	DUF4200 superfamily	N	 - 
Q#40 - >BjuA029457	non-specific	269872	38	82	0.0027289	35.3144	cd14810	bZIP_u1	 - 	cl21462
Q#40 - >BjuA029457	non-specific	269835	38	109	0.00308785	35.1968	cd14687	bZIP_ATF2	 - 	cl21462
Q#40 - >BjuA029457	non-specific	269870	37	91	0.00347266	35.1307	cd14722	bZIP_ATF3	 - 	cl21462
Q#40 - >BjuA029457	non-specific	176962	29	120	0.00439189	37.1522	CHL00019	atpF	NC	cl21478
Q#40 - >BjuA029457	superfamily	389759	29	120	0.00439189	37.1522	cl21478	ATP-synt_B superfamily	NC	 - 
Q#40 - >BjuA029457	non-specific	269842	36	73	0.00760913	34.2282	cd14694	bZIP_NFIL3	C	cl21462
Q#41 - >BjuA031284	specific	269851	134	183	9.67203e-21	83.3932	cd14703	bZIP_plant_RF2	 - 	cl21462
Q#41 - >BjuA031284	superfamily	389750	134	183	9.67203e-21	83.3932	cl21462	bZIP superfamily	 - 	 - 
Q#41 - >BjuA031284	specific	197664	131	193	3.68918e-14	66.0483	smart00338	BRLZ	 - 	cl21462
Q#41 - >BjuA031284	non-specific	269852	134	183	3.76306e-09	51.8062	cd14704	bZIP_HY5-like	 - 	cl21462
Q#41 - >BjuA031284	non-specific	269834	134	182	1.40993e-08	50.2365	cd14686	bZIP	 - 	cl21462
Q#41 - >BjuA031284	non-specific	269850	134	182	3.76655e-08	49.0694	cd14702	bZIP_plant_GBF1	 - 	cl21462
Q#41 - >BjuA031284	non-specific	333897	133	198	2.80805e-07	46.9833	pfam00170	bZIP_1	 - 	cl21462
Q#41 - >BjuA031284	non-specific	269838	133	218	2.30085e-06	44.1592	cd14690	bZIP_CREB1	 - 	cl21462
Q#41 - >BjuA031284	non-specific	274008	133	223	5.14254e-06	48.1291	TIGR02168	SMC_prok_B	NC	cl37069
Q#41 - >BjuA031284	superfamily	274008	133	223	5.14254e-06	48.1291	cl37069	SMC_prok_B superfamily	NC	 - 
Q#41 - >BjuA031284	non-specific	269835	133	200	1.24432e-05	42.1304	cd14687	bZIP_ATF2	 - 	cl21462
Q#41 - >BjuA031284	non-specific	269855	133	182	1.25077e-05	41.9148	cd14707	bZIP_plant_BZIP46	 - 	cl21462
Q#41 - >BjuA031284	non-specific	269874	134	177	2.29658e-05	41.0456	cd14812	bZIP_u3	 - 	cl21462
Q#41 - >BjuA031284	non-specific	369482	131	183	2.43032e-05	41.0598	pfam07716	bZIP_2	 - 	cl21462
Q#41 - >BjuA031284	non-specific	269836	132	194	5.3468e-05	40.3958	cd14688	bZIP_YAP	 - 	cl21462
Q#41 - >BjuA031284	non-specific	269833	133	177	8.01446e-05	39.4715	cd12193	bZIP_GCN4	 - 	cl21462
Q#41 - >BjuA031284	non-specific	269848	134	199	0.000145016	38.8	cd14700	bZIP_ATF6	 - 	cl21462
Q#41 - >BjuA031284	non-specific	269857	133	182	0.000334338	38.0813	cd14709	bZIP_CREBL2	 - 	cl21462
Q#41 - >BjuA031284	non-specific	269839	133	177	0.000425414	37.5728	cd14691	bZIP_XBP1	C	cl21462
Q#41 - >BjuA031284	non-specific	269858	133	169	0.000498082	37.1598	cd14710	bZIP_HAC1-like	C	cl21462
Q#41 - >BjuA031284	non-specific	236798	139	235	0.00184674	40.0373	PRK10929	PRK10929	C	cl35973
Q#41 - >BjuA031284	superfamily	236798	139	235	0.00184674	40.0373	cl35973	PRK10929 superfamily	C	 - 
Q#41 - >BjuA031284	specific	368701	158	222	0.00195668	36.0726	pfam06005	ZapB	 - 	cl11531
Q#41 - >BjuA031284	superfamily	386155	158	222	0.00195668	36.0726	cl11531	ZapB superfamily	 - 	 - 
Q#41 - >BjuA031284	non-specific	269873	134	169	0.00233455	35.2741	cd14811	bZIP_u2	C	cl21462
Q#41 - >BjuA031284	non-specific	224259	122	236	0.00235797	38.894	COG1340	COG1340	NC	cl34231
Q#41 - >BjuA031284	superfamily	224259	122	236	0.00235797	38.894	cl34231	COG1340 superfamily	NC	 - 
Q#41 - >BjuA031284	non-specific	368153	140	224	0.00269002	38.8052	pfam04849	HAP1_N	N	cl25919
Q#41 - >BjuA031284	superfamily	368153	140	224	0.00269002	38.8052	cl25919	HAP1_N superfamily	N	 - 
Q#41 - >BjuA031284	non-specific	130902	120	244	0.00283074	38.8374	TIGR01843	type_I_hlyD	NC	cl31145
Q#41 - >BjuA031284	superfamily	130902	120	244	0.00283074	38.8374	cl31145	type_I_hlyD superfamily	NC	 - 
Q#41 - >BjuA031284	non-specific	370001	122	212	0.00355119	37.5964	pfam08614	ATG16	N	cl25514
Q#41 - >BjuA031284	superfamily	370001	122	212	0.00355119	37.5964	cl25514	ATG16 superfamily	N	 - 
Q#41 - >BjuA031284	non-specific	275056	136	227	0.00466736	37.2949	TIGR04211	SH3_and_anchor	N	cl25512
Q#41 - >BjuA031284	superfamily	275056	136	227	0.00466736	37.2949	cl25512	SH3_and_anchor superfamily	N	 - 
Q#41 - >BjuA031284	non-specific	224241	142	228	0.00488772	38.1416	COG1322	RmuC	C	cl34228
Q#41 - >BjuA031284	superfamily	224241	142	228	0.00488772	38.1416	cl34228	RmuC superfamily	C	 - 
Q#41 - >BjuA031284	non-specific	269844	133	199	0.0060831	34.4782	cd14696	bZIP_Jun	 - 	cl21462
Q#41 - >BjuA031284	non-specific	269837	133	204	0.00886307	34.0478	cd14689	bZIP_CREB3	 - 	cl21462
Q#42 - >BjuA031302	specific	269851	186	235	1.81883e-23	91.8676	cd14703	bZIP_plant_RF2	 - 	cl21462
Q#42 - >BjuA031302	superfamily	389750	186	235	1.81883e-23	91.8676	cl21462	bZIP superfamily	 - 	 - 
Q#42 - >BjuA031302	specific	197664	183	245	9.26375e-14	65.2779	smart00338	BRLZ	 - 	cl21462
Q#42 - >BjuA031302	non-specific	269850	186	234	2.28871e-08	49.8398	cd14702	bZIP_plant_GBF1	 - 	cl21462
Q#42 - >BjuA031302	non-specific	269852	186	235	2.73397e-08	49.495	cd14704	bZIP_HY5-like	 - 	cl21462
Q#42 - >BjuA031302	non-specific	269834	185	234	2.81679e-08	49.4661	cd14686	bZIP	 - 	cl21462
Q#42 - >BjuA031302	non-specific	333897	185	244	1.32305e-06	45.0573	pfam00170	bZIP_1	 - 	cl21462
Q#42 - >BjuA031302	non-specific	269855	185	234	4.16908e-06	43.4556	cd14707	bZIP_plant_BZIP46	 - 	cl21462
Q#42 - >BjuA031302	non-specific	269838	185	233	5.36678e-06	43.0036	cd14690	bZIP_CREB1	 - 	cl21462
Q#42 - >BjuA031302	non-specific	369482	183	235	2.09821e-05	41.445	pfam07716	bZIP_2	 - 	cl21462
Q#42 - >BjuA031302	non-specific	269833	185	234	7.70585e-05	39.8567	cd12193	bZIP_GCN4	 - 	cl21462
Q#42 - >BjuA031302	non-specific	269835	185	233	0.000109555	39.8192	cd14687	bZIP_ATF2	C	cl21462
Q#42 - >BjuA031302	non-specific	269874	186	229	0.000119734	39.1196	cd14812	bZIP_u3	 - 	cl21462
Q#42 - >BjuA031302	non-specific	269844	185	235	0.000212444	38.7154	cd14696	bZIP_Jun	 - 	cl21462
Q#42 - >BjuA031302	non-specific	378764	209	269	0.00112227	39.9039	pfam11932	DUF3450	C	cl26418
Q#42 - >BjuA031302	superfamily	378764	209	269	0.00112227	39.9039	cl26418	DUF3450 superfamily	C	 - 
Q#42 - >BjuA031302	non-specific	269836	183	246	0.00152099	36.5438	cd14688	bZIP_YAP	 - 	cl21462
Q#42 - >BjuA031302	non-specific	269873	186	221	0.00158774	36.0445	cd14811	bZIP_u2	C	cl21462
Q#42 - >BjuA031302	non-specific	114219	126	282	0.0021487	40.0901	pfam05483	SCP-1	N	cl30946
Q#42 - >BjuA031302	superfamily	114219	126	282	0.0021487	40.0901	cl30946	SCP-1 superfamily	N	 - 
Q#42 - >BjuA031302	non-specific	269858	185	233	0.00281874	35.619	cd14710	bZIP_HAC1-like	 - 	cl21462
Q#42 - >BjuA031302	non-specific	269848	186	251	0.00512446	34.5628	cd14700	bZIP_ATF6	 - 	cl21462
Q#42 - >BjuA031302	non-specific	370001	208	274	0.00656065	37.2112	pfam08614	ATG16	NC	cl25514
Q#42 - >BjuA031302	superfamily	370001	208	274	0.00656065	37.2112	cl25514	ATG16 superfamily	NC	 - 
Q#42 - >BjuA031302	non-specific	269839	185	240	0.00734498	34.4912	cd14691	bZIP_XBP1	 - 	cl21462
Q#42 - >BjuA031302	non-specific	269837	185	256	0.00854337	34.433	cd14689	bZIP_CREB3	 - 	cl21462
Q#43 - >BjuA031472	non-specific	372152	267	355	7.57675e-12	61.7028	pfam12498	bZIP_C	C	cl13879
Q#43 - >BjuA031472	superfamily	372152	267	355	7.57675e-12	61.7028	cl13879	bZIP_C superfamily	C	 - 
Q#43 - >BjuA031472	non-specific	197664	197	259	0.00630494	34.8472	smart00338	BRLZ	 - 	cl21462
Q#43 - >BjuA031472	superfamily	389750	197	259	0.00630494	34.8472	cl21462	bZIP superfamily	 - 	 - 
Q#44 - >BjuA032576	specific	269850	87	135	1.66101e-17	71.7961	cd14702	bZIP_plant_GBF1	 - 	cl21462
Q#44 - >BjuA032576	superfamily	389750	87	135	1.66101e-17	71.7961	cl21462	bZIP superfamily	 - 	 - 
Q#44 - >BjuA032576	specific	197664	84	146	8.08168e-12	57.5739	smart00338	BRLZ	 - 	cl21462
Q#44 - >BjuA032576	non-specific	269855	86	123	1.38214e-09	51.5448	cd14707	bZIP_plant_BZIP46	C	cl21462
Q#44 - >BjuA032576	non-specific	269874	87	123	7.80872e-07	44.1272	cd14812	bZIP_u3	C	cl21462
Q#44 - >BjuA032576	non-specific	333897	86	145	1.32793e-06	43.9017	pfam00170	bZIP_1	 - 	cl21462
Q#44 - >BjuA032576	non-specific	269834	87	135	1.54026e-05	40.6065	cd14686	bZIP	 - 	cl21462
Q#44 - >BjuA032576	non-specific	269833	85	123	1.92742e-05	40.2419	cd12193	bZIP_GCN4	C	cl21462
Q#44 - >BjuA032576	non-specific	269852	87	123	3.28698e-05	39.4798	cd14704	bZIP_HY5-like	C	cl21462
Q#44 - >BjuA032576	non-specific	269851	89	132	3.98993e-05	39.4804	cd14703	bZIP_plant_RF2	 - 	cl21462
Q#44 - >BjuA032576	non-specific	269838	86	135	4.35631e-05	39.5368	cd14690	bZIP_CREB1	 - 	cl21462
Q#44 - >BjuA032576	non-specific	369482	84	130	0.000169084	37.593	pfam07716	bZIP_2	 - 	cl21462
Q#44 - >BjuA032576	non-specific	269839	84	132	0.000466566	36.8024	cd14691	bZIP_XBP1	 - 	cl21462
Q#44 - >BjuA032576	non-specific	269856	89	120	0.000725907	36.1232	cd14708	bZIP_HBP1b-like	C	cl21462
Q#44 - >BjuA032576	non-specific	269873	87	139	0.000760911	36.0445	cd14811	bZIP_u2	 - 	cl21462
Q#44 - >BjuA032576	non-specific	269871	87	130	0.00229531	34.5286	cd14809	bZIP_AUREO-like	 - 	cl21462
Q#45 - >BjuA032964	specific	269850	30	80	1.07925e-21	82.5817	cd14702	bZIP_plant_GBF1	 - 	cl21462
Q#45 - >BjuA032964	superfamily	389750	30	80	1.07925e-21	82.5817	cl21462	bZIP superfamily	 - 	 - 
Q#45 - >BjuA032964	specific	197664	27	88	1.75088e-17	71.8263	smart00338	BRLZ	 - 	cl21462
Q#45 - >BjuA032964	non-specific	269855	29	71	4.55553e-11	55.0116	cd14707	bZIP_plant_BZIP46	C	cl21462
Q#45 - >BjuA032964	non-specific	269834	30	68	4.56443e-10	52.5477	cd14686	bZIP	C	cl21462
Q#45 - >BjuA032964	non-specific	269833	27	68	5.21891e-09	49.4867	cd12193	bZIP_GCN4	C	cl21462
Q#45 - >BjuA032964	non-specific	333897	28	88	1.03573e-08	49.2945	pfam00170	bZIP_1	 - 	cl21462
Q#45 - >BjuA032964	non-specific	269874	30	68	1.05101e-08	48.7496	cd14812	bZIP_u3	C	cl21462
Q#45 - >BjuA032964	non-specific	269851	30	100	1.6314e-07	45.6436	cd14703	bZIP_plant_RF2	 - 	cl21462
Q#45 - >BjuA032964	non-specific	269852	30	66	3.57101e-07	44.8726	cd14704	bZIP_HY5-like	C	cl21462
Q#45 - >BjuA032964	non-specific	269838	29	66	1.05027e-06	43.3888	cd14690	bZIP_CREB1	C	cl21462
Q#45 - >BjuA032964	non-specific	269848	30	69	1.54911e-06	43.0372	cd14700	bZIP_ATF6	C	cl21462
Q#45 - >BjuA032964	non-specific	369482	27	70	5.47069e-06	41.445	pfam07716	bZIP_2	 - 	cl21462
Q#45 - >BjuA032964	non-specific	269873	30	78	7.72047e-06	41.0521	cd14811	bZIP_u2	 - 	cl21462
Q#45 - >BjuA032964	non-specific	269847	29	66	1.25813e-05	40.7064	cd14699	bZIP_Fos_like	C	cl21462
Q#45 - >BjuA032964	non-specific	269856	32	62	8.76299e-05	38.4344	cd14708	bZIP_HBP1b-like	C	cl21462
Q#45 - >BjuA032964	non-specific	269836	28	90	0.000196615	37.6994	cd14688	bZIP_YAP	 - 	cl21462
Q#45 - >BjuA032964	non-specific	269835	30	68	0.000295119	37.1228	cd14687	bZIP_ATF2	C	cl21462
Q#45 - >BjuA032964	non-specific	269872	30	68	0.000400844	36.47	cd14810	bZIP_u1	 - 	cl21462
Q#45 - >BjuA032964	non-specific	269871	28	68	0.000550285	36.0694	cd14809	bZIP_AUREO-like	C	cl21462
Q#45 - >BjuA032964	non-specific	269854	32	69	0.000699976	36.0783	cd14706	bZIP_CREBZF	C	cl21462
Q#45 - >BjuA032964	non-specific	269839	31	73	0.000995779	35.6468	cd14691	bZIP_XBP1	C	cl21462
Q#45 - >BjuA032964	non-specific	269840	28	68	0.00125452	35.6298	cd14692	bZIP_ATF4	C	cl21462
Q#45 - >BjuA032964	non-specific	269849	27	66	0.00146604	35.1398	cd14701	bZIP_BATF	C	cl21462
Q#45 - >BjuA032964	non-specific	269858	29	73	0.0025977	34.4634	cd14710	bZIP_HAC1-like	 - 	cl21462
Q#45 - >BjuA032964	non-specific	269837	29	68	0.0063288	33.6626	cd14689	bZIP_CREB3	C	cl21462
Q#46 - >BjuA033921	specific	269852	189	240	2.14315e-17	76.0738	cd14704	bZIP_HY5-like	 - 	cl21462
Q#46 - >BjuA033921	superfamily	389750	189	240	2.14315e-17	76.0738	cl21462	bZIP superfamily	 - 	 - 
Q#46 - >BjuA033921	specific	197664	184	245	1.43212e-15	71.4411	smart00338	BRLZ	 - 	cl21462
Q#46 - >BjuA033921	non-specific	269851	190	240	2.6602e-12	61.4368	cd14703	bZIP_plant_RF2	 - 	cl21462
Q#46 - >BjuA033921	non-specific	269834	189	245	4.33978e-12	61.0221	cd14686	bZIP	 - 	cl21462
Q#46 - >BjuA033921	non-specific	269874	189	245	6.14554e-11	57.6092	cd14812	bZIP_u3	 - 	cl21462
Q#46 - >BjuA033921	non-specific	269873	189	228	1.06827e-10	56.8452	cd14811	bZIP_u2	C	cl21462
Q#46 - >BjuA033921	non-specific	269835	188	245	1.19304e-09	54.4568	cd14687	bZIP_ATF2	 - 	cl21462
Q#46 - >BjuA033921	non-specific	269837	189	245	2.59802e-09	53.3078	cd14689	bZIP_CREB3	 - 	cl21462
Q#46 - >BjuA033921	non-specific	269848	192	245	3.5405e-09	52.6672	cd14700	bZIP_ATF6	 - 	cl21462
Q#46 - >BjuA033921	non-specific	333897	188	245	1.02324e-08	51.9909	pfam00170	bZIP_1	 - 	cl21462
Q#46 - >BjuA033921	non-specific	369482	185	245	1.37669e-08	51.075	pfam07716	bZIP_2	 - 	cl21462
Q#46 - >BjuA033921	non-specific	269871	189	245	1.44201e-08	51.0921	cd14809	bZIP_AUREO-like	 - 	cl21462
Q#46 - >BjuA033921	non-specific	269838	188	245	7.59228e-08	49.1667	cd14690	bZIP_CREB1	C	cl21462
Q#46 - >BjuA033921	non-specific	269857	188	228	8.49983e-08	48.8669	cd14709	bZIP_CREBL2	C	cl21462
Q#46 - >BjuA033921	non-specific	269850	192	245	1.06252e-07	48.6842	cd14702	bZIP_plant_GBF1	 - 	cl21462
Q#46 - >BjuA033921	non-specific	269858	192	240	8.60122e-07	46.0194	cd14710	bZIP_HAC1-like	 - 	cl21462
Q#46 - >BjuA033921	non-specific	269856	188	228	3.34505e-06	44.2123	cd14708	bZIP_HBP1b-like	C	cl21462
Q#46 - >BjuA033921	non-specific	269855	188	245	1.39319e-05	42.6852	cd14707	bZIP_plant_BZIP46	C	cl21462
Q#46 - >BjuA033921	non-specific	269836	184	245	3.75553e-05	41.5514	cd14688	bZIP_YAP	 - 	cl21462
Q#46 - >BjuA033921	non-specific	269853	185	243	4.47587e-05	41.3627	cd14705	bZIP_Zip1	 - 	cl21462
Q#46 - >BjuA033921	non-specific	269872	187	239	7.27057e-05	40.7072	cd14810	bZIP_u1	 - 	cl21462
Q#46 - >BjuA033921	non-specific	269839	183	245	0.000165888	39.884	cd14691	bZIP_XBP1	C	cl21462
Q#46 - >BjuA033921	non-specific	269833	195	239	0.000336198	38.7011	cd12193	bZIP_GCN4	 - 	cl21462
Q#46 - >BjuA033921	non-specific	269847	188	243	0.000426028	38.3952	cd14699	bZIP_Fos_like	 - 	cl21462
Q#46 - >BjuA033921	non-specific	269854	195	228	0.00595935	35.3079	cd14706	bZIP_CREBZF	C	cl21462
Q#47 - >BjuA034470	specific	269850	89	140	6.66753e-17	70.6405	cd14702	bZIP_plant_GBF1	 - 	cl21462
Q#47 - >BjuA034470	superfamily	389750	89	140	6.66753e-17	70.6405	cl21462	bZIP superfamily	 - 	 - 
Q#47 - >BjuA034470	specific	197664	86	148	7.70401e-10	52.5663	smart00338	BRLZ	 - 	cl21462
Q#47 - >BjuA034470	non-specific	269855	88	125	6.82072e-09	50.004	cd14707	bZIP_plant_BZIP46	C	cl21462
Q#47 - >BjuA034470	non-specific	269874	89	125	1.35786e-05	41.0456	cd14812	bZIP_u3	C	cl21462
Q#47 - >BjuA034470	non-specific	333897	88	146	2.0276e-05	40.8201	pfam00170	bZIP_1	 - 	cl21462
Q#47 - >BjuA034470	non-specific	269834	89	137	0.000103804	38.2953	cd14686	bZIP	 - 	cl21462
Q#47 - >BjuA034470	non-specific	269833	87	126	0.000425534	36.7751	cd12193	bZIP_GCN4	C	cl21462
Q#47 - >BjuA034470	non-specific	369482	86	132	0.00114732	35.667	pfam07716	bZIP_2	 - 	cl21462
Q#47 - >BjuA034470	non-specific	269851	91	114	0.00210048	34.858	cd14703	bZIP_plant_RF2	C	cl21462
Q#47 - >BjuA034470	non-specific	269852	89	125	0.00267223	34.4722	cd14704	bZIP_HY5-like	C	cl21462
Q#47 - >BjuA034470	non-specific	269856	91	123	0.0028053	34.5824	cd14708	bZIP_HBP1b-like	C	cl21462
Q#47 - >BjuA034470	non-specific	269838	88	140	0.00530547	33.7588	cd14690	bZIP_CREB1	 - 	cl21462
Q#47 - >BjuA034470	non-specific	269848	89	161	0.00682132	33.4072	cd14700	bZIP_ATF6	 - 	cl21462
Q#48 - >BjuA035384	specific	269850	75	126	1.37064e-16	69.8701	cd14702	bZIP_plant_GBF1	 - 	cl21462
Q#48 - >BjuA035384	superfamily	389750	75	126	1.37064e-16	69.8701	cl21462	bZIP superfamily	 - 	 - 
Q#48 - >BjuA035384	specific	197664	72	134	1.13158e-12	59.8851	smart00338	BRLZ	 - 	cl21462
Q#48 - >BjuA035384	non-specific	269855	74	119	3.6871e-08	47.6928	cd14707	bZIP_plant_BZIP46	 - 	cl21462
Q#48 - >BjuA035384	non-specific	269834	75	119	2.64439e-07	45.6141	cd14686	bZIP	 - 	cl21462
Q#48 - >BjuA035384	non-specific	269851	75	126	9.08729e-07	44.1028	cd14703	bZIP_plant_RF2	 - 	cl21462
Q#48 - >BjuA035384	specific	369482	67	119	2.827e-06	42.6006	pfam07716	bZIP_2	 - 	cl21462
Q#48 - >BjuA035384	non-specific	269833	72	124	4.67632e-06	42.1679	cd12193	bZIP_GCN4	 - 	cl21462
Q#48 - >BjuA035384	non-specific	269847	74	119	6.19733e-06	41.862	cd14699	bZIP_Fos_like	C	cl21462
Q#48 - >BjuA035384	non-specific	269853	72	136	9.51013e-06	41.3627	cd14705	bZIP_Zip1	 - 	cl21462
Q#48 - >BjuA035384	non-specific	333897	74	111	1.10034e-05	41.5905	pfam00170	bZIP_1	C	cl21462
Q#48 - >BjuA035384	non-specific	269871	75	119	1.21124e-05	41.077	cd14809	bZIP_AUREO-like	 - 	cl21462
Q#48 - >BjuA035384	non-specific	269848	75	118	2.83724e-05	39.9556	cd14700	bZIP_ATF6	 - 	cl21462
Q#48 - >BjuA035384	non-specific	269842	68	125	0.000119633	38.4654	cd14694	bZIP_NFIL3	 - 	cl21462
Q#48 - >BjuA035384	non-specific	269838	74	119	0.000166749	37.996	cd14690	bZIP_CREB1	 - 	cl21462
Q#48 - >BjuA035384	non-specific	269852	75	120	0.000192874	37.5538	cd14704	bZIP_HY5-like	 - 	cl21462
Q#48 - >BjuA035384	non-specific	269839	72	119	0.000331749	37.1876	cd14691	bZIP_XBP1	 - 	cl21462
Q#48 - >BjuA035384	non-specific	269845	74	126	0.00116511	36.207	cd14697	bZIP_Maf	 - 	cl21462
Q#48 - >BjuA035384	non-specific	269874	75	124	0.00239386	34.4972	cd14812	bZIP_u3	 - 	cl21462
Q#48 - >BjuA035384	non-specific	269856	77	121	0.00279968	34.5824	cd14708	bZIP_HBP1b-like	 - 	cl21462
Q#48 - >BjuA035384	non-specific	269861	71	119	0.00286535	34.7511	cd14713	bZIP_CEBPG	 - 	cl21462
Q#48 - >BjuA035384	non-specific	269835	74	120	0.00318216	34.4264	cd14687	bZIP_ATF2	C	cl21462
Q#48 - >BjuA035384	non-specific	269873	75	126	0.00668509	33.3481	cd14811	bZIP_u2	 - 	cl21462
Q#49 - >BjuA035385	specific	269850	75	126	3.16817e-17	71.4109	cd14702	bZIP_plant_GBF1	 - 	cl21462
Q#49 - >BjuA035385	superfamily	389750	75	126	3.16817e-17	71.4109	cl21462	bZIP superfamily	 - 	 - 
Q#49 - >BjuA035385	specific	197664	72	134	1.20038e-13	62.5815	smart00338	BRLZ	 - 	cl21462
Q#49 - >BjuA035385	non-specific	269855	74	119	7.94116e-09	49.6188	cd14707	bZIP_plant_BZIP46	 - 	cl21462
Q#49 - >BjuA035385	non-specific	269834	75	119	1.55452e-08	48.6957	cd14686	bZIP	 - 	cl21462
Q#49 - >BjuA035385	non-specific	269851	75	126	1.96143e-07	45.6436	cd14703	bZIP_plant_RF2	 - 	cl21462
Q#49 - >BjuA035385	non-specific	269833	72	124	3.94916e-07	44.8643	cd12193	bZIP_GCN4	 - 	cl21462
Q#49 - >BjuA035385	specific	369482	67	119	5.70729e-07	44.5266	pfam07716	bZIP_2	 - 	cl21462
Q#49 - >BjuA035385	non-specific	269853	72	136	7.13563e-07	44.4443	cd14705	bZIP_Zip1	 - 	cl21462
Q#49 - >BjuA035385	non-specific	269871	75	119	1.04099e-06	43.7734	cd14809	bZIP_AUREO-like	 - 	cl21462
Q#49 - >BjuA035385	non-specific	269847	74	119	1.04442e-06	44.1732	cd14699	bZIP_Fos_like	C	cl21462
Q#49 - >BjuA035385	non-specific	333897	74	114	4.76913e-06	42.3609	pfam00170	bZIP_1	C	cl21462
Q#49 - >BjuA035385	non-specific	269848	75	118	8.36408e-06	41.4964	cd14700	bZIP_ATF6	 - 	cl21462
Q#49 - >BjuA035385	non-specific	269838	74	119	1.98367e-05	40.3072	cd14690	bZIP_CREB1	 - 	cl21462
Q#49 - >BjuA035385	non-specific	269842	68	125	2.2461e-05	40.3914	cd14694	bZIP_NFIL3	 - 	cl21462
Q#49 - >BjuA035385	non-specific	269852	75	120	2.27277e-05	40.2502	cd14704	bZIP_HY5-like	 - 	cl21462
Q#49 - >BjuA035385	non-specific	269839	72	119	5.10935e-05	39.4988	cd14691	bZIP_XBP1	 - 	cl21462
Q#49 - >BjuA035385	non-specific	269835	74	120	0.00026043	37.508	cd14687	bZIP_ATF2	C	cl21462
Q#49 - >BjuA035385	non-specific	269845	74	126	0.000263269	37.7478	cd14697	bZIP_Maf	 - 	cl21462
Q#49 - >BjuA035385	non-specific	269861	71	119	0.000662196	36.6771	cd14713	bZIP_CEBPG	 - 	cl21462
Q#49 - >BjuA035385	non-specific	269856	77	121	0.00110188	35.738	cd14708	bZIP_HBP1b-like	 - 	cl21462
Q#49 - >BjuA035385	non-specific	269874	75	114	0.00119768	35.6528	cd14812	bZIP_u3	C	cl21462
Q#49 - >BjuA035385	non-specific	269840	73	119	0.00150067	35.6298	cd14692	bZIP_ATF4	C	cl21462
Q#49 - >BjuA035385	non-specific	269873	75	126	0.00547291	33.7333	cd14811	bZIP_u2	 - 	cl21462
Q#49 - >BjuA035385	non-specific	269854	71	119	0.00629418	33.3819	cd14706	bZIP_CREBZF	 - 	cl21462
Q#49 - >BjuA035385	non-specific	269836	73	135	0.00965883	33.4622	cd14688	bZIP_YAP	 - 	cl21462
Q#50 - >BjuA035826	specific	269855	211	275	8.22327e-20	80.82	cd14707	bZIP_plant_BZIP46	 - 	cl21462
Q#50 - >BjuA035826	superfamily	389750	211	275	8.22327e-20	80.82	cl21462	bZIP superfamily	 - 	 - 
Q#50 - >BjuA035826	specific	197664	207	266	8.90181e-12	59.1147	smart00338	BRLZ	C	cl21462
Q#50 - >BjuA035826	non-specific	269850	212	264	8.20722e-10	53.3066	cd14702	bZIP_plant_GBF1	 - 	cl21462
Q#50 - >BjuA035826	non-specific	269874	212	264	7.20077e-09	50.6756	cd14812	bZIP_u3	 - 	cl21462
Q#50 - >BjuA035826	non-specific	269834	212	266	1.23957e-08	50.2365	cd14686	bZIP	 - 	cl21462
Q#50 - >BjuA035826	non-specific	269873	212	266	5.25e-08	48.3708	cd14811	bZIP_u2	 - 	cl21462
Q#50 - >BjuA035826	non-specific	269848	212	266	8.51012e-08	47.6596	cd14700	bZIP_ATF6	 - 	cl21462
Q#50 - >BjuA035826	non-specific	269852	212	269	3.71943e-07	46.0282	cd14704	bZIP_HY5-like	 - 	cl21462
Q#50 - >BjuA035826	non-specific	269838	211	271	4.31524e-07	46.0852	cd14690	bZIP_CREB1	 - 	cl21462
Q#50 - >BjuA035826	non-specific	333897	211	262	6.97343e-07	45.4425	pfam00170	bZIP_1	C	cl21462
Q#50 - >BjuA035826	non-specific	369482	207	264	3.00522e-06	43.371	pfam07716	bZIP_2	 - 	cl21462
Q#50 - >BjuA035826	non-specific	269851	214	264	1.26575e-05	41.7916	cd14703	bZIP_plant_RF2	 - 	cl21462
Q#50 - >BjuA035826	non-specific	269833	218	267	2.9609e-05	40.6271	cd12193	bZIP_GCN4	 - 	cl21462
Q#50 - >BjuA035826	non-specific	269839	209	264	3.06677e-05	40.6544	cd14691	bZIP_XBP1	C	cl21462
Q#50 - >BjuA035826	non-specific	269857	211	266	0.000184982	38.4665	cd14709	bZIP_CREBL2	 - 	cl21462
Q#50 - >BjuA035826	non-specific	269835	211	264	0.000372502	37.8932	cd14687	bZIP_ATF2	C	cl21462
Q#50 - >BjuA035826	non-specific	269871	212	267	0.00128338	36.0694	cd14809	bZIP_AUREO-like	 - 	cl21462
Q#50 - >BjuA035826	non-specific	269840	210	269	0.00152805	36.015	cd14692	bZIP_ATF4	 - 	cl21462
Q#50 - >BjuA035826	non-specific	378726	203	277	0.00371294	36.9537	pfam11818	DUF3340	C	cl13286
Q#50 - >BjuA035826	superfamily	378726	203	277	0.00371294	36.9537	cl13286	DUF3340 superfamily	C	 - 
Q#51 - >BjuA036326	specific	269850	26	76	1.38968e-15	66.0182	cd14702	bZIP_plant_GBF1	 - 	cl21462
Q#51 - >BjuA036326	superfamily	389750	26	76	1.38968e-15	66.0182	cl21462	bZIP superfamily	 - 	 - 
Q#51 - >BjuA036326	non-specific	269855	25	69	1.92213e-10	52.7004	cd14707	bZIP_plant_BZIP46	 - 	cl21462
Q#51 - >BjuA036326	specific	197664	23	85	7.76039e-10	51.4107	smart00338	BRLZ	 - 	cl21462
Q#51 - >BjuA036326	non-specific	269851	26	71	1.81763e-05	39.8656	cd14703	bZIP_plant_RF2	 - 	cl21462
Q#51 - >BjuA036326	non-specific	333897	25	83	1.97018e-05	40.0497	pfam00170	bZIP_1	 - 	cl21462
Q#51 - >BjuA036326	non-specific	269838	25	76	0.000111758	37.6108	cd14690	bZIP_CREB1	 - 	cl21462
Q#51 - >BjuA036326	non-specific	269834	26	71	0.000422698	35.9841	cd14686	bZIP	 - 	cl21462
Q#51 - >BjuA036326	non-specific	269852	26	69	0.00062154	35.6278	cd14704	bZIP_HY5-like	 - 	cl21462
Q#51 - >BjuA036326	non-specific	269874	26	72	0.000684835	35.6528	cd14812	bZIP_u3	 - 	cl21462
Q#51 - >BjuA036326	non-specific	269833	24	69	0.00124093	34.8491	cd12193	bZIP_GCN4	 - 	cl21462
Q#51 - >BjuA036326	non-specific	269847	25	81	0.00183628	34.5432	cd14699	bZIP_Fos_like	 - 	cl21462
Q#51 - >BjuA036326	non-specific	369482	22	74	0.00681645	32.9706	pfam07716	bZIP_2	 - 	cl21462
Q#52 - >BjuA036543	non-specific	269850	52	99	0.000487085	35.9726	cd14702	bZIP_plant_GBF1	 - 	cl21462
Q#52 - >BjuA036543	superfamily	389750	52	99	0.000487085	35.9726	cl21462	bZIP superfamily	 - 	 - 
Q#52 - >BjuA036543	non-specific	197664	49	115	0.000561128	36.0028	smart00338	BRLZ	 - 	cl21462
Q#53 - >BjuA036544	non-specific	269850	52	99	0.000433889	35.9726	cd14702	bZIP_plant_GBF1	 - 	cl21462
Q#53 - >BjuA036544	superfamily	389750	52	99	0.000433889	35.9726	cl21462	bZIP superfamily	 - 	 - 
Q#53 - >BjuA036544	non-specific	197664	49	115	0.00044192	36.388	smart00338	BRLZ	 - 	cl21462
Q#54 - >BjuA037531	specific	269855	184	230	1.1993e-15	69.264	cd14707	bZIP_plant_BZIP46	 - 	cl21462
Q#54 - >BjuA037531	superfamily	389750	184	230	1.1993e-15	69.264	cl21462	bZIP superfamily	 - 	 - 
Q#54 - >BjuA037531	non-specific	333897	180	241	2.12204e-12	60.8505	pfam00170	bZIP_1	 - 	cl21462
Q#54 - >BjuA037531	specific	197664	185	243	3.89725e-12	59.8851	smart00338	BRLZ	 - 	cl21462
Q#54 - >BjuA037531	non-specific	269850	185	234	9.82993e-11	55.6178	cd14702	bZIP_plant_GBF1	 - 	cl21462
Q#54 - >BjuA037531	non-specific	269852	185	234	6.04595e-10	53.7322	cd14704	bZIP_HY5-like	 - 	cl21462
Q#54 - >BjuA037531	non-specific	269848	185	230	3.38933e-09	51.5116	cd14700	bZIP_ATF6	 - 	cl21462
Q#54 - >BjuA037531	non-specific	269874	185	224	4.1633e-09	51.446	cd14812	bZIP_u3	C	cl21462
Q#54 - >BjuA037531	non-specific	269834	185	235	5.17511e-09	51.0069	cd14686	bZIP	 - 	cl21462
Q#54 - >BjuA037531	non-specific	369482	180	234	1.72843e-07	46.8378	pfam07716	bZIP_2	 - 	cl21462
Q#54 - >BjuA037531	non-specific	269838	184	230	3.20189e-07	46.0852	cd14690	bZIP_CREB1	 - 	cl21462
Q#54 - >BjuA037531	non-specific	269835	184	229	4.73131e-07	45.9824	cd14687	bZIP_ATF2	C	cl21462
Q#54 - >BjuA037531	non-specific	269833	179	229	1.92928e-06	44.0939	cd12193	bZIP_GCN4	 - 	cl21462
Q#54 - >BjuA037531	non-specific	269839	186	230	3.14744e-06	43.3508	cd14691	bZIP_XBP1	 - 	cl21462
Q#54 - >BjuA037531	non-specific	269851	185	235	4.37339e-06	42.9472	cd14703	bZIP_plant_RF2	 - 	cl21462
Q#54 - >BjuA037531	non-specific	269857	187	230	4.75084e-06	43.0889	cd14709	bZIP_CREBL2	 - 	cl21462
Q#54 - >BjuA037531	non-specific	269873	185	229	4.77272e-06	42.5928	cd14811	bZIP_u2	C	cl21462
Q#54 - >BjuA037531	non-specific	269840	185	241	0.000249183	38.3262	cd14692	bZIP_ATF4	 - 	cl21462
Q#54 - >BjuA037531	non-specific	269837	188	243	0.000332297	37.8998	cd14689	bZIP_CREB3	 - 	cl21462
Q#54 - >BjuA037531	non-specific	269836	183	235	0.00151089	36.1586	cd14688	bZIP_YAP	 - 	cl21462
Q#54 - >BjuA037531	non-specific	269847	185	235	0.00425221	34.5432	cd14699	bZIP_Fos_like	 - 	cl21462
Q#54 - >BjuA037531	non-specific	269871	185	234	0.00441511	34.5286	cd14809	bZIP_AUREO-like	 - 	cl21462
Q#54 - >BjuA037531	non-specific	269849	184	234	0.00532586	34.3694	cd14701	bZIP_BATF	 - 	cl21462
Q#54 - >BjuA037531	non-specific	269842	191	228	0.00557081	34.2282	cd14694	bZIP_NFIL3	C	cl21462
Q#54 - >BjuA037531	non-specific	269845	185	237	0.00968979	33.8958	cd14697	bZIP_Maf	 - 	cl21462
Q#55 - >BjuA040338	specific	269855	321	373	4.79668e-23	90.8352	cd14707	bZIP_plant_BZIP46	 - 	cl21462
Q#55 - >BjuA040338	superfamily	389750	321	373	4.79668e-23	90.8352	cl21462	bZIP superfamily	 - 	 - 
Q#55 - >BjuA040338	specific	197664	320	370	3.7525e-14	66.4335	smart00338	BRLZ	 - 	cl21462
Q#55 - >BjuA040338	non-specific	269834	322	370	4.51127e-12	60.2517	cd14686	bZIP	 - 	cl21462
Q#55 - >BjuA040338	non-specific	269850	322	371	1.24824e-11	59.0846	cd14702	bZIP_plant_GBF1	 - 	cl21462
Q#55 - >BjuA040338	non-specific	333897	321	380	1.94252e-10	56.2281	pfam00170	bZIP_1	 - 	cl21462
Q#55 - >BjuA040338	non-specific	269848	322	370	1.34443e-09	53.4376	cd14700	bZIP_ATF6	 - 	cl21462
Q#55 - >BjuA040338	non-specific	269874	322	362	1.79722e-09	52.9868	cd14812	bZIP_u3	C	cl21462
Q#55 - >BjuA040338	non-specific	269852	322	364	1.14171e-08	50.6506	cd14704	bZIP_HY5-like	 - 	cl21462
Q#55 - >BjuA040338	non-specific	369482	320	368	1.41786e-08	50.3046	pfam07716	bZIP_2	 - 	cl21462
Q#55 - >BjuA040338	non-specific	269833	319	374	5.60924e-08	48.7163	cd12193	bZIP_GCN4	 - 	cl21462
Q#55 - >BjuA040338	non-specific	269856	324	371	1.35443e-07	47.6791	cd14708	bZIP_HBP1b-like	 - 	cl21462
Q#55 - >BjuA040338	non-specific	269847	321	378	1.92501e-07	47.2548	cd14699	bZIP_Fos_like	 - 	cl21462
Q#55 - >BjuA040338	non-specific	269839	320	376	2.51271e-07	47.2028	cd14691	bZIP_XBP1	 - 	cl21462
Q#55 - >BjuA040338	non-specific	269851	322	374	2.55027e-07	46.7992	cd14703	bZIP_plant_RF2	 - 	cl21462
Q#55 - >BjuA040338	non-specific	269835	321	378	7.04133e-07	45.9824	cd14687	bZIP_ATF2	 - 	cl21462
Q#55 - >BjuA040338	non-specific	269837	321	364	1.15585e-06	45.2186	cd14689	bZIP_CREB3	C	cl21462
Q#55 - >BjuA040338	non-specific	269838	321	370	1.15898e-06	44.9296	cd14690	bZIP_CREB1	 - 	cl21462
Q#55 - >BjuA040338	non-specific	269840	320	377	1.32743e-06	45.2598	cd14692	bZIP_ATF4	 - 	cl21462
Q#55 - >BjuA040338	non-specific	269873	322	365	3.04625e-06	43.7484	cd14811	bZIP_u2	 - 	cl21462
Q#55 - >BjuA040338	non-specific	269857	325	378	5.76406e-06	43.0889	cd14709	bZIP_CREBL2	 - 	cl21462
Q#55 - >BjuA040338	non-specific	269869	321	376	1.64548e-05	41.9626	cd14721	bZIP_Fos	 - 	cl21462
Q#55 - >BjuA040338	non-specific	269836	320	381	0.000121288	39.6254	cd14688	bZIP_YAP	 - 	cl21462
Q#55 - >BjuA040338	non-specific	269853	320	377	0.000173837	39.0515	cd14705	bZIP_Zip1	 - 	cl21462
Q#55 - >BjuA040338	non-specific	269872	320	377	0.000178358	38.7812	cd14810	bZIP_u1	 - 	cl21462
Q#55 - >BjuA040338	non-specific	269858	321	370	0.000259471	38.3154	cd14710	bZIP_HAC1-like	 - 	cl21462
Q#55 - >BjuA040338	non-specific	269871	320	380	0.000359016	37.9954	cd14809	bZIP_AUREO-like	 - 	cl21462
Q#55 - >BjuA040338	non-specific	269870	321	376	0.00070222	37.4419	cd14722	bZIP_ATF3	 - 	cl21462
Q#55 - >BjuA040338	non-specific	269854	325	368	0.000855767	36.8487	cd14706	bZIP_CREBZF	 - 	cl21462
Q#55 - >BjuA040338	non-specific	269845	316	363	0.00114922	36.9774	cd14697	bZIP_Maf	 - 	cl21462
Q#55 - >BjuA040338	non-specific	223783	315	382	0.00140665	38.8188	COG0711	AtpF	C	cl34015
Q#55 - >BjuA040338	superfamily	223783	315	382	0.00140665	38.8188	cl34015	AtpF superfamily	C	 - 
Q#55 - >BjuA040338	non-specific	269875	322	373	0.00263238	35.4235	cd14813	bZIP_BmCbz-like	 - 	cl21462
Q#55 - >BjuA040338	non-specific	367348	316	368	0.00337108	36.5492	pfam03131	bZIP_Maf	N	cl21462
Q#55 - >BjuA040338	non-specific	269849	320	370	0.00661243	34.7546	cd14701	bZIP_BATF	 - 	cl21462
Q#55 - >BjuA040338	non-specific	269846	324	374	0.00748386	34.9202	cd14698	bZIP_CNC	 - 	cl21462
Q#56 - >BjuA040728	specific	269850	28	78	7.33894e-19	74.8777	cd14702	bZIP_plant_GBF1	 - 	cl21462
Q#56 - >BjuA040728	superfamily	389750	28	78	7.33894e-19	74.8777	cl21462	bZIP superfamily	 - 	 - 
Q#56 - >BjuA040728	specific	197664	25	87	6.3239e-14	62.1963	smart00338	BRLZ	 - 	cl21462
Q#56 - >BjuA040728	non-specific	269855	27	69	1.34377e-09	50.7744	cd14707	bZIP_plant_BZIP46	C	cl21462
Q#56 - >BjuA040728	non-specific	269834	28	66	1.29517e-06	42.9177	cd14686	bZIP	C	cl21462
Q#56 - >BjuA040728	non-specific	269833	25	66	1.7255e-05	39.8567	cd12193	bZIP_GCN4	C	cl21462
Q#56 - >BjuA040728	non-specific	269852	28	72	3.0992e-05	39.4798	cd14704	bZIP_HY5-like	 - 	cl21462
Q#56 - >BjuA040728	non-specific	333897	25	64	4.1809e-05	39.2793	pfam00170	bZIP_1	C	cl21462
Q#56 - >BjuA040728	non-specific	269847	27	72	0.000107458	38.01	cd14699	bZIP_Fos_like	C	cl21462
Q#56 - >BjuA040728	non-specific	269851	28	67	0.000162775	37.5544	cd14703	bZIP_plant_RF2	C	cl21462
Q#56 - >BjuA040728	non-specific	269848	28	64	0.000305561	36.4888	cd14700	bZIP_ATF6	C	cl21462
Q#56 - >BjuA040728	non-specific	269874	28	64	0.000405378	36.4232	cd14812	bZIP_u3	C	cl21462
Q#56 - >BjuA040728	non-specific	269871	25	66	0.00111021	35.299	cd14809	bZIP_AUREO-like	C	cl21462
Q#56 - >BjuA040728	non-specific	369482	25	72	0.00206094	34.5114	pfam07716	bZIP_2	 - 	cl21462
Q#56 - >BjuA040728	non-specific	269838	27	66	0.0027138	34.144	cd14690	bZIP_CREB1	C	cl21462
Q#56 - >BjuA040728	non-specific	269873	28	64	0.00334911	33.7333	cd14811	bZIP_u2	C	cl21462
Q#56 - >BjuA040728	non-specific	269854	30	67	0.00804782	32.9967	cd14706	bZIP_CREBZF	C	cl21462
Q#57 - >BjuA040759	specific	369512	1	91	9.75655e-40	134.408	pfam07777	MFMR	 - 	cl06693
Q#57 - >BjuA040759	superfamily	369512	1	91	9.75655e-40	134.408	cl06693	MFMR superfamily	 - 	 - 
Q#57 - >BjuA040759	specific	333897	218	281	3.11086e-27	100.911	pfam00170	bZIP_1	 - 	cl21462
Q#57 - >BjuA040759	superfamily	389750	218	281	3.11086e-27	100.911	cl21462	bZIP superfamily	 - 	 - 
Q#57 - >BjuA040759	specific	197664	218	282	4.61151e-27	100.716	smart00338	BRLZ	 - 	cl21462
Q#57 - >BjuA040759	specific	269850	223	273	1.59635e-23	90.6709	cd14702	bZIP_plant_GBF1	 - 	cl21462
Q#57 - >BjuA040759	non-specific	269834	223	274	2.48871e-16	71.4225	cd14686	bZIP	 - 	cl21462
Q#57 - >BjuA040759	non-specific	269835	222	279	2.33227e-13	63.7016	cd14687	bZIP_ATF2	 - 	cl21462
Q#57 - >BjuA040759	non-specific	269833	217	274	9.00428e-13	61.8131	cd12193	bZIP_GCN4	 - 	cl21462
Q#57 - >BjuA040759	non-specific	269839	220	277	9.06722e-13	61.8403	cd14691	bZIP_XBP1	 - 	cl21462
Q#57 - >BjuA040759	non-specific	369482	220	272	9.72863e-13	61.8606	pfam07716	bZIP_2	 - 	cl21462
Q#57 - >BjuA040759	non-specific	269871	223	272	1.15505e-12	61.4925	cd14809	bZIP_AUREO-like	 - 	cl21462
Q#57 - >BjuA040759	non-specific	269847	222	277	2.57469e-11	58.0404	cd14699	bZIP_Fos_like	 - 	cl21462
Q#57 - >BjuA040759	non-specific	269840	222	277	3.06939e-11	57.9714	cd14692	bZIP_ATF4	 - 	cl21462
Q#57 - >BjuA040759	non-specific	269874	223	273	4.47159e-11	57.224	cd14812	bZIP_u3	 - 	cl21462
Q#57 - >BjuA040759	non-specific	269857	222	277	7.22972e-11	56.5709	cd14709	bZIP_CREBL2	 - 	cl21462
Q#57 - >BjuA040759	non-specific	269855	222	277	7.89776e-11	56.5524	cd14707	bZIP_plant_BZIP46	 - 	cl21462
Q#57 - >BjuA040759	non-specific	269838	222	269	1.34599e-10	55.7151	cd14690	bZIP_CREB1	 - 	cl21462
Q#57 - >BjuA040759	non-specific	269851	223	274	3.89535e-09	51.8068	cd14703	bZIP_plant_RF2	 - 	cl21462
Q#57 - >BjuA040759	non-specific	269849	220	277	4.15704e-09	51.7034	cd14701	bZIP_BATF	 - 	cl21462
Q#57 - >BjuA040759	non-specific	269852	223	272	7.18776e-09	51.0358	cd14704	bZIP_HY5-like	 - 	cl21462
Q#57 - >BjuA040759	non-specific	269836	222	282	1.9159e-08	50.0258	cd14688	bZIP_YAP	 - 	cl21462
Q#57 - >BjuA040759	non-specific	269843	216	277	2.25248e-08	49.8581	cd14695	bZIP_HLF	 - 	cl21462
Q#57 - >BjuA040759	non-specific	269837	221	287	4.60882e-08	49.0706	cd14689	bZIP_CREB3	 - 	cl21462
Q#57 - >BjuA040759	non-specific	269854	230	276	6.42235e-08	48.4047	cd14706	bZIP_CREBZF	 - 	cl21462
Q#57 - >BjuA040759	non-specific	269853	224	277	1.24248e-07	47.5259	cd14705	bZIP_Zip1	 - 	cl21462
Q#57 - >BjuA040759	non-specific	374656	106	209	1.71747e-07	49.4509	pfam16596	MFMR_assoc	 - 	cl24974
Q#57 - >BjuA040759	superfamily	374656	106	209	1.71747e-07	49.4509	cl24974	MFMR_assoc superfamily	 - 	 - 
Q#57 - >BjuA040759	non-specific	269848	223	265	2.46098e-07	46.504	cd14700	bZIP_ATF6	 - 	cl21462
Q#57 - >BjuA040759	non-specific	269841	223	278	3.53546e-07	46.3962	cd14693	bZIP_CEBP	 - 	cl21462
Q#57 - >BjuA040759	non-specific	269872	222	272	4.19957e-07	46.1	cd14810	bZIP_u1	 - 	cl21462
Q#57 - >BjuA040759	non-specific	269861	216	277	4.72893e-07	45.9219	cd14713	bZIP_CEBPG	 - 	cl21462
Q#57 - >BjuA040759	non-specific	269870	222	276	5.80451e-07	45.9163	cd14722	bZIP_ATF3	 - 	cl21462
Q#57 - >BjuA040759	non-specific	269873	223	264	6.03353e-07	45.6744	cd14811	bZIP_u2	C	cl21462
Q#57 - >BjuA040759	non-specific	367348	216	276	7.52302e-07	46.5644	pfam03131	bZIP_Maf	N	cl21462
Q#57 - >BjuA040759	non-specific	269856	222	268	1.09559e-06	44.9827	cd14708	bZIP_HBP1b-like	 - 	cl21462
Q#57 - >BjuA040759	non-specific	269842	222	269	1.31825e-06	44.6286	cd14694	bZIP_NFIL3	 - 	cl21462
Q#57 - >BjuA040759	non-specific	269875	222	274	4.3308e-06	43.1275	cd14813	bZIP_BmCbz-like	 - 	cl21462
Q#57 - >BjuA040759	non-specific	275056	229	289	5.18294e-06	46.1545	TIGR04211	SH3_and_anchor	NC	cl25512
Q#57 - >BjuA040759	superfamily	275056	229	289	5.18294e-06	46.1545	cl25512	SH3_and_anchor superfamily	NC	 - 
Q#57 - >BjuA040759	non-specific	269869	222	276	5.74264e-06	43.1182	cd14721	bZIP_Fos	 - 	cl21462
Q#57 - >BjuA040759	non-specific	269865	216	276	6.60588e-06	43.1215	cd14717	bZIP_Maf_small	 - 	cl21462
Q#57 - >BjuA040759	non-specific	226809	215	310	1.02058e-05	46.5566	COG4372	COG4372	NC	cl34756
Q#57 - >BjuA040759	superfamily	226809	215	310	1.02058e-05	46.5566	cl34756	COG4372 superfamily	NC	 - 
Q#57 - >BjuA040759	non-specific	269844	222	279	1.07984e-05	42.1822	cd14696	bZIP_Jun	 - 	cl21462
Q#57 - >BjuA040759	non-specific	226513	215	287	1.16815e-05	46.0572	COG4026	COG4026	NC	cl26606
Q#57 - >BjuA040759	superfamily	226513	215	287	1.16815e-05	46.0572	cl26606	COG4026 superfamily	NC	 - 
Q#57 - >BjuA040759	non-specific	225288	217	287	6.06515e-05	44.31	COG2433	COG2433	NC	cl27170
Q#57 - >BjuA040759	superfamily	391696	217	287	6.06515e-05	44.31	cl27170	DUF460 superfamily	NC	 - 
Q#57 - >BjuA040759	non-specific	374561	248	287	7.08871e-05	40.2259	pfam16471	JIP_LZII	N	cl24893
Q#57 - >BjuA040759	superfamily	374561	248	287	7.08871e-05	40.2259	cl24893	JIP_LZII superfamily	N	 - 
Q#57 - >BjuA040759	non-specific	269859	226	277	7.10569e-05	40.0438	cd14711	bZIP_CEBPA	 - 	cl21462
Q#57 - >BjuA040759	non-specific	269845	219	276	7.15861e-05	40.059	cd14697	bZIP_Maf	 - 	cl21462
Q#57 - >BjuA040759	non-specific	370635	91	313	8.0057e-05	44.0795	pfam09726	Macoilin	NC	cl25928
Q#57 - >BjuA040759	superfamily	370635	91	313	8.0057e-05	44.0795	cl25928	Macoilin superfamily	NC	 - 
Q#57 - >BjuA040759	non-specific	269863	221	277	9.0964e-05	39.6854	cd14715	bZIP_CEBPE	 - 	cl21462
Q#57 - >BjuA040759	non-specific	224495	220	289	0.000118959	42.7379	COG1579	COG1579	NC	cl34310
Q#57 - >BjuA040759	superfamily	224495	220	289	0.000118959	42.7379	cl34310	COG1579 superfamily	NC	 - 
Q#57 - >BjuA040759	non-specific	371603	216	279	0.00019063	40.7639	pfam11559	ADIP	N	cl23720
Q#57 - >BjuA040759	superfamily	390044	216	279	0.00019063	40.7639	cl23720	RILP-like superfamily	N	 - 
Q#57 - >BjuA040759	non-specific	372045	240	285	0.000269616	39.8317	pfam12325	TMF_TATA_bd	C	cl26375
Q#57 - >BjuA040759	superfamily	372045	240	285	0.000269616	39.8317	cl26375	TMF_TATA_bd superfamily	C	 - 
Q#57 - >BjuA040759	non-specific	269858	219	272	0.000276842	37.9302	cd14710	bZIP_HAC1-like	 - 	cl21462
Q#57 - >BjuA040759	non-specific	274008	217	305	0.000293913	42.3511	TIGR02168	SMC_prok_B	NC	cl37069
Q#57 - >BjuA040759	superfamily	274008	217	305	0.000293913	42.3511	cl37069	SMC_prok_B superfamily	NC	 - 
Q#57 - >BjuA040759	non-specific	269860	217	269	0.000331627	38.5344	cd14712	bZIP_CEBPB	 - 	cl21462
Q#57 - >BjuA040759	non-specific	372763	218	270	0.000436586	39.0829	pfam13863	DUF4200	N	cl38441
Q#57 - >BjuA040759	superfamily	372763	218	270	0.000436586	39.0829	cl38441	DUF4200 superfamily	N	 - 
Q#57 - >BjuA040759	non-specific	224117	217	287	0.000469577	41.6236	COG1196	Smc	NC	cl34174
Q#57 - >BjuA040759	superfamily	224117	217	287	0.000469577	41.6236	cl34174	Smc superfamily	NC	 - 
Q#57 - >BjuA040759	non-specific	274009	216	309	0.000524068	41.5919	TIGR02169	SMC_prok_A	NC	cl37070
Q#57 - >BjuA040759	superfamily	274009	216	309	0.000524068	41.5919	cl37070	SMC_prok_A superfamily	NC	 - 
Q#57 - >BjuA040759	non-specific	224117	218	287	0.000589833	41.6236	COG1196	Smc	NC	cl34174
Q#57 - >BjuA040759	non-specific	374728	243	292	0.000871998	36.8318	pfam16689	APC_N_CC	 - 	cl25043
Q#57 - >BjuA040759	superfamily	374728	243	292	0.000871998	36.8318	cl25043	APC_N_CC superfamily	 - 	 - 
Q#57 - >BjuA040759	non-specific	369600	218	287	0.000983874	38.3574	pfam07926	TPR_MLP1_2	N	cl25510
Q#57 - >BjuA040759	superfamily	369600	218	287	0.000983874	38.3574	cl25510	TPR_MLP1_2 superfamily	N	 - 
Q#57 - >BjuA040759	non-specific	179699	225	278	0.000997057	40.2007	PRK03992	PRK03992	C	cl32052
Q#57 - >BjuA040759	superfamily	179699	225	278	0.000997057	40.2007	cl32052	PRK03992 superfamily	C	 - 
Q#57 - >BjuA040759	non-specific	275316	220	287	0.00129397	40.3888	TIGR04523	Mplasa_alph_rch	NC	cl37461
Q#57 - >BjuA040759	superfamily	275316	220	287	0.00129397	40.3888	cl37461	Mplasa_alph_rch superfamily	NC	 - 
Q#57 - >BjuA040759	non-specific	370001	233	287	0.00140923	38.752	pfam08614	ATG16	NC	cl25514
Q#57 - >BjuA040759	superfamily	370001	233	287	0.00140923	38.752	cl25514	ATG16 superfamily	NC	 - 
Q#57 - >BjuA040759	non-specific	371603	221	284	0.0014448	38.4527	pfam11559	ADIP	NC	cl23720
Q#57 - >BjuA040759	non-specific	224117	221	290	0.00170246	40.0828	COG1196	Smc	C	cl34174
Q#57 - >BjuA040759	non-specific	269846	215	276	0.00175529	36.0758	cd14698	bZIP_CNC	 - 	cl21462
Q#57 - >BjuA040759	non-specific	274342	207	286	0.00180455	38.2081	TIGR02894	DNA_bind_RsfA	N	cl21524
Q#57 - >BjuA040759	superfamily	276343	207	286	0.00180455	38.2081	cl21524	PRK13923 superfamily	N	 - 
Q#57 - >BjuA040759	non-specific	128634	241	269	0.00212802	35.5057	smart00340	HALZ	C	cl23880
Q#57 - >BjuA040759	superfamily	390154	241	269	0.00212802	35.5057	cl23880	HALZ superfamily	C	 - 
Q#57 - >BjuA040759	non-specific	368701	244	287	0.00227244	36.0726	pfam06005	ZapB	N	cl11531
Q#57 - >BjuA040759	superfamily	386155	244	287	0.00227244	36.0726	cl11531	ZapB superfamily	N	 - 
Q#57 - >BjuA040759	non-specific	237178	216	304	0.0026223	39.3074	PRK12705	PRK12705	C	cl36167
Q#57 - >BjuA040759	superfamily	237178	216	304	0.0026223	39.3074	cl36167	PRK12705 superfamily	C	 - 
Q#57 - >BjuA040759	non-specific	224705	224	266	0.00268596	38.8781	COG1792	MreC	NC	cl19252
Q#57 - >BjuA040759	superfamily	388540	224	266	0.00268596	38.8781	cl19252	MreC superfamily	NC	 - 
Q#57 - >BjuA040759	non-specific	224259	217	288	0.00277926	38.5088	COG1340	COG1340	C	cl34231
Q#57 - >BjuA040759	superfamily	224259	217	288	0.00277926	38.5088	cl34231	COG1340 superfamily	C	 - 
Q#57 - >BjuA040759	non-specific	371075	218	291	0.00284691	37.2738	pfam10473	CENP-F_leu_zip	NC	cl25924
Q#57 - >BjuA040759	superfamily	371075	218	291	0.00284691	37.2738	cl25924	CENP-F_leu_zip superfamily	NC	 - 
Q#57 - >BjuA040759	non-specific	370001	218	295	0.00300724	37.5964	pfam08614	ATG16	N	cl25514
Q#57 - >BjuA040759	non-specific	371603	248	302	0.00305694	37.2971	pfam11559	ADIP	NC	cl23720
Q#57 - >BjuA040759	non-specific	269862	223	277	0.00307915	35.3583	cd14714	bZIP_CEBPD	 - 	cl21462
Q#57 - >BjuA040759	non-specific	274009	216	287	0.00353508	38.8955	TIGR02169	SMC_prok_A	NC	cl37070
Q#57 - >BjuA040759	non-specific	379826	247	279	0.00359307	35.6268	pfam16331	TolA_bind_tri	NC	cl38491
Q#57 - >BjuA040759	superfamily	379826	247	279	0.00359307	35.6268	cl38491	TolA_bind_tri superfamily	NC	 - 
Q#57 - >BjuA040759	non-specific	366961	241	277	0.00370668	34.4117	pfam02183	HALZ	 - 	cl23880
Q#57 - >BjuA040759	non-specific	224117	218	290	0.00384038	38.9272	COG1196	Smc	NC	cl34174
Q#57 - >BjuA040759	non-specific	366961	242	276	0.00385576	34.4117	pfam02183	HALZ	N	cl23880
Q#57 - >BjuA040759	non-specific	377456	246	288	0.00392416	36.7904	pfam05103	DivIVA	NC	cl37721
Q#57 - >BjuA040759	superfamily	377456	246	288	0.00392416	36.7904	cl37721	DivIVA superfamily	NC	 - 
Q#57 - >BjuA040759	non-specific	368550	209	301	0.0039545	38.4544	pfam05667	DUF812	NC	cl25503
Q#57 - >BjuA040759	superfamily	368550	209	301	0.0039545	38.4544	cl25503	DUF812 superfamily	NC	 - 
Q#57 - >BjuA040759	non-specific	370653	218	291	0.00435688	36.8083	pfam09744	Jnk-SapK_ap_N	N	cl23720
Q#57 - >BjuA040759	non-specific	375248	218	279	0.00454656	36.463	pfam17675	APG6_N	NC	cl39212
Q#57 - >BjuA040759	superfamily	375248	218	279	0.00454656	36.463	cl39212	APG6_N superfamily	NC	 - 
Q#57 - >BjuA040759	non-specific	275316	220	279	0.00470159	38.4628	TIGR04523	Mplasa_alph_rch	NC	cl37461
Q#57 - >BjuA040759	non-specific	274008	218	304	0.00497404	38.4991	TIGR02168	SMC_prok_B	NC	cl37069
Q#57 - >BjuA040759	non-specific	370663	246	291	0.00564556	37.8617	pfam09755	DUF2046	C	cl25730
Q#57 - >BjuA040759	superfamily	370663	246	291	0.00564556	37.8617	cl25730	DUF2046 superfamily	C	 - 
Q#57 - >BjuA040759	non-specific	368701	246	287	0.00584236	34.917	pfam06005	ZapB	C	cl11531
Q#57 - >BjuA040759	non-specific	373669	216	291	0.0062595	36.6578	pfam15236	CCDC66	N	cl37891
Q#57 - >BjuA040759	superfamily	373669	216	291	0.0062595	36.6578	cl37891	CCDC66 superfamily	N	 - 
Q#57 - >BjuA040759	non-specific	369425	223	267	0.00639873	34.1312	pfam07558	Shugoshin_N	 - 	cl06547
Q#57 - >BjuA040759	superfamily	369425	223	267	0.00639873	34.1312	cl06547	Shugoshin_N superfamily	 - 	 - 
Q#57 - >BjuA040759	non-specific	372959	243	287	0.00653008	34.5661	pfam14197	Cep57_CLD_2	 - 	cl16699
Q#57 - >BjuA040759	superfamily	372959	243	287	0.00653008	34.5661	cl16699	Cep57_CLD_2 superfamily	 - 	 - 
Q#57 - >BjuA040759	non-specific	370905	218	284	0.00720821	37.1634	pfam10234	Cluap1	N	cl25650
Q#57 - >BjuA040759	superfamily	370905	218	284	0.00720821	37.1634	cl25650	Cluap1 superfamily	N	 - 
Q#57 - >BjuA040759	non-specific	224117	218	287	0.00779351	37.7716	COG1196	Smc	NC	cl34174
Q#57 - >BjuA040759	non-specific	373494	216	287	0.0079631	36.4338	pfam15035	Rootletin	NC	cl23727
Q#57 - >BjuA040759	superfamily	373494	216	287	0.0079631	36.4338	cl23727	Rootletin superfamily	NC	 - 
Q#57 - >BjuA040759	non-specific	237177	218	304	0.00882699	37.4502	PRK12704	PRK12704	C	cl36166
Q#57 - >BjuA040759	superfamily	237177	218	304	0.00882699	37.4502	cl36166	PRK12704 superfamily	C	 - 
Q#57 - >BjuA040759	non-specific	373968	217	287	0.00918896	36.3922	pfam15619	Lebercilin	NC	cl25726
Q#57 - >BjuA040759	superfamily	373968	217	287	0.00918896	36.3922	cl25726	Lebercilin superfamily	NC	 - 
Q#58 - >BjuA041107	specific	269852	87	138	5.06452e-15	65.2882	cd14704	bZIP_HY5-like	 - 	cl21462
Q#58 - >BjuA041107	superfamily	389750	87	138	5.06452e-15	65.2882	cl21462	bZIP superfamily	 - 	 - 
Q#58 - >BjuA041107	specific	197664	82	145	2.8517e-09	50.6403	smart00338	BRLZ	 - 	cl21462
Q#58 - >BjuA041107	non-specific	269851	87	137	3.82649e-09	49.8808	cd14703	bZIP_plant_RF2	 - 	cl21462
Q#58 - >BjuA041107	non-specific	269835	86	144	7.31922e-09	49.4492	cd14687	bZIP_ATF2	 - 	cl21462
Q#58 - >BjuA041107	non-specific	269838	86	135	2.05525e-08	48.0111	cd14690	bZIP_CREB1	 - 	cl21462
Q#58 - >BjuA041107	non-specific	269837	86	145	2.20391e-07	45.6038	cd14689	bZIP_CREB3	 - 	cl21462
Q#58 - >BjuA041107	non-specific	269839	84	141	7.67964e-07	44.1212	cd14691	bZIP_XBP1	 - 	cl21462
Q#58 - >BjuA041107	non-specific	269858	86	138	8.44834e-07	43.7082	cd14710	bZIP_HAC1-like	 - 	cl21462
Q#58 - >BjuA041107	non-specific	333897	82	145	1.08246e-06	43.9017	pfam00170	bZIP_1	 - 	cl21462
Q#58 - >BjuA041107	non-specific	269874	87	138	3.35642e-06	42.2012	cd14812	bZIP_u3	 - 	cl21462
Q#58 - >BjuA041107	non-specific	269872	89	138	3.95766e-06	41.8628	cd14810	bZIP_u1	 - 	cl21462
Q#58 - >BjuA041107	non-specific	269834	87	138	6.8368e-06	41.3769	cd14686	bZIP	 - 	cl21462
Q#58 - >BjuA041107	non-specific	269850	87	138	3.56452e-05	39.4394	cd14702	bZIP_plant_GBF1	 - 	cl21462
Q#58 - >BjuA041107	non-specific	269847	86	144	0.000101098	38.3952	cd14699	bZIP_Fos_like	 - 	cl21462
Q#58 - >BjuA041107	non-specific	269844	92	142	0.000159843	37.945	cd14696	bZIP_Jun	 - 	cl21462
Q#58 - >BjuA041107	non-specific	269857	89	140	0.000204779	37.3109	cd14709	bZIP_CREBL2	 - 	cl21462
Q#58 - >BjuA041107	non-specific	269873	89	126	0.000227051	37.2001	cd14811	bZIP_u2	C	cl21462
Q#58 - >BjuA041107	non-specific	269833	92	137	0.00145526	35.2343	cd12193	bZIP_GCN4	 - 	cl21462
Q#58 - >BjuA041107	non-specific	269848	87	145	0.00173139	34.948	cd14700	bZIP_ATF6	 - 	cl21462
Q#58 - >BjuA041107	non-specific	269840	86	144	0.00214637	34.8594	cd14692	bZIP_ATF4	 - 	cl21462
Q#58 - >BjuA041107	non-specific	369482	86	136	0.00337536	34.1262	pfam07716	bZIP_2	 - 	cl21462
Q#58 - >BjuA041107	non-specific	269855	86	126	0.00777277	33.0552	cd14707	bZIP_plant_BZIP46	C	cl21462
Q#58 - >BjuA041107	non-specific	269836	89	145	0.00879277	33.077	cd14688	bZIP_YAP	 - 	cl21462
Q#59 - >BjuA041305	specific	269850	75	122	1.18595e-18	75.2629	cd14702	bZIP_plant_GBF1	 - 	cl21462
Q#59 - >BjuA041305	superfamily	389750	75	122	1.18595e-18	75.2629	cl21462	bZIP superfamily	 - 	 - 
Q#59 - >BjuA041305	specific	197664	73	134	5.40677e-13	60.6555	smart00338	BRLZ	 - 	cl21462
Q#59 - >BjuA041305	non-specific	269874	75	125	3.53957e-10	52.9868	cd14812	bZIP_u3	 - 	cl21462
Q#59 - >BjuA041305	non-specific	269855	74	120	4.01301e-10	53.0856	cd14707	bZIP_plant_BZIP46	 - 	cl21462
Q#59 - >BjuA041305	non-specific	333897	73	132	1.48456e-09	51.6057	pfam00170	bZIP_1	 - 	cl21462
Q#59 - >BjuA041305	non-specific	269833	74	114	1.15075e-08	49.1015	cd12193	bZIP_GCN4	C	cl21462
Q#59 - >BjuA041305	non-specific	269834	75	120	2.53554e-08	48.3105	cd14686	bZIP	 - 	cl21462
Q#59 - >BjuA041305	non-specific	269852	75	125	1.24454e-06	43.717	cd14704	bZIP_HY5-like	 - 	cl21462
Q#59 - >BjuA041305	non-specific	269839	76	143	1.34823e-06	43.736	cd14691	bZIP_XBP1	 - 	cl21462
Q#59 - >BjuA041305	non-specific	269838	74	118	3.38755e-06	42.6184	cd14690	bZIP_CREB1	 - 	cl21462
Q#59 - >BjuA041305	non-specific	269871	75	122	5.18236e-06	41.8474	cd14809	bZIP_AUREO-like	 - 	cl21462
Q#59 - >BjuA041305	non-specific	369482	72	120	7.75832e-06	41.445	pfam07716	bZIP_2	 - 	cl21462
Q#59 - >BjuA041305	non-specific	269837	74	125	3.38759e-05	39.8258	cd14689	bZIP_CREB3	 - 	cl21462
Q#59 - >BjuA041305	non-specific	269872	75	126	4.27191e-05	39.5516	cd14810	bZIP_u1	 - 	cl21462
Q#59 - >BjuA041305	non-specific	269851	77	114	7.92295e-05	38.71	cd14703	bZIP_plant_RF2	C	cl21462
Q#59 - >BjuA041305	non-specific	269840	73	120	0.000149749	38.3262	cd14692	bZIP_ATF4	C	cl21462
Q#59 - >BjuA041305	non-specific	269848	75	114	0.000174286	37.6444	cd14700	bZIP_ATF6	C	cl21462
Q#59 - >BjuA041305	non-specific	269873	75	114	0.000174379	37.9705	cd14811	bZIP_u2	C	cl21462
Q#59 - >BjuA041305	non-specific	269836	73	135	0.000628483	36.5438	cd14688	bZIP_YAP	 - 	cl21462
Q#59 - >BjuA041305	non-specific	269856	77	122	0.000770343	36.1232	cd14708	bZIP_HBP1b-like	 - 	cl21462
Q#59 - >BjuA041305	non-specific	269847	74	120	0.00130278	35.6988	cd14699	bZIP_Fos_like	C	cl21462
Q#59 - >BjuA041305	non-specific	368634	95	151	0.0029033	36.0106	pfam05837	CENP-H	C	cl09387
Q#59 - >BjuA041305	superfamily	368634	95	151	0.0029033	36.0106	cl09387	CENP-H superfamily	C	 - 
Q#59 - >BjuA041305	non-specific	269843	76	144	0.00353987	34.4501	cd14695	bZIP_HLF	 - 	cl21462
Q#59 - >BjuA041305	non-specific	275056	78	145	0.00817873	35.7541	TIGR04211	SH3_and_anchor	NC	cl25512
Q#59 - >BjuA041305	superfamily	275056	78	145	0.00817873	35.7541	cl25512	SH3_and_anchor superfamily	NC	 - 
Q#60 - >BjuA041565	non-specific	269850	44	92	1.01426e-05	39.8246	cd14702	bZIP_plant_GBF1	 - 	cl21462
Q#60 - >BjuA041565	superfamily	389750	44	92	1.01426e-05	39.8246	cl21462	bZIP superfamily	 - 	 - 
Q#60 - >BjuA041565	non-specific	197664	39	103	0.000831554	35.2324	smart00338	BRLZ	 - 	cl21462
Q#60 - >BjuA041565	non-specific	274008	14	113	0.00284699	35.8027	TIGR02168	SMC_prok_B	NC	cl37069
Q#60 - >BjuA041565	superfamily	274008	14	113	0.00284699	35.8027	cl37069	SMC_prok_B superfamily	NC	 - 
Q#61 - >BjuA041795	specific	269850	76	123	1.80109e-18	74.8777	cd14702	bZIP_plant_GBF1	 - 	cl21462
Q#61 - >BjuA041795	superfamily	389750	76	123	1.80109e-18	74.8777	cl21462	bZIP superfamily	 - 	 - 
Q#61 - >BjuA041795	specific	197664	74	133	4.18168e-12	58.7295	smart00338	BRLZ	 - 	cl21462
Q#61 - >BjuA041795	non-specific	269855	75	112	1.55728e-09	51.5448	cd14707	bZIP_plant_BZIP46	C	cl21462
Q#61 - >BjuA041795	non-specific	269833	74	114	1.00935e-08	49.4867	cd12193	bZIP_GCN4	C	cl21462
Q#61 - >BjuA041795	non-specific	333897	75	133	1.73812e-08	48.9093	pfam00170	bZIP_1	 - 	cl21462
Q#61 - >BjuA041795	non-specific	269874	76	114	2.25751e-07	45.668	cd14812	bZIP_u3	C	cl21462
Q#61 - >BjuA041795	non-specific	269834	76	114	5.67722e-07	44.4585	cd14686	bZIP	C	cl21462
Q#61 - >BjuA041795	non-specific	269852	76	126	3.05101e-06	42.5614	cd14704	bZIP_HY5-like	 - 	cl21462
Q#61 - >BjuA041795	non-specific	369482	74	119	3.23216e-05	39.9042	pfam07716	bZIP_2	 - 	cl21462
Q#61 - >BjuA041795	non-specific	269839	73	122	3.26932e-05	39.884	cd14691	bZIP_XBP1	 - 	cl21462
Q#61 - >BjuA041795	non-specific	269838	75	119	4.12181e-05	39.5368	cd14690	bZIP_CREB1	 - 	cl21462
Q#61 - >BjuA041795	non-specific	269871	74	114	6.27941e-05	39.151	cd14809	bZIP_AUREO-like	C	cl21462
Q#61 - >BjuA041795	non-specific	269851	78	112	0.000108263	38.3248	cd14703	bZIP_plant_RF2	C	cl21462
Q#61 - >BjuA041795	non-specific	269873	76	125	0.000142076	37.9705	cd14811	bZIP_u2	 - 	cl21462
Q#61 - >BjuA041795	non-specific	269848	76	115	0.000257583	37.2592	cd14700	bZIP_ATF6	C	cl21462
Q#61 - >BjuA041795	non-specific	269837	75	126	0.000752945	36.359	cd14689	bZIP_CREB3	 - 	cl21462
Q#61 - >BjuA041795	non-specific	269856	78	109	0.00138484	35.3528	cd14708	bZIP_HBP1b-like	C	cl21462
Q#61 - >BjuA041795	non-specific	269843	77	145	0.00162548	35.2205	cd14695	bZIP_HLF	 - 	cl21462
Q#61 - >BjuA041795	non-specific	269840	74	153	0.00299041	34.8594	cd14692	bZIP_ATF4	 - 	cl21462
Q#61 - >BjuA041795	non-specific	269847	75	112	0.00710802	33.3876	cd14699	bZIP_Fos_like	C	cl21462
Q#62 - >BjuA042006	specific	374656	137	267	1.09773e-32	119.557	pfam16596	MFMR_assoc	 - 	cl24974
Q#62 - >BjuA042006	superfamily	374656	137	267	1.09773e-32	119.557	cl24974	MFMR_assoc superfamily	 - 	 - 
Q#62 - >BjuA042006	specific	369512	1	100	8.69881e-31	113.222	pfam07777	MFMR	 - 	cl06693
Q#62 - >BjuA042006	superfamily	369512	1	100	8.69881e-31	113.222	cl06693	MFMR superfamily	 - 	 - 
Q#62 - >BjuA042006	specific	333897	298	361	1.52911e-21	87.0441	pfam00170	bZIP_1	 - 	cl21462
Q#62 - >BjuA042006	superfamily	389750	298	361	1.52911e-21	87.0441	cl21462	bZIP superfamily	 - 	 - 
Q#62 - >BjuA042006	specific	197664	298	362	8.14827e-21	85.3083	smart00338	BRLZ	 - 	cl21462
Q#62 - >BjuA042006	specific	269839	300	356	7.19017e-16	71.0851	cd14691	bZIP_XBP1	 - 	cl21462
Q#62 - >BjuA042006	non-specific	269850	303	352	1.55951e-15	70.2553	cd14702	bZIP_plant_GBF1	 - 	cl21462
Q#62 - >BjuA042006	non-specific	269834	303	354	6.83116e-13	62.5629	cd14686	bZIP	 - 	cl21462
Q#62 - >BjuA042006	non-specific	269847	302	356	3.13329e-11	58.0404	cd14699	bZIP_Fos_like	 - 	cl21462
Q#62 - >BjuA042006	non-specific	269849	300	358	2.63611e-10	55.5554	cd14701	bZIP_BATF	 - 	cl21462
Q#62 - >BjuA042006	non-specific	269833	297	354	5.8617e-10	54.4943	cd12193	bZIP_GCN4	 - 	cl21462
Q#62 - >BjuA042006	non-specific	269835	302	368	6.67133e-10	54.4568	cd14687	bZIP_ATF2	 - 	cl21462
Q#62 - >BjuA042006	non-specific	269843	299	356	2.44792e-09	52.9397	cd14695	bZIP_HLF	 - 	cl21462
Q#62 - >BjuA042006	non-specific	269840	302	368	3.69062e-09	52.5786	cd14692	bZIP_ATF4	 - 	cl21462
Q#62 - >BjuA042006	non-specific	269870	302	356	4.86635e-09	52.0795	cd14722	bZIP_ATF3	 - 	cl21462
Q#62 - >BjuA042006	non-specific	269874	303	344	6.13223e-09	51.446	cd14812	bZIP_u3	C	cl21462
Q#62 - >BjuA042006	non-specific	269852	303	360	8.7049e-09	51.0358	cd14704	bZIP_HY5-like	 - 	cl21462
Q#62 - >BjuA042006	non-specific	269851	303	354	1.26251e-08	50.6512	cd14703	bZIP_plant_RF2	 - 	cl21462
Q#62 - >BjuA042006	non-specific	367348	294	365	3.62606e-08	50.4164	pfam03131	bZIP_Maf	N	cl21462
Q#62 - >BjuA042006	non-specific	269855	302	363	9.19448e-08	48.078	cd14707	bZIP_plant_BZIP46	 - 	cl21462
Q#62 - >BjuA042006	non-specific	369482	300	350	9.61124e-08	47.9934	pfam07716	bZIP_2	 - 	cl21462
Q#62 - >BjuA042006	non-specific	269857	306	357	1.74165e-07	47.3261	cd14709	bZIP_CREBL2	 - 	cl21462
Q#62 - >BjuA042006	non-specific	269869	302	356	2.628e-07	47.3554	cd14721	bZIP_Fos	 - 	cl21462
Q#62 - >BjuA042006	non-specific	269836	302	363	6.62818e-07	46.1738	cd14688	bZIP_YAP	 - 	cl21462
Q#62 - >BjuA042006	non-specific	269871	303	346	9.24924e-07	45.3141	cd14809	bZIP_AUREO-like	 - 	cl21462
Q#62 - >BjuA042006	non-specific	269837	301	363	1.21778e-06	45.2186	cd14689	bZIP_CREB3	 - 	cl21462
Q#62 - >BjuA042006	non-specific	269838	302	350	3.01141e-06	43.774	cd14690	bZIP_CREB1	 - 	cl21462
Q#62 - >BjuA042006	non-specific	269856	302	358	1.45158e-05	41.9011	cd14708	bZIP_HBP1b-like	 - 	cl21462
Q#62 - >BjuA042006	non-specific	269848	303	343	1.46772e-05	41.8816	cd14700	bZIP_ATF6	 - 	cl21462
Q#62 - >BjuA042006	non-specific	269875	302	352	1.64533e-05	41.9719	cd14813	bZIP_BmCbz-like	 - 	cl21462
Q#62 - >BjuA042006	non-specific	315477	294	353	3.44098e-05	40.9145	pfam12808	Mto2_bdg	 - 	cl15103
Q#62 - >BjuA042006	superfamily	315477	294	353	3.44098e-05	40.9145	cl15103	Mto2_bdg superfamily	 - 	 - 
Q#62 - >BjuA042006	non-specific	269846	305	356	5.50305e-05	40.6982	cd14698	bZIP_CNC	 - 	cl21462
Q#62 - >BjuA042006	non-specific	269853	302	356	0.000139053	39.4367	cd14705	bZIP_Zip1	 - 	cl21462
Q#62 - >BjuA042006	non-specific	269845	299	359	0.000140818	39.6738	cd14697	bZIP_Maf	 - 	cl21462
Q#62 - >BjuA042006	non-specific	131502	322	360	0.000266712	38.6557	TIGR02449	TIGR02449	C	cl11791
Q#62 - >BjuA042006	superfamily	131502	322	360	0.000266712	38.6557	cl11791	TIGR02449 superfamily	C	 - 
Q#62 - >BjuA042006	non-specific	275056	295	365	0.000307231	41.5321	TIGR04211	SH3_and_anchor	N	cl25512
Q#62 - >BjuA042006	superfamily	275056	295	365	0.000307231	41.5321	cl25512	SH3_and_anchor superfamily	N	 - 
Q#62 - >BjuA042006	non-specific	274008	295	366	0.000320473	42.7363	TIGR02168	SMC_prok_B	NC	cl37069
Q#62 - >BjuA042006	superfamily	274008	295	366	0.000320473	42.7363	cl37069	SMC_prok_B superfamily	NC	 - 
Q#62 - >BjuA042006	non-specific	369600	295	367	0.000330929	40.2834	pfam07926	TPR_MLP1_2	C	cl25510
Q#62 - >BjuA042006	superfamily	369600	295	367	0.000330929	40.2834	cl25510	TPR_MLP1_2 superfamily	C	 - 
Q#62 - >BjuA042006	non-specific	269844	302	356	0.000415594	37.945	cd14696	bZIP_Jun	 - 	cl21462
Q#62 - >BjuA042006	non-specific	374728	323	367	0.000419187	37.9873	pfam16689	APC_N_CC	 - 	cl25043
Q#62 - >BjuA042006	superfamily	374728	323	367	0.000419187	37.9873	cl25043	APC_N_CC superfamily	 - 	 - 
Q#62 - >BjuA042006	non-specific	269873	303	361	0.000454914	37.5853	cd14811	bZIP_u2	 - 	cl21462
Q#62 - >BjuA042006	non-specific	226809	298	364	0.000623757	41.549	COG4372	COG4372	NC	cl34756
Q#62 - >BjuA042006	superfamily	226809	298	364	0.000623757	41.549	cl34756	COG4372 superfamily	NC	 - 
Q#62 - >BjuA042006	non-specific	269865	301	356	0.000635256	37.7287	cd14717	bZIP_Maf_small	 - 	cl21462
Q#62 - >BjuA042006	non-specific	269842	305	350	0.00180221	36.1542	cd14694	bZIP_NFIL3	 - 	cl21462
Q#62 - >BjuA042006	non-specific	269867	305	368	0.00209037	36.3191	cd14719	bZIP_BACH	 - 	cl21462
Q#62 - >BjuA042006	non-specific	269858	310	352	0.00327154	35.2338	cd14710	bZIP_HAC1-like	 - 	cl21462
Q#62 - >BjuA042006	non-specific	237560	325	367	0.00343777	38.806	PRK13922	PRK13922	NC	cl19252
Q#62 - >BjuA042006	superfamily	388540	325	367	0.00343777	38.806	cl19252	MreC superfamily	NC	 - 
Q#62 - >BjuA042006	non-specific	370001	296	363	0.0038261	37.9816	pfam08614	ATG16	N	cl25514
Q#62 - >BjuA042006	superfamily	370001	296	363	0.0038261	37.9816	cl25514	ATG16 superfamily	N	 - 
Q#62 - >BjuA042006	non-specific	371603	301	367	0.00385718	37.6823	pfam11559	ADIP	NC	cl23720
Q#62 - >BjuA042006	superfamily	390044	301	367	0.00385718	37.6823	cl23720	RILP-like superfamily	NC	 - 
Q#62 - >BjuA042006	non-specific	373202	295	370	0.00391452	38.1373	pfam14662	KASH_CCD	NC	cl25920
Q#62 - >BjuA042006	superfamily	373202	295	370	0.00391452	38.1373	cl25920	KASH_CCD superfamily	NC	 - 
Q#63 - >BjuA042224	specific	269850	54	105	7.50359e-16	67.1738	cd14702	bZIP_plant_GBF1	 - 	cl21462
Q#63 - >BjuA042224	superfamily	389750	54	105	7.50359e-16	67.1738	cl21462	bZIP superfamily	 - 	 - 
Q#63 - >BjuA042224	specific	197664	50	113	2.91564e-13	61.0407	smart00338	BRLZ	 - 	cl21462
Q#63 - >BjuA042224	non-specific	333897	53	112	3.3103e-11	55.4577	pfam00170	bZIP_1	 - 	cl21462
Q#63 - >BjuA042224	non-specific	269855	53	104	1.89613e-09	50.7744	cd14707	bZIP_plant_BZIP46	 - 	cl21462
Q#63 - >BjuA042224	non-specific	269851	54	106	2.28538e-09	50.6512	cd14703	bZIP_plant_RF2	 - 	cl21462
Q#63 - >BjuA042224	non-specific	269834	54	105	8.90387e-09	49.0809	cd14686	bZIP	 - 	cl21462
Q#63 - >BjuA042224	non-specific	269852	54	105	3.02964e-07	44.8726	cd14704	bZIP_HY5-like	 - 	cl21462
Q#63 - >BjuA042224	non-specific	269871	61	97	3.40815e-07	44.929	cd14809	bZIP_AUREO-like	 - 	cl21462
Q#63 - >BjuA042224	non-specific	369482	50	100	6.40082e-07	44.1414	pfam07716	bZIP_2	 - 	cl21462
Q#63 - >BjuA042224	non-specific	269848	54	119	1.89826e-06	42.652	cd14700	bZIP_ATF6	 - 	cl21462
Q#63 - >BjuA042224	non-specific	269874	54	97	3.74472e-06	41.816	cd14812	bZIP_u3	 - 	cl21462
Q#63 - >BjuA042224	non-specific	269833	51	97	5.81701e-06	41.3975	cd12193	bZIP_GCN4	 - 	cl21462
Q#63 - >BjuA042224	non-specific	269835	53	102	6.35087e-06	41.7452	cd14687	bZIP_ATF2	 - 	cl21462
Q#63 - >BjuA042224	non-specific	269873	54	105	1.81922e-05	40.2817	cd14811	bZIP_u2	 - 	cl21462
Q#63 - >BjuA042224	non-specific	269847	53	102	2.93084e-05	39.936	cd14699	bZIP_Fos_like	 - 	cl21462
Q#63 - >BjuA042224	non-specific	269856	56	86	3.51937e-05	39.5899	cd14708	bZIP_HBP1b-like	C	cl21462
Q#63 - >BjuA042224	non-specific	269838	53	97	8.24818e-05	38.3812	cd14690	bZIP_CREB1	 - 	cl21462
Q#63 - >BjuA042224	non-specific	269857	53	84	0.000233478	37.3109	cd14709	bZIP_CREBL2	C	cl21462
Q#63 - >BjuA042224	non-specific	269836	50	114	0.000346545	36.929	cd14688	bZIP_YAP	 - 	cl21462
Q#63 - >BjuA042224	non-specific	269839	51	108	0.00038394	36.8024	cd14691	bZIP_XBP1	 - 	cl21462
Q#63 - >BjuA042224	non-specific	269840	52	100	0.00043723	36.7854	cd14692	bZIP_ATF4	C	cl21462
Q#63 - >BjuA042224	non-specific	269853	50	115	0.000613772	35.9699	cd14705	bZIP_Zip1	 - 	cl21462
Q#63 - >BjuA042224	non-specific	269858	53	105	0.00241735	34.4634	cd14710	bZIP_HAC1-like	 - 	cl21462
Q#63 - >BjuA042224	non-specific	269841	51	100	0.00247347	34.455	cd14693	bZIP_CEBP	 - 	cl21462
Q#63 - >BjuA042224	non-specific	269837	53	115	0.00560486	33.6626	cd14689	bZIP_CREB3	 - 	cl21462
Q#63 - >BjuA042224	non-specific	275056	46	128	0.00792448	35.3689	TIGR04211	SH3_and_anchor	NC	cl25512
Q#63 - >BjuA042224	superfamily	275056	46	128	0.00792448	35.3689	cl25512	SH3_and_anchor superfamily	NC	 - 
Q#64 - >BjuA043003	specific	269855	211	256	4.3823e-19	78.5088	cd14707	bZIP_plant_BZIP46	 - 	cl21462
Q#64 - >BjuA043003	superfamily	389750	211	256	4.3823e-19	78.5088	cl21462	bZIP superfamily	 - 	 - 
Q#64 - >BjuA043003	specific	197664	210	253	4.16312e-12	59.8851	smart00338	BRLZ	C	cl21462
Q#64 - >BjuA043003	non-specific	269850	213	253	1.78956e-10	55.2326	cd14702	bZIP_plant_GBF1	C	cl21462
Q#64 - >BjuA043003	non-specific	269873	213	256	1.43676e-09	52.608	cd14811	bZIP_u2	 - 	cl21462
Q#64 - >BjuA043003	non-specific	269874	213	254	1.4723e-09	52.6016	cd14812	bZIP_u3	 - 	cl21462
Q#64 - >BjuA043003	non-specific	269834	213	253	1.57484e-09	52.5477	cd14686	bZIP	C	cl21462
Q#64 - >BjuA043003	non-specific	269852	213	254	2.54287e-09	51.8062	cd14704	bZIP_HY5-like	 - 	cl21462
Q#64 - >BjuA043003	non-specific	333897	211	260	3.38648e-09	51.9909	pfam00170	bZIP_1	 - 	cl21462
Q#64 - >BjuA043003	non-specific	269848	213	253	8.21756e-09	50.7412	cd14700	bZIP_ATF6	C	cl21462
Q#64 - >BjuA043003	non-specific	269851	214	252	2.38773e-08	49.1104	cd14703	bZIP_plant_RF2	C	cl21462
Q#64 - >BjuA043003	non-specific	269839	209	253	3.80146e-08	48.7435	cd14691	bZIP_XBP1	C	cl21462
Q#64 - >BjuA043003	non-specific	269838	211	256	4.6469e-08	48.3963	cd14690	bZIP_CREB1	 - 	cl21462
Q#64 - >BjuA043003	non-specific	269857	211	260	4.75874e-08	48.4817	cd14709	bZIP_CREBL2	 - 	cl21462
Q#64 - >BjuA043003	non-specific	369482	214	259	2.0329e-06	43.7562	pfam07716	bZIP_2	 - 	cl21462
Q#64 - >BjuA043003	non-specific	269835	218	259	4.37079e-06	43.286	cd14687	bZIP_ATF2	C	cl21462
Q#64 - >BjuA043003	non-specific	269833	218	257	7.57477e-06	42.1679	cd12193	bZIP_GCN4	 - 	cl21462
Q#64 - >BjuA043003	non-specific	269853	218	259	9.89645e-05	39.0515	cd14705	bZIP_Zip1	 - 	cl21462
Q#64 - >BjuA043003	non-specific	269871	218	257	0.00011815	38.7658	cd14809	bZIP_AUREO-like	 - 	cl21462
Q#64 - >BjuA043003	non-specific	269847	211	253	0.0001708	38.7804	cd14699	bZIP_Fos_like	C	cl21462
Q#64 - >BjuA043003	non-specific	269856	214	253	0.00040661	37.664	cd14708	bZIP_HBP1b-like	 - 	cl21462
Q#64 - >BjuA043003	non-specific	269837	217	259	0.000473248	37.5146	cd14689	bZIP_CREB3	 - 	cl21462
Q#64 - >BjuA043003	non-specific	269836	210	256	0.00116761	36.5438	cd14688	bZIP_YAP	C	cl21462
Q#64 - >BjuA043003	non-specific	269854	214	253	0.00205904	35.3079	cd14706	bZIP_CREBZF	C	cl21462
Q#64 - >BjuA043003	non-specific	269840	210	259	0.0031925	35.2446	cd14692	bZIP_ATF4	C	cl21462
Q#64 - >BjuA043003	non-specific	269842	218	253	0.00349594	34.9986	cd14694	bZIP_NFIL3	C	cl21462
Q#65 - >BjuA043791	specific	369512	1	94	1.14392e-42	142.112	pfam07777	MFMR	 - 	cl06693
Q#65 - >BjuA043791	superfamily	369512	1	94	1.14392e-42	142.112	cl06693	MFMR superfamily	 - 	 - 
Q#65 - >BjuA043791	specific	333897	221	284	7.8692e-27	100.141	pfam00170	bZIP_1	 - 	cl21462
Q#65 - >BjuA043791	superfamily	389750	221	284	7.8692e-27	100.141	cl21462	bZIP superfamily	 - 	 - 
Q#65 - >BjuA043791	specific	197664	221	284	1.0277e-26	99.5607	smart00338	BRLZ	 - 	cl21462
Q#65 - >BjuA043791	specific	269850	226	276	4.49304e-23	89.5153	cd14702	bZIP_plant_GBF1	 - 	cl21462
Q#65 - >BjuA043791	non-specific	269834	226	277	2.7002e-16	71.4225	cd14686	bZIP	 - 	cl21462
Q#65 - >BjuA043791	non-specific	269835	225	282	2.658e-13	63.7016	cd14687	bZIP_ATF2	 - 	cl21462
Q#65 - >BjuA043791	non-specific	269833	220	277	9.00428e-13	61.8131	cd12193	bZIP_GCN4	 - 	cl21462
Q#65 - >BjuA043791	non-specific	269871	226	275	1.15505e-12	61.4925	cd14809	bZIP_AUREO-like	 - 	cl21462
Q#65 - >BjuA043791	non-specific	269839	223	280	1.35398e-12	61.4551	cd14691	bZIP_XBP1	 - 	cl21462
Q#65 - >BjuA043791	non-specific	369482	223	275	2.00132e-12	61.0902	pfam07716	bZIP_2	 - 	cl21462
Q#65 - >BjuA043791	non-specific	269840	225	280	4.66251e-11	57.201	cd14692	bZIP_ATF4	 - 	cl21462
Q#65 - >BjuA043791	non-specific	269847	225	280	4.82048e-11	57.27	cd14699	bZIP_Fos_like	 - 	cl21462
Q#65 - >BjuA043791	non-specific	269857	225	280	7.22972e-11	56.5709	cd14709	bZIP_CREBL2	 - 	cl21462
Q#65 - >BjuA043791	non-specific	269874	226	276	9.2403e-11	56.0684	cd14812	bZIP_u3	 - 	cl21462
Q#65 - >BjuA043791	non-specific	269838	225	272	1.34599e-10	55.7151	cd14690	bZIP_CREB1	 - 	cl21462
Q#65 - >BjuA043791	non-specific	269855	225	280	1.43332e-10	55.782	cd14707	bZIP_plant_BZIP46	 - 	cl21462
Q#65 - >BjuA043791	non-specific	269849	223	280	7.15452e-09	51.3182	cd14701	bZIP_BATF	 - 	cl21462
Q#65 - >BjuA043791	non-specific	269851	226	277	7.62313e-09	51.0364	cd14703	bZIP_plant_RF2	 - 	cl21462
Q#65 - >BjuA043791	non-specific	269852	226	275	1.26138e-08	50.2654	cd14704	bZIP_HY5-like	 - 	cl21462
Q#65 - >BjuA043791	non-specific	269843	219	280	2.46144e-08	49.4729	cd14695	bZIP_HLF	 - 	cl21462
Q#65 - >BjuA043791	non-specific	269836	225	284	4.7898e-08	48.8702	cd14688	bZIP_YAP	 - 	cl21462
Q#65 - >BjuA043791	non-specific	269854	233	279	1.02017e-07	47.6343	cd14706	bZIP_CREBZF	 - 	cl21462
Q#65 - >BjuA043791	non-specific	269837	224	272	1.25824e-07	47.5298	cd14689	bZIP_CREB3	C	cl21462
Q#65 - >BjuA043791	non-specific	269853	227	280	2.19883e-07	46.7555	cd14705	bZIP_Zip1	 - 	cl21462
Q#65 - >BjuA043791	non-specific	269848	226	268	3.47252e-07	46.1188	cd14700	bZIP_ATF6	 - 	cl21462
Q#65 - >BjuA043791	non-specific	269872	225	275	4.19957e-07	46.1	cd14810	bZIP_u1	 - 	cl21462
Q#65 - >BjuA043791	non-specific	269841	226	281	4.93941e-07	46.011	cd14693	bZIP_CEBP	 - 	cl21462
Q#65 - >BjuA043791	non-specific	269861	219	280	6.10651e-07	45.9219	cd14713	bZIP_CEBPG	 - 	cl21462
Q#65 - >BjuA043791	non-specific	269873	226	267	7.56492e-07	45.2892	cd14811	bZIP_u2	C	cl21462
Q#65 - >BjuA043791	non-specific	269870	225	279	7.56922e-07	45.5311	cd14722	bZIP_ATF3	 - 	cl21462
Q#65 - >BjuA043791	non-specific	367348	219	279	9.89559e-07	46.1792	pfam03131	bZIP_Maf	N	cl21462
Q#65 - >BjuA043791	non-specific	269842	225	272	1.31825e-06	44.6286	cd14694	bZIP_NFIL3	 - 	cl21462
Q#65 - >BjuA043791	non-specific	374656	110	214	1.80237e-06	46.3693	pfam16596	MFMR_assoc	 - 	cl24974
Q#65 - >BjuA043791	superfamily	374656	110	214	1.80237e-06	46.3693	cl24974	MFMR_assoc superfamily	 - 	 - 
Q#65 - >BjuA043791	non-specific	269856	225	271	1.90003e-06	44.2123	cd14708	bZIP_HBP1b-like	 - 	cl21462
Q#65 - >BjuA043791	non-specific	269869	225	279	5.74264e-06	43.1182	cd14721	bZIP_Fos	 - 	cl21462
Q#65 - >BjuA043791	non-specific	269865	219	279	6.60588e-06	43.1215	cd14717	bZIP_Maf_small	 - 	cl21462
Q#65 - >BjuA043791	non-specific	269875	225	277	6.87448e-06	42.7423	cd14813	bZIP_BmCbz-like	 - 	cl21462
Q#65 - >BjuA043791	non-specific	269844	225	280	1.35375e-05	41.797	cd14696	bZIP_Jun	 - 	cl21462
Q#65 - >BjuA043791	non-specific	275056	232	292	1.38608e-05	44.9989	TIGR04211	SH3_and_anchor	NC	cl25512
Q#65 - >BjuA043791	superfamily	275056	232	292	1.38608e-05	44.9989	cl25512	SH3_and_anchor superfamily	NC	 - 
Q#65 - >BjuA043791	non-specific	226809	217	313	1.85184e-05	45.7862	COG4372	COG4372	NC	cl34756
Q#65 - >BjuA043791	superfamily	226809	217	313	1.85184e-05	45.7862	cl34756	COG4372 superfamily	NC	 - 
Q#65 - >BjuA043791	non-specific	226513	218	290	2.73635e-05	44.9016	COG4026	COG4026	NC	cl26606
Q#65 - >BjuA043791	superfamily	226513	218	290	2.73635e-05	44.9016	cl26606	COG4026 superfamily	NC	 - 
Q#65 - >BjuA043791	non-specific	269845	222	279	7.22927e-05	40.059	cd14697	bZIP_Maf	 - 	cl21462
Q#65 - >BjuA043791	non-specific	274009	219	312	8.28489e-05	44.2883	TIGR02169	SMC_prok_A	NC	cl37070
Q#65 - >BjuA043791	superfamily	274009	219	312	8.28489e-05	44.2883	cl37070	SMC_prok_A superfamily	NC	 - 
Q#65 - >BjuA043791	non-specific	269859	229	280	0.000106347	39.6586	cd14711	bZIP_CEBPA	 - 	cl21462
Q#65 - >BjuA043791	non-specific	372045	243	288	0.00013676	40.6021	pfam12325	TMF_TATA_bd	C	cl26375
Q#65 - >BjuA043791	superfamily	372045	243	288	0.00013676	40.6021	cl26375	TMF_TATA_bd superfamily	C	 - 
Q#65 - >BjuA043791	non-specific	269863	224	280	0.000143011	39.3002	cd14715	bZIP_CEBPE	 - 	cl21462
Q#65 - >BjuA043791	non-specific	225288	220	290	0.000272102	42.384	COG2433	COG2433	NC	cl27170
Q#65 - >BjuA043791	superfamily	391696	220	290	0.000272102	42.384	cl27170	DUF460 superfamily	NC	 - 
Q#65 - >BjuA043791	non-specific	269858	222	275	0.000276842	37.9302	cd14710	bZIP_HAC1-like	 - 	cl21462
Q#65 - >BjuA043791	non-specific	269860	220	272	0.000331627	38.5344	cd14712	bZIP_CEBPB	 - 	cl21462
Q#65 - >BjuA043791	non-specific	224117	220	290	0.00033941	42.0088	COG1196	Smc	NC	cl34174
Q#65 - >BjuA043791	superfamily	224117	220	290	0.00033941	42.0088	cl34174	Smc superfamily	NC	 - 
Q#65 - >BjuA043791	non-specific	224259	220	291	0.000352039	41.5904	COG1340	COG1340	C	cl34231
Q#65 - >BjuA043791	superfamily	224259	220	291	0.000352039	41.5904	cl34231	COG1340 superfamily	C	 - 
Q#65 - >BjuA043791	non-specific	374561	251	290	0.000407534	37.9147	pfam16471	JIP_LZII	N	cl24893
Q#65 - >BjuA043791	superfamily	374561	251	290	0.000407534	37.9147	cl24893	JIP_LZII superfamily	N	 - 
Q#65 - >BjuA043791	non-specific	372763	221	273	0.000436586	39.0829	pfam13863	DUF4200	N	cl38441
Q#65 - >BjuA043791	superfamily	372763	221	273	0.000436586	39.0829	cl38441	DUF4200 superfamily	N	 - 
Q#65 - >BjuA043791	non-specific	274008	220	304	0.000472059	41.5807	TIGR02168	SMC_prok_B	NC	cl37069
Q#65 - >BjuA043791	superfamily	274008	220	304	0.000472059	41.5807	cl37069	SMC_prok_B superfamily	NC	 - 
Q#65 - >BjuA043791	non-specific	179699	228	310	0.000480905	41.3563	PRK03992	PRK03992	C	cl32052
Q#65 - >BjuA043791	superfamily	179699	228	310	0.000480905	41.3563	cl32052	PRK03992 superfamily	C	 - 
Q#65 - >BjuA043791	non-specific	224117	221	290	0.00064388	41.2384	COG1196	Smc	NC	cl34174
Q#65 - >BjuA043791	non-specific	224495	223	292	0.000644893	40.4267	COG1579	COG1579	NC	cl34310
Q#65 - >BjuA043791	superfamily	224495	223	292	0.000644893	40.4267	cl34310	COG1579 superfamily	NC	 - 
Q#65 - >BjuA043791	non-specific	370001	236	290	0.000684775	39.5224	pfam08614	ATG16	NC	cl25514
Q#65 - >BjuA043791	superfamily	370001	236	290	0.000684775	39.5224	cl25514	ATG16 superfamily	NC	 - 
Q#65 - >BjuA043791	non-specific	224117	224	293	0.000747344	41.2384	COG1196	Smc	C	cl34174
Q#65 - >BjuA043791	non-specific	370001	221	298	0.000857619	39.5224	pfam08614	ATG16	N	cl25514
Q#65 - >BjuA043791	non-specific	368701	249	290	0.000975633	36.8429	pfam06005	ZapB	C	cl11531
Q#65 - >BjuA043791	superfamily	386155	249	290	0.000975633	36.8429	cl11531	ZapB superfamily	C	 - 
Q#65 - >BjuA043791	non-specific	371603	224	288	0.00125303	38.4527	pfam11559	ADIP	N	cl23720
Q#65 - >BjuA043791	superfamily	390044	224	288	0.00125303	38.4527	cl23720	RILP-like superfamily	N	 - 
Q#65 - >BjuA043791	non-specific	368701	247	290	0.00131028	36.8429	pfam06005	ZapB	N	cl11531
Q#65 - >BjuA043791	non-specific	372959	246	290	0.00153626	36.4921	pfam14197	Cep57_CLD_2	 - 	cl16699
Q#65 - >BjuA043791	superfamily	372959	246	290	0.00153626	36.4921	cl16699	Cep57_CLD_2 superfamily	 - 	 - 
Q#65 - >BjuA043791	non-specific	274342	210	289	0.0015371	38.5933	TIGR02894	DNA_bind_RsfA	N	cl21524
Q#65 - >BjuA043791	superfamily	276343	210	289	0.0015371	38.5933	cl21524	PRK13923 superfamily	N	 - 
Q#65 - >BjuA043791	non-specific	374728	246	295	0.00163845	36.0614	pfam16689	APC_N_CC	 - 	cl25043
Q#65 - >BjuA043791	superfamily	374728	246	295	0.00163845	36.0614	cl25043	APC_N_CC superfamily	 - 	 - 
Q#65 - >BjuA043791	non-specific	371603	219	281	0.00171398	38.0675	pfam11559	ADIP	N	cl23720
Q#65 - >BjuA043791	non-specific	269846	218	279	0.00175529	36.0758	cd14698	bZIP_CNC	 - 	cl21462
Q#65 - >BjuA043791	non-specific	375248	221	282	0.00188267	37.6186	pfam17675	APG6_N	NC	cl39212
Q#65 - >BjuA043791	superfamily	375248	221	282	0.00188267	37.6186	cl39212	APG6_N superfamily	NC	 - 
Q#65 - >BjuA043791	non-specific	128634	244	272	0.00212802	35.5057	smart00340	HALZ	C	cl23880
Q#65 - >BjuA043791	superfamily	390154	244	272	0.00212802	35.5057	cl23880	HALZ superfamily	C	 - 
Q#65 - >BjuA043791	non-specific	370653	221	294	0.00216264	37.9639	pfam09744	Jnk-SapK_ap_N	N	cl23720
Q#65 - >BjuA043791	non-specific	370663	249	294	0.0021673	39.0173	pfam09755	DUF2046	C	cl25730
Q#65 - >BjuA043791	superfamily	370663	249	294	0.0021673	39.0173	cl25730	DUF2046 superfamily	C	 - 
Q#65 - >BjuA043791	non-specific	275316	223	290	0.00237173	39.2332	TIGR04523	Mplasa_alph_rch	NC	cl37461
Q#65 - >BjuA043791	superfamily	275316	223	290	0.00237173	39.2332	cl37461	Mplasa_alph_rch superfamily	NC	 - 
Q#65 - >BjuA043791	non-specific	224705	227	269	0.00268596	38.8781	COG1792	MreC	NC	cl19252
Q#65 - >BjuA043791	superfamily	388540	227	269	0.00268596	38.8781	cl19252	MreC superfamily	NC	 - 
Q#65 - >BjuA043791	non-specific	368795	66	152	0.00305272	38.4767	pfam06217	GAGA_bind	NC	cl05631
Q#65 - >BjuA043791	superfamily	368795	66	152	0.00305272	38.4767	cl05631	GAGA_bind superfamily	NC	 - 
Q#65 - >BjuA043791	non-specific	366961	244	280	0.00370668	34.4117	pfam02183	HALZ	 - 	cl23880
Q#65 - >BjuA043791	non-specific	366961	245	279	0.00385576	34.4117	pfam02183	HALZ	N	cl23880
Q#65 - >BjuA043791	non-specific	377456	249	291	0.00396196	36.7904	pfam05103	DivIVA	NC	cl37721
Q#65 - >BjuA043791	superfamily	377456	249	291	0.00396196	36.7904	cl37721	DivIVA superfamily	NC	 - 
Q#65 - >BjuA043791	non-specific	269862	226	280	0.00413778	34.9731	cd14714	bZIP_CEBPD	 - 	cl21462
Q#65 - >BjuA043791	non-specific	225616	251	289	0.00423061	35.3282	COG3074	ZapB	NC	cl11531
Q#65 - >BjuA043791	non-specific	275056	218	292	0.00462512	37.2949	TIGR04211	SH3_and_anchor	N	cl25512
Q#65 - >BjuA043791	non-specific	224117	221	293	0.0046955	38.542	COG1196	Smc	NC	cl34174
Q#65 - >BjuA043791	non-specific	369425	226	270	0.00639873	34.1312	pfam07558	Shugoshin_N	 - 	cl06547
Q#65 - >BjuA043791	superfamily	369425	226	270	0.00639873	34.1312	cl06547	Shugoshin_N superfamily	 - 	 - 
Q#65 - >BjuA043791	non-specific	372045	249	304	0.00639975	35.5945	pfam12325	TMF_TATA_bd	C	cl26375
Q#65 - >BjuA043791	non-specific	369600	221	290	0.00710958	36.0462	pfam07926	TPR_MLP1_2	N	cl25510
Q#65 - >BjuA043791	superfamily	369600	221	290	0.00710958	36.0462	cl25510	TPR_MLP1_2 superfamily	N	 - 
Q#65 - >BjuA043791	non-specific	223021	3	120	0.00769272	37.9957	PHA03247	PHA03247	C	cl33720
Q#65 - >BjuA043791	superfamily	223021	3	120	0.00769272	37.9957	cl33720	PHA03247 superfamily	C	 - 
Q#65 - >BjuA043791	non-specific	269867	228	290	0.00789745	34.3931	cd14719	bZIP_BACH	 - 	cl21462
Q#65 - >BjuA043791	non-specific	369259	226	306	0.00815053	36.0192	pfam07200	Mod_r	NC	cl26374
Q#65 - >BjuA043791	superfamily	369259	226	306	0.00815053	36.0192	cl26374	Mod_r superfamily	NC	 - 
Q#65 - >BjuA043791	non-specific	237178	217	295	0.0089251	37.3814	PRK12705	PRK12705	C	cl36167
Q#65 - >BjuA043791	superfamily	237178	217	295	0.0089251	37.3814	cl36167	PRK12705 superfamily	C	 - 
Q#65 - >BjuA043791	non-specific	371075	221	294	0.00946175	35.733	pfam10473	CENP-F_leu_zip	NC	cl25924
Q#65 - >BjuA043791	superfamily	371075	221	294	0.00946175	35.733	cl25924	CENP-F_leu_zip superfamily	NC	 - 
Q#66 - >BjuA044074	specific	269850	90	141	2.9793e-18	74.4925	cd14702	bZIP_plant_GBF1	 - 	cl21462
Q#66 - >BjuA044074	superfamily	389750	90	141	2.9793e-18	74.4925	cl21462	bZIP superfamily	 - 	 - 
Q#66 - >BjuA044074	specific	197664	87	149	1.83976e-11	57.1887	smart00338	BRLZ	 - 	cl21462
Q#66 - >BjuA044074	non-specific	269855	89	126	1.90097e-10	54.2412	cd14707	bZIP_plant_BZIP46	C	cl21462
Q#66 - >BjuA044074	non-specific	333897	89	153	2.65092e-07	45.8277	pfam00170	bZIP_1	 - 	cl21462
Q#66 - >BjuA044074	non-specific	269874	90	126	6.53203e-07	44.5124	cd14812	bZIP_u3	C	cl21462
Q#66 - >BjuA044074	non-specific	269834	90	138	4.80063e-06	42.1473	cd14686	bZIP	 - 	cl21462
Q#66 - >BjuA044074	non-specific	269833	88	127	8.64861e-06	41.3975	cd12193	bZIP_GCN4	C	cl21462
Q#66 - >BjuA044074	non-specific	369482	87	133	7.14208e-05	39.1338	pfam07716	bZIP_2	 - 	cl21462
Q#66 - >BjuA044074	non-specific	269856	92	124	0.000107297	38.4344	cd14708	bZIP_HBP1b-like	C	cl21462
Q#66 - >BjuA044074	non-specific	269852	90	126	0.000158761	37.939	cd14704	bZIP_HY5-like	C	cl21462
Q#66 - >BjuA044074	non-specific	269848	90	162	0.000193654	37.6444	cd14700	bZIP_ATF6	 - 	cl21462
Q#66 - >BjuA044074	non-specific	269851	92	115	0.000194049	37.9396	cd14703	bZIP_plant_RF2	C	cl21462
Q#66 - >BjuA044074	non-specific	269838	89	141	0.000227172	37.6108	cd14690	bZIP_CREB1	 - 	cl21462
Q#66 - >BjuA044074	non-specific	269873	90	141	0.00123882	35.6593	cd14811	bZIP_u2	 - 	cl21462
Q#66 - >BjuA044074	non-specific	269839	87	158	0.00212573	34.8764	cd14691	bZIP_XBP1	 - 	cl21462
Q#66 - >BjuA044074	non-specific	269871	87	133	0.00365413	34.1434	cd14809	bZIP_AUREO-like	 - 	cl21462
Q#66 - >BjuA044074	non-specific	269837	89	135	0.00591717	34.0478	cd14689	bZIP_CREB3	C	cl21462
Q#66 - >BjuA044074	non-specific	269840	88	166	0.00903337	33.3186	cd14692	bZIP_ATF4	 - 	cl21462
Q#67 - >BjuA044741	specific	269852	431	482	7.71768e-19	79.9258	cd14704	bZIP_HY5-like	 - 	cl21462
Q#67 - >BjuA044741	superfamily	389750	431	482	7.71768e-19	79.9258	cl21462	bZIP superfamily	 - 	 - 
Q#67 - >BjuA044741	specific	197664	426	489	1.31884e-13	65.2779	smart00338	BRLZ	 - 	cl21462
Q#67 - >BjuA044741	non-specific	269851	431	482	1.60733e-11	59.1256	cd14703	bZIP_plant_RF2	 - 	cl21462
Q#67 - >BjuA044741	non-specific	269838	430	479	2.04248e-11	58.7967	cd14690	bZIP_CREB1	 - 	cl21462
Q#67 - >BjuA044741	non-specific	269835	430	488	2.83982e-11	58.694	cd14687	bZIP_ATF2	 - 	cl21462
Q#67 - >BjuA044741	non-specific	333897	426	489	1.05771e-10	56.9985	pfam00170	bZIP_1	 - 	cl21462
Q#67 - >BjuA044741	non-specific	269834	431	482	2.46151e-10	55.6293	cd14686	bZIP	 - 	cl21462
Q#67 - >BjuA044741	non-specific	269839	428	485	2.57876e-10	55.6771	cd14691	bZIP_XBP1	 - 	cl21462
Q#67 - >BjuA044741	non-specific	269837	430	489	1.2563e-09	54.0782	cd14689	bZIP_CREB3	 - 	cl21462
Q#67 - >BjuA044741	non-specific	269847	430	488	1.29104e-08	51.1068	cd14699	bZIP_Fos_like	 - 	cl21462
Q#67 - >BjuA044741	non-specific	269872	433	482	2.1332e-08	50.3372	cd14810	bZIP_u1	 - 	cl21462
Q#67 - >BjuA044741	non-specific	269874	431	482	8.51749e-08	48.3644	cd14812	bZIP_u3	 - 	cl21462
Q#67 - >BjuA044741	non-specific	269858	430	480	8.67508e-08	48.7158	cd14710	bZIP_HAC1-like	 - 	cl21462
Q#67 - >BjuA044741	non-specific	269850	431	480	4.53721e-07	46.373	cd14702	bZIP_plant_GBF1	 - 	cl21462
Q#67 - >BjuA044741	non-specific	269873	433	472	6.8447e-07	46.0596	cd14811	bZIP_u2	C	cl21462
Q#67 - >BjuA044741	non-specific	369482	426	480	8.69786e-07	45.6822	pfam07716	bZIP_2	 - 	cl21462
Q#67 - >BjuA044741	non-specific	269857	433	484	1.10865e-06	45.4001	cd14709	bZIP_CREBL2	 - 	cl21462
Q#67 - >BjuA044741	non-specific	269836	433	489	1.68365e-06	45.4034	cd14688	bZIP_YAP	 - 	cl21462
Q#67 - >BjuA044741	non-specific	269844	433	486	3.02568e-06	44.4934	cd14696	bZIP_Jun	 - 	cl21462
Q#67 - >BjuA044741	non-specific	269833	432	482	5.52354e-06	43.3235	cd12193	bZIP_GCN4	 - 	cl21462
Q#67 - >BjuA044741	specific	238039	287	331	1.64551e-05	42.2305	cd00086	homeodomain	 - 	cl00084
Q#67 - >BjuA044741	superfamily	381795	287	331	1.64551e-05	42.2305	cl00084	homeodomain superfamily	 - 	 - 
Q#67 - >BjuA044741	non-specific	269840	430	488	3.63987e-05	41.4078	cd14692	bZIP_ATF4	 - 	cl21462
Q#67 - >BjuA044741	non-specific	269848	431	489	6.0762e-05	40.3408	cd14700	bZIP_ATF6	 - 	cl21462
Q#67 - >BjuA044741	specific	197696	287	331	6.22942e-05	40.6965	smart00389	HOX	 - 	cl00084
Q#67 - >BjuA044741	non-specific	269854	431	484	6.7527e-05	40.3155	cd14706	bZIP_CREBZF	 - 	cl21462
Q#67 - >BjuA044741	non-specific	269869	430	488	0.000146226	39.6514	cd14721	bZIP_Fos	 - 	cl21462
Q#67 - >BjuA044741	non-specific	269841	437	485	0.000392056	38.307	cd14693	bZIP_CEBP	 - 	cl21462
Q#67 - >BjuA044741	non-specific	269855	430	470	0.000519413	38.0628	cd14707	bZIP_plant_BZIP46	C	cl21462
Q#67 - >BjuA044741	non-specific	269871	433	476	0.000586445	37.6102	cd14809	bZIP_AUREO-like	 - 	cl21462
Q#67 - >BjuA044741	non-specific	269853	437	485	0.000745891	37.5107	cd14705	bZIP_Zip1	 - 	cl21462
Q#67 - >BjuA044741	non-specific	269870	430	489	0.000808485	37.8271	cd14722	bZIP_ATF3	 - 	cl21462
Q#67 - >BjuA044741	non-specific	269845	427	490	0.00728285	35.0514	cd14697	bZIP_Maf	 - 	cl21462
Q#68 - >BjuA044794	specific	269850	73	120	7.45683e-18	72.9517	cd14702	bZIP_plant_GBF1	 - 	cl21462
Q#68 - >BjuA044794	superfamily	389750	73	120	7.45683e-18	72.9517	cl21462	bZIP superfamily	 - 	 - 
Q#68 - >BjuA044794	specific	197664	71	130	1.36179e-12	59.4999	smart00338	BRLZ	 - 	cl21462
Q#68 - >BjuA044794	non-specific	269855	72	118	9.72367e-09	49.2336	cd14707	bZIP_plant_BZIP46	 - 	cl21462
Q#68 - >BjuA044794	non-specific	333897	72	130	3.08511e-08	48.1389	pfam00170	bZIP_1	 - 	cl21462
Q#68 - >BjuA044794	non-specific	269833	71	112	3.24182e-08	47.9459	cd12193	bZIP_GCN4	C	cl21462
Q#68 - >BjuA044794	non-specific	269874	73	123	6.01473e-08	47.2088	cd14812	bZIP_u3	 - 	cl21462
Q#68 - >BjuA044794	non-specific	269834	73	124	1.99449e-07	45.6141	cd14686	bZIP	 - 	cl21462
Q#68 - >BjuA044794	non-specific	269852	73	123	7.26446e-07	44.1022	cd14704	bZIP_HY5-like	 - 	cl21462
Q#68 - >BjuA044794	non-specific	269839	71	119	1.09168e-05	41.0396	cd14691	bZIP_XBP1	 - 	cl21462
Q#68 - >BjuA044794	non-specific	269838	72	116	1.93346e-05	40.3072	cd14690	bZIP_CREB1	 - 	cl21462
Q#68 - >BjuA044794	non-specific	369482	70	118	2.93986e-05	39.9042	pfam07716	bZIP_2	 - 	cl21462
Q#68 - >BjuA044794	non-specific	269837	72	123	5.39307e-05	39.4406	cd14689	bZIP_CREB3	 - 	cl21462
Q#68 - >BjuA044794	non-specific	269871	73	120	5.50456e-05	39.151	cd14809	bZIP_AUREO-like	 - 	cl21462
Q#68 - >BjuA044794	non-specific	269872	73	124	0.000161584	38.0108	cd14810	bZIP_u1	 - 	cl21462
Q#68 - >BjuA044794	non-specific	269873	73	122	0.000169569	37.5853	cd14811	bZIP_u2	 - 	cl21462
Q#68 - >BjuA044794	non-specific	269848	73	116	0.00024916	37.2592	cd14700	bZIP_ATF6	 - 	cl21462
Q#68 - >BjuA044794	non-specific	269851	75	116	0.000477009	36.3988	cd14703	bZIP_plant_RF2	 - 	cl21462
Q#68 - >BjuA044794	non-specific	269840	71	121	0.00312815	34.4742	cd14692	bZIP_ATF4	C	cl21462
Q#68 - >BjuA044794	non-specific	269836	71	133	0.00406508	34.2326	cd14688	bZIP_YAP	 - 	cl21462
Q#69 - >BjuA045602	specific	269850	70	121	1.27639e-12	59.0846	cd14702	bZIP_plant_GBF1	 - 	cl21462
Q#69 - >BjuA045602	superfamily	389750	70	121	1.27639e-12	59.0846	cl21462	bZIP superfamily	 - 	 - 
Q#69 - >BjuA045602	specific	197664	65	129	3.43717e-10	53.3367	smart00338	BRLZ	 - 	cl21462
Q#69 - >BjuA045602	non-specific	333897	69	128	1.15332e-08	49.2945	pfam00170	bZIP_1	 - 	cl21462
Q#69 - >BjuA045602	non-specific	269851	70	113	2.78055e-06	42.562	cd14703	bZIP_plant_RF2	 - 	cl21462
Q#69 - >BjuA045602	non-specific	269855	69	120	3.9532e-06	42.3	cd14707	bZIP_plant_BZIP46	 - 	cl21462
Q#69 - >BjuA045602	non-specific	269834	70	121	7.9492e-06	41.3769	cd14686	bZIP	 - 	cl21462
Q#69 - >BjuA045602	non-specific	269852	70	121	1.73603e-05	40.2502	cd14704	bZIP_HY5-like	 - 	cl21462
Q#69 - >BjuA045602	non-specific	269871	68	113	0.000115361	37.9954	cd14809	bZIP_AUREO-like	 - 	cl21462
Q#69 - >BjuA045602	non-specific	269856	72	102	0.000339828	36.8936	cd14708	bZIP_HBP1b-like	C	cl21462
Q#69 - >BjuA045602	non-specific	269848	70	135	0.000355744	36.874	cd14700	bZIP_ATF6	 - 	cl21462
Q#69 - >BjuA045602	non-specific	369482	68	116	0.00054911	36.4374	pfam07716	bZIP_2	 - 	cl21462
Q#69 - >BjuA045602	non-specific	269874	70	113	0.000605939	36.038	cd14812	bZIP_u3	 - 	cl21462
Q#69 - >BjuA045602	non-specific	269833	69	116	0.00147024	35.2343	cd12193	bZIP_GCN4	 - 	cl21462
Q#69 - >BjuA045602	non-specific	269838	69	113	0.00765729	33.3736	cd14690	bZIP_CREB1	 - 	cl21462
Q#69 - >BjuA045602	non-specific	269835	69	118	0.00779942	33.2708	cd14687	bZIP_ATF2	 - 	cl21462
Q#69 - >BjuA045602	non-specific	269841	65	113	0.00827692	33.2994	cd14693	bZIP_CEBP	C	cl21462
Q#70 - >BjuA046946	specific	269850	87	134	2.40366e-16	68.7145	cd14702	bZIP_plant_GBF1	 - 	cl21462
Q#70 - >BjuA046946	superfamily	389750	87	134	2.40366e-16	68.7145	cl21462	bZIP superfamily	 - 	 - 
Q#70 - >BjuA046946	specific	197664	85	160	7.86679e-11	54.8775	smart00338	BRLZ	 - 	cl21462
Q#70 - >BjuA046946	non-specific	269855	86	131	2.64343e-10	53.0856	cd14707	bZIP_plant_BZIP46	 - 	cl21462
Q#70 - >BjuA046946	non-specific	269874	87	126	3.16336e-07	44.8976	cd14812	bZIP_u3	C	cl21462
Q#70 - >BjuA046946	non-specific	333897	86	145	3.49948e-06	42.7461	pfam00170	bZIP_1	 - 	cl21462
Q#70 - >BjuA046946	non-specific	269833	85	128	5.8748e-06	41.7827	cd12193	bZIP_GCN4	C	cl21462
Q#70 - >BjuA046946	non-specific	269852	87	130	9.54641e-06	41.0206	cd14704	bZIP_HY5-like	 - 	cl21462
Q#70 - >BjuA046946	non-specific	269838	86	130	1.22889e-05	40.6924	cd14690	bZIP_CREB1	 - 	cl21462
Q#70 - >BjuA046946	non-specific	269851	89	130	1.42475e-05	40.636	cd14703	bZIP_plant_RF2	 - 	cl21462
Q#70 - >BjuA046946	non-specific	269834	87	130	1.69635e-05	40.2213	cd14686	bZIP	 - 	cl21462
Q#70 - >BjuA046946	non-specific	269839	85	130	9.92821e-05	38.3432	cd14691	bZIP_XBP1	C	cl21462
Q#70 - >BjuA046946	non-specific	269871	87	134	0.000189932	37.6102	cd14809	bZIP_AUREO-like	 - 	cl21462
Q#70 - >BjuA046946	non-specific	369482	84	130	0.000289531	37.2078	pfam07716	bZIP_2	 - 	cl21462
Q#70 - >BjuA046946	non-specific	269873	87	128	0.000851729	35.6593	cd14811	bZIP_u2	C	cl21462
Q#70 - >BjuA046946	non-specific	269856	89	126	0.00180691	34.9676	cd14708	bZIP_HBP1b-like	C	cl21462
Q#70 - >BjuA046946	non-specific	269848	87	126	0.00519484	33.7924	cd14700	bZIP_ATF6	C	cl21462
Q#71 - >BjuA047038	specific	369512	1	97	1.2729e-36	127.474	pfam07777	MFMR	 - 	cl06693
Q#71 - >BjuA047038	superfamily	369512	1	97	1.2729e-36	127.474	cl06693	MFMR superfamily	 - 	 - 
Q#71 - >BjuA047038	specific	197664	244	308	9.08569e-25	95.3235	smart00338	BRLZ	 - 	cl21462
Q#71 - >BjuA047038	superfamily	389750	244	308	9.08569e-25	95.3235	cl21462	bZIP superfamily	 - 	 - 
Q#71 - >BjuA047038	specific	333897	244	307	9.12728e-25	95.1333	pfam00170	bZIP_1	 - 	cl21462
Q#71 - >BjuA047038	specific	269850	249	299	1.745e-23	91.4413	cd14702	bZIP_plant_GBF1	 - 	cl21462
Q#71 - >BjuA047038	non-specific	269839	246	302	5.28038e-14	65.6923	cd14691	bZIP_XBP1	 - 	cl21462
Q#71 - >BjuA047038	non-specific	269834	249	298	5.59542e-14	65.2593	cd14686	bZIP	 - 	cl21462
Q#71 - >BjuA047038	non-specific	269843	245	302	3.53795e-12	60.6437	cd14695	bZIP_HLF	 - 	cl21462
Q#71 - >BjuA047038	non-specific	269847	248	302	6.33735e-12	59.9664	cd14699	bZIP_Fos_like	 - 	cl21462
Q#71 - >BjuA047038	non-specific	269833	243	300	4.02291e-11	57.5759	cd12193	bZIP_GCN4	 - 	cl21462
Q#71 - >BjuA047038	non-specific	269835	248	311	1.07634e-10	56.3828	cd14687	bZIP_ATF2	 - 	cl21462
Q#71 - >BjuA047038	non-specific	269852	249	306	1.20777e-10	56.0434	cd14704	bZIP_HY5-like	 - 	cl21462
Q#71 - >BjuA047038	non-specific	269849	246	298	8.69336e-10	54.0146	cd14701	bZIP_BATF	 - 	cl21462
Q#71 - >BjuA047038	non-specific	369482	246	296	1.82289e-09	53.001	pfam07716	bZIP_2	 - 	cl21462
Q#71 - >BjuA047038	non-specific	269874	249	292	5.5397e-09	51.446	cd14812	bZIP_u3	 - 	cl21462
Q#71 - >BjuA047038	non-specific	269855	248	302	1.13715e-08	50.7744	cd14707	bZIP_plant_BZIP46	 - 	cl21462
Q#71 - >BjuA047038	non-specific	269838	248	299	1.71259e-08	49.9371	cd14690	bZIP_CREB1	 - 	cl21462
Q#71 - >BjuA047038	non-specific	269871	249	292	2.31699e-08	49.5513	cd14809	bZIP_AUREO-like	 - 	cl21462
Q#71 - >BjuA047038	non-specific	269870	248	303	4.14246e-08	49.3831	cd14722	bZIP_ATF3	 - 	cl21462
Q#71 - >BjuA047038	non-specific	269851	249	298	9.70111e-08	47.9548	cd14703	bZIP_plant_RF2	 - 	cl21462
Q#71 - >BjuA047038	non-specific	269869	248	302	9.83903e-08	48.1258	cd14721	bZIP_Fos	 - 	cl21462
Q#71 - >BjuA047038	non-specific	269848	249	300	1.4314e-07	47.2744	cd14700	bZIP_ATF6	 - 	cl21462
Q#71 - >BjuA047038	non-specific	269840	248	297	5.7785e-07	46.0302	cd14692	bZIP_ATF4	 - 	cl21462
Q#71 - >BjuA047038	non-specific	224259	243	334	8.75251e-07	49.6796	COG1340	COG1340	C	cl34231
Q#71 - >BjuA047038	superfamily	224259	243	334	8.75251e-07	49.6796	cl34231	COG1340 superfamily	C	 - 
Q#71 - >BjuA047038	non-specific	269857	252	310	1.01907e-06	45.0149	cd14709	bZIP_CREBL2	 - 	cl21462
Q#71 - >BjuA047038	non-specific	367348	240	313	1.25072e-06	45.794	pfam03131	bZIP_Maf	N	cl21462
Q#71 - >BjuA047038	non-specific	269845	245	313	1.64829e-06	45.0666	cd14697	bZIP_Maf	 - 	cl21462
Q#71 - >BjuA047038	non-specific	374656	157	228	2.74736e-06	45.9841	pfam16596	MFMR_assoc	N	cl24974
Q#71 - >BjuA047038	superfamily	374656	157	228	2.74736e-06	45.9841	cl24974	MFMR_assoc superfamily	N	 - 
Q#71 - >BjuA047038	non-specific	269836	248	309	6.51387e-06	43.0922	cd14688	bZIP_YAP	 - 	cl21462
Q#71 - >BjuA047038	non-specific	269844	248	302	8.32002e-06	42.5674	cd14696	bZIP_Jun	 - 	cl21462
Q#71 - >BjuA047038	non-specific	315477	240	297	1.01086e-05	42.0701	pfam12808	Mto2_bdg	 - 	cl15103
Q#71 - >BjuA047038	superfamily	315477	240	297	1.01086e-05	42.0701	cl15103	Mto2_bdg superfamily	 - 	 - 
Q#71 - >BjuA047038	non-specific	269865	247	302	1.67438e-05	41.9659	cd14717	bZIP_Maf_small	 - 	cl21462
Q#71 - >BjuA047038	non-specific	269853	248	310	2.62063e-05	40.9775	cd14705	bZIP_Zip1	 - 	cl21462
Q#71 - >BjuA047038	non-specific	269837	247	298	3.16974e-05	40.9814	cd14689	bZIP_CREB3	 - 	cl21462
Q#71 - >BjuA047038	non-specific	269846	251	302	5.94083e-05	40.6982	cd14698	bZIP_CNC	 - 	cl21462
Q#71 - >BjuA047038	non-specific	269875	248	298	6.10212e-05	40.0459	cd14813	bZIP_BmCbz-like	 - 	cl21462
Q#71 - >BjuA047038	non-specific	269856	248	302	6.29917e-05	39.9751	cd14708	bZIP_HBP1b-like	 - 	cl21462
Q#71 - >BjuA047038	non-specific	275056	231	344	0.000101589	42.6877	TIGR04211	SH3_and_anchor	NC	cl25512
Q#71 - >BjuA047038	superfamily	275056	231	344	0.000101589	42.6877	cl25512	SH3_and_anchor superfamily	NC	 - 
Q#71 - >BjuA047038	non-specific	269872	249	307	0.00027676	38.0108	cd14810	bZIP_u1	 - 	cl21462
Q#71 - >BjuA047038	non-specific	269873	249	268	0.00038237	37.5853	cd14811	bZIP_u2	C	cl21462
Q#71 - >BjuA047038	non-specific	269861	242	302	0.00038347	38.2179	cd14713	bZIP_CEBPG	 - 	cl21462
Q#71 - >BjuA047038	non-specific	269841	249	311	0.000396637	37.9218	cd14693	bZIP_CEBP	 - 	cl21462
Q#71 - >BjuA047038	non-specific	373283	243	309	0.000461809	38.7367	pfam14772	NYD-SP28	C	cl20695
Q#71 - >BjuA047038	superfamily	373283	243	309	0.000461809	38.7367	cl20695	NYD-SP28 superfamily	C	 - 
Q#71 - >BjuA047038	non-specific	269842	251	299	0.000501538	37.695	cd14694	bZIP_NFIL3	 - 	cl21462
Q#71 - >BjuA047038	non-specific	269854	256	302	0.000819387	36.8487	cd14706	bZIP_CREBZF	 - 	cl21462
Q#71 - >BjuA047038	non-specific	226809	236	341	0.000997698	40.7786	COG4372	COG4372	NC	cl34756
Q#71 - >BjuA047038	superfamily	226809	236	341	0.000997698	40.7786	cl34756	COG4372 superfamily	NC	 - 
Q#71 - >BjuA047038	non-specific	378817	241	302	0.00103975	40.842	pfam12128	DUF3584	NC	cl37832
Q#71 - >BjuA047038	superfamily	378817	241	302	0.00103975	40.842	cl37832	DUF3584 superfamily	NC	 - 
Q#71 - >BjuA047038	non-specific	371075	244	330	0.00172255	38.0442	pfam10473	CENP-F_leu_zip	N	cl25924
Q#71 - >BjuA047038	superfamily	371075	244	330	0.00172255	38.0442	cl25924	CENP-F_leu_zip superfamily	N	 - 
Q#71 - >BjuA047038	non-specific	334070	207	263	0.00217487	38.8181	pfam00426	VP4_haemagglut	C	cl28744
Q#71 - >BjuA047038	superfamily	334070	207	263	0.00217487	38.8181	cl28744	VP4_haemagglut superfamily	C	 - 
Q#71 - >BjuA047038	non-specific	179385	241	343	0.00298685	39.253	PRK02224	PRK02224	NC	cl32023
Q#71 - >BjuA047038	superfamily	179385	241	343	0.00298685	39.253	cl32023	PRK02224 superfamily	NC	 - 
Q#71 - >BjuA047038	non-specific	275056	241	312	0.0037674	38.0653	TIGR04211	SH3_and_anchor	N	cl25512
Q#71 - >BjuA047038	non-specific	284603	108	301	0.00426852	38.9062	pfam07218	RAP1	C	cl25626
Q#71 - >BjuA047038	superfamily	284603	108	301	0.00426852	38.9062	cl25626	RAP1 superfamily	C	 - 
Q#71 - >BjuA047038	non-specific	269866	247	313	0.00434576	35.335	cd14718	bZIP_Maf_large	 - 	cl21462
Q#71 - >BjuA047038	non-specific	274008	242	316	0.00440699	38.8843	TIGR02168	SMC_prok_B	C	cl37069
Q#71 - >BjuA047038	superfamily	274008	242	316	0.00440699	38.8843	cl37069	SMC_prok_B superfamily	C	 - 
Q#71 - >BjuA047038	non-specific	269867	251	317	0.00476174	35.1635	cd14719	bZIP_BACH	 - 	cl21462
Q#71 - >BjuA047038	non-specific	274008	241	317	0.00591966	38.4991	TIGR02168	SMC_prok_B	NC	cl37069
Q#71 - >BjuA047038	non-specific	274008	236	345	0.00607579	38.4991	TIGR02168	SMC_prok_B	NC	cl37069
Q#71 - >BjuA047038	non-specific	274009	244	323	0.00628596	38.5103	TIGR02169	SMC_prok_A	NC	cl37070
Q#71 - >BjuA047038	superfamily	274009	244	323	0.00628596	38.5103	cl37070	SMC_prok_A superfamily	NC	 - 
Q#71 - >BjuA047038	non-specific	369600	241	318	0.00689717	36.0462	pfam07926	TPR_MLP1_2	C	cl25510
Q#71 - >BjuA047038	superfamily	369600	241	318	0.00689717	36.0462	cl25510	TPR_MLP1_2 superfamily	C	 - 
Q#71 - >BjuA047038	non-specific	274008	245	317	0.00767965	38.1139	TIGR02168	SMC_prok_B	NC	cl37069
Q#71 - >BjuA047038	non-specific	235370	162	207	0.00858074	36.4344	PRK05244	PRK05244	NC	cl01172
Q#71 - >BjuA047038	superfamily	382414	162	207	0.00858074	36.4344	cl01172	YihI superfamily	NC	 - 
Q#72 - >BjuB002172	specific	269850	75	119	8.4737e-17	70.2553	cd14702	bZIP_plant_GBF1	 - 	cl21462
Q#72 - >BjuB002172	superfamily	389750	75	119	8.4737e-17	70.2553	cl21462	bZIP superfamily	 - 	 - 
Q#72 - >BjuB002172	specific	197664	72	134	9.20911e-14	62.9667	smart00338	BRLZ	 - 	cl21462
Q#72 - >BjuB002172	non-specific	269855	74	119	4.32956e-10	53.0856	cd14707	bZIP_plant_BZIP46	 - 	cl21462
Q#72 - >BjuB002172	non-specific	269834	75	119	2.41509e-09	51.0069	cd14686	bZIP	 - 	cl21462
Q#72 - >BjuB002172	non-specific	269853	72	136	6.32729e-08	47.1407	cd14705	bZIP_Zip1	 - 	cl21462
Q#72 - >BjuB002172	non-specific	333897	74	132	1.19715e-07	46.5981	pfam00170	bZIP_1	 - 	cl21462
Q#72 - >BjuB002172	non-specific	269847	74	139	3.26962e-07	45.3288	cd14699	bZIP_Fos_like	 - 	cl21462
Q#72 - >BjuB002172	non-specific	269851	75	120	5.38077e-07	44.488	cd14703	bZIP_plant_RF2	 - 	cl21462
Q#72 - >BjuB002172	non-specific	369482	71	119	5.76627e-07	44.5266	pfam07716	bZIP_2	 - 	cl21462
Q#72 - >BjuB002172	non-specific	269833	72	120	8.36478e-07	44.0939	cd12193	bZIP_GCN4	 - 	cl21462
Q#72 - >BjuB002172	non-specific	269838	74	119	3.19541e-06	42.6184	cd14690	bZIP_CREB1	 - 	cl21462
Q#72 - >BjuB002172	non-specific	269871	75	119	5.63662e-06	41.8474	cd14809	bZIP_AUREO-like	 - 	cl21462
Q#72 - >BjuB002172	non-specific	269852	75	120	5.86098e-06	41.791	cd14704	bZIP_HY5-like	 - 	cl21462
Q#72 - >BjuB002172	non-specific	269848	75	137	1.88927e-05	40.3408	cd14700	bZIP_ATF6	 - 	cl21462
Q#72 - >BjuB002172	non-specific	269839	72	136	2.92356e-05	40.2692	cd14691	bZIP_XBP1	 - 	cl21462
Q#72 - >BjuB002172	non-specific	269842	73	118	0.000226055	37.695	cd14694	bZIP_NFIL3	C	cl21462
Q#72 - >BjuB002172	non-specific	269874	75	118	0.000376489	36.8084	cd14812	bZIP_u3	 - 	cl21462
Q#72 - >BjuB002172	non-specific	269835	74	154	0.000638481	36.3524	cd14687	bZIP_ATF2	 - 	cl21462
Q#72 - >BjuB002172	non-specific	269856	77	121	0.000737282	36.1232	cd14708	bZIP_HBP1b-like	 - 	cl21462
Q#72 - >BjuB002172	non-specific	269873	75	120	0.00250575	34.5037	cd14811	bZIP_u2	 - 	cl21462
Q#72 - >BjuB002172	non-specific	269861	71	115	0.00254088	34.7511	cd14713	bZIP_CEBPG	C	cl21462
Q#72 - >BjuB002172	non-specific	269854	71	119	0.00288274	34.5375	cd14706	bZIP_CREBZF	 - 	cl21462
Q#72 - >BjuB002172	non-specific	269840	73	119	0.00369822	34.4742	cd14692	bZIP_ATF4	C	cl21462
Q#72 - >BjuB002172	non-specific	369506	71	142	0.0087346	36.1294	pfam07767	Nop53	N	cl25740
Q#72 - >BjuB002172	superfamily	369506	71	142	0.0087346	36.1294	cl25740	Nop53 superfamily	N	 - 
Q#73 - >BjuB005843	non-specific	269850	52	99	9.54446e-05	37.8986	cd14702	bZIP_plant_GBF1	 - 	cl21462
Q#73 - >BjuB005843	superfamily	389750	52	99	9.54446e-05	37.8986	cl21462	bZIP superfamily	 - 	 - 
Q#73 - >BjuB005843	non-specific	197664	49	115	0.00100868	35.6176	smart00338	BRLZ	 - 	cl21462
Q#74 - >BjuB006374	specific	269850	30	81	4.1758e-21	81.0409	cd14702	bZIP_plant_GBF1	 - 	cl21462
Q#74 - >BjuB006374	superfamily	389750	30	81	4.1758e-21	81.0409	cl21462	bZIP superfamily	 - 	 - 
Q#74 - >BjuB006374	specific	197664	27	89	1.48956e-16	69.5151	smart00338	BRLZ	 - 	cl21462
Q#74 - >BjuB006374	non-specific	269855	29	86	7.66038e-11	54.6264	cd14707	bZIP_plant_BZIP46	 - 	cl21462
Q#74 - >BjuB006374	non-specific	269834	30	68	5.07351e-10	52.1625	cd14686	bZIP	C	cl21462
Q#74 - >BjuB006374	non-specific	269833	28	68	5.73752e-09	49.4867	cd12193	bZIP_GCN4	C	cl21462
Q#74 - >BjuB006374	non-specific	333897	29	88	2.80654e-08	48.1389	pfam00170	bZIP_1	 - 	cl21462
Q#74 - >BjuB006374	non-specific	269874	30	68	3.00386e-08	47.594	cd14812	bZIP_u3	C	cl21462
Q#74 - >BjuB006374	non-specific	269851	30	100	1.51632e-07	45.6436	cd14703	bZIP_plant_RF2	 - 	cl21462
Q#74 - >BjuB006374	non-specific	269848	30	69	5.94955e-07	44.1928	cd14700	bZIP_ATF6	C	cl21462
Q#74 - >BjuB006374	non-specific	269852	30	66	6.20433e-07	44.1022	cd14704	bZIP_HY5-like	C	cl21462
Q#74 - >BjuB006374	non-specific	269838	29	80	1.84075e-06	43.0036	cd14690	bZIP_CREB1	 - 	cl21462
Q#74 - >BjuB006374	non-specific	369482	27	70	6.19416e-06	41.445	pfam07716	bZIP_2	 - 	cl21462
Q#74 - >BjuB006374	non-specific	269847	29	97	7.58359e-06	41.4768	cd14699	bZIP_Fos_like	 - 	cl21462
Q#74 - >BjuB006374	non-specific	269873	30	81	3.27416e-05	39.5113	cd14811	bZIP_u2	 - 	cl21462
Q#74 - >BjuB006374	non-specific	269871	28	68	6.54354e-05	38.7658	cd14809	bZIP_AUREO-like	C	cl21462
Q#74 - >BjuB006374	non-specific	269836	28	90	7.13122e-05	38.855	cd14688	bZIP_YAP	 - 	cl21462
Q#74 - >BjuB006374	non-specific	269856	32	62	0.000121638	38.0492	cd14708	bZIP_HBP1b-like	C	cl21462
Q#74 - >BjuB006374	non-specific	269872	30	68	0.000361926	36.8552	cd14810	bZIP_u1	 - 	cl21462
Q#74 - >BjuB006374	non-specific	269854	32	69	0.000375663	36.8487	cd14706	bZIP_CREBZF	C	cl21462
Q#74 - >BjuB006374	non-specific	269835	30	68	0.000467267	36.7376	cd14687	bZIP_ATF2	C	cl21462
Q#74 - >BjuB006374	non-specific	269839	31	104	0.00217806	34.8764	cd14691	bZIP_XBP1	 - 	cl21462
Q#74 - >BjuB006374	non-specific	269849	27	66	0.00326728	34.3694	cd14701	bZIP_BATF	C	cl21462
Q#74 - >BjuB006374	non-specific	269840	28	68	0.00339132	34.4742	cd14692	bZIP_ATF4	C	cl21462
Q#74 - >BjuB006374	non-specific	269837	29	68	0.0043524	34.0478	cd14689	bZIP_CREB3	C	cl21462
Q#74 - >BjuB006374	non-specific	275056	31	105	0.004897	35.7541	TIGR04211	SH3_and_anchor	NC	cl25512
Q#74 - >BjuB006374	superfamily	275056	31	105	0.004897	35.7541	cl25512	SH3_and_anchor superfamily	NC	 - 
Q#75 - >BjuB006877	specific	269852	173	224	1.09017e-16	74.1478	cd14704	bZIP_HY5-like	 - 	cl21462
Q#75 - >BjuB006877	superfamily	389750	173	224	1.09017e-16	74.1478	cl21462	bZIP superfamily	 - 	 - 
Q#75 - >BjuB006877	specific	197664	169	229	2.85752e-14	67.5891	smart00338	BRLZ	 - 	cl21462
Q#75 - >BjuB006877	non-specific	269834	173	229	8.01914e-12	60.2517	cd14686	bZIP	 - 	cl21462
Q#75 - >BjuB006877	non-specific	269851	176	224	1.19605e-11	59.896	cd14703	bZIP_plant_RF2	 - 	cl21462
Q#75 - >BjuB006877	non-specific	269874	173	229	1.09249e-10	56.8388	cd14812	bZIP_u3	 - 	cl21462
Q#75 - >BjuB006877	non-specific	269873	173	212	7.54416e-10	54.534	cd14811	bZIP_u2	C	cl21462
Q#75 - >BjuB006877	non-specific	269835	172	229	2.90179e-09	53.3012	cd14687	bZIP_ATF2	 - 	cl21462
Q#75 - >BjuB006877	non-specific	269837	173	229	4.94848e-09	52.5374	cd14689	bZIP_CREB3	 - 	cl21462
Q#75 - >BjuB006877	non-specific	269848	176	229	9.40999e-09	51.5116	cd14700	bZIP_ATF6	 - 	cl21462
Q#75 - >BjuB006877	non-specific	269871	173	229	1.09442e-08	51.4773	cd14809	bZIP_AUREO-like	 - 	cl21462
Q#75 - >BjuB006877	specific	369482	169	229	3.55453e-08	49.9194	pfam07716	bZIP_2	 - 	cl21462
Q#75 - >BjuB006877	non-specific	333897	172	229	4.52526e-08	50.0649	pfam00170	bZIP_1	 - 	cl21462
Q#75 - >BjuB006877	non-specific	269857	172	212	6.44981e-08	49.2521	cd14709	bZIP_CREBL2	C	cl21462
Q#75 - >BjuB006877	non-specific	269838	172	229	1.00717e-07	48.7815	cd14690	bZIP_CREB1	C	cl21462
Q#75 - >BjuB006877	non-specific	269850	176	229	3.18043e-07	47.1434	cd14702	bZIP_plant_GBF1	 - 	cl21462
Q#75 - >BjuB006877	non-specific	269856	172	212	5.09412e-06	43.8271	cd14708	bZIP_HBP1b-like	C	cl21462
Q#75 - >BjuB006877	non-specific	269858	176	224	5.22513e-06	43.7082	cd14710	bZIP_HAC1-like	 - 	cl21462
Q#75 - >BjuB006877	non-specific	269836	168	229	2.07992e-05	42.3218	cd14688	bZIP_YAP	 - 	cl21462
Q#75 - >BjuB006877	non-specific	269853	169	227	2.68067e-05	41.7479	cd14705	bZIP_Zip1	 - 	cl21462
Q#75 - >BjuB006877	non-specific	269855	172	229	2.82184e-05	41.9148	cd14707	bZIP_plant_BZIP46	C	cl21462
Q#75 - >BjuB006877	non-specific	269872	171	223	0.000125909	39.9368	cd14810	bZIP_u1	 - 	cl21462
Q#75 - >BjuB006877	non-specific	269833	179	223	0.000630234	37.9307	cd12193	bZIP_GCN4	 - 	cl21462
Q#75 - >BjuB006877	non-specific	269847	172	227	0.000682175	38.01	cd14699	bZIP_Fos_like	 - 	cl21462
Q#75 - >BjuB006877	non-specific	269839	170	229	0.00104306	37.5728	cd14691	bZIP_XBP1	C	cl21462
Q#75 - >BjuB006877	non-specific	269854	179	212	0.00230907	36.4635	cd14706	bZIP_CREBZF	C	cl21462
Q#76 - >BjuB007520	non-specific	269850	52	99	0.00410297	33.6614	cd14702	bZIP_plant_GBF1	 - 	cl21462
Q#76 - >BjuB007520	superfamily	389750	52	99	0.00410297	33.6614	cl21462	bZIP superfamily	 - 	 - 
Q#77 - >BjuB007813	specific	269855	338	390	3.9033e-24	95.0724	cd14707	bZIP_plant_BZIP46	 - 	cl21462
Q#77 - >BjuB007813	superfamily	389750	338	390	3.9033e-24	95.0724	cl21462	bZIP superfamily	 - 	 - 
Q#77 - >BjuB007813	specific	366229	416	493	4.5431e-21	86.7321	pfam00658	PABP	 - 	cl02642
Q#77 - >BjuB007813	superfamily	383066	416	493	4.5431e-21	86.7321	cl02642	PABP superfamily	 - 	 - 
Q#77 - >BjuB007813	non-specific	197769	439	493	1.24822e-18	79.6346	smart00517	PolyA	 - 	cl02642
Q#77 - >BjuB007813	non-specific	130689	414	493	3.20194e-16	81.3917	TIGR01628	PABP-1234	N	cl31127
Q#77 - >BjuB007813	superfamily	130689	414	493	3.20194e-16	81.3917	cl31127	PABP-1234 superfamily	N	 - 
Q#77 - >BjuB007813	specific	197664	337	387	5.59704e-15	69.1299	smart00338	BRLZ	 - 	cl21462
Q#77 - >BjuB007813	non-specific	269834	339	387	4.42588e-13	63.3333	cd14686	bZIP	 - 	cl21462
Q#77 - >BjuB007813	non-specific	269850	339	389	1.31926e-12	62.1662	cd14702	bZIP_plant_GBF1	 - 	cl21462
Q#77 - >BjuB007813	non-specific	333897	338	388	1.2895e-10	56.9985	pfam00170	bZIP_1	 - 	cl21462
Q#77 - >BjuB007813	non-specific	269848	339	387	2.27078e-10	55.7488	cd14700	bZIP_ATF6	 - 	cl21462
Q#77 - >BjuB007813	non-specific	269874	339	379	4.9978e-10	54.9128	cd14812	bZIP_u3	C	cl21462
Q#77 - >BjuB007813	non-specific	369482	337	385	1.78308e-09	53.3862	pfam07716	bZIP_2	 - 	cl21462
Q#77 - >BjuB007813	non-specific	269852	339	381	3.6712e-09	52.5766	cd14704	bZIP_HY5-like	 - 	cl21462
Q#77 - >BjuB007813	non-specific	269856	341	388	6.19369e-09	51.9163	cd14708	bZIP_HBP1b-like	 - 	cl21462
Q#77 - >BjuB007813	non-specific	269833	336	391	2.88653e-08	49.8719	cd12193	bZIP_GCN4	 - 	cl21462
Q#77 - >BjuB007813	non-specific	269851	339	391	2.98371e-08	49.8808	cd14703	bZIP_plant_RF2	 - 	cl21462
Q#77 - >BjuB007813	non-specific	269839	337	384	7.1236e-08	49.1287	cd14691	bZIP_XBP1	 - 	cl21462
Q#77 - >BjuB007813	non-specific	269847	338	392	2.59435e-07	47.2548	cd14699	bZIP_Fos_like	 - 	cl21462
Q#77 - >BjuB007813	non-specific	269838	338	378	5.09533e-07	46.4704	cd14690	bZIP_CREB1	C	cl21462
Q#77 - >BjuB007813	non-specific	269873	339	380	6.66062e-07	46.0596	cd14811	bZIP_u2	C	cl21462
Q#77 - >BjuB007813	non-specific	269837	338	381	6.7096e-07	46.3742	cd14689	bZIP_CREB3	C	cl21462
Q#77 - >BjuB007813	non-specific	269835	338	381	7.21906e-07	46.3676	cd14687	bZIP_ATF2	C	cl21462
Q#77 - >BjuB007813	non-specific	269857	342	385	1.01731e-06	45.7853	cd14709	bZIP_CREBL2	 - 	cl21462
Q#77 - >BjuB007813	non-specific	269840	337	385	3.19826e-06	44.4894	cd14692	bZIP_ATF4	C	cl21462
Q#77 - >BjuB007813	non-specific	269869	338	392	4.78102e-05	41.1922	cd14721	bZIP_Fos	 - 	cl21462
Q#77 - >BjuB007813	non-specific	269836	337	392	0.000124472	40.0106	cd14688	bZIP_YAP	 - 	cl21462
Q#77 - >BjuB007813	non-specific	269872	337	379	0.000152476	39.5516	cd14810	bZIP_u1	C	cl21462
Q#77 - >BjuB007813	non-specific	269853	337	381	0.000210011	39.0515	cd14705	bZIP_Zip1	C	cl21462
Q#77 - >BjuB007813	non-specific	269871	337	385	0.000237607	38.7658	cd14809	bZIP_AUREO-like	C	cl21462
Q#77 - >BjuB007813	non-specific	269875	339	390	0.000397296	38.1199	cd14813	bZIP_BmCbz-like	 - 	cl21462
Q#77 - >BjuB007813	non-specific	269845	333	380	0.00059489	38.133	cd14697	bZIP_Maf	 - 	cl21462
Q#77 - >BjuB007813	non-specific	269858	338	387	0.000661779	37.545	cd14710	bZIP_HAC1-like	 - 	cl21462
Q#77 - >BjuB007813	non-specific	367348	333	384	0.000736715	38.4752	pfam03131	bZIP_Maf	N	cl21462
Q#77 - >BjuB007813	non-specific	269870	338	390	0.000977219	37.4419	cd14722	bZIP_ATF3	 - 	cl21462
Q#77 - >BjuB007813	non-specific	269854	342	385	0.00134844	36.8487	cd14706	bZIP_CREBZF	 - 	cl21462
Q#77 - >BjuB007813	non-specific	269846	341	391	0.00398138	35.6906	cd14698	bZIP_CNC	 - 	cl21462
Q#77 - >BjuB007813	non-specific	269849	337	387	0.00456171	35.525	cd14701	bZIP_BATF	 - 	cl21462
Q#77 - >BjuB007813	non-specific	269843	333	378	0.00563158	35.2205	cd14695	bZIP_HLF	 - 	cl21462
Q#78 - >BjuB008492	specific	269852	82	131	3.21826e-14	62.5918	cd14704	bZIP_HY5-like	 - 	cl21462
Q#78 - >BjuB008492	superfamily	389750	82	131	3.21826e-14	62.5918	cl21462	bZIP superfamily	 - 	 - 
Q#78 - >BjuB008492	non-specific	269835	83	140	1.16558e-09	50.99	cd14687	bZIP_ATF2	 - 	cl21462
Q#78 - >BjuB008492	specific	197664	77	138	1.00239e-08	48.7144	smart00338	BRLZ	 - 	cl21462
Q#78 - >BjuB008492	non-specific	269851	82	132	1.92204e-08	47.5696	cd14703	bZIP_plant_RF2	 - 	cl21462
Q#78 - >BjuB008492	non-specific	269837	84	138	9.58374e-08	45.989	cd14689	bZIP_CREB3	 - 	cl21462
Q#78 - >BjuB008492	non-specific	269858	80	130	1.69567e-07	45.249	cd14710	bZIP_HAC1-like	 - 	cl21462
Q#78 - >BjuB008492	non-specific	269872	83	131	6.05261e-07	43.7888	cd14810	bZIP_u1	 - 	cl21462
Q#78 - >BjuB008492	non-specific	269834	83	131	6.28801e-07	43.6881	cd14686	bZIP	 - 	cl21462
Q#78 - >BjuB008492	non-specific	269838	83	129	8.58795e-07	43.3888	cd14690	bZIP_CREB1	 - 	cl21462
Q#78 - >BjuB008492	non-specific	269874	84	125	2.20885e-06	42.2012	cd14812	bZIP_u3	 - 	cl21462
Q#78 - >BjuB008492	non-specific	269839	82	135	2.23107e-06	42.5804	cd14691	bZIP_XBP1	 - 	cl21462
Q#78 - >BjuB008492	non-specific	269873	83	132	1.51168e-05	39.8965	cd14811	bZIP_u2	 - 	cl21462
Q#78 - >BjuB008492	non-specific	333897	76	136	2.06554e-05	40.0497	pfam00170	bZIP_1	 - 	cl21462
Q#78 - >BjuB008492	non-specific	269848	84	138	0.000197948	37.2592	cd14700	bZIP_ATF6	 - 	cl21462
Q#78 - >BjuB008492	non-specific	269847	80	138	0.000203714	37.2396	cd14699	bZIP_Fos_like	 - 	cl21462
Q#78 - >BjuB008492	non-specific	269833	82	132	0.000341821	36.3899	cd12193	bZIP_GCN4	 - 	cl21462
Q#78 - >BjuB008492	non-specific	269850	82	130	0.000352763	36.3578	cd14702	bZIP_plant_GBF1	 - 	cl21462
Q#78 - >BjuB008492	non-specific	369482	87	130	0.000411039	36.4374	pfam07716	bZIP_2	 - 	cl21462
Q#78 - >BjuB008492	non-specific	269836	83	138	0.000551386	36.1586	cd14688	bZIP_YAP	 - 	cl21462
Q#78 - >BjuB008492	non-specific	269844	86	127	0.00335052	34.093	cd14696	bZIP_Jun	C	cl21462
Q#78 - >BjuB008492	non-specific	269841	75	135	0.00683319	33.2994	cd14693	bZIP_CEBP	 - 	cl21462
Q#78 - >BjuB008492	non-specific	269854	81	134	0.00848798	32.6115	cd14706	bZIP_CREBZF	 - 	cl21462
Q#79 - >BjuB008568	specific	269855	312	364	2.50882e-24	94.302	cd14707	bZIP_plant_BZIP46	 - 	cl21462
Q#79 - >BjuB008568	superfamily	389750	312	364	2.50882e-24	94.302	cl21462	bZIP superfamily	 - 	 - 
Q#79 - >BjuB008568	specific	197664	311	373	7.08477e-15	68.3595	smart00338	BRLZ	 - 	cl21462
Q#79 - >BjuB008568	non-specific	269834	313	361	8.83009e-13	62.1777	cd14686	bZIP	 - 	cl21462
Q#79 - >BjuB008568	non-specific	269850	313	362	1.45586e-12	61.781	cd14702	bZIP_plant_GBF1	 - 	cl21462
Q#79 - >BjuB008568	non-specific	333897	312	362	5.05189e-11	57.7689	pfam00170	bZIP_1	 - 	cl21462
Q#79 - >BjuB008568	non-specific	269848	313	361	1.41038e-10	56.134	cd14700	bZIP_ATF6	 - 	cl21462
Q#79 - >BjuB008568	non-specific	269874	313	353	4.83344e-10	54.5276	cd14812	bZIP_u3	C	cl21462
Q#79 - >BjuB008568	non-specific	369482	311	359	2.84473e-09	52.2306	pfam07716	bZIP_2	 - 	cl21462
Q#79 - >BjuB008568	non-specific	269852	313	355	1.47451e-08	50.2654	cd14704	bZIP_HY5-like	 - 	cl21462
Q#79 - >BjuB008568	non-specific	269851	313	365	3.92745e-08	49.1104	cd14703	bZIP_plant_RF2	 - 	cl21462
Q#79 - >BjuB008568	non-specific	269856	315	362	4.8459e-08	48.8347	cd14708	bZIP_HBP1b-like	 - 	cl21462
Q#79 - >BjuB008568	non-specific	269835	312	373	5.14378e-08	49.064	cd14687	bZIP_ATF2	 - 	cl21462
Q#79 - >BjuB008568	non-specific	269857	316	371	5.52147e-08	48.8669	cd14709	bZIP_CREBL2	 - 	cl21462
Q#79 - >BjuB008568	non-specific	269839	311	358	7.83338e-08	48.3584	cd14691	bZIP_XBP1	 - 	cl21462
Q#79 - >BjuB008568	non-specific	269847	312	370	7.89619e-08	48.4104	cd14699	bZIP_Fos_like	 - 	cl21462
Q#79 - >BjuB008568	non-specific	269833	310	365	8.15127e-08	48.3311	cd12193	bZIP_GCN4	 - 	cl21462
Q#79 - >BjuB008568	non-specific	269838	312	353	1.26507e-07	47.6259	cd14690	bZIP_CREB1	C	cl21462
Q#79 - >BjuB008568	non-specific	269840	311	370	2.2965e-07	47.1858	cd14692	bZIP_ATF4	 - 	cl21462
Q#79 - >BjuB008568	non-specific	269873	313	361	4.63873e-07	46.0596	cd14811	bZIP_u2	 - 	cl21462
Q#79 - >BjuB008568	non-specific	269837	312	373	5.59878e-07	45.989	cd14689	bZIP_CREB3	 - 	cl21462
Q#79 - >BjuB008568	non-specific	269869	312	364	4.75779e-05	40.807	cd14721	bZIP_Fos	C	cl21462
Q#79 - >BjuB008568	non-specific	269836	311	372	5.01234e-05	40.781	cd14688	bZIP_YAP	 - 	cl21462
Q#79 - >BjuB008568	non-specific	269871	311	359	8.46895e-05	39.5362	cd14809	bZIP_AUREO-like	 - 	cl21462
Q#79 - >BjuB008568	non-specific	269872	311	368	0.000105058	39.5516	cd14810	bZIP_u1	 - 	cl21462
Q#79 - >BjuB008568	non-specific	269870	312	371	0.00015001	39.3679	cd14722	bZIP_ATF3	 - 	cl21462
Q#79 - >BjuB008568	non-specific	269875	313	364	0.00018829	38.8903	cd14813	bZIP_BmCbz-like	 - 	cl21462
Q#79 - >BjuB008568	non-specific	269853	311	370	0.000452272	37.8959	cd14705	bZIP_Zip1	 - 	cl21462
Q#79 - >BjuB008568	non-specific	269849	311	361	0.000835851	37.0658	cd14701	bZIP_BATF	 - 	cl21462
Q#79 - >BjuB008568	non-specific	367348	307	364	0.00129081	37.7048	pfam03131	bZIP_Maf	N	cl21462
Q#79 - >BjuB008568	non-specific	269854	316	370	0.00154816	36.0783	cd14706	bZIP_CREBZF	 - 	cl21462
Q#79 - >BjuB008568	non-specific	223783	306	373	0.00184467	38.4336	COG0711	AtpF	C	cl34015
Q#79 - >BjuB008568	superfamily	223783	306	373	0.00184467	38.4336	cl34015	AtpF superfamily	C	 - 
Q#79 - >BjuB008568	non-specific	269858	312	361	0.00193813	36.0042	cd14710	bZIP_HAC1-like	 - 	cl21462
Q#79 - >BjuB008568	non-specific	269845	307	368	0.0027038	36.207	cd14697	bZIP_Maf	 - 	cl21462
Q#79 - >BjuB008568	non-specific	269867	315	365	0.00379524	35.5487	cd14719	bZIP_BACH	 - 	cl21462
Q#79 - >BjuB008568	non-specific	269843	307	353	0.00421713	35.2205	cd14695	bZIP_HLF	 - 	cl21462
Q#79 - >BjuB008568	non-specific	269842	311	354	0.00660537	34.6134	cd14694	bZIP_NFIL3	C	cl21462
Q#79 - >BjuB008568	non-specific	368875	307	373	0.00864927	37.2109	pfam06391	MAT1	NC	cl38205
Q#79 - >BjuB008568	superfamily	368875	307	373	0.00864927	37.2109	cl38205	MAT1 superfamily	NC	 - 
Q#79 - >BjuB008568	non-specific	269865	307	354	0.00910094	34.6471	cd14717	bZIP_Maf_small	 - 	cl21462
Q#80 - >BjuB009536	specific	269852	87	138	2.28581e-16	68.755	cd14704	bZIP_HY5-like	 - 	cl21462
Q#80 - >BjuB009536	superfamily	389750	87	138	2.28581e-16	68.755	cl21462	bZIP superfamily	 - 	 - 
Q#80 - >BjuB009536	non-specific	269851	87	138	5.84634e-11	54.5032	cd14703	bZIP_plant_RF2	 - 	cl21462
Q#80 - >BjuB009536	specific	197664	82	145	1.35724e-10	54.1071	smart00338	BRLZ	 - 	cl21462
Q#80 - >BjuB009536	non-specific	269835	86	144	5.76311e-10	52.1456	cd14687	bZIP_ATF2	 - 	cl21462
Q#80 - >BjuB009536	non-specific	269838	86	135	1.03334e-09	51.4779	cd14690	bZIP_CREB1	 - 	cl21462
Q#80 - >BjuB009536	non-specific	269837	86	145	1.10501e-08	48.6854	cd14689	bZIP_CREB3	 - 	cl21462
Q#80 - >BjuB009536	non-specific	269839	84	141	1.903e-08	47.9732	cd14691	bZIP_XBP1	 - 	cl21462
Q#80 - >BjuB009536	non-specific	333897	82	145	4.02306e-08	47.3685	pfam00170	bZIP_1	 - 	cl21462
Q#80 - >BjuB009536	non-specific	269834	87	138	1.54444e-07	45.6141	cd14686	bZIP	 - 	cl21462
Q#80 - >BjuB009536	non-specific	269874	87	138	1.97432e-07	45.2828	cd14812	bZIP_u3	 - 	cl21462
Q#80 - >BjuB009536	non-specific	269872	89	138	2.19017e-07	45.3296	cd14810	bZIP_u1	 - 	cl21462
Q#80 - >BjuB009536	non-specific	269858	86	136	1.58494e-06	42.9378	cd14710	bZIP_HAC1-like	 - 	cl21462
Q#80 - >BjuB009536	non-specific	269847	86	144	2.17703e-06	42.6324	cd14699	bZIP_Fos_like	 - 	cl21462
Q#80 - >BjuB009536	non-specific	269850	87	136	7.23646e-06	40.9802	cd14702	bZIP_plant_GBF1	 - 	cl21462
Q#80 - >BjuB009536	non-specific	269857	89	140	2.46171e-05	40.0073	cd14709	bZIP_CREBL2	 - 	cl21462
Q#80 - >BjuB009536	non-specific	269844	92	142	5.60906e-05	39.1006	cd14696	bZIP_Jun	 - 	cl21462
Q#80 - >BjuB009536	non-specific	269873	89	128	8.32075e-05	38.3557	cd14811	bZIP_u2	C	cl21462
Q#80 - >BjuB009536	non-specific	269833	88	138	9.11631e-05	38.3159	cd12193	bZIP_GCN4	 - 	cl21462
Q#80 - >BjuB009536	non-specific	369482	86	136	0.00013451	37.9782	pfam07716	bZIP_2	 - 	cl21462
Q#80 - >BjuB009536	non-specific	269854	87	140	0.000336251	36.8487	cd14706	bZIP_CREBZF	 - 	cl21462
Q#80 - >BjuB009536	non-specific	269836	89	145	0.000605697	36.1586	cd14688	bZIP_YAP	 - 	cl21462
Q#80 - >BjuB009536	non-specific	269855	86	126	0.000609823	36.1368	cd14707	bZIP_plant_BZIP46	C	cl21462
Q#80 - >BjuB009536	non-specific	235600	81	136	0.00224065	37.2144	PRK05771	PRK05771	C	cl35381
Q#80 - >BjuB009536	superfamily	235600	81	136	0.00224065	37.2144	cl35381	PRK05771 superfamily	C	 - 
Q#80 - >BjuB009536	non-specific	269848	87	145	0.00273217	34.1776	cd14700	bZIP_ATF6	 - 	cl21462
Q#80 - >BjuB009536	non-specific	269840	86	144	0.00278832	34.4742	cd14692	bZIP_ATF4	 - 	cl21462
Q#80 - >BjuB009536	non-specific	269869	86	144	0.00279857	34.6438	cd14721	bZIP_Fos	 - 	cl21462
Q#80 - >BjuB009536	non-specific	269871	89	132	0.00624417	33.373	cd14809	bZIP_AUREO-like	 - 	cl21462
Q#80 - >BjuB009536	non-specific	269841	93	141	0.00861095	32.9142	cd14693	bZIP_CEBP	 - 	cl21462
Q#81 - >BjuB009816	specific	269852	92	143	9.46511e-18	72.2218	cd14704	bZIP_HY5-like	 - 	cl21462
Q#81 - >BjuB009816	superfamily	389750	92	143	9.46511e-18	72.2218	cl21462	bZIP superfamily	 - 	 - 
Q#81 - >BjuB009816	specific	197664	87	150	1.54315e-11	56.4183	smart00338	BRLZ	 - 	cl21462
Q#81 - >BjuB009816	non-specific	269851	92	143	4.39388e-11	54.8884	cd14703	bZIP_plant_RF2	 - 	cl21462
Q#81 - >BjuB009816	non-specific	269835	91	149	6.91347e-11	54.842	cd14687	bZIP_ATF2	 - 	cl21462
Q#81 - >BjuB009816	non-specific	269838	91	140	2.21856e-10	53.4039	cd14690	bZIP_CREB1	 - 	cl21462
Q#81 - >BjuB009816	non-specific	269839	89	146	2.26775e-09	50.6695	cd14691	bZIP_XBP1	 - 	cl21462
Q#81 - >BjuB009816	non-specific	269837	91	150	5.01975e-09	49.841	cd14689	bZIP_CREB3	 - 	cl21462
Q#81 - >BjuB009816	non-specific	269834	92	143	7.55046e-09	49.0809	cd14686	bZIP	 - 	cl21462
Q#81 - >BjuB009816	non-specific	333897	87	150	1.04666e-08	49.2945	pfam00170	bZIP_1	 - 	cl21462
Q#81 - >BjuB009816	non-specific	269872	94	143	7.7871e-08	46.4852	cd14810	bZIP_u1	 - 	cl21462
Q#81 - >BjuB009816	non-specific	269874	92	143	1.03397e-07	46.0532	cd14812	bZIP_u3	 - 	cl21462
Q#81 - >BjuB009816	non-specific	269858	91	141	2.20263e-07	45.249	cd14710	bZIP_HAC1-like	 - 	cl21462
Q#81 - >BjuB009816	non-specific	269847	91	149	3.93424e-07	44.9436	cd14699	bZIP_Fos_like	 - 	cl21462
Q#81 - >BjuB009816	non-specific	269850	92	141	2.36496e-06	42.521	cd14702	bZIP_plant_GBF1	 - 	cl21462
Q#81 - >BjuB009816	non-specific	269857	94	145	8.8358e-06	41.1629	cd14709	bZIP_CREBL2	 - 	cl21462
Q#81 - >BjuB009816	non-specific	269844	97	147	1.47893e-05	40.6414	cd14696	bZIP_Jun	 - 	cl21462
Q#81 - >BjuB009816	non-specific	269873	94	133	1.57484e-05	40.2817	cd14811	bZIP_u2	C	cl21462
Q#81 - >BjuB009816	non-specific	269833	93	143	2.03596e-05	40.2419	cd12193	bZIP_GCN4	 - 	cl21462
Q#81 - >BjuB009816	non-specific	369482	91	141	2.49714e-05	39.9042	pfam07716	bZIP_2	 - 	cl21462
Q#81 - >BjuB009816	non-specific	269836	94	150	5.74836e-05	39.2402	cd14688	bZIP_YAP	 - 	cl21462
Q#81 - >BjuB009816	non-specific	269854	92	145	0.000257381	37.2339	cd14706	bZIP_CREBZF	 - 	cl21462
Q#81 - >BjuB009816	non-specific	269840	91	149	0.000496698	36.4002	cd14692	bZIP_ATF4	 - 	cl21462
Q#81 - >BjuB009816	non-specific	269855	91	131	0.00095137	35.7516	cd14707	bZIP_plant_BZIP46	C	cl21462
Q#81 - >BjuB009816	non-specific	269848	92	150	0.00130352	35.3332	cd14700	bZIP_ATF6	 - 	cl21462
Q#81 - >BjuB009816	non-specific	269871	94	137	0.00144794	34.9138	cd14809	bZIP_AUREO-like	 - 	cl21462
Q#81 - >BjuB009816	non-specific	269869	91	149	0.00148092	35.4142	cd14721	bZIP_Fos	 - 	cl21462
Q#81 - >BjuB009816	non-specific	269841	98	146	0.00192205	34.8402	cd14693	bZIP_CEBP	 - 	cl21462
Q#81 - >BjuB009816	non-specific	235600	86	141	0.00276642	37.2144	PRK05771	PRK05771	C	cl35381
Q#81 - >BjuB009816	superfamily	235600	86	141	0.00276642	37.2144	cl35381	PRK05771 superfamily	C	 - 
Q#81 - >BjuB009816	non-specific	269853	98	146	0.0062444	33.2735	cd14705	bZIP_Zip1	 - 	cl21462
Q#81 - >BjuB009816	non-specific	269870	91	150	0.00771877	33.2047	cd14722	bZIP_ATF3	 - 	cl21462
Q#82 - >BjuB010770	non-specific	269850	44	92	1.00351e-05	39.8246	cd14702	bZIP_plant_GBF1	 - 	cl21462
Q#82 - >BjuB010770	superfamily	389750	44	92	1.00351e-05	39.8246	cl21462	bZIP superfamily	 - 	 - 
Q#82 - >BjuB010770	non-specific	197664	39	103	0.000652758	35.6176	smart00338	BRLZ	 - 	cl21462
Q#83 - >BjuB011393	specific	269850	22	72	1.07309e-21	81.8113	cd14702	bZIP_plant_GBF1	 - 	cl21462
Q#83 - >BjuB011393	superfamily	389750	22	72	1.07309e-21	81.8113	cl21462	bZIP superfamily	 - 	 - 
Q#83 - >BjuB011393	specific	197664	17	81	3.84545e-16	67.9743	smart00338	BRLZ	 - 	cl21462
Q#83 - >BjuB011393	non-specific	269855	21	59	1.32957e-09	50.7744	cd14707	bZIP_plant_BZIP46	C	cl21462
Q#83 - >BjuB011393	non-specific	269871	22	58	7.99233e-09	48.7809	cd14809	bZIP_AUREO-like	C	cl21462
Q#83 - >BjuB011393	non-specific	269834	22	60	1.7791e-08	47.9253	cd14686	bZIP	C	cl21462
Q#83 - >BjuB011393	non-specific	269833	20	60	4.5512e-08	46.7903	cd12193	bZIP_GCN4	C	cl21462
Q#83 - >BjuB011393	non-specific	333897	21	58	1.36961e-06	43.1313	pfam00170	bZIP_1	C	cl21462
Q#83 - >BjuB011393	non-specific	269852	22	60	1.38054e-06	42.9466	cd14704	bZIP_HY5-like	C	cl21462
Q#83 - >BjuB011393	non-specific	269847	21	67	3.02901e-06	42.2472	cd14699	bZIP_Fos_like	C	cl21462
Q#83 - >BjuB011393	non-specific	369482	18	70	6.07231e-06	41.445	pfam07716	bZIP_2	 - 	cl21462
Q#83 - >BjuB011393	non-specific	269874	22	60	6.65498e-06	41.0456	cd14812	bZIP_u3	C	cl21462
Q#83 - >BjuB011393	non-specific	269838	21	60	7.55374e-06	41.0776	cd14690	bZIP_CREB1	C	cl21462
Q#83 - >BjuB011393	non-specific	269839	17	71	6.16611e-05	38.7284	cd14691	bZIP_XBP1	 - 	cl21462
Q#83 - >BjuB011393	non-specific	269873	22	58	8.92389e-05	37.9705	cd14811	bZIP_u2	C	cl21462
Q#83 - >BjuB011393	non-specific	269851	22	67	0.000166177	37.5544	cd14703	bZIP_plant_RF2	 - 	cl21462
Q#83 - >BjuB011393	non-specific	269849	19	66	0.000519681	36.2954	cd14701	bZIP_BATF	 - 	cl21462
Q#83 - >BjuB011393	non-specific	269836	20	82	0.000522884	36.1586	cd14688	bZIP_YAP	 - 	cl21462
Q#83 - >BjuB011393	non-specific	269837	21	85	0.000678373	35.9738	cd14689	bZIP_CREB3	 - 	cl21462
Q#83 - >BjuB011393	non-specific	269842	20	72	0.000839807	35.769	cd14694	bZIP_NFIL3	 - 	cl21462
Q#83 - >BjuB011393	non-specific	269857	21	59	0.0014418	34.9997	cd14709	bZIP_CREBL2	C	cl21462
Q#83 - >BjuB011393	non-specific	269869	21	70	0.00158799	35.029	cd14721	bZIP_Fos	C	cl21462
Q#83 - >BjuB011393	non-specific	269861	17	65	0.00182693	34.7511	cd14713	bZIP_CEBPG	C	cl21462
Q#83 - >BjuB011393	non-specific	269854	29	58	0.00690588	32.9967	cd14706	bZIP_CREBZF	C	cl21462
Q#84 - >BjuB013140	specific	269850	75	122	2.7068e-19	76.8037	cd14702	bZIP_plant_GBF1	 - 	cl21462
Q#84 - >BjuB013140	superfamily	389750	75	122	2.7068e-19	76.8037	cl21462	bZIP superfamily	 - 	 - 
Q#84 - >BjuB013140	specific	197664	73	134	8.45595e-14	62.9667	smart00338	BRLZ	 - 	cl21462
Q#84 - >BjuB013140	non-specific	269855	74	120	1.44658e-10	54.2412	cd14707	bZIP_plant_BZIP46	 - 	cl21462
Q#84 - >BjuB013140	non-specific	269874	75	125	1.87931e-10	53.7572	cd14812	bZIP_u3	 - 	cl21462
Q#84 - >BjuB013140	non-specific	333897	74	133	1.1837e-09	51.9909	pfam00170	bZIP_1	 - 	cl21462
Q#84 - >BjuB013140	non-specific	269833	73	114	1.71268e-09	51.4127	cd12193	bZIP_GCN4	C	cl21462
Q#84 - >BjuB013140	non-specific	269834	75	126	6.76521e-09	49.8513	cd14686	bZIP	 - 	cl21462
Q#84 - >BjuB013140	non-specific	269839	73	143	8.63887e-08	46.8176	cd14691	bZIP_XBP1	 - 	cl21462
Q#84 - >BjuB013140	non-specific	269852	75	125	4.82983e-07	44.8726	cd14704	bZIP_HY5-like	 - 	cl21462
Q#84 - >BjuB013140	non-specific	369482	72	120	9.6754e-07	44.1414	pfam07716	bZIP_2	 - 	cl21462
Q#84 - >BjuB013140	non-specific	269838	74	118	1.73449e-06	43.3888	cd14690	bZIP_CREB1	 - 	cl21462
Q#84 - >BjuB013140	non-specific	269871	73	122	1.9716e-06	43.003	cd14809	bZIP_AUREO-like	 - 	cl21462
Q#84 - >BjuB013140	non-specific	269840	73	152	1.71025e-05	41.0226	cd14692	bZIP_ATF4	 - 	cl21462
Q#84 - >BjuB013140	non-specific	269837	74	125	1.825e-05	40.5962	cd14689	bZIP_CREB3	 - 	cl21462
Q#84 - >BjuB013140	non-specific	269872	75	126	2.75957e-05	39.9368	cd14810	bZIP_u1	 - 	cl21462
Q#84 - >BjuB013140	non-specific	269851	77	114	3.97033e-05	39.4804	cd14703	bZIP_plant_RF2	C	cl21462
Q#84 - >BjuB013140	non-specific	269848	75	144	6.12845e-05	39.1852	cd14700	bZIP_ATF6	 - 	cl21462
Q#84 - >BjuB013140	non-specific	269873	75	114	7.97713e-05	38.7409	cd14811	bZIP_u2	C	cl21462
Q#84 - >BjuB013140	non-specific	269856	77	122	0.000352557	37.2788	cd14708	bZIP_HBP1b-like	 - 	cl21462
Q#84 - >BjuB013140	non-specific	269836	73	135	0.0003742	37.3142	cd14688	bZIP_YAP	 - 	cl21462
Q#84 - >BjuB013140	non-specific	269847	74	120	0.000567488	36.4692	cd14699	bZIP_Fos_like	C	cl21462
Q#84 - >BjuB013140	non-specific	275056	78	145	0.00402397	36.5245	TIGR04211	SH3_and_anchor	NC	cl25512
Q#84 - >BjuB013140	superfamily	275056	78	145	0.00402397	36.5245	cl25512	SH3_and_anchor superfamily	NC	 - 
Q#84 - >BjuB013140	non-specific	269843	76	143	0.00626404	33.6797	cd14695	bZIP_HLF	 - 	cl21462
Q#84 - >BjuB013140	non-specific	372763	72	120	0.0080535	34.8457	pfam13863	DUF4200	N	cl38441
Q#84 - >BjuB013140	superfamily	372763	72	120	0.0080535	34.8457	cl38441	DUF4200 superfamily	N	 - 
Q#85 - >BjuB015072	specific	269850	71	118	1.58391e-18	74.8777	cd14702	bZIP_plant_GBF1	 - 	cl21462
Q#85 - >BjuB015072	superfamily	389750	71	118	1.58391e-18	74.8777	cl21462	bZIP superfamily	 - 	 - 
Q#85 - >BjuB015072	specific	197664	69	128	5.73074e-12	57.9591	smart00338	BRLZ	 - 	cl21462
Q#85 - >BjuB015072	non-specific	269855	70	107	3.65108e-09	50.3892	cd14707	bZIP_plant_BZIP46	C	cl21462
Q#85 - >BjuB015072	non-specific	333897	70	128	5.5416e-09	50.0649	pfam00170	bZIP_1	 - 	cl21462
Q#85 - >BjuB015072	non-specific	269833	69	109	7.78655e-09	49.4867	cd12193	bZIP_GCN4	C	cl21462
Q#85 - >BjuB015072	non-specific	269874	71	121	7.86535e-08	46.8236	cd14812	bZIP_u3	 - 	cl21462
Q#85 - >BjuB015072	non-specific	269834	71	116	2.74057e-07	45.2289	cd14686	bZIP	 - 	cl21462
Q#85 - >BjuB015072	non-specific	269852	71	121	1.86444e-06	42.9466	cd14704	bZIP_HY5-like	 - 	cl21462
Q#85 - >BjuB015072	non-specific	369482	69	114	1.06114e-05	41.0598	pfam07716	bZIP_2	 - 	cl21462
Q#85 - >BjuB015072	non-specific	269839	68	117	1.64758e-05	40.6544	cd14691	bZIP_XBP1	 - 	cl21462
Q#85 - >BjuB015072	non-specific	269838	70	114	3.49965e-05	39.922	cd14690	bZIP_CREB1	 - 	cl21462
Q#85 - >BjuB015072	non-specific	269848	71	114	7.52314e-05	38.8	cd14700	bZIP_ATF6	 - 	cl21462
Q#85 - >BjuB015072	non-specific	269873	71	120	9.12771e-05	38.3557	cd14811	bZIP_u2	 - 	cl21462
Q#85 - >BjuB015072	non-specific	269871	69	109	0.000104471	38.3806	cd14809	bZIP_AUREO-like	C	cl21462
Q#85 - >BjuB015072	non-specific	269851	73	107	0.000174889	37.5544	cd14703	bZIP_plant_RF2	C	cl21462
Q#85 - >BjuB015072	non-specific	269840	69	148	0.000380111	37.1706	cd14692	bZIP_ATF4	 - 	cl21462
Q#85 - >BjuB015072	non-specific	269837	70	121	0.000453589	36.7442	cd14689	bZIP_CREB3	 - 	cl21462
Q#85 - >BjuB015072	non-specific	269843	72	140	0.00106541	35.6057	cd14695	bZIP_HLF	 - 	cl21462
Q#85 - >BjuB015072	non-specific	269856	73	104	0.00207464	34.9676	cd14708	bZIP_HBP1b-like	C	cl21462
Q#85 - >BjuB015072	non-specific	269872	71	122	0.00286353	34.544	cd14810	bZIP_u1	 - 	cl21462
Q#85 - >BjuB015072	non-specific	269836	69	131	0.00370117	34.2326	cd14688	bZIP_YAP	 - 	cl21462
Q#85 - >BjuB015072	non-specific	269847	70	116	0.00736052	33.3876	cd14699	bZIP_Fos_like	C	cl21462
Q#86 - >BjuB015428	specific	269851	143	192	3.66057e-22	87.6304	cd14703	bZIP_plant_RF2	 - 	cl21462
Q#86 - >BjuB015428	superfamily	389750	143	192	3.66057e-22	87.6304	cl21462	bZIP superfamily	 - 	 - 
Q#86 - >BjuB015428	specific	197664	140	202	7.79911e-15	67.9743	smart00338	BRLZ	 - 	cl21462
Q#86 - >BjuB015428	non-specific	269852	143	192	1.13605e-09	53.347	cd14704	bZIP_HY5-like	 - 	cl21462
Q#86 - >BjuB015428	non-specific	269834	143	191	5.60157e-09	51.3921	cd14686	bZIP	 - 	cl21462
Q#86 - >BjuB015428	non-specific	269850	143	191	7.81245e-09	50.9954	cd14702	bZIP_plant_GBF1	 - 	cl21462
Q#86 - >BjuB015428	non-specific	333897	142	207	1.05091e-07	48.1389	pfam00170	bZIP_1	 - 	cl21462
Q#86 - >BjuB015428	non-specific	274008	142	234	2.26464e-06	49.2847	TIGR02168	SMC_prok_B	NC	cl37069
Q#86 - >BjuB015428	superfamily	274008	142	234	2.26464e-06	49.2847	cl37069	SMC_prok_B superfamily	NC	 - 
Q#86 - >BjuB015428	non-specific	269838	142	227	4.13448e-06	43.3888	cd14690	bZIP_CREB1	 - 	cl21462
Q#86 - >BjuB015428	non-specific	269855	142	191	5.45849e-06	43.0704	cd14707	bZIP_plant_BZIP46	 - 	cl21462
Q#86 - >BjuB015428	non-specific	269835	142	209	8.70863e-06	42.5156	cd14687	bZIP_ATF2	 - 	cl21462
Q#86 - >BjuB015428	non-specific	369482	140	192	1.87454e-05	41.445	pfam07716	bZIP_2	 - 	cl21462
Q#86 - >BjuB015428	non-specific	269874	143	186	2.42564e-05	41.0456	cd14812	bZIP_u3	 - 	cl21462
Q#86 - >BjuB015428	non-specific	269836	141	203	2.45196e-05	41.5514	cd14688	bZIP_YAP	 - 	cl21462
Q#86 - >BjuB015428	non-specific	269833	142	214	4.69245e-05	40.2419	cd12193	bZIP_GCN4	 - 	cl21462
Q#86 - >BjuB015428	non-specific	269848	143	208	5.84034e-05	39.9556	cd14700	bZIP_ATF6	 - 	cl21462
Q#86 - >BjuB015428	non-specific	269857	142	191	0.000118483	39.2369	cd14709	bZIP_CREBL2	 - 	cl21462
Q#86 - >BjuB015428	non-specific	269858	142	178	0.000187131	38.7006	cd14710	bZIP_HAC1-like	C	cl21462
Q#86 - >BjuB015428	non-specific	269873	143	178	0.000231881	38.3557	cd14811	bZIP_u2	C	cl21462
Q#86 - >BjuB015428	specific	368701	167	231	0.000502574	37.9985	pfam06005	ZapB	 - 	cl11531
Q#86 - >BjuB015428	superfamily	386155	167	231	0.000502574	37.9985	cl11531	ZapB superfamily	 - 	 - 
Q#86 - >BjuB015428	non-specific	269839	142	186	0.000787738	36.8024	cd14691	bZIP_XBP1	C	cl21462
Q#86 - >BjuB015428	non-specific	224117	142	240	0.00100456	40.8532	COG1196	Smc	NC	cl34174
Q#86 - >BjuB015428	superfamily	224117	142	240	0.00100456	40.8532	cl34174	Smc superfamily	NC	 - 
Q#86 - >BjuB015428	non-specific	269837	142	186	0.00207376	35.9738	cd14689	bZIP_CREB3	 - 	cl21462
Q#86 - >BjuB015428	non-specific	269844	142	208	0.00217461	35.6338	cd14696	bZIP_Jun	 - 	cl21462
Q#86 - >BjuB015428	non-specific	224241	151	237	0.0026491	39.2972	COG1322	RmuC	C	cl34228
Q#86 - >BjuB015428	superfamily	224241	151	237	0.0026491	39.2972	cl34228	RmuC superfamily	C	 - 
Q#86 - >BjuB015428	non-specific	274008	142	253	0.00295132	39.2695	TIGR02168	SMC_prok_B	NC	cl37069
Q#86 - >BjuB015428	superfamily	274008	142	253	0.00295132	39.2695	cl37069	SMC_prok_B superfamily	NC	 - 
Q#86 - >BjuB015428	non-specific	373529	166	239	0.00343113	38.8699	pfam15070	GOLGA2L5	C	cl25923
Q#86 - >BjuB015428	superfamily	373529	166	239	0.00343113	38.8699	cl25923	GOLGA2L5 superfamily	C	 - 
Q#86 - >BjuB015428	non-specific	224259	131	245	0.00372577	38.5088	COG1340	COG1340	NC	cl34231
Q#86 - >BjuB015428	superfamily	224259	131	245	0.00372577	38.5088	cl34231	COG1340 superfamily	NC	 - 
Q#86 - >BjuB015428	non-specific	367348	126	210	0.0042144	35.7788	pfam03131	bZIP_Maf	 - 	cl21462
Q#86 - >BjuB015428	non-specific	370001	131	221	0.00545618	37.2112	pfam08614	ATG16	N	cl25514
Q#86 - >BjuB015428	superfamily	370001	131	221	0.00545618	37.2112	cl25514	ATG16 superfamily	N	 - 
Q#86 - >BjuB015428	non-specific	224117	140	229	0.00834514	37.7716	COG1196	Smc	NC	cl34174
Q#86 - >BjuB015428	non-specific	269865	142	210	0.00849538	34.2619	cd14717	bZIP_Maf_small	 - 	cl21462
Q#86 - >BjuB015428	non-specific	377333	166	242	0.0088069	37.2878	pfam04375	HemX	C	cl27167
Q#86 - >BjuB015428	superfamily	391695	166	242	0.0088069	37.2878	cl27167	HemX superfamily	C	 - 
Q#87 - >BjuB016538	non-specific	372152	293	327	7.82421e-09	53.2285	pfam12498	bZIP_C	C	cl13879
Q#87 - >BjuB016538	superfamily	372152	293	327	7.82421e-09	53.2285	cl13879	bZIP_C superfamily	C	 - 
Q#87 - >BjuB016538	non-specific	269850	227	278	0.00139881	36.3578	cd14702	bZIP_plant_GBF1	 - 	cl21462
Q#87 - >BjuB016538	superfamily	389750	227	278	0.00139881	36.3578	cl21462	bZIP superfamily	 - 	 - 
Q#88 - >BjuB016810	specific	369512	1	88	5.16005e-42	141.727	pfam07777	MFMR	 - 	cl06693
Q#88 - >BjuB016810	superfamily	369512	1	88	5.16005e-42	141.727	cl06693	MFMR superfamily	 - 	 - 
Q#88 - >BjuB016810	specific	333897	245	307	5.60833e-24	93.2073	pfam00170	bZIP_1	 - 	cl21462
Q#88 - >BjuB016810	superfamily	389750	245	307	5.60833e-24	93.2073	cl21462	bZIP superfamily	 - 	 - 
Q#88 - >BjuB016810	specific	197664	245	308	1.15093e-23	92.2419	smart00338	BRLZ	 - 	cl21462
Q#88 - >BjuB016810	specific	269850	250	301	1.22987e-21	86.4337	cd14702	bZIP_plant_GBF1	 - 	cl21462
Q#88 - >BjuB016810	non-specific	269834	250	299	6.77601e-15	67.9557	cd14686	bZIP	 - 	cl21462
Q#88 - >BjuB016810	non-specific	374656	116	215	1.20604e-13	67.1701	pfam16596	MFMR_assoc	C	cl24974
Q#88 - >BjuB016810	superfamily	374656	116	215	1.20604e-13	67.1701	cl24974	MFMR_assoc superfamily	C	 - 
Q#88 - >BjuB016810	non-specific	269833	244	298	1.7719e-11	58.3463	cd12193	bZIP_GCN4	 - 	cl21462
Q#88 - >BjuB016810	non-specific	269839	247	304	2.19844e-11	58.3735	cd14691	bZIP_XBP1	 - 	cl21462
Q#88 - >BjuB016810	non-specific	269847	249	304	4.54774e-11	57.6552	cd14699	bZIP_Fos_like	 - 	cl21462
Q#88 - >BjuB016810	non-specific	369482	247	297	4.68089e-11	57.2382	pfam07716	bZIP_2	 - 	cl21462
Q#88 - >BjuB016810	non-specific	269835	249	304	6.69072e-11	57.1532	cd14687	bZIP_ATF2	 - 	cl21462
Q#88 - >BjuB016810	non-specific	269871	246	295	1.12322e-10	56.0997	cd14809	bZIP_AUREO-like	 - 	cl21462
Q#88 - >BjuB016810	non-specific	269874	250	295	1.55691e-10	55.6832	cd14812	bZIP_u3	 - 	cl21462
Q#88 - >BjuB016810	non-specific	269838	249	299	5.69588e-10	54.1743	cd14690	bZIP_CREB1	 - 	cl21462
Q#88 - >BjuB016810	non-specific	269851	250	297	1.57711e-09	52.9624	cd14703	bZIP_plant_RF2	 - 	cl21462
Q#88 - >BjuB016810	non-specific	269855	249	296	2.46638e-09	52.7004	cd14707	bZIP_plant_BZIP46	 - 	cl21462
Q#88 - >BjuB016810	non-specific	269857	249	303	9.38025e-09	50.7929	cd14709	bZIP_CREBL2	 - 	cl21462
Q#88 - >BjuB016810	non-specific	269852	250	297	1.59861e-08	50.2654	cd14704	bZIP_HY5-like	 - 	cl21462
Q#88 - >BjuB016810	non-specific	269837	248	315	4.83675e-08	49.0706	cd14689	bZIP_CREB3	 - 	cl21462
Q#88 - >BjuB016810	non-specific	269843	246	304	5.45662e-08	48.7025	cd14695	bZIP_HLF	 - 	cl21462
Q#88 - >BjuB016810	non-specific	269840	249	306	1.83715e-07	47.571	cd14692	bZIP_ATF4	 - 	cl21462
Q#88 - >BjuB016810	non-specific	269836	249	310	3.57382e-07	46.559	cd14688	bZIP_YAP	 - 	cl21462
Q#88 - >BjuB016810	non-specific	367348	241	310	7.85092e-07	46.5644	pfam03131	bZIP_Maf	N	cl21462
Q#88 - >BjuB016810	non-specific	269849	247	298	1.19369e-06	45.155	cd14701	bZIP_BATF	 - 	cl21462
Q#88 - >BjuB016810	non-specific	269848	250	299	5.00205e-06	43.0372	cd14700	bZIP_ATF6	 - 	cl21462
Q#88 - >BjuB016810	non-specific	370001	242	321	5.95684e-06	46.0708	pfam08614	ATG16	N	cl25514
Q#88 - >BjuB016810	superfamily	370001	242	321	5.95684e-06	46.0708	cl25514	ATG16 superfamily	N	 - 
Q#88 - >BjuB016810	non-specific	269844	249	304	8.08767e-06	42.9526	cd14696	bZIP_Jun	 - 	cl21462
Q#88 - >BjuB016810	non-specific	269853	249	304	1.41228e-05	41.7479	cd14705	bZIP_Zip1	 - 	cl21462
Q#88 - >BjuB016810	non-specific	269841	244	305	1.54886e-05	41.7738	cd14693	bZIP_CEBP	 - 	cl21462
Q#88 - >BjuB016810	non-specific	225288	243	328	2.6925e-05	45.8508	COG2433	COG2433	NC	cl27170
Q#88 - >BjuB016810	superfamily	391696	243	328	2.6925e-05	45.8508	cl27170	DUF460 superfamily	NC	 - 
Q#88 - >BjuB016810	non-specific	371603	248	316	2.85289e-05	43.4603	pfam11559	ADIP	NC	cl23720
Q#88 - >BjuB016810	superfamily	390044	248	316	2.85289e-05	43.4603	cl23720	RILP-like superfamily	NC	 - 
Q#88 - >BjuB016810	non-specific	269870	249	303	2.88785e-05	41.2939	cd14722	bZIP_ATF3	 - 	cl21462
Q#88 - >BjuB016810	non-specific	269873	246	298	3.71785e-05	40.6669	cd14811	bZIP_u2	 - 	cl21462
Q#88 - >BjuB016810	non-specific	269875	249	296	4.91816e-05	40.4311	cd14813	bZIP_BmCbz-like	 - 	cl21462
Q#88 - >BjuB016810	non-specific	269856	249	295	0.000118294	39.2047	cd14708	bZIP_HBP1b-like	 - 	cl21462
Q#88 - >BjuB016810	non-specific	269842	251	299	0.000130444	39.2358	cd14694	bZIP_NFIL3	 - 	cl21462
Q#88 - >BjuB016810	non-specific	269869	249	303	0.000219104	38.881	cd14721	bZIP_Fos	 - 	cl21462
Q#88 - >BjuB016810	non-specific	269872	250	296	0.000236579	38.396	cd14810	bZIP_u1	 - 	cl21462
Q#88 - >BjuB016810	non-specific	269863	245	305	0.000303218	38.5298	cd14715	bZIP_CEBPE	 - 	cl21462
Q#88 - >BjuB016810	non-specific	269858	257	299	0.000334094	37.9302	cd14710	bZIP_HAC1-like	 - 	cl21462
Q#88 - >BjuB016810	non-specific	226513	231	329	0.000374477	41.82	COG4026	COG4026	NC	cl26606
Q#88 - >BjuB016810	superfamily	226513	231	329	0.000374477	41.82	cl26606	COG4026 superfamily	NC	 - 
Q#88 - >BjuB016810	non-specific	269845	246	304	0.000414437	38.133	cd14697	bZIP_Maf	 - 	cl21462
Q#88 - >BjuB016810	non-specific	269865	248	303	0.000563957	37.7287	cd14717	bZIP_Maf_small	 - 	cl21462
Q#88 - >BjuB016810	non-specific	269867	252	304	0.000610915	37.8599	cd14719	bZIP_BACH	 - 	cl21462
Q#88 - >BjuB016810	non-specific	269854	257	303	0.000788277	36.8487	cd14706	bZIP_CREBZF	 - 	cl21462
Q#88 - >BjuB016810	non-specific	269860	244	304	0.00102446	37.3788	cd14712	bZIP_CEBPB	 - 	cl21462
Q#88 - >BjuB016810	non-specific	274009	246	315	0.00135098	40.8215	TIGR02169	SMC_prok_A	NC	cl37070
Q#88 - >BjuB016810	superfamily	274009	246	315	0.00135098	40.8215	cl37070	SMC_prok_A superfamily	NC	 - 
Q#88 - >BjuB016810	non-specific	224259	242	357	0.00156997	39.6644	COG1340	COG1340	N	cl34231
Q#88 - >BjuB016810	superfamily	224259	242	357	0.00156997	39.6644	cl34231	COG1340 superfamily	N	 - 
Q#88 - >BjuB016810	non-specific	275056	239	349	0.00164096	39.2209	TIGR04211	SH3_and_anchor	NC	cl25512
Q#88 - >BjuB016810	superfamily	275056	239	349	0.00164096	39.2209	cl25512	SH3_and_anchor superfamily	NC	 - 
Q#88 - >BjuB016810	non-specific	369600	253	316	0.00175783	37.9722	pfam07926	TPR_MLP1_2	N	cl25510
Q#88 - >BjuB016810	superfamily	369600	253	316	0.00175783	37.9722	cl25510	TPR_MLP1_2 superfamily	N	 - 
Q#88 - >BjuB016810	non-specific	224259	244	304	0.00236771	39.2792	COG1340	COG1340	C	cl34231
Q#88 - >BjuB016810	non-specific	269859	244	305	0.00239467	35.8066	cd14711	bZIP_CEBPA	 - 	cl21462
Q#88 - >BjuB016810	non-specific	374328	147	300	0.00258127	38.9636	pfam16046	FAM76	N	cl24571
Q#88 - >BjuB016810	superfamily	374328	147	300	0.00258127	38.9636	cl24571	FAM76 superfamily	N	 - 
Q#88 - >BjuB016810	non-specific	269861	243	297	0.00477609	35.1363	cd14713	bZIP_CEBPG	 - 	cl21462
Q#88 - >BjuB016810	non-specific	281941	245	316	0.00558238	37.7433	pfam04012	PspA_IM30	NC	cl37531
Q#88 - >BjuB016810	superfamily	281941	245	316	0.00558238	37.7433	cl37531	PspA_IM30 superfamily	NC	 - 
Q#88 - >BjuB016810	non-specific	315477	241	300	0.0059576	34.3661	pfam12808	Mto2_bdg	 - 	cl15103
Q#88 - >BjuB016810	superfamily	315477	241	300	0.0059576	34.3661	cl15103	Mto2_bdg superfamily	 - 	 - 
Q#88 - >BjuB016810	non-specific	372763	243	304	0.00696496	36.0013	pfam13863	DUF4200	N	cl38441
Q#88 - >BjuB016810	superfamily	372763	243	304	0.00696496	36.0013	cl38441	DUF4200 superfamily	N	 - 
Q#88 - >BjuB016810	non-specific	368554	242	292	0.0075875	36.5832	pfam05672	MAP7	C	cl38194
Q#88 - >BjuB016810	superfamily	368554	242	292	0.0075875	36.5832	cl38194	MAP7 superfamily	C	 - 
Q#88 - >BjuB016810	non-specific	274008	242	314	0.00880388	38.1139	TIGR02168	SMC_prok_B	N	cl37069
Q#88 - >BjuB016810	superfamily	274008	242	314	0.00880388	38.1139	cl37069	SMC_prok_B superfamily	N	 - 
Q#88 - >BjuB016810	non-specific	373259	263	321	0.00897073	35.3579	pfam14739	DUF4472	C	cl20666
Q#88 - >BjuB016810	superfamily	373259	263	321	0.00897073	35.3579	cl20666	DUF4472 superfamily	C	 - 
Q#89 - >BjuB017666	specific	269850	76	127	2.34223e-16	69.4849	cd14702	bZIP_plant_GBF1	 - 	cl21462
Q#89 - >BjuB017666	superfamily	389750	76	127	2.34223e-16	69.4849	cl21462	bZIP superfamily	 - 	 - 
Q#89 - >BjuB017666	specific	197664	73	139	1.76091e-12	59.4999	smart00338	BRLZ	 - 	cl21462
Q#89 - >BjuB017666	non-specific	269855	75	120	1.94767e-08	48.4632	cd14707	bZIP_plant_BZIP46	 - 	cl21462
Q#89 - >BjuB017666	non-specific	269834	76	120	6.38505e-08	47.1549	cd14686	bZIP	 - 	cl21462
Q#89 - >BjuB017666	non-specific	269851	76	124	9.55532e-08	46.7992	cd14703	bZIP_plant_RF2	 - 	cl21462
Q#89 - >BjuB017666	non-specific	269833	73	121	5.22626e-07	44.8643	cd12193	bZIP_GCN4	 - 	cl21462
Q#89 - >BjuB017666	non-specific	269853	73	137	9.93267e-07	44.0591	cd14705	bZIP_Zip1	 - 	cl21462
Q#89 - >BjuB017666	non-specific	269847	75	130	2.25639e-06	43.0176	cd14699	bZIP_Fos_like	 - 	cl21462
Q#89 - >BjuB017666	specific	369482	68	120	3.1357e-06	42.6006	pfam07716	bZIP_2	 - 	cl21462
Q#89 - >BjuB017666	non-specific	269871	76	120	5.6997e-06	41.8474	cd14809	bZIP_AUREO-like	 - 	cl21462
Q#89 - >BjuB017666	non-specific	333897	75	115	1.81238e-05	40.8201	pfam00170	bZIP_1	C	cl21462
Q#89 - >BjuB017666	non-specific	269848	76	119	2.95471e-05	39.9556	cd14700	bZIP_ATF6	 - 	cl21462
Q#89 - >BjuB017666	non-specific	269852	76	121	3.73858e-05	39.4798	cd14704	bZIP_HY5-like	 - 	cl21462
Q#89 - >BjuB017666	non-specific	269856	78	122	9.0474e-05	38.8196	cd14708	bZIP_HBP1b-like	 - 	cl21462
Q#89 - >BjuB017666	non-specific	269838	75	120	0.00011008	38.3812	cd14690	bZIP_CREB1	 - 	cl21462
Q#89 - >BjuB017666	non-specific	269842	69	119	0.000273503	37.695	cd14694	bZIP_NFIL3	C	cl21462
Q#89 - >BjuB017666	non-specific	269839	73	137	0.000276355	37.5728	cd14691	bZIP_XBP1	 - 	cl21462
Q#89 - >BjuB017666	non-specific	269835	75	149	0.000588244	36.7376	cd14687	bZIP_ATF2	 - 	cl21462
Q#89 - >BjuB017666	non-specific	269845	75	127	0.00104179	36.207	cd14697	bZIP_Maf	 - 	cl21462
Q#89 - >BjuB017666	non-specific	269861	72	120	0.00121977	35.9067	cd14713	bZIP_CEBPG	 - 	cl21462
Q#89 - >BjuB017666	non-specific	269840	74	126	0.00175853	35.2446	cd14692	bZIP_ATF4	 - 	cl21462
Q#89 - >BjuB017666	non-specific	269874	76	115	0.00605879	33.7268	cd14812	bZIP_u3	C	cl21462
Q#89 - >BjuB017666	non-specific	269873	76	110	0.00790075	33.3481	cd14811	bZIP_u2	C	cl21462
Q#89 - >BjuB017666	non-specific	368498	74	158	0.00970521	35.8721	pfam05557	MAD	C	cl37733
Q#89 - >BjuB017666	superfamily	368498	74	158	0.00970521	35.8721	cl37733	MAD superfamily	C	 - 
Q#90 - >BjuB019686	non-specific	372152	265	351	3.93631e-11	59.7768	pfam12498	bZIP_C	C	cl13879
Q#90 - >BjuB019686	superfamily	372152	265	351	3.93631e-11	59.7768	cl13879	bZIP_C superfamily	C	 - 
Q#90 - >BjuB019686	non-specific	197664	195	257	0.00580615	34.8472	smart00338	BRLZ	 - 	cl21462
Q#90 - >BjuB019686	superfamily	389750	195	257	0.00580615	34.8472	cl21462	bZIP superfamily	 - 	 - 
Q#91 - >BjuB020302	specific	374656	142	269	1.45182e-38	134.965	pfam16596	MFMR_assoc	 - 	cl24974
Q#91 - >BjuB020302	superfamily	374656	142	269	1.45182e-38	134.965	cl24974	MFMR_assoc superfamily	 - 	 - 
Q#91 - >BjuB020302	specific	369512	1	102	3.8481e-32	116.689	pfam07777	MFMR	 - 	cl06693
Q#91 - >BjuB020302	superfamily	369512	1	102	3.8481e-32	116.689	cl06693	MFMR superfamily	 - 	 - 
Q#91 - >BjuB020302	specific	333897	300	363	4.0675e-25	97.0593	pfam00170	bZIP_1	 - 	cl21462
Q#91 - >BjuB020302	superfamily	389750	300	363	4.0675e-25	97.0593	cl21462	bZIP superfamily	 - 	 - 
Q#91 - >BjuB020302	specific	197664	301	364	5.40544e-25	96.4791	smart00338	BRLZ	 - 	cl21462
Q#91 - >BjuB020302	specific	269850	305	355	7.41136e-25	95.6785	cd14702	bZIP_plant_GBF1	 - 	cl21462
Q#91 - >BjuB020302	non-specific	269834	305	356	1.76765e-14	67.1853	cd14686	bZIP	 - 	cl21462
Q#91 - >BjuB020302	non-specific	269839	302	358	4.6141e-14	66.0775	cd14691	bZIP_XBP1	 - 	cl21462
Q#91 - >BjuB020302	non-specific	269847	304	358	7.75826e-12	59.9664	cd14699	bZIP_Fos_like	 - 	cl21462
Q#91 - >BjuB020302	non-specific	269849	302	359	9.48687e-12	59.7926	cd14701	bZIP_BATF	 - 	cl21462
Q#91 - >BjuB020302	non-specific	269855	304	365	1.48506e-11	58.8636	cd14707	bZIP_plant_BZIP46	 - 	cl21462
Q#91 - >BjuB020302	non-specific	269843	304	358	1.6521e-11	59.1029	cd14695	bZIP_HLF	 - 	cl21462
Q#91 - >BjuB020302	non-specific	269833	299	356	4.19096e-11	57.5759	cd12193	bZIP_GCN4	 - 	cl21462
Q#91 - >BjuB020302	non-specific	369482	304	352	1.00845e-10	56.4678	pfam07716	bZIP_2	 - 	cl21462
Q#91 - >BjuB020302	non-specific	269835	304	370	2.11384e-10	55.9976	cd14687	bZIP_ATF2	 - 	cl21462
Q#91 - >BjuB020302	non-specific	269857	304	359	3.55506e-10	55.0301	cd14709	bZIP_CREBL2	 - 	cl21462
Q#91 - >BjuB020302	non-specific	269852	305	362	4.08704e-10	54.8878	cd14704	bZIP_HY5-like	 - 	cl21462
Q#91 - >BjuB020302	non-specific	269874	305	348	1.13315e-08	50.6756	cd14812	bZIP_u3	 - 	cl21462
Q#91 - >BjuB020302	non-specific	269875	304	356	1.41911e-08	50.4463	cd14813	bZIP_BmCbz-like	 - 	cl21462
Q#91 - >BjuB020302	non-specific	373202	297	394	2.04685e-08	53.5453	pfam14662	KASH_CCD	N	cl25920
Q#91 - >BjuB020302	superfamily	373202	297	394	2.04685e-08	53.5453	cl25920	KASH_CCD superfamily	N	 - 
Q#91 - >BjuB020302	non-specific	269848	305	356	2.21385e-08	49.9708	cd14700	bZIP_ATF6	 - 	cl21462
Q#91 - >BjuB020302	non-specific	269851	305	356	2.42656e-08	49.8808	cd14703	bZIP_plant_RF2	 - 	cl21462
Q#91 - >BjuB020302	non-specific	269840	304	358	3.60241e-08	49.497	cd14692	bZIP_ATF4	 - 	cl21462
Q#91 - >BjuB020302	non-specific	269871	305	348	5.31726e-08	48.7809	cd14809	bZIP_AUREO-like	 - 	cl21462
Q#91 - >BjuB020302	non-specific	269838	304	352	7.44175e-08	48.3963	cd14690	bZIP_CREB1	 - 	cl21462
Q#91 - >BjuB020302	non-specific	269836	304	365	3.5976e-07	46.9442	cd14688	bZIP_YAP	 - 	cl21462
Q#91 - >BjuB020302	non-specific	269870	304	358	7.46536e-07	45.9163	cd14722	bZIP_ATF3	 - 	cl21462
Q#91 - >BjuB020302	non-specific	269869	304	358	8.01045e-07	45.8146	cd14721	bZIP_Fos	 - 	cl21462
Q#91 - >BjuB020302	non-specific	269837	304	369	8.28101e-07	45.6038	cd14689	bZIP_CREB3	 - 	cl21462
Q#91 - >BjuB020302	non-specific	269873	305	363	1.16435e-06	44.904	cd14811	bZIP_u2	 - 	cl21462
Q#91 - >BjuB020302	non-specific	369600	308	369	1.81008e-06	46.8318	pfam07926	TPR_MLP1_2	N	cl25510
Q#91 - >BjuB020302	superfamily	369600	308	369	1.81008e-06	46.8318	cl25510	TPR_MLP1_2 superfamily	N	 - 
Q#91 - >BjuB020302	non-specific	269856	302	360	4.32397e-06	43.4419	cd14708	bZIP_HBP1b-like	 - 	cl21462
Q#91 - >BjuB020302	non-specific	372763	302	369	5.36864e-06	45.2461	pfam13863	DUF4200	 - 	cl38441
Q#91 - >BjuB020302	superfamily	372763	302	369	5.36864e-06	45.2461	cl38441	DUF4200 superfamily	 - 	 - 
Q#91 - >BjuB020302	non-specific	269853	306	358	1.17619e-05	42.1331	cd14705	bZIP_Zip1	 - 	cl21462
Q#91 - >BjuB020302	non-specific	269842	304	355	1.87272e-05	41.9322	cd14694	bZIP_NFIL3	 - 	cl21462
Q#91 - >BjuB020302	non-specific	269861	307	367	2.45993e-05	41.6847	cd14713	bZIP_CEBPG	 - 	cl21462
Q#91 - >BjuB020302	non-specific	315477	296	353	3.39746e-05	40.9145	pfam12808	Mto2_bdg	 - 	cl15103
Q#91 - >BjuB020302	superfamily	315477	296	353	3.39746e-05	40.9145	cl15103	Mto2_bdg superfamily	 - 	 - 
Q#91 - >BjuB020302	non-specific	269845	301	358	5.74303e-05	40.8294	cd14697	bZIP_Maf	 - 	cl21462
Q#91 - >BjuB020302	non-specific	275056	297	368	6.11416e-05	43.4581	TIGR04211	SH3_and_anchor	N	cl25512
Q#91 - >BjuB020302	superfamily	275056	297	368	6.11416e-05	43.4581	cl25512	SH3_and_anchor superfamily	N	 - 
Q#91 - >BjuB020302	non-specific	367348	302	359	9.08085e-05	40.7864	pfam03131	bZIP_Maf	N	cl21462
Q#91 - >BjuB020302	non-specific	269872	304	352	0.000103828	39.5516	cd14810	bZIP_u1	 - 	cl21462
Q#91 - >BjuB020302	non-specific	269841	305	367	0.000113291	39.4626	cd14693	bZIP_CEBP	 - 	cl21462
Q#91 - >BjuB020302	non-specific	275056	289	369	0.000138546	42.3025	TIGR04211	SH3_and_anchor	C	cl25512
Q#91 - >BjuB020302	non-specific	269846	302	358	0.000198588	39.1574	cd14698	bZIP_CNC	 - 	cl21462
Q#91 - >BjuB020302	non-specific	269844	304	358	0.0006325	37.5598	cd14696	bZIP_Jun	 - 	cl21462
Q#91 - >BjuB020302	non-specific	274008	308	368	0.000990668	41.1955	TIGR02168	SMC_prok_B	NC	cl37069
Q#91 - >BjuB020302	superfamily	274008	308	368	0.000990668	41.1955	cl37069	SMC_prok_B superfamily	NC	 - 
Q#91 - >BjuB020302	non-specific	373283	299	385	0.00182301	37.1959	pfam14772	NYD-SP28	 - 	cl20695
Q#91 - >BjuB020302	superfamily	373283	299	385	0.00182301	37.1959	cl20695	NYD-SP28 superfamily	 - 	 - 
Q#91 - >BjuB020302	non-specific	226513	297	388	0.00203729	39.5088	COG4026	COG4026	N	cl26606
Q#91 - >BjuB020302	superfamily	226513	297	388	0.00203729	39.5088	cl26606	COG4026 superfamily	N	 - 
Q#91 - >BjuB020302	non-specific	274008	302	398	0.00245323	40.0399	TIGR02168	SMC_prok_B	NC	cl37069
Q#91 - >BjuB020302	non-specific	371603	303	369	0.00345489	37.6823	pfam11559	ADIP	NC	cl23720
Q#91 - >BjuB020302	superfamily	390044	303	369	0.00345489	37.6823	cl23720	RILP-like superfamily	NC	 - 
Q#91 - >BjuB020302	non-specific	269865	304	358	0.00350364	35.8027	cd14717	bZIP_Maf_small	 - 	cl21462
Q#91 - >BjuB020302	non-specific	369013	298	369	0.00380554	39.0447	pfam06637	PV-1	N	cl26957
Q#91 - >BjuB020302	superfamily	369013	298	369	0.00380554	39.0447	cl26957	PV-1 superfamily	N	 - 
Q#91 - >BjuB020302	non-specific	274008	297	369	0.005243	38.8843	TIGR02168	SMC_prok_B	NC	cl37069
Q#91 - >BjuB020302	non-specific	269853	305	366	0.00626976	34.4291	cd14705	bZIP_Zip1	N	cl21462
Q#91 - >BjuB020302	non-specific	375248	301	372	0.00728519	36.463	pfam17675	APG6_N	N	cl39212
Q#91 - >BjuB020302	superfamily	375248	301	372	0.00728519	36.463	cl39212	APG6_N superfamily	N	 - 
Q#91 - >BjuB020302	non-specific	369600	302	369	0.00828707	36.0462	pfam07926	TPR_MLP1_2	C	cl25510
Q#91 - >BjuB020302	non-specific	224117	298	371	0.00913403	38.1568	COG1196	Smc	NC	cl34174
Q#91 - >BjuB020302	superfamily	224117	298	371	0.00913403	38.1568	cl34174	Smc superfamily	NC	 - 
Q#92 - >BjuB020303	specific	269850	83	133	2.44481e-17	71.4109	cd14702	bZIP_plant_GBF1	 - 	cl21462
Q#92 - >BjuB020303	superfamily	389750	83	133	2.44481e-17	71.4109	cl21462	bZIP superfamily	 - 	 - 
Q#92 - >BjuB020303	specific	197664	79	142	1.78862e-16	69.5151	smart00338	BRLZ	 - 	cl21462
Q#92 - >BjuB020303	specific	333897	78	141	5.44959e-16	68.5545	pfam00170	bZIP_1	 - 	cl21462
Q#92 - >BjuB020303	non-specific	269834	83	131	1.08473e-07	46.3845	cd14686	bZIP	 - 	cl21462
Q#92 - >BjuB020303	non-specific	269839	80	136	1.12846e-07	46.4324	cd14691	bZIP_XBP1	 - 	cl21462
Q#92 - >BjuB020303	non-specific	269857	82	137	3.36817e-07	45.0149	cd14709	bZIP_CREBL2	 - 	cl21462
Q#92 - >BjuB020303	non-specific	269835	82	148	1.31273e-06	43.6712	cd14687	bZIP_ATF2	 - 	cl21462
Q#92 - >BjuB020303	non-specific	269849	80	137	2.62921e-06	42.8438	cd14701	bZIP_BATF	 - 	cl21462
Q#92 - >BjuB020303	non-specific	269847	82	136	3.24425e-06	42.6324	cd14699	bZIP_Fos_like	 - 	cl21462
Q#92 - >BjuB020303	non-specific	269855	82	123	4.8338e-06	41.9148	cd14707	bZIP_plant_BZIP46	C	cl21462
Q#92 - >BjuB020303	non-specific	269852	83	140	5.63498e-06	41.791	cd14704	bZIP_HY5-like	 - 	cl21462
Q#92 - >BjuB020303	non-specific	269833	77	134	5.6839e-06	41.7827	cd12193	bZIP_GCN4	 - 	cl21462
Q#92 - >BjuB020303	non-specific	269843	86	131	6.76465e-06	41.7689	cd14695	bZIP_HLF	 - 	cl21462
Q#92 - >BjuB020303	non-specific	369482	82	130	4.87718e-05	39.1338	pfam07716	bZIP_2	 - 	cl21462
Q#92 - >BjuB020303	non-specific	269874	83	126	6.40434e-05	38.7344	cd14812	bZIP_u3	 - 	cl21462
Q#92 - >BjuB020303	non-specific	269851	83	130	6.44744e-05	38.71	cd14703	bZIP_plant_RF2	 - 	cl21462
Q#92 - >BjuB020303	non-specific	269838	82	133	0.000236303	37.2256	cd14690	bZIP_CREB1	 - 	cl21462
Q#92 - >BjuB020303	non-specific	269871	83	126	0.000255341	37.225	cd14809	bZIP_AUREO-like	 - 	cl21462
Q#92 - >BjuB020303	non-specific	269837	81	147	0.000371158	37.1294	cd14689	bZIP_CREB3	 - 	cl21462
Q#92 - >BjuB020303	non-specific	269848	83	134	0.000401751	36.874	cd14700	bZIP_ATF6	 - 	cl21462
Q#92 - >BjuB020303	non-specific	269840	82	136	0.00171749	35.2446	cd14692	bZIP_ATF4	 - 	cl21462
Q#92 - >BjuB020303	non-specific	373202	88	171	0.00504754	35.8261	pfam14662	KASH_CCD	N	cl25920
Q#92 - >BjuB020303	superfamily	373202	88	171	0.00504754	35.8261	cl25920	KASH_CCD superfamily	N	 - 
Q#93 - >BjuB020783	specific	269850	96	141	6.07309e-13	60.6254	cd14702	bZIP_plant_GBF1	 - 	cl21462
Q#93 - >BjuB020783	superfamily	389750	96	141	6.07309e-13	60.6254	cl21462	bZIP superfamily	 - 	 - 
Q#93 - >BjuB020783	specific	197664	96	149	1.88809e-09	51.7959	smart00338	BRLZ	 - 	cl21462
Q#93 - >BjuB020783	non-specific	269834	97	134	5.04385e-06	42.1473	cd14686	bZIP	 - 	cl21462
Q#93 - >BjuB020783	non-specific	333897	96	148	1.19299e-05	41.5905	pfam00170	bZIP_1	 - 	cl21462
Q#93 - >BjuB020783	non-specific	269833	97	135	1.91657e-05	40.6271	cd12193	bZIP_GCN4	 - 	cl21462
Q#93 - >BjuB020783	non-specific	269871	97	134	0.000142257	38.3806	cd14809	bZIP_AUREO-like	 - 	cl21462
Q#93 - >BjuB020783	non-specific	269848	97	152	0.000505922	36.4888	cd14700	bZIP_ATF6	 - 	cl21462
Q#93 - >BjuB020783	non-specific	269855	97	129	0.00175075	35.3664	cd14707	bZIP_plant_BZIP46	C	cl21462
Q#93 - >BjuB020783	non-specific	269851	96	141	0.00276863	34.4728	cd14703	bZIP_plant_RF2	 - 	cl21462
Q#93 - >BjuB020783	non-specific	269853	97	151	0.00281426	34.8143	cd14705	bZIP_Zip1	 - 	cl21462
Q#93 - >BjuB020783	non-specific	269838	97	134	0.00295918	34.5292	cd14690	bZIP_CREB1	 - 	cl21462
Q#93 - >BjuB020783	non-specific	369482	97	134	0.00347177	34.5114	pfam07716	bZIP_2	N	cl21462
Q#94 - >BjuB021273	specific	269855	192	238	1.29025e-15	69.264	cd14707	bZIP_plant_BZIP46	 - 	cl21462
Q#94 - >BjuB021273	superfamily	389750	192	238	1.29025e-15	69.264	cl21462	bZIP superfamily	 - 	 - 
Q#94 - >BjuB021273	specific	197664	193	251	2.20427e-12	60.6555	smart00338	BRLZ	 - 	cl21462
Q#94 - >BjuB021273	non-specific	333897	188	249	5.97265e-12	59.6949	pfam00170	bZIP_1	 - 	cl21462
Q#94 - >BjuB021273	non-specific	269850	193	242	2.1812e-11	57.5438	cd14702	bZIP_plant_GBF1	 - 	cl21462
Q#94 - >BjuB021273	non-specific	269852	193	242	2.47988e-10	54.8878	cd14704	bZIP_HY5-like	 - 	cl21462
Q#94 - >BjuB021273	non-specific	269848	193	238	1.50393e-09	52.6672	cd14700	bZIP_ATF6	 - 	cl21462
Q#94 - >BjuB021273	non-specific	269834	193	243	2.537e-09	51.7773	cd14686	bZIP	 - 	cl21462
Q#94 - >BjuB021273	non-specific	269874	193	232	3.8316e-09	51.446	cd14812	bZIP_u3	C	cl21462
Q#94 - >BjuB021273	non-specific	269838	192	238	2.72406e-07	46.4704	cd14690	bZIP_CREB1	 - 	cl21462
Q#94 - >BjuB021273	non-specific	269835	192	237	3.90793e-07	45.9824	cd14687	bZIP_ATF2	C	cl21462
Q#94 - >BjuB021273	non-specific	269839	194	238	6.30412e-07	45.2768	cd14691	bZIP_XBP1	 - 	cl21462
Q#94 - >BjuB021273	non-specific	369482	188	242	1.06649e-06	44.5266	pfam07716	bZIP_2	 - 	cl21462
Q#94 - >BjuB021273	non-specific	269873	193	232	1.61359e-06	44.1336	cd14811	bZIP_u2	C	cl21462
Q#94 - >BjuB021273	non-specific	269851	193	232	7.25022e-06	42.1768	cd14703	bZIP_plant_RF2	C	cl21462
Q#94 - >BjuB021273	non-specific	269857	195	238	1.20381e-05	41.9333	cd14709	bZIP_CREBL2	 - 	cl21462
Q#94 - >BjuB021273	non-specific	269833	187	237	1.27583e-05	41.7827	cd12193	bZIP_GCN4	 - 	cl21462
Q#94 - >BjuB021273	non-specific	269837	196	251	0.000140896	39.0554	cd14689	bZIP_CREB3	 - 	cl21462
Q#94 - >BjuB021273	non-specific	269840	193	249	0.000234731	38.3262	cd14692	bZIP_ATF4	 - 	cl21462
Q#94 - >BjuB021273	non-specific	269836	191	243	0.00128869	36.1586	cd14688	bZIP_YAP	 - 	cl21462
Q#94 - >BjuB021273	non-specific	269845	193	245	0.00143375	36.207	cd14697	bZIP_Maf	 - 	cl21462
Q#94 - >BjuB021273	non-specific	269871	193	242	0.00172527	35.6842	cd14809	bZIP_AUREO-like	 - 	cl21462
Q#94 - >BjuB021273	non-specific	269849	192	242	0.0039922	34.7546	cd14701	bZIP_BATF	 - 	cl21462
Q#94 - >BjuB021273	non-specific	269842	199	236	0.00555966	34.6134	cd14694	bZIP_NFIL3	C	cl21462
Q#94 - >BjuB021273	non-specific	269843	193	238	0.00616475	34.4501	cd14695	bZIP_HLF	 - 	cl21462
Q#94 - >BjuB021273	non-specific	269847	193	243	0.00722826	34.158	cd14699	bZIP_Fos_like	 - 	cl21462
Q#95 - >BjuB022206	specific	269850	22	72	1.04213e-16	68.7145	cd14702	bZIP_plant_GBF1	 - 	cl21462
Q#95 - >BjuB022206	superfamily	389750	22	72	1.04213e-16	68.7145	cl21462	bZIP superfamily	 - 	 - 
Q#95 - >BjuB022206	specific	197664	19	81	1.51722e-11	55.6479	smart00338	BRLZ	 - 	cl21462
Q#95 - >BjuB022206	non-specific	269855	21	65	1.81046e-11	55.3968	cd14707	bZIP_plant_BZIP46	 - 	cl21462
Q#95 - >BjuB022206	non-specific	333897	21	79	1.30858e-06	43.1313	pfam00170	bZIP_1	 - 	cl21462
Q#95 - >BjuB022206	non-specific	269851	22	67	1.72307e-06	42.1768	cd14703	bZIP_plant_RF2	 - 	cl21462
Q#95 - >BjuB022206	non-specific	269838	21	72	4.26233e-05	38.7664	cd14690	bZIP_CREB1	 - 	cl21462
Q#95 - >BjuB022206	non-specific	269834	22	67	5.12446e-05	38.2953	cd14686	bZIP	 - 	cl21462
Q#95 - >BjuB022206	non-specific	269852	22	65	0.000154103	37.1686	cd14704	bZIP_HY5-like	 - 	cl21462
Q#95 - >BjuB022206	non-specific	269874	22	68	0.000205103	36.8084	cd14812	bZIP_u3	 - 	cl21462
Q#95 - >BjuB022206	non-specific	269833	20	65	0.000397016	36.0047	cd12193	bZIP_GCN4	 - 	cl21462
Q#95 - >BjuB022206	non-specific	269847	21	77	0.000525396	36.084	cd14699	bZIP_Fos_like	 - 	cl21462
Q#95 - >BjuB022206	non-specific	369482	18	70	0.00186726	34.5114	pfam07716	bZIP_2	 - 	cl21462
Q#95 - >BjuB022206	non-specific	269873	22	56	0.00886154	32.5777	cd14811	bZIP_u2	C	cl21462
Q#96 - >BjuB023599	specific	269852	72	120	1.42489e-14	67.2142	cd14704	bZIP_HY5-like	 - 	cl21462
Q#96 - >BjuB023599	superfamily	389750	72	120	1.42489e-14	67.2142	cl21462	bZIP superfamily	 - 	 - 
Q#96 - >BjuB023599	non-specific	269834	72	127	5.32365e-11	57.1701	cd14686	bZIP	 - 	cl21462
Q#96 - >BjuB023599	specific	197664	72	128	7.75608e-11	57.1887	smart00338	BRLZ	 - 	cl21462
Q#96 - >BjuB023599	non-specific	269851	72	120	4.15857e-10	54.8884	cd14703	bZIP_plant_RF2	 - 	cl21462
Q#96 - >BjuB023599	non-specific	269874	72	134	2.22489e-09	52.6016	cd14812	bZIP_u3	 - 	cl21462
Q#96 - >BjuB023599	non-specific	269837	72	125	5.06279e-09	52.1522	cd14689	bZIP_CREB3	 - 	cl21462
Q#96 - >BjuB023599	non-specific	269873	72	108	5.67133e-09	51.4524	cd14811	bZIP_u2	C	cl21462
Q#96 - >BjuB023599	non-specific	269848	72	126	1.36696e-08	50.356	cd14700	bZIP_ATF6	 - 	cl21462
Q#96 - >BjuB023599	non-specific	269835	75	128	1.83456e-08	50.2196	cd14687	bZIP_ATF2	 - 	cl21462
Q#96 - >BjuB023599	non-specific	269871	75	129	5.05225e-08	48.7809	cd14809	bZIP_AUREO-like	 - 	cl21462
Q#96 - >BjuB023599	non-specific	333897	72	125	1.26761e-07	48.1389	pfam00170	bZIP_1	 - 	cl21462
Q#96 - >BjuB023599	non-specific	269850	72	129	7.40435e-07	45.6026	cd14702	bZIP_plant_GBF1	 - 	cl21462
Q#96 - >BjuB023599	non-specific	369482	71	113	5.03112e-06	43.371	pfam07716	bZIP_2	 - 	cl21462
Q#96 - >BjuB023599	non-specific	269857	71	108	9.21548e-06	42.7037	cd14709	bZIP_CREBL2	C	cl21462
Q#96 - >BjuB023599	non-specific	269872	72	119	2.27961e-05	41.4776	cd14810	bZIP_u1	 - 	cl21462
Q#96 - >BjuB023599	non-specific	269858	72	120	5.31393e-05	40.2414	cd14710	bZIP_HAC1-like	 - 	cl21462
Q#96 - >BjuB023599	non-specific	269836	72	125	0.000107579	40.0106	cd14688	bZIP_YAP	 - 	cl21462
Q#96 - >BjuB023599	non-specific	269853	75	123	0.000125385	39.4367	cd14705	bZIP_Zip1	 - 	cl21462
Q#96 - >BjuB023599	non-specific	269855	72	125	0.000137307	39.2184	cd14707	bZIP_plant_BZIP46	C	cl21462
Q#96 - >BjuB023599	non-specific	269838	71	112	0.000142414	39.1516	cd14690	bZIP_CREB1	 - 	cl21462
Q#96 - >BjuB023599	non-specific	269854	75	108	0.000454704	37.6191	cd14706	bZIP_CREBZF	C	cl21462
Q#96 - >BjuB023599	non-specific	269833	75	119	0.000455529	37.9307	cd12193	bZIP_GCN4	 - 	cl21462
Q#96 - >BjuB023599	non-specific	269839	72	129	0.000492176	37.958	cd14691	bZIP_XBP1	 - 	cl21462
Q#96 - >BjuB023599	non-specific	269856	72	108	0.000566353	37.664	cd14708	bZIP_HBP1b-like	C	cl21462
Q#96 - >BjuB023599	non-specific	269847	71	127	0.00309769	35.6988	cd14699	bZIP_Fos_like	 - 	cl21462
Q#97 - >BjuB023986	specific	269852	84	133	1.88271e-12	57.9694	cd14704	bZIP_HY5-like	 - 	cl21462
Q#97 - >BjuB023986	superfamily	389750	84	133	1.88271e-12	57.9694	cl21462	bZIP superfamily	 - 	 - 
Q#97 - >BjuB023986	non-specific	269835	84	141	4.69909e-09	49.4492	cd14687	bZIP_ATF2	 - 	cl21462
Q#97 - >BjuB023986	non-specific	269851	84	133	9.01329e-08	46.0288	cd14703	bZIP_plant_RF2	 - 	cl21462
Q#97 - >BjuB023986	specific	197664	84	139	1.53557e-07	45.6328	smart00338	BRLZ	 - 	cl21462
Q#97 - >BjuB023986	non-specific	269837	85	139	5.06724e-07	44.063	cd14689	bZIP_CREB3	 - 	cl21462
Q#97 - >BjuB023986	non-specific	269858	85	133	1.49821e-06	42.9378	cd14710	bZIP_HAC1-like	 - 	cl21462
Q#97 - >BjuB023986	non-specific	269838	84	130	2.07115e-06	42.6184	cd14690	bZIP_CREB1	 - 	cl21462
Q#97 - >BjuB023986	non-specific	269834	84	133	7.09205e-06	40.9917	cd14686	bZIP	 - 	cl21462
Q#97 - >BjuB023986	non-specific	269874	85	118	1.69636e-05	39.89	cd14812	bZIP_u3	C	cl21462
Q#97 - >BjuB023986	non-specific	269872	84	132	2.17684e-05	39.5516	cd14810	bZIP_u1	 - 	cl21462
Q#97 - >BjuB023986	non-specific	269839	85	136	5.33123e-05	38.7284	cd14691	bZIP_XBP1	 - 	cl21462
Q#97 - >BjuB023986	non-specific	269873	84	120	0.00012335	37.5853	cd14811	bZIP_u2	C	cl21462
Q#97 - >BjuB023986	non-specific	333897	77	137	0.000208444	37.3533	pfam00170	bZIP_1	 - 	cl21462
Q#97 - >BjuB023986	non-specific	269847	81	139	0.000722214	35.6988	cd14699	bZIP_Fos_like	 - 	cl21462
Q#97 - >BjuB023986	non-specific	269848	83	139	0.000946912	35.3332	cd14700	bZIP_ATF6	 - 	cl21462
Q#97 - >BjuB023986	non-specific	269855	81	142	0.00163283	34.596	cd14707	bZIP_plant_BZIP46	 - 	cl21462
Q#97 - >BjuB023986	non-specific	369482	88	131	0.00187897	34.5114	pfam07716	bZIP_2	 - 	cl21462
Q#97 - >BjuB023986	non-specific	269850	84	131	0.00324825	33.6614	cd14702	bZIP_plant_GBF1	 - 	cl21462
Q#97 - >BjuB023986	non-specific	269857	81	135	0.00394091	33.8441	cd14709	bZIP_CREBL2	 - 	cl21462
Q#97 - >BjuB023986	non-specific	269836	84	139	0.00394355	33.8474	cd14688	bZIP_YAP	 - 	cl21462
Q#97 - >BjuB023986	non-specific	269833	84	132	0.00464756	33.3083	cd12193	bZIP_GCN4	 - 	cl21462
Q#98 - >BjuB025396	specific	269855	334	386	1.19495e-23	93.1464	cd14707	bZIP_plant_BZIP46	 - 	cl21462
Q#98 - >BjuB025396	superfamily	389750	334	386	1.19495e-23	93.1464	cl21462	bZIP superfamily	 - 	 - 
Q#98 - >BjuB025396	specific	197664	333	383	1.73641e-14	67.5891	smart00338	BRLZ	 - 	cl21462
Q#98 - >BjuB025396	non-specific	269834	335	383	1.34349e-12	61.7925	cd14686	bZIP	 - 	cl21462
Q#98 - >BjuB025396	non-specific	269850	335	385	6.93711e-12	59.855	cd14702	bZIP_plant_GBF1	 - 	cl21462
Q#98 - >BjuB025396	non-specific	333897	334	384	3.69615e-10	55.4577	pfam00170	bZIP_1	 - 	cl21462
Q#98 - >BjuB025396	non-specific	269848	335	383	5.32442e-10	54.5932	cd14700	bZIP_ATF6	 - 	cl21462
Q#98 - >BjuB025396	non-specific	269874	335	375	7.47312e-10	54.1424	cd14812	bZIP_u3	C	cl21462
Q#98 - >BjuB025396	non-specific	369482	333	381	4.84284e-09	51.8454	pfam07716	bZIP_2	 - 	cl21462
Q#98 - >BjuB025396	non-specific	269852	335	377	9.04922e-09	51.0358	cd14704	bZIP_HY5-like	 - 	cl21462
Q#98 - >BjuB025396	non-specific	269856	337	384	2.08871e-08	49.9903	cd14708	bZIP_HBP1b-like	 - 	cl21462
Q#98 - >BjuB025396	non-specific	269833	332	387	5.73553e-08	48.7163	cd12193	bZIP_GCN4	 - 	cl21462
Q#98 - >BjuB025396	non-specific	269851	335	387	9.87549e-08	48.34	cd14703	bZIP_plant_RF2	 - 	cl21462
Q#98 - >BjuB025396	non-specific	269839	333	380	1.59032e-07	47.588	cd14691	bZIP_XBP1	 - 	cl21462
Q#98 - >BjuB025396	non-specific	269835	334	397	2.05526e-07	47.5232	cd14687	bZIP_ATF2	 - 	cl21462
Q#98 - >BjuB025396	non-specific	269847	334	388	4.80759e-07	46.4844	cd14699	bZIP_Fos_like	 - 	cl21462
Q#98 - >BjuB025396	non-specific	269838	334	374	4.85387e-07	46.4704	cd14690	bZIP_CREB1	C	cl21462
Q#98 - >BjuB025396	non-specific	269837	334	377	1.12663e-06	45.6038	cd14689	bZIP_CREB3	C	cl21462
Q#98 - >BjuB025396	non-specific	269857	338	381	1.37915e-06	45.0149	cd14709	bZIP_CREBL2	 - 	cl21462
Q#98 - >BjuB025396	non-specific	269873	335	376	1.72762e-06	44.5188	cd14811	bZIP_u2	C	cl21462
Q#98 - >BjuB025396	non-specific	269840	333	397	3.99933e-06	44.1042	cd14692	bZIP_ATF4	 - 	cl21462
Q#98 - >BjuB025396	non-specific	269869	334	388	6.79802e-05	40.4218	cd14721	bZIP_Fos	 - 	cl21462
Q#98 - >BjuB025396	non-specific	269836	333	388	0.0002285	38.855	cd14688	bZIP_YAP	 - 	cl21462
Q#98 - >BjuB025396	non-specific	269872	333	375	0.000252215	38.396	cd14810	bZIP_u1	C	cl21462
Q#98 - >BjuB025396	non-specific	269853	333	377	0.000379217	38.2811	cd14705	bZIP_Zip1	C	cl21462
Q#98 - >BjuB025396	non-specific	269871	333	381	0.000396982	37.9954	cd14809	bZIP_AUREO-like	 - 	cl21462
Q#98 - >BjuB025396	non-specific	269858	334	383	0.000612363	37.545	cd14710	bZIP_HAC1-like	 - 	cl21462
Q#98 - >BjuB025396	non-specific	269875	335	386	0.000849308	36.9643	cd14813	bZIP_BmCbz-like	 - 	cl21462
Q#98 - >BjuB025396	non-specific	269845	329	376	0.00110016	37.3626	cd14697	bZIP_Maf	 - 	cl21462
Q#98 - >BjuB025396	non-specific	367348	329	380	0.00117426	37.7048	pfam03131	bZIP_Maf	N	cl21462
Q#98 - >BjuB025396	non-specific	269870	334	386	0.00179628	36.2863	cd14722	bZIP_ATF3	 - 	cl21462
Q#98 - >BjuB025396	non-specific	375164	333	427	0.00259065	40.1069	pfam17380	DUF5401	NC	cl38662
Q#98 - >BjuB025396	superfamily	375164	333	427	0.00259065	40.1069	cl38662	DUF5401 superfamily	NC	 - 
Q#98 - >BjuB025396	non-specific	269854	338	381	0.00296914	35.6931	cd14706	bZIP_CREBZF	 - 	cl21462
Q#98 - >BjuB025396	non-specific	269846	337	387	0.00527732	35.3054	cd14698	bZIP_CNC	 - 	cl21462
Q#98 - >BjuB025396	non-specific	269849	333	383	0.00792212	34.3694	cd14701	bZIP_BATF	 - 	cl21462
Q#99 - >BjuB026462	specific	269851	198	247	3.26746e-21	85.7044	cd14703	bZIP_plant_RF2	 - 	cl21462
Q#99 - >BjuB026462	superfamily	389750	198	247	3.26746e-21	85.7044	cl21462	bZIP superfamily	 - 	 - 
Q#99 - >BjuB026462	specific	197664	195	257	1.30224e-12	62.1963	smart00338	BRLZ	 - 	cl21462
Q#99 - >BjuB026462	non-specific	269852	198	247	1.58763e-07	47.569	cd14704	bZIP_HY5-like	 - 	cl21462
Q#99 - >BjuB026462	non-specific	269850	198	246	3.9856e-07	46.373	cd14702	bZIP_plant_GBF1	 - 	cl21462
Q#99 - >BjuB026462	non-specific	269834	197	246	2.67879e-06	44.0733	cd14686	bZIP	 - 	cl21462
Q#99 - >BjuB026462	non-specific	333897	197	244	8.57119e-06	42.7461	pfam00170	bZIP_1	C	cl21462
Q#99 - >BjuB026462	non-specific	269855	197	246	1.77395e-05	41.5296	cd14707	bZIP_plant_BZIP46	 - 	cl21462
Q#99 - >BjuB026462	non-specific	269838	197	245	1.87646e-05	41.4628	cd14690	bZIP_CREB1	 - 	cl21462
Q#99 - >BjuB026462	non-specific	369482	195	247	5.52169e-05	40.2894	pfam07716	bZIP_2	 - 	cl21462
Q#99 - >BjuB026462	non-specific	269833	197	249	0.000408152	37.9307	cd12193	bZIP_GCN4	 - 	cl21462
Q#99 - >BjuB026462	non-specific	368153	222	281	0.000450492	41.5016	pfam04849	HAP1_N	N	cl25919
Q#99 - >BjuB026462	superfamily	368153	222	281	0.000450492	41.5016	cl25919	HAP1_N superfamily	N	 - 
Q#99 - >BjuB026462	non-specific	275056	207	291	0.000973759	39.9913	TIGR04211	SH3_and_anchor	N	cl25512
Q#99 - >BjuB026462	superfamily	275056	207	291	0.000973759	39.9913	cl25512	SH3_and_anchor superfamily	N	 - 
Q#99 - >BjuB026462	non-specific	269835	197	245	0.00142042	36.3524	cd14687	bZIP_ATF2	C	cl21462
Q#99 - >BjuB026462	non-specific	269874	198	241	0.00149517	36.038	cd14812	bZIP_u3	 - 	cl21462
Q#99 - >BjuB026462	non-specific	274008	197	298	0.00324595	39.6547	TIGR02168	SMC_prok_B	NC	cl37069
Q#99 - >BjuB026462	superfamily	274008	197	298	0.00324595	39.6547	cl37069	SMC_prok_B superfamily	NC	 - 
Q#99 - >BjuB026462	non-specific	269836	195	258	0.00404991	35.3882	cd14688	bZIP_YAP	 - 	cl21462
Q#99 - >BjuB026462	non-specific	378764	222	288	0.00458076	37.9779	pfam11932	DUF3450	C	cl26418
Q#99 - >BjuB026462	superfamily	378764	222	288	0.00458076	37.9779	cl26418	DUF3450 superfamily	C	 - 
Q#99 - >BjuB026462	non-specific	370001	222	288	0.00735472	36.826	pfam08614	ATG16	NC	cl25514
Q#99 - >BjuB026462	superfamily	370001	222	288	0.00735472	36.826	cl25514	ATG16 superfamily	NC	 - 
Q#99 - >BjuB026462	non-specific	274008	181	288	0.00869842	38.1139	TIGR02168	SMC_prok_B	NC	cl37069
Q#100 - >BjuB026592	specific	269850	141	191	2.8648e-18	74.8777	cd14702	bZIP_plant_GBF1	 - 	cl21462
Q#100 - >BjuB026592	superfamily	389750	141	191	2.8648e-18	74.8777	cl21462	bZIP superfamily	 - 	 - 
Q#100 - >BjuB026592	specific	197664	140	199	4.97797e-16	69.1299	smart00338	BRLZ	 - 	cl21462
Q#100 - >BjuB026592	specific	333897	141	199	9.09813e-16	68.5545	pfam00170	bZIP_1	 - 	cl21462
Q#100 - >BjuB026592	non-specific	269839	142	194	9.45688e-10	52.5955	cd14691	bZIP_XBP1	 - 	cl21462
Q#100 - >BjuB026592	non-specific	374656	44	76	2.25998e-09	53.6881	pfam16596	MFMR_assoc	C	cl24974
Q#100 - >BjuB026592	superfamily	374656	44	76	2.25998e-09	53.6881	cl24974	MFMR_assoc superfamily	C	 - 
Q#100 - >BjuB026592	non-specific	269834	141	192	3.13319e-09	51.0069	cd14686	bZIP	 - 	cl21462
Q#100 - >BjuB026592	non-specific	269843	141	194	5.16333e-09	50.6285	cd14695	bZIP_HLF	 - 	cl21462
Q#100 - >BjuB026592	non-specific	269855	141	196	2.4399e-08	48.4632	cd14707	bZIP_plant_BZIP46	 - 	cl21462
Q#100 - >BjuB026592	non-specific	269849	141	195	5.54187e-08	47.8514	cd14701	bZIP_BATF	 - 	cl21462
Q#100 - >BjuB026592	non-specific	269847	141	194	6.73232e-07	44.9436	cd14699	bZIP_Fos_like	 - 	cl21462
Q#100 - >BjuB026592	non-specific	269835	141	194	9.46236e-07	44.4416	cd14687	bZIP_ATF2	 - 	cl21462
Q#100 - >BjuB026592	non-specific	369482	139	188	1.14236e-06	44.1414	pfam07716	bZIP_2	 - 	cl21462
Q#100 - >BjuB026592	non-specific	269857	144	195	1.8113e-06	43.4741	cd14709	bZIP_CREBL2	 - 	cl21462
Q#100 - >BjuB026592	non-specific	269848	141	192	4.27276e-06	42.2668	cd14700	bZIP_ATF6	 - 	cl21462
Q#100 - >BjuB026592	non-specific	269833	140	192	6.6802e-06	41.7827	cd12193	bZIP_GCN4	 - 	cl21462
Q#100 - >BjuB026592	non-specific	269852	141	190	9.23263e-06	41.4058	cd14704	bZIP_HY5-like	 - 	cl21462
Q#100 - >BjuB026592	non-specific	269851	141	192	9.60928e-06	41.4064	cd14703	bZIP_plant_RF2	 - 	cl21462
Q#100 - >BjuB026592	non-specific	269875	140	192	1.9787e-05	40.4311	cd14813	bZIP_BmCbz-like	 - 	cl21462
Q#100 - >BjuB026592	non-specific	269840	141	194	2.67197e-05	40.6374	cd14692	bZIP_ATF4	 - 	cl21462
Q#100 - >BjuB026592	non-specific	269838	141	188	4.30162e-05	39.922	cd14690	bZIP_CREB1	 - 	cl21462
Q#100 - >BjuB026592	non-specific	269869	141	194	6.09714e-05	39.6514	cd14721	bZIP_Fos	 - 	cl21462
Q#100 - >BjuB026592	non-specific	269874	141	184	6.80068e-05	39.1196	cd14812	bZIP_u3	 - 	cl21462
Q#100 - >BjuB026592	non-specific	269842	144	191	0.000196307	38.0802	cd14694	bZIP_NFIL3	 - 	cl21462
Q#100 - >BjuB026592	non-specific	269871	141	184	0.000240123	37.6102	cd14809	bZIP_AUREO-like	 - 	cl21462
Q#100 - >BjuB026592	non-specific	274008	139	196	0.000834112	39.6547	TIGR02168	SMC_prok_B	NC	cl37069
Q#100 - >BjuB026592	superfamily	274008	139	196	0.000834112	39.6547	cl37069	SMC_prok_B superfamily	NC	 - 
Q#100 - >BjuB026592	non-specific	269870	141	194	0.00117625	35.9011	cd14722	bZIP_ATF3	 - 	cl21462
Q#100 - >BjuB026592	non-specific	269853	140	194	0.00235093	34.8143	cd14705	bZIP_Zip1	 - 	cl21462
Q#100 - >BjuB026592	non-specific	269844	142	194	0.00280844	34.8634	cd14696	bZIP_Jun	 - 	cl21462
Q#100 - >BjuB026592	non-specific	315477	140	189	0.00289616	34.7513	pfam12808	Mto2_bdg	 - 	cl15103
Q#100 - >BjuB026592	superfamily	315477	140	189	0.00289616	34.7513	cl15103	Mto2_bdg superfamily	 - 	 - 
Q#100 - >BjuB026592	non-specific	269861	138	194	0.00382212	34.3659	cd14713	bZIP_CEBPG	 - 	cl21462
Q#100 - >BjuB026592	non-specific	269856	143	196	0.00823727	33.4268	cd14708	bZIP_HBP1b-like	 - 	cl21462
Q#101 - >BjuB027387	specific	269850	86	134	1.2976e-16	69.4849	cd14702	bZIP_plant_GBF1	 - 	cl21462
Q#101 - >BjuB027387	superfamily	389750	86	134	1.2976e-16	69.4849	cl21462	bZIP superfamily	 - 	 - 
Q#101 - >BjuB027387	specific	197664	83	145	5.39825e-11	55.2627	smart00338	BRLZ	 - 	cl21462
Q#101 - >BjuB027387	non-specific	269855	85	122	1.79327e-09	50.7744	cd14707	bZIP_plant_BZIP46	C	cl21462
Q#101 - >BjuB027387	non-specific	269874	86	122	1.27003e-06	43.3568	cd14812	bZIP_u3	C	cl21462
Q#101 - >BjuB027387	non-specific	333897	85	144	1.79212e-06	43.1313	pfam00170	bZIP_1	 - 	cl21462
Q#101 - >BjuB027387	non-specific	269838	85	134	1.61256e-05	40.3072	cd14690	bZIP_CREB1	 - 	cl21462
Q#101 - >BjuB027387	non-specific	269834	86	134	7.59559e-05	38.2953	cd14686	bZIP	 - 	cl21462
Q#101 - >BjuB027387	non-specific	269851	88	131	0.000120585	37.9396	cd14703	bZIP_plant_RF2	 - 	cl21462
Q#101 - >BjuB027387	non-specific	269833	84	122	0.000200949	37.5455	cd12193	bZIP_GCN4	C	cl21462
Q#101 - >BjuB027387	non-specific	269852	86	122	0.000303338	36.7834	cd14704	bZIP_HY5-like	C	cl21462
Q#101 - >BjuB027387	non-specific	369482	83	129	0.000389891	36.4374	pfam07716	bZIP_2	 - 	cl21462
Q#101 - >BjuB027387	non-specific	269873	86	138	0.00187953	34.8889	cd14811	bZIP_u2	 - 	cl21462
Q#101 - >BjuB027387	non-specific	269839	83	131	0.00250986	34.4912	cd14691	bZIP_XBP1	 - 	cl21462
Q#101 - >BjuB027387	non-specific	269856	88	119	0.00343484	34.1972	cd14708	bZIP_HBP1b-like	C	cl21462
Q#102 - >BjuB027759	specific	269850	59	106	6.74736e-15	64.4774	cd14702	bZIP_plant_GBF1	 - 	cl21462
Q#102 - >BjuB027759	superfamily	389750	59	106	6.74736e-15	64.4774	cl21462	bZIP superfamily	 - 	 - 
Q#102 - >BjuB027759	specific	197664	55	116	1.82941e-09	50.6403	smart00338	BRLZ	 - 	cl21462
Q#102 - >BjuB027759	non-specific	269855	57	101	3.71886e-08	46.9224	cd14707	bZIP_plant_BZIP46	 - 	cl21462
Q#102 - >BjuB027759	non-specific	333897	57	116	8.62195e-06	41.2053	pfam00170	bZIP_1	 - 	cl21462
Q#102 - >BjuB027759	non-specific	269874	59	97	3.40718e-05	39.1196	cd14812	bZIP_u3	C	cl21462
Q#102 - >BjuB027759	non-specific	269851	60	109	4.59236e-05	38.71	cd14703	bZIP_plant_RF2	 - 	cl21462
Q#102 - >BjuB027759	non-specific	269833	65	97	0.000215649	37.1603	cd12193	bZIP_GCN4	C	cl21462
Q#102 - >BjuB027759	non-specific	269838	57	106	0.00053487	36.07	cd14690	bZIP_CREB1	 - 	cl21462
Q#102 - >BjuB027759	non-specific	269852	59	97	0.000573036	36.013	cd14704	bZIP_HY5-like	C	cl21462
Q#102 - >BjuB027759	non-specific	269834	59	106	0.00120483	34.8285	cd14686	bZIP	 - 	cl21462
Q#102 - >BjuB027759	non-specific	269839	55	103	0.00124375	35.2616	cd14691	bZIP_XBP1	 - 	cl21462
Q#102 - >BjuB027759	non-specific	373721	89	148	0.00628893	35.4045	pfam15294	Leu_zip	NC	cl25516
Q#102 - >BjuB027759	superfamily	373721	89	148	0.00628893	35.4045	cl25516	Leu_zip superfamily	NC	 - 
Q#102 - >BjuB027759	non-specific	269871	59	105	0.00645868	32.9878	cd14809	bZIP_AUREO-like	 - 	cl21462
Q#102 - >BjuB027759	non-specific	269856	60	91	0.00654769	33.0416	cd14708	bZIP_HBP1b-like	C	cl21462
Q#102 - >BjuB027759	non-specific	369482	55	101	0.00660823	32.9706	pfam07716	bZIP_2	 - 	cl21462
Q#103 - >BjuB028673	specific	269850	30	81	2.48502e-22	84.1225	cd14702	bZIP_plant_GBF1	 - 	cl21462
Q#103 - >BjuB028673	superfamily	389750	30	81	2.48502e-22	84.1225	cl21462	bZIP superfamily	 - 	 - 
Q#103 - >BjuB028673	specific	197664	27	88	8.59999e-18	72.9819	smart00338	BRLZ	 - 	cl21462
Q#103 - >BjuB028673	non-specific	269855	29	71	3.64478e-11	55.3968	cd14707	bZIP_plant_BZIP46	C	cl21462
Q#103 - >BjuB028673	non-specific	269834	30	68	5.44873e-10	52.1625	cd14686	bZIP	C	cl21462
Q#103 - >BjuB028673	non-specific	333897	28	88	2.02025e-09	51.2205	pfam00170	bZIP_1	 - 	cl21462
Q#103 - >BjuB028673	non-specific	269874	30	68	8.03697e-09	49.1348	cd14812	bZIP_u3	C	cl21462
Q#103 - >BjuB028673	non-specific	269833	27	68	9.86062e-09	49.1015	cd12193	bZIP_GCN4	C	cl21462
Q#103 - >BjuB028673	non-specific	269852	30	99	1.61801e-07	45.643	cd14704	bZIP_HY5-like	 - 	cl21462
Q#103 - >BjuB028673	non-specific	269851	30	100	2.72468e-07	45.2584	cd14703	bZIP_plant_RF2	 - 	cl21462
Q#103 - >BjuB028673	non-specific	369482	27	70	7.22592e-07	44.1414	pfam07716	bZIP_2	 - 	cl21462
Q#103 - >BjuB028673	non-specific	269848	30	69	1.18155e-06	43.4224	cd14700	bZIP_ATF6	C	cl21462
Q#103 - >BjuB028673	non-specific	269838	29	66	2.17064e-06	42.6184	cd14690	bZIP_CREB1	C	cl21462
Q#103 - >BjuB028673	non-specific	269873	30	81	6.06947e-06	41.4373	cd14811	bZIP_u2	 - 	cl21462
Q#103 - >BjuB028673	non-specific	269847	29	97	8.73987e-06	41.0916	cd14699	bZIP_Fos_like	 - 	cl21462
Q#103 - >BjuB028673	non-specific	269836	28	90	0.000189428	37.6994	cd14688	bZIP_YAP	 - 	cl21462
Q#103 - >BjuB028673	non-specific	269856	32	62	0.000207648	37.2788	cd14708	bZIP_HBP1b-like	C	cl21462
Q#103 - >BjuB028673	non-specific	269849	27	80	0.000244659	37.451	cd14701	bZIP_BATF	 - 	cl21462
Q#103 - >BjuB028673	non-specific	269839	31	73	0.000349316	36.8024	cd14691	bZIP_XBP1	C	cl21462
Q#103 - >BjuB028673	non-specific	269854	32	69	0.000666258	36.0783	cd14706	bZIP_CREBZF	C	cl21462
Q#103 - >BjuB028673	non-specific	269871	28	68	0.000725675	36.0694	cd14809	bZIP_AUREO-like	C	cl21462
Q#103 - >BjuB028673	non-specific	269835	30	68	0.000795425	35.9672	cd14687	bZIP_ATF2	C	cl21462
Q#103 - >BjuB028673	non-specific	269840	28	68	0.00110088	35.6298	cd14692	bZIP_ATF4	C	cl21462
Q#103 - >BjuB028673	non-specific	269872	30	68	0.00155452	34.9292	cd14810	bZIP_u1	 - 	cl21462
Q#103 - >BjuB028673	non-specific	269858	29	69	0.00237087	34.4634	cd14710	bZIP_HAC1-like	C	cl21462
Q#103 - >BjuB028673	non-specific	269842	28	69	0.00655316	33.4578	cd14694	bZIP_NFIL3	C	cl21462
Q#104 - >BjuB028919	specific	269852	89	140	2.40932e-19	81.0814	cd14704	bZIP_HY5-like	 - 	cl21462
Q#104 - >BjuB028919	superfamily	389750	89	140	2.40932e-19	81.0814	cl21462	bZIP superfamily	 - 	 - 
Q#104 - >BjuB028919	specific	197664	88	143	2.99488e-13	64.5075	smart00338	BRLZ	 - 	cl21462
Q#104 - >BjuB028919	non-specific	269874	89	122	2.57094e-12	61.4612	cd14812	bZIP_u3	C	cl21462
Q#104 - >BjuB028919	non-specific	269873	89	130	3.67434e-12	60.6972	cd14811	bZIP_u2	C	cl21462
Q#104 - >BjuB028919	non-specific	269835	88	146	1.53576e-11	59.4644	cd14687	bZIP_ATF2	 - 	cl21462
Q#104 - >BjuB028919	non-specific	269834	89	140	2.81358e-11	58.3257	cd14686	bZIP	 - 	cl21462
Q#104 - >BjuB028919	non-specific	269848	89	143	5.71771e-11	57.2896	cd14700	bZIP_ATF6	 - 	cl21462
Q#104 - >BjuB028919	non-specific	269851	90	140	6.77659e-11	57.1996	cd14703	bZIP_plant_RF2	 - 	cl21462
Q#104 - >BjuB028919	non-specific	269838	88	150	1.90113e-10	56.1003	cd14690	bZIP_CREB1	 - 	cl21462
Q#104 - >BjuB028919	non-specific	333897	88	143	6.59025e-10	54.6873	pfam00170	bZIP_1	 - 	cl21462
Q#104 - >BjuB028919	non-specific	269837	88	143	7.24191e-08	49.0706	cd14689	bZIP_CREB3	 - 	cl21462
Q#104 - >BjuB028919	non-specific	269850	89	148	3.59254e-07	46.7582	cd14702	bZIP_plant_GBF1	 - 	cl21462
Q#104 - >BjuB028919	non-specific	269836	88	143	5.35054e-07	46.559	cd14688	bZIP_YAP	 - 	cl21462
Q#104 - >BjuB028919	non-specific	269871	89	146	5.66986e-06	43.3882	cd14809	bZIP_AUREO-like	 - 	cl21462
Q#104 - >BjuB028919	non-specific	269872	91	139	7.68077e-06	43.0184	cd14810	bZIP_u1	 - 	cl21462
Q#104 - >BjuB028919	non-specific	369482	88	143	1.04396e-05	42.6006	pfam07716	bZIP_2	 - 	cl21462
Q#104 - >BjuB028919	non-specific	269856	92	121	2.043e-05	41.9011	cd14708	bZIP_HBP1b-like	C	cl21462
Q#104 - >BjuB028919	non-specific	269847	88	144	4.06112e-05	41.0916	cd14699	bZIP_Fos_like	 - 	cl21462
Q#104 - >BjuB028919	non-specific	269855	88	122	6.15267e-05	40.374	cd14707	bZIP_plant_BZIP46	C	cl21462
Q#104 - >BjuB028919	non-specific	269833	88	128	6.4521e-05	40.2419	cd12193	bZIP_GCN4	C	cl21462
Q#104 - >BjuB028919	non-specific	269857	88	128	0.000117957	39.6221	cd14709	bZIP_CREBL2	C	cl21462
Q#104 - >BjuB028919	non-specific	269844	90	146	0.000178491	39.4858	cd14696	bZIP_Jun	 - 	cl21462
Q#104 - >BjuB028919	non-specific	269858	89	140	0.000257124	38.7006	cd14710	bZIP_HAC1-like	 - 	cl21462
Q#104 - >BjuB028919	non-specific	269854	95	123	0.000417513	38.0043	cd14706	bZIP_CREBZF	C	cl21462
Q#104 - >BjuB028919	non-specific	269853	88	143	0.000800466	37.5107	cd14705	bZIP_Zip1	 - 	cl21462
Q#104 - >BjuB028919	non-specific	269845	88	138	0.00110232	37.3626	cd14697	bZIP_Maf	 - 	cl21462
Q#104 - >BjuB028919	non-specific	269839	92	145	0.00436083	35.2616	cd14691	bZIP_XBP1	 - 	cl21462
Q#104 - >BjuB028919	non-specific	269869	88	128	0.00441016	35.4142	cd14721	bZIP_Fos	C	cl21462
Q#105 - >BjuB029839	specific	269850	43	93	6.16892e-18	75.2629	cd14702	bZIP_plant_GBF1	 - 	cl21462
Q#105 - >BjuB029839	superfamily	389750	43	93	6.16892e-18	75.2629	cl21462	bZIP superfamily	 - 	 - 
Q#105 - >BjuB029839	specific	197664	41	102	8.30747e-16	69.9003	smart00338	BRLZ	 - 	cl21462
Q#105 - >BjuB029839	non-specific	269834	43	87	8.02673e-13	61.4073	cd14686	bZIP	 - 	cl21462
Q#105 - >BjuB029839	non-specific	269871	41	82	3.71068e-09	51.4773	cd14809	bZIP_AUREO-like	C	cl21462
Q#105 - >BjuB029839	non-specific	269838	42	95	8.86761e-09	50.3223	cd14690	bZIP_CREB1	 - 	cl21462
Q#105 - >BjuB029839	non-specific	269855	42	80	4.27876e-08	48.4632	cd14707	bZIP_plant_BZIP46	C	cl21462
Q#105 - >BjuB029839	non-specific	333897	42	101	4.82608e-08	48.5241	pfam00170	bZIP_1	 - 	cl21462
Q#105 - >BjuB029839	non-specific	269852	43	86	6.8174e-08	47.9542	cd14704	bZIP_HY5-like	 - 	cl21462
Q#105 - >BjuB029839	non-specific	269847	42	86	9.7976e-08	47.64	cd14699	bZIP_Fos_like	C	cl21462
Q#105 - >BjuB029839	non-specific	269874	43	81	3.94226e-07	45.668	cd14812	bZIP_u3	C	cl21462
Q#105 - >BjuB029839	non-specific	369482	40	81	4.65023e-07	45.6822	pfam07716	bZIP_2	C	cl21462
Q#105 - >BjuB029839	non-specific	269833	41	88	5.57814e-07	45.2495	cd12193	bZIP_GCN4	 - 	cl21462
Q#105 - >BjuB029839	non-specific	269873	43	87	7.48523e-07	44.904	cd14811	bZIP_u2	 - 	cl21462
Q#105 - >BjuB029839	non-specific	269836	41	101	1.20297e-06	44.633	cd14688	bZIP_YAP	 - 	cl21462
Q#105 - >BjuB029839	non-specific	371075	23	125	3.55154e-06	45.363	pfam10473	CENP-F_leu_zip	 - 	cl25924
Q#105 - >BjuB029839	superfamily	371075	23	125	3.55154e-06	45.363	cl25924	CENP-F_leu_zip superfamily	 - 	 - 
Q#105 - >BjuB029839	non-specific	269842	41	86	6.17795e-06	42.7026	cd14694	bZIP_NFIL3	C	cl21462
Q#105 - >BjuB029839	non-specific	269840	41	87	6.41733e-06	42.5634	cd14692	bZIP_ATF4	C	cl21462
Q#105 - >BjuB029839	non-specific	269848	43	107	2.56195e-05	40.726	cd14700	bZIP_ATF6	 - 	cl21462
Q#105 - >BjuB029839	non-specific	269872	41	88	9.0064e-05	39.1664	cd14810	bZIP_u1	 - 	cl21462
Q#105 - >BjuB029839	non-specific	269835	42	86	0.000133944	39.0488	cd14687	bZIP_ATF2	C	cl21462
Q#105 - >BjuB029839	non-specific	269849	41	79	0.00014771	38.6066	cd14701	bZIP_BATF	C	cl21462
Q#105 - >BjuB029839	non-specific	269851	43	113	0.000179697	38.3248	cd14703	bZIP_plant_RF2	 - 	cl21462
Q#105 - >BjuB029839	non-specific	269839	43	81	0.000205585	38.3432	cd14691	bZIP_XBP1	C	cl21462
Q#105 - >BjuB029839	non-specific	224117	29	119	0.000338904	41.6236	COG1196	Smc	NC	cl34174
Q#105 - >BjuB029839	superfamily	224117	29	119	0.000338904	41.6236	cl34174	Smc superfamily	NC	 - 
Q#105 - >BjuB029839	non-specific	269837	42	81	0.000422759	37.5146	cd14689	bZIP_CREB3	C	cl21462
Q#105 - >BjuB029839	non-specific	269861	44	119	0.000594866	37.0623	cd14713	bZIP_CEBPG	 - 	cl21462
Q#105 - >BjuB029839	non-specific	269858	42	86	0.000622643	36.7746	cd14710	bZIP_HAC1-like	 - 	cl21462
Q#105 - >BjuB029839	non-specific	269854	41	110	0.00148492	35.6931	cd14706	bZIP_CREBZF	 - 	cl21462
Q#105 - >BjuB029839	non-specific	269856	45	85	0.00183544	35.738	cd14708	bZIP_HBP1b-like	 - 	cl21462
Q#105 - >BjuB029839	non-specific	179385	43	125	0.0020877	39.253	PRK02224	PRK02224	NC	cl32023
Q#105 - >BjuB029839	superfamily	179385	43	125	0.0020877	39.253	cl32023	PRK02224 superfamily	NC	 - 
Q#105 - >BjuB029839	non-specific	367348	34	88	0.00210969	36.5492	pfam03131	bZIP_Maf	N	cl21462
Q#105 - >BjuB029839	non-specific	368153	31	118	0.00358148	38.0348	pfam04849	HAP1_N	N	cl25919
Q#105 - >BjuB029839	superfamily	368153	31	118	0.00358148	38.0348	cl25919	HAP1_N superfamily	N	 - 
Q#105 - >BjuB029839	non-specific	274008	34	117	0.0069227	37.7287	TIGR02168	SMC_prok_B	N	cl37069
Q#105 - >BjuB029839	superfamily	274008	34	117	0.0069227	37.7287	cl37069	SMC_prok_B superfamily	N	 - 
Q#105 - >BjuB029839	non-specific	368899	39	75	0.00694222	36.0507	pfam06424	PRP1_N	N	cl05761
Q#105 - >BjuB029839	superfamily	368899	39	75	0.00694222	36.0507	cl05761	PRP1_N superfamily	N	 - 
Q#105 - >BjuB029839	non-specific	269870	42	81	0.00919998	33.9751	cd14722	bZIP_ATF3	 - 	cl21462
Q#105 - >BjuB029839	non-specific	373631	26	84	0.0096137	34.1167	pfam15188	CCDC-167	 - 	cl21053
Q#105 - >BjuB029839	superfamily	373631	26	84	0.0096137	34.1167	cl21053	CCDC-167 superfamily	 - 	 - 
Q#106 - >BjuB032115	specific	269850	23	73	4.76738e-17	69.8701	cd14702	bZIP_plant_GBF1	 - 	cl21462
Q#106 - >BjuB032115	superfamily	389750	23	73	4.76738e-17	69.8701	cl21462	bZIP superfamily	 - 	 - 
Q#106 - >BjuB032115	specific	197664	20	82	1.08811e-12	59.1147	smart00338	BRLZ	 - 	cl21462
Q#106 - >BjuB032115	non-specific	269855	22	62	3.30868e-08	47.3076	cd14707	bZIP_plant_BZIP46	C	cl21462
Q#106 - >BjuB032115	non-specific	269834	23	61	4.53548e-06	41.3769	cd14686	bZIP	C	cl21462
Q#106 - >BjuB032115	non-specific	269833	20	61	5.73156e-05	38.7011	cd12193	bZIP_GCN4	C	cl21462
Q#106 - >BjuB032115	non-specific	269852	23	61	0.000136311	37.5538	cd14704	bZIP_HY5-like	C	cl21462
Q#106 - >BjuB032115	non-specific	333897	20	59	0.000213985	37.3533	pfam00170	bZIP_1	C	cl21462
Q#106 - >BjuB032115	non-specific	269851	23	93	0.000384215	36.3988	cd14703	bZIP_plant_RF2	 - 	cl21462
Q#106 - >BjuB032115	non-specific	269847	22	67	0.000501217	36.084	cd14699	bZIP_Fos_like	C	cl21462
Q#106 - >BjuB032115	non-specific	275056	24	108	0.000552083	38.4505	TIGR04211	SH3_and_anchor	NC	cl25512
Q#106 - >BjuB032115	superfamily	275056	24	108	0.000552083	38.4505	cl25512	SH3_and_anchor superfamily	NC	 - 
Q#106 - >BjuB032115	non-specific	269874	23	59	0.00070247	35.6528	cd14812	bZIP_u3	C	cl21462
Q#106 - >BjuB032115	non-specific	269873	23	61	0.000859741	35.2741	cd14811	bZIP_u2	C	cl21462
Q#106 - >BjuB032115	non-specific	269844	21	94	0.00345527	34.093	cd14696	bZIP_Jun	 - 	cl21462
Q#106 - >BjuB032115	non-specific	269848	23	88	0.00352299	33.7924	cd14700	bZIP_ATF6	 - 	cl21462
Q#106 - >BjuB032115	non-specific	269871	20	61	0.00466268	33.373	cd14809	bZIP_AUREO-like	C	cl21462
Q#106 - >BjuB032115	non-specific	269838	22	59	0.00845379	32.6032	cd14690	bZIP_CREB1	C	cl21462
Q#106 - >BjuB032115	non-specific	369482	20	62	0.00919037	32.5854	pfam07716	bZIP_2	C	cl21462
Q#107 - >BjuB033496	specific	269851	134	183	2.14808e-21	85.3192	cd14703	bZIP_plant_RF2	 - 	cl21462
Q#107 - >BjuB033496	superfamily	389750	134	183	2.14808e-21	85.3192	cl21462	bZIP superfamily	 - 	 - 
Q#107 - >BjuB033496	specific	197664	131	193	1.70357e-14	67.2039	smart00338	BRLZ	 - 	cl21462
Q#107 - >BjuB033496	non-specific	269852	134	183	2.13012e-09	52.5766	cd14704	bZIP_HY5-like	 - 	cl21462
Q#107 - >BjuB033496	non-specific	269834	134	182	6.87837e-09	51.0069	cd14686	bZIP	 - 	cl21462
Q#107 - >BjuB033496	non-specific	269850	134	182	1.85459e-08	49.8398	cd14702	bZIP_plant_GBF1	 - 	cl21462
Q#107 - >BjuB033496	non-specific	333897	133	198	9.80449e-08	48.1389	pfam00170	bZIP_1	 - 	cl21462
Q#107 - >BjuB033496	non-specific	269838	133	218	1.4175e-06	44.5444	cd14690	bZIP_CREB1	 - 	cl21462
Q#107 - >BjuB033496	non-specific	274008	133	223	3.26683e-06	48.5143	TIGR02168	SMC_prok_B	NC	cl37069
Q#107 - >BjuB033496	superfamily	274008	133	223	3.26683e-06	48.5143	cl37069	SMC_prok_B superfamily	NC	 - 
Q#107 - >BjuB033496	non-specific	269835	133	200	5.7093e-06	42.9008	cd14687	bZIP_ATF2	 - 	cl21462
Q#107 - >BjuB033496	non-specific	269855	133	182	7.47695e-06	42.6852	cd14707	bZIP_plant_BZIP46	 - 	cl21462
Q#107 - >BjuB033496	non-specific	369482	131	183	1.31644e-05	41.8302	pfam07716	bZIP_2	 - 	cl21462
Q#107 - >BjuB033496	non-specific	269874	134	177	1.87942e-05	41.4308	cd14812	bZIP_u3	 - 	cl21462
Q#107 - >BjuB033496	non-specific	269836	132	194	3.63292e-05	40.781	cd14688	bZIP_YAP	 - 	cl21462
Q#107 - >BjuB033496	non-specific	269833	133	177	6.75423e-05	39.8567	cd12193	bZIP_GCN4	 - 	cl21462
Q#107 - >BjuB033496	non-specific	269848	134	199	6.83866e-05	39.9556	cd14700	bZIP_ATF6	 - 	cl21462
Q#107 - >BjuB033496	non-specific	269857	133	182	0.000203616	38.4665	cd14709	bZIP_CREBL2	 - 	cl21462
Q#107 - >BjuB033496	non-specific	269839	133	177	0.00026427	38.3432	cd14691	bZIP_XBP1	C	cl21462
Q#107 - >BjuB033496	non-specific	269858	133	169	0.000407396	37.545	cd14710	bZIP_HAC1-like	C	cl21462
Q#107 - >BjuB033496	non-specific	224259	122	236	0.00045909	41.2052	COG1340	COG1340	NC	cl34231
Q#107 - >BjuB033496	superfamily	224259	122	236	0.00045909	41.2052	cl34231	COG1340 superfamily	NC	 - 
Q#107 - >BjuB033496	non-specific	269873	134	169	0.00118946	36.4297	cd14811	bZIP_u2	C	cl21462
Q#107 - >BjuB033496	specific	368701	158	222	0.00121713	36.8429	pfam06005	ZapB	 - 	cl11531
Q#107 - >BjuB033496	superfamily	386155	158	222	0.00121713	36.8429	cl11531	ZapB superfamily	 - 	 - 
Q#107 - >BjuB033496	non-specific	236798	139	235	0.00151329	40.4225	PRK10929	PRK10929	C	cl35973
Q#107 - >BjuB033496	superfamily	236798	139	235	0.00151329	40.4225	cl35973	PRK10929 superfamily	C	 - 
Q#107 - >BjuB033496	non-specific	274008	133	244	0.00241803	39.6547	TIGR02168	SMC_prok_B	NC	cl37069
Q#107 - >BjuB033496	superfamily	274008	133	244	0.00241803	39.6547	cl37069	SMC_prok_B superfamily	NC	 - 
Q#107 - >BjuB033496	non-specific	370001	122	212	0.00248166	37.9816	pfam08614	ATG16	N	cl25514
Q#107 - >BjuB033496	superfamily	370001	122	212	0.00248166	37.9816	cl25514	ATG16 superfamily	N	 - 
Q#107 - >BjuB033496	non-specific	368153	140	224	0.00275137	38.8052	pfam04849	HAP1_N	N	cl25919
Q#107 - >BjuB033496	superfamily	368153	140	224	0.00275137	38.8052	cl25919	HAP1_N superfamily	N	 - 
Q#107 - >BjuB033496	non-specific	275056	136	227	0.00283089	38.0653	TIGR04211	SH3_and_anchor	N	cl25512
Q#107 - >BjuB033496	superfamily	275056	136	227	0.00283089	38.0653	cl25512	SH3_and_anchor superfamily	N	 - 
Q#107 - >BjuB033496	non-specific	224241	142	228	0.00308388	38.912	COG1322	RmuC	C	cl34228
Q#107 - >BjuB033496	superfamily	224241	142	228	0.00308388	38.912	cl34228	RmuC superfamily	C	 - 
Q#107 - >BjuB033496	non-specific	269844	133	199	0.00352497	35.2486	cd14696	bZIP_Jun	 - 	cl21462
Q#107 - >BjuB033496	non-specific	130902	120	244	0.00378112	38.8374	TIGR01843	type_I_hlyD	NC	cl31145
Q#107 - >BjuB033496	superfamily	130902	120	244	0.00378112	38.8374	cl31145	type_I_hlyD superfamily	NC	 - 
Q#107 - >BjuB033496	non-specific	269837	133	204	0.00430038	34.8182	cd14689	bZIP_CREB3	 - 	cl21462
Q#107 - >BjuB033496	non-specific	224117	122	244	0.00466456	38.542	COG1196	Smc	NC	cl34174
Q#107 - >BjuB033496	superfamily	224117	122	244	0.00466456	38.542	cl34174	Smc superfamily	NC	 - 
Q#107 - >BjuB033496	non-specific	224117	131	220	0.00616397	38.1568	COG1196	Smc	NC	cl34174
Q#107 - >BjuB033496	superfamily	224117	131	220	0.00616397	38.1568	cl34174	Smc superfamily	NC	 - 
Q#107 - >BjuB033496	non-specific	368498	143	240	0.00725715	37.7981	pfam05557	MAD	NC	cl37733
Q#107 - >BjuB033496	superfamily	368498	143	240	0.00725715	37.7981	cl37733	MAD superfamily	NC	 - 
Q#108 - >BjuB033515	specific	269851	206	255	6.2778e-24	93.4084	cd14703	bZIP_plant_RF2	 - 	cl21462
Q#108 - >BjuB033515	superfamily	389750	206	255	6.2778e-24	93.4084	cl21462	bZIP superfamily	 - 	 - 
Q#108 - >BjuB033515	specific	197664	203	265	3.59922e-14	66.8187	smart00338	BRLZ	 - 	cl21462
Q#108 - >BjuB033515	non-specific	269834	205	254	7.83581e-09	51.0069	cd14686	bZIP	 - 	cl21462
Q#108 - >BjuB033515	non-specific	269850	206	254	1.07012e-08	50.6102	cd14702	bZIP_plant_GBF1	 - 	cl21462
Q#108 - >BjuB033515	non-specific	269852	206	255	1.27818e-08	50.6506	cd14704	bZIP_HY5-like	 - 	cl21462
Q#108 - >BjuB033515	non-specific	333897	205	278	2.32125e-07	47.3685	pfam00170	bZIP_1	 - 	cl21462
Q#108 - >BjuB033515	non-specific	269855	205	254	2.36769e-06	44.226	cd14707	bZIP_plant_BZIP46	 - 	cl21462
Q#108 - >BjuB033515	non-specific	269838	205	253	3.56598e-06	43.774	cd14690	bZIP_CREB1	 - 	cl21462
Q#108 - >BjuB033515	non-specific	369482	203	255	9.04549e-06	42.6006	pfam07716	bZIP_2	 - 	cl21462
Q#108 - >BjuB033515	non-specific	269833	205	254	3.1608e-05	41.0123	cd12193	bZIP_GCN4	 - 	cl21462
Q#108 - >BjuB033515	non-specific	269874	206	249	5.31034e-05	40.2752	cd14812	bZIP_u3	 - 	cl21462
Q#108 - >BjuB033515	non-specific	269835	205	253	6.40751e-05	40.2044	cd14687	bZIP_ATF2	C	cl21462
Q#108 - >BjuB033515	non-specific	269844	205	255	0.000131772	39.4858	cd14696	bZIP_Jun	 - 	cl21462
Q#108 - >BjuB033515	non-specific	114219	159	302	0.000449335	42.4013	pfam05483	SCP-1	N	cl30946
Q#108 - >BjuB033515	superfamily	114219	159	302	0.000449335	42.4013	cl30946	SCP-1 superfamily	N	 - 
Q#108 - >BjuB033515	non-specific	378764	229	289	0.000533406	41.0595	pfam11932	DUF3450	C	cl26418
Q#108 - >BjuB033515	superfamily	378764	229	289	0.000533406	41.0595	cl26418	DUF3450 superfamily	C	 - 
Q#108 - >BjuB033515	non-specific	269836	203	266	0.000593907	37.6994	cd14688	bZIP_YAP	 - 	cl21462
Q#108 - >BjuB033515	non-specific	370001	228	294	0.00103397	39.5224	pfam08614	ATG16	NC	cl25514
Q#108 - >BjuB033515	superfamily	370001	228	294	0.00103397	39.5224	cl25514	ATG16 superfamily	NC	 - 
Q#108 - >BjuB033515	non-specific	269873	206	241	0.00137394	36.4297	cd14811	bZIP_u2	C	cl21462
Q#108 - >BjuB033515	non-specific	269858	205	253	0.00150501	36.3894	cd14710	bZIP_HAC1-like	 - 	cl21462
Q#108 - >BjuB033515	non-specific	269839	205	260	0.00380856	35.2616	cd14691	bZIP_XBP1	 - 	cl21462
Q#108 - >BjuB033515	non-specific	269848	206	271	0.00405715	34.948	cd14700	bZIP_ATF6	 - 	cl21462
Q#108 - >BjuB033515	non-specific	269857	205	254	0.0074819	34.6145	cd14709	bZIP_CREBL2	 - 	cl21462
Q#108 - >BjuB033515	non-specific	269837	205	276	0.00769755	34.433	cd14689	bZIP_CREB3	 - 	cl21462
Q#108 - >BjuB033515	non-specific	378583	203	285	0.00947743	36.9287	pfam11180	DUF2968	N	cl25630
Q#108 - >BjuB033515	superfamily	378583	203	285	0.00947743	36.9287	cl25630	DUF2968 superfamily	N	 - 
Q#108 - >BjuB033515	non-specific	224117	146	295	0.00969332	38.1568	COG1196	Smc	NC	cl34174
Q#108 - >BjuB033515	superfamily	224117	146	295	0.00969332	38.1568	cl34174	Smc superfamily	NC	 - 
Q#109 - >BjuB035721	specific	269850	75	122	1.28232e-17	72.5665	cd14702	bZIP_plant_GBF1	 - 	cl21462
Q#109 - >BjuB035721	superfamily	389750	75	122	1.28232e-17	72.5665	cl21462	bZIP superfamily	 - 	 - 
Q#109 - >BjuB035721	specific	197664	73	132	7.47661e-13	60.6555	smart00338	BRLZ	 - 	cl21462
Q#109 - >BjuB035721	non-specific	269855	74	120	2.77665e-09	50.7744	cd14707	bZIP_plant_BZIP46	 - 	cl21462
Q#109 - >BjuB035721	non-specific	269874	75	125	5.23941e-09	49.9052	cd14812	bZIP_u3	 - 	cl21462
Q#109 - >BjuB035721	non-specific	269833	73	113	1.31421e-08	49.1015	cd12193	bZIP_GCN4	C	cl21462
Q#109 - >BjuB035721	non-specific	333897	74	132	2.92912e-08	48.5241	pfam00170	bZIP_1	 - 	cl21462
Q#109 - >BjuB035721	non-specific	269834	75	126	1.16602e-07	46.3845	cd14686	bZIP	 - 	cl21462
Q#109 - >BjuB035721	non-specific	369482	72	120	1.66525e-06	43.371	pfam07716	bZIP_2	 - 	cl21462
Q#109 - >BjuB035721	non-specific	269852	75	125	2.48983e-06	42.9466	cd14704	bZIP_HY5-like	 - 	cl21462
Q#109 - >BjuB035721	non-specific	269838	74	118	5.79078e-06	41.848	cd14690	bZIP_CREB1	 - 	cl21462
Q#109 - >BjuB035721	non-specific	269839	73	121	1.4804e-05	41.0396	cd14691	bZIP_XBP1	 - 	cl21462
Q#109 - >BjuB035721	non-specific	269851	77	111	3.81252e-05	39.4804	cd14703	bZIP_plant_RF2	C	cl21462
Q#109 - >BjuB035721	non-specific	269848	75	114	0.000111306	38.4148	cd14700	bZIP_ATF6	C	cl21462
Q#109 - >BjuB035721	non-specific	269871	73	113	0.000121102	38.3806	cd14809	bZIP_AUREO-like	C	cl21462
Q#109 - >BjuB035721	non-specific	269872	75	126	0.000160584	38.0108	cd14810	bZIP_u1	 - 	cl21462
Q#109 - >BjuB035721	non-specific	269873	75	126	0.000192124	37.5853	cd14811	bZIP_u2	 - 	cl21462
Q#109 - >BjuB035721	non-specific	269837	74	125	0.000205153	37.8998	cd14689	bZIP_CREB3	 - 	cl21462
Q#109 - >BjuB035721	non-specific	269856	77	113	0.000282529	37.2788	cd14708	bZIP_HBP1b-like	C	cl21462
Q#109 - >BjuB035721	non-specific	269840	73	123	0.000426026	37.1706	cd14692	bZIP_ATF4	C	cl21462
Q#109 - >BjuB035721	non-specific	269847	74	120	0.00235925	34.9284	cd14699	bZIP_Fos_like	C	cl21462
Q#109 - >BjuB035721	non-specific	269836	73	135	0.0060694	33.8474	cd14688	bZIP_YAP	 - 	cl21462
Q#110 - >BjuB036793	specific	269855	339	381	1.98279e-17	75.4272	cd14707	bZIP_plant_BZIP46	 - 	cl21462
Q#110 - >BjuB036793	superfamily	389750	339	381	1.98279e-17	75.4272	cl21462	bZIP superfamily	 - 	 - 
Q#110 - >BjuB036793	specific	197664	336	380	8.77448e-13	62.5815	smart00338	BRLZ	C	cl21462
Q#110 - >BjuB036793	non-specific	269834	340	380	6.65139e-12	59.8665	cd14686	bZIP	 - 	cl21462
Q#110 - >BjuB036793	non-specific	269850	340	380	1.17221e-11	59.0846	cd14702	bZIP_plant_GBF1	 - 	cl21462
Q#110 - >BjuB036793	specific	369482	336	381	3.91175e-09	52.2306	pfam07716	bZIP_2	 - 	cl21462
Q#110 - >BjuB036793	non-specific	269839	336	380	4.20477e-09	52.2103	cd14691	bZIP_XBP1	C	cl21462
Q#110 - >BjuB036793	non-specific	333897	337	380	4.61435e-09	52.3761	pfam00170	bZIP_1	C	cl21462
Q#110 - >BjuB036793	non-specific	269874	340	377	4.03099e-08	49.1348	cd14812	bZIP_u3	C	cl21462
Q#110 - >BjuB036793	non-specific	269837	337	380	8.64801e-08	48.3002	cd14689	bZIP_CREB3	C	cl21462
Q#110 - >BjuB036793	non-specific	269852	340	380	1.91091e-07	47.1838	cd14704	bZIP_HY5-like	 - 	cl21462
Q#110 - >BjuB036793	non-specific	269848	339	380	2.36162e-07	46.8892	cd14700	bZIP_ATF6	 - 	cl21462
Q#110 - >BjuB036793	non-specific	269847	340	377	3.45058e-07	46.8696	cd14699	bZIP_Fos_like	C	cl21462
Q#110 - >BjuB036793	non-specific	269835	340	380	6.73941e-07	45.9824	cd14687	bZIP_ATF2	C	cl21462
Q#110 - >BjuB036793	non-specific	269857	337	380	1.32913e-06	45.0149	cd14709	bZIP_CREBL2	 - 	cl21462
Q#110 - >BjuB036793	non-specific	269851	340	377	1.54302e-06	44.488	cd14703	bZIP_plant_RF2	C	cl21462
Q#110 - >BjuB036793	non-specific	269833	340	377	2.84964e-06	44.0939	cd12193	bZIP_GCN4	C	cl21462
Q#110 - >BjuB036793	non-specific	269856	337	387	9.25826e-06	42.6715	cd14708	bZIP_HBP1b-like	 - 	cl21462
Q#110 - >BjuB036793	non-specific	269875	341	377	1.63286e-05	41.9719	cd14813	bZIP_BmCbz-like	C	cl21462
Q#110 - >BjuB036793	non-specific	269871	340	377	2.99661e-05	41.077	cd14809	bZIP_AUREO-like	C	cl21462
Q#110 - >BjuB036793	non-specific	367348	318	401	3.18023e-05	42.3272	pfam03131	bZIP_Maf	 - 	cl21462
Q#110 - >BjuB036793	non-specific	269840	336	377	4.52482e-05	41.0226	cd14692	bZIP_ATF4	C	cl21462
Q#110 - >BjuB036793	non-specific	269853	334	380	4.77153e-05	40.5923	cd14705	bZIP_Zip1	C	cl21462
Q#110 - >BjuB036793	non-specific	269869	337	377	6.67405e-05	40.4218	cd14721	bZIP_Fos	C	cl21462
Q#110 - >BjuB036793	non-specific	269865	331	377	0.000191955	39.2695	cd14717	bZIP_Maf_small	C	cl21462
Q#110 - >BjuB036793	non-specific	269867	340	381	0.000238683	39.0155	cd14719	bZIP_BACH	C	cl21462
Q#110 - >BjuB036793	non-specific	269845	331	377	0.000411631	38.5182	cd14697	bZIP_Maf	C	cl21462
Q#110 - >BjuB036793	non-specific	269836	336	377	0.000933916	37.3142	cd14688	bZIP_YAP	C	cl21462
Q#110 - >BjuB036793	non-specific	269854	344	387	0.00106832	36.8487	cd14706	bZIP_CREBZF	 - 	cl21462
Q#110 - >BjuB036793	non-specific	269849	336	386	0.00116132	36.6806	cd14701	bZIP_BATF	 - 	cl21462
Q#110 - >BjuB036793	non-specific	269838	337	377	0.00132712	36.4552	cd14690	bZIP_CREB1	C	cl21462
Q#110 - >BjuB036793	non-specific	269846	340	383	0.00155802	36.8462	cd14698	bZIP_CNC	C	cl21462
Q#110 - >BjuB036793	non-specific	269873	340	377	0.00197844	36.0445	cd14811	bZIP_u2	C	cl21462
Q#110 - >BjuB036793	non-specific	269843	341	379	0.00234441	35.9909	cd14695	bZIP_HLF	 - 	cl21462
Q#111 - >BjuB036859	specific	269855	218	264	9.54676e-19	78.1236	cd14707	bZIP_plant_BZIP46	 - 	cl21462
Q#111 - >BjuB036859	superfamily	389750	218	264	9.54676e-19	78.1236	cl21462	bZIP superfamily	 - 	 - 
Q#111 - >BjuB036859	specific	333897	214	275	2.71092e-16	71.6361	pfam00170	bZIP_1	 - 	cl21462
Q#111 - >BjuB036859	specific	197664	219	269	1.08855e-14	67.2039	smart00338	BRLZ	 - 	cl21462
Q#111 - >BjuB036859	non-specific	269850	219	268	6.50431e-13	62.1662	cd14702	bZIP_plant_GBF1	 - 	cl21462
Q#111 - >BjuB036859	non-specific	269834	219	269	7.5821e-13	61.7925	cd14686	bZIP	 - 	cl21462
Q#111 - >BjuB036859	non-specific	269848	219	267	6.19009e-12	59.2156	cd14700	bZIP_ATF6	 - 	cl21462
Q#111 - >BjuB036859	non-specific	269852	219	264	1.52339e-10	55.6582	cd14704	bZIP_HY5-like	 - 	cl21462
Q#111 - >BjuB036859	non-specific	269874	219	258	2.18649e-10	54.9128	cd14812	bZIP_u3	C	cl21462
Q#111 - >BjuB036859	non-specific	369482	214	268	5.95643e-10	53.7714	pfam07716	bZIP_2	 - 	cl21462
Q#111 - >BjuB036859	non-specific	269851	219	269	7.7131e-10	53.7328	cd14703	bZIP_plant_RF2	 - 	cl21462
Q#111 - >BjuB036859	non-specific	269839	220	268	1.22987e-09	52.9807	cd14691	bZIP_XBP1	 - 	cl21462
Q#111 - >BjuB036859	non-specific	269838	218	264	1.5478e-09	52.6335	cd14690	bZIP_CREB1	 - 	cl21462
Q#111 - >BjuB036859	non-specific	269835	218	268	3.34381e-09	52.1456	cd14687	bZIP_ATF2	 - 	cl21462
Q#111 - >BjuB036859	non-specific	269833	213	269	7.72574e-09	50.6423	cd12193	bZIP_GCN4	 - 	cl21462
Q#111 - >BjuB036859	non-specific	269873	219	258	2.37435e-08	49.5264	cd14811	bZIP_u2	C	cl21462
Q#111 - >BjuB036859	non-specific	269857	222	268	7.81876e-08	48.0965	cd14709	bZIP_CREBL2	 - 	cl21462
Q#111 - >BjuB036859	non-specific	269847	219	275	4.35691e-07	46.0992	cd14699	bZIP_Fos_like	 - 	cl21462
Q#111 - >BjuB036859	non-specific	269840	219	268	9.26033e-07	45.2598	cd14692	bZIP_ATF4	 - 	cl21462
Q#111 - >BjuB036859	non-specific	269836	217	269	9.06719e-06	42.3218	cd14688	bZIP_YAP	 - 	cl21462
Q#111 - >BjuB036859	non-specific	269843	219	268	9.57844e-06	42.1541	cd14695	bZIP_HLF	 - 	cl21462
Q#111 - >BjuB036859	non-specific	269875	219	268	1.08461e-05	41.9719	cd14813	bZIP_BmCbz-like	 - 	cl21462
Q#111 - >BjuB036859	non-specific	269871	218	268	2.5472e-05	40.6918	cd14809	bZIP_AUREO-like	 - 	cl21462
Q#111 - >BjuB036859	non-specific	269845	219	270	3.4003e-05	41.2146	cd14697	bZIP_Maf	 - 	cl21462
Q#111 - >BjuB036859	non-specific	269842	221	267	6.17748e-05	40.0062	cd14694	bZIP_NFIL3	 - 	cl21462
Q#111 - >BjuB036859	non-specific	269853	225	268	0.000267851	37.8959	cd14705	bZIP_Zip1	 - 	cl21462
Q#111 - >BjuB036859	non-specific	269854	222	268	0.000270503	38.0043	cd14706	bZIP_CREBZF	 - 	cl21462
Q#111 - >BjuB036859	non-specific	269856	221	266	0.000444224	37.664	cd14708	bZIP_HBP1b-like	 - 	cl21462
Q#111 - >BjuB036859	non-specific	269870	218	274	0.000457395	37.8271	cd14722	bZIP_ATF3	 - 	cl21462
Q#111 - >BjuB036859	non-specific	367348	218	269	0.00054194	38.09	pfam03131	bZIP_Maf	N	cl21462
Q#111 - >BjuB036859	non-specific	269865	218	269	0.000800073	37.3435	cd14717	bZIP_Maf_small	 - 	cl21462
Q#111 - >BjuB036859	non-specific	269869	219	275	0.000987287	36.5698	cd14721	bZIP_Fos	 - 	cl21462
Q#111 - >BjuB036859	non-specific	269837	221	264	0.00119593	36.359	cd14689	bZIP_CREB3	C	cl21462
Q#111 - >BjuB036859	non-specific	269849	218	268	0.00119897	36.2954	cd14701	bZIP_BATF	 - 	cl21462
Q#111 - >BjuB036859	non-specific	269872	219	268	0.00131888	36.0848	cd14810	bZIP_u1	 - 	cl21462
Q#111 - >BjuB036859	non-specific	269858	222	268	0.00645146	34.0782	cd14710	bZIP_HAC1-like	 - 	cl21462
Q#111 - >BjuB036859	non-specific	269841	219	268	0.00719372	34.0698	cd14693	bZIP_CEBP	 - 	cl21462
Q#112 - >BjuB037083	specific	269850	87	132	4.27132e-16	67.9442	cd14702	bZIP_plant_GBF1	 - 	cl21462
Q#112 - >BjuB037083	superfamily	389750	87	132	4.27132e-16	67.9442	cl21462	bZIP superfamily	 - 	 - 
Q#112 - >BjuB037083	specific	197664	84	143	1.23346e-10	54.1071	smart00338	BRLZ	 - 	cl21462
Q#112 - >BjuB037083	non-specific	269855	86	123	2.75253e-09	50.3892	cd14707	bZIP_plant_BZIP46	C	cl21462
Q#112 - >BjuB037083	non-specific	269874	87	123	1.62888e-06	42.9716	cd14812	bZIP_u3	C	cl21462
Q#112 - >BjuB037083	non-specific	333897	86	145	4.1879e-06	42.3609	pfam00170	bZIP_1	 - 	cl21462
Q#112 - >BjuB037083	non-specific	269833	85	123	2.64245e-05	39.8567	cd12193	bZIP_GCN4	C	cl21462
Q#112 - >BjuB037083	non-specific	269851	89	132	2.73019e-05	39.8656	cd14703	bZIP_plant_RF2	 - 	cl21462
Q#112 - >BjuB037083	non-specific	269838	86	130	5.41305e-05	39.1516	cd14690	bZIP_CREB1	 - 	cl21462
Q#112 - >BjuB037083	non-specific	269852	87	123	5.55365e-05	38.7094	cd14704	bZIP_HY5-like	C	cl21462
Q#112 - >BjuB037083	non-specific	269834	87	132	6.08851e-05	38.6805	cd14686	bZIP	 - 	cl21462
Q#112 - >BjuB037083	non-specific	369482	84	130	0.000129563	37.9782	pfam07716	bZIP_2	 - 	cl21462
Q#112 - >BjuB037083	non-specific	269839	84	138	0.000341818	36.8024	cd14691	bZIP_XBP1	 - 	cl21462
Q#112 - >BjuB037083	non-specific	269856	89	120	0.000605123	36.1232	cd14708	bZIP_HBP1b-like	C	cl21462
Q#112 - >BjuB037083	non-specific	269873	87	128	0.0044061	33.7333	cd14811	bZIP_u2	C	cl21462
Q#112 - >BjuB037083	non-specific	269871	87	130	0.00519596	33.373	cd14809	bZIP_AUREO-like	 - 	cl21462
Q#113 - >BjuB037545	specific	372152	229	317	1.7747e-22	90.5928	pfam12498	bZIP_C	 - 	cl13879
Q#113 - >BjuB037545	superfamily	372152	229	317	1.7747e-22	90.5928	cl13879	bZIP_C superfamily	 - 	 - 
Q#113 - >BjuB037545	non-specific	269850	163	214	0.00229019	35.5874	cd14702	bZIP_plant_GBF1	 - 	cl21462
Q#113 - >BjuB037545	superfamily	389750	163	214	0.00229019	35.5874	cl21462	bZIP superfamily	 - 	 - 
Q#114 - >BjuB037744	specific	269850	72	123	2.05247e-15	66.7886	cd14702	bZIP_plant_GBF1	 - 	cl21462
Q#114 - >BjuB037744	superfamily	389750	72	123	2.05247e-15	66.7886	cl21462	bZIP superfamily	 - 	 - 
Q#114 - >BjuB037744	specific	197664	68	131	1.1114e-13	62.5815	smart00338	BRLZ	 - 	cl21462
Q#114 - >BjuB037744	non-specific	333897	71	130	1.05032e-11	57.3837	pfam00170	bZIP_1	 - 	cl21462
Q#114 - >BjuB037744	non-specific	269851	72	124	2.78974e-09	50.6512	cd14703	bZIP_plant_RF2	 - 	cl21462
Q#114 - >BjuB037744	non-specific	269855	71	122	3.012e-09	50.7744	cd14707	bZIP_plant_BZIP46	 - 	cl21462
Q#114 - >BjuB037744	non-specific	269834	72	123	1.5159e-08	48.6957	cd14686	bZIP	 - 	cl21462
Q#114 - >BjuB037744	non-specific	269852	72	123	3.64717e-07	44.8726	cd14704	bZIP_HY5-like	 - 	cl21462
Q#114 - >BjuB037744	non-specific	269871	79	115	4.78392e-07	44.5438	cd14809	bZIP_AUREO-like	 - 	cl21462
Q#114 - >BjuB037744	non-specific	369482	68	118	8.9328e-07	44.1414	pfam07716	bZIP_2	 - 	cl21462
Q#114 - >BjuB037744	non-specific	269848	72	137	2.86974e-06	42.652	cd14700	bZIP_ATF6	 - 	cl21462
Q#114 - >BjuB037744	non-specific	269835	71	125	4.68695e-06	42.1304	cd14687	bZIP_ATF2	 - 	cl21462
Q#114 - >BjuB037744	non-specific	269874	72	115	5.91757e-06	41.816	cd14812	bZIP_u3	 - 	cl21462
Q#114 - >BjuB037744	non-specific	269833	69	115	7.5345e-06	41.3975	cd12193	bZIP_GCN4	 - 	cl21462
Q#114 - >BjuB037744	non-specific	269873	72	123	1.65888e-05	40.6669	cd14811	bZIP_u2	 - 	cl21462
Q#114 - >BjuB037744	non-specific	269847	71	125	2.50826e-05	40.3212	cd14699	bZIP_Fos_like	 - 	cl21462
Q#114 - >BjuB037744	non-specific	269856	74	104	2.84185e-05	39.9751	cd14708	bZIP_HBP1b-like	C	cl21462
Q#114 - >BjuB037744	non-specific	269838	71	115	0.000103783	38.3812	cd14690	bZIP_CREB1	 - 	cl21462
Q#114 - >BjuB037744	non-specific	269857	71	128	0.000355655	36.9257	cd14709	bZIP_CREBL2	 - 	cl21462
Q#114 - >BjuB037744	non-specific	269836	68	132	0.000358819	37.3142	cd14688	bZIP_YAP	 - 	cl21462
Q#114 - >BjuB037744	non-specific	269840	70	118	0.000505343	36.7854	cd14692	bZIP_ATF4	C	cl21462
Q#114 - >BjuB037744	non-specific	269839	69	124	0.000570942	36.4172	cd14691	bZIP_XBP1	 - 	cl21462
Q#114 - >BjuB037744	non-specific	269853	68	133	0.000704606	35.9699	cd14705	bZIP_Zip1	 - 	cl21462
Q#114 - >BjuB037744	non-specific	269837	71	133	0.00196552	35.2034	cd14689	bZIP_CREB3	 - 	cl21462
Q#114 - >BjuB037744	non-specific	269841	69	118	0.00264124	34.8402	cd14693	bZIP_CEBP	 - 	cl21462
Q#114 - >BjuB037744	non-specific	269858	71	123	0.00299285	34.4634	cd14710	bZIP_HAC1-like	 - 	cl21462
Q#114 - >BjuB037744	non-specific	368701	93	138	0.00482345	34.1466	pfam06005	ZapB	N	cl11531
Q#114 - >BjuB037744	superfamily	386155	93	138	0.00482345	34.1466	cl11531	ZapB superfamily	N	 - 
Q#114 - >BjuB037744	non-specific	275056	55	146	0.00964405	35.3689	TIGR04211	SH3_and_anchor	NC	cl25512
Q#114 - >BjuB037744	superfamily	275056	55	146	0.00964405	35.3689	cl25512	SH3_and_anchor superfamily	NC	 - 
Q#115 - >BjuB038364	specific	269850	28	78	1.44421e-17	71.4109	cd14702	bZIP_plant_GBF1	 - 	cl21462
Q#115 - >BjuB038364	superfamily	389750	28	78	1.44421e-17	71.4109	cl21462	bZIP superfamily	 - 	 - 
Q#115 - >BjuB038364	specific	197664	25	87	1.99232e-14	63.7371	smart00338	BRLZ	 - 	cl21462
Q#115 - >BjuB038364	non-specific	269855	27	67	3.59051e-10	52.3152	cd14707	bZIP_plant_BZIP46	C	cl21462
Q#115 - >BjuB038364	non-specific	269834	28	66	2.34176e-07	44.8437	cd14686	bZIP	C	cl21462
Q#115 - >BjuB038364	non-specific	269833	26	66	8.98109e-07	43.3235	cd12193	bZIP_GCN4	C	cl21462
Q#115 - >BjuB038364	non-specific	333897	27	64	7.47115e-06	41.2053	pfam00170	bZIP_1	C	cl21462
Q#115 - >BjuB038364	non-specific	269848	28	93	1.01096e-05	40.726	cd14700	bZIP_ATF6	 - 	cl21462
Q#115 - >BjuB038364	non-specific	269852	28	64	2.8368e-05	39.4798	cd14704	bZIP_HY5-like	C	cl21462
Q#115 - >BjuB038364	non-specific	269873	28	66	3.45333e-05	39.1261	cd14811	bZIP_u2	C	cl21462
Q#115 - >BjuB038364	non-specific	269847	27	72	5.86336e-05	38.7804	cd14699	bZIP_Fos_like	C	cl21462
Q#115 - >BjuB038364	non-specific	269874	28	64	0.000120521	37.5788	cd14812	bZIP_u3	C	cl21462
Q#115 - >BjuB038364	non-specific	275056	29	105	0.000236027	39.2209	TIGR04211	SH3_and_anchor	NC	cl25512
Q#115 - >BjuB038364	superfamily	275056	29	105	0.000236027	39.2209	cl25512	SH3_and_anchor superfamily	NC	 - 
Q#115 - >BjuB038364	non-specific	269838	27	64	0.000579837	36.07	cd14690	bZIP_CREB1	C	cl21462
Q#115 - >BjuB038364	non-specific	369482	25	67	0.000971446	35.2818	pfam07716	bZIP_2	C	cl21462
Q#115 - >BjuB038364	non-specific	269851	28	98	0.00137055	34.858	cd14703	bZIP_plant_RF2	 - 	cl21462
Q#115 - >BjuB038364	non-specific	269839	25	102	0.00168544	34.8764	cd14691	bZIP_XBP1	 - 	cl21462
Q#115 - >BjuB038364	non-specific	269871	25	66	0.00200879	34.5286	cd14809	bZIP_AUREO-like	C	cl21462
Q#115 - >BjuB038364	non-specific	269835	28	66	0.00232959	34.4264	cd14687	bZIP_ATF2	C	cl21462
Q#115 - >BjuB038364	non-specific	269844	26	99	0.00406987	33.7078	cd14696	bZIP_Jun	 - 	cl21462
Q#115 - >BjuB038364	non-specific	269840	26	66	0.00673757	33.3186	cd14692	bZIP_ATF4	C	cl21462
Q#115 - >BjuB038364	non-specific	269837	27	92	0.00832458	32.8922	cd14689	bZIP_CREB3	 - 	cl21462
Q#115 - >BjuB038364	non-specific	367348	19	102	0.00916911	33.4676	pfam03131	bZIP_Maf	N	cl21462
Q#116 - >BjuB038400	specific	269855	226	280	3.93336e-23	89.6796	cd14707	bZIP_plant_BZIP46	 - 	cl21462
Q#116 - >BjuB038400	superfamily	389750	226	280	3.93336e-23	89.6796	cl21462	bZIP superfamily	 - 	 - 
Q#116 - >BjuB038400	specific	197664	222	271	5.38723e-15	67.9743	smart00338	BRLZ	C	cl21462
Q#116 - >BjuB038400	non-specific	269850	227	269	5.91085e-13	62.1662	cd14702	bZIP_plant_GBF1	 - 	cl21462
Q#116 - >BjuB038400	non-specific	269874	227	269	6.40027e-12	59.15	cd14812	bZIP_u3	 - 	cl21462
Q#116 - >BjuB038400	non-specific	269834	227	271	8.80139e-12	59.0961	cd14686	bZIP	 - 	cl21462
Q#116 - >BjuB038400	non-specific	269873	227	271	7.12906e-11	56.46	cd14811	bZIP_u2	 - 	cl21462
Q#116 - >BjuB038400	non-specific	269848	227	271	7.41229e-11	56.5192	cd14700	bZIP_ATF6	 - 	cl21462
Q#116 - >BjuB038400	non-specific	269852	227	274	3.25523e-10	54.5026	cd14704	bZIP_HY5-like	 - 	cl21462
Q#116 - >BjuB038400	non-specific	269838	226	276	3.82076e-10	54.5595	cd14690	bZIP_CREB1	 - 	cl21462
Q#116 - >BjuB038400	non-specific	333897	226	276	6.46928e-10	54.3021	pfam00170	bZIP_1	 - 	cl21462
Q#116 - >BjuB038400	non-specific	369482	222	269	2.24049e-09	52.2306	pfam07716	bZIP_2	 - 	cl21462
Q#116 - >BjuB038400	non-specific	269851	229	269	2.39229e-08	49.4956	cd14703	bZIP_plant_RF2	 - 	cl21462
Q#116 - >BjuB038400	non-specific	269839	224	269	2.88571e-08	49.1287	cd14691	bZIP_XBP1	C	cl21462
Q#116 - >BjuB038400	non-specific	269833	233	272	4.17498e-08	48.7163	cd12193	bZIP_GCN4	 - 	cl21462
Q#116 - >BjuB038400	non-specific	269857	226	271	1.31501e-07	47.3261	cd14709	bZIP_CREBL2	 - 	cl21462
Q#116 - >BjuB038400	non-specific	269835	226	269	3.86318e-07	46.3676	cd14687	bZIP_ATF2	C	cl21462
Q#116 - >BjuB038400	non-specific	269871	227	272	1.1456e-06	44.5438	cd14809	bZIP_AUREO-like	 - 	cl21462
Q#116 - >BjuB038400	non-specific	269836	225	271	3.28417e-05	40.781	cd14688	bZIP_YAP	C	cl21462
Q#116 - >BjuB038400	non-specific	269837	222	269	4.73632e-05	40.211	cd14689	bZIP_CREB3	C	cl21462
Q#116 - >BjuB038400	non-specific	269840	225	274	5.22036e-05	40.2522	cd14692	bZIP_ATF4	C	cl21462
Q#116 - >BjuB038400	non-specific	269847	226	269	6.71282e-05	39.936	cd14699	bZIP_Fos_like	C	cl21462
Q#116 - >BjuB038400	non-specific	269853	229	269	7.51824e-05	39.4367	cd14705	bZIP_Zip1	C	cl21462
Q#116 - >BjuB038400	non-specific	269856	229	269	0.000118653	39.2047	cd14708	bZIP_HBP1b-like	 - 	cl21462
Q#116 - >BjuB038400	non-specific	269854	229	274	0.000366794	37.6191	cd14706	bZIP_CREBZF	 - 	cl21462
Q#116 - >BjuB038400	non-specific	269842	233	269	0.000512003	37.3098	cd14694	bZIP_NFIL3	C	cl21462
Q#116 - >BjuB038400	non-specific	367348	213	269	0.000602267	38.09	pfam03131	bZIP_Maf	C	cl21462
Q#116 - >BjuB038400	non-specific	269872	227	274	0.00233474	35.3144	cd14810	bZIP_u1	 - 	cl21462
Q#116 - >BjuB038400	non-specific	269843	228	269	0.00277225	35.2205	cd14695	bZIP_HLF	C	cl21462
Q#116 - >BjuB038400	non-specific	269875	228	276	0.00296764	35.0383	cd14813	bZIP_BmCbz-like	 - 	cl21462
Q#116 - >BjuB038400	non-specific	269858	226	271	0.00793221	33.693	cd14710	bZIP_HAC1-like	 - 	cl21462
Q#116 - >BjuB038400	non-specific	269845	221	271	0.00844502	34.281	cd14697	bZIP_Maf	C	cl21462
Q#117 - >BjuB038543	specific	269850	128	173	2.22468e-16	70.6405	cd14702	bZIP_plant_GBF1	 - 	cl21462
Q#117 - >BjuB038543	superfamily	389750	128	173	2.22468e-16	70.6405	cl21462	bZIP superfamily	 - 	 - 
Q#117 - >BjuB038543	specific	197664	125	187	8.28722e-15	66.8187	smart00338	BRLZ	 - 	cl21462
Q#117 - >BjuB038543	non-specific	269855	127	180	9.98617e-11	55.3968	cd14707	bZIP_plant_BZIP46	 - 	cl21462
Q#117 - >BjuB038543	non-specific	269834	128	172	1.4335e-09	52.1625	cd14686	bZIP	 - 	cl21462
Q#117 - >BjuB038543	non-specific	333897	127	172	5.18508e-08	48.5241	pfam00170	bZIP_1	C	cl21462
Q#117 - >BjuB038543	non-specific	269852	128	175	5.86762e-07	45.2578	cd14704	bZIP_HY5-like	 - 	cl21462
Q#117 - >BjuB038543	non-specific	269838	127	172	5.9199e-07	45.3148	cd14690	bZIP_CREB1	 - 	cl21462
Q#117 - >BjuB038543	non-specific	269874	128	173	8.26444e-07	44.8976	cd14812	bZIP_u3	 - 	cl21462
Q#117 - >BjuB038543	non-specific	269851	128	173	9.96111e-07	44.488	cd14703	bZIP_plant_RF2	 - 	cl21462
Q#117 - >BjuB038543	non-specific	269871	128	172	1.94647e-06	43.7734	cd14809	bZIP_AUREO-like	 - 	cl21462
Q#117 - >BjuB038543	non-specific	269833	126	172	3.01937e-06	43.3235	cd12193	bZIP_GCN4	 - 	cl21462
Q#117 - >BjuB038543	non-specific	269873	128	168	7.29932e-06	42.2076	cd14811	bZIP_u2	C	cl21462
Q#117 - >BjuB038543	non-specific	269856	127	177	1.89239e-05	41.1307	cd14708	bZIP_HBP1b-like	 - 	cl21462
Q#117 - >BjuB038543	non-specific	369482	126	172	2.05165e-05	41.0598	pfam07716	bZIP_2	 - 	cl21462
Q#117 - >BjuB038543	non-specific	269835	127	172	4.32141e-05	40.2044	cd14687	bZIP_ATF2	C	cl21462
Q#117 - >BjuB038543	non-specific	269847	127	172	4.46079e-05	39.936	cd14699	bZIP_Fos_like	C	cl21462
Q#117 - >BjuB038543	non-specific	269839	125	172	0.000107019	39.1136	cd14691	bZIP_XBP1	 - 	cl21462
Q#117 - >BjuB038543	non-specific	269848	128	169	0.000125681	38.8	cd14700	bZIP_ATF6	C	cl21462
Q#117 - >BjuB038543	non-specific	269840	126	170	0.000545847	37.1706	cd14692	bZIP_ATF4	C	cl21462
Q#117 - >BjuB038543	non-specific	269842	126	172	0.000897684	36.5394	cd14694	bZIP_NFIL3	 - 	cl21462
Q#117 - >BjuB038543	non-specific	269836	126	188	0.00115564	36.1586	cd14688	bZIP_YAP	 - 	cl21462
Q#117 - >BjuB038543	non-specific	269854	130	172	0.00128844	35.6931	cd14706	bZIP_CREBZF	 - 	cl21462
Q#117 - >BjuB038543	non-specific	269869	127	172	0.00286362	35.029	cd14721	bZIP_Fos	C	cl21462
Q#117 - >BjuB038543	non-specific	269861	125	178	0.00335998	34.7511	cd14713	bZIP_CEBPG	 - 	cl21462
Q#117 - >BjuB038543	non-specific	367348	102	181	0.00408695	35.3936	pfam03131	bZIP_Maf	 - 	cl21462
Q#117 - >BjuB038543	non-specific	269872	128	172	0.00425902	34.544	cd14810	bZIP_u1	 - 	cl21462
Q#117 - >BjuB038543	non-specific	269837	127	172	0.0053092	34.433	cd14689	bZIP_CREB3	C	cl21462
Q#117 - >BjuB038543	non-specific	269857	127	177	0.00546112	34.2293	cd14709	bZIP_CREBL2	 - 	cl21462
Q#117 - >BjuB038543	non-specific	274008	119	204	0.00945569	36.9583	TIGR02168	SMC_prok_B	NC	cl37069
Q#117 - >BjuB038543	superfamily	274008	119	204	0.00945569	36.9583	cl37069	SMC_prok_B superfamily	NC	 - 
Q#118 - >BjuB039707	specific	269850	74	125	9.97009e-15	64.8626	cd14702	bZIP_plant_GBF1	 - 	cl21462
Q#118 - >BjuB039707	superfamily	389750	74	125	9.97009e-15	64.8626	cl21462	bZIP superfamily	 - 	 - 
Q#118 - >BjuB039707	specific	197664	70	133	8.82021e-13	60.2703	smart00338	BRLZ	 - 	cl21462
Q#118 - >BjuB039707	non-specific	269851	74	126	6.99038e-10	52.192	cd14703	bZIP_plant_RF2	 - 	cl21462
Q#118 - >BjuB039707	non-specific	333897	73	132	1.04556e-09	51.9909	pfam00170	bZIP_1	 - 	cl21462
Q#118 - >BjuB039707	non-specific	269834	74	125	4.46558e-09	49.8513	cd14686	bZIP	 - 	cl21462
Q#118 - >BjuB039707	non-specific	269855	73	124	9.71146e-09	49.2336	cd14707	bZIP_plant_BZIP46	 - 	cl21462
Q#118 - >BjuB039707	non-specific	269871	71	117	5.5919e-08	47.2401	cd14809	bZIP_AUREO-like	 - 	cl21462
Q#118 - >BjuB039707	non-specific	269852	74	125	3.32277e-07	44.8726	cd14704	bZIP_HY5-like	 - 	cl21462
Q#118 - >BjuB039707	non-specific	369482	69	120	4.33371e-07	44.9118	pfam07716	bZIP_2	 - 	cl21462
Q#118 - >BjuB039707	non-specific	269833	69	117	1.57844e-06	43.3235	cd12193	bZIP_GCN4	 - 	cl21462
Q#118 - >BjuB039707	non-specific	269835	73	122	4.01755e-06	42.5156	cd14687	bZIP_ATF2	 - 	cl21462
Q#118 - >BjuB039707	non-specific	269874	74	117	6.10265e-06	41.816	cd14812	bZIP_u3	 - 	cl21462
Q#118 - >BjuB039707	non-specific	269839	71	126	1.58888e-05	40.6544	cd14691	bZIP_XBP1	 - 	cl21462
Q#118 - >BjuB039707	non-specific	269856	76	106	2.54002e-05	39.9751	cd14708	bZIP_HBP1b-like	C	cl21462
Q#118 - >BjuB039707	non-specific	269838	73	117	0.000146642	37.996	cd14690	bZIP_CREB1	 - 	cl21462
Q#118 - >BjuB039707	non-specific	269847	73	122	0.000288506	37.2396	cd14699	bZIP_Fos_like	 - 	cl21462
Q#118 - >BjuB039707	non-specific	269848	74	138	0.000299244	37.2592	cd14700	bZIP_ATF6	 - 	cl21462
Q#118 - >BjuB039707	non-specific	269873	74	115	0.000324666	36.8149	cd14811	bZIP_u2	 - 	cl21462
Q#118 - >BjuB039707	non-specific	269858	73	125	0.000413577	36.7746	cd14710	bZIP_HAC1-like	 - 	cl21462
Q#118 - >BjuB039707	non-specific	269836	69	134	0.000426191	36.929	cd14688	bZIP_YAP	 - 	cl21462
Q#118 - >BjuB039707	non-specific	269857	77	127	0.00147892	35.3849	cd14709	bZIP_CREBL2	 - 	cl21462
Q#118 - >BjuB039707	non-specific	269853	70	135	0.00189526	34.8143	cd14705	bZIP_Zip1	 - 	cl21462
Q#118 - >BjuB039707	non-specific	367348	64	134	0.00261336	35.3936	pfam03131	bZIP_Maf	 - 	cl21462
Q#118 - >BjuB039707	non-specific	269841	72	120	0.00368139	34.455	cd14693	bZIP_CEBP	 - 	cl21462
Q#118 - >BjuB039707	non-specific	269837	73	135	0.00453109	34.0478	cd14689	bZIP_CREB3	 - 	cl21462
Q#118 - >BjuB039707	non-specific	269840	72	120	0.00550673	33.7038	cd14692	bZIP_ATF4	C	cl21462
Q#118 - >BjuB039707	non-specific	269861	69	117	0.00571106	33.9807	cd14713	bZIP_CEBPG	C	cl21462
Q#119 - >BjuB040792	specific	369512	1	89	1.45111e-38	131.326	pfam07777	MFMR	 - 	cl06693
Q#119 - >BjuB040792	superfamily	369512	1	89	1.45111e-38	131.326	cl06693	MFMR superfamily	 - 	 - 
Q#119 - >BjuB040792	specific	197664	216	280	9.46702e-27	99.5607	smart00338	BRLZ	 - 	cl21462
Q#119 - >BjuB040792	superfamily	389750	216	280	9.46702e-27	99.5607	cl21462	bZIP superfamily	 - 	 - 
Q#119 - >BjuB040792	specific	333897	216	279	3.63433e-26	98.2149	pfam00170	bZIP_1	 - 	cl21462
Q#119 - >BjuB040792	specific	269850	221	271	2.97176e-23	90.2857	cd14702	bZIP_plant_GBF1	 - 	cl21462
Q#119 - >BjuB040792	non-specific	269834	221	272	1.94777e-16	71.8077	cd14686	bZIP	 - 	cl21462
Q#119 - >BjuB040792	non-specific	269835	220	277	1.69392e-13	64.0868	cd14687	bZIP_ATF2	 - 	cl21462
Q#119 - >BjuB040792	non-specific	269871	221	270	1.0272e-12	61.4925	cd14809	bZIP_AUREO-like	 - 	cl21462
Q#119 - >BjuB040792	non-specific	269839	218	275	1.29163e-12	61.4551	cd14691	bZIP_XBP1	 - 	cl21462
Q#119 - >BjuB040792	non-specific	269833	215	272	1.53631e-12	61.0427	cd12193	bZIP_GCN4	 - 	cl21462
Q#119 - >BjuB040792	non-specific	369482	218	270	4.99011e-12	59.9346	pfam07716	bZIP_2	 - 	cl21462
Q#119 - >BjuB040792	non-specific	269847	220	275	1.40714e-11	58.8108	cd14699	bZIP_Fos_like	 - 	cl21462
Q#119 - >BjuB040792	non-specific	269857	220	275	4.03739e-11	57.3413	cd14709	bZIP_CREBL2	 - 	cl21462
Q#119 - >BjuB040792	non-specific	269840	220	275	4.58941e-11	57.201	cd14692	bZIP_ATF4	 - 	cl21462
Q#119 - >BjuB040792	non-specific	269874	221	271	1.42287e-10	55.6832	cd14812	bZIP_u3	 - 	cl21462
Q#119 - >BjuB040792	non-specific	269838	220	273	1.93313e-10	55.3299	cd14690	bZIP_CREB1	 - 	cl21462
Q#119 - >BjuB040792	non-specific	269855	220	278	3.15369e-10	55.0116	cd14707	bZIP_plant_BZIP46	 - 	cl21462
Q#119 - >BjuB040792	non-specific	269851	221	272	1.40069e-09	52.9624	cd14703	bZIP_plant_RF2	 - 	cl21462
Q#119 - >BjuB040792	non-specific	269849	218	275	3.04678e-09	52.0886	cd14701	bZIP_BATF	 - 	cl21462
Q#119 - >BjuB040792	non-specific	269852	221	270	4.54405e-09	51.421	cd14704	bZIP_HY5-like	 - 	cl21462
Q#119 - >BjuB040792	non-specific	269836	220	280	1.33772e-08	50.411	cd14688	bZIP_YAP	 - 	cl21462
Q#119 - >BjuB040792	non-specific	269843	214	275	5.39225e-08	48.7025	cd14695	bZIP_HLF	 - 	cl21462
Q#119 - >BjuB040792	non-specific	269853	222	275	5.85573e-08	48.2963	cd14705	bZIP_Zip1	 - 	cl21462
Q#119 - >BjuB040792	non-specific	374656	104	207	1.92019e-07	49.0657	pfam16596	MFMR_assoc	 - 	cl24974
Q#119 - >BjuB040792	superfamily	374656	104	207	1.92019e-07	49.0657	cl24974	MFMR_assoc superfamily	 - 	 - 
Q#119 - >BjuB040792	non-specific	269872	220	279	2.74094e-07	46.4852	cd14810	bZIP_u1	 - 	cl21462
Q#119 - >BjuB040792	non-specific	269837	219	270	2.78134e-07	46.7594	cd14689	bZIP_CREB3	 - 	cl21462
Q#119 - >BjuB040792	non-specific	269873	221	262	3.11004e-07	46.4448	cd14811	bZIP_u2	C	cl21462
Q#119 - >BjuB040792	non-specific	269870	220	274	3.90234e-07	46.3015	cd14722	bZIP_ATF3	 - 	cl21462
Q#119 - >BjuB040792	non-specific	269848	221	285	4.97884e-07	45.7336	cd14700	bZIP_ATF6	 - 	cl21462
Q#119 - >BjuB040792	non-specific	269861	214	275	1.28444e-06	44.7663	cd14713	bZIP_CEBPG	 - 	cl21462
Q#119 - >BjuB040792	non-specific	269854	228	274	1.32496e-06	44.5527	cd14706	bZIP_CREBZF	 - 	cl21462
Q#119 - >BjuB040792	non-specific	367348	214	274	1.72192e-06	45.4088	pfam03131	bZIP_Maf	N	cl21462
Q#119 - >BjuB040792	non-specific	269841	221	276	1.81984e-06	44.4702	cd14693	bZIP_CEBP	 - 	cl21462
Q#119 - >BjuB040792	non-specific	269856	220	276	1.85655e-06	44.2123	cd14708	bZIP_HBP1b-like	 - 	cl21462
Q#119 - >BjuB040792	non-specific	269869	220	274	1.92208e-06	44.2738	cd14721	bZIP_Fos	 - 	cl21462
Q#119 - >BjuB040792	non-specific	269842	220	271	1.96555e-06	44.2434	cd14694	bZIP_NFIL3	 - 	cl21462
Q#119 - >BjuB040792	non-specific	269844	220	275	3.40731e-06	43.723	cd14696	bZIP_Jun	 - 	cl21462
Q#119 - >BjuB040792	non-specific	269865	214	274	3.79772e-06	43.8919	cd14717	bZIP_Maf_small	 - 	cl21462
Q#119 - >BjuB040792	non-specific	269875	220	272	8.58946e-06	42.3571	cd14813	bZIP_BmCbz-like	 - 	cl21462
Q#119 - >BjuB040792	non-specific	275056	227	299	1.16522e-05	44.9989	TIGR04211	SH3_and_anchor	NC	cl25512
Q#119 - >BjuB040792	superfamily	275056	227	299	1.16522e-05	44.9989	cl25512	SH3_and_anchor superfamily	NC	 - 
Q#119 - >BjuB040792	non-specific	269845	217	274	1.25419e-05	42.3702	cd14697	bZIP_Maf	 - 	cl21462
Q#119 - >BjuB040792	non-specific	226809	213	302	2.53279e-05	45.401	COG4372	COG4372	NC	cl34756
Q#119 - >BjuB040792	superfamily	226809	213	302	2.53279e-05	45.401	cl34756	COG4372 superfamily	NC	 - 
Q#119 - >BjuB040792	non-specific	371603	214	276	2.53574e-05	43.4603	pfam11559	ADIP	N	cl23720
Q#119 - >BjuB040792	superfamily	390044	214	276	2.53574e-05	43.4603	cl23720	RILP-like superfamily	N	 - 
Q#119 - >BjuB040792	non-specific	269859	224	275	2.95167e-05	41.1994	cd14711	bZIP_CEBPA	 - 	cl21462
Q#119 - >BjuB040792	non-specific	224259	215	285	3.00907e-05	44.672	COG1340	COG1340	C	cl34231
Q#119 - >BjuB040792	superfamily	224259	215	285	3.00907e-05	44.672	cl34231	COG1340 superfamily	C	 - 
Q#119 - >BjuB040792	non-specific	274009	214	303	3.20609e-05	45.4439	TIGR02169	SMC_prok_A	NC	cl37070
Q#119 - >BjuB040792	superfamily	274009	214	303	3.20609e-05	45.4439	cl37070	SMC_prok_A superfamily	NC	 - 
Q#119 - >BjuB040792	non-specific	375248	216	277	4.81869e-05	42.241	pfam17675	APG6_N	NC	cl39212
Q#119 - >BjuB040792	superfamily	375248	216	277	4.81869e-05	42.241	cl39212	APG6_N superfamily	NC	 - 
Q#119 - >BjuB040792	non-specific	370653	216	289	6.65313e-05	42.2011	pfam09744	Jnk-SapK_ap_N	N	cl23720
Q#119 - >BjuB040792	non-specific	372045	238	283	0.000106889	40.9873	pfam12325	TMF_TATA_bd	C	cl26375
Q#119 - >BjuB040792	superfamily	372045	238	283	0.000106889	40.9873	cl26375	TMF_TATA_bd superfamily	C	 - 
Q#119 - >BjuB040792	non-specific	368701	242	285	0.000113051	39.5393	pfam06005	ZapB	N	cl11531
Q#119 - >BjuB040792	superfamily	386155	242	285	0.000113051	39.5393	cl11531	ZapB superfamily	N	 - 
Q#119 - >BjuB040792	non-specific	224117	216	290	0.000121696	43.5496	COG1196	Smc	NC	cl34174
Q#119 - >BjuB040792	superfamily	224117	216	290	0.000121696	43.5496	cl34174	Smc superfamily	NC	 - 
Q#119 - >BjuB040792	non-specific	274008	215	299	0.000132418	43.5067	TIGR02168	SMC_prok_B	NC	cl37069
Q#119 - >BjuB040792	superfamily	274008	215	299	0.000132418	43.5067	cl37069	SMC_prok_B superfamily	NC	 - 
Q#119 - >BjuB040792	non-specific	225288	215	285	0.000140712	43.1544	COG2433	COG2433	NC	cl27170
Q#119 - >BjuB040792	superfamily	391696	215	285	0.000140712	43.1544	cl27170	DUF460 superfamily	NC	 - 
Q#119 - >BjuB040792	non-specific	269846	213	274	0.000142547	39.1574	cd14698	bZIP_CNC	 - 	cl21462
Q#119 - >BjuB040792	non-specific	269858	217	270	0.000145535	38.7006	cd14710	bZIP_HAC1-like	 - 	cl21462
Q#119 - >BjuB040792	non-specific	269863	219	275	0.000175232	38.915	cd14715	bZIP_CEBPE	 - 	cl21462
Q#119 - >BjuB040792	non-specific	269860	214	275	0.000177953	39.3048	cd14712	bZIP_CEBPB	 - 	cl21462
Q#119 - >BjuB040792	non-specific	372763	216	268	0.000225326	39.8533	pfam13863	DUF4200	N	cl38441
Q#119 - >BjuB040792	superfamily	372763	216	268	0.000225326	39.8533	cl38441	DUF4200 superfamily	N	 - 
Q#119 - >BjuB040792	non-specific	371075	216	293	0.000267505	40.3554	pfam10473	CENP-F_leu_zip	NC	cl25924
Q#119 - >BjuB040792	superfamily	371075	216	293	0.000267505	40.3554	cl25924	CENP-F_leu_zip superfamily	NC	 - 
Q#119 - >BjuB040792	non-specific	371603	219	282	0.000294114	40.3787	pfam11559	ADIP	NC	cl23720
Q#119 - >BjuB040792	non-specific	179699	223	276	0.000314613	41.7415	PRK03992	PRK03992	C	cl32052
Q#119 - >BjuB040792	superfamily	179699	223	276	0.000314613	41.7415	cl32052	PRK03992 superfamily	C	 - 
Q#119 - >BjuB040792	non-specific	275316	218	285	0.000346795	41.9296	TIGR04523	Mplasa_alph_rch	NC	cl37461
Q#119 - >BjuB040792	superfamily	275316	218	285	0.000346795	41.9296	cl37461	Mplasa_alph_rch superfamily	NC	 - 
Q#119 - >BjuB040792	non-specific	224117	215	287	0.000364937	42.0088	COG1196	Smc	NC	cl34174
Q#119 - >BjuB040792	non-specific	368701	244	285	0.000745622	37.2281	pfam06005	ZapB	C	cl11531
Q#119 - >BjuB040792	non-specific	225616	240	285	0.000764287	37.6394	COG3074	ZapB	N	cl11531
Q#119 - >BjuB040792	non-specific	226513	213	285	0.00077268	40.2792	COG4026	COG4026	NC	cl26606
Q#119 - >BjuB040792	superfamily	226513	213	285	0.00077268	40.2792	cl26606	COG4026 superfamily	NC	 - 
Q#119 - >BjuB040792	non-specific	274009	214	298	0.000779477	41.2067	TIGR02169	SMC_prok_A	NC	cl37070
Q#119 - >BjuB040792	non-specific	372959	244	285	0.000791971	37.2625	pfam14197	Cep57_CLD_2	 - 	cl16699
Q#119 - >BjuB040792	superfamily	372959	244	285	0.000791971	37.2625	cl16699	Cep57_CLD_2 superfamily	 - 	 - 
Q#119 - >BjuB040792	non-specific	224117	219	288	0.000957591	40.8532	COG1196	Smc	C	cl34174
Q#119 - >BjuB040792	non-specific	275316	218	277	0.00108836	40.3888	TIGR04523	Mplasa_alph_rch	NC	cl37461
Q#119 - >BjuB040792	non-specific	225288	216	283	0.0011879	40.458	COG2433	COG2433	NC	cl27170
Q#119 - >BjuB040792	non-specific	369259	221	302	0.00128323	38.3304	pfam07200	Mod_r	NC	cl26374
Q#119 - >BjuB040792	superfamily	369259	221	302	0.00128323	38.3304	cl26374	Mod_r superfamily	NC	 - 
Q#119 - >BjuB040792	non-specific	366961	239	275	0.0014067	35.5673	pfam02183	HALZ	 - 	cl23880
Q#119 - >BjuB040792	superfamily	390154	239	275	0.0014067	35.5673	cl23880	HALZ superfamily	 - 	 - 
Q#119 - >BjuB040792	non-specific	374728	241	291	0.00140859	36.0614	pfam16689	APC_N_CC	 - 	cl25043
Q#119 - >BjuB040792	superfamily	374728	241	291	0.00140859	36.0614	cl25043	APC_N_CC superfamily	 - 	 - 
Q#119 - >BjuB040792	non-specific	275056	213	287	0.00150378	38.8357	TIGR04211	SH3_and_anchor	N	cl25512
Q#119 - >BjuB040792	non-specific	269862	221	275	0.00175055	36.1287	cd14714	bZIP_CEBPD	 - 	cl21462
Q#119 - >BjuB040792	non-specific	128634	239	267	0.00194108	35.5057	smart00340	HALZ	C	cl23880
Q#119 - >BjuB040792	non-specific	224705	222	264	0.00200394	39.2633	COG1792	MreC	NC	cl19252
Q#119 - >BjuB040792	superfamily	388540	222	264	0.00200394	39.2633	cl19252	MreC superfamily	NC	 - 
Q#119 - >BjuB040792	non-specific	224495	219	304	0.00207747	38.8859	COG1579	COG1579	N	cl34310
Q#119 - >BjuB040792	superfamily	224495	219	304	0.00207747	38.8859	cl34310	COG1579 superfamily	N	 - 
Q#119 - >BjuB040792	non-specific	274008	216	302	0.00223123	39.6547	TIGR02168	SMC_prok_B	NC	cl37069
Q#119 - >BjuB040792	non-specific	375248	214	285	0.00257277	37.2334	pfam17675	APG6_N	N	cl39212
Q#119 - >BjuB040792	non-specific	369600	224	285	0.00322431	36.8166	pfam07926	TPR_MLP1_2	N	cl25510
Q#119 - >BjuB040792	superfamily	369600	224	285	0.00322431	36.8166	cl25510	TPR_MLP1_2 superfamily	N	 - 
Q#119 - >BjuB040792	non-specific	370001	221	292	0.00388931	37.5964	pfam08614	ATG16	N	cl25514
Q#119 - >BjuB040792	superfamily	370001	221	292	0.00388931	37.5964	cl25514	ATG16 superfamily	N	 - 
Q#119 - >BjuB040792	non-specific	185320	240	285	0.00408536	35.4443	PRK15422	PRK15422	N	cl11531
Q#119 - >BjuB040792	non-specific	224117	216	288	0.00431494	38.542	COG1196	Smc	NC	cl34174
Q#119 - >BjuB040792	non-specific	369080	245	285	0.00434893	37.4308	pfam06785	UPF0242	NC	cl26473
Q#119 - >BjuB040792	superfamily	369080	245	285	0.00434893	37.4308	cl26473	UPF0242 superfamily	NC	 - 
Q#119 - >BjuB040792	non-specific	370001	231	285	0.00443282	37.2112	pfam08614	ATG16	NC	cl25514
Q#119 - >BjuB040792	non-specific	374561	246	285	0.0046554	35.2183	pfam16471	JIP_LZII	N	cl24893
Q#119 - >BjuB040792	superfamily	374561	246	285	0.0046554	35.2183	cl24893	JIP_LZII superfamily	N	 - 
Q#119 - >BjuB040792	non-specific	274008	214	302	0.00477516	38.4991	TIGR02168	SMC_prok_B	C	cl37069
Q#119 - >BjuB040792	non-specific	274008	229	287	0.00530318	38.4991	TIGR02168	SMC_prok_B	NC	cl37069
Q#119 - >BjuB040792	non-specific	370886	237	300	0.00603139	37.1457	pfam10211	Ax_dynein_light	N	cl23860
Q#119 - >BjuB040792	superfamily	370886	237	300	0.00603139	37.1457	cl23860	Ax_dynein_light superfamily	N	 - 
Q#119 - >BjuB040792	non-specific	224117	216	302	0.00606747	38.1568	COG1196	Smc	NC	cl34174
Q#119 - >BjuB040792	non-specific	274009	215	288	0.00609542	38.1251	TIGR02169	SMC_prok_A	NC	cl37070
Q#119 - >BjuB040792	non-specific	369425	221	265	0.00637797	34.1312	pfam07558	Shugoshin_N	 - 	cl06547
Q#119 - >BjuB040792	superfamily	369425	221	265	0.00637797	34.1312	cl06547	Shugoshin_N superfamily	 - 	 - 
Q#119 - >BjuB040792	non-specific	373283	215	287	0.00658016	35.2699	pfam14772	NYD-SP28	C	cl20695
Q#119 - >BjuB040792	superfamily	373283	215	287	0.00658016	35.2699	cl20695	NYD-SP28 superfamily	C	 - 
Q#119 - >BjuB040792	non-specific	372763	218	285	0.00701383	35.6161	pfam13863	DUF4200	 - 	cl38441
Q#119 - >BjuB040792	non-specific	368550	240	285	0.00708674	37.684	pfam05667	DUF812	NC	cl25503
Q#119 - >BjuB040792	superfamily	368550	240	285	0.00708674	37.684	cl25503	DUF812 superfamily	NC	 - 
Q#119 - >BjuB040792	non-specific	224117	216	285	0.00741779	37.7716	COG1196	Smc	NC	cl34174
Q#119 - >BjuB040792	non-specific	374629	249	284	0.00751542	34.2953	pfam16559	GIT_CC	N	cl24956
Q#119 - >BjuB040792	superfamily	374629	249	284	0.00751542	34.2953	cl24956	GIT_CC superfamily	N	 - 
Q#119 - >BjuB040792	non-specific	377456	244	286	0.00857388	35.6348	pfam05103	DivIVA	NC	cl37721
Q#119 - >BjuB040792	superfamily	377456	244	286	0.00857388	35.6348	cl37721	DivIVA superfamily	NC	 - 
Q#119 - >BjuB040792	non-specific	370905	216	275	0.00874593	37.1634	pfam10234	Cluap1	NC	cl25650
Q#119 - >BjuB040792	superfamily	370905	216	275	0.00874593	37.1634	cl25650	Cluap1 superfamily	NC	 - 
Q#119 - >BjuB040792	non-specific	225616	246	284	0.0090667	34.5578	COG3074	ZapB	NC	cl11531
Q#119 - >BjuB040792	non-specific	237177	216	290	0.00933599	37.4502	PRK12704	PRK12704	C	cl36166
Q#119 - >BjuB040792	superfamily	237177	216	290	0.00933599	37.4502	cl36166	PRK12704 superfamily	C	 - 
Q#119 - >BjuB040792	non-specific	368795	61	147	0.00957852	36.9359	pfam06217	GAGA_bind	NC	cl05631
Q#119 - >BjuB040792	superfamily	368795	61	147	0.00957852	36.9359	cl05631	GAGA_bind superfamily	NC	 - 
Q#119 - >BjuB040792	non-specific	379826	245	276	0.00976517	34.086	pfam16331	TolA_bind_tri	NC	cl38491
Q#119 - >BjuB040792	superfamily	379826	245	276	0.00976517	34.086	cl38491	TolA_bind_tri superfamily	NC	 - 
Q#120 - >BjuB040834	specific	269850	139	185	1.57004e-17	73.7221	cd14702	bZIP_plant_GBF1	 - 	cl21462
Q#120 - >BjuB040834	superfamily	389750	139	185	1.57004e-17	73.7221	cl21462	bZIP superfamily	 - 	 - 
Q#120 - >BjuB040834	specific	197664	136	198	1.68077e-14	66.0483	smart00338	BRLZ	 - 	cl21462
Q#120 - >BjuB040834	non-specific	269855	138	178	2.42789e-10	54.6264	cd14707	bZIP_plant_BZIP46	C	cl21462
Q#120 - >BjuB040834	non-specific	269834	139	183	5.23982e-10	53.7033	cd14686	bZIP	 - 	cl21462
Q#120 - >BjuB040834	non-specific	269833	137	183	5.16425e-08	47.9459	cd12193	bZIP_GCN4	 - 	cl21462
Q#120 - >BjuB040834	non-specific	333897	138	182	1.00157e-07	47.7537	pfam00170	bZIP_1	C	cl21462
Q#120 - >BjuB040834	non-specific	269871	139	183	4.19571e-07	45.6993	cd14809	bZIP_AUREO-like	 - 	cl21462
Q#120 - >BjuB040834	non-specific	269852	139	184	5.65746e-07	45.2578	cd14704	bZIP_HY5-like	 - 	cl21462
Q#120 - >BjuB040834	non-specific	269873	139	178	6.62618e-07	44.904	cd14811	bZIP_u2	C	cl21462
Q#120 - >BjuB040834	non-specific	269851	139	184	7.55528e-07	44.8732	cd14703	bZIP_plant_RF2	 - 	cl21462
Q#120 - >BjuB040834	non-specific	269838	138	183	1.12552e-06	44.5444	cd14690	bZIP_CREB1	 - 	cl21462
Q#120 - >BjuB040834	non-specific	269874	139	182	2.09611e-06	43.742	cd14812	bZIP_u3	 - 	cl21462
Q#120 - >BjuB040834	non-specific	269847	138	178	2.5306e-06	43.4028	cd14699	bZIP_Fos_like	C	cl21462
Q#120 - >BjuB040834	non-specific	369482	135	183	7.16037e-05	39.519	pfam07716	bZIP_2	 - 	cl21462
Q#120 - >BjuB040834	non-specific	269840	137	178	7.33303e-05	39.4818	cd14692	bZIP_ATF4	C	cl21462
Q#120 - >BjuB040834	non-specific	269848	139	178	0.000165812	38.4148	cd14700	bZIP_ATF6	C	cl21462
Q#120 - >BjuB040834	non-specific	269836	137	199	0.000213307	38.4698	cd14688	bZIP_YAP	 - 	cl21462
Q#120 - >BjuB040834	non-specific	269856	141	171	0.00032135	37.664	cd14708	bZIP_HBP1b-like	C	cl21462
Q#120 - >BjuB040834	non-specific	269839	133	178	0.000330633	37.5728	cd14691	bZIP_XBP1	C	cl21462
Q#120 - >BjuB040834	non-specific	269835	139	178	0.000442397	37.508	cd14687	bZIP_ATF2	C	cl21462
Q#120 - >BjuB040834	non-specific	269844	137	191	0.000485325	37.1746	cd14696	bZIP_Jun	 - 	cl21462
Q#120 - >BjuB040834	non-specific	269872	139	183	0.00122534	35.6996	cd14810	bZIP_u1	 - 	cl21462
Q#120 - >BjuB040834	non-specific	269849	136	178	0.00191024	35.525	cd14701	bZIP_BATF	C	cl21462
Q#120 - >BjuB040834	non-specific	269854	141	183	0.0020485	35.3079	cd14706	bZIP_CREBZF	 - 	cl21462
Q#120 - >BjuB040834	non-specific	269857	138	178	0.00678061	33.8441	cd14709	bZIP_CREBL2	C	cl21462
Q#121 - >BjuB041251	specific	369512	1	103	9.90145e-29	107.829	pfam07777	MFMR	 - 	cl06693
Q#121 - >BjuB041251	superfamily	369512	1	103	9.90145e-29	107.829	cl06693	MFMR superfamily	 - 	 - 
Q#121 - >BjuB041251	specific	197664	294	357	3.9152e-19	80.6859	smart00338	BRLZ	 - 	cl21462
Q#121 - >BjuB041251	superfamily	389750	294	357	3.9152e-19	80.6859	cl21462	bZIP superfamily	 - 	 - 
Q#121 - >BjuB041251	specific	333897	294	357	2.81737e-18	78.1845	pfam00170	bZIP_1	 - 	cl21462
Q#121 - >BjuB041251	specific	269850	299	348	3.1798e-15	69.0997	cd14702	bZIP_plant_GBF1	 - 	cl21462
Q#121 - >BjuB041251	non-specific	269839	296	352	3.60496e-14	66.4627	cd14691	bZIP_XBP1	 - 	cl21462
Q#121 - >BjuB041251	non-specific	374656	142	261	4.20936e-13	66.0145	pfam16596	MFMR_assoc	 - 	cl24974
Q#121 - >BjuB041251	superfamily	374656	142	261	4.20936e-13	66.0145	cl24974	MFMR_assoc superfamily	 - 	 - 
Q#121 - >BjuB041251	non-specific	269834	299	350	1.6992e-11	58.7109	cd14686	bZIP	 - 	cl21462
Q#121 - >BjuB041251	non-specific	269847	298	352	1.11498e-09	53.8032	cd14699	bZIP_Fos_like	 - 	cl21462
Q#121 - >BjuB041251	non-specific	269849	296	353	5.74882e-09	51.7034	cd14701	bZIP_BATF	 - 	cl21462
Q#121 - >BjuB041251	non-specific	269835	298	364	8.91592e-09	51.3752	cd14687	bZIP_ATF2	 - 	cl21462
Q#121 - >BjuB041251	non-specific	269833	293	350	3.98391e-08	49.1015	cd12193	bZIP_GCN4	 - 	cl21462
Q#121 - >BjuB041251	non-specific	269870	298	352	1.09416e-07	48.2275	cd14722	bZIP_ATF3	 - 	cl21462
Q#121 - >BjuB041251	non-specific	269840	298	364	3.78834e-07	46.8006	cd14692	bZIP_ATF4	 - 	cl21462
Q#121 - >BjuB041251	non-specific	269874	299	340	5.13367e-07	46.0532	cd14812	bZIP_u3	C	cl21462
Q#121 - >BjuB041251	non-specific	269843	295	348	1.55721e-06	44.8505	cd14695	bZIP_HLF	 - 	cl21462
Q#121 - >BjuB041251	non-specific	269851	299	350	2.06199e-06	44.488	cd14703	bZIP_plant_RF2	 - 	cl21462
Q#121 - >BjuB041251	non-specific	269855	298	357	2.28895e-06	44.226	cd14707	bZIP_plant_BZIP46	 - 	cl21462
Q#121 - >BjuB041251	non-specific	369600	286	363	3.15208e-06	46.0614	pfam07926	TPR_MLP1_2	C	cl25510
Q#121 - >BjuB041251	superfamily	369600	286	363	3.15208e-06	46.0614	cl25510	TPR_MLP1_2 superfamily	C	 - 
Q#121 - >BjuB041251	non-specific	269869	298	352	3.22906e-06	44.2738	cd14721	bZIP_Fos	 - 	cl21462
Q#121 - >BjuB041251	non-specific	269852	299	356	1.26859e-05	42.1762	cd14704	bZIP_HY5-like	 - 	cl21462
Q#121 - >BjuB041251	non-specific	367348	293	362	1.38246e-05	43.0976	pfam03131	bZIP_Maf	N	cl21462
Q#121 - >BjuB041251	non-specific	269871	299	342	1.44178e-05	41.8474	cd14809	bZIP_AUREO-like	 - 	cl21462
Q#121 - >BjuB041251	non-specific	269857	302	346	1.98853e-05	41.5481	cd14709	bZIP_CREBL2	 - 	cl21462
Q#121 - >BjuB041251	non-specific	369482	296	346	2.07559e-05	41.445	pfam07716	bZIP_2	 - 	cl21462
Q#121 - >BjuB041251	non-specific	269838	298	346	6.25246e-05	40.3072	cd14690	bZIP_CREB1	 - 	cl21462
Q#121 - >BjuB041251	non-specific	269837	297	363	7.43338e-05	40.211	cd14689	bZIP_CREB3	 - 	cl21462
Q#121 - >BjuB041251	non-specific	369600	302	363	0.000524597	39.513	pfam07926	TPR_MLP1_2	N	cl25510
Q#121 - >BjuB041251	non-specific	315477	295	349	0.000690233	37.4477	pfam12808	Mto2_bdg	 - 	cl15103
Q#121 - >BjuB041251	superfamily	315477	295	349	0.000690233	37.4477	cl15103	Mto2_bdg superfamily	 - 	 - 
Q#121 - >BjuB041251	non-specific	226809	277	364	0.00150976	40.3934	COG4372	COG4372	C	cl34756
Q#121 - >BjuB041251	superfamily	226809	277	364	0.00150976	40.3934	cl34756	COG4372 superfamily	C	 - 
Q#121 - >BjuB041251	non-specific	269875	298	348	0.00160906	36.1939	cd14813	bZIP_BmCbz-like	 - 	cl21462
Q#121 - >BjuB041251	non-specific	269848	299	348	0.00190919	36.1036	cd14700	bZIP_ATF6	 - 	cl21462
Q#121 - >BjuB041251	non-specific	269853	298	360	0.00227268	35.9699	cd14705	bZIP_Zip1	 - 	cl21462
Q#121 - >BjuB041251	non-specific	269846	301	348	0.00253795	36.0758	cd14698	bZIP_CNC	 - 	cl21462
Q#121 - >BjuB041251	non-specific	269845	295	352	0.00320042	35.8218	cd14697	bZIP_Maf	 - 	cl21462
Q#121 - >BjuB041251	non-specific	275056	286	362	0.00390451	38.0653	TIGR04211	SH3_and_anchor	N	cl25512
Q#121 - >BjuB041251	superfamily	275056	286	362	0.00390451	38.0653	cl25512	SH3_and_anchor superfamily	N	 - 
Q#121 - >BjuB041251	non-specific	224455	288	360	0.00694185	38.2296	COG1538	TolC	N	cl34299
Q#121 - >BjuB041251	superfamily	224455	288	360	0.00694185	38.2296	cl34299	TolC superfamily	N	 - 
Q#121 - >BjuB041251	non-specific	269873	299	357	0.00783395	34.1185	cd14811	bZIP_u2	 - 	cl21462
Q#122 - >BjuB041699	specific	269855	367	421	9.4672e-25	96.228	cd14707	bZIP_plant_BZIP46	 - 	cl21462
Q#122 - >BjuB041699	superfamily	389750	367	421	9.4672e-25	96.228	cl21462	bZIP superfamily	 - 	 - 
Q#122 - >BjuB041699	specific	197664	366	420	1.97227e-17	76.0635	smart00338	BRLZ	 - 	cl21462
Q#122 - >BjuB041699	non-specific	269850	368	417	2.7952e-15	69.4849	cd14702	bZIP_plant_GBF1	 - 	cl21462
Q#122 - >BjuB041699	non-specific	269834	368	419	6.56399e-15	68.3409	cd14686	bZIP	 - 	cl21462
Q#122 - >BjuB041699	non-specific	333897	367	420	1.8002e-13	64.7025	pfam00170	bZIP_1	 - 	cl21462
Q#122 - >BjuB041699	non-specific	269848	368	417	1.3369e-12	61.912	cd14700	bZIP_ATF6	 - 	cl21462
Q#122 - >BjuB041699	non-specific	269852	368	416	2.96348e-12	61.051	cd14704	bZIP_HY5-like	 - 	cl21462
Q#122 - >BjuB041699	non-specific	269874	368	415	3.57639e-12	60.6908	cd14812	bZIP_u3	 - 	cl21462
Q#122 - >BjuB041699	non-specific	369482	363	416	1.80355e-10	56.0826	pfam07716	bZIP_2	 - 	cl21462
Q#122 - >BjuB041699	non-specific	269851	368	419	3.7855e-10	54.8884	cd14703	bZIP_plant_RF2	 - 	cl21462
Q#122 - >BjuB041699	non-specific	269838	367	414	4.6112e-09	52.2483	cd14690	bZIP_CREB1	 - 	cl21462
Q#122 - >BjuB041699	non-specific	269839	365	420	6.51151e-09	51.8251	cd14691	bZIP_XBP1	 - 	cl21462
Q#122 - >BjuB041699	non-specific	269833	362	408	1.09287e-08	51.0275	cd12193	bZIP_GCN4	C	cl21462
Q#122 - >BjuB041699	non-specific	269842	366	417	1.8645e-08	50.4066	cd14694	bZIP_NFIL3	 - 	cl21462
Q#122 - >BjuB041699	non-specific	269840	366	417	3.43983e-08	49.8822	cd14692	bZIP_ATF4	 - 	cl21462
Q#122 - >BjuB041699	non-specific	269835	367	415	4.19464e-08	49.4492	cd14687	bZIP_ATF2	C	cl21462
Q#122 - >BjuB041699	non-specific	269873	368	410	5.84939e-08	48.756	cd14811	bZIP_u2	 - 	cl21462
Q#122 - >BjuB041699	non-specific	269847	367	420	1.15804e-07	48.4104	cd14699	bZIP_Fos_like	 - 	cl21462
Q#122 - >BjuB041699	non-specific	269837	367	416	3.36641e-07	47.1446	cd14689	bZIP_CREB3	 - 	cl21462
Q#122 - >BjuB041699	non-specific	269853	366	419	3.82974e-07	46.7555	cd14705	bZIP_Zip1	 - 	cl21462
Q#122 - >BjuB041699	non-specific	269871	366	411	2.96342e-06	44.1586	cd14809	bZIP_AUREO-like	 - 	cl21462
Q#122 - >BjuB041699	non-specific	269857	371	427	5.43725e-06	43.4741	cd14709	bZIP_CREBL2	 - 	cl21462
Q#122 - >BjuB041699	non-specific	269836	366	421	8.65622e-06	43.0922	cd14688	bZIP_YAP	 - 	cl21462
Q#122 - >BjuB041699	non-specific	269856	370	410	1.5964e-05	41.9011	cd14708	bZIP_HBP1b-like	 - 	cl21462
Q#122 - >BjuB041699	non-specific	269875	368	416	2.24564e-05	41.5867	cd14813	bZIP_BmCbz-like	 - 	cl21462
Q#122 - >BjuB041699	non-specific	269845	362	422	2.52917e-05	41.985	cd14697	bZIP_Maf	 - 	cl21462
Q#122 - >BjuB041699	non-specific	367348	362	421	3.77457e-05	41.942	pfam03131	bZIP_Maf	N	cl21462
Q#122 - >BjuB041699	non-specific	269854	371	415	4.60503e-05	40.7007	cd14706	bZIP_CREBZF	 - 	cl21462
Q#122 - >BjuB041699	non-specific	269872	366	411	4.96378e-05	40.7072	cd14810	bZIP_u1	 - 	cl21462
Q#122 - >BjuB041699	non-specific	269869	367	423	5.62978e-05	40.807	cd14721	bZIP_Fos	 - 	cl21462
Q#122 - >BjuB041699	non-specific	269870	367	420	8.83283e-05	40.1383	cd14722	bZIP_ATF3	 - 	cl21462
Q#122 - >BjuB041699	non-specific	269843	368	419	0.000222212	39.0725	cd14695	bZIP_HLF	 - 	cl21462
Q#122 - >BjuB041699	non-specific	223783	354	431	0.000268268	41.13	COG0711	AtpF	C	cl34015
Q#122 - >BjuB041699	superfamily	223783	354	431	0.000268268	41.13	cl34015	AtpF superfamily	C	 - 
Q#122 - >BjuB041699	non-specific	269858	367	415	0.00032212	38.3154	cd14710	bZIP_HAC1-like	 - 	cl21462
Q#122 - >BjuB041699	non-specific	269865	362	426	0.000412619	38.4991	cd14717	bZIP_Maf_small	 - 	cl21462
Q#122 - >BjuB041699	non-specific	180240	359	431	0.000537486	40.1444	PRK05759	PRK05759	C	cl32090
Q#122 - >BjuB041699	superfamily	180240	359	431	0.000537486	40.1444	cl32090	PRK05759 superfamily	C	 - 
Q#122 - >BjuB041699	non-specific	372763	363	426	0.0015215	38.3125	pfam13863	DUF4200	N	cl38441
Q#122 - >BjuB041699	superfamily	372763	363	426	0.0015215	38.3125	cl38441	DUF4200 superfamily	N	 - 
Q#122 - >BjuB041699	non-specific	269849	366	414	0.00242134	35.9102	cd14701	bZIP_BATF	 - 	cl21462
Q#122 - >BjuB041699	non-specific	269867	370	417	0.00781877	35.1635	cd14719	bZIP_BACH	 - 	cl21462
Q#122 - >BjuB041699	non-specific	378817	353	429	0.00803409	38.5308	pfam12128	DUF3584	NC	cl37832
Q#122 - >BjuB041699	superfamily	378817	353	429	0.00803409	38.5308	cl37832	DUF3584 superfamily	NC	 - 
Q#122 - >BjuB041699	non-specific	227278	360	420	0.00928898	38.1645	COG4942	EnvC	C	cl34844
Q#122 - >BjuB041699	superfamily	227278	360	420	0.00928898	38.1645	cl34844	EnvC superfamily	C	 - 
Q#122 - >BjuB041699	non-specific	349951	354	431	0.00980471	36.2615	cd06503	ATP-synt_Fo_b	C	cl38961
Q#122 - >BjuB041699	superfamily	349951	354	431	0.00980471	36.2615	cl38961	ATP-synt_Fo_b superfamily	C	 - 
Q#123 - >BjuB041950	specific	369512	1	94	7.43345e-42	140.186	pfam07777	MFMR	 - 	cl06693
Q#123 - >BjuB041950	superfamily	369512	1	94	7.43345e-42	140.186	cl06693	MFMR superfamily	 - 	 - 
Q#123 - >BjuB041950	specific	333897	221	284	5.39099e-28	102.837	pfam00170	bZIP_1	 - 	cl21462
Q#123 - >BjuB041950	superfamily	389750	221	284	5.39099e-28	102.837	cl21462	bZIP superfamily	 - 	 - 
Q#123 - >BjuB041950	specific	197664	221	285	9.46701e-28	102.257	smart00338	BRLZ	 - 	cl21462
Q#123 - >BjuB041950	specific	269850	226	276	1.26819e-23	91.0561	cd14702	bZIP_plant_GBF1	 - 	cl21462
Q#123 - >BjuB041950	non-specific	269834	226	277	2.48871e-16	71.4225	cd14686	bZIP	 - 	cl21462
Q#123 - >BjuB041950	non-specific	269835	225	282	2.658e-13	63.7016	cd14687	bZIP_ATF2	 - 	cl21462
Q#123 - >BjuB041950	non-specific	369482	223	275	7.20091e-13	62.2458	pfam07716	bZIP_2	 - 	cl21462
Q#123 - >BjuB041950	non-specific	269833	220	277	9.00428e-13	61.8131	cd12193	bZIP_GCN4	 - 	cl21462
Q#123 - >BjuB041950	non-specific	269839	223	280	9.06722e-13	61.8403	cd14691	bZIP_XBP1	 - 	cl21462
Q#123 - >BjuB041950	non-specific	269871	226	275	1.15505e-12	61.4925	cd14809	bZIP_AUREO-like	 - 	cl21462
Q#123 - >BjuB041950	non-specific	269847	225	280	2.19533e-11	58.0404	cd14699	bZIP_Fos_like	 - 	cl21462
Q#123 - >BjuB041950	non-specific	269840	225	280	2.72363e-11	57.9714	cd14692	bZIP_ATF4	 - 	cl21462
Q#123 - >BjuB041950	non-specific	269874	226	276	4.47159e-11	57.224	cd14812	bZIP_u3	 - 	cl21462
Q#123 - >BjuB041950	non-specific	269857	225	280	7.22972e-11	56.5709	cd14709	bZIP_CREBL2	 - 	cl21462
Q#123 - >BjuB041950	non-specific	269855	225	280	7.89776e-11	56.5524	cd14707	bZIP_plant_BZIP46	 - 	cl21462
Q#123 - >BjuB041950	non-specific	269838	225	272	1.34599e-10	55.7151	cd14690	bZIP_CREB1	 - 	cl21462
Q#123 - >BjuB041950	non-specific	269849	223	280	2.51182e-09	52.4738	cd14701	bZIP_BATF	 - 	cl21462
Q#123 - >BjuB041950	non-specific	269851	226	277	3.45991e-09	51.8068	cd14703	bZIP_plant_RF2	 - 	cl21462
Q#123 - >BjuB041950	non-specific	269852	226	275	5.84204e-09	51.0358	cd14704	bZIP_HY5-like	 - 	cl21462
Q#123 - >BjuB041950	non-specific	269836	225	285	1.2915e-08	50.411	cd14688	bZIP_YAP	 - 	cl21462
Q#123 - >BjuB041950	non-specific	269843	219	280	2.25248e-08	49.8581	cd14695	bZIP_HLF	 - 	cl21462
Q#123 - >BjuB041950	non-specific	269854	233	279	4.92272e-08	48.7899	cd14706	bZIP_CREBZF	 - 	cl21462
Q#123 - >BjuB041950	non-specific	269837	224	272	7.25004e-08	48.3002	cd14689	bZIP_CREB3	C	cl21462
Q#123 - >BjuB041950	non-specific	269853	227	280	1.06141e-07	47.5259	cd14705	bZIP_Zip1	 - 	cl21462
Q#123 - >BjuB041950	non-specific	374656	109	212	1.14301e-07	49.8361	pfam16596	MFMR_assoc	 - 	cl24974
Q#123 - >BjuB041950	superfamily	374656	109	212	1.14301e-07	49.8361	cl24974	MFMR_assoc superfamily	 - 	 - 
Q#123 - >BjuB041950	non-specific	269848	226	268	1.64399e-07	47.2744	cd14700	bZIP_ATF6	 - 	cl21462
Q#123 - >BjuB041950	non-specific	269841	226	281	2.87563e-07	46.7814	cd14693	bZIP_CEBP	 - 	cl21462
Q#123 - >BjuB041950	non-specific	269870	225	279	3.41316e-07	46.6867	cd14722	bZIP_ATF3	 - 	cl21462
Q#123 - >BjuB041950	non-specific	269872	225	275	4.19957e-07	46.1	cd14810	bZIP_u1	 - 	cl21462
Q#123 - >BjuB041950	non-specific	269873	226	267	4.31858e-07	46.0596	cd14811	bZIP_u2	C	cl21462
Q#123 - >BjuB041950	non-specific	269861	219	280	4.41436e-07	46.3071	cd14713	bZIP_CEBPG	 - 	cl21462
Q#123 - >BjuB041950	non-specific	269856	225	271	7.03857e-07	45.3679	cd14708	bZIP_HBP1b-like	 - 	cl21462
Q#123 - >BjuB041950	non-specific	367348	219	279	7.52302e-07	46.5644	pfam03131	bZIP_Maf	N	cl21462
Q#123 - >BjuB041950	non-specific	269842	225	272	1.31825e-06	44.6286	cd14694	bZIP_NFIL3	 - 	cl21462
Q#123 - >BjuB041950	non-specific	269875	225	277	2.30841e-06	43.8979	cd14813	bZIP_BmCbz-like	 - 	cl21462
Q#123 - >BjuB041950	non-specific	269869	225	279	5.74264e-06	43.1182	cd14721	bZIP_Fos	 - 	cl21462
Q#123 - >BjuB041950	non-specific	269865	219	279	6.60588e-06	43.1215	cd14717	bZIP_Maf_small	 - 	cl21462
Q#123 - >BjuB041950	non-specific	226809	217	313	6.71694e-06	47.327	COG4372	COG4372	NC	cl34756
Q#123 - >BjuB041950	superfamily	226809	217	313	6.71694e-06	47.327	cl34756	COG4372 superfamily	NC	 - 
Q#123 - >BjuB041950	non-specific	275056	232	292	7.68382e-06	45.7693	TIGR04211	SH3_and_anchor	NC	cl25512
Q#123 - >BjuB041950	superfamily	275056	232	292	7.68382e-06	45.7693	cl25512	SH3_and_anchor superfamily	NC	 - 
Q#123 - >BjuB041950	non-specific	269844	225	280	1.35375e-05	41.797	cd14696	bZIP_Jun	 - 	cl21462
Q#123 - >BjuB041950	non-specific	226513	218	290	1.72457e-05	45.2868	COG4026	COG4026	NC	cl26606
Q#123 - >BjuB041950	superfamily	226513	218	290	1.72457e-05	45.2868	cl26606	COG4026 superfamily	NC	 - 
Q#123 - >BjuB041950	non-specific	274009	219	312	2.65986e-05	45.8291	TIGR02169	SMC_prok_A	NC	cl37070
Q#123 - >BjuB041950	superfamily	274009	219	312	2.65986e-05	45.8291	cl37070	SMC_prok_A superfamily	NC	 - 
Q#123 - >BjuB041950	non-specific	269859	229	280	6.50383e-05	40.0438	cd14711	bZIP_CEBPA	 - 	cl21462
Q#123 - >BjuB041950	non-specific	269845	222	279	7.15861e-05	40.059	cd14697	bZIP_Maf	 - 	cl21462
Q#123 - >BjuB041950	non-specific	269863	224	280	7.84878e-05	40.0706	cd14715	bZIP_CEBPE	 - 	cl21462
Q#123 - >BjuB041950	non-specific	225288	220	290	8.19127e-05	43.9248	COG2433	COG2433	NC	cl27170
Q#123 - >BjuB041950	superfamily	391696	220	290	8.19127e-05	43.9248	cl27170	DUF460 superfamily	NC	 - 
Q#123 - >BjuB041950	non-specific	372045	243	288	9.27795e-05	40.9873	pfam12325	TMF_TATA_bd	C	cl26375
Q#123 - >BjuB041950	superfamily	372045	243	288	9.27795e-05	40.9873	cl26375	TMF_TATA_bd superfamily	C	 - 
Q#123 - >BjuB041950	non-specific	224117	220	290	0.000130299	43.5496	COG1196	Smc	NC	cl34174
Q#123 - >BjuB041950	superfamily	224117	220	290	0.000130299	43.5496	cl34174	Smc superfamily	NC	 - 
Q#123 - >BjuB041950	non-specific	370001	221	298	0.000164217	41.4484	pfam08614	ATG16	N	cl25514
Q#123 - >BjuB041950	superfamily	370001	221	298	0.000164217	41.4484	cl25514	ATG16 superfamily	N	 - 
Q#123 - >BjuB041950	non-specific	274008	220	308	0.000191138	43.1215	TIGR02168	SMC_prok_B	NC	cl37069
Q#123 - >BjuB041950	superfamily	274008	220	308	0.000191138	43.1215	cl37069	SMC_prok_B superfamily	NC	 - 
Q#123 - >BjuB041950	non-specific	224495	223	292	0.000213633	41.9675	COG1579	COG1579	NC	cl34310
Q#123 - >BjuB041950	superfamily	224495	223	292	0.000213633	41.9675	cl34310	COG1579 superfamily	NC	 - 
Q#123 - >BjuB041950	non-specific	269858	222	275	0.000276842	37.9302	cd14710	bZIP_HAC1-like	 - 	cl21462
Q#123 - >BjuB041950	non-specific	224259	220	291	0.000283638	41.5904	COG1340	COG1340	C	cl34231
Q#123 - >BjuB041950	superfamily	224259	220	291	0.000283638	41.5904	cl34231	COG1340 superfamily	C	 - 
Q#123 - >BjuB041950	non-specific	374561	251	290	0.000325077	38.2999	pfam16471	JIP_LZII	N	cl24893
Q#123 - >BjuB041950	superfamily	374561	251	290	0.000325077	38.2999	cl24893	JIP_LZII superfamily	N	 - 
Q#123 - >BjuB041950	non-specific	368701	247	290	0.000327752	38.3837	pfam06005	ZapB	N	cl11531
Q#123 - >BjuB041950	superfamily	386155	247	290	0.000327752	38.3837	cl11531	ZapB superfamily	N	 - 
Q#123 - >BjuB041950	non-specific	269860	220	272	0.000331627	38.5344	cd14712	bZIP_CEBPB	 - 	cl21462
Q#123 - >BjuB041950	non-specific	275316	223	290	0.000398278	41.9296	TIGR04523	Mplasa_alph_rch	NC	cl37461
Q#123 - >BjuB041950	superfamily	275316	223	290	0.000398278	41.9296	cl37461	Mplasa_alph_rch superfamily	NC	 - 
Q#123 - >BjuB041950	non-specific	372763	221	273	0.000436586	39.0829	pfam13863	DUF4200	N	cl38441
Q#123 - >BjuB041950	superfamily	372763	221	273	0.000436586	39.0829	cl38441	DUF4200 superfamily	N	 - 
Q#123 - >BjuB041950	non-specific	370001	236	290	0.000551863	39.9076	pfam08614	ATG16	NC	cl25514
Q#123 - >BjuB041950	non-specific	224117	221	290	0.00057958	41.6236	COG1196	Smc	NC	cl34174
Q#123 - >BjuB041950	non-specific	224117	224	293	0.000589833	41.6236	COG1196	Smc	C	cl34174
Q#123 - >BjuB041950	non-specific	370663	249	304	0.000669816	40.5581	pfam09755	DUF2046	C	cl25730
Q#123 - >BjuB041950	superfamily	370663	249	304	0.000669816	40.5581	cl25730	DUF2046 superfamily	C	 - 
Q#123 - >BjuB041950	non-specific	374728	246	295	0.000790183	36.8318	pfam16689	APC_N_CC	 - 	cl25043
Q#123 - >BjuB041950	superfamily	374728	246	295	0.000790183	36.8318	cl25043	APC_N_CC superfamily	 - 	 - 
Q#123 - >BjuB041950	non-specific	371603	224	287	0.000801812	39.2231	pfam11559	ADIP	NC	cl23720
Q#123 - >BjuB041950	superfamily	390044	224	287	0.000801812	39.2231	cl23720	RILP-like superfamily	NC	 - 
Q#123 - >BjuB041950	non-specific	368701	249	290	0.000928842	37.2281	pfam06005	ZapB	C	cl11531
Q#123 - >BjuB041950	non-specific	179699	228	281	0.000997057	40.2007	PRK03992	PRK03992	C	cl32052
Q#123 - >BjuB041950	superfamily	179699	228	281	0.000997057	40.2007	cl32052	PRK03992 superfamily	C	 - 
Q#123 - >BjuB041950	non-specific	370653	221	294	0.00101318	38.7343	pfam09744	Jnk-SapK_ap_N	N	cl23720
Q#123 - >BjuB041950	non-specific	372959	246	290	0.00120127	36.4921	pfam14197	Cep57_CLD_2	 - 	cl16699
Q#123 - >BjuB041950	superfamily	372959	246	290	0.00120127	36.4921	cl16699	Cep57_CLD_2 superfamily	 - 	 - 
Q#123 - >BjuB041950	non-specific	371075	221	294	0.00165232	38.0442	pfam10473	CENP-F_leu_zip	NC	cl25924
Q#123 - >BjuB041950	superfamily	371075	221	294	0.00165232	38.0442	cl25924	CENP-F_leu_zip superfamily	NC	 - 
Q#123 - >BjuB041950	non-specific	371603	219	281	0.00171398	38.0675	pfam11559	ADIP	N	cl23720
Q#123 - >BjuB041950	non-specific	269846	218	279	0.00175529	36.0758	cd14698	bZIP_CNC	 - 	cl21462
Q#123 - >BjuB041950	non-specific	375248	221	282	0.00188267	37.6186	pfam17675	APG6_N	NC	cl39212
Q#123 - >BjuB041950	superfamily	375248	221	282	0.00188267	37.6186	cl39212	APG6_N superfamily	NC	 - 
Q#123 - >BjuB041950	non-specific	225616	251	289	0.00200647	36.4838	COG3074	ZapB	NC	cl11531
Q#123 - >BjuB041950	non-specific	128634	244	272	0.00212802	35.5057	smart00340	HALZ	C	cl23880
Q#123 - >BjuB041950	superfamily	390154	244	272	0.00212802	35.5057	cl23880	HALZ superfamily	C	 - 
Q#123 - >BjuB041950	non-specific	269862	226	280	0.00231418	35.7435	cd14714	bZIP_CEBPD	 - 	cl21462
Q#123 - >BjuB041950	non-specific	224705	227	269	0.00268596	38.8781	COG1792	MreC	NC	cl19252
Q#123 - >BjuB041950	superfamily	388540	227	269	0.00268596	38.8781	cl19252	MreC superfamily	NC	 - 
Q#123 - >BjuB041950	non-specific	237178	217	307	0.00283892	38.9222	PRK12705	PRK12705	C	cl36167
Q#123 - >BjuB041950	superfamily	237178	217	307	0.00283892	38.9222	cl36167	PRK12705 superfamily	C	 - 
Q#123 - >BjuB041950	non-specific	370635	116	287	0.00312295	39.0719	pfam09726	Macoilin	NC	cl25928
Q#123 - >BjuB041950	superfamily	370635	116	287	0.00312295	39.0719	cl25928	Macoilin superfamily	NC	 - 
Q#123 - >BjuB041950	non-specific	366961	244	280	0.00370668	34.4117	pfam02183	HALZ	 - 	cl23880
Q#123 - >BjuB041950	non-specific	366961	245	279	0.00385576	34.4117	pfam02183	HALZ	N	cl23880
Q#123 - >BjuB041950	non-specific	274009	219	290	0.00399534	38.8955	TIGR02169	SMC_prok_A	NC	cl37070
Q#123 - >BjuB041950	non-specific	275056	218	292	0.00441644	37.6801	TIGR04211	SH3_and_anchor	N	cl25512
Q#123 - >BjuB041950	non-specific	237177	221	307	0.00529645	38.2206	PRK12704	PRK12704	C	cl36166
Q#123 - >BjuB041950	superfamily	237177	221	307	0.00529645	38.2206	cl36166	PRK12704 superfamily	C	 - 
Q#123 - >BjuB041950	non-specific	274342	224	270	0.00533402	36.6673	TIGR02894	DNA_bind_RsfA	N	cl21524
Q#123 - >BjuB041950	superfamily	276343	224	270	0.00533402	36.6673	cl21524	PRK13923 superfamily	N	 - 
Q#123 - >BjuB041950	non-specific	224117	221	293	0.00554352	38.542	COG1196	Smc	NC	cl34174
Q#123 - >BjuB041950	non-specific	274342	210	289	0.00586048	36.6673	TIGR02894	DNA_bind_RsfA	N	cl21524
Q#123 - >BjuB041950	non-specific	374629	254	289	0.00601231	34.6805	pfam16559	GIT_CC	N	cl24956
Q#123 - >BjuB041950	superfamily	374629	254	289	0.00601231	34.6805	cl24956	GIT_CC superfamily	N	 - 
Q#123 - >BjuB041950	non-specific	369425	226	270	0.00639873	34.1312	pfam07558	Shugoshin_N	 - 	cl06547
Q#123 - >BjuB041950	superfamily	369425	226	270	0.00639873	34.1312	cl06547	Shugoshin_N superfamily	 - 	 - 
Q#123 - >BjuB041950	non-specific	274008	221	307	0.00657844	38.1139	TIGR02168	SMC_prok_B	NC	cl37069
Q#123 - >BjuB041950	non-specific	373669	219	282	0.00688052	36.2726	pfam15236	CCDC66	N	cl37891
Q#123 - >BjuB041950	superfamily	373669	219	282	0.00688052	36.2726	cl37891	CCDC66 superfamily	N	 - 
Q#123 - >BjuB041950	non-specific	377456	249	291	0.00697321	36.02	pfam05103	DivIVA	NC	cl37721
Q#123 - >BjuB041950	superfamily	377456	249	291	0.00697321	36.02	cl37721	DivIVA superfamily	NC	 - 
Q#123 - >BjuB041950	non-specific	224117	221	290	0.00759198	37.7716	COG1196	Smc	NC	cl34174
Q#123 - >BjuB041950	non-specific	372045	249	304	0.00815069	35.5945	pfam12325	TMF_TATA_bd	C	cl26375
Q#124 - >BjuB042043	specific	269855	209	254	1.01481e-19	80.0496	cd14707	bZIP_plant_BZIP46	 - 	cl21462
Q#124 - >BjuB042043	superfamily	389750	209	254	1.01481e-19	80.0496	cl21462	bZIP superfamily	 - 	 - 
Q#124 - >BjuB042043	specific	197664	208	254	1.35434e-13	64.1223	smart00338	BRLZ	C	cl21462
Q#124 - >BjuB042043	non-specific	269850	210	257	3.62425e-12	59.855	cd14702	bZIP_plant_GBF1	 - 	cl21462
Q#124 - >BjuB042043	non-specific	269848	210	251	8.83568e-12	58.8304	cd14700	bZIP_ATF6	C	cl21462
Q#124 - >BjuB042043	non-specific	269852	210	254	1.54371e-11	57.9694	cd14704	bZIP_HY5-like	 - 	cl21462
Q#124 - >BjuB042043	non-specific	269874	210	253	3.40137e-11	57.224	cd14812	bZIP_u3	 - 	cl21462
Q#124 - >BjuB042043	non-specific	269834	210	254	1.85773e-10	55.2441	cd14686	bZIP	 - 	cl21462
Q#124 - >BjuB042043	non-specific	333897	209	250	2.82503e-10	55.0725	pfam00170	bZIP_1	C	cl21462
Q#124 - >BjuB042043	non-specific	269873	210	254	3.03302e-10	54.534	cd14811	bZIP_u2	 - 	cl21462
Q#124 - >BjuB042043	non-specific	269838	209	259	1.37887e-09	52.6335	cd14690	bZIP_CREB1	 - 	cl21462
Q#124 - >BjuB042043	non-specific	269839	207	251	6.39783e-09	51.0547	cd14691	bZIP_XBP1	C	cl21462
Q#124 - >BjuB042043	non-specific	369482	208	254	1.0756e-08	50.3046	pfam07716	bZIP_2	 - 	cl21462
Q#124 - >BjuB042043	non-specific	269857	209	254	3.16455e-08	48.8669	cd14709	bZIP_CREBL2	 - 	cl21462
Q#124 - >BjuB042043	non-specific	269835	209	254	5.68844e-08	48.2936	cd14687	bZIP_ATF2	C	cl21462
Q#124 - >BjuB042043	non-specific	269871	210	255	1.25252e-07	47.2401	cd14809	bZIP_AUREO-like	 - 	cl21462
Q#124 - >BjuB042043	non-specific	269851	212	254	2.26719e-07	46.414	cd14703	bZIP_plant_RF2	 - 	cl21462
Q#124 - >BjuB042043	non-specific	269833	216	255	7.60181e-07	45.2495	cd12193	bZIP_GCN4	 - 	cl21462
Q#124 - >BjuB042043	non-specific	269847	209	254	2.63297e-05	41.0916	cd14699	bZIP_Fos_like	C	cl21462
Q#124 - >BjuB042043	non-specific	269837	209	254	4.33055e-05	40.211	cd14689	bZIP_CREB3	C	cl21462
Q#124 - >BjuB042043	non-specific	269856	212	254	8.17802e-05	39.5899	cd14708	bZIP_HBP1b-like	 - 	cl21462
Q#124 - >BjuB042043	non-specific	269836	208	254	0.000138082	38.855	cd14688	bZIP_YAP	C	cl21462
Q#124 - >BjuB042043	non-specific	269840	208	254	0.000468684	37.5558	cd14692	bZIP_ATF4	C	cl21462
Q#124 - >BjuB042043	non-specific	269854	212	251	0.000620004	36.8487	cd14706	bZIP_CREBZF	C	cl21462
Q#124 - >BjuB042043	non-specific	269843	211	250	0.000843338	36.7613	cd14695	bZIP_HLF	C	cl21462
Q#124 - >BjuB042043	non-specific	269853	212	257	0.00176189	35.5847	cd14705	bZIP_Zip1	 - 	cl21462
Q#124 - >BjuB042043	non-specific	269875	215	254	0.00202801	35.4235	cd14813	bZIP_BmCbz-like	 - 	cl21462
Q#124 - >BjuB042043	non-specific	269849	208	251	0.00227945	35.525	cd14701	bZIP_BATF	C	cl21462
Q#124 - >BjuB042043	non-specific	269844	207	254	0.00233533	35.6338	cd14696	bZIP_Jun	C	cl21462
Q#124 - >BjuB042043	non-specific	269842	216	251	0.00414302	34.6134	cd14694	bZIP_NFIL3	C	cl21462
Q#124 - >BjuB042043	non-specific	269872	210	250	0.0063477	34.1588	cd14810	bZIP_u1	C	cl21462
Q#124 - >BjuB042043	non-specific	269858	209	254	0.00666709	34.0782	cd14710	bZIP_HAC1-like	 - 	cl21462
Q#124 - >BjuB042043	non-specific	269841	208	254	0.00968754	33.6846	cd14693	bZIP_CEBP	 - 	cl21462
Q#125 - >BjuB042050	specific	269852	174	224	4.62068e-21	86.4742	cd14704	bZIP_HY5-like	 - 	cl21462
Q#125 - >BjuB042050	superfamily	389750	174	224	4.62068e-21	86.4742	cl21462	bZIP superfamily	 - 	 - 
Q#125 - >BjuB042050	non-specific	269874	175	233	2.5252e-13	64.5428	cd14812	bZIP_u3	 - 	cl21462
[truncated: 74,730 more chars]
