# Supplementary material for: Genome-wide systematic characterization of bZIP transcription factors and their expression profiles during stem in tumorous stem mustard
Source: PeerJ. 2026 Jan 14;14:e20518. doi: 10.7717/peerj.20518 (PMC12811965; doi:10.7717/peerj.20518)
Supplement: Supplemental Information 17 [file peerj-14-20518-s017.zip › bzip raw file/hmmersearch/bZIP_hmm_out.txt]

#                                                                            --- full sequence --- -------------- this domain -------------   hmm coord   ali coord   env coord
# target name        accession   tlen query name           accession   qlen   E-value  score  bias   #  of  c-Evalue  i-Evalue  score  bias  from    to  from    to  from    to  acc description of target
#------------------- ---------- ----- -------------------- ---------- ----- --------- ------ ----- --- --- --------- --------- ------ ----- ----- ----- ----- ----- ----- ----- ---- ---------------------
BjuA040759           -            313 bZIP_1               PF00170.21    64     5e-22   79.8  19.9   1   1   1.8e-24   7.2e-22   79.3  19.9     1    63   218   280   218   281 0.98 -
BjuA043791           -            313 bZIP_1               PF00170.21    64   7.1e-22   79.4  20.4   1   1   2.7e-24     1e-21   78.8  20.4     1    63   221   283   221   284 0.98 -
BjuB041950           -            313 bZIP_1               PF00170.21    64   7.3e-22   79.3  20.4   1   1   2.7e-24     1e-21   78.8  20.4     1    63   221   283   221   284 0.98 -
BjuB040792           -            312 bZIP_1               PF00170.21    64   7.5e-22   79.3  21.5   1   1     3e-24   1.2e-21   78.7  21.5     1    63   216   278   216   279 0.98 -
BjuB016810           -            358 bZIP_1               PF00170.21    64   2.7e-21   77.5  18.5   1   1   1.4e-23   5.5e-21   76.5  18.5     1    63   245   307   245   317 0.97 -
BjuO002133           -            377 bZIP_1               PF00170.21    64   3.9e-21   77.0  18.3   1   1   2.2e-23   8.8e-21   75.9  18.3     1    63   259   321   259   332 0.97 -
BjuA006024           -            379 bZIP_1               PF00170.21    64   1.3e-20   75.3  19.1   1   1     7e-23   2.8e-20   74.3  19.1     1    63   261   323   261   334 0.97 -
BjuO010482           -            360 bZIP_1               PF00170.21    64     2e-20   74.7  14.8   1   1   8.5e-23   3.4e-20   74.0  14.8     1    63   253   315   253   316 0.98 -
BjuB020303           -            179 bZIP_1               PF00170.21    64     2e-20   74.7  14.4   1   1   1.2e-22   4.7e-20   73.5  14.4     2    63    79   140    78   147 0.98 -
BjuA016969           -            205 bZIP_1               PF00170.21    64   5.4e-20   73.3  17.2   1   1   2.7e-22   1.1e-19   72.4  17.2     3    63   100   160    99   167 0.97 -
BjuA018344           -            394 bZIP_1               PF00170.21    64   7.5e-20   72.9  17.0   1   1   3.3e-22   1.3e-19   72.1  17.0     2    63   288   349   287   353 0.97 -
BjuB020302           -            399 bZIP_1               PF00170.21    64   1.6e-19   71.8  17.9   1   1   6.2e-22   2.4e-19   71.2  17.9     2    63   301   362   300   363 0.97 -
BjuA047038           -            351 bZIP_1               PF00170.21    64   4.6e-19   70.4  16.6   1   1   1.6e-21   6.5e-19   69.9  15.8     1    63   244   306   244   307 0.96 -
BjuA042006           -            404 bZIP_1               PF00170.21    64   3.1e-16   61.3  16.3   1   1   1.3e-18   5.2e-16   60.6  16.3     1    63   298   360   298   361 0.98 -
BjuB026592           -            207 bZIP_1               PF00170.21    64   3.5e-16   61.1  13.3   1   1   1.5e-18   5.8e-16   60.4  13.3     6    62   141   197   137   199 0.95 -
BjuA025064           -            266 bZIP_1               PF00170.21    64   2.4e-15   58.4  16.4   1   1   1.1e-17   4.2e-15   57.7  16.4     2    62   182   242   181   243 0.95 -
BjuB036859           -            300 bZIP_1               PF00170.21    64   1.5e-14   55.9  17.0   1   1   6.2e-17   2.4e-14   55.2  17.0     2    61   215   274   214   276 0.94 -
BjuA037531           -            269 bZIP_1               PF00170.21    64   1.9e-14   55.6  18.1   1   1   1.3e-16   5.1e-14   54.2  18.1     2    60   181   239   180   243 0.91 -
BjuB009536           -            163 bZIP_1               PF00170.21    64   2.3e-14   55.3  17.9   1   1     9e-17   3.5e-14   54.7  17.9     1    63    82   144    82   145 0.97 -
BjuA041107           -            166 bZIP_1               PF00170.21    64   3.4e-14   54.7  15.0   1   1   1.5e-16   5.7e-14   54.0  15.0     1    63    82   144    82   146 0.97 -
BjuB041251           -            407 bZIP_1               PF00170.21    64   3.4e-14   54.7  14.5   1   1   1.6e-16   6.2e-14   53.9  14.5     1    63   294   356   294   357 0.98 -
BjuB021273           -            276 bZIP_1               PF00170.21    64   4.4e-14   54.4  17.5   1   1   1.1e-16   4.4e-14   54.4  17.5     2    60   189   247   188   251 0.91 -
BjuB009816           -            168 bZIP_1               PF00170.21    64     5e-14   54.2  17.7   1   1   1.9e-16   7.6e-14   53.6  17.7     1    63    87   149    87   150 0.97 -
BjuO010366           -            282 bZIP_1               PF00170.21    64   5.4e-14   54.1   9.6   1   1   2.6e-16     1e-13   53.2   9.6     5    50   212   256   210   263 0.89 -
BjuA018972           -            442 bZIP_1               PF00170.21    64   7.9e-14   53.6  16.9   1   1     1e-15   3.9e-13   51.3  10.2     5    53   357   405   355   406 0.97 -
BjuB041699           -            452 bZIP_1               PF00170.21    64     8e-14   53.6  16.9   1   1     1e-15   4.1e-13   51.3  10.2     5    53   367   415   365   416 0.97 -
BjuB042879           -            171 bZIP_1               PF00170.21    64   1.1e-13   53.1  11.8   1   1   1.2e-15   4.9e-13   51.0   6.5     5    63    79   137    77   137 0.97 -
BjuB042043           -            279 bZIP_1               PF00170.21    64   1.4e-13   52.8  10.5   1   1   6.7e-16   2.6e-13   51.9  10.5     5    47   209   251   207   258 0.94 -
BjuB019686           -            389 bZIP_1               PF00170.21    64   1.5e-13   52.7   5.9   1   1   3.7e-16   1.5e-13   52.7   5.9     3    57   196   250   194   252 0.95 -
BjuA031472           -            394 bZIP_1               PF00170.21    64   1.5e-13   52.7   5.9   1   1   3.8e-16   1.5e-13   52.7   5.9     3    57   198   252   196   254 0.95 -
BjuB044565           -            171 bZIP_1               PF00170.21    64   1.6e-13   52.6  12.7   1   1     8e-16   3.1e-13   51.7   7.2     5    63    80   138    78   139 0.97 -
BjuA024129           -            172 bZIP_1               PF00170.21    64   1.7e-13   52.6  12.7   1   1   8.1e-16   3.2e-13   51.6   7.2     5    63    80   138    78   139 0.97 -
BjuA008307           -            171 bZIP_1               PF00170.21    64   2.2e-13   52.1   9.4   1   1   2.5e-15   9.9e-13   50.1   5.8     5    63    79   137    77   137 0.97 -
BjuA017316           -            274 bZIP_1               PF00170.21    64   2.3e-13   52.1  11.0   1   1     1e-15     4e-13   51.3  11.0     5    47   204   246   202   253 0.93 -
BjuB037744           -            181 bZIP_1               PF00170.21    64   3.5e-13   51.5  21.4   1   1     2e-15   7.8e-13   50.4  14.0     5    63    71   129    68   130 0.97 -
BjuA044741           -            507 bZIP_1               PF00170.21    64   5.1e-13   51.0  17.7   1   1   1.3e-15   5.1e-13   51.0  17.7     1    63   426   488   426   489 0.97 -
BjuO002525           -            443 bZIP_1               PF00170.21    64   7.2e-13   50.5  11.5   1   1   1.8e-15   7.2e-13   50.5  11.5     5    53   327   375   325   377 0.97 -
BjuB042975           -            314 bZIP_1               PF00170.21    64   8.4e-13   50.3   8.2   1   1   2.1e-15   8.4e-13   50.3   8.2     4    51   154   201   152   208 0.92 -
BjuA010437           -            370 bZIP_1               PF00170.21    64   1.3e-12   49.7   7.8   1   1   4.6e-15   1.8e-12   49.2   6.0     4    56   219   271   217   279 0.94 -
BjuB016538           -            385 bZIP_1               PF00170.21    64   1.6e-12   49.4  10.1   1   1   4.4e-15   1.7e-12   49.3   8.2     4    55   225   276   223   284 0.94 -
BjuB045319           -            430 bZIP_1               PF00170.21    64   1.6e-12   49.4  15.4   1   1   7.2e-15   2.8e-12   48.6  15.4     5    61   352   409   350   412 0.90 -
BjuB037545           -            321 bZIP_1               PF00170.21    64   1.9e-12   49.2   8.5   1   1   4.7e-15   1.9e-12   49.2   8.5     4    52   161   209   159   220 0.92 -
BjuA014686           -            438 bZIP_1               PF00170.21    64   1.9e-12   49.2   1.4   1   1   1.2e-14   4.8e-12   47.9   1.4     4    63    73   132    70   133 0.95 -
BjuA042224           -            165 bZIP_1               PF00170.21    64   2.5e-12   48.8  17.0   1   1   6.3e-14   2.5e-11   45.6  17.0     5    63    53   111    50   132 0.97 -
BjuA025558           -            429 bZIP_1               PF00170.21    64   2.9e-12   48.6  16.1   1   1   1.5e-14   5.8e-12   47.6  16.1     5    61   306   362   304   365 0.92 -
BjuA003230           -            439 bZIP_1               PF00170.21    64   3.1e-12   48.5  14.8   1   1   1.7e-14   6.7e-12   47.4  14.8     5    59   335   390   333   393 0.88 -
BjuA025542           -            388 bZIP_1               PF00170.21    64   3.2e-12   48.4  16.2   1   1   1.6e-14   6.1e-12   47.5  16.2     5    61   311   367   309   370 0.92 -
BjuB038400           -            297 bZIP_1               PF00170.21    64   4.5e-12   48.0  13.4   1   1   2.4e-14   9.3e-12   46.9  13.4     5    48   226   269   222   275 0.92 -
BjuA005478           -            126 bZIP_1               PF00170.21    64     5e-12   47.8  10.3   1   1     2e-14   8.1e-12   47.1  10.3     2    61    54   113    53   116 0.95 -
BjuA012575           -            148 bZIP_1               PF00170.21    64   5.1e-12   47.8  11.4   1   1   1.3e-14   5.1e-12   47.8  11.4     2    61    77   136    76   139 0.95 -
BjuA012577           -            148 bZIP_1               PF00170.21    64   5.1e-12   47.8  11.4   1   1   1.3e-14   5.1e-12   47.8  11.4     2    61    77   136    76   139 0.95 -
BjuB008492           -            149 bZIP_1               PF00170.21    64   5.2e-12   47.8  11.4   1   1   1.3e-14   5.2e-12   47.8  11.4     2    61    77   136    76   139 0.95 -
BjuA014675           -            269 bZIP_1               PF00170.21    64   5.6e-12   47.7  14.5   1   1   3.1e-14   1.2e-11   46.6  14.5     5    48   199   242   195   248 0.93 -
BjuA015073           -            462 bZIP_1               PF00170.21    64   5.8e-12   47.6   9.5   1   1   1.5e-14   5.8e-12   47.6   9.5     4    53   156   205   154   216 0.91 -
BjuB028919           -            484 bZIP_1               PF00170.21    64   9.3e-12   47.0   3.5   1   1   5.2e-14   2.1e-11   45.8   3.5     1    61    84   144    84   147 0.95 -
BjuA001569           -            184 bZIP_1               PF00170.21    64   1.1e-11   46.8  15.3   1   1   3.4e-13   1.3e-10   43.2  15.3     5    63    76   134    72   152 0.93 -
BjuA026652           -            193 bZIP_1               PF00170.21    64   1.1e-11   46.7  15.6   1   1   3.3e-13   1.3e-10   43.3   4.9     5    55    88   138    86   143 0.94 -
BjuA044074           -            199 bZIP_1               PF00170.21    64   1.2e-11   46.6  14.4   1   1   3.7e-13   1.4e-10   43.1   5.2     5    56    89   140    87   145 0.94 -
BjuO009504           -            199 bZIP_1               PF00170.21    64   1.2e-11   46.6  14.4   1   1   3.7e-13   1.4e-10   43.1   5.2     5    56    89   140    87   145 0.94 -
BjuB027387           -            167 bZIP_1               PF00170.21    64   1.3e-11   46.5  17.6   1   1   3.4e-13   1.3e-10   43.2   9.5     5    63    85   143    83   144 0.96 -
BjuA043003           -            281 bZIP_1               PF00170.21    64   1.3e-11   46.5  10.3   1   1   6.8e-14   2.7e-11   45.5  10.3     6    47   212   253   210   261 0.89 -
BjuB013140           -            192 bZIP_1               PF00170.21    64   1.3e-11   46.5  15.2   1   1   2.2e-13   8.5e-11   43.9   9.9     5    57    74   126    72   132 0.94 -
BjuB046236           -            383 bZIP_1               PF00170.21    64   1.4e-11   46.4  10.6   1   1   4.4e-14   1.7e-11   46.1   9.3     4    57   233   286   231   293 0.95 -
BjuA017309           -            626 bZIP_1               PF00170.21    64   1.5e-11   46.3   6.6   1   1   1.1e-13   4.2e-11   44.8   6.6     2    63   185   246   184   247 0.95 -
BjuB048226           -            195 bZIP_1               PF00170.21    64   1.7e-11   46.1  13.7   1   1   2.8e-13   1.1e-10   43.5   5.6     5    57    85   137    83   142 0.93 -
BjuA041305           -            188 bZIP_1               PF00170.21    64   1.9e-11   46.0  15.3   1   1   7.4e-14   2.9e-11   45.4   9.9     4    62    73   131    72   133 0.93 -
BjuB047102           -            374 bZIP_1               PF00170.21    64   1.9e-11   46.0  13.8   1   1   9.1e-14   3.6e-11   45.1  13.8     5    57   295   347   293   354 0.87 -
BjuA026586           -            258 bZIP_1               PF00170.21    64   1.9e-11   46.0  12.7   1   1   9.2e-14   3.6e-11   45.1  12.7     5    48   188   231   186   237 0.93 -
BjuB039707           -            181 bZIP_1               PF00170.21    64   2.2e-11   45.7  14.9   1   1   1.8e-12   7.3e-10   40.9  14.9     5    63    73   131    69   148 0.93 -
BjuA032576           -            179 bZIP_1               PF00170.21    64   2.4e-11   45.6  18.7   1   1     6e-13   2.4e-10   42.4  10.5     5    63    86   144    84   145 0.96 -
BjuA028313           -            333 bZIP_1               PF00170.21    64   3.7e-11   45.0  15.9   1   1   9.4e-14   3.7e-11   45.0  15.9     5    57   251   303   249   309 0.94 -
BjuA021448           -            367 bZIP_1               PF00170.21    64   3.9e-11   44.9  15.1   1   1   1.8e-13   7.2e-11   44.1  15.1     5    58   288   341   286   348 0.86 -
BjuA046946           -            176 bZIP_1               PF00170.21    64   4.5e-11   44.7  18.3   1   1     3e-12   1.2e-09   40.2  11.8     5    63    86   144    82   144 0.94 -
BjuO010363           -            637 bZIP_1               PF00170.21    64   4.7e-11   44.7   3.5   1   1   2.7e-13   1.1e-10   43.6   3.5     5    63   166   224   162   225 0.95 -
BjuO002570           -            171 bZIP_1               PF00170.21    64   4.9e-11   44.6  11.0   1   1   7.4e-12   2.9e-09   38.9   7.0     5    60    27    82    25    86 0.86 -
BjuB027759           -            148 bZIP_1               PF00170.21    64   5.6e-11   44.4  19.0   1   1   1.6e-13   6.1e-11   44.3  10.8     5    63    57   115    55   116 0.95 -
BjuA044794           -            183 bZIP_1               PF00170.21    64   5.9e-11   44.4  10.9   1   1   1.5e-13   5.9e-11   44.4  10.9     5    62    72   129    70   131 0.92 -
BjuB028673           -            170 bZIP_1               PF00170.21    64   6.4e-11   44.3  10.5   1   1   2.3e-12   8.9e-10   40.6   6.4     5    62    29    86    27    88 0.89 -
BjuB022206           -            138 bZIP_1               PF00170.21    64   7.4e-11   44.1  12.2   1   1   2.1e-13   8.2e-11   43.9   8.5     5    63    21    79    18    80 0.96 -
BjuA036326           -            141 bZIP_1               PF00170.21    64     9e-11   43.8  11.4   1   1   3.1e-13   1.2e-10   43.4   7.3     5    63    25    83    22    84 0.94 -
BjuO004809           -            141 bZIP_1               PF00170.21    64   9.1e-11   43.8  11.4   1   1   3.1e-13   1.2e-10   43.4   7.3     5    63    25    83    22    84 0.94 -
BjuA032964           -            168 bZIP_1               PF00170.21    64   1.1e-10   43.5  11.7   1   1   5.4e-12   2.1e-09   39.4   7.6     4    61    28    85    26    88 0.88 -
BjuB025396           -            436 bZIP_1               PF00170.21    64   1.1e-10   43.5  14.6   1   1   6.3e-13   2.5e-10   42.4  14.6     5    56   334   385   332   390 0.93 -
BjuA025359           -            168 bZIP_1               PF00170.21    64   1.1e-10   43.5  10.7   1   1   7.2e-12   2.8e-09   39.0   6.8     5    62    29    86    27    88 0.88 -
BjuA014273           -            240 bZIP_1               PF00170.21    64   1.1e-10   43.5  15.3   1   1   2.9e-13   1.1e-10   43.5  15.3     4    57   126   179   124   185 0.92 -
BjuA026821           -            134 bZIP_1               PF00170.21    64   1.4e-10   43.1   8.2   1   1   3.7e-13   1.4e-10   43.1   8.2     5    63    21    79    18    80 0.95 -
BjuB046696           -            176 bZIP_1               PF00170.21    64   1.5e-10   43.1  12.0   1   1   5.7e-13   2.2e-10   42.5   7.3     5    56    38    89    36    97 0.86 -
BjuA041795           -            191 bZIP_1               PF00170.21    64   1.5e-10   43.1   7.0   1   1   3.7e-13   1.5e-10   43.1   7.0     5    62    75   132    73   134 0.92 -
BjuB015072           -            185 bZIP_1               PF00170.21    64   1.5e-10   43.1   9.4   1   1   3.8e-13   1.5e-10   43.1   9.4     5    62    70   127    68   129 0.92 -
BjuB008568           -            381 bZIP_1               PF00170.21    64   1.6e-10   43.0  17.6   1   1   1.2e-12   4.6e-10   41.5  17.6     5    57   312   364   310   373 0.91 -
BjuA040338           -            399 bZIP_1               PF00170.21    64   2.1e-10   42.6  18.4   1   1   9.2e-13   3.6e-10   41.9  18.4     5    58   321   374   319   381 0.90 -
BjuA027015           -            179 bZIP_1               PF00170.21    64   2.3e-10   42.5   9.2   1   1   5.8e-13   2.3e-10   42.5   6.0     5    63    38    96    36    97 0.91 -
BjuB023986           -            150 bZIP_1               PF00170.21    64   2.3e-10   42.5  12.4   1   1   1.1e-12   4.1e-10   41.7  12.4     2    61    78   137    77   139 0.95 -
BjuB042050           -            637 bZIP_1               PF00170.21    64   2.6e-10   42.3   7.1   1   1   1.9e-12   7.6e-10   40.8   7.1     2    63   169   230   168   231 0.94 -
BjuB006374           -            168 bZIP_1               PF00170.21    64   2.8e-10   42.2  10.8   1   1   5.5e-12   2.2e-09   39.4   6.5     5    62    29    86    27    88 0.88 -
BjuA022725           -            153 bZIP_1               PF00170.21    64   3.2e-10   42.0  18.0   1   1   2.5e-11   9.7e-09   37.3   7.1     5    63    17    75    15    76 0.93 -
BjuB035721           -            192 bZIP_1               PF00170.21    64   3.2e-10   42.0   8.1   1   1   8.2e-13   3.2e-10   42.0   8.1     5    55    74   124    72   132 0.92 -
BjuB006877           -            632 bZIP_1               PF00170.21    64   3.3e-10   42.0   5.2   1   1   1.8e-12     7e-10   40.9   5.2     5    63   172   230   168   231 0.95 -
BjuB037083           -            169 bZIP_1               PF00170.21    64   3.5e-10   41.9  17.8   1   1   1.6e-11   6.2e-09   37.9  10.3     5    51    86   132    84   142 0.90 -
BjuA033921           -            633 bZIP_1               PF00170.21    64   3.6e-10   41.8   6.0   1   1   1.9e-12   7.6e-10   40.8   6.0     4    63   187   246   184   247 0.95 -
BjuA024436           -            170 bZIP_1               PF00170.21    64   4.7e-10   41.5  15.0   1   1   1.9e-11   7.6e-09   37.6   8.3     5    54    87   136    85   143 0.91 -
BjuB045228           -            154 bZIP_1               PF00170.21    64   4.9e-10   41.4  14.1   1   1   1.5e-11   5.9e-09   38.0  10.7     4    48    26    70    24    79 0.91 -
BjuB038364           -            153 bZIP_1               PF00170.21    64     5e-10   41.4  14.8   1   1   1.4e-11   5.4e-09   38.1  10.5     5    45    27    67    24    78 0.91 -
BjuA014103           -            153 bZIP_1               PF00170.21    64   5.1e-10   41.4  15.5   1   1   1.4e-11   5.3e-09   38.1  11.2     4    45    26    67    24    78 0.91 -
BjuA012644           -            396 bZIP_1               PF00170.21    64     6e-10   41.2  16.8   1   1   3.3e-12   1.3e-09   40.1  16.8     5    55   281   331   279   334 0.93 -
BjuB042240           -            414 bZIP_1               PF00170.21    64   6.2e-10   41.1  18.3   1   1     3e-12   1.2e-09   40.2  18.3     5    58   336   389   334   396 0.88 -
BjuA041565           -            120 bZIP_1               PF00170.21    64   6.4e-10   41.1  16.3   1   1     5e-11     2e-08   36.3   8.1     4    57    42    95    39    99 0.94 -
BjuA002075           -            680 bZIP_1               PF00170.21    64   7.2e-10   40.9   7.0   1   1   3.9e-12   1.6e-09   39.8   7.0     4    63   153   212   150   213 0.95 -
BjuB007813           -            518 bZIP_1               PF00170.21    64   9.2e-10   40.6  16.0   1   1   2.3e-12   9.2e-10   40.6  16.0     5    55   338   388   336   392 0.93 -
BjuO004828           -            160 bZIP_1               PF00170.21    64   1.1e-09   40.3  12.2   1   1   3.4e-12   1.3e-09   40.0   9.6     5    57    23    75    19    82 0.88 -
BjuB010770           -            120 bZIP_1               PF00170.21    64   1.1e-09   40.3  15.7   1   1   3.6e-11   1.4e-08   36.8   8.0     4    57    42    95    39    98 0.94 -
BjuB038543           -            244 bZIP_1               PF00170.21    64   1.2e-09   40.2  15.6   1   1     3e-12   1.2e-09   40.2  15.6     4    57   126   179   124   186 0.90 -
BjuB011393           -            154 bZIP_1               PF00170.21    64   1.2e-09   40.2  11.2   1   1   8.6e-12   3.4e-09   38.7   9.8     5    53    21    69    17    80 0.85 -
BjuA040728           -            154 bZIP_1               PF00170.21    64   1.5e-09   39.9  12.6   1   1   2.7e-11   1.1e-08   37.1   9.9     4    46    26    68    24    79 0.90 -
BjuA034470           -            193 bZIP_1               PF00170.21    64   3.2e-09   38.8  16.1   1   1   9.2e-11   3.6e-08   35.4   5.4     5    55    88   138    86   143 0.94 -
BjuA010549           -            334 bZIP_1               PF00170.21    64   3.3e-09   38.8   5.4   1   1   8.3e-12   3.3e-09   38.8   5.4     5    63   140   198   138   206 0.93 -
BjuB036793           -            401 bZIP_1               PF00170.21    64   4.1e-09   38.5  11.8   1   1   2.6e-11     1e-08   37.2  11.8     5    48   337   380   335   385 0.94 -
BjuB007520           -            149 bZIP_1               PF00170.21    64   4.4e-09   38.4  11.9   1   1   1.1e-11   4.4e-09   38.4  11.9     5    50    51    96    49   100 0.93 -
BjuA026653           -            459 bZIP_1               PF00170.21    64   4.4e-09   38.4   0.7   1   1   2.5e-11     1e-08   37.2   0.7     5    49   180   224   177   249 0.91 -
BjuA045602           -            177 bZIP_1               PF00170.21    64   4.7e-09   38.3  12.8   1   1   1.6e-10   6.4e-08   34.7  12.9     5    63    69   127    65   145 0.96 -
BjuB026462           -            379 bZIP_1               PF00170.21    64   4.7e-09   38.3  15.1   1   1   8.7e-11   3.4e-08   35.5   4.8     5    56   197   248   195   256 0.91 -
BjuB047306           -            142 bZIP_1               PF00170.21    64   5.3e-09   38.1  15.3   1   1   8.2e-11   3.2e-08   35.6  10.0     4    46    15    57    13    69 0.90 -
BjuA036056           -            474 bZIP_1               PF00170.21    64   5.5e-09   38.1   1.0   1   1   3.4e-11   1.3e-08   36.8   1.0     5    49   197   241   194   266 0.91 -
BjuA001111           -            330 bZIP_1               PF00170.21    64   5.6e-09   38.1  15.8   1   1   1.2e-10   4.7e-08   35.1   7.0     5    63   191   249   189   250 0.93 -
BjuA041060           -            362 bZIP_1               PF00170.21    64   5.6e-09   38.0   6.8   1   1   3.5e-11   1.4e-08   36.8   6.8     3    33    76   106    74   121 0.87 -
BjuB012496           -            362 bZIP_1               PF00170.21    64   5.7e-09   38.0   6.8   1   1   3.5e-11   1.4e-08   36.8   6.8     3    33    76   106    74   121 0.87 -
BjuO011409           -            160 bZIP_1               PF00170.21    64     6e-09   38.0  12.6   1   1   3.1e-11   1.2e-08   37.0   9.4     5    45    23    63    19    82 0.89 -
BjuA044654           -            364 bZIP_1               PF00170.21    64   6.5e-09   37.8   6.5   1   1   4.2e-11   1.7e-08   36.5   6.5     3    33    78   108    76   123 0.87 -
BjuB032115           -            149 bZIP_1               PF00170.21    64   6.9e-09   37.7  14.3   1   1   2.3e-10   9.2e-08   34.1   9.7     4    45    21    62    19    73 0.91 -
BjuB023599           -            402 bZIP_1               PF00170.21    64     7e-09   37.7  11.4   1   1   3.8e-11   1.5e-08   36.7  11.4     2    62    65   125    62   127 0.92 -
BjuA008715           -            203 bZIP_1               PF00170.21    64   7.2e-09   37.7  13.2   1   1   1.8e-11   7.2e-09   37.7  13.2     3    62    86   145    84   147 0.91 -
BjuB042069           -            342 bZIP_1               PF00170.21    64   7.9e-09   37.6   6.7   1   1     2e-11   7.9e-09   37.6   6.7     5    63   132   190   130   191 0.91 -
BjuA036543           -            147 bZIP_1               PF00170.21    64   8.2e-09   37.5  17.9   1   1     1e-10   3.9e-08   35.3  17.7     5    51    51    97    49   121 0.91 -
BjuA036544           -            149 bZIP_1               PF00170.21    64   8.6e-09   37.4  18.0   1   1   1.1e-10   4.2e-08   35.2  17.8     5    51    51    97    49   121 0.91 -
BjuO010352           -            363 bZIP_1               PF00170.21    64   9.4e-09   37.3   6.0   1   1   2.4e-11   9.4e-09   37.3   6.0     5    63   144   202   142   203 0.91 -
BjuA008689           -            370 bZIP_1               PF00170.21    64   9.7e-09   37.3   6.4   1   1   6.7e-11   2.6e-08   35.9   6.4     3    33    84   114    82   129 0.86 -
BjuB022368           -            307 bZIP_1               PF00170.21    64   1.2e-08   37.0   1.7   1   1   2.9e-11   1.2e-08   37.0   1.7     5    49   182   226   179   241 0.90 -
BjuA002828           -            246 bZIP_1               PF00170.21    64   1.2e-08   37.0  11.4   1   1   3.1e-11   1.2e-08   37.0  11.4     5    50   138   183   135   197 0.89 -
BjuB019272           -            324 bZIP_1               PF00170.21    64   1.3e-08   36.9   1.8   1   1   3.3e-11   1.3e-08   36.9   1.8     5    49   200   244   197   259 0.90 -
BjuB006131           -            299 bZIP_1               PF00170.21    64   1.4e-08   36.8   8.5   1   1   5.3e-11   2.1e-08   36.2   2.1     5    49   167   211   165   222 0.91 -
BjuB005056           -            407 bZIP_1               PF00170.21    64   1.5e-08   36.7  12.9   1   1   9.7e-11   3.8e-08   35.4   6.3     5    57   202   254   200   261 0.91 -
BjuA017770           -            306 bZIP_1               PF00170.21    64   1.6e-08   36.5   1.6   1   1   4.2e-11   1.6e-08   36.5   1.6     5    48   174   217   172   225 0.91 -
BjuB044327           -            149 bZIP_1               PF00170.21    64   1.8e-08   36.4   2.1   1   1   4.5e-11   1.8e-08   36.4   2.1     5    57    52   104    49   111 0.91 -
BjuA045693           -            370 bZIP_1               PF00170.21    64   1.8e-08   36.4   7.0   1   1   1.4e-10   5.5e-08   34.9   7.0     3    33    84   114    82   129 0.86 -
BjuB040834           -            246 bZIP_1               PF00170.21    64   1.9e-08   36.3  11.9   1   1   4.8e-11   1.9e-08   36.3  11.9     5    50   138   183   135   197 0.89 -
BjuB005843           -            149 bZIP_1               PF00170.21    64   2.2e-08   36.2  13.3   1   1   5.5e-11   2.2e-08   36.2  13.3     5    50    51    96    49   100 0.93 -
BjuA031302           -            381 bZIP_1               PF00170.21    64   2.6e-08   35.9  14.5   1   1   7.8e-11   3.1e-08   35.7   6.3     5    57   185   237   183   244 0.91 -
BjuB046419           -            378 bZIP_1               PF00170.21    64   3.1e-08   35.7   4.8   1   1   7.8e-11   3.1e-08   35.7   4.8     5    57   187   239   185   246 0.91 -
BjuB033515           -            401 bZIP_1               PF00170.21    64   3.2e-08   35.6   6.2   1   1   8.2e-11   3.2e-08   35.6   6.2     5    57   205   257   203   264 0.91 -
BjuA023085           -            367 bZIP_1               PF00170.21    64   3.2e-08   35.6   8.6   1   1   2.6e-10     1e-07   34.0   8.6     3    34    81   112    79   127 0.84 -
BjuB047326           -            447 bZIP_1               PF00170.21    64   4.4e-08   35.2  11.3   1   1   1.1e-10   4.4e-08   35.2  11.3     1    63   142   204   142   219 0.97 -
BjuA037413           -            690 bZIP_1               PF00170.21    64   4.5e-08   35.2   5.7   1   1   1.1e-10   4.5e-08   35.2   5.7     5    57   186   238   184   245 0.91 -
BjuA047284           -            149 bZIP_1               PF00170.21    64   5.4e-08   34.9   6.0   1   1   1.4e-10   5.4e-08   34.9   6.0     5    63    52   110    49   115 0.95 -
BjuA010604           -            318 bZIP_1               PF00170.21    64   5.6e-08   34.8   3.5   1   1   3.3e-10   1.3e-07   33.6   2.2     5    49   109   153   107   166 0.90 -
BjuB029917           -            378 bZIP_1               PF00170.21    64   8.3e-08   34.3  12.2   1   1   6.3e-10   2.5e-07   32.8  12.2     4    47    99   142    97   148 0.86 -
BjuB020728           -            369 bZIP_1               PF00170.21    64     1e-07   34.0   8.6   1   1   2.6e-10     1e-07   34.0   8.6     3    34    83   114    81   129 0.84 -
BjuB033496           -            329 bZIP_1               PF00170.21    64   1.3e-07   33.7   9.0   1   1   3.3e-10   1.3e-07   33.7   9.0     5    53   133   181   131   192 0.89 -
BjuA031284           -            321 bZIP_1               PF00170.21    64   1.3e-07   33.7   9.1   1   1   3.3e-10   1.3e-07   33.7   9.1     5    53   133   181   131   192 0.89 -
BjuB015428           -            332 bZIP_1               PF00170.21    64   1.6e-07   33.4   9.0   1   1   4.1e-10   1.6e-07   33.4   9.0     5    53   142   190   140   201 0.89 -
BjuA009096           -            160 bZIP_1               PF00170.21    64   1.7e-07   33.3  13.6   1   1   5.2e-10   2.1e-07   33.0  11.7     4    62    60   119    58   122 0.78 -
BjuO010199           -            325 bZIP_1               PF00170.21    64   1.8e-07   33.2   9.2   1   1   4.5e-10   1.8e-07   33.2   9.2     5    53   133   181   131   192 0.89 -
BjuA027707           -            376 bZIP_1               PF00170.21    64   2.1e-07   33.0  12.1   1   1   1.9e-09   7.3e-07   31.3  12.1     4    45    97   138    96   145 0.84 -
BjuA047141           -            172 bZIP_1               PF00170.21    64   2.3e-07   32.9  18.6   1   1   2.5e-08   9.8e-06   27.7  16.7     5    63    16    81    14    82 0.85 -
BjuB020783           -            204 bZIP_1               PF00170.21    64   2.5e-07   32.8  14.5   1   1   6.3e-10   2.5e-07   32.8  14.5     2    63    86   147    85   148 0.96 -
BjuB002172           -            190 bZIP_1               PF00170.21    64   2.7e-07   32.6  13.3   1   1     1e-09     4e-07   32.1  13.3     5    63    74   132    71   133 0.95 -
BjuB016741           -            356 bZIP_1               PF00170.21    64   3.1e-07   32.5  13.8   1   1   2.5e-09   9.7e-07   30.9  13.8     4    47    73   116    70   121 0.86 -
BjuA019507           -            482 bZIP_1               PF00170.21    64   3.6e-07   32.2  11.3   1   1   2.7e-09   1.1e-06   30.7  11.3     4    45   178   219   177   225 0.83 -
BjuB015362           -            482 bZIP_1               PF00170.21    64     4e-07   32.1  11.3   1   1   2.7e-09   1.1e-06   30.7  11.3     4    45   178   219   177   225 0.83 -
BjuB029163           -            486 bZIP_1               PF00170.21    64   4.1e-07   32.1  11.3   1   1   2.8e-09   1.1e-06   30.7  11.3     4    45   182   223   181   229 0.83 -
BjuO009471           -            470 bZIP_1               PF00170.21    64   4.5e-07   31.9  11.9   1   1   1.2e-09   4.5e-07   31.9  11.9     1    63   149   211   149   212 0.96 -
BjuB044356           -            450 bZIP_1               PF00170.21    64   4.6e-07   31.9   8.2   1   1   1.2e-09   4.6e-07   31.9   8.2     5    35   151   181   148   197 0.80 -
BjuB046016           -            281 bZIP_1               PF00170.21    64     5e-07   31.8  10.2   1   1   2.8e-09   1.1e-06   30.7  10.2     1    25   250   274   250   276 0.97 -
BjuA032680           -            363 bZIP_1               PF00170.21    64   6.1e-07   31.5   8.6   1   1   5.2e-09     2e-06   29.8   8.6     7    34    59    86    58   101 0.84 -
BjuB029839           -            263 bZIP_1               PF00170.21    64   6.3e-07   31.5  15.1   1   1     1e-08     4e-06   28.9  13.5     5    59    42    96    39   101 0.91 -
BjuA025127           -            395 bZIP_1               PF00170.21    64   6.4e-07   31.4  13.8   1   1   1.6e-09   6.4e-07   31.4  13.8     5    48   331   374   326   387 0.92 -
BjuB007670           -            397 bZIP_1               PF00170.21    64   7.5e-07   31.2  11.0   1   1     5e-09     2e-06   29.9  11.0     4    34    87   117    84   133 0.82 -
BjuB019420           -            281 bZIP_1               PF00170.21    64   8.3e-07   31.1  11.0   1   1   4.3e-09   1.7e-06   30.1  11.0     1    25   249   273   249   277 0.96 -
BjuA026942           -            356 bZIP_1               PF00170.21    64   9.4e-07   30.9  15.2   1   1   7.2e-09   2.8e-06   29.4  15.2     4    47    73   116    70   120 0.86 -
BjuA016556           -            440 bZIP_1               PF00170.21    64   1.1e-06   30.7  13.4   1   1   7.8e-09   3.1e-06   29.3  13.4     4    42   152   193   149   200 0.79 -
BjuA029457           -            308 bZIP_1               PF00170.21    64   1.2e-06   30.5   8.7   1   1   3.1e-09   1.2e-06   30.5   8.7     5    63    37    95    35    96 0.96 -
BjuO012135           -            439 bZIP_1               PF00170.21    64   1.5e-06   30.3  13.5   1   1   9.8e-09   3.9e-06   28.9  13.5     4    41   152   192   149   199 0.79 -
BjuB047496           -            419 bZIP_1               PF00170.21    64   1.5e-06   30.3   1.2   1   1   3.8e-09   1.5e-06   30.3   1.2    12    63   279   330   276   331 0.91 -
BjuA023815           -            410 bZIP_1               PF00170.21    64   1.8e-06   30.0   5.9   1   1   1.2e-08   4.7e-06   28.7   5.9     4    27   154   177   152   180 0.92 -
BjuO000631           -            200 bZIP_1               PF00170.21    64   2.2e-06   29.7   7.6   1   1     1e-08   3.9e-06   28.9   7.6     6    50    55    99    54   103 0.93 -
BjuA039566           -            327 bZIP_1               PF00170.21    64   3.1e-06   29.2  13.1   1   1     8e-09   3.1e-06   29.2  13.1     5    45    43    83    39    89 0.86 -
BjuB044345           -            327 bZIP_1               PF00170.21    64   3.1e-06   29.2  13.1   1   1     8e-09   3.1e-06   29.2  13.1     5    45    43    83    39    89 0.86 -
BjuB023706           -            331 bZIP_1               PF00170.21    64   3.4e-06   29.1  13.7   1   1   8.6e-09   3.4e-06   29.1  13.7     5    45    47    87    43    93 0.86 -
BjuA006121           -            333 bZIP_1               PF00170.21    64   3.4e-06   29.1  13.7   1   1   8.7e-09   3.4e-06   29.1  13.7     5    45    49    89    45    95 0.86 -
BjuB006945           -            334 bZIP_1               PF00170.21    64   3.4e-06   29.1  13.7   1   1   8.7e-09   3.4e-06   29.1  13.7     5    45    50    90    46    96 0.86 -
BjuA040972           -            378 bZIP_1               PF00170.21    64   3.6e-06   29.1  13.1   1   1     9e-09   3.6e-06   29.1  13.1     5    45   101   141    97   147 0.86 -
BjuA012099           -            367 bZIP_1               PF00170.21    64   3.7e-06   29.0  13.1   1   1   9.4e-09   3.7e-06   29.0  13.1     5    45    83   123    79   129 0.86 -
BjuB012677           -            367 bZIP_1               PF00170.21    64     4e-06   28.9  13.4   1   1     1e-08     4e-06   28.9  13.4     5    45    90   130    85   136 0.85 -
BjuA030306           -            432 bZIP_1               PF00170.21    64   4.3e-06   28.8  16.0   1   1   1.6e-08   6.1e-06   28.3  14.2     4    43   152   191   149   199 0.85 -
BjuA028239           -            233 bZIP_1               PF00170.21    64   4.6e-06   28.7   7.7   1   1   2.3e-08   8.9e-06   27.8   7.7     4    34   138   168   135   170 0.95 -
BjuA020382           -            478 bZIP_1               PF00170.21    64   5.6e-06   28.4  13.7   1   1   1.4e-08   5.6e-06   28.4  13.7     5    45   194   234   190   240 0.86 -
BjuA035385           -            190 bZIP_1               PF00170.21    64   8.1e-06   27.9  16.8   1   1   2.3e-08     9e-06   27.8  16.0     5    52    74   121    71   133 0.88 -
BjuA015229           -            478 bZIP_1               PF00170.21    64   8.8e-06   27.8   5.9   1   1   2.2e-08   8.8e-06   27.8   5.9     7    50   381   424   378   428 0.93 -
BjuA015229           -            478 bZIP_2               PF07716.15    54   9.7e-15   56.5   5.3   1   1   2.5e-17   9.7e-15   56.5   5.3     1    49   375   424   375   427 0.96 -
BjuO000631           -            200 bZIP_2               PF07716.15    54   4.5e-14   54.3   7.5   1   1   1.3e-16   5.3e-14   54.1   6.8     2    49    51    99    50   107 0.94 -
BjuA014675           -            269 bZIP_2               PF07716.15    54   1.5e-10   43.0  17.4   1   1     7e-13   2.8e-10   42.2  17.4     2    47   196   242   195   247 0.92 -
BjuB042043           -            279 bZIP_2               PF07716.15    54   3.2e-10   42.0  12.5   1   1   1.5e-12   5.9e-10   41.1  12.5     4    48   208   253   207   257 0.93 -
BjuB038400           -            297 bZIP_2               PF07716.15    54   3.9e-10   41.7  15.0   1   1   1.6e-12   6.3e-10   41.1  15.0     2    47   223   269   222   275 0.90 -
BjuO010366           -            282 bZIP_2               PF07716.15    54   4.4e-10   41.6  12.7   1   1   1.9e-12   7.3e-10   40.9  12.7     4    46   211   254   208   261 0.91 -
BjuA017316           -            274 bZIP_2               PF07716.15    54   5.4e-10   41.3  12.5   1   1   2.4e-12   9.6e-10   40.5  12.5     4    46   203   246   202   252 0.94 -
BjuA037531           -            269 bZIP_2               PF07716.15    54   5.7e-10   41.2  17.1   1   1   1.4e-12   5.7e-10   41.2  17.1     3    54   182   234   180   234 0.95 -
BjuB021273           -            276 bZIP_2               PF07716.15    54   1.2e-09   40.1  16.5   1   1   3.2e-12   1.2e-09   40.1  16.5     3    54   190   242   188   242 0.95 -
BjuA040759           -            313 bZIP_2               PF07716.15    54   1.4e-09   39.9  15.7   1   1   3.6e-12   1.4e-09   39.9  15.7     3    52   220   270   218   272 0.94 -
BjuB045319           -            430 bZIP_2               PF07716.15    54   1.5e-09   39.9  15.4   1   1   7.6e-12     3e-09   38.9  15.4     4    53   351   402   348   403 0.93 -
BjuO002525           -            443 bZIP_2               PF07716.15    54   1.5e-09   39.8  14.3   1   1   3.9e-12   1.5e-09   39.8  14.3     4    53   326   376   323   388 0.94 -
BjuA042224           -            165 bZIP_2               PF07716.15    54   1.6e-09   39.8  19.4   1   1   2.2e-11   8.6e-09   37.4  13.5     2    51    50   100    49   102 0.96 -
BjuB041950           -            313 bZIP_2               PF07716.15    54   1.6e-09   39.8  15.8   1   1     4e-12   1.6e-09   39.8  15.8     3    52   223   273   221   275 0.94 -
BjuB039707           -            181 bZIP_2               PF07716.15    54   1.6e-09   39.7  16.9   1   1   6.5e-12   2.6e-09   39.1  11.0     2    51    70   120    69   121 0.96 -
BjuA043791           -            313 bZIP_2               PF07716.15    54   1.6e-09   39.7  15.9   1   1   4.2e-12   1.6e-09   39.7  15.9     3    52   223   273   221   275 0.94 -
BjuA003230           -            439 bZIP_2               PF07716.15    54   1.8e-09   39.6  15.0   1   1   9.5e-12   3.7e-09   38.6  15.0     4    48   334   379   331   386 0.89 -
BjuB040792           -            312 bZIP_2               PF07716.15    54     2e-09   39.5  15.8   1   1     5e-12     2e-09   39.5  15.8     3    53   218   269   216   270 0.94 -
BjuO002133           -            377 bZIP_2               PF07716.15    54   2.7e-09   39.1  19.3   1   1   1.7e-11   6.9e-09   37.7  17.6     3    52   261   311   259   313 0.95 -
BjuA026586           -            258 bZIP_2               PF07716.15    54   2.7e-09   39.0  15.7   1   1   1.2e-11   4.8e-09   38.2  15.7     4    47   187   231   184   236 0.93 -
BjuB009536           -            163 bZIP_2               PF07716.15    54   2.9e-09   39.0  15.0   1   1   7.3e-12   2.9e-09   39.0  15.0     2    54    83   136    82   136 0.97 -
BjuA018972           -            442 bZIP_2               PF07716.15    54   3.3e-09   38.7  16.7   1   1   1.1e-11   4.5e-09   38.3  15.8     4    53   356   406   353   410 0.93 -
BjuB041699           -            452 bZIP_2               PF07716.15    54   3.4e-09   38.7  16.9   1   1   1.4e-11   5.3e-09   38.1  16.0     4    53   366   416   363   420 0.93 -
BjuA025558           -            429 bZIP_2               PF07716.15    54   3.4e-09   38.7  16.7   1   1   1.8e-11   7.1e-09   37.7  16.7     4    50   305   352   302   366 0.94 -
BjuB037744           -            181 bZIP_2               PF07716.15    54   3.6e-09   38.7  19.6   1   1     2e-11   8.1e-09   37.5  13.2     2    51    68   118    67   120 0.96 -
BjuA025542           -            388 bZIP_2               PF07716.15    54   3.9e-09   38.5  17.6   1   1   1.3e-11   5.1e-09   38.2  16.9     4    50   310   357   307   363 0.94 -
BjuA025064           -            266 bZIP_2               PF07716.15    54   4.3e-09   38.4  17.9   1   1   1.4e-11   5.3e-09   38.1  16.9     3    54   183   235   181   235 0.95 -
BjuA006024           -            379 bZIP_2               PF07716.15    54   4.6e-09   38.3  20.9   1   1   2.2e-11   8.6e-09   37.4  18.5     3    52   263   313   261   315 0.95 -
BjuA001569           -            184 bZIP_2               PF07716.15    54   5.2e-09   38.1  16.0   1   1   1.7e-11   6.7e-09   37.8  12.9     2    51    73   123    72   125 0.96 -
BjuB009816           -            168 bZIP_2               PF07716.15    54   5.3e-09   38.1  15.4   1   1   1.4e-11   5.3e-09   38.1  15.4     2    54    88   141    87   141 0.97 -
BjuA040338           -            399 bZIP_2               PF07716.15    54   5.5e-09   38.1  15.6   1   1   2.7e-11   1.1e-08   37.1  15.6     4    51   320   368   317   372 0.94 -
BjuA021448           -            367 bZIP_2               PF07716.15    54   6.2e-09   37.9  13.5   1   1     3e-11   1.2e-08   37.0  13.5     4    50   287   334   284   338 0.94 -
BjuA041565           -            120 bZIP_2               PF07716.15    54   6.6e-09   37.8  16.3   1   1   1.5e-10   5.8e-08   34.8   8.6     2    49    40    88    39    92 0.94 -
BjuA012577           -            148 bZIP_2               PF07716.15    54   7.1e-09   37.7  11.6   1   1   1.8e-11   7.1e-09   37.7  11.6     5    54    80   130    75   130 0.92 -
BjuB008492           -            149 bZIP_2               PF07716.15    54   7.2e-09   37.7  11.6   1   1   1.8e-11   7.2e-09   37.7  11.6     5    54    80   130    75   130 0.92 -
BjuB042240           -            414 bZIP_2               PF07716.15    54   7.3e-09   37.6  16.1   1   1   3.5e-11   1.4e-08   36.8  16.1     4    51   335   383   332   387 0.92 -
BjuA012575           -            148 bZIP_2               PF07716.15    54   7.4e-09   37.6  11.7   1   1   1.9e-11   7.4e-09   37.6  11.7     5    54    80   130    75   130 0.92 -
BjuB016810           -            358 bZIP_2               PF07716.15    54     8e-09   37.5  18.5   1   1     2e-11     8e-09   37.5  18.5     3    52   247   297   245   299 0.95 -
BjuA041107           -            166 bZIP_2               PF07716.15    54   8.1e-09   37.5  14.2   1   1   4.2e-11   1.7e-08   36.5  14.2     2    54    83   136    82   146 0.97 -
BjuA028313           -            333 bZIP_2               PF07716.15    54   8.4e-09   37.5  13.6   1   1   2.1e-11   8.4e-09   37.5  13.6     4    50   250   297   248   301 0.95 -
BjuA005478           -            126 bZIP_2               PF07716.15    54   8.8e-09   37.4   9.9   1   1   2.2e-11   8.8e-09   37.4   9.9     5    54    57   107    53   116 0.94 -
BjuB013140           -            192 bZIP_2               PF07716.15    54     1e-08   37.2  16.4   1   1   5.1e-11     2e-08   36.2   9.7     4    50    73   120    71   123 0.95 -
BjuA012644           -            396 bZIP_2               PF07716.15    54   1.2e-08   37.0  17.2   1   1   5.3e-11   2.1e-08   36.2  17.2     4    51   280   328   277   332 0.92 -
BjuB007813           -            518 bZIP_2               PF07716.15    54   1.2e-08   36.9  21.9   1   1   4.8e-11   1.9e-08   36.3  16.1     4    51   337   385   334   389 0.92 -
BjuB048226           -            195 bZIP_2               PF07716.15    54   1.3e-08   36.8   5.3   1   1   3.3e-11   1.3e-08   36.8   5.3     3    49    83   130    82   135 0.94 -
BjuB036859           -            300 bZIP_2               PF07716.15    54   1.4e-08   36.8  18.8   1   1   6.3e-11   2.5e-08   35.9  18.8     3    54   216   268   214   275 0.96 -
BjuB035721           -            192 bZIP_2               PF07716.15    54   1.4e-08   36.7  16.2   1   1   4.4e-11   1.7e-08   36.4   8.9     4    51    73   121    71   124 0.95 -
BjuB025396           -            436 bZIP_2               PF07716.15    54   1.5e-08   36.7  16.1   1   1   3.8e-11   1.5e-08   36.7  16.1     4    51   333   381   330   385 0.92 -
BjuB011393           -            154 bZIP_2               PF07716.15    54   1.5e-08   36.6  12.5   1   1   2.2e-10   8.5e-08   34.2   9.8     2    51    18    68    17    78 0.91 -
BjuB047102           -            374 bZIP_2               PF07716.15    54   1.5e-08   36.6  13.7   1   1   7.8e-11   3.1e-08   35.7  13.7     4    50   294   341   291   345 0.94 -
BjuA044074           -            199 bZIP_2               PF07716.15    54   1.7e-08   36.5   5.6   1   1   4.4e-11   1.7e-08   36.5   5.6     3    49    87   134    86   141 0.93 -
BjuO009504           -            199 bZIP_2               PF07716.15    54   1.7e-08   36.5   5.6   1   1   4.4e-11   1.7e-08   36.5   5.6     3    49    87   134    86   141 0.93 -
BjuB006131           -            299 bZIP_2               PF07716.15    54   1.8e-08   36.4   0.8   1   1   4.7e-11   1.8e-08   36.4   0.8     3    49   165   212   163   217 0.92 -
BjuA026652           -            193 bZIP_2               PF07716.15    54   1.9e-08   36.3   5.9   1   1   4.9e-11   1.9e-08   36.3   5.9     3    49    86   133    85   140 0.93 -
BjuA017770           -            306 bZIP_2               PF07716.15    54     2e-08   36.3   0.8   1   1   4.9e-11     2e-08   36.3   0.8     3    49   172   219   170   224 0.92 -
BjuB044565           -            171 bZIP_2               PF07716.15    54   2.2e-08   36.1   6.5   1   1   5.6e-11   2.2e-08   36.1   6.5     4    51    79   127    77   130 0.95 -
BjuA024129           -            172 bZIP_2               PF07716.15    54   2.2e-08   36.1   6.5   1   1   5.6e-11   2.2e-08   36.1   6.5     4    51    79   127    77   130 0.95 -
BjuA010604           -            318 bZIP_2               PF07716.15    54   2.5e-08   35.9   3.9   1   1   2.7e-09   1.1e-06   30.7   3.9     3    49   107   154   106   180 0.94 -
BjuA026653           -            459 bZIP_2               PF07716.15    54   2.5e-08   35.9   2.5   1   1   4.2e-10   1.7e-07   33.3   2.5     3    49   178   225   176   251 0.94 -
BjuB027387           -            167 bZIP_2               PF07716.15    54   2.6e-08   35.9   9.1   1   1   6.6e-11   2.6e-08   35.9   9.1     3    49    83   130    81   137 0.92 -
BjuB037083           -            169 bZIP_2               PF07716.15    54   2.6e-08   35.9  10.1   1   1   6.6e-11   2.6e-08   35.9  10.1     3    48    84   130    82   137 0.93 -
BjuA036056           -            474 bZIP_2               PF07716.15    54   2.7e-08   35.8   2.4   1   1   4.2e-10   1.6e-07   33.3   2.4     3    49   195   242   193   268 0.94 -
BjuA041305           -            188 bZIP_2               PF07716.15    54   2.8e-08   35.8  18.3   1   1   9.9e-11   3.9e-08   35.3   9.3     4    50    73   120    72   123 0.95 -
BjuB027759           -            148 bZIP_2               PF07716.15    54   2.8e-08   35.8  16.8   1   1   3.7e-10   1.5e-07   33.5  11.8     3    49    55   102    53   109 0.92 -
BjuA044741           -            507 bZIP_2               PF07716.15    54   2.9e-08   35.7  17.2   1   1   2.9e-10   1.2e-07   33.8  17.2     2    54   427   480   426   490 0.97 -
BjuB022368           -            307 bZIP_2               PF07716.15    54   3.1e-08   35.7   0.8   1   1   7.8e-11   3.1e-08   35.7   0.8     3    49   180   227   178   235 0.92 -
BjuA024436           -            170 bZIP_2               PF07716.15    54   3.2e-08   35.6   8.8   1   1   8.2e-11   3.2e-08   35.6   8.8     3    49    85   132    83   138 0.92 -
BjuA036543           -            147 bZIP_2               PF07716.15    54   3.3e-08   35.5  13.5   1   1   8.5e-11   3.3e-08   35.5  13.5     3    50    49    97    48    99 0.94 -
BjuA036544           -            149 bZIP_2               PF07716.15    54   3.4e-08   35.5  13.5   1   1   8.7e-11   3.4e-08   35.5  13.5     3    50    49    97    48    99 0.94 -
BjuB019272           -            324 bZIP_2               PF07716.15    54   3.5e-08   35.5   1.0   1   1   8.8e-11   3.5e-08   35.5   1.0     3    49   198   245   196   253 0.92 -
BjuB008568           -            381 bZIP_2               PF07716.15    54   3.6e-08   35.4  18.0   1   1   9.1e-11   3.6e-08   35.4  18.0     4    51   311   359   308   363 0.93 -
BjuA032576           -            179 bZIP_2               PF07716.15    54   3.8e-08   35.4  10.5   1   1   9.5e-11   3.8e-08   35.4  10.5     3    49    84   131    82   137 0.93 -
BjuA025359           -            168 bZIP_2               PF07716.15    54   4.4e-08   35.2   4.6   1   1   1.1e-10   4.4e-08   35.2   4.6     3    46    27    71    25    74 0.94 -
BjuB006374           -            168 bZIP_2               PF07716.15    54   4.4e-08   35.2   4.6   1   1   1.1e-10   4.4e-08   35.2   4.6     3    46    27    71    25    74 0.94 -
BjuB046696           -            176 bZIP_2               PF07716.15    54   4.6e-08   35.1   9.3   1   1   1.6e-10   6.4e-08   34.6   4.3     3    41    36    75    35    82 0.95 -
BjuA043003           -            281 bZIP_2               PF07716.15    54   4.8e-08   35.0   9.5   1   1   2.2e-10   8.6e-08   34.2   9.5     5    46   211   253   208   260 0.89 -
BjuA044794           -            183 bZIP_2               PF07716.15    54   5.3e-08   34.9  10.3   1   1   1.4e-10   5.3e-08   34.9  10.3     4    51    71   119    69   122 0.95 -
BjuB010770           -            120 bZIP_2               PF07716.15    54   5.8e-08   34.8  15.8   1   1   1.6e-10   6.1e-08   34.7   8.7     2    49    40    88    39    93 0.94 -
BjuB023986           -            150 bZIP_2               PF07716.15    54   6.8e-08   34.5  12.4   1   1   1.7e-10   6.8e-08   34.5  12.4     2    54    78   131    77   131 0.95 -
BjuB036793           -            401 bZIP_2               PF07716.15    54     1e-07   34.0  15.4   1   1   2.6e-10     1e-07   34.0  15.4     4    48   336   381   333   383 0.95 -
BjuB042879           -            171 bZIP_2               PF07716.15    54   1.2e-07   33.8   5.5   1   1     3e-10   1.2e-07   33.8   5.5     4    51    78   126    76   129 0.95 -
BjuA046946           -            176 bZIP_2               PF07716.15    54   1.7e-07   33.3  20.7   1   1   4.5e-10   1.8e-07   33.2  13.0     3    49    84   131    82   136 0.94 -
BjuA016969           -            205 bZIP_2               PF07716.15    54   1.8e-07   33.2  20.9   1   1     8e-10   3.2e-07   32.4  17.5     5    52   102   150    99   152 0.95 -
BjuA018344           -            394 bZIP_2               PF07716.15    54   1.9e-07   33.1  19.5   1   1   8.5e-10   3.3e-07   32.3  17.0     5    52   291   339   287   341 0.95 -
BjuB005843           -            149 bZIP_2               PF07716.15    54     2e-07   33.1  13.7   1   1     5e-10     2e-07   33.1  13.7     3    49    49    96    48    99 0.95 -
BjuA014686           -            438 bZIP_2               PF07716.15    54     2e-07   33.0   4.5   1   1   2.8e-09   1.1e-06   30.7   4.0     2    48    71   118    70   120 0.93 -
BjuB007520           -            149 bZIP_2               PF07716.15    54   2.3e-07   32.9  12.3   1   1   5.8e-10   2.3e-07   32.9  12.3     3    46    49    93    48    98 0.91 -
BjuA047284           -            149 bZIP_2               PF07716.15    54   2.7e-07   32.6   0.6   1   1     7e-10   2.7e-07   32.6   0.6     3    51    50    99    48   102 0.95 -
BjuB044327           -            149 bZIP_2               PF07716.15    54   2.8e-07   32.6   0.3   1   1   7.1e-10   2.8e-07   32.6   0.3     3    51    50    99    48   102 0.95 -
BjuB019686           -            389 bZIP_2               PF07716.15    54   2.8e-07   32.6   9.8   1   1   3.5e-09   1.4e-06   30.4   7.1     5    52   198   246   195   248 0.94 -
BjuA041795           -            191 bZIP_2               PF07716.15    54     3e-07   32.5   6.5   1   1   7.6e-10     3e-07   32.5   6.5     4    49    74   120    73   124 0.94 -
BjuA036326           -            141 bZIP_2               PF07716.15    54     3e-07   32.5  13.6   1   1   1.6e-09   6.2e-07   31.5   8.1     2    52    22    73    21    75 0.95 -
BjuO004809           -            141 bZIP_2               PF07716.15    54     3e-07   32.5  13.6   1   1   1.6e-09   6.2e-07   31.5   8.1     2    52    22    73    21    75 0.95 -
BjuO002570           -            171 bZIP_2               PF07716.15    54   3.2e-07   32.4   7.9   1   1   8.1e-10   3.2e-07   32.4   7.9     3    46    25    69    23    83 0.94 -
BjuA031472           -            394 bZIP_2               PF07716.15    54   3.7e-07   32.2   9.8   1   1   3.5e-09   1.4e-06   30.3   7.1     5    52   200   248   197   250 0.94 -
BjuB028673           -            170 bZIP_2               PF07716.15    54   3.7e-07   32.2   6.7   1   1   9.4e-10   3.7e-07   32.2   6.7     3    47    27    72    26    79 0.93 -
BjuO010482           -            360 bZIP_2               PF07716.15    54   4.3e-07   32.0  13.4   1   1   1.1e-09   4.3e-07   32.0  13.4     3    52   255   305   253   307 0.95 -
BjuB015072           -            185 bZIP_2               PF07716.15    54   4.7e-07   31.9   8.9   1   1   1.2e-09   4.7e-07   31.9   8.9     4    49    69   115    68   119 0.95 -
BjuB022206           -            138 bZIP_2               PF07716.15    54   4.8e-07   31.8  14.1   1   1     3e-09   1.2e-06   30.6   8.8     2    52    18    69    17    71 0.95 -
BjuB045228           -            154 bZIP_2               PF07716.15    54   5.1e-07   31.7  14.9   1   1   1.8e-08   7.2e-06   28.1  11.0     3    47    25    70    24    77 0.92 -
BjuA008307           -            171 bZIP_2               PF07716.15    54   5.3e-07   31.7   5.5   1   1   1.4e-09   5.3e-07   31.7   5.5     4    51    78   126    76   129 0.95 -
BjuB046419           -            378 bZIP_2               PF07716.15    54   5.3e-07   31.7   2.2   1   1   1.4e-09   5.3e-07   31.7   2.2     3    53   185   236   184   237 0.96 -
BjuB026462           -            379 bZIP_2               PF07716.15    54   5.4e-07   31.7   2.2   1   1   1.4e-09   5.4e-07   31.7   2.2     3    53   195   246   194   247 0.96 -
BjuA026821           -            134 bZIP_2               PF07716.15    54   5.5e-07   31.6  13.8   1   1   1.6e-09   6.2e-07   31.5   8.0     2    52    18    69    17    71 0.95 -
BjuO004828           -            160 bZIP_2               PF07716.15    54   5.8e-07   31.6  11.0   1   1   1.5e-09   5.8e-07   31.6  11.0     2    47    20    66    19    73 0.92 -
BjuA001111           -            330 bZIP_2               PF07716.15    54     6e-07   31.5   4.6   1   1   1.5e-09     6e-07   31.5   4.6     3    53   189   240   187   241 0.96 -
BjuA027015           -            179 bZIP_2               PF07716.15    54     7e-07   31.3  15.9   1   1   2.2e-09   8.6e-07   31.0   9.9     3    41    36    75    34    87 0.93 -
BjuA032964           -            168 bZIP_2               PF07716.15    54   7.2e-07   31.3   7.5   1   1   1.8e-09   7.2e-07   31.3   7.5     3    46    27    71    25    78 0.93 -
BjuA047038           -            351 bZIP_2               PF07716.15    54   7.5e-07   31.2  14.0   1   1   1.9e-09   7.5e-07   31.2  14.0     3    52   246   296   244   298 0.95 -
BjuA031302           -            381 bZIP_2               PF07716.15    54   7.6e-07   31.2   3.7   1   1   1.9e-09   7.6e-07   31.2   3.7     3    53   183   234   182   235 0.96 -
BjuB033515           -            401 bZIP_2               PF07716.15    54   8.2e-07   31.1   3.7   1   1   2.1e-09   8.2e-07   31.1   3.7     3    53   203   254   202   255 0.96 -
BjuB020303           -            179 bZIP_2               PF07716.15    54   8.5e-07   31.0  18.8   1   1   4.2e-09   1.6e-06   30.1  15.6     5    52    82   130    78   131 0.95 -
BjuB020302           -            399 bZIP_2               PF07716.15    54   8.6e-07   31.0  17.4   1   1   2.2e-09   8.6e-07   31.0  17.4     5    52   304   352   300   354 0.95 -
BjuA031284           -            321 bZIP_2               PF07716.15    54   8.7e-07   31.0   4.6   1   1   2.2e-09   8.7e-07   31.0   4.6     3    49   131   178   129   183 0.92 -
BjuA047141           -            172 bZIP_2               PF07716.15    54   8.7e-07   31.0  13.8   1   1   4.6e-08   1.8e-05   26.8  13.4     3    44    14    56    12    73 0.87 -
BjuB033496           -            329 bZIP_2               PF07716.15    54     9e-07   31.0   4.6   1   1   2.3e-09     9e-07   31.0   4.6     3    49   131   178   129   183 0.92 -
BjuB044356           -            450 bZIP_2               PF07716.15    54   9.1e-07   30.9   7.3   1   1   2.3e-09   9.1e-07   30.9   7.3     2    43   148   193   147   197 0.79 -
BjuB046236           -            383 bZIP_2               PF07716.15    54     1e-06   30.8  11.0   1   1   1.3e-08   5.1e-06   28.5   9.5     3    53   232   283   231   284 0.94 -
BjuA040728           -            154 bZIP_2               PF07716.15    54   1.1e-06   30.7  13.7   1   1   1.1e-08   4.2e-06   28.8   9.4     3    48    25    71    24    77 0.93 -
BjuB026592           -            207 bZIP_2               PF07716.15    54   1.1e-06   30.6  14.8   1   1   4.9e-09   1.9e-06   29.9  14.8     4    52   139   188   137   190 0.95 -
BjuO011409           -            160 bZIP_2               PF07716.15    54   1.1e-06   30.6  10.8   1   1   2.9e-09   1.1e-06   30.6  10.8     2    44    20    63    19    73 0.91 -
BjuB002172           -            190 bZIP_2               PF07716.15    54   1.2e-06   30.6  15.1   1   1   3.1e-09   1.2e-06   30.5  12.2     2    48    71   118    71   121 0.96 -
BjuA025127           -            395 bZIP_2               PF07716.15    54   1.3e-06   30.4  12.4   1   1   3.4e-09   1.3e-06   30.4  12.4     4    48   330   375   327   377 0.93 -
BjuB005056           -            407 bZIP_2               PF07716.15    54   1.5e-06   30.2   3.9   1   1   3.9e-09   1.5e-06   30.2   3.9     3    53   200   251   199   252 0.95 -
BjuA009096           -            160 bZIP_2               PF07716.15    54   1.5e-06   30.2  17.4   1   1   1.2e-07   4.7e-05   25.4  17.4     2    47    58   105    57   126 0.88 -
BjuB004520           -            139 bZIP_2               PF07716.15    54   1.5e-06   30.2  13.4   1   1   1.5e-08     6e-06   28.3  12.6     3    44    14    56    12    73 0.86 -
BjuB042975           -            314 bZIP_2               PF07716.15    54   1.7e-06   30.1   8.3   1   1   4.2e-09   1.7e-06   30.1   8.3     5    48   155   199   152   205 0.90 -
BjuA037413           -            690 bZIP_2               PF07716.15    54   1.7e-06   30.1   3.7   1   1   4.3e-09   1.7e-06   30.1   3.7     3    53   184   235   183   236 0.96 -
BjuB006877           -            632 bZIP_2               PF07716.15    54   1.7e-06   30.1   4.2   1   1   4.3e-09   1.7e-06   30.1   4.2     2    49   169   217   168   222 0.89 -
BjuB016538           -            385 bZIP_2               PF07716.15    54   1.8e-06   30.0  10.8   1   1   1.3e-08   5.2e-06   28.5   8.7     5    53   226   275   223   276 0.93 -
BjuA045602           -            177 bZIP_2               PF07716.15    54   1.8e-06   30.0  15.3   1   1   5.7e-08   2.2e-05   26.5   8.2     4    48    68   113    66   113 0.96 -
BjuA022725           -            153 bZIP_2               PF07716.15    54   1.9e-06   29.9   5.6   1   1   4.9e-09   1.9e-06   29.9   5.6     3    53    15    66    13    67 0.96 -
BjuO010199           -            325 bZIP_2               PF07716.15    54     2e-06   29.9   5.3   1   1     5e-09     2e-06   29.9   5.3     3    49   131   178   129   183 0.92 -
BjuA033921           -            633 bZIP_2               PF07716.15    54     2e-06   29.8   3.9   1   1   5.1e-09     2e-06   29.8   3.9     2    49   185   233   184   238 0.89 -
BjuB015428           -            332 bZIP_2               PF07716.15    54     2e-06   29.8   5.3   1   1   5.2e-09     2e-06   29.8   5.3     3    49   140   187   138   192 0.92 -
BjuB037545           -            321 bZIP_2               PF07716.15    54   2.1e-06   29.8   8.1   1   1   5.3e-09   2.1e-06   29.8   8.1     5    47   162   205   159   212 0.90 -
BjuO010352           -            363 bZIP_2               PF07716.15    54   2.6e-06   29.5   2.9   1   1   6.6e-09   2.6e-06   29.5   2.9     3    50   142   190   140   194 0.93 -
BjuA044654           -            364 bZIP_2               PF07716.15    54   2.8e-06   29.4   8.9   1   1   1.4e-08   5.4e-06   28.5   7.7     4    47    79   126    76   127 0.85 -
BjuA014273           -            240 bZIP_2               PF07716.15    54   2.9e-06   29.3  17.3   1   1   7.3e-09   2.9e-06   29.3  17.3     2    52   124   175   123   177 0.96 -
BjuB042069           -            342 bZIP_2               PF07716.15    54   3.2e-06   29.2  15.5   1   1   8.3e-09   3.3e-06   29.2   3.4     3    50   130   178   128   182 0.93 -
BjuA015073           -            462 bZIP_2               PF07716.15    54   3.6e-06   29.0   9.3   1   1   9.2e-09   3.6e-06   29.0   9.3     5    47   157   200   154   207 0.90 -
BjuB047306           -            142 bZIP_2               PF07716.15    54   3.8e-06   28.9  14.7   1   1   1.8e-08   6.9e-06   28.1  10.0     3    48    14    60    13    66 0.93 -
BjuA041060           -            362 bZIP_2               PF07716.15    54   4.3e-06   28.8   9.4   1   1   4.5e-08   1.8e-05   26.8   9.4     4    47    77   124    74   124 0.85 -
BjuB012496           -            362 bZIP_2               PF07716.15    54   4.6e-06   28.7   9.4   1   1   4.5e-08   1.8e-05   26.8   9.4     4    47    77   124    74   124 0.85 -
BjuA020382           -            478 bZIP_2               PF07716.15    54   4.7e-06   28.7  13.1   1   1     4e-08   1.6e-05   27.0  13.1     2    46   191   236   190   241 0.86 -
BjuA039566           -            327 bZIP_2               PF07716.15    54   4.7e-06   28.6  12.8   1   1   1.2e-08   4.7e-06   28.6  12.8     2    46    40    85    39    90 0.87 -
BjuB044345           -            327 bZIP_2               PF07716.15    54   4.7e-06   28.6  12.8   1   1   1.2e-08   4.7e-06   28.6  12.8     2    46    40    85    39    90 0.87 -
BjuA035385           -            190 bZIP_2               PF07716.15    54   4.9e-06   28.6  16.8   1   1   1.3e-08   4.9e-06   28.6  16.8     2    49    71   119    70   124 0.95 -
BjuA012099           -            367 bZIP_2               PF07716.15    54   5.6e-06   28.4  12.8   1   1   1.4e-08   5.6e-06   28.4  12.8     2    46    80   125    79   130 0.87 -
BjuB012677           -            367 bZIP_2               PF07716.15    54   5.6e-06   28.4  12.8   1   1   1.4e-08   5.6e-06   28.4  12.8     2    46    87   132    86   137 0.87 -
BjuB038364           -            153 bZIP_2               PF07716.15    54   6.2e-06   28.3  16.5   1   1   5.8e-08   2.3e-05   26.4  11.9     3    44    25    67    24    77 0.93 -
BjuA019507           -            482 bZIP_2               PF07716.15    54   6.4e-06   28.2  10.9   1   1   1.6e-08   6.4e-06   28.2  10.9     3    46   177   221   175   225 0.92 -
BjuB015362           -            482 bZIP_2               PF07716.15    54   6.4e-06   28.2  10.9   1   1   1.6e-08   6.4e-06   28.2  10.9     3    46   177   221   175   225 0.92 -
BjuB029163           -            486 bZIP_2               PF07716.15    54   6.5e-06   28.2  10.9   1   1   1.7e-08   6.5e-06   28.2  10.9     3    46   181   225   179   229 0.92 -
BjuO010363           -            637 bZIP_2               PF07716.15    54   7.4e-06   28.0   6.5   1   1   1.9e-08   7.4e-06   28.0   6.5     2    38   163   200   162   211 0.88 -
BjuA016556           -            440 bZIP_2               PF07716.15    54   7.4e-06   28.0  13.6   1   1   5.4e-08   2.1e-05   26.6  13.6     2    48   150   198   149   201 0.84 -
BjuB023599           -            402 bZIP_2               PF07716.15    54   7.8e-06   28.0   6.9   1   1     2e-08   7.8e-06   28.0   6.9     2    49    66   113    60   118 0.88 -
BjuB023706           -            331 bZIP_2               PF07716.15    54   9.3e-06   27.7  13.1   1   1   2.4e-08   9.3e-06   27.7  13.1     2    46    44    89    43    94 0.86 -
BjuA017309           -            626 bZIP_2               PF07716.15    54   9.3e-06   27.7   7.6   1   1   2.4e-08   9.3e-06   27.7   7.6     2    48   185   232   184   234 0.88 -
BjuA006121           -            333 bZIP_2               PF07716.15    54   9.4e-06   27.7  13.1   1   1   2.4e-08   9.4e-06   27.7  13.1     2    46    46    91    45    96 0.86 -
BjuA040972           -            378 bZIP_2               PF07716.15    54   9.4e-06   27.7  12.8   1   1   2.4e-08   9.4e-06   27.7  12.8     3    46    99   143    97   148 0.86 -
BjuB006945           -            334 bZIP_2               PF07716.15    54   9.5e-06   27.7  13.1   1   1   2.4e-08   9.5e-06   27.7  13.1     2    46    47    92    46    97 0.86 -
BjuA008715           -            203 bZIP_2               PF07716.15    54   1.1e-05   27.5  17.2   1   1   2.7e-08   1.1e-05   27.5  17.2     2    48    85   132    84   146 0.89 -
BjuA030306           -            432 bZIP_2               PF07716.15    54   1.1e-05   27.5  14.0   1   1   1.4e-07   5.6e-05   25.2  14.0     4    48   152   198   151   201 0.86 -
BjuB032771           -            424 bZIP_2               PF07716.15    54   1.2e-05   27.4  12.5   1   1   9.1e-08   3.6e-05   25.8  12.5     4    48   153   199   152   202 0.86 -
BjuO012135           -            439 bZIP_2               PF07716.15    54   1.3e-05   27.2  12.2   1   1   9.2e-08   3.6e-05   25.8  12.2     2    45   150   195   149   204 0.84 -
BjuB038543           -            244 bZIP_2               PF07716.15    54   1.3e-05   27.2  17.2   1   1   3.4e-08   1.3e-05   27.2  17.2     2    49   124   172   123   177 0.95 -
BjuA034470           -            193 bZIP_2               PF07716.15    54   1.3e-05   27.2   6.1   1   1   3.4e-08   1.3e-05   27.2   6.1     3    49    86   133    85   140 0.93 -
BjuA010437           -            370 bZIP_2               PF07716.15    54   1.5e-05   27.0   8.6   1   1   1.3e-07     5e-05   25.4   6.5     5    53   220   269   217   270 0.93 -
BjuB020728           -            369 bZIP_2               PF07716.15    54   1.6e-05   27.0  10.3   1   1   1.7e-07   6.8e-05   25.0  10.3     4    47    84   131    81   131 0.82 -
BjuA014103           -            153 bZIP_2               PF07716.15    54   1.6e-05   27.0  16.3   1   1   1.4e-07   5.5e-05   25.2  11.6     3    44    25    67    24    77 0.92 -
BjuA002828           -            246 bZIP_2               PF07716.15    54   1.6e-05   27.0  12.4   1   1     4e-08   1.6e-05   27.0  12.4     2    48   135   182   134   185 0.94 -
BjuA023085           -            367 bZIP_2               PF07716.15    54   1.7e-05   26.9  10.3   1   1   1.7e-07   6.7e-05   25.0  10.3     4    47    82   129    79   129 0.82 -
BjuB032115           -            149 bZIP_2               PF07716.15    54   1.8e-05   26.8  16.1   1   1   1.6e-07   6.4e-05   25.0  11.2     3    44    20    62    19    72 0.92 -
BjuA035384           -            190 bZIP_2               PF07716.15    54   1.9e-05   26.7  16.0   1   1   4.7e-08   1.9e-05   26.7  16.0     2    49    71   119    70   124 0.95 -
BjuB047495           -            360 bZIP_2               PF07716.15    54     2e-05   26.7   2.7   1   1     5e-08     2e-05   26.7   2.7     3    51   235   284   233   287 0.90 -
BjuA002075           -            680 bZIP_2               PF07716.15    54   2.1e-05   26.6   8.1   1   1   5.2e-08   2.1e-05   26.6   8.1     2    49   151   199   150   214 0.91 -
BjuB017666           -            191 bZIP_2               PF07716.15    54   2.2e-05   26.5  21.3   1   1   4.6e-07   0.00018   23.6  15.4     2    49    72   120    71   122 0.96 -
BjuB040834           -            246 bZIP_2               PF07716.15    54     3e-05   26.1  12.8   1   1   7.7e-08     3e-05   26.1  12.8     2    48   135   182   134   185 0.94 -
BjuA008689           -            370 bZIP_2               PF07716.15    54   3.6e-05   25.8   9.2   1   1   9.1e-08   3.6e-05   25.8   9.2     4    47    85   132    82   132 0.84 -
BjuA035370           -            445 bZIP_2               PF07716.15    54   3.7e-05   25.8  13.6   1   1   4.3e-07   0.00017   23.7  13.6     5    47   159   203   157   207 0.80 -
BjuB017872           -            449 bZIP_2               PF07716.15    54     4e-05   25.7  13.6   1   1   4.3e-07   0.00017   23.7  13.6     5    47   163   207   161   211 0.80 -
BjuA010549           -            334 bZIP_2               PF07716.15    54   4.1e-05   25.7   5.0   1   1     1e-07   4.1e-05   25.7   5.0     3    40   138   176   136   179 0.94 -
BjuA032680           -            363 bZIP_2               PF07716.15    54   4.9e-05   25.4  10.8   1   1   6.8e-07   0.00027   23.0  10.8     7    47    59   103    53   103 0.81 -
BjuB016983           -            344 bZIP_2               PF07716.15    54   6.1e-05   25.1   0.2   1   1   1.5e-07   6.1e-05   25.1   0.2    12    49   113   150   107   155 0.91 -
BjuB042050           -            637 bZIP_2               PF07716.15    54   6.5e-05   25.0  12.3   1   1   4.9e-07   0.00019   23.5   8.9     2    44   169   212   168   217 0.86 -
BjuA026942           -            356 bZIP_2               PF07716.15    54   6.6e-05   25.0  14.4   1   1   6.8e-07   0.00027   23.0  14.4     6    46    75   116    71   120 0.83 -
BjuA045693           -            370 bZIP_2               PF07716.15    54   7.6e-05   24.8  10.0   1   1   1.9e-07   7.6e-05   24.8  10.0     4    47    85   132    82   132 0.84 -
BjuB029917           -            378 bZIP_2               PF07716.15    54   7.8e-05   24.8  14.3   1   1     2e-07   7.8e-05   24.8  14.3     5    46   100   142    98   149 0.84 -
BjuB016741           -            356 bZIP_2               PF07716.15    54   8.3e-05   24.7  12.8   1   1   2.1e-07   8.3e-05   24.7  12.8     6    46    75   116    71   121 0.83 -
BjuB028919           -            484 bZIP_2               PF07716.15    54   9.3e-05   24.5   7.6   1   1   2.4e-07   9.3e-05   24.5   7.6     3    48    86   132    81   134 0.85 -
BjuB047496           -            419 bZIP_2               PF07716.15    54   9.5e-05   24.5   0.4   1   1   2.4e-07   9.5e-05   24.5   0.4    11    53   279   321   277   322 0.95 -
BjuB007670           -            397 bZIP_2               PF07716.15    54   9.7e-05   24.4  12.7   1   1   9.4e-07   0.00037   22.6  12.7     4    46    87   133    84   134 0.80 -
BjuA042006           -            404 bZIP_2               PF07716.15    54   0.00011   24.3  13.4   1   1   2.7e-07   0.00011   24.3  13.4     3    52   300   350   298   352 0.94 -
BjuA027707           -            376 bZIP_2               PF07716.15    54   0.00012   24.1  13.8   1   1   3.2e-07   0.00012   24.1  13.8     6    48    99   143    96   147 0.84 -
BjuB029839           -            263 bZIP_2               PF07716.15    54   0.00026   23.1  16.0   1   1   8.6e-07   0.00034   22.7  14.1     3    43    40    81    39    87 0.94 -
BjuA028239           -            233 bZIP_2               PF07716.15    54   0.00026   23.1  12.9   1   1   1.6e-06   0.00061   21.9  12.9     5    33   139   168   137   169 0.87 -
BjuB020783           -            204 bZIP_2               PF07716.15    54   0.00061   21.9  16.7   1   1   1.6e-06   0.00061   21.9  16.7     2    48    86   133    85   137 0.92 -
BjuB019686           -            389 bZIP_Maf             PF03131.17    92   3.1e-06   29.7   4.8   1   1     1e-09   3.1e-06   29.7   4.8    27    88   195   256   181   260 0.92 -
BjuA031472           -            394 bZIP_Maf             PF03131.17    92   3.1e-06   29.7   4.8   1   1     1e-09   3.1e-06   29.7   4.8    27    88   197   258   183   262 0.92 -
BjuB046236           -            383 bZIP_Maf             PF03131.17    92     1e-05   28.1   5.4   1   1   6.9e-09   2.1e-05   27.0   5.4    27    88   231   292   218   296 0.92 -
BjuB044327           -            149 bZIP_Maf             PF03131.17    92     1e-05   28.0   2.4   1   1   3.3e-09     1e-05   28.0   2.4    30    88    52   110    42   116 0.91 -
BjuA047284           -            149 bZIP_Maf             PF03131.17    92   2.3e-05   26.9   1.2   1   1   7.7e-09   2.3e-05   26.9   1.2    30    88    52   110    44   114 0.92 -
BjuB016810           -            358 bZIP_Maf             PF03131.17    92   2.8e-05   26.6   9.8   1   1   1.8e-08   5.5e-05   25.7   9.8    27    90   246   309   237   311 0.94 -
BjuA026653           -            459 bZIP_Maf             PF03131.17    92   5.7e-05   25.6   0.2   1   1   5.1e-08   0.00016   24.2   0.2    18    81   168   231   163   242 0.88 -
BjuA036056           -            474 bZIP_Maf             PF03131.17    92   9.1e-05   25.0   0.5   1   1   7.6e-08   0.00023   23.7   0.5    24    81   191   248   182   259 0.89 -
BjuB007520           -            149 bZIP_Maf             PF03131.17    92   9.3e-05   25.0   3.3   1   1     4e-08   0.00012   24.6   3.3    30    77    51    98    24   113 0.86 -
BjuA010604           -            318 bZIP_Maf             PF03131.17    92   0.00016   24.2   1.0   1   1   1.4e-07   0.00042   22.9   1.0    22    81   101   160    96   179 0.90 -
BjuB019272           -            324 bZIP_Maf             PF03131.17    92   0.00017   24.1   0.9   1   1   5.5e-08   0.00017   24.1   0.9    24    81   194   251   185   261 0.89 -
BjuB022368           -            307 bZIP_Maf             PF03131.17    92   0.00028   23.4   0.8   1   1   9.2e-08   0.00028   23.4   0.8    28    81   180   233   171   243 0.90 -
BjuA042006           -            404 bZIP_Maf             PF03131.17    92   0.00042   22.8  11.7   1   1   2.4e-07   0.00073   22.1  11.7    27    90   299   362   293   364 0.93 -
BjuA017770           -            306 bZIP_Maf             PF03131.17    92   0.00052   22.6   1.1   1   1   1.7e-07   0.00052   22.6   1.1    30    81   174   225   164   236 0.91 -
BjuB006131           -            299 bZIP_Maf             PF03131.17    92   0.00052   22.5   1.1   1   1   1.7e-07   0.00052   22.5   1.1    30    81   167   218   157   229 0.91 -
BjuB005843           -            149 bZIP_Maf             PF03131.17    92   0.00053   22.5   4.0   1   1   2.4e-07   0.00074   22.1   4.0    30    91    51   112    17   113 0.93 -
BjuB040792           -            312 bZIP_Maf             PF03131.17    92   0.00066   22.2  12.0   1   1     4e-07    0.0012   21.4  12.0    27    90   217   280   202   282 0.92 -
BjuB016538           -            385 bZIP_Maf             PF03131.17    92   0.00083   21.9   4.4   1   1   5.5e-07    0.0017   20.9   4.4    27    79   223   275   216   285 0.92 -
BjuB039707           -            181 bZIP_Maf             PF03131.17    92   0.00091   21.8   6.3   1   1   4.8e-07    0.0015   21.1   6.3    30    91    73   134    70   135 0.96 -
BjuO002133           -            377 bZIP_Maf             PF03131.17    92     0.001   21.6  13.7   1   1   3.3e-07     0.001   21.6  13.7    27    90   260   323   256   325 0.95 -
