# Supplementary material for: Genome-wide systematic characterization of bZIP transcription factors and their expression profiles during stem in tumorous stem mustard
Source: PeerJ. 2026 Jan 14;14:e20518. doi: 10.7717/peerj.20518 (PMC12811965; doi:10.7717/peerj.20518)
Supplement: Supplemental Information 17 [file peerj-14-20518-s017.zip › bzip raw file/hmmersearch/bZIP_pep.aln]

CLUSTAL 2.1 multiple sequence alignment


BjuA001111      ------------------------------------------------------------
BjuA022725      ------------------------------------------------------------
BjuA031284      ------------------------------------------------------------
BjuB033496      ------------------------------------------------------------
BjuB015428      ------------------------------------------------------------
BjuO010199      ------------------------------------------------------------
BjuB042069      ------------------------------------------------------------
BjuO010352      ------------------------------------------------------------
BjuA031302      ------------------------------------------------------------
BjuB033515      ------------------------------------------------------------
BjuB026462      ------------------------------------------------------------
BjuB046419      ------------------------------------------------------------
BjuA002828      ------------------------------------------------------------
BjuB040834      ------------------------------------------------------------
BjuA014273      ------------------------------------------------------------
BjuB038543      ------------------------------------------------------------
BjuA008715      ------------------------------------------------------------
BjuB020783      ------------------------------------------------------------
BjuA035384      ------------------------------------------------------------
BjuA035385      ------------------------------------------------------------
BjuB017666      ------------------------------------------------------------
BjuB002172      ------------------------------------------------------------
BjuA036543      ------------------------------------------------------------
BjuA036544      ------------------------------------------------------------
BjuB005843      ------------------------------------------------------------
BjuB007520      ------------------------------------------------------------
BjuA014103      ------------------------------------------------------------
BjuB038364      ------------------------------------------------------------
BjuA040728      ------------------------------------------------------------
BjuB045228      ------------------------------------------------------------
BjuB032115      ------------------------------------------------------------
BjuB047306      ------------------------------------------------------------
BjuA025359      ------------------------------------------------------------
BjuB006374      ------------------------------------------------------------
BjuO002570      ------------------------------------------------------------
BjuA032964      ------------------------------------------------------------
BjuB028673      ------------------------------------------------------------
BjuA027015      ------------------------------------------------------------
BjuB046696      ------------------------------------------------------------
BjuB011393      ------------------------------------------------------------
BjuO011409      ------------------------------------------------------------
BjuO004828      ------------------------------------------------------------
BjuA029457      ------------------------------------------------------------
BjuB029839      ------------------------------------------------------------
BjuA026821      ------------------------------------------------------------
BjuB022206      ------------------------------------------------------------
BjuA036326      ------------------------------------------------------------
BjuO004809      ------------------------------------------------------------
BjuA008307      ------------------------------------------------------------
BjuB042879      ------------------------------------------------------------
BjuA024129      ------------------------------------------------------------
BjuB044565      ------------------------------------------------------------
BjuA041305      ------------------------------------------------------------
BjuB013140      ------------------------------------------------------------
BjuB035721      ------------------------------------------------------------
BjuA044794      ------------------------------------------------------------
BjuA041795      ------------------------------------------------------------
BjuB015072      ------------------------------------------------------------
BjuA024436      ------------------------------------------------------------
BjuB037083      ------------------------------------------------------------
BjuA032576      ------------------------------------------------------------
BjuB027387      ------------------------------------------------------------
BjuA046946      ------------------------------------------------------------
BjuB027759      ------------------------------------------------------------
BjuA026652      ------------------------------------------------------------
BjuA034470      ------------------------------------------------------------
BjuA044074      ------------------------------------------------------------
BjuO009504      ------------------------------------------------------------
BjuB048226      ------------------------------------------------------------
BjuA041565      ------------------------------------------------------------
BjuB010770      ------------------------------------------------------------
BjuA010437      ------------------------------------------------------------
BjuB016538      ------------------------------------------------------------
BjuB046236      ------------------------------------------------------------
BjuA031472      ------------------------------------------------------------
BjuB019686      ------------------------------------------------------------
BjuA015073      ------------------------------------------------------------
BjuB042975      ------------------------------------------------------------
BjuB037545      ------------------------------------------------------------
BjuA001569      ------------------------------------------------------------
BjuB039707      ------------------------------------------------------------
BjuA045602      ------------------------------------------------------------
BjuA042224      ------------------------------------------------------------
BjuB037744      ------------------------------------------------------------
BjuA009096      ------------------------------------------------------------
BjuA033921      MTESTFSIANPPEMPD--------------LNPNTLPDPEMISVPPLDPLFLSASDPISD
BjuB006877      MTESTFSLANPPEMPD--------------LNPNMQSDPEMISIPPLDPLFLSGSDPISD
BjuA002075      MTESTFSIANPP---D--------------LNPNTLPDPEMISVPPLDPLFLSASDPISD
BjuB023599      MDPVWFHLTAPR----------------------LLPHPLATPPPPLR------------
BjuA014686      MAEP-----AVDSFYN---------------SSFEIENSFS----DLDVDFELTFD---D
BjuB028919      MAEPDPKLVTPDTESD---------------HILPPDSCFYNSSFELDVDFELTFD---D
BjuA017309      MAESITEEPPP-SEFD----PLFDQLHNSSSDQTPIGELMSDLGFPIDANFELTFDGMED
BjuB042050      MAESITEEPPP-SVFDSTPIPHFDQSHNPISDQTPIGELMSDLGFPIDADFELTFDGMED
BjuO010363      MAQPITDEPPPLSSFD----PFSDQFHRPGSDQTPIGELMSDLGFPIDGDFELTFDGMED
BjuA012577      ------------------------------------------------------------
BjuB008492      ------------------------------------------------------------
BjuA012575      ------------------------------------------------------------
BjuA005478      ------------------------------------------------------------
BjuB023986      ------------------------------------------------------------
BjuA044741      ------------------------------------------------------------
BjuB009816      ------------------------------------------------------------
BjuB009536      ------------------------------------------------------------
BjuA041107      ------------------------------------------------------------
BjuA003230      ------------------------------------------------------------
BjuB045319      ------------------------------------------------------------
BjuA040338      ------------------------------------------------------------
BjuB007813      ------------------------------------------------------------
BjuB042240      ------------------------------------------------------------
BjuB008568      ------------------------------------------------------------
BjuB025396      ------------------------------------------------------------
BjuA012644      ------------------------------------------------------------
BjuA021448      ------------------------------------------------------------
BjuB047102      ------------------------------------------------------------
BjuA025542      ------------------------------------------------------------
BjuA025558      ------------------------------------------------------------
BjuA035826      ------------------------------------------------------------
BjuB038400      ------------------------------------------------------------
BjuA014675      ------------------------------------------------------------
BjuA026586      ------------------------------------------------------------
BjuA017316      ------------------------------------------------------------
BjuB042043      ------------------------------------------------------------
BjuA043003      ------------------------------------------------------------
BjuO010366      ------------------------------------------------------------
BjuA018972      ------------------------------------------------------------
BjuB041699      ------------------------------------------------------------
BjuO002525      ------------------------------------------------------------
BjuA028313      ------------------------------------------------------------
BjuA025127      ------------------------------------------------------------
BjuB036793      ------------------------------------------------------------
BjuA025064      ------------------------------------------------------------
BjuB036859      ------------------------------------------------------------
BjuA037531      ------------------------------------------------------------
BjuB021273      ------------------------------------------------------------
BjuB043752      ------------------------------------------------------------
BjuB049020      ------------------------------------------------------------
BjuA006024      ------------------------------------------------------------
BjuO002133      ------------------------------------------------------------
BjuB016810      ------------------------------------------------------------
BjuA040759      ------------------------------------------------------------
BjuB040792      ------------------------------------------------------------
BjuA043791      ------------------------------------------------------------
BjuB041950      ------------------------------------------------------------
BjuA018344      ------------------------------------------------------------
BjuB020302      ------------------------------------------------------------
BjuA042006      ------------------------------------------------------------
BjuB041251      ------------------------------------------------------------
BjuA016969      ------------------------------------------------------------
BjuB026592      ------------------------------------------------------------
BjuA047038      ------------------------------------------------------------
BjuO010482      ------------------------------------------------------------
BjuB020303      ------------------------------------------------------------
BjuA015229      ------------------------------------------------------------
BjuO000631      ------------------------------------------------------------
                                                                            

BjuA001111      ------------------------------------------------------------
BjuA022725      ------------------------------------------------------------
BjuA031284      ------------------------------------------------------------
BjuB033496      ------------------------------------------------------------
BjuB015428      ------------------------------------------------------------
BjuO010199      ------------------------------------------------------------
BjuB042069      ------------------------------------------------------------
BjuO010352      ------------------------------------------------------------
BjuA031302      ------------------------------------------------------------
BjuB033515      ------------------------------------------------------------
BjuB026462      ------------------------------------------------------------
BjuB046419      ------------------------------------------------------------
BjuA002828      ------------------------------------------------------------
BjuB040834      ------------------------------------------------------------
BjuA014273      ------------------------------------------------------------
BjuB038543      ------------------------------------------------------------
BjuA008715      ------------------------------------------------------------
BjuB020783      ------------------------------------------------------------
BjuA035384      ------------------------------------------------------------
BjuA035385      ------------------------------------------------------------
BjuB017666      ------------------------------------------------------------
BjuB002172      ------------------------------------------------------------
BjuA036543      ------------------------------------------------------------
BjuA036544      ------------------------------------------------------------
BjuB005843      ------------------------------------------------------------
BjuB007520      ------------------------------------------------------------
BjuA014103      ------------------------------------------------------------
BjuB038364      ------------------------------------------------------------
BjuA040728      ------------------------------------------------------------
BjuB045228      ------------------------------------------------------------
BjuB032115      ------------------------------------------------------------
BjuB047306      ------------------------------------------------------------
BjuA025359      ------------------------------------------------------------
BjuB006374      ------------------------------------------------------------
BjuO002570      ------------------------------------------------------------
BjuA032964      ------------------------------------------------------------
BjuB028673      ------------------------------------------------------------
BjuA027015      ------------------------------------------------------------
BjuB046696      ------------------------------------------------------------
BjuB011393      ------------------------------------------------------------
BjuO011409      ------------------------------------------------------------
BjuO004828      ------------------------------------------------------------
BjuA029457      ------------------------------------------------------------
BjuB029839      ------------------------------------------------------------
BjuA026821      ------------------------------------------------------------
BjuB022206      ------------------------------------------------------------
BjuA036326      ------------------------------------------------------------
BjuO004809      ------------------------------------------------------------
BjuA008307      ------------------------------------------------------------
BjuB042879      ------------------------------------------------------------
BjuA024129      ------------------------------------------------------------
BjuB044565      ------------------------------------------------------------
BjuA041305      ------------------------------------------------------------
BjuB013140      ------------------------------------------------------------
BjuB035721      ------------------------------------------------------------
BjuA044794      ------------------------------------------------------------
BjuA041795      ------------------------------------------------------------
BjuB015072      ------------------------------------------------------------
BjuA024436      ------------------------------------------------------------
BjuB037083      ------------------------------------------------------------
BjuA032576      ------------------------------------------------------------
BjuB027387      ------------------------------------------------------------
BjuA046946      ------------------------------------------------------------
BjuB027759      ------------------------------------------------------------
BjuA026652      ------------------------------------------------------------
BjuA034470      ------------------------------------------------------------
BjuA044074      ------------------------------------------------------------
BjuO009504      ------------------------------------------------------------
BjuB048226      ------------------------------------------------------------
BjuA041565      ------------------------------------------------------------
BjuB010770      ------------------------------------------------------------
BjuA010437      ------------------------------------------------------------
BjuB016538      ------------------------------------------------------------
BjuB046236      ------------------------------------------------------------
BjuA031472      ------------------------------------------------------------
BjuB019686      ------------------------------------------------------------
BjuA015073      ------------------------------------------------------------
BjuB042975      ------------------------------------------------------------
BjuB037545      ------------------------------------------------------------
BjuA001569      ------------------------------------------------------------
BjuB039707      ------------------------------------------------------------
BjuA045602      ------------------------------------------------------------
BjuA042224      ------------------------------------------------------------
BjuB037744      ------------------------------------------------------------
BjuA009096      ------------------------------------------------------------
BjuA033921      LSFFFDDENGDFADLDFSFDDSVDFVDFDLDAEPPVAISEELGSSGDQSPEAIANHANLD
BjuB006877      LSFLLEDENGDFANLDFSFDDSVDFFDFNLDAEVPVAISEE-------STEAIAKK---D
BjuA002075      LSFLLDDENGDLADLDFSFDDSVDFFDFDLDADLPVAITES-----------IATHANMD
BjuB023599      -------------------------------NHLPARRKKE-------------------
BjuA014686      LYFPSENESFFIP-----------------------------------------------
BjuB028919      LYFPSENESFSIP-----------------------------------------------
BjuA017309      LYLPAEDETFLLPDNGSNQEQFGDFTPESEGSAIFGDTDKNIHRNSESPKDSDDRCSGDE
BjuB042050      LYLPAEDETFLIPDN---QEQFGDSEGSGTG---------------TSPRGMLDQPT---
BjuO010363      LYLPAENETFLLP---------GDFAPESEGSGISGD-------RVVPPKDAGKSST---
BjuA012577      ------------------------------------------------------------
BjuB008492      ------------------------------------------------------------
BjuA012575      ------------------------------------------------------------
BjuA005478      ------------------------------------------------------------
BjuB023986      ------------------------------------------------------------
BjuA044741      ------------------------------------------------------------
BjuB009816      ------------------------------------------------------------
BjuB009536      ------------------------------------------------------------
BjuA041107      ------------------------------------------------------------
BjuA003230      ------------------------------------------------------------
BjuB045319      ------------------------------------------------------------
BjuA040338      ------------------------------------------------------------
BjuB007813      ------------------------------------------------------------
BjuB042240      ------------------------------------------------------------
BjuB008568      ------------------------------------------------------------
BjuB025396      ------------------------------------------------------------
BjuA012644      ------------------------------------------------------------
BjuA021448      ------------------------------------------------------------
BjuB047102      ------------------------------------------------------------
BjuA025542      ------------------------------------------------------------
BjuA025558      ------------------------------------------------------------
BjuA035826      ------------------------------------------------------------
BjuB038400      ------------------------------------------------------------
BjuA014675      ------------------------------------------------------------
BjuA026586      ------------------------------------------------------------
BjuA017316      ------------------------------------------------------------
BjuB042043      ------------------------------------------------------------
BjuA043003      ------------------------------------------------------------
BjuO010366      ------------------------------------------------------------
BjuA018972      ------------------------------------------------------------
BjuB041699      ------------------------------------------------------------
BjuO002525      ------------------------------------------------------------
BjuA028313      ------------------------------------------------------------
BjuA025127      ------------------------------------------------------------
BjuB036793      ------------------------------------------------------------
BjuA025064      ------------------------------------------------------------
BjuB036859      ------------------------------------------------------------
BjuA037531      ------------------------------------------------------------
BjuB021273      ------------------------------------------------------------
BjuB043752      ------------------------------------------------------------
BjuB049020      ------------------------------------------------------------
BjuA006024      ------------------------------------------------------------
BjuO002133      ------------------------------------------------------------
BjuB016810      ------------------------------------------------------------
BjuA040759      ------------------------------------------------------------
BjuB040792      ------------------------------------------------------------
BjuA043791      ------------------------------------------------------------
BjuB041950      ------------------------------------------------------------
BjuA018344      ------------------------------------------------------------
BjuB020302      ------------------------------------------------------------
BjuA042006      ------------------------------------------------------------
BjuB041251      ------------------------------------------------------------
BjuA016969      ------------------------------------------------------------
BjuB026592      ------------------------------------------------------------
BjuA047038      ------------------------------------------------------------
BjuO010482      ------------------------------------------------------------
BjuB020303      ------------------------------------------------------------
BjuA015229      ------------------------------------------------------------
BjuO000631      ------------------------------------------------------------
                                                                            

BjuA001111      ------------------------------------------------------------
BjuA022725      ------------------------------------------------------------
BjuA031284      ------------------------------------------------------------
BjuB033496      ------------------------------------------------------------
BjuB015428      ------------------------------------------------------------
BjuO010199      ------------------------------------------------------------
BjuB042069      ------------------------------------------------------------
BjuO010352      ------------------------------------------------------------
BjuA031302      ------------------------------------------------------------
BjuB033515      ------------------------------------------------------------
BjuB026462      ------------------------------------------------------------
BjuB046419      ------------------------------------------------------------
BjuA002828      ------------------------------------------------------------
BjuB040834      ------------------------------------------------------------
BjuA014273      ------------------------------------------------------------
BjuB038543      ------------------------------------------------------------
BjuA008715      ------------------------------------------------------------
BjuB020783      ------------------------------------------------------------
BjuA035384      ------------------------------------------------------------
BjuA035385      ------------------------------------------------------------
BjuB017666      ------------------------------------------------------------
BjuB002172      ------------------------------------------------------------
BjuA036543      ------------------------------------------------------------
BjuA036544      ------------------------------------------------------------
BjuB005843      ------------------------------------------------------------
BjuB007520      ------------------------------------------------------------
BjuA014103      ------------------------------------------------------------
BjuB038364      ------------------------------------------------------------
BjuA040728      ------------------------------------------------------------
BjuB045228      ------------------------------------------------------------
BjuB032115      ------------------------------------------------------------
BjuB047306      ------------------------------------------------------------
BjuA025359      ------------------------------------------------------------
BjuB006374      ------------------------------------------------------------
BjuO002570      ------------------------------------------------------------
BjuA032964      ------------------------------------------------------------
BjuB028673      ------------------------------------------------------------
BjuA027015      ------------------------------------------------------------
BjuB046696      ------------------------------------------------------------
BjuB011393      ------------------------------------------------------------
BjuO011409      ------------------------------------------------------------
BjuO004828      ------------------------------------------------------------
BjuA029457      ------------------------------------------------------------
BjuB029839      ------------------------------------------------------------
BjuA026821      ------------------------------------------------------------
BjuB022206      ------------------------------------------------------------
BjuA036326      ------------------------------------------------------------
BjuO004809      ------------------------------------------------------------
BjuA008307      ------------------------------------------------------------
BjuB042879      ------------------------------------------------------------
BjuA024129      ------------------------------------------------------------
BjuB044565      ------------------------------------------------------------
BjuA041305      ------------------------------------------------------------
BjuB013140      ------------------------------------------------------------
BjuB035721      ------------------------------------------------------------
BjuA044794      ------------------------------------------------------------
BjuA041795      ------------------------------------------------------------
BjuB015072      ------------------------------------------------------------
BjuA024436      ------------------------------------------------------------
BjuB037083      ------------------------------------------------------------
BjuA032576      ------------------------------------------------------------
BjuB027387      ------------------------------------------------------------
BjuA046946      ------------------------------------------------------------
BjuB027759      ------------------------------------------------------------
BjuA026652      ------------------------------------------------------------
BjuA034470      ------------------------------------------------------------
BjuA044074      ------------------------------------------------------------
BjuO009504      ------------------------------------------------------------
BjuB048226      ------------------------------------------------------------
BjuA041565      ------------------------------------------------------------
BjuB010770      ------------------------------------------------------------
BjuA010437      ------------------------------------------------------------
BjuB016538      ------------------------------------------------------------
BjuB046236      ------------------------------------------------------------
BjuA031472      ------------------------------------------------------------
BjuB019686      ------------------------------------------------------------
BjuA015073      ------------------------------------------------------------
BjuB042975      ------------------------------------------------------------
BjuB037545      ------------------------------------------------------------
BjuA001569      ------------------------------------------------------------
BjuB039707      ------------------------------------------------------------
BjuA045602      ------------------------------------------------------------
BjuA042224      ------------------------------------------------------------
BjuB037744      ------------------------------------------------------------
BjuA009096      ------------------------------------------------------------
BjuA033921      SPETKNVERGLEDRSDSVHSQVSSQGSKTSGGCDTLSSPENSSVSKSTSKRKKGDSGG-D
BjuB006877      SSEIKNVEGGSEDRSDSVHSQVSSQGSKTFG-CDTLSSPEKSSVSK----RKKGDSGG-E
BjuA002075      SPEIKIVDRGLEDGSDSVHSQVSSQGS----------------KSK----RKKGDSGG-E
BjuB023599      ----------------------------------------------------KGDTGGGE
BjuA014686      ---------------VEVEEE----ATTTCKTS----MTKRKKEIE--------------
BjuB028919      ---------------VDATEA----TIACKKTS----TAKRKQESE--------------
BjuA017309      RTLDQLSSQGSDNRGSDVSEA-VDQKVKVEEAS----ATKRKKEDD--TSDESRSSKYMR
BjuB042050      ----PLSSQGSDNCGSDVSEG-TNVKVKVEATARC--VTKRKKED---TSEESRSSKYRR
BjuO010363      -----PSSSSGDCCGSDVSEGIVDQKVKVEETTTTSVVTKRKKEEDNTSDDGSRNSKYRR
BjuA012577      ------------------------------------------------------------
BjuB008492      ------------------------------------------------------------
BjuA012575      ------------------------------------------------------------
BjuA005478      ------------------------------------------------------------
BjuB023986      ------------------------------------------------------------
BjuA044741      ---------MMIKAMAVALSSPGVAFHLRSPALSSNFRNQNASPSLLSLPTHRASRSVLV
BjuB009816      ------------------------------------------------------------
BjuB009536      ------------------------------------------------------------
BjuA041107      ------------------------------------------------------------
BjuA003230      ----------------------------------------------------MGSRFNFV
BjuB045319      ----------------------------------------------------MGSRFNFV
BjuA040338      ----------------------------------------------------MGTHINFN
BjuB007813      ----------------------------------------------------MGTHINFN
BjuB042240      ----------------------------------------------------MGTHINFN
BjuB008568      --------------------------------------------------MNMGTHINFN
BjuB025396      ----------------------------------------------------MGTHINFN
BjuA012644      ----------------------------------------------------MGTHINFN
BjuA021448      ----------------------------------------------------MGTHINFN
BjuB047102      ----------------------------------------------------MGTHINFN
BjuA025542      -----------------------------------------MKCMILMTSSGSRSNMNFK
BjuA025558      --------------------------------------------------------MNFK
BjuA035826      ----------------------------------------------------MDSQR---
BjuB038400      ----------------------------------------------------MDSQRGV-
BjuA014675      ----------------------------------------------------MDSQR---
BjuA026586      ----------------------------------------------------MDSHRVI-
BjuA017316      ----------------------------------------------------MGSLRGD-
BjuB042043      ----------------------------------------------------MGSLRGN-
BjuA043003      ----------------------------------------------------MGSLRGN-
BjuO010366      ----------------------------------------------------MGSLRGN-
BjuA018972      --------------------------------------------MVSRETEMMSEREVET
BjuB041699      --------------------------------------------MVGRETEMMSERELES
BjuO002525      ---------------------------------------------------MMPEREVES
BjuA028313      ----------------------------------------------------MPGPESET
BjuA025127      ----------------------------------------------------MDNNWNFK
BjuB036793      ----------------------------------------------------MDNNWNSK
BjuA025064      ----------------------------------------------------MASFKVMH
BjuB036859      ----------------------------------------------------MASFKVMH
BjuA037531      ----------------------------------------------------MASFKMMS
BjuB021273      ----------------------------------------------------MASFKMMS
BjuB043752      ---------------------------------------------------MFSSAKHQR
BjuB049020      ---------------------------------------------------MLFSAKHQR
BjuA006024      ----------------------------------------------------MGKSEEPK
BjuO002133      ----------------------------------------------------MGKSEEPK
BjuB016810      ----------------------------------------------------MGNSEEPK
BjuA040759      ----------------------------------------------------MGTSE-EK
BjuB040792      ----------------------------------------------------MGTSE-EK
BjuA043791      ----------------------------------------------------MGTSE-EK
BjuB041950      ----------------------------------------------------MGTSE-EK
BjuA018344      ----------------------------------------------------MASNEMEK
BjuB020302      ----------------------------------------------------MASNEMEN
BjuA042006      ----------------------------------------------------MASSEMEK
BjuB041251      ----------------------------------------------------MASSEIEK
BjuA016969      ------------------------------------------------------------
BjuB026592      ------------------------------------------------------------
BjuA047038      ----------------------------------------------------MGSSEVDK
BjuO010482      ----------------------------------------------------MGSSEIEK
BjuB020303      ------------------------------------------------------------
BjuA015229      ------------------------------------------------------------
BjuO000631      ------------------------------------------------------------
                                                                            

BjuA001111      ------------------------------------------------------------
BjuA022725      ------------------------------------------------------------
BjuA031284      ------------------------------------------------------------
BjuB033496      ------------------------------------------------------------
BjuB015428      ------------------------------------------------------------
BjuO010199      ------------------------------------------------------------
BjuB042069      ------------------------------------------------------------
BjuO010352      ------------------------------------------------------------
BjuA031302      ------------------------------------------------------------
BjuB033515      ------------------------------------------------------------
BjuB026462      ------------------------------------------------------------
BjuB046419      ------------------------------------------------------------
BjuA002828      ------------------------------------------------------------
BjuB040834      ------------------------------------------------------------
BjuA014273      ------------------------------------------------------------
BjuB038543      ------------------------------------------------------------
BjuA008715      ------------------------------------------------------------
BjuB020783      ------------------------------------------------------------
BjuA035384      ------------------------------------------------------------
BjuA035385      ------------------------------------------------------------
BjuB017666      ------------------------------------------------------------
BjuB002172      ------------------------------------------------------------
BjuA036543      ------------------------------------------------------------
BjuA036544      ------------------------------------------------------------
BjuB005843      ------------------------------------------------------------
BjuB007520      ------------------------------------------------------------
BjuA014103      ------------------------------------------------------------
BjuB038364      ------------------------------------------------------------
BjuA040728      ------------------------------------------------------------
BjuB045228      ------------------------------------------------------------
BjuB032115      ------------------------------------------------------------
BjuB047306      ------------------------------------------------------------
BjuA025359      ------------------------------------------------------------
BjuB006374      ------------------------------------------------------------
BjuO002570      ------------------------------------------------------------
BjuA032964      ------------------------------------------------------------
BjuB028673      ------------------------------------------------------------
BjuA027015      ------------------------------------------------------------
BjuB046696      ------------------------------------------------------------
BjuB011393      ------------------------------------------------------------
BjuO011409      ------------------------------------------------------------
BjuO004828      ------------------------------------------------------------
BjuA029457      ------------------------------------------------------------
BjuB029839      ------------------------------------------------------------
BjuA026821      ------------------------------------------------------------
BjuB022206      ------------------------------------------------------------
BjuA036326      ------------------------------------------------------------
BjuO004809      ------------------------------------------------------------
BjuA008307      ------------------------------------------------------------
BjuB042879      ------------------------------------------------------------
BjuA024129      ------------------------------------------------------------
BjuB044565      ------------------------------------------------------------
BjuA041305      ------------------------------------------------------------
BjuB013140      ------------------------------------------------------------
BjuB035721      ------------------------------------------------------------
BjuA044794      ------------------------------------------------------------
BjuA041795      ------------------------------------------------------------
BjuB015072      ------------------------------------------------------------
BjuA024436      ------------------------------------------------------------
BjuB037083      ------------------------------------------------------------
BjuA032576      ------------------------------------------------------------
BjuB027387      ------------------------------------------------------------
BjuA046946      ------------------------------------------------------------
BjuB027759      ------------------------------------------------------------
BjuA026652      ------------------------------------------------------------
BjuA034470      ------------------------------------------------------------
BjuA044074      ------------------------------------------------------------
BjuO009504      ------------------------------------------------------------
BjuB048226      ------------------------------------------------------------
BjuA041565      ------------------------------------------------------------
BjuB010770      ------------------------------------------------------------
BjuA010437      ------------------------------------------------------------
BjuB016538      ------------------------------------------------------------
BjuB046236      ------------------------------------------------------------
BjuA031472      ------------------------------------------------------------
BjuB019686      ------------------------------------------------------------
BjuA015073      ------------------------------------------------------------
BjuB042975      ------------------------------------------------------------
BjuB037545      ------------------------------------------------------------
BjuA001569      ------------------------------------------------------------
BjuB039707      ------------------------------------------------------------
BjuA045602      ------------------------------------------------------------
BjuA042224      ------------------------------------------------------------
BjuB037744      ------------------------------------------------------------
BjuA009096      ------------------------------------------------------------
BjuA033921      YRSFKYQKSDEKSASPVEEDDEKKK-VRLIRNRESAQLSRLRKKQYVEELQG--KVKTMN
BjuB006877      YRSAKYQKSD-ATPAVEEDDDEKKK-VRLIRNRESAQLSRLRKKQYVEELQG--KVKSMN
BjuA002075      YRSFKYQKSDEKSASPVEEDDEKKK-ARLIRNRESAQLSRLRKKQYVEELQG--KVKSMN
BjuB023599      YRSPKYQKSAPLVDDDDEKKKKKKKKVRQIRNRESAQLSRLRKKQYVEELQG--KVKSMS
BjuA014686      ------------EDD-------EKRDARLVRNRESALVSRQRRKHYVEELED--KVKSLQ
BjuB028919      ------------EEDD--EEEEEKRRARLVRNRESALLSRQRRKHYVEELED--KVKSLQ
BjuA017309      SG-EESAV-VTGEEEE--EEDEKKKRARLMRNRESAQLSRQRKKHYVEELEE--KVKSMH
BjuB042050      SGGEESVVTVTGEEEEGEEEDEKKKRARLMRNRESAQLSRQRKKHYVEELEE--KVRSMH
BjuO010363      SG-EESDV--TGQDDE-------KKKARLVRNRESAQLSRQRKKHYVEELEE--KVKHMH
BjuA012577      ------------------------------------------------------------
BjuB008492      ------------------------------------------------------------
BjuA012575      ------------------------------------------------------------
BjuA005478      ------------------------------------------------------------
BjuB023986      ------------------------------------------------------------
BjuA044741      FGRGKNRKGFVSSSSSSPKKNKKKGFAGDDNGGGEEAEEDDPFEALFNLLEE--DLNNDK
BjuB009816      ------------------------------------------------------------
BjuB009536      ------------------------------------------------------------
BjuA041107      ------------------------------------------------------------
BjuA003230      DDAKQPALG---------------AGVPLTR-QNS-VFSLTFDEFQNSWGGG-VGKDFGS
BjuB045319      DDAKQPAFG---------------TGLPLTR-QNS-VFSLTFDEFQNSWGGG-IGKDFGS
BjuA040338      NIGGGGGG------EGSNQMKPTDNAYPLAR-QSS-LYSLTFDELQSTLLGG-PGKDFGS
BjuB007813      NLGGGGGGG-----EGSSQMKPADTAYPLAR-QSS-LYSLTFDELQST-LGG-PGKDFGS
BjuB042240      NLGGGGGGGD-PGGEGFNQMKPTDTDNPLAR-QSS-LYSRTFDELQSL-LGG-PVKDFGS
BjuB008568      NLGGEGSS---------NQMKPTDTANPLAR-QSS-VYSLTFDELQST-FGG-PGKDFGS
BjuB025396      NLGGGGGGGGDPGGEGFNQMKATDTAYPLAR-QSS-LYSRTFDELQSL-LGG-PGKDYGS
BjuA012644      NLGGGGSY----------QMKPTDTTNPLAR-QSS-VYSLTFDELQST-FCG-PGKDLGS
BjuA021448      SLDVDSSGG---------NGSDNSQSKPLGR-QSS-LYSLTFDELQST-LGE-PGKEFGS
BjuB047102      NSGGDVTGG---------NGSSNNQSKPLGR-QSS-LYSLTFDELQST-LGE-PGKEFGS
BjuA025542      NNNNMGNEP----------PGDGGGGGALTR-QGS-IYSLTFDEFQSS-----LGKDFGS
BjuA025558      NNN-LGNEP----------PGDGGGGEALTR-QGS-IYSLTFDEFQSS-----LGKDFGS
BjuA035826      ---------------------EARSQQSLNR-QGS-LYSLTLDEVQTH-LGS-SGKALGS
BjuB038400      --------------------VEEPRSQSLNR-QGS-LYSLTLDEVQTH-LGS-SGKALGS
BjuA014675      ----------------------EPKSHSLNR-QGSSHYSLTLDEVQTH-LGG-SGKALGS
BjuA026586      --------------------VEDPKSQFLNRQQGSSLYTLTLDEVQTH-LGS-SGKPLGS
BjuA017316      --------------------MEEPIHQSLPR-GNS-LYSLKLHEVQTH-LGS-SSKPLGS
BjuB042043      --------------------VEEPIHQSLPR-ENS-LYSLKLHEVQNH-LGS-SSKPLGS
BjuA043003      --------------------AEEPISQSLPR-QNS-LYSLKLHEVQNH-LGS-SAKPLGS
BjuO010366      --------------------VEEPISQSLPR-QNS-LYSLKLHEVQTH-LGS-SAKPLGS
BjuA018972      STAQARQNGGAGGGGGGENHP----FSSLGR-QSS-IYSLTLDEFQHALC-E-NGKNFGS
BjuB041699      PTAQARQHGGAGGG--DQNHP----FSSLGR-QSS-IYSLTLDEFQHALC-E-NGKNFGS
BjuO002525      ST---RHNGGAGGGGGGENHP----FTSLGR-QSS-IYSLTLDEFQHALS-E-NGKNFGS
BjuA028313      STFHVFNHDLQTQLQTYPQETAVEEHAPVGR-QNS-IMSLTLDEIQMKS-----GKSFGA
BjuA025127      TLGTGPRG----------AMSRLPVSAPLSQ-QGS-LYSRTLDQIQNN-----LGKDYGS
BjuB036793      TFGTGPPG----------AMSRQPVSSPLSR-QGS-LYSWTLDQIQHN-----LGRDCGS
BjuA025064      SP-TSTNSDP--------SRR---IPSSS--IRP----RRDPNA---RILGGYDGYSPAA
BjuB036859      SSSTSTNPDL--------SRR---IPSSSSSIRPQ-PFRRDPSADQSRILGGYDGYSPGT
BjuA037531      SS-TSRNSDL--------SRRNSSSASSSPTVRSN-HLRRDPHA-DHSRIS--FGYGGG-
BjuB021273      SS-TSRNSDL--------SRRNSSSASSSPSVRSNLHLRRDPHAGDHSRIS--FGYGGGG
BjuB043752      NY----------------RVSAPNKNKALNKVSSISSSSS---SQDSQ------AHKRSL
BjuB049020      DD----------------RVSATSKNKALNKVSSISSSSPPSHSQGSQ------SQKRSL
BjuA006024      VT-----------------KSDNKPSSPPADQTNVHVYPDWA---------AMQAYYGPR
BjuO002133      VT-----------------KSDSKPASP-ADQTNVHVYPDWA---------AMQAYYGPR
BjuB016810      PT-----------------KSD-KPSSSPADQTNAHVYPDWA---------AMLAYYGPN
BjuA040759      T--------------------PSKPASSTQDIP-PTPYPDWSN--------SMQAYYGGG
BjuB040792      T--------------------PSKPASSAQDIP-PTPYPDWSN--------SMQAYYGGG
BjuA043791      TP-----------------FKPSKPASSAQDTP-PTPYADWSN--------SMQAYYGGG
BjuB041950      TP-----------------FTPSKPSSSAQDIP-PTPYADWSN--------SMQAYYGGG
BjuA018344      SS-----------------KEKEPTTPPPP----PPSSQEPSS--AVSAGMATPDWSGFQ
BjuB020302      PS-----------------KEKEPTTPPSSSSA-PPSSQEPSS--AVSAGMATPDWSGFQ
BjuA042006      PS-----------------KEKELKQPSSSSSAPPPS-QEPSS--SVSAG---PDWSGFQ
BjuB041251      SS-----------------NEKEPKKPSSSSSAAPPSSQEPSS--AVSAGMATPDLSGFQ
BjuA016969      ------------------------------------------------------------
BjuB026592      ------------------------------------------------------------
BjuA047038      SG-----------------EENEPKTPSSSS--APVTSQEPSS------AVATPDWSGFQ
BjuO010482      TS-----------------KENEPKTPPPPP--APVTSQEPSSSSAVSAGMATPDWSGFQ
BjuB020303      ------------------------------------------------------------
BjuA015229      ----------MESVVNKLEQKMRSGWSVEKKKKKKKEKDLQEERWFLENGSILLEKLTAD
BjuO000631      ------------------------------------------------------------
                                                                            

BjuA001111      ------------------------------------------------------------
BjuA022725      ------------------------------------------------------------
BjuA031284      ------------------------------------------------------------
BjuB033496      ------------------------------------------------------------
BjuB015428      ------------------------------------------------------------
BjuO010199      ------------------------------------------------------------
BjuB042069      ------------------------------------------------------------
BjuO010352      ------------------------------------------------------------
BjuA031302      ------------------------------------------------------------
BjuB033515      ------------------------------------------------------------
BjuB026462      ------------------------------------------------------------
BjuB046419      ------------------------------------------------------------
BjuA002828      ------------------------------------------------------------
BjuB040834      ------------------------------------------------------------
BjuA014273      ------------------------------------------------------------
BjuB038543      ------------------------------------------------------------
BjuA008715      ------------------------------------------------------------
BjuB020783      ------------------------------------------------------------
BjuA035384      ------------------------------------------------------------
BjuA035385      ------------------------------------------------------------
BjuB017666      ------------------------------------------------------------
BjuB002172      ------------------------------------------------------------
BjuA036543      ------------------------------------------------------------
BjuA036544      ------------------------------------------------------------
BjuB005843      ------------------------------------------------------------
BjuB007520      ------------------------------------------------------------
BjuA014103      ------------------------------------------------------------
BjuB038364      ------------------------------------------------------------
BjuA040728      ------------------------------------------------------------
BjuB045228      ------------------------------------------------------------
BjuB032115      ------------------------------------------------------------
BjuB047306      ------------------------------------------------------------
BjuA025359      ------------------------------------------------------------
BjuB006374      ------------------------------------------------------------
BjuO002570      ------------------------------------------------------------
BjuA032964      ------------------------------------------------------------
BjuB028673      ------------------------------------------------------------
BjuA027015      ------------------------------------------------------------
BjuB046696      ------------------------------------------------------------
BjuB011393      ------------------------------------------------------------
BjuO011409      ------------------------------------------------------------
BjuO004828      ------------------------------------------------------------
BjuA029457      ------------------------------------------------------------
BjuB029839      ------------------------------------------------------------
BjuA026821      ------------------------------------------------------------
BjuB022206      ------------------------------------------------------------
BjuA036326      ------------------------------------------------------------
BjuO004809      ------------------------------------------------------------
BjuA008307      ------------------------------------------------------------
BjuB042879      ------------------------------------------------------------
BjuA024129      ------------------------------------------------------------
BjuB044565      ------------------------------------------------------------
BjuA041305      ------------------------------------------------------------
BjuB013140      ------------------------------------------------------------
BjuB035721      ------------------------------------------------------------
BjuA044794      ------------------------------------------------------------
BjuA041795      ------------------------------------------------------------
BjuB015072      ------------------------------------------------------------
BjuA024436      ------------------------------------------------------------
BjuB037083      ------------------------------------------------------------
BjuA032576      ------------------------------------------------------------
BjuB027387      ------------------------------------------------------------
BjuA046946      ------------------------------------------------------------
BjuB027759      ------------------------------------------------------------
BjuA026652      ------------------------------------------------------------
BjuA034470      ------------------------------------------------------------
BjuA044074      ------------------------------------------------------------
BjuO009504      ------------------------------------------------------------
BjuB048226      ------------------------------------------------------------
BjuA041565      ------------------------------------------------------------
BjuB010770      ------------------------------------------------------------
BjuA010437      ------------------------------------------------------------
BjuB016538      ------------------------------------------------------------
BjuB046236      ------------------------------------------------------------
BjuA031472      ------------------------------------------------------------
BjuB019686      ------------------------------------------------------------
BjuA015073      ------------------------------------------------------------
BjuB042975      ------------------------------------------------------------
BjuB037545      ------------------------------------------------------------
BjuA001569      ------------------------------------------------------------
BjuB039707      ------------------------------------------------------------
BjuA045602      ------------------------------------------------------------
BjuA042224      ------------------------------------------------------------
BjuB037744      ------------------------------------------------------------
BjuA009096      ------------------------------------------------------------
BjuA033921      STIAELNGKISYVMAENAALRQQMMAAAGGGAPPP-MNPYMAAPPLP-----YQWMPYPP
BjuB006877      STIAELNGKISYVMAENAALRQQMMAAAAAGAPPPPMNPYMAAPPLP-----YQWMPYPP
BjuA002075      STIAELNGKISYVMAENAALRQQMMA-------PPPMNPYIAPPPLP-----YQWMPYPP
BjuB023599      SAIAELNGKISYVMAENAALRHQMAAAG-----ASGSPPNMAAPPLP-----YQWMPYSC
BjuA014686      SVITDLNSKVSYFMSENASLRHKVG-------------PGKGMCWP-------PVVPWMP
BjuB028919      SVITDLNSKVSYFMSENATLRHTVG-------------SGKGMCWPPCGMYPTPYNPWMP
BjuA017309      SAITDLNGKISYFMAENAALRQQLG----------PPPPPMGMYPPI----WMHCPPYMV
BjuB042050      SAITDLNGKMSYFMAENAALRQQLGGSGMC-----PPPAPMGMYPPM----AYQWMPYMV
BjuO010363      CTITDLNGKISYFMAENASLRQQLGGGNGMSMCPPPPVPPMGMYPPMGAYPWMPVPPYMV
BjuA012577      ------------------------------------------------------------
BjuB008492      ------------------------------------------------------------
BjuA012575      ------------------------------------------------------------
BjuA005478      ------------------------------------------------------------
BjuB023986      ------------------------------------------------------------
BjuA044741      SSIDDEEISEEDLDRLAAELAEVLGGGDDVDGIDLFGSVTSDVADDDDEEDDDDDDDDSE
BjuB009816      ------------------------------------------------------------
BjuB009536      ------------------------------------------------------------
BjuA041107      ------------------------------------------------------------
BjuA003230      MNMDELLKNIWTAEESHSIMANN-TSFNNTFN----------------------------
BjuB045319      MNMDELLKNIWTAEESHSMMVNNNTSFNNTVTNSGNSN----------------------
BjuA040338      MNMDELLKSIWTAEEAQAMTMNPSSTA---------------------------------
BjuB007813      MNMDELLKSIWTAEEAQAMTMNSSAAAG--------------------------------
BjuB042240      MNMDELLKSIWTAEEAQAMAMTTMTSSA--------------------------------
BjuB008568      MNMDELLKSIWTAEEAQAMSMTSSSAA---------------------------------
BjuB025396      MNMDELLKSIWTAEEAQAMSMTMTSSA---------------------------------
BjuA012644      MNMDELLKSIWTAEEAQAMTS---SAA---------------------------------
BjuA021448      MNMDELLKNIWTAEETTQPIMTTTSSI---------------------------------
BjuB047102      MNMDELLKNIWTAEETQPIMTTTTSSI---------------------------------
BjuA025542      MNMDELLKNIWTAEETQAMAVAASTSG---------------------------------
BjuA025558      MNMDELLKNIWTAEETQAMATAASTSGG--------------------------------
BjuA035826      MNLDELLKSVCSVDG-NQPSSLAAH-----------------------------------
BjuB038400      MNLDELLKSVCSVEG-NQPSSMAVNGASAAAV----------------------------
BjuA014675      MNLDELLKSVCSVDS-NGDTTQEGG-----------------------------------
BjuA026586      MNLDELLKSVCSVEP-NQPPSVAVN-----------------------------------
BjuA017316      MNLDELLKSVVSAEA-NHPPEEGTEDG---------------------------------
BjuB042043      MNLDELLKSVWSAEA-NQPPE-GTEEG---------------------------------
BjuA043003      MNLDELLKSVWSAEATNQPPE-ATEAG---------------------------------
BjuO010366      MNLDELLKSVWSAEATNQPQEGTEEAG---------------------------------
BjuA018972      MNMDEFLVSIWNAEENNNNN--HQAS----AAASHPVP-PSHNGFNNNNNGGTESGVFSG
BjuB041699      MNMDEFLVSIWNAEENNNNNNNHQAAATTAAAASHPVQQPSHNGFNN--NGGGESGVF-G
BjuO002525      MNMDEFLVSIWNAEENNNNH---QAAT---VAASHSVP-PNHNGFNNNNNGGGESGFF-G
BjuA028313      MNMDELLANMWMTVEENN------------------------------------------
BjuA025127      MNMEEFLMSIYNAEGTQGIVPTNGVNEG--------------------------------
BjuB036793      MNMEELLMSINNAEGTQGLVPTNGVNEV--------------------------------
BjuA025064      MTVEGILHETFASDPPATDSSLLMDASP--------------------------------
BjuB036859      MTVEGILHETFASDPPATESSLLMDAAPP-------------------------------
BjuA037531      NDAT-VHDYNFASDSLDVDR-SNGDRNS--------------------------------
BjuB021273      NDSTMVHDYAFASDSMDVDRRSNGDRNS--------------------------------
BjuB043752      VTMEEVWSDISLASIHHLNRHSQHPQHH--------------------------------
BjuB049020      VTMEDVWKDINLGSIH-----SQHPQGN--------------------------------
BjuA006024      VAMPPYYNSAMAAASGHPPPPYMWNPQH--------------------------------
BjuO002133      VAMPPYYNSAMAAS-GHPPPPYMWNPQH--------------------------------
BjuB016810      VAMPPYYNSAMAAS-GHPPP-YMWNHQH--------------------------------
BjuA040759      GTPNPFFPSPVGSP---SPHPYMWGAQHH-------------------------------
BjuB040792      GTPNPFFPSPVGSP---S--PYMWGAQHH-------------------------------
BjuA043791      GTPSPFFPSPVGSP---SPHPYMWGAQHH-------------------------------
BjuB041950      GTPSPFFPSPVGSP---SPHPYMWGAQHH-------------------------------
BjuA018344      AY-SPMPPHGFVAS-SPQPHPYMWGVQHMNM-----------------------------
BjuB020302      AY-SPMPPHGFVAS-SPQPHPYMWGVQHM-------------------------------
BjuA042006      ASPAPMQPHGFVTS-SPQPHPYMWGVQPM-------------------------------
BjuB041251      AY-SPMPPNDFLAS-SPQPHPYMWGVQHM-------------------------------
BjuA016969      ------------------------------------------------------------
BjuB026592      ------------------------------------------------------------
BjuA047038      AY-SPMPPHGYVAS-SPQPHPYMWGVQHM-------------------------------
BjuO010482      AY-SPMPPHGYVAS-SPQPHPYMWGVQHM-------------------------------
BjuB020303      ---------------------MFWH-----------------------------------
BjuA015229      CNGKSVPLRTFSSDQILKATNNFDSSCFIAFEGLHTWWYRGIIENRTYMIKRYLVDKGTE
BjuO000631      ------------------------------------------------------------
                                                                            

BjuA001111      -----------------------------------MEPSSLRA--------NQSSILSEI
BjuA022725      ------------------------------------------------------------
BjuA031284      -----------------------------------MD-KPD---------------PPP-
BjuB033496      ---------------------------------NPMD-KSD---------------PQP-
BjuB015428      -----------------------------------MDNKSD---------------PQPK
BjuO010199      -----------------------------------ME-KSD---------------PQP-
BjuB042069      -----------------------------------MDDPSN-A--------KSNQCPPP-
BjuO010352      -----------------------------------MEDSSNAA--------KSNQCPPPS
BjuA031302      -----------------------------------MDKEKPSGLPPP---HPPGRYSAFT
BjuB033515      -----------------------------------MDKEKSPAPPPSGGLPPTGRYSAFS
BjuB026462      -----------------------------------MDKEKSPA-------PSGGRLPPPS
BjuB046419      -----------------------------------MEKEKSPA-------PSGGGLPPPS
BjuA002828      ------------------------------------------------------------
BjuB040834      ------------------------------------------------------------
BjuA014273      ------------------------------------------------------------
BjuB038543      ------------------------------------------------------------
BjuA008715      ------------------------------------------------------------
BjuB020783      ------------------------------------------------------------
BjuA035384      ------------------------------------------------------------
BjuA035385      ------------------------------------------------------------
BjuB017666      ------------------------------------------------------------
BjuB002172      ------------------------------------------------------------
BjuA036543      ------------------------------------------------------------
BjuA036544      ------------------------------------------------------------
BjuB005843      ------------------------------------------------------------
BjuB007520      ------------------------------------------------------------
BjuA014103      ------------------------------------------------------------
BjuB038364      ------------------------------------------------------------
BjuA040728      ------------------------------------------------------------
BjuB045228      ------------------------------------------------------------
BjuB032115      ------------------------------------------------------------
BjuB047306      ------------------------------------------------------------
BjuA025359      ------------------------------------------------------------
BjuB006374      ------------------------------------------------------------
BjuO002570      ------------------------------------------------------------
BjuA032964      ------------------------------------------------------------
BjuB028673      ------------------------------------------------------------
BjuA027015      ------------------------------------------------------------
BjuB046696      ------------------------------------------------------------
BjuB011393      ------------------------------------------------------------
BjuO011409      ------------------------------------------------------------
BjuO004828      ------------------------------------------------------------
BjuA029457      ------------------------------------------------------------
BjuB029839      ------------------------------------------------------------
BjuA026821      ------------------------------------------------------------
BjuB022206      ------------------------------------------------------------
BjuA036326      ------------------------------------------------------------
BjuO004809      ------------------------------------------------------------
BjuA008307      ------------------------------------------------------------
BjuB042879      ------------------------------------------------------------
BjuA024129      ------------------------------------------------------------
BjuB044565      ------------------------------------------------------------
BjuA041305      ------------------------------------------------------------
BjuB013140      ------------------------------------------------------------
BjuB035721      ------------------------------------------------------------
BjuA044794      ------------------------------------------------------------
BjuA041795      ------------------------------------------------------------
BjuB015072      ------------------------------------------------------------
BjuA024436      ------------------------------------------------------------
BjuB037083      ------------------------------------------------------------
BjuA032576      ------------------------------------------------------------
BjuB027387      ------------------------------------------------------------
BjuA046946      ------------------------------------------------------------
BjuB027759      ------------------------------------------------------------
BjuA026652      ------------------------------------------------------------
BjuA034470      ------------------------------------------------------------
BjuA044074      ------------------------------------------------------------
BjuO009504      ------------------------------------------------------------
BjuB048226      ------------------------------------------------------------
BjuA041565      ------------------------------------------------------------
BjuB010770      ------------------------------------------------------------
BjuA010437      ------------------------------------------------------------
BjuB016538      ------------------------------------------------------------
BjuB046236      ------------------------------------------------------------
BjuA031472      ------------------------------------------------------------
BjuB019686      ------------------------------------------------------------
BjuA015073      ------------------------------------------------------------
BjuB042975      ------------------------------------------------------------
BjuB037545      ------------------------------------------------------------
BjuA001569      ------------------------------------------------------------
BjuB039707      ------------------------------------------------------------
BjuA045602      ------------------------------------------------------------
BjuA042224      ------------------------------------------------------------
BjuB037744      ------------------------------------------------------------
BjuA009096      ------------------------------------------------------------
BjuA033921      PP----YPYGSQIP-IPKLPLPSCSRPKKGEGKSKLKKAASISFIGIMFFMFLFGTLVP-
BjuB006877      P-----YPYGSQIP-IPKLPLPSCRPKKGGESKSKLKKVASISFIGIIFFMFLFGTLVP-
BjuA002075      P-----YPYGSQIPLVPKLPLPSCSRPKKGEGRSKLKKVASVSFIGILFFMFLFGMLVP-
BjuB023599      Y------------------PVR-GPKSKKNESKSKVKKVAS-------------------
BjuA014686      ---YLGSHQVVPLLPIPRLKPQRP-VAKVK----KTKKVASVSVLGLLFCLFLFGALVPI
BjuB028919      FQAYLGSHQVVPLLPIPRLKPQRS-LGEVKRSEAKTKKVASVSVLGLLFCLFLFGALGP-
BjuA017309      KQ---QGGGQVPMIPIPRLKPQNPVKAKSKKSESKTKKVASITFLGLLFCLFLFGALAP-
BjuB042050      KQ---QGGGQVPLIPIPRLKPQNPPKAKSKKSEVKTKKVASISFLGLLFCLFLFGALAP-
BjuO010363      KQ---QGG-QVPLIPIPRLKPQNPPKGKSKKSESKTKKVASISFLGLLFCLFLFGALAP-
BjuA012577      ------------------------------------------------------------
BjuB008492      ------------------------------------------------------------
BjuA012575      ------------------------------------------------------------
BjuA005478      ------------------------------------------------------------
BjuB023986      ------------------------------------------------------------
BjuA044741      EEDERPVKLKNWQLRRLAYALKAGRRKTSIKNLAAELCLDRAYVLELLRDPPPKLLMLS-
BjuB009816      ------------------------------------------------------------
BjuB009536      ------------------------------------------------------------
BjuA041107      ------------------------------------------------------------
BjuA003230      GGLSVGVGGEIG------VGGGLQRQGSITLPRTISQKRVDDVWKELMKDDDAG------
BjuB045319      GGLSVGVGGEIGGGGGFFTGGSLQRQGSLTLPRTISQKRVDDVWKELMKEDDTG------
BjuA040338      -----TAAAQ------PGGGIPLQRQGSLTLPRTISQKTVDEVWKCLFTKDGN---M---
BjuB007813      ---AATAVAQ------PGGGIPLQRQGSLTLPRTISQKTVDEVWKCLFTKDGNNGNM---
BjuB042240      ---QATAVTQ------PGGGGNLQRQGSLTLPRTISQKTVDEVWKCLITKDGS-------
BjuB008568      -----TAVAQQ-----PNGGGNLQRQGSLTLPRTISQKTVDEVWRCLITKDGG-------
BjuB025396      ----ATTMVQ------PGGN--LQRQGSLTLPRTISQKTVDEVWKCLITKDGG-------
BjuA012644      -----TAVAQ-------HGGGNLQRQGSLTLPRTISQKTVDEVWKFLITKDGE-------
BjuA021448      -----ASVQQPSSGFAPGGGSLVQRQGSLTLPRTLSQKTVDEVWKHLMSKDSS-------
BjuB047102      -----AAVQQPISGFAPGGGSLLQRQGSLTLPRTLSQKTVDEVWKNLMSKDSS-------
BjuA025542      ----VIPLAG--------EGLPLQRQGSLTLPRTLSTKTVDQVWKDLSKDGGGG------
BjuA025558      ----VIPLAGG------QEGLPLQRQGSLTLPRALSTKTVDQVWKDLSKDGGG-------
BjuA035826      --------------------EGLSRQGSLTLPRDLSKKTVEEVWKDIQQDKNGG------
BjuB038400      -----------------ATQEGLSRQGSLTLPRDLSKKTVEEVWKDIQQDKNGG------
BjuA014675      --------------------GGLSRQRSLTLPRDLSKKTVEEVWKDIQQNTNGG------
BjuA026586      --------------------EGLSRQGSLALPRAHERR----------------------
BjuA017316      ----------------------ITRQGSLTLPRGLSRKTVNDVWRDIQHDENGC------
BjuB042043      ----------------------ITRQGSLTLPRGLSRKTVNEVWRDIQQDKNGS------
BjuA043003      ----------------------LPRQGSLALPRGLSKKTVEEVWRDIQHDKNGS------
BjuO010366      ----------------------LSRQGSLSLPRGLSKKTVEEVWRDIQHSKNGS------
BjuA018972      GGGSSGNQGVN-KKPGIAKQPSLPRQGSLTLPAPLCRKTVEEVWSEIHRGGGSGDGD---
BjuB041699      GGGSSGNQAAN-KRPGIVKQPSLPRQGSLTLPSPLCRKTVEEVWSEIHRGGGSGGGGGG-
BjuO002525      GGGSSGNQGGNNKRPGIAKQPSLPRQGSLTLPAPLCRKTVDEVWSEIHRGGGSGGGD---
BjuA028313      GGGAGAQQDGE-------KPTILPRQGSLSVPVPLCKKTVEEVWFEIQNG----------
BjuA025127      ----------------------LHRQGSITLPRILSQKTVDEVWKYITEEEHTHN-----
BjuB036793      ----------------------LQRQGSITLPRILSQKTVDEVWKYITEEEHTHN-----
BjuA025064      -------------------------TATVSGGTDTRGKSVDEVWR---------------
BjuB036859      ---------------------TPMEAATVSDGTDTRGKSVDEVWREIVSGEGK-------
BjuA037531      ----------------------------VNGG---GRKSVDDVWKEIVSGEKKK------
BjuB021273      ----------------------------VNGG---GRKSVDDVWKEIVSGEKKT------
BjuB043752      ---------------------HEPRFSSLNHQNQNPNSIFQDFLNRPLNQEPTIPT----
BjuB049020      ---------------------HEPRFGSHNHQNQNPNSIFQDFLNRPLNQEPAIP-----
BjuA006024      ---------------------MMTPYGTPYAA-VYPHGGGVYAHPGFPMGSQPHGQKGA-
BjuO002133      ---------------------MMSPYGTPYAT-VYPHGGGVYAHPGFPMGSQPQGQKGA-
BjuB016810      ---------------------MMSPYGTPY------HGGGVYAHPGIPMANNFKQSDQG-
BjuA040759      ---------------------MMPPYGTPVPYPAMYPPGAVYAHPGMPMP----------
BjuB040792      ---------------------MMPPYGTPVPYPAMYPPGAVYAHPGMPMP----------
BjuA043791      ---------------------MMPPYGTPVPYPAMYPPGTVYAHPGMPMP----------
BjuB041950      ---------------------MMPPYGTPVPYPAMYPPGTVYAHPGMPMP----------
BjuA018344      ---------------------MPPYGTPPHPYVAMYPPGGMYGHPSMPPGSYPYSPYAM-
BjuB020302      ---------------------MPPYGTPPHPYVTMYPPGGMYGHPSMPPGSYPYSPYAM-
BjuA042006      ---------------------MPPYGTPPHPYVTMYPPGGMYAHPSMPPGSYPYSP--M-
BjuB041251      ---------------------MPPYGTPPHPYVKMYPPGGMYANPSMPPGSYPNSPYAI-
BjuA016969      ------------------------------------------------------------
BjuB026592      ----------------------------------------MNILRSVYQGSYPYSPYDI-
BjuA047038      ---------------------IPPYGTPPHPYVAMYPPGGMYAHPSIPPGSYPYSPYAM-
BjuO010482      ---------------------MPPYGTPPHPYV-MYPPGGMYGHPSLPPGSYPYSPYAM-
BjuB020303      ------------------------------------------------------------
BjuA015229      HKVAEVYNDFVLSARMSTHSNFLKLLGCCLESSYPVLVFEDAQHGVLNQRGGVMVNWEES
BjuO000631      ------------------------------------------------------------
                                                                            

BjuA001111      ER------------------------MPEAPRQRISHHRRARSDTFFSGESIDDLLLFDP
BjuA022725      ------------------------------------------------------------
BjuA031284      --------------------------NPNADPVPSSFHRRTRSD---------DMSMFMF
BjuB033496      --------------------------NSNAGPTPSSFHRRSRSD---------DMSMFMF
BjuB015428      PDP---------------------HPNPNANPIPSSFHRRSRSD---------DMSMFMF
BjuO010199      -------------------------PN-AADPIPSSFHRRSRSD---------DMSMFMF
BjuB042069      ----------------------------TSTPFRGPYHRRAHS-----------EVQFRL
BjuO010352      --------------------------NPTPTPFRGPYHRRAHS-----------EVQFRL
BjuA031302      PN-----AMKP---ESSFPHITPSGSSSDANRFSHDISLMSDNPPKNLGHRRAHSEILTL
BjuB033515      PNGSSTFAMKPPESSSSFPPLTPSGSSSDVNPFSHDISRMSDNPPKNLGHRRAHSEILTL
BjuB026462      PS-------------------GRCSPFSDANRLSHDMSRMLEHPPKKIGHRRAHSEILTL
BjuB046419      P--------------------GPINHGSDANRLSHDMSRMLEHPPKKIGHRRAHSEILTL
BjuA002828      ------------------------------------------------------------
BjuB040834      ------------------------------------------------------------
BjuA014273      ------------------------------------------------------------
BjuB038543      ------------------------------------------------------------
BjuA008715      ------------------------------------------------------------
BjuB020783      ------------------------------------------------------------
BjuA035384      ------------------------------------------------------------
BjuA035385      ------------------------------------------------------------
BjuB017666      ------------------------------------------------------------
BjuB002172      ------------------------------------------------------------
BjuA036543      ------------------------------------------------------------
BjuA036544      ------------------------------------------------------------
BjuB005843      ------------------------------------------------------------
BjuB007520      ------------------------------------------------------------
BjuA014103      ------------------------------------------------------------
BjuB038364      ------------------------------------------------------------
BjuA040728      ------------------------------------------------------------
BjuB045228      ------------------------------------------------------------
BjuB032115      ------------------------------------------------------------
BjuB047306      ------------------------------------------------------------
BjuA025359      ------------------------------------------------------------
BjuB006374      ------------------------------------------------------------
BjuO002570      ------------------------------------------------------------
BjuA032964      ------------------------------------------------------------
BjuB028673      ------------------------------------------------------------
BjuA027015      ------------------------------------------------------------
BjuB046696      ------------------------------------------------------------
BjuB011393      ------------------------------------------------------------
BjuO011409      ------------------------------------------------------------
BjuO004828      ------------------------------------------------------------
BjuA029457      ------------------------------------------------------------
BjuB029839      ------------------------------------------------------------
BjuA026821      ------------------------------------------------------------
BjuB022206      ------------------------------------------------------------
BjuA036326      ------------------------------------------------------------
BjuO004809      ------------------------------------------------------------
BjuA008307      ------------------------------------------------------------
BjuB042879      ------------------------------------------------------------
BjuA024129      ------------------------------------------------------------
BjuB044565      ------------------------------------------------------------
BjuA041305      ------------------------------------------------------------
BjuB013140      ------------------------------------------------------------
BjuB035721      ------------------------------------------------------------
BjuA044794      ------------------------------------------------------------
BjuA041795      ------------------------------------------------------------
BjuB015072      ------------------------------------------------------------
BjuA024436      ------------------------------------------------------------
BjuB037083      ------------------------------------------------------------
BjuA032576      ------------------------------------------------------------
BjuB027387      ------------------------------------------------------------
BjuA046946      ------------------------------------------------------------
BjuB027759      ------------------------------------------------------------
BjuA026652      ------------------------------------------------------------
BjuA034470      ------------------------------------------------------------
BjuA044074      ------------------------------------------------------------
BjuO009504      ------------------------------------------------------------
BjuB048226      ------------------------------------------------------------
BjuA041565      ------------------------------------------------------------
BjuB010770      ------------------------------------------------------------
BjuA010437      ---------MKSGFSADDPTDS--FWPPPPP---PSPPLSPGDGMTRSQSEWAFQMLLEE
BjuB016538      ---------MKSGFSADDSTGS--FPPPLPP---SSPPQAPGDGMTRSQSEWAFQMLLEE
BjuB046236      ---------MHIVFSVDDLTDS--FWPPPPPEPSPSPSQNVPDGMTRSQSEWAFQRLLRE
BjuA031472      ---------MNSIFSIDDFSDP--FWE-------SSPPLDSDSAKAVTAEEWTVEMFFEE
BjuB019686      ---------MNSIFSIDDFSDP--FWE-------SSPPLDSDSAKAVTAEEWTVEMFLEE
BjuA015073      ---------MEKTLSVEEISCN-HLWSELAE---ETNGTTAKGMMNRSDSEWAFQRFIQE
BjuB042975      ---------MEKTLSVEEISGN-HLWSELAK---ETNG------MNRSDSEWAFQRFIQE
BjuB037545      ---------MEKVFSVEEISGNNHLWSEPAK---ESDETSG---MNRSDSEWAFHRFIQE
BjuA001569      ------------------------------------------------------------
BjuB039707      ------------------------------------------------------------
BjuA045602      ------------------------------------------------------------
BjuA042224      ------------------------------------------------------------
BjuB037744      ------------------------------------------------------------
BjuA009096      ------------------------------------------------------------
BjuA033921      FMNVDNGGDSG----LAKYEGRRYYDEHRGKVLMVGDGSDVRRESVCSGR--------DS
BjuB006877      FMNVNNGGDSGSFGGLSKYEGRRYYDEHRGKVLMVGDGSDVRRESVRSSRGHGE---RDS
BjuA002075      FMNVDNGGDRG----LAKYEGRRHYDEHRGKVLMVGDGSDVRRESVCSIR--------DS
BjuB023599      -------------------------------VLMVGDGSDVKRESGSSRRIHGE---RDS
BjuA014686      IVNVSYG--------------------GRVLDVSVNNSSGRGNLSATENY----------
BjuB028919      VVNVSYG--------------------GRVLDVSVNSSSSRAQCGRGSDQ----------
BjuA017309      VVNVNYGGISGG-------AFYGSYRSNYVTDQVYNQHRNRVLDTSRGNE-------RD-
BjuB042050      VVNVSYGGISG--------AFYGNYRSNYVTDQIYNQHRNRVLDTSRSSNSNGMHCGRDS
BjuO010363      VVNVNYGGISG--------AFYGNYRSNYVTDQIYNQHRSRVLDTSRSGAGSGK---NIS
BjuA012577      ------------------------------------------------------------
BjuB008492      ------------------------------------------------------------
BjuA012575      ------------------------------------------------------------
BjuA005478      ------------------------------------------------------------
BjuB023986      ------------------------------------------------------------
BjuA044741      ----------------------ATLPDEKPPVAAPENSSPPDPMESSAAEDAVEVEPVEK
BjuB009816      ------------------------------------------------------------
BjuB009536      ------------------------------------------------------------
BjuA041107      ------------------------------------------------------------
BjuA003230      -----------------SGG---GGASGVPQ-RQQTLGEMTLEEFLVR---------AGV
BjuB045319      -----------------SGVGNVGGGSGVPQ-RQQTLGEMTLEEFLVR---------AGV
BjuA040338      ----------------VGSSGGGS-ESNAPQ-RQQTLGEITLEEFLLR---------AGV
BjuB007813      ----------------VGSSGGGGGESNAPQ-RQQTLGEITLEEFLFR---------AGV
BjuB042240      -------------------SGGGG-ESNVPQ-RQKTLGEMTLEEFLSR---------AGV
BjuB008568      ------------------DMGGSSGEPDAPPGRQQTLGEMTLEDFLFR---------AGV
BjuB025396      -----------------GSSGGGGGESNNAPQRQQTLGAMTLEDFLFR---------AGV
BjuA012644      -------------------MGGSS---NGESNAQQTLGEMKIEDFLFR---------AGV
BjuA021448      ----------------------NG--TDAPE-RQETLGEMTLEDFLLR---------AGV
BjuB047102      ----------------------NG--TDAPE-RQQTLGEITLEDFLLR---------AGV
BjuA025542      ----------------------TNLTQSQSQ-RQQTLGEVTLEEFLVR---------AGV
BjuA025558      ----------------------TNMTQSQSQQRQQTLGEVTLEEFLVR---------AGV
BjuA035826      ----------------GSGHER--------RDKQPTLGEMTLEDLLLK---------AGV
BjuB038400      ----------------GSG-----------AHKQPTLGEMTLEDLLLK---------AGV
BjuA014675      ----------------SNN-----------AHKEPTLGEMTLEDLLLK---------AGV
BjuA026586      -------------------------------DKQGTLGEMTLEDLLLK---------AGV
BjuA017316      ----------------SSN-PN----------KQPTLGEITLEDLLMK---------AGV
BjuB042043      ----------------SAE-LNGERID----DKQPTLGEITLEDLLLK---------AGV
BjuA043003      ----------------SGN-PHGERIDSNNN-KRPTLGEITLEDLLLK---------AGV
BjuO010366      ----------------SGNNPHGERIDSNNNNKQPTLGEITLEDLLLK---------AGV
BjuA018972      -------NSNGRSTSSSNGQNNANNGGGESAARQPTFGEMTLEDFLVK---------AGV
BjuB041699      ------GDSNGR--SNSNGQNNANNGGGESAARQPTFGEMTLEDFLVK---------AGV
BjuO002525      --------SNGRSADSGNGQNNAHKGGGESAARQPTFGEMTLEDFLVK---------AGV
BjuA028313      --------VQQPPPSSIAGQNPD-----EDNRRQQTLGEITLEDFLVK---------AGV
BjuA025127      ---------------------DGGRTNIPQIQKQPTLADITLEDFLT---------LAGA
BjuB036793      ---------------------VGGRTNIPQIQKQPTLGDITLEELLARAVAMGNNNSGGY
BjuA025064      ---------------------------GMKEEE----EMMTLEDFLAK---------ATG
BjuB036859      ---------------------------GMKEEEGAHDEMMTLEDFLAK---------ATG
BjuA037531      ---------------------------VMKEEAQ-DEYMMTLEDFLAQ---------AAE
BjuB021273      ---------------------------VLKEEAQEDEYMMTLEDFLAK---------AAE
BjuB043752      ---------------------------SLTMGSSS-NGDSTTVAALFS---------SSP
BjuB049020      -----------------------------TMGSSSSNGDTTTVSALLS---------SSP
BjuA006024      ------------------TPLTTPGTPLNIDTPSKSTGNTENGLMKKLKEFDGLAMSLGN
BjuO002133      -------------------PLTTPGTPLNIDTPSKSTGNTDNGLMKKLKEFDGLAMSLGN
BjuB016810      --------------------ITAPSS----KGTTSNNWNTDNGLMKKLKEFDGLAMSLGI
BjuA040759      ----------------------PASAPTNKETVKEQAPGKKSKGSLKRKGEGGEKAPSGS
BjuB040792      ----------------------PTSAPTNKETVKEQAPGKKSKGNLKRKGEGAEKAPSGS
BjuA043791      ----------------------QASGPTNTETVKAQAPGKKPKGNLKRKSGGSEKAPSGS
BjuB041950      ----------------------PASGPTNTETVKDQAPGKKSKGNLKRKGGGGENAPSGS
BjuA018344      ------------------PSPNGMTEASGNTTGG-EGGDAKQSEVKEKLPIKRSRGSLGS
BjuB020302      ------------------PSPNGMTEASGNTTGGTEGDTVKQSEVKEKLPIKRSRGSLGS
BjuA042006      ------------------PSPNGVTEASGNTTGGTEGDS-KRSDVKEKLPIRRSKR---I
BjuB041251      ------------------PSPNGVIEASSNTSGGTEGDS-KRSDVKEKFAIRRSKR---R
BjuA016969      --------------------------MKGNTTGGNEGDATRQSEVKEKLPIKRSRGSLGS
BjuB026592      ------------------PSPNGMTQASGNTTEG----DGKQSEVKEKLPIKRSRGSLGS
BjuA047038      ------------------PSPNGMAEASGNTGSGVEGDG-KQAEVKEKALFGFY-SAESG
BjuO010482      ------------------ASPNGMAEASGNT----EGDG-KQSEEHQLMELVLKGIAESA
BjuB020303      ----------------------------------------DIDAVKEKFVFGMATLGHVE
BjuA015229      FLPWNVRLKIGKEIANALSYLHTAFPKITIHRDVKPTHVFLDKNWTAKLFGFSLSITLPE
BjuO000631      ------------------------------------------------------------
                                                                            

BjuA001111      SDVDFSSLDF--------------LNAPTPQTQPQPQPSPMSVD----------------
BjuA022725      ------------------------------------------------------------
BjuA031284      TDPLSSAAAP--------------PSSDDLPSDDDLFSSFIDVD----------------
BjuB033496      TDPLS-AAPQ--------------PSSDDLPSDDDLFSSFIDVD----------------
BjuB015428      MDPLSSSGPP--------------PSSDDLPSDDDLFSSFIDVD----------------
BjuO010199      MDPLSSSGPP--------------PSSDDLPSDDDLFSSFIDVD----------------
BjuB042069      PEDLDLSEPF--------------GGFEDLGSEDDLFCSYMDIE----------------
BjuO010352      PEDLDLSEPF--------------GGFEDLGSEDDIFCTYMDIE----------------
BjuA031302      PDDLSFDSDLGVVG----AAAADGPSFSDDTDE-DLLSMYLDMD----------------
BjuB033515      PDDLSFDSDLGVVG----GGAGDGPSFSDDADE-DLLSMYLDMD----------------
BjuB026462      PDDLSFDFDLGVVGSGGTGTNADVPSFSDDTEGGDLLSMYLDMD----------------
BjuB046419      PDDLSFDSDLGVVG-----ANADGASFSDDTEE-DLLSMYLDMD----------------
BjuA002828      ------------------------------------------------------------
BjuB040834      ------------------------------------------------------------
BjuA014273      ------------------------------------------------------------
BjuB038543      ------------------------------------------------------------
BjuA008715      ------------------------------------------------------------
BjuB020783      ------------------------------------------------------------
BjuA035384      ------------------------------------------------------------
BjuA035385      ------------------------------------------------------------
BjuB017666      ------------------------------------------------------------
BjuB002172      ------------------------------------------------------------
BjuA036543      ------------------------------------------------------------
BjuA036544      ------------------------------------------------------------
BjuB005843      ------------------------------------------------------------
BjuB007520      ------------------------------------------------------------
BjuA014103      ------------------------------------------------------------
BjuB038364      ------------------------------------------------------------
BjuA040728      ------------------------------------------------------------
BjuB045228      ------------------------------------------------------------
BjuB032115      ------------------------------------------------------------
BjuB047306      ------------------------------------------------------------
BjuA025359      ------------------------------------------------------------
BjuB006374      ------------------------------------------------------------
BjuO002570      ------------------------------------------------------------
BjuA032964      ------------------------------------------------------------
BjuB028673      ------------------------------------------------------------
BjuA027015      ------------------------------------------------------------
BjuB046696      ------------------------------------------------------------
BjuB011393      ------------------------------------------------------------
BjuO011409      ------------------------------------------------------------
BjuO004828      ------------------------------------------------------------
BjuA029457      ------------------------------------------------------------
BjuB029839      ------------------------------------------------------------
BjuA026821      ------------------------------------------------------------
BjuB022206      ------------------------------------------------------------
BjuA036326      ------------------------------------------------------------
BjuO004809      ------------------------------------------------------------
BjuA008307      ------------------------------------------------------------
BjuB042879      ------------------------------------------------------------
BjuA024129      ------------------------------------------------------------
BjuB044565      ------------------------------------------------------------
BjuA041305      ------------------------------------------------------------
BjuB013140      ------------------------------------------------------------
BjuB035721      ------------------------------------------------------------
BjuA044794      ------------------------------------------------------------
BjuA041795      ------------------------------------------------------------
BjuB015072      ------------------------------------------------------------
BjuA024436      ------------------------------------------------------------
BjuB037083      ------------------------------------------------------------
BjuA032576      ------------------------------------------------------------
BjuB027387      ------------------------------------------------------------
BjuA046946      ------------------------------------------------------------
BjuB027759      ------------------------------------------------------------
BjuA026652      ------------------------------------------------------------
BjuA034470      ------------------------------------------------------------
BjuA044074      ------------------------------------------------------------
BjuO009504      ------------------------------------------------------------
BjuB048226      ------------------------------------------------------------
BjuA041565      ------------------------------------------------------------
BjuB010770      ------------------------------------------------------------
BjuA010437      IS-SVPAGSSISSSSATDNAIGRSYPPQVRSESSVSRNEEASSNVVV-MQKPSCN-----
BjuB016538      ISGPVPAGSSISSSSAT----GLSSPPSQ-SDSSVSRPEEASSDVVVEIQKPPHNESRN-
BjuB046236      MS-----GSDESPTTIN-----VRSPPPAQSEQSLSTVDETAD--VVEIQKPSPPPPRNR
BjuA031472      IA------SSVTSAPVG---------SNNNNNNAIVGVSSAQSLPSVSGQNDFEE-----
BjuB019686      IA------SSVSSEPVG---------SNNKNN-AIVGVSSAQSLPSVSGQNDFED-----
BjuA015073      SSS--------AGEAAY--GVSVSGPPSPSV-----------------------------
BjuB042975      SS---------AGEEA---GVSVSGPPSPSV-----------------------------
BjuB037545      SSAA------DDGEAATTYGISVSGPSS--------------------------------
BjuA001569      ------------------------------------------------------------
BjuB039707      ------------------------------------------------------------
BjuA045602      ------------------------------------------------------------
BjuA042224      ------------------------------------------------------------
BjuB037744      ------------------------------------------------------------
BjuA009096      ------------------------------------------------------------
BjuA033921      CGGVEGRVGNSSEPLFASLYVPRNNGLVKIDGNLIIHSVLASEKAKKNIS----------
BjuB006877      CGGVEGRLSNSSEPLFASLYVPRNDGLVKIDGNLIIHSVLASEKAKKNIS----------
BjuA002075      CGGVEGRLSNASEPLFASLYVPRNDGLVKIDGNLIIHSVLANEKAKRNVS----------
BjuB023599      CGG-EGRPS---------------------------------------------------
BjuA014686      -----VPLGNGSELLGASLFVPRNEKLVKLDGNLIIHSILASEEDTAS------------
BjuB028919      -----GVGRHVSVPLVASLFVPRNEKLVKLDGSLIIHSVLAREKDMASE-----------
BjuA017309      ----SVPPGNGSEPLVASLFVPRNDKLVKIDGNLIINSILASEKALAS-----ESNERKA
BjuB042050      VTESSVPPGNGSEPLVASLFVPRNDKLVKIDGNLIINSILASEKAVVASRKASESNESKA
BjuO010363      ATENSVPPGNGSEPLVASLFVPRNDRLVKIDGNLIINSILASEKAVVASRKASESNERKA
BjuA012577      ------------------------------------------------------------
BjuB008492      ------------------------------------------------------------
BjuA012575      ------------------------------------------------------------
BjuA005478      ------------------------------------------------------------
BjuB023986      ------------------------------------------------------------
BjuA044741      VKEEAVHVMQQRWSAQKRVKKAHIETLEKVYRRSKRPTNAVVSSIVQVTNLPRRRVLKWF
BjuB009816      ------------------------------------------------------------
BjuB009536      ------------------------------------------------------------
BjuA041107      ------------------------------------------------------------
BjuA003230      VREEPQ--------------QVERVDSFNGGF-FGFGSDAGLGSARN-GFGPN-----LV
BjuB045319      VREEPQ--------------PVVRVDSFNGGF-FGFGSDAGLGSARN-GFGPSQPHGGMV
BjuA040338      VREDNN-----------NNNGFYSNNGAPGGLGFGFGQPNQNNISFNNGTNDSMILKQPP
BjuB007813      VREDNCPQ-----QVGQVNNGFYGNNGAPGGLGFGFGQPNQNNISFNNVTNDSMILKQP-
BjuB042240      VREDNSSQQMG--QVGNSNNGFYGNNGAPGGLGFEFGQTNQNSISFNNGTNGSMILNQPP
BjuB008568      VREDNN--------------GFYGNNAAGGGLGFGFSQQNQNNLSF---TNDSMILNQPP
BjuB025396      VREDNNSSQQMGQVTGNNNNGFYGNNGAPGGLGFEFGQTNQNTISFN---NATMQQQQP-
BjuA012644      VREDNN--------------EFYGNNGAAEGLGFGFGQLNQNNISFN-GTNDSMILNQP-
BjuA021448      VKEDSQ-------QNQN--------NCVSTGLGFGFGQPNQNNISFK-GNNSSMILNQA-
BjuB047102      VKEDSQ-------QNQNSSGEFYANNGVSTGLGFGFGQPNQNNISFN-GNNSSMILNQA-
BjuA025542      VREEAQ--------IAAKD--------ANTGFSVQASPQVVPGLMGNLGAETVNHMQVQ-
BjuA025558      VREEAQ--------IAANDKGGHFGNDANTGFSVQASAQAIPGLMGNLGAETVNHMQVQ-
BjuA035826      VTET-VP-----------GSNHGNG---SAGMEQNIAQVAPWVQYHQL------------
BjuB038400      VTETVVP-----------GSNHDGGPGGSGGIGQNIAQVAPWVQYHQL------------
BjuA014675      MTET------------------------VTGLGQNIPQAGPWVQYHQL------------
BjuA026586      VTET-IP-----------GSNHDDP---GGGAG-----LAPWVQYHQL------------
BjuA017316      VTETMT----------------------VPQNVVNVASNGQWAQYPQ-------------
BjuB042043      VTEAMT----------------------VPQNVVNVASNGQWAQYHQ-------------
BjuA043003      VTETV-----------------------LPQNVVNVASNEPWIQYHH-------------
BjuO010366      VTETI-----------------------VPRDVVNVASNAQWVQYHQ-------------
BjuA018972      VREHPTN--------------------PKPMLNPTPTSVIPASTQQQQ-----LYGVFPG
BjuB041699      VREHPTNN-------------------PKPILNPTPSSVIPPSTQQQQQQQQQLYGVFPG
BjuO002525      VREHPTI--------------------PKPILNPTPSSVIPASTQQQQ-----LYGVFHG
BjuA028313      VQEPLKT-----------------------------TMKMSSSD----------FGYNPE
BjuA025127      ILDPSSISG-----------------FPNTSLNVEFQQKPMVSDVLGNINTVPINRVHGS
BjuB036793      IHDPSSILG-----------------IPNTSLRVEFQQKPMVSDVLDSINIVPDNRIHGS
BjuA025064      ED--------------------------GGGESDDVDVKIPPA-----------------
BjuB036859      GEDAGGGG--------------------GGGESDDVDVKIPP------------------
BjuA037531      MDG----------------------------NDDEIDVKIPMSL----------------
BjuB021273      MD------------------------------DDEIDVKIPLSG----------------
BjuB043752      LAPP------------------------ATVLSLNSGAGFEFLDNQD-------------
BjuB049020      LAPPP-----------------------ATVLSLNSGSGFEFLDNQD-------------
BjuA006024      GN----NGDEG---------------KRSRNSSETDGSSDGS------------------
BjuO002133      GNPTESNADER---------------KRSRSSSENEGSTDGS------------------
BjuB016810      GNPPENNGDDER--------------KRSRNSSETEGSTDGS------------------
BjuA040759      GNDGVSHSDES----------------------VTGGSSDEN------------------
BjuB040792      GNDGVSQSDES----------------------VTAGSSDEN------------------
BjuA043791      GNDAVSQSEES----------------------VTAGSSDEN------------------
BjuB041950      GNDAVSQSDES----------------------GTAGSSDEN------------------
BjuA018344      LNMITGKNNEP---------------------GKNSGASANG---------AYSKSGESA
BjuB020302      LNMITGKNNEP---------------------GKNSGASANGDNNTII-SLLCDYSGESA
BjuA042006      LSMMKGKNNEP---------------------GKNSGASANVAYSKRHVTFLDCMCGESA
BjuB041251      LSMITRKNNEP---------------------GKNSGASANGAYSKRH----DLGSGQDR
BjuA016969      LNIIT---------------------------GKNSGASANG---------AYSKSGKSA
BjuB026592      LNMIR---------------------------GKNSGASANG------------------
BjuA047038      SDGSSEGSDAN---------------------SQNDSGSRHN--------------GKDG
BjuO010482      SDGSSEGSDAN---------------------SQNDSGSRNN--------------GKDV
BjuB020303      LPDACRFSGDI---------------------AKNRQS----------------------
BjuA015229      GKTKSATVPVVGTSGYIDPSYRVTGSVTEYTDVYSFGVFLLVLLSGRPVFFTDYSNGKRE
BjuO000631      ------------------------------------------------------------
                                                                            

BjuA001111      ----------------------------------SPPEETSSNGAPPIPLPPGRHVRSFS
BjuA022725      ------------------------------------------------------------
BjuA031284      ----------------------------------SLS-SNPNP-PISFPDPSSAAVP---
BjuB033496      ----------------------------------SLS-SNPHP-TIPFPDP--AAAV---
BjuB015428      ----------------------------------SLS-SNPHP-AIALPNHTATVSGV--
BjuO010199      ----------------------------------SLS-SNPHPTTIAFPNHHAAAN----
BjuB042069      ----------------------------------KLG-SGSDSAGPSAPRSDNPFP----
BjuO010352      ----------------------------------KLGGSGSDSAG---PRSDNPFSGCE-
BjuA031302      ----------------------------------KFNSSEASSSQMCEQPSEP-AW----
BjuB033515      ----------------------------------KFNSSEASSSQMCE-PSEPTAWRNEL
BjuB026462      ----------------------------------KFNSSTATSS-AQVGEPSGTACKNEL
BjuB046419      ----------------------------------KFNSSTATSSAAQLGEPS---WKNES
BjuA002828      ------------------------------------MLSTVPAISFLEPGTVNHFSGF--
BjuB040834      ------------------------------------MLSTVPAFSFPEPGTVNQFSGF--
BjuA014273      ---------------------------------------------MSEPGLVNQFQGF--
BjuB038543      ---------------------------------------------MSEPGLVNQFQGF--
BjuA008715      -------------------------------------MSSILPGFLSQPIVPNHVQTL--
BjuB020783      -------------------------------------MSSTFPVFSSELVLPNHVPAL--
BjuA035384      -------------------------------------MSTIHPVLSCEPGQTTHVPAF--
BjuA035385      -------------------------------------MSTIHPVLSCEPGQTTHVPAF--
BjuB017666      ------------------------------------MMSTISPVFSCEPGLTTHVPAF--
BjuB002172      -------------------------------------MSTISPVFSCEPGLTTPVPAF--
BjuA036543      -------------------------------------------------MSSTSLEPV--
BjuA036544      -------------------------------------------------MSSTSLEPV--
BjuB005843      -------------------------------------------------MFSTSLEPV--
BjuB007520      -------------------------------------------------MFSTNLEQT--
BjuA014103      --------------------------------------------------MDSSSSGT--
BjuB038364      --------------------------------------------------MDSSSSAT--
BjuA040728      --------------------------------------------------MESSSSGT--
BjuB045228      --------------------------------------------------MESSSSGT--
BjuB032115      --------------------------------------------------MEPSSSRT--
BjuB047306      --------------------------------------------------MDPSSS----
BjuA025359      --------------------------------------------------MASSSSTY--
BjuB006374      --------------------------------------------------MASSSSTY--
BjuO002570      --------------------------------------------------MASSSSTY--
BjuA032964      --------------------------------------------------MASSSSTY--
BjuB028673      --------------------------------------------------MASSSSTY--
BjuA027015      ---------------------------------------------MNKTELGSPTSNS--
BjuB046696      ---------------------------------------------MNKTELGSPTSNS--
BjuB011393      --------------------------------------------------MGSPTSG---
BjuO011409      --------------------------------------------------MGSPASG---
BjuO004828      --------------------------------------------------MGSPTSG---
BjuA029457      --------------------------------------------MMNKPEMRPCLTCN--
BjuB029839      --------------------------------------------MMNKPEMRSSMTGY--
BjuA026821      --------------------------------------------------MGS-------
BjuB022206      --------------------------------------------------MGS-------
BjuA036326      --------------------------------------------------MGSLQRQ---
BjuO004809      --------------------------------------------------MGSLQRQ---
BjuA008307      ---------------------------------MQPQADVFSLHNYINSSNPSPYPSH--
BjuB042879      ---------------------------------MQPQTDVFGLLNYINSSIPSPYPSH--
BjuA024129      ---------------------------------MQPQTDVFSLQNYLNSSIPSPYPSH--
BjuB044565      ---------------------------------MQPQPDVFSLQNYLNSSIPSPYPSH--
BjuA041305      ---------------------------------MQPNYDSSSLNSMQQQDYFHLNHYY--
BjuB013140      ---------------------------------MQPNYDSSSLNNMQQQDYFHLNHYY--
BjuB035721      ---------------------------------MQPHYDSSSLNNMQQQDYFHLNHYY--
BjuA044794      ---------------------------------MQPHYDSSSLNNMQQQDYFHLNHYY--
BjuA041795      ---------------------------------MHPNYDSSSINNMQQQDYFHLNPYY--
BjuB015072      ---------------------------------MQPNYDSSSLNNMQQQNYFHFNHYC--
BjuA024436      ----------------------------MIPAEITGYFQYLSPEDLTMIP--AEFNVI--
BjuB037083      ----------------------------MIPAEITGHFQYLSPENLTTIP--AEFNII--
BjuA032576      ----------------------------MIPAEITGYYQYLSPENLGTLP--TEFNII--
BjuB027387      ----------------------------MIPAEITGYYQYLSPENLTTLP--AEYNII--
BjuA046946      ----------------------------MTPAEITGYYQYLSPENLSTIP--AEFNIL--
BjuB027759      ------------------------------------------------------------
BjuA026652      --------------------------MNTIPAELTGYFQYVSPEIYNKQTPITESEYF--
BjuA034470      --------------------------MNTIPAELTGYFQYVSPEIYNKQTPITESEYF--
BjuA044074      --------------------------MNTIPAELTGYFQYV-PDIYNNQTPIMESEYF--
BjuO009504      --------------------------MNTIPAELTGYFQYV-PDIYNNQTPIMESEYF--
BjuB048226      --------------------------MNTIPEELTGYFKYVSPEKYNNQTPIMESEYF--
BjuA041565      ----------------------------------------------------MDGFVY--
BjuB010770      ----------------------------------------------------MDGFVY--
BjuA010437      ------------GATSSFVE---EFDPNHYQAVLKSKLELACA--AVALRVS-TVTPE--
BjuB016538      -----------RAPPSSSVD---EMDPNHYQAILKSKLELACA--AVALRVSTTVMPE--
BjuB046236      ADDEDDRGNRSRARSSDPLDSDVVVDPNQYHAILKSKLEIACA--AVARRVG-TVKPE--
BjuA031472      --------------DSRFLR----RESDDYRRVLENKLETECAATVVALRAG-SVKPE--
BjuB019686      --------------DSRFRR----RDSDDYRRVLKNKLETECA-TAVALRAG-SVKPE--
BjuA015073      -----------------------PVDSEEYREFLKSKLNLACA--AVAMKRGAFSKPQ--
BjuB042975      -----------------------PVDSDEYREFLKSKLDLACA--AVAMKRGAFIKPQ--
BjuB037545      -----------------------PVDSHEYREILKSKLNLACA--AVAMKRGAFIKPQ--
BjuA001569      --------------------------MESSPHRSHHCFDILEGMPPQDDHFNSSFLQN--
BjuB039707      --------------------------MESSPYRSHHCFDILERMPPQDDHFNSSFLQN--
BjuA045602      --------------------------MESSVHRSHHCFDILEGMSPQDDHFNSAFLPN--
BjuA042224      -------------------------------------------MPPQDDHFNSAFLPN--
BjuB037744      --------------------------MESSVHRSHHCFDIFEGMPPQDDHFNSAFLPN--
BjuA009096      --------------------------MEAEDQHPSHYFNLFEGDSLKNDHFNLQNPQN--
BjuA033921      --------ETIKSKEAELTVPG-----VPVPDVRGNGAMLPHSSKALSSSGSPDGK----
BjuB006877      --------ETIKSKEPELTVPGALSSALAVPDVRGNGAMLPHSSKALSS-GSPDGK----
BjuA002075      --------ETIKSKEPDLTVPGALSSALAVPDVRGNGAMLPHSSKALSS-GSPDGK----
BjuB023599      ---------PLSSN-------------ATVPDVRVNGGMLLYSSKAFSSGLSSEGK----
BjuA014686      ----------------DSTRTRDMSKYLN---TEKRK------TDDSKEKLNSTRTN---
BjuB028919      --------TKPALPSPDSTRTRDMSKHLN---TEKRKAMSSSGSDDSQDKLNSTTSN---
BjuA017309      DGVTPKD-HSLALPLPDVGMIEDMAKHLVRTKAEKQKALSSGFADTLKDQIKTKAAS---
BjuB042050      DGVVPKD-HSLALPLPDVGMIEDMAKHLIRTKAEKQKALSSGSVDTLKDQIKTKAAN---
BjuO010363      DPVIAKDYHHPALPLPDVGKIEDMAKHLYRSKAEKQRALSSGAADTLKDQIKTKAAN---
BjuA012577      ---------------------------MSLQRPYGNSGSSSSPKKHKTE--ESDEE----
BjuB008492      ---------------------------MSLQRPYGNSGSSSSPKKHKTE--ESDEE----
BjuA012575      ---------------------------MSLQRPNGNSSSSSSPKKRTTE--ESDEE----
BjuA005478      ----------------------------------------------SSE--ESEEE----
BjuB023986      ---------------------------MSLQRANGNSSSSSSPKKHKTE--ESDEEE---
BjuA044741      EDRRAEDGVPEKRAPYQAPEQTTSSLPASSLPSSSERSSSSAPHLEIKEGIESDEE----
BjuB009816      -----------------MQEQTTSSLPASSLPSSSERSSSSAPHLEIKEGIESDEE----
BjuB009536      -----------------MQEQATSSLAASSLPSSSERSSSSNPHLEIKDGIESDEE----
BjuA041107      -----------------MQEQATSSLAASSLPSSSERSSSSNPHLEIKEGIESDEE----
BjuA003230      RPDLLTTQTQPLQMQPQQPQKVHQPQQ-----LIQKQQDVAFPKQSTIAFSNTVDLVNRS
BjuB045319      RPDLLTTQTQPLQMQ--QPQKVHQPQQ-----LIQKQ-DVAFPKQTTIAFSNTVDLVNRS
BjuA040338      HQQFQQQSSQPQLQP---RQQLNQPHPPQQQHPHQRMPQTIFPKQANVAFAG--------
BjuB007813      HQQFQQQS-QPQLQP---RQQLNQPHP-----QHQRLPQTIFPKQTNVAFTAPVGMGNKS
BjuB042240      GLGLKVDGTMQQPQQQFQQQQLNQPHP-----QQQRVPQTIFPKQANVAFAVN-----KS
BjuB008568      GSCLKVDGTTQQQFQ----QQLQQQHQ------NQRMPQTIFHKQANVEFAAPVGMVNKV
BjuB025396      QQQFQQQPQQQS------RQQLNQSLP-----QQQRVPQTIFPKQANVAFAGPVGMVNKS
BjuA012644      ---------QQQSHP----QQQHQ---------HQRLPQTIFPKQGNVEFTAHVG-----
BjuA021448      -------PATMQQQQ------LQPP--------HQRLPPTIYPKQANVTFAAPVS-----
BjuB047102      -------PATMQQQ-------LQQP--------HQRLPPTIYPKQANVPFVAHV------
BjuA025542      --------GSSLLLN------VNGARS------TYQQHQPIMPKQPGFGYGTHVGPGIRG
BjuA025558      --------GSSLPLN------VNGARS------TNQQ-QPIMPKQPGFGYGTHVGPGIRG
BjuA035826      --------------------------------PSMPQPQSFMPYPV-ADMQAMV------
BjuB038400      --------------------------------PSMQQPQSFMPYPVNPDMQAMV------
BjuA014675      --------------------------------PSMLQGQSFMPYPV-ADMQAMV------
BjuA026586      --------------------------------PSMTQPRSFLPYLV-ADMQVMV------
BjuA017316      ---------------------------------QQH--QGFMPYPV-CDMQEMV------
BjuB042043      ---------------------------------PQH--QGFMPYSV-CDLQEMV------
BjuA043003      ---------------------------------PQHQQQGFMPYPV-CEMQEMV------
BjuO010366      ---------------------------------PQHQHQGFIPYPV-CEMQEMV------
BjuA018972      GGDPSFP---VGVGS-------DPSGYGKRAGGGG--YQQAPPVQSGVCYGGGGGFGAGG
BjuB041699      AGDPSFPGQAMGVG--------DPSGYGKRAGGGGGGYQQAPPVQQGVCYGGGGGFG---
BjuO002525      TG-----------------------------GGGG--YQQAPPVQPGVCYGGGGGFGESG
BjuA028313      FG-------------------------------------VGLHCQTQNNYGDNRTVYN--
BjuA025127      YLHPNVNGSTSAYKPRQEQQQQHNPFQP---QQPNMSKPHGYGYGTQVAFTSGQVNAHGI
BjuB036793      YLHSNVNGSTSAYQPRQ---QQHNPFQP---QQPNMSKPHSYGYGTQVAFASGQVNAHGI
BjuA025064      -------------------------------------ESYGFDHHNPFQMIDKV------
BjuB036859      -------------------------------------ESYGFDHHNPFQMIDKV------
BjuA037531      -------------------------------------SG-TFDYP----MMP--------
BjuB021273      -------------------------------------DGYTFDYP----MMPQL------
BjuB043752      --------------------------------------PLVTPNSNLHSYNHLTN-----
BjuB049020      --------------------------------------SLVTPNYNLHSHNHLN------
BjuA006024      -------------------------------------DGNTTGADEPKLKRSREGT----
BjuO002133      -------------------------------------DGNTTGADEPKLKRSREGT----
BjuB016810      -------------------------------------DGNTTGADEPKLKRSREGT----
BjuA040759      -------------------------------------DENPNHQEQGSVRKPSFG-----
BjuB040792      -------------------------------------GENANHQEQGSVRKPSFG-----
BjuA043791      -------------------------------------DDNANHQEQGSVRKPSFG-----
BjuB041950      -------------------------------------DDNANHQEQGSVRKPSFG-----
BjuA018344      SDG-----SSE-------------------------GSDANSQNGSGSGQERKDEN---G
BjuB020302      SDG-----SSE-------------------------GSDANSQNGSGSGQDGKDASENGG
BjuA042006      SDG-----SSE-------------------------GSDANYQNDSGSSQDGKDAASENG
BjuB041251      KDGWFMILSSSLFFF---------------------SFHFYYVTNTVKAANSPEAASENG
BjuA016969      SDG-----SSE-------------------------GSDANSQNHLHQFMES--------
BjuB026592      ---------------------------------------TYSKRHWGRVLLMVQVK----
BjuA047038      E--------------------------------------TASDSAQGPPRNGSNQP----
BjuO010482      TAL----------------------------------LLSASDSAHGAPRNGSNQP----
BjuB020303      --------------------------------------LFQKQADITKLRLGGN------
BjuA015229      GVTGYVKGLYEKDKLDEVIDTKMIWSLESKIDMDGEEIEPWARASGGCSHTHSCNPPG--
BjuO000631      --------------------------------MDEEEVEAWARASGGCSHTHSCNPPG--
                                                                            

BjuA001111      VDSESNFFDDLAATEDTQFARPTSSGGRKGHHHRSNSMDGATSSGSFNMDSILA------
BjuA022725      ------------------------------------------------------------
BjuA031284      ---------------------PPNSSSRPRHRHSNSVDAGCAMYAG--------------
BjuB033496      ---------------------PPSSSSRPRHRHSNSVDAGCAMYAAG-------------
BjuB015428      -------------------AVPSSSSSRPRHRHSNSVDAGCAMYAN--------------
BjuO010199      -------------------SVPSSSS-RPRHRHSNSVDAGCAMYAN--------------
BjuB042069      --------------------EAG--DSRPRHRHSLSVDGGSSTLES--------------
BjuO010352      ---------------NAGREEGGGSSSRPRHRHSLSVDGGSSSLES--------------
BjuA031302      -----------------------NERPRVRHQHSQSMDGTTSIKPEMLMS----------
BjuB033515      ASTS-------------------NERPRIRHQHSQSMDGTTSIKPELLMS----------
BjuB026462      MMHTG--------STSNPQNSSFGERTRVRHQHSHSMDGSLNIS-EMLVS----------
BjuB046419      VMHTG--------STSNPQNS-FGERPRVRHQHSHSMDGSLNIG-EMLVS----------
BjuA002828      -----------------------QTGFTPWEGDCFDLLSMNQFLIEPAVPSPCYGESDSG
BjuB040834      -----------------------HTGFTPWEWDCFDLFSVNQMSIEPAIPSPCFGESDPG
BjuA014273      -----------------------QTGFTPWEWDCSDLFSVNQLSLEPAVPSPCFAESDSG
BjuB038543      -----------------------QTGFTPWEWDCSDLFSVNQLFLEPAVPSPCYGESDHG
BjuA008715      -----------------------ETRFTPWDDHASDLFSIFDSPVCPVEVNPAVEKTNSC
BjuB020783      -----------------------ESGFPLWDD-APDLFSIFGSLVCPVEVNPGLEKTNLG
BjuA035384      -----------------------ETGFTPWDN--SHLFSVFDSS-MNKITHSVHEYLS--
BjuA035385      -----------------------ETGFTPWDN--SHLFSVFDSS-MNKITHSVHEYLS--
BjuB017666      -----------------------ETGFTPWDI--SQLFSVFDSS-MNLIPHSAHEYLN--
BjuB002172      -----------------------ETGFTSWDI--PHLYLFLDSSSTNIIPDSAHEYLN--
BjuA036543      -----------------------HICFDDATITGDEITEILAFLQSDTSD----------
BjuA036544      -----------------------HICFDDATITGDEITEILAFLQSDTSD----------
BjuB005843      -----------------------HICFDDATITGDEITEILAFLQSDTSD----------
BjuB007520      -----------------------QICFDDATITGDEITEILAFLQSDELN----------
BjuA014103      -----------------------TSSTIQTSSGPEENLMEQ-------------------
BjuB038364      -----------------------TSSTIQTSSGPEENLMEE-------------------
BjuA040728      -----------------------TSSAIQTSSGSEENLMEQ-------------------
BjuB045228      -----------------------TSSAIQTSSGSEEYLMEQ-------------------
BjuB032115      -----------------------TS-----PSGSEESLVEQ-------------------
BjuB047306      --------------------------------GSEESLMEQ-------------------
BjuA025359      -----------------------RSSSSSDGGNPSDSAVTVD------------------
BjuB006374      -----------------------RSSSSSDGGNPSDSAVTVD------------------
BjuO002570      -----------------------RSSSSSDGVNPN--AVAVD------------------
BjuA032964      -----------------------RSSSSSDGGNPSGSAVAVD------------------
BjuB028673      -----------------------RSSSSSDGGNPSGSVIPVD------------------
BjuA027015      -----------------------S--VSTTGLLNSGSETDL-QQ----------------
BjuB046696      -----------------------S--ISTIGLQNSGSESDL-RQ----------------
BjuB011393      --------------------------NCS--LQNFGTES---------------------
BjuO011409      --------------------------NCSSGLQNYGSES---------------------
BjuO004828      --------------------------NCSSGLQNTGYES---------------------
BjuA029457      -----------------------WSPVLPTSLPNSDR-----VQ----------------
BjuB029839      -----------------------WSPVLTTSLPNSGSESDLLQQ----------------
BjuA026821      --------------------------KSPDSDNDPRYASVTD------------------
BjuB022206      --------------------------KSPDSDNDPRYASVTD------------------
BjuA036326      --------------------------TSPDSDNDPRYAAVTD------------------
BjuO004809      --------------------------TSPDSDNDPRYASVTD------------------
BjuA008307      -----------------------FPISPPYPINGLNLNPFYGIQS---------------
BjuB042879      -----------------------FPVSSLYPINGQNPNPFYGFQS---------------
BjuA024129      -----------------------FQISSPFPINGQNPNSFYGFQN---------------
BjuB044565      -----------------------FQISSPFPINGQNPNSFYGFQS---------------
BjuA041305      -----------------------NNLNPSTNINNLNLIPYPQIH----------------
BjuB013140      -----------------------NNLNPSTN-DNLNLITYPQIH----------------
BjuB035721      -----------------------NNLNPSTN-SNLNLIPYPHIH----------------
BjuA044794      -----------------------NNLNPSNN--NLNLIPYPQF-----------------
BjuA041795      -----------------------NNLNPSTN-NNLNLLSYPQIQ----------------
BjuB015072      -----------------------NNLNPSIN-SNLDLVSYPQV-----------------
BjuA024436      -----------------------NMPSSPTSSSSLNYLNDLINNNN--------------
BjuB037083      -----------------------DMPSSPTSSSSLNYLNELINNN---------------
BjuA032576      -----------------------NMPSSPTSSSSLTYLNDLINNN---------------
BjuB027387      -----------------------NMPSSPTSSSSLAYLNDLINNN---------------
BjuA046946      -----------------------NMPSSPISSSSLNYLNDLIINNN--------------
BjuB027759      ------------------------MPSSPTSSSSLNYLIDLINNNN--------------
BjuA026652      -----------------------KMPSSPTSASSFYYINGLMTNNN--------------
BjuA034470      -----------------------KMPSSPTSASSFYYINGLMTNNN--------------
BjuA044074      -----------------------NMPSSPTSSSSFHYINSLMTNNNN-------------
BjuO009504      -----------------------NMPSSPTSSSSFHYINSLMTNNNN-------------
BjuB048226      -----------------------NMHSSPTSSS--YYINGLINNNN--------------
BjuA041565      -----------------------NLPGANPN-----------------------------
BjuB010770      -----------------------NLPGANPN-----------------------------
BjuA010437      -----------------------DSSASSGNLNQVSPVGSQTQG-SAVAQMSPAVSSVSD
BjuB016538      -----------------------DSSASYGNQKQVSPVGSQTQG-PVAAQMSPAVSSVSD
BjuB046236      -----------------------DS---SGNQKPSLPLGSQAQGSVVVAQASPGASSVRS
BjuA031472      -----------------------DSTGSPETLFQPALSSPLTQG----SLVTPGEAGVTS
BjuB019686      -----------------------DSTGSPETLFQPAQSSPLTQG----SLVTPGEVGVTS
BjuA015073      -----------------------DTSGRSENGGAY-TSTASDQG----------------
BjuB042975      -----------------------NTSGRSENGGTYNTSIASDQG----------------
BjuB037545      -----------------------DTSGRSENGGAYNTSTASDQG----------------
BjuA001569      -----------------------PNFHVHLQSISPNLSTRSNNNRSD-------------
BjuB039707      -----------------------PSFHVHLQ--SPNWSTRNNNTRS--------------
BjuA045602      -----------------------ANFHVPIQSLPPNSSTHNNNNRS--------------
BjuA042224      -----------------------ANFHVPLQ--SPNLSTRSN-NRF--------------
BjuB037744      -----------------------ANFHVQFQ--SPNLTTRSNSNRF--------------
BjuA009096      -----------------------DHNHDHDQ----DLHVHDHGTHP--------------
BjuA033921      ------------------------RLHQWFHEGGAGTLMDYSMCT---------------
BjuB006877      ------------------------RLHQWFHEGGAGTLMDYSMCT---------------
BjuA002075      ------------------------RLHQWFHEGGAGTLMDYSMCT---------------
BjuB023599      ------------------------RLHQWFHEGGSGILMDYSMCT---------------
BjuA014686      -----------------------GEVQQWFREGVAGPMFSSGMCT---------------
BjuB028919      -----------------------GEMQRWFREGVSGPMFSSGVCT---------------
BjuA017309      -----------------------GEMQQWFRDGVAGPMFSSGMCT---------------
BjuB042050      -----------------------GEMQQWFREGVAGPMFSSGMCT---------------
BjuO010363      -----------------------GEMQQWFREGVAGPMFSSGMCT---------------
BjuA012577      -----------------------LLMVPDMEAAGSTGVQSSSADD---------------
BjuB008492      -----------------------LLMVPDMEAAGSTGVQSSSADD---------------
BjuA012575      -----------------------LLMVPDMEAAGSTGVLSSSADD---------------
BjuA005478      -----------------------ELMVPDMEAAGSTGVVSSSADD---------------
BjuB023986      -----------------------LLMVPDMEAAGSTCVLSSKADN---------------
BjuA044741      -----------------------IRRVPEFGGEATGKEISG-------------------
BjuB009816      -----------------------IRRVPEFGGEATGKEISGRESG---------------
BjuB009536      -----------------------IRRVPEFGGEAIGKETSG-------------------
BjuA041107      -----------------------IRRVPEFGGEATGKEASG-------------------
BjuA003230      QPPTQEVKPSVLGVRDRPMNNNNLLQAVDFKTGVTVAAVSPGSQMSPEL-----------
BjuB045319      QPPTQEVKPPILGVRERPMNNN-LLQAVDYKTGVTVAAVSPGSQMSPDL-----------
BjuA040338      -------------AGNNAGNNNNNGLGSFGGGGVTVAATSPGT-----------------
BjuB007813      ----------FTGAGNNASNNNNNGLGSFGGGGVTVAATSPGT-----------------
BjuB042240      ----------FTGAANNSMNNTN-GLASFGGTGVTVAATSPGT-----------------
BjuB008568      ----------FTGAVNDSFINNNNGLA-----GVAVAATSPGT-----------------
BjuB025396      ----------FNGAVNNSMNNTN-GLASFGGTGVTVAATSPGT-----------------
BjuA012644      ------------------MVNNYNGLGSFRGEGVKIGATSPGT-----------------
BjuA021448      --------------------NNNSGFAAMGRGGVTVASTSP-------------------
BjuB047102      --------------------NNNSGFAAMGRAGVTVASTSPGT-----------------
BjuA025542      ---------GLMGLGDQSPTNNMGLVQGVVGAVSPVTPVSADG-----I-----------
BjuA025558      ---------GLMGLGDQSLTNNMGLVQGVVGAVSPVTPLSADG-----I-----------
BjuA035826      ------------------------SQSSLMGG--LSDTQTPGR-----------------
BjuB038400      ------------------------SQSSLMGG--LSDTQTPGR-----------------
BjuA014675      ------------------------SQTSLMGG--LSDTQTPGR-----------------
BjuA026586      ------------------------SQASLMGG--LSDTQTPGR-----------------
BjuA017316      ------------------------PPTALMMSGLSETQQVHGR-----------------
BjuB042043      ------------------------SPTSLMMGGLSDAQQVHGR-----------------
BjuA043003      ------------------------SPMNMMMG---DAPQAHGR-----------------
BjuO010366      ------------------------SLG--GLS---DAPQAHGR-----------------
BjuA018972      ------------------------QQMGMVGPLSPVSSDGLGH-----------------
BjuB041699      ------------------------QQMAMVGPLSPVSSDGLGH-----------------
BjuO002525      ------------------------QQMAMVGPLSPVSSDGLGH-----------------
BjuA028313      ------------------------ENRPFYSGMGESSSCMTGS-----------------
BjuA025127      RDSYME---SGDQSHQENNVTLVQSVAPVPGGAMSVEVCSQITPFPVLDGMPK-------
BjuB036793      RDSYME---TGDQTHQENNVTLVQSVAPVPGGAISVDTCSKTTPFPVLDGVPK-------
BjuA025064      -------------------------EGSIVAFGNGVDVYGGG------------------
BjuB036859      -------------------------EGSIVAFGNGADVYGGGG-----------------
BjuA037531      -----------------------------QQQNNQVEMVEGS------------------
BjuB021273      -------------------------P---QQQQDPVEMVEGS------------------
BjuB043752      ------------------------VASLDTPFDALVTSTCK-------------------
BjuB049020      -----------------------------TSFEALVTPTCFGE-----------------
BjuA006024      -----------------PAKDEKKHLVQSSSFRSVSQSSGDNNCVKPSVQGG--------
BjuO002133      -----------------PTKDEKKHLVQSSSFRSVSQSSGDN-CVKPNVQGG--------
BjuB016810      -----------------PTKDGKRHLVQCSSFRSVSPTSGDN-GVKP-VQR---------
BjuA040759      -----------------------QMLADASSQSNTTGEIQGSVPMKP-------------
BjuB040792      -----------------------QMLADASSQSNTTGEIQGSAPMKP-------------
BjuA043791      -----------------------QMLADASSQSNTTGEIQGSMPMKP-------------
BjuB041950      -----------------------QMLADASSQSNTTGEIQGSMPMKP-------------
BjuA018344      DSANAPRNG------TPVSQTVPIMPMPAAG---PPTNLNIGMEYWGAPTSV--------
BjuB020302      SSANGPRNG------TPVSQTVPIMPMPAAG---PPTNLNIGMDYWGAPTSA--------
BjuA042006      GSANGLQNGSVGTPLPTVSQKVPIMPNTAPGVPVPPTNLNIGMGYWGAP-----------
BjuB041251      GSA---------------SQSVPIMPKTAAGLPGPPTYMNIRMGYWAAP-----------
BjuA016969      -----------------LLQCHEMVAVHSLG-----------------------------
BjuB026592      ----------------EVMQTLRITLDPFQS-----------------------------
BjuA047038      -----------------VNQIVPVTPVSATGVPAQPTNLNMGMDYWS-------------
BjuO010482      -----------------VNQMVPIMPVSATGVPGPPTNLNIGMDYWS-------------
BjuB020303      ----------------LVSESSGLTLEAAKG-----------------------------
BjuA015229      ------------------------PEDASHSHTCFHTHTHLIIPD---------------
BjuO000631      ------------------------PEDASHSHTCFHTHTHLIIP----------------
                                                                            

BjuA001111      -----------------------------------------------------AVNCKDG
BjuA022725      ------------------------------------------------------------
BjuA031284      ---------------------------------------------------------DEI
BjuB033496      ---------------------------------------------------------DEI
BjuB015428      ----------------------------------------------------------EI
BjuO010199      ----------------------------------------------------------EI
BjuB042069      ------------------------------------------------------------
BjuO010352      ------------------------------------------------------------
BjuA031302      -----------------------------------------------------GSNE---
BjuB033515      -----------------------------------------------------GNNEV--
BjuB026462      -----------------------------------------------------GNEDDSV
BjuB046419      -----------------------------------------------------GNDDESV
BjuA002828      LVRTNSGFDDIKTGSDESCAGFIK--PGFEDTVSSQGLLCTQGDKPDPDDPKQWTALANF
BjuB040834      LVRTNSGFDDIKTGSDESCAGLTE--PGFDDTVGSHGLLRTQGDKPDPEEPKQMTAIANS
BjuA014273      LVKIKSGFDDIKPGSDENYTGFIKTKPGFDEAQSSHGVP----DEPDSDDPKQWTAIVSL
BjuB038543      LVKINSSFDDIKTGSDENYTGFIKTKPGFDEADSSHGVP----DEPDSDDAKQWTDIANF
BjuA008715      QTLNN--------------------------------------PCPDMEDKP--------
BjuB020783      QAQNKN------------------------------------YPNPGLQDKP--------
BjuA035384      ---------------------------------------------PDS------------
BjuA035385      ---------------------------------------------PDS------------
BjuB017666      ---------------------------------------------PDS------------
BjuB002172      ---------------------------------------------PGS------------
BjuA036543      ------------------------------------------------------------
BjuA036544      ------------------------------------------------------------
BjuB005843      ------------------------------------------------------------
BjuB007520      ------------------------------------------------------------
BjuA014103      ------------------------------------------------------------
BjuB038364      ------------------------------------------------------------
BjuA040728      ------------------------------------------------------------
BjuB045228      ------------------------------------------------------------
BjuB032115      ------------------------------------------------------------
BjuB047306      ------------------------------------------------------------
BjuA025359      ------------------------------------------------------------
BjuB006374      ------------------------------------------------------------
BjuO002570      ------------------------------------------------------------
BjuA032964      ------------------------------------------------------------
BjuB028673      ------------------------------------------------------------
BjuA027015      ------------------------------------------------------------
BjuB046696      ------------------------------------------------------------
BjuB011393      ------------------------------------------------------------
BjuO011409      ------------------------------------------------------------
BjuO004828      ------------------------------------------------------------
BjuA029457      ------------------------------------------------------------
BjuB029839      ------------------------------------------------------------
BjuA026821      ------------------------------------------------------------
BjuB022206      ------------------------------------------------------------
BjuA036326      ------------------------------------------------------------
BjuO004809      ------------------------------------------------------------
BjuA008307      -----------------------------------------ATNNPQSMSLSSN-STSDE
BjuB042879      -----------------------------------------ATNNPQSMSLSSN-STSDE
BjuA024129      -----------------------------------------ATNNPQSMSLSSNNSTSDE
BjuB044565      -----------------------------------------ATNNPQSMSLSSNNSTSDE
BjuA041305      -----------------------------------------QEFNLQSPG-NN-STTSDE
BjuB013140      -----------------------------------------QELNLQSPASNN-STTSDE
BjuB035721      -----------------------------------------QELNLQSPASNN-STTSDE
BjuA044794      -----------------------------------------QELKLQSPASNN-STTSDE
BjuA041795      -----------------------------------------EFNNLQSPASNNNSTTSDE
BjuB015072      --------------------------------------------NLQSPASHN-STTSDE
BjuA024436      ---------------------------------------YSSSSNGQDLMLSNNSTSDED
BjuB037083      ---------------------------------------YSSSSNGQDVMMSNNSTSDED
BjuA032576      ---------------------------------------YSSSSIRQDLMMGNNSTSDED
BjuB027387      ---------------------------------------YSSSSHGQDLMMSNNSTSDED
BjuA046946      ---------------------------------------YSLSSNGQDLTMSNNSTSDED
BjuB027759      ---------------------------------------YSLASNGQDLMMSNNSASDED
BjuA026652      -------------------------------------NNYSSSSNVQDPVTSNNSTSDDD
BjuA034470      -------------------------------------NNYSSSSNVQDPVTSNNSTSDDD
BjuA044074      ------------------------------------INNYSSSSNVQDPVTSNNSTSDDD
BjuO009504      ------------------------------------INNYSSSSNVQDPVTRNNSTSDDD
BjuB048226      --------------------------------------YYSSSSNGQDLMTSNNSASDED
BjuA041565      ----------------------------------------QHFFNNQVPLVNLSATSDES
BjuB010770      ----------------------------------------QQVSNNQVPLVNLSATSDES
BjuA010437      AP--------------------------------SFDTQRQRD-IQSRLAAS--DSDDSD
BjuB016538      AP--------------------------------SLDTEQKRD-IQFKQVTSGLSRDDSD
BjuB046236      VP--------------------------------SASIKKKPDVVPARQTTSISSRDDSD
BjuA031472      ----------------------------------SLLGEVKKTGVPMKQVTSGSSRDYSD
BjuB019686      ----------------------------------SLLAEVKKTGVPMKQVTSGSSRDYSD
BjuA015073      -----------------------------------SLASSKATPVMSSAITSGSELSGDE
BjuB042975      -----------------------------------SLASSKATPVVSSAITSGSELSGDE
BjuB037545      -----------------------------------SLASSKATPVMSSTITSGSELSGDD
BjuA001569      ------------------------------------------------------------
BjuB039707      ------------------------------------------------------------
BjuA045602      ------------------------------------------------------------
BjuA042224      ------------------------------------------------------------
BjuB037744      ------------------------------------------------------------
BjuA009096      ------------------------------------------------------------
BjuA033921      --------------------------------------------EVLQFDISPGAIVPSS
BjuB006877      --------------------------------------------EVFQFDISPGAIVPSS
BjuA002075      --------------------------------------------EVFQFDISPGAIVPSS
BjuB023599      --------------------------------------------EVFQFDIAPGAIVPSS
BjuA014686      --------------------------------------------EVFQFDVSSTSGATFP
BjuB028919      --------------------------------------------EVFQFDVSSTSGAINP
BjuA017309      --------------------------------------------EVFQFDVSSTSGAIIP
BjuB042050      --------------------------------------------EVFQFDVSSTSGVIIP
BjuO010363      --------------------------------------------EVFQFDVSSTSGAIIP
BjuA012577      --------------------------------------------GVNNPEIDQTQNETS-
BjuB008492      --------------------------------------------GVNNPEIDQTQNETS-
BjuA012575      --------------------------------------------GVNNPEIEQTQNATS-
BjuA005478      --------------------------------------------GANNPETDQTQN----
BjuB023986      --------------------------------------------GVKDPEIDQTQNGTS-
BjuA044741      --------------------------------------------SVTGQ--DQTQATVGG
BjuB009816      --------------------------------------------SGTGL--DQTQITVGG
BjuB009536      --------------------------------------------SANGQ--DRTQTAVG-
BjuA041107      --------------------------------------------SANGQ--DRTQIAVG-
BjuA003230      ---------------------------------------------TPKSNMDASLS-PVP
BjuB045319      ---------------------------------------------TPKSTMDASLS-PVP
BjuA040338      -----------------------------------------------SSAENNSLS-PVP
BjuB007813      -----------------------------------------------SSAENNSLS-PVP
BjuB042240      -----------------------------------------------SSAENNSLS-PVP
BjuB008568      -----------------------------------------------SSAENNSLS-PVP
BjuB025396      -----------------------------------------------SSAENNSLS-PAP
BjuA012644      -----------------------------------------------SSGENNSFS-PVP
BjuA021448      -----------------------------------------------SAENNAAWSSPVP
BjuB047102      -----------------------------------------------SSAENNAWSSPVP
BjuA025542      ---------------------------------------------GKTNGDSSSLS-PSP
BjuA025558      ---------------------------------------------GKNNGDSSSLS-PSP
BjuA035826      ------------------------------------------------------------
BjuB038400      ------------------------------------------------------------
BjuA014675      ------------------------------------------------------------
BjuA026586      ------------------------------------------------------------
BjuA017316      ------------------------------------------------------------
BjuB042043      ------------------------------------------------------------
BjuA043003      ------------------------------------------------------------
BjuO010366      ------------------------------------------------------------
BjuA018972      -----------------------------------------------GQVDNIGGQYGVD
BjuB041699      -----------------------------------------------GQVDNIGGQYGVD
BjuO002525      -----------------------------------------------GQVDNIGGQYGVD
BjuA028313      -----------------------------------------------GRSD----QYLTG
BjuA025127      ------------------------------------------INAGSSIVSPFPFTTTVS
BjuB036793      ------------------------------------------INAGSSIVSPFPDTTTGR
BjuA025064      ------------------------------------------------------------
BjuB036859      ------------------------------------------------------------
BjuA037531      ------------------------------------------------------------
BjuB021273      ------------------------------------------------------------
BjuB043752      ------------------------------------------------------------
BjuB049020      ------------------------------------------------------------
BjuA006024      ------------------------------------------GGAIVSAAGVSANSNPTF
BjuO002133      ------------------------------------------G-AIVSAAGVSANSNP-I
BjuB016810      --------------------------------------------AIVSPD-VSANSNS-F
BjuA040759      ----------------------------------------------------LAPGTNLN
BjuB040792      ----------------------------------------------------LAPGTNLN
BjuA043791      ----------------------------------------------------VAPGTNLN
BjuB041950      ----------------------------------------------------VAPGTNLN
BjuA018344      ------------------------------------------AIPGMHGKASAPVPGVAA
BjuB020302      ------------------------------------------GIPGMHGKASAPVPGVVP
BjuA042006      -------------------------------------------IPGMHGKVSTPVPGVFA
BjuB041251      -------------------------------------------TDGIHGKVSTAVPRVIA
BjuA016969      ------------------------------------------------------------
BjuB026592      ------------------------------------------IIGGAPTSAAAPVRGVVA
BjuA047038      ----------------------------------------------GHG---TTVPGVVV
BjuO010482      ----------------------------------------------GHGNVSTTVPGVVV
BjuB020303      ------------------------------------------------------------
BjuA015229      ------------------------------------------------------------
BjuO000631      ------------------------------------------------------------
                                                                            

BjuA001111      AKKNMGMASDRLAELALLDPKRAKRILANRQSAARSKERK--------------------
BjuA022725      ----MGMASDRLAELALLDPKRAKRILANRQSAARSKERK--------------------
BjuA031284      MDAKKAMPPEKLSELWSIDPKRAKRILANRQSAARSKERK--------------------
BjuB033496      MDAKKAMPPEKLSELWSIDPKRAKRILANRQSAARSKERK--------------------
BjuB015428      MDAKKAMPPEKLSELWNVDPKRAKRILANRQSAARSKERK--------------------
BjuO010199      MDAKKAMPPEKLSELWNVDPKRAKRILANRQSAARSKERK--------------------
BjuB042069      IEAKKAMAPDKLAELWVVDPKRAKRIMANRQSAARSKERK--------------------
BjuO010352      IEAKKAMAPDKLAELWVVDPKRAKRIIANRQSAARSKERK--------------------
BjuA031302      -DAKKALSAAKLSELALIDPKRAKRIWANRQSAARSKERK--------------------
BjuB033515      -DSKKALSAAKLSELALIDPKRAKRIWANRQSAARSKERK--------------------
BjuB026462      VDGKKSMSAAKLAELALIDPKRAKRIWANRQSAARSKERK--------------------
BjuB046419      VDAKKSMSAAKLAELALIDPKRAKRIWANRQSAARSKERK--------------------
BjuA002828      EPGEKKHNRNKLIQPEMTDERKRKRMESNRESARRSRMRR--------------------
BjuB040834      NSGEQNHNRNKLIQPEMTDERKRKRMESNRESARRSRMRK--------------------
BjuA014273      HSGEQNHNRNKLIQPEMTEEKKRKRMESNRESAKRSRMRK--------------------
BjuB038543      DSGEQNHNRTKLIQPEMTEEKKRKRMESNRESAKRSRMRK--------------------
BjuA008715      ---LNLTGLNVFFPK--KDERQKKRKKSNRESARRSRMKK--------------------
BjuB020783      ---FNQSGLNVFLPD--KDERRKKRKRSNRESARRSRIKK--------------------
BjuA035384      ---VNRSGPDVVATDSYTDERRKKRKLSNRESAKRSRVKK--------------------
BjuA035385      ---VNRSGPDVVATDSYTDERRKKRKLSNRESAKRSRVKK--------------------
BjuB017666      ---VNRSAPDVVPTDNYTDERRKKRKLSNRESAKRSRVKK--------------------
BjuB002172      ---VNRTGSNVDPTD-CTDERRKKRKLSNRESAKRSRVKK--------------------
BjuA036543      ----NPSGSNELEAP--VDERKRKRTMSNRESAKRSRLRK--------------------
BjuA036544      ----NPSGSNELEAP--VDERKRKRTMSNRESAKRSRLRK--------------------
BjuB005843      ----NQSDSNELVAP--VDERKRKRTISNRESAKRSRLRK--------------------
BjuB007520      ----NPSGSSELLEP--VDERKRRRTMSNRESAKRSRLKK--------------------
BjuA014103      --------------------RKRKRMLSNRESARRSRKKK--------------------
BjuB038364      --------------------RKRKRMLSNRESARRSRKKK--------------------
BjuA040728      --------------------RKRKRMLSNRESARRSRMKK--------------------
BjuB045228      --------------------RKRKRMLSNRESARRSRMKK--------------------
BjuB032115      --------------------RKRKRMLSNRESARRSRMKK--------------------
BjuB047306      --------------------RKRKRMLSNRESARRSRMKK--------------------
BjuA025359      -------------------ERKRKRMLSNRESARRSRMRK--------------------
BjuB006374      -------------------ERKRKRMLSNRESARRSRMRK--------------------
BjuO002570      -------------------ERKRKRMLSNRESARRSRMRK--------------------
BjuA032964      -------------------DRKRKRMLSNRESARRSRMRK--------------------
BjuB028673      -------------------DRKRKRMLSNRESARRSRMRK--------------------
BjuA027015      --------------RDLLDERKRKRKQSNRESARRSRMRK--------------------
BjuB046696      --------------RDLIDERKRKRKQSNRESARRSRMRK--------------------
BjuB011393      ------------------DERKRKRKESNRESARRSRMRK--------------------
BjuO011409      ------------------DERKRKRKESNRESARRSRMRK--------------------
BjuO004828      ------------------DERKRKRKQSNRESARRSRMRK--------------------
BjuA029457      --------------RDLINERKRKRLESNRDSARRSRMRK--------------------
BjuB029839      --------------RDLMNERRRKRLESNRESARRSRMKK--------------------
BjuA026821      -------------------ERKRKRMISNRESARRSRMRK--------------------
BjuB022206      -------------------ERKRKRMISNRESARRSRMRK--------------------
BjuA036326      -------------------ERKRKRMISNRESARRSRMRK--------------------
BjuO004809      -------------------ERKRKRMISNRESARRSRMRK--------------------
BjuA008307      AEEQQ-------TDKNIINERKQRRMISNRESARRSRMRK--------------------
BjuB042879      AEEQH-------TDKNIINERKQRRMISNRESARRSRMRK--------------------
BjuA024129      AEEQQ-------TDKNIINERKQRRMISNRESARRSRMRK--------------------
BjuB044565      AEEQQ-------TDKNIINERKQRRMISNRESARRSRMRK--------------------
BjuA041305      ATE----------DIFVINDRKQRRMVSNRESARRSRMRK--------------------
BjuB013140      ATE----------DIFVINERKQRRMVSNRESARRSRMRK--------------------
BjuB035721      ATE----------DIFVINERKQRRMVSNRESARRSRMRK--------------------
BjuA044794      ATE----------NIFVINERKQRRMVSNRESARRSRMRK--------------------
BjuA041795      ATE----------ETFVISERKQRRMVSNRESARRSRMRK--------------------
BjuB015072      AIE----------ETFVISERKQRRMVSNRESARRSRMRK--------------------
BjuA024436      HHHNHR------QSIIILDERKQRRMLSNRESARRSRMRK--------------------
BjuB037083      HHHNHR------QSIIILDERKQRRMLSNRESARRSRMRK--------------------
BjuA032576      HQHHHH------QSIIIVDERKQRRMLSNRESARRSRMRK--------------------
BjuB027387      H-HHHH------QSIIILDERKQRRMLSNRESARRSRMRK--------------------
BjuA046946      H-HHHH------QSIKALNERKQRRMLSNRESARRSRMRK--------------------
BjuB027759      Y-HQQH------QSIMALDERNQRRMLSNRESARRSRMRK--------------------
BjuA026652      H-----------QQSMVIDERKQRRMISNRESARRSRMRK--------------------
BjuA034470      H-----------QQSMVIDERKQRRMISKRESARRSRMRK--------------------
BjuA044074      H-----------QQSMVIDERKQRRMISNRESARRSRMRK--------------------
BjuO009504      H-----------QQSMVIDERKQRRMISNRESARRSRMRK--------------------
BjuB048226      H-----------QQSMAIDERKQRRMISNRESARRSRMRK--------------------
BjuA041565      N------------RSAEDDEKKRRRKVSNRESARRSRMRK--------------------
BjuB010770      N------------RSAEDDEKKRRRKVSNRESARRSRMRK--------------------
BjuA010437      DEDPDGETVTTVN-ADPTNVKRARRMLSNRESARRSRRRK--------------------
BjuB016538      DEDLDGGDIETIDNADPADVKRARRMLSNRESARRSRRRK--------------------
BjuB046236      DDDLDG-DTETADNGDPTDVKRARRMLSNRESARRSRRRK--------------------
BjuA031472      DDDLDE-ENETTGSLKPEDVKKSRRMLSNRESARRSRRRK--------------------
BjuB019686      DDDLDE-ENETTGSLKPEDVKKSRRMLSNRESARRSRRRK--------------------
BjuA015073      EE----------TNMNPTNVKRVKRMLSNRESARRSRRRK--------------------
BjuB042975      EEEADG-----ETNMNPTNVKRVKRMLSNRESARRSRRRK--------------------
BjuB037545      EEEADG-----ETNMNPTNVKRVKRMLSNRESARRSRRRK--------------------
BjuA001569      -HLNPNGEPFCHREGLDPDERRARRVVSNRESARRSRMRK--------------------
BjuB039707      -HFDPNGEPFCHREGLDPDERRARRIVSNRESARRSRMRK--------------------
BjuA045602      -HLNP---TIYHNEGL---ERRARRMVSNRESARRSDMRT--------------------
BjuA042224      -HLDPNGEHVYE--GLVPDERRAKRMVSNRESARRSRMRK--------------------
BjuB037744      -HIDPNGENVCE--GHVPDERRAKRMVSNRESARRSRMRK--------------------
BjuA009096      -----QASVVMD------QEKRLRRMVSNRESARRSRMRK--------------------
BjuA033921      VSNITREHLQN-VTTTRDKRMKNRRILEGLPVSRLASELN--------------------
BjuB006877      VSNITREHLQN-VTTTRDKRMKNRRILEGLPVSRLASELN--------------------
BjuA002075      VSNVTREHLQN-VTTTRDKRMKNRRILEGLPVSRLASELN--------------------
BjuB023599      VSNVTREHLEN-VTTTHDERKKNRRILERLPVSLVASELN--------------------
BjuA014686      TSPATQQ----------HKGNNNRRILRDG---HPLSNLN--------------------
BjuB028919      TSPAT------------HKGKNSRRILRGG---HPESHFN--------------------
BjuA017309      ASAATNVSSEHNKNATDTQRRKNRRTLRGLAIPLPGS-----------------------
BjuB042050      ASPATNVSAEHSKNATDTHRLKNRRTLRGLAIPLPGSDFN--------------------
BjuO010363      ASPAANVSAEHSKNATDTHRRKNRRTLRGLPIPLPGSDYN--------------------
BjuA012577      TAKRRRGRNPE-----DKEYRSLKRLLRNRVSAQQARERK--------------------
BjuB008492      TAKRRRGRNPE-----DKEYRSLKRLLRNRVSAQQARERK--------------------
BjuA012575      TAKRRRGRNPE-----DKEYRSLKRLLRNRVSAQQARERK--------------------
BjuA005478      -AKRPRGRNPV-----DKEYRSLKRLLRNRVSAQQARERK--------------------
BjuB023986      TAKRGRGRTPL-----DKENRSHKRLLRNRVSAQEARERK--------------------
BjuA044741      ESQRKRGRTPA-----EKETKRLKRLLRNRVSAQQARERK--------------------
BjuB009816      EGQTKRGRTPA-----EKETKRLKRLLRNRVSAQQARERK--------------------
BjuB009536      EGQRKRGRTPA-----EKETKRLKRLLRNRVSAQQARERK--------------------
BjuA041107      EGQRKRGRTPA-----EKETKRLKRLLRNRVSAQQARERK--------------------
BjuA003230      YMFG-RVRKTGAV-LEKVIERRQKRMIKNRESAARSRARK--------------------
BjuB045319      YMFG-RVRKTGAV-LEKVIERRQKRMIKNRESAARSRARK--------------------
BjuA040338      YVLN-RGRRSNTG-LEKVIERRQRRMIKNRESAARSRARK--------------------
BjuB007813      YVLN-RGRRSNTG-LEKVIERRQRRMIKNRESAARSRARK--------------------
BjuB042240      YVLN-RGRRSNTG-LEKVIERRQRRMIKNRESAARSRARK--------------------
BjuB008568      YVLN-RGRRSNTG-LEKVIERRQRRMIKNRESAARSRARK--------------------
BjuB025396      YVLN-RGRRSNTG-LEKVIERRQRRMIKNRESAARSRARK--------------------
BjuA012644      YVLN-RGRRSHTG-VEKVIERRQRRKIKNRESAARSRARK--------------------
BjuA021448      YVFGGQGRRSNTGVVEKVVERRQKRMIKNRESAARSRARK--------------------
BjuB047102      YVLGGQGRRSNTG-VERVVERRQKRMIKNRESAARSRARK--------------------
BjuA025542      YMFNG-VRGRKSGTVEKVVERRQRRMIKNRESAARSRARK--------------------
BjuA025558      YMFNGGVRGRKSGAVEKVVERRQRRMIKNRESAARSRARK--------------------
BjuA035826      ----KRVAS--GEVVEKTVERKQKRMIKNRESAARSRARKQVTTIFLVD-----------
BjuB038400      ----KRVAS--GEVVEKTVERKQKRMIKNRESAARSRARK--------------------
BjuA014675      ----KRVAS--GEVVEKTVERKQKRMIKNRESAARSRARK--------------------
BjuA026586      ----KRVAS--GEVVEKIVERKQKRMIKNRESAARSRARK--------------------
BjuA017316      ----KRVASSGGEFVERIVERKQKRMIKNRESASRSRARK--------------------
BjuB042043      ----KRVASSGGEFVERIVERKQKRMIKNRESASRSRARK--------------------
BjuA043003      ----KRVAPSGGDIVERVVERMQKKMIKNRESAARSRARK--------------------
BjuO010366      ----KRVAPSGGDIVEKVVERRQKRMIKNRESAARSRARK--------------------
BjuA018972      MGGLRGRKRVVDGPVEKVVERRQRRMIKNRESAARSRARK--------------------
BjuB041699      MGGLRGRKRVVDGPVEKVVERRQRRMIKNRESAARSRARK--------------------
BjuO002525      MGGLRGRKRVVDGPVEKVVERRQRRMIKNRESAARSRARK--------------------
BjuA028313      LNAFRIQKRIIDGPPEILMERRQRRMIKNRESAARSRARR--------------------
BjuA025127      NSVRDRNRNNGIAAEKKLVEKTYRRKIKNRESAARSRARK--------------------
BjuB036793      NSVRDRKRNNGIAAENILMEKTHRRKIKNRESAARSRARK--------------------
BjuA025064      --ARGKRARVMMEPLDKAAAQRQRRMIKNRESAARSRERK--------------------
BjuB036859      -GARGKRARVMMEPLDKAAAQRQRRMIKNRESAARSRERK--------------------
BjuA037531      --TRRKRGRVMVEAMDKAAAQRQKRMIKNRESAARSRERK--------------------
BjuB021273      --ARRKRGRVMVEAMDKAAAQRQKRMIKNRESAARSRERK--------------------
BjuB043752      -------KRGQESN-EGSGNRHHKRMIKNRESAARSRARKQECATPLLNFHLKKKNMVLP
BjuB049020      -------KRGQESNGEGSGNRRNKRMIKNRESAARSRARKQECAS------LSSPNLLLQ
BjuA006024      MSQSLAMVPPETWLQNERELKRERRKQSNRESARRSRLRK--------------------
BjuO002133      MSQSLAMVPPETWLQNERELKRERRKQSNRESARRSRLRK--------------------
BjuB016810      MSQSLAMVPPETWLQDERELKRERRKQSNRESARRSRLRK--------------------
BjuA040759      MGMDLWSSQAGVPVKDERELKRQKRKQSNRESARRSRLRK--------------------
BjuB040792      MGMDLWSSQAGVPVKDERELKRQKRKQSNRESARRSRLRK--------------------
BjuA043791      MGMDLWSSQTGVAVKDERELKRQKRKQSNRESARRSRLRK--------------------
BjuB041950      MGMDLWSSQAGVAVKDERELKRQKRKQSNRESARRSRLRK--------------------
BjuA018344      PVSRDGGHSQP-WLQDDREIKRQKRKQSNRESARRSRLRK--------------------
BjuB020302      PTPRDGGHSQP-WLQDDREVKRQKRKQSNRESARRSRLRK--------------------
BjuA042006      QMSRDGGHSQP-WLQDERELKRQRRKQTNREAAQRSRLRK--------------------
BjuB041251      PVSRDGGHSQKDGLQDERELKRQRRKESNREAAQRSSLRK--------------------
BjuA016969      -------------YRTIENVKRQRRKQSNRESARRSRLRK--------------------
BjuB026592      PVSRDGGGHSQPWLQSS---ERQRRKQSNRESARRSRLSK--------------------
BjuA047038      D-----GSQSQTWVQDERELKRQRRKESNRESARRSRLRK--------------------
BjuO010482      D-----GSQSQTWIQDERELKRQRRKQSNRESARRSRLRK--------------------
BjuB020303      -----------SLSNDDREIKRQKRKQSNRESARRSRLRK--------------------
BjuA015229      -----------SQENDHSDSSNKRRPCGNREAVRKYREKK--------------------
BjuO000631      -------------ENDHSDGSNKRRSCGNREAVRKYREKK--------------------
                                       ::                                   

BjuA001111      ------------------IKYTGELER---------------------KVQTLQN-EATT
BjuA022725      ------------------DRYTGELER---------------------KVQTLQN-EATT
BjuA031284      ------------------ARYIQELER---------------------RVQSLQT-EATT
BjuB033496      ------------------ARYIQELER---------------------RVQSLQT-EATT
BjuB015428      ------------------ARYIQELER---------------------KVQSLQT-EATT
BjuO010199      ------------------ARYIQELER---------------------KVQSLQT-EATT
BjuB042069      ------------------ARYIMELER---------------------KVQTLQT-EATT
BjuO010352      ------------------ARYIMELER---------------------KVQTLQT-EATT
BjuA031302      ------------------MRYIAELER---------------------KVQTLQT-EATT
BjuB033515      ------------------MRYIAELER---------------------KVQTLQT-EATT
BjuB026462      ------------------TRYIFELER---------------------KVQTLQT-EATT
BjuB046419      ------------------TRYIFELER---------------------KVQTLQT-EATT
BjuA002828      ------------------QSHIDNLRN---------------------QVNQLDL-ENRE
BjuB040834      ------------------QNHIDNLRN---------------------QINQLDL-ENRE
BjuA014273      ------------------QSHINNLRN---------------------QVNQLDM-ENRE
BjuB038543      ------------------QSHINNLRN---------------------QVNQLDL-ENRE
BjuA008715      ------------------QKYLDDLRS---------------------QLNQLNT-ENRQ
BjuB020783      ------------------QKHLEAVRS---------------------QLNQLNT-DNRD
BjuA035384      ------------------QKHLEEMNI---------------------QLNQLKI-ENRE
BjuA035385      ------------------QKHLEEMNI---------------------QLNQLKI-ENRE
BjuB017666      ------------------QKHLEEMNI---------------------QLNQLKI-ESRE
BjuB002172      ------------------QKHLEEMSI---------------------QLNQLKI-QNRE
BjuA036543      ------------------KRRFEDLTE---------------------EVNRLKS-KNQE
BjuA036544      ------------------KRRFEDLTE---------------------EVNRLKS-KNQE
BjuB005843      ------------------KRRFEDLTE---------------------EVNRLKL-KNQE
BjuB007520      ------------------KRRVENLSE---------------------EVNRLKI-KNQG
BjuA014103      ------------------QKLLDDLTA---------------------QVNQLKK-ENSE
BjuB038364      ------------------QKLLDDLTA---------------------QVNQLKK-ENDE
BjuA040728      ------------------QKLLDDLTA---------------------QVNQLKK-ENSE
BjuB045228      ------------------QKLLDDLTA---------------------QVNQLKK-ENNE
BjuB032115      ------------------QKLLDDLTA---------------------QVNNLKE-QNNE
BjuB047306      ------------------QKLLDDLTA---------------------QVNQLKE-QNNE
BjuA025359      ------------------QKHVDDLTA---------------------QINQLSS-DNRQ
BjuB006374      ------------------QKHVDDLTA---------------------QINQLSS-DNRQ
BjuO002570      ------------------QKHIDDLTA---------------------QINQLSS-DNRQ
BjuA032964      ------------------QKHVDDLTA---------------------QINQLSN-DNRQ
BjuB028673      ------------------QKHVDDLTV---------------------QINQLSN-DNRQ
BjuA027015      ------------------QQHLDDLAA---------------------QVTHLRK-ENGH
BjuB046696      ------------------QKHVDDLTA---------------------QVAHLRK-ENGH
BjuB011393      ------------------QKHLEGLTA---------------------QVAHLRE-ENSH
BjuO011409      ------------------QKHLDDLTA---------------------QVAYLRE-ENSH
BjuO004828      ------------------QKHLDDLTA---------------------QVTHLRE-ENSK
BjuA029457      ------------------REHLVGLTT---------------------QLEQLRK-EIRK
BjuB029839      ------------------REHLDDLKA---------------------QLAQLRK-ANRQ
BjuA026821      ------------------QKQLGDLIN---------------------EVTVLKN-DNAK
BjuB022206      ------------------QKQLGDLIN---------------------EVTVLKN-DNAK
BjuA036326      ------------------QKQLGDLIN---------------------EVTVLKN-DNAK
BjuO004809      ------------------QKQLGDLIN---------------------EVTVLKN-DNAK
BjuA008307      ------------------QRHLDELWS---------------------QVMWFRV-ENYQ
BjuB042879      ------------------QRHLDELWS---------------------QVMWFRV-ENHQ
BjuA024129      ------------------QRHLDELWS---------------------QVMWLRI-ENHQ
BjuB044565      ------------------QRHLDELWS---------------------QVMWLRI-ENHQ
BjuA041305      ------------------QRHLDELLS---------------------QVAWLRS-ENQQ
BjuB013140      ------------------QRHLDELLS---------------------QVAWLRS-ENQQ
BjuB035721      ------------------QRHVDELLS---------------------QVTWLRS-ENQQ
BjuA044794      ------------------QRHLDELLS---------------------QVAWLRS-ENHQ
BjuA041795      ------------------QRHLDELLS---------------------QVAWLRS-ENHQ
BjuB015072      ------------------QRHLDELLS---------------------QVAWLRS-ENHQ
BjuA024436      ------------------QRHLDELWS---------------------QVIRLRN-DNNC
BjuB037083      ------------------QRHLDELWS---------------------QVIRLRN-ENNC
BjuA032576      ------------------QRHLDELWS---------------------QVIRLRN-ENNC
BjuB027387      ------------------QRHLDELWS---------------------HVIRLRN-ENNC
BjuA046946      ------------------QRHLDELWS---------------------QVIRLRN-ENNR
BjuB027759      ------------------QRHLDELWS---------------------QVIRLRN-ENNS
BjuA026652      ------------------QRHLDELWS---------------------QVIRLRT-DNHC
BjuA034470      ------------------QRHLDELWS---------------------QVIRLRT-DNHC
BjuA044074      ------------------QRHLDELWS---------------------QVIRLRT-DNHC
BjuO009504      ------------------QRHLDELWS---------------------QVIRLRT-DNHC
BjuB048226      ------------------QRHLDELWS---------------------QVIRLRT-DNHC
BjuA041565      ------------------RRHLNELWS---------------------MLVHLIN-ENKC
BjuB010770      ------------------RRHLNELWS---------------------MLVHLIN-ENKC
BjuA010437      ------------------QEQMSGLDS---------------------QVGQLRG-EHAT
BjuB016538      ------------------QEQMNELDS---------------------QVGQLRG-EHST
BjuB046236      ------------------QEQMNEFDT---------------------QVNQLRT-EHST
BjuA031472      ------------------QEQTCDLET---------------------QVNELKG-EHSS
BjuB019686      ------------------QEQTCDLET---------------------QVNELKG-EHSS
BjuA015073      ------------------QAHLNELET---------------------QVSQLRV-ENSN
BjuB042975      ------------------QAHLSELET---------------------QVSQLRV-ENSK
BjuB037545      ------------------QAHLSELET---------------------QVSELRV-ENSN
BjuA001569      ------------------KKQIEELQQ---------------------QVEQLMV-LNHN
BjuB039707      ------------------KKQIEELQQ---------------------QVEHLMI-LNHN
BjuA045602      ------------------KKQIEELQQ---------------------QVEQLMI-LNHN
BjuA042224      ------------------KKQIEELQQ---------------------QVEQLMI-LNHN
BjuB037744      ------------------KKQIEELQQ---------------------QVEQLMI-LNHN
BjuA009096      ------------------RKQIQEMKM---------------------HVEQLTVDANYN
BjuA033921      ------------------ITEAQASKDAQNKTFHGKANTKPTS--SSMVVSVLLD-PREV
BjuB006877      ------------------ITEAQTSKDAQNKSFHGKADAKPTSSASSMVVSVLLD-PREV
BjuA002075      ------------------ITEALASKYAQNKSFHGKANTKPTS--SSMVVSVLLD-PREV
BjuB023599      ------------------ITEPQPSKDADNKSFHGDAN-------DTMVVSVLLD-PREV
BjuA014686      ------------------LSKDQNSSNKE--------NSSTNKSFPSMVVSVLID-PRE-
BjuB028919      ------------------QTKHQN-------------NSNTTKPFPSMVVSVLTD-PIE-
BjuA017309      ---------------------EHQRNS----------SSKEIKPVSSMVVSVLVD-PREG
BjuB042050      ------------------FTKEHQRNS----------SSKEIKPASSMVVSVLVD-PREG
BjuO010363      ------------------FTKEHQRNS----------SSKEIKPASSMVVSVLVD-PREG
BjuA012577      ------------------KVYVSDLES---------------------RANELQN-NNEQ
BjuB008492      ------------------KVYVSDLES---------------------RANELQN-NNEQ
BjuA012575      ------------------KVYVSDLES---------------------RANELQN-NNEQ
BjuA005478      ------------------KVYVSDLES---------------------RANELQN-NNDE
BjuB023986      ------------------KVYVSEMES---------------------RANELQN-NNDE
BjuA044741      ------------------KAYLGELEN---------------------RVKDLEN-RNSE
BjuB009816      ------------------KAYLGELEN---------------------RVKDLEN-RNSE
BjuB009536      ------------------KAYLGELEN---------------------RVKDLEN-KNSE
BjuA041107      ------------------KAYLGELET---------------------RVKDLEN-RNSE
BjuA003230      ------------------QAYTLELEA---------------------EVAQLKE-QNEE
BjuB045319      ------------------QAYTLELEA---------------------EVAQLKE-QNEE
BjuA040338      ------------------QAYTLELEA---------------------EIEKLKK-VNQE
BjuB007813      ------------------QAYTLELEA---------------------EIEKLKK-VNQE
BjuB042240      ------------------QAYTLELEA---------------------EIEKLKK-VNQE
BjuB008568      ------------------QAYTLELEA---------------------EIEKLKK-VNQE
BjuB025396      ------------------QAYTLELEA---------------------EIEKLKK-VNQE
BjuA012644      ------------------QAYTLELEA---------------------EIEKLKK-VNQE
BjuA021448      ------------------QAYTLELEA---------------------EIENLKQ-LNQD
BjuB047102      ------------------QAYTLELEA---------------------EIENLKQ-LNQD
BjuA025542      ------------------QAYTVELEA---------------------EVAKLKE-ENQE
BjuA025558      ------------------QAYTVELEA---------------------EVAKLKE-ENEE
BjuA035826      -----------------EQAYTHELEI---------------------KVSRLEE-ENER
BjuB038400      ------------------QAYTHELEI---------------------KVSRLEE-ENER
BjuA014675      ------------------QAYTQELEI---------------------KVSRLEE-ENER
BjuA026586      ------------------QAYTHELEI---------------------NVSRLEE-ENER
BjuA017316      ------------------QAYTQELEI---------------------KVSSLEE-ENQK
BjuB042043      ------------------QAYTQELEI---------------------KVSSLEE-ENQK
BjuA043003      ------------------QVYTHELEI---------------------KVSSLEE-ENKK
BjuO010366      ------------------QAYTHELEI---------------------KVSSLEE-ENEK
BjuA018972      ------------------QAYTVELEA---------------------ELNQLKE-ENAQ
BjuB041699      ------------------QAYTVELEA---------------------ELNQLKE-ENAQ
BjuO002525      ------------------QAYTVELEA---------------------ELNQLKE-ENAQ
BjuA028313      ------------------QAYTVELEL---------------------ELNQLTE-ENMK
BjuA025127      ------------------MLQTMELEA---------------------EAEKLRK-ENHE
BjuB036793      ------------------QLQTMELEA---------------------EAEKLRK-ENQE
BjuA025064      ------------------QAYQVELET---------------------LAAKLEE-ENEK
BjuB036859      ------------------QAYQVELET---------------------LAAKLEE-ENEK
BjuA037531      ------------------QAYQVELET---------------------LAAKLER-ENEQ
BjuB021273      ------------------QAYQVELET---------------------MAAKLEQ-ENEQ
BjuB043752      SQYYDLKKVWLLGFDSHLQAYTNELEL---------------------KVAQLKA-ENAR
BjuB049020      KRN---------------VAYTNELEL---------------------KVAQLQA-ENAR
BjuA006024      ------------------QAETEELAR---------------------KVEALTA-ENMA
BjuO002133      ------------------QAETEELAR---------------------KVEALTA-ENMA
BjuB016810      ------------------QAETEELAR---------------------KVEALTA-ENMA
BjuA040759      ------------------QAECEQLQQ---------------------RVESLTS-ENQS
BjuB040792      ------------------QAECEQLQQ---------------------KVESLTS-ENQS
BjuA043791      ------------------QAECEQLQQ---------------------RVESLTS-ENQS
BjuB041950      ------------------QAECEQLQQ---------------------RVESLTS-ENQS
BjuA018344      ------------------QAECDELAQ---------------------RAELLNE-ENAT
BjuB020302      ------------------QAECDELAQ---------------------RAELLNE-ENAS
BjuA042006      ------------------EAEFDQLAQ---------------------YTEVLSA-ENAS
BjuB041251      ------------------QAEFDKLAQ---------------------YTEVLNA-ENAS
BjuA016969      ------------------QAECDELAQ---------------------RAEVLNE-ENAS
BjuB026592      ------------------QAECNELGQ---------------------RAEVLNE-ENAS
BjuA047038      ------------------QAECDELAQ---------------------RADVLNG-ENAS
BjuO010482      ------------------QAECDELAQ---------------------RADVLNG-ENAS
BjuB020303      ------------------QAECDELAQ---------------------RAELFNE-ENAS
BjuA015229      ------------------KARTAYLED---------------------EVKRLQS-MNEF
BjuO000631      ------------------KARTAYLED---------------------EVKRLQS-MNEF
                                                                    :       

BjuA001111      LSAQVTMLQRGTSDLT---------------------------------TENKHLKMRLQ
BjuA022725      LSAQVTLLQRGTSDLT---------------------------------TENKHLKMRLQ
BjuA031284      LSAQLTLFQRDTNGLA---------------------------------NENTELKMRLQ
BjuB033496      LSAQLTLFQRDTNGLA---------------------------------NENTELKMRLQ
BjuB015428      LSAQLTLFQRDTNGLA---------------------------------NENTELKMRLQ
BjuO010199      LSAQLTLFQRDTNGLA---------------------------------NENTELKLRLQ
BjuB042069      LSAQLSLFQRDTTGLS---------------------------------SENTELKLRLQ
BjuO010352      LSAQLSLFQRDTTGLS---------------------------------SENTELKLRLQ
BjuA031302      LSAQLTLLQRDTNGLS---------------------------------VENNELKLRVQ
BjuB033515      LSAQLTLLQRDTNGLS---------------------------------VENNELKLRVQ
BjuB026462      LSAQLTLLQRDANGLT---------------------------------VENNELKLRLQ
BjuB046419      LSAQLTLLQRDTNGLT---------------------------------VENNELKLRLQ
BjuA002828      LGNRLRLVIYHLQQVN---------------------------------TDNNRLVTEQE
BjuB040834      LGNRLRLVIYHLQQVN---------------------------------TDNNRLVAEQE
BjuA014273      LKNRLQLLTYQLQRVN---------------------------------TDNIQLVAEQD
BjuB038543      LKNRLQLFTYQLQRVN---------------------------------TDNNRLVTEQE
BjuA008715      LGNQLRYVMHHCQHAN---------------------------------MENDRLRLEHQ
BjuB020783      LVNRLRYVMHHCQHAK---------------------------------MENNRLRLEHQ
BjuA035384      IENQIRYVLQHFQRTE---------------------------------TENNRLRLEQR
BjuA035385      LENQIRYVLQHFQRTE---------------------------------TENNRLRLEQR
BjuB017666      LENQIRYVLHLFQRTE---------------------------------IENDRLRQEHR
BjuB002172      LETQLRYVYYHCQRTK---------------------------------MENDRLRLEHH
BjuA036543      LVNQLANVLSCGNAIS---------------------------------KENNRLKTESV
BjuA036544      LVNQLANVLSCGNAIS---------------------------------KENNRLKTESV
BjuB005843      LVNQLANALSCGNAIS---------------------------------QENNRLKTESV
BjuB007520      LNYQLTNVLSCGNVIS---------------------------------RDNNQLKDESI
BjuA014103      IVTSVSITTQHYLTVE---------------------------------AENSVLRAQLD
BjuB038364      IVTSVSITTQHYLTVE---------------------------------AENSVLRAQLD
BjuA040728      ILTSVSITTQHYLTVE---------------------------------AENSVLRAQLD
BjuB045228      LVTSVSITTQHYLTVE---------------------------------AENSVLRAQVD
BjuB032115      IVTSVSITTQHYLTVE---------------------------------AENSVLRAQLD
BjuB047306      ILTSVSITTQHYLTVE---------------------------------AENSVLKAQLD
BjuA025359      ILTSLTVTSELYMKIQ---------------------------------AENSVLTAQMA
BjuB006374      ILTSLTVTSELYMKIQ---------------------------------AENSVLTAQMA
BjuO002570      ILTSLTVTSQLYTKIQ---------------------------------AENSILTAQMA
BjuA032964      ILTSLTVTTQLYTKIQ---------------------------------AENSILTAQMT
BjuB028673      ILTSLTVTTQHYMKIQ---------------------------------AENSILTAQMS
BjuA027015      FIAGIAVTTEHYVTME---------------------------------AENSILRAQLL
BjuB046696      IVAGISVTTEHYVTIE---------------------------------AENSILRAQLL
BjuB011393      IVATIAATTQKYVTVE---------------------------------AENSVLRAQFI
BjuO011409      IVAGIAVTTQQYVTIE---------------------------------AENSILRAQFL
BjuO004828      IVASIAVTKEHYVAIE---------------------------------AENSVLKAQFL
BjuA029457      ATTEVDVTTQHYTKME---------------------------------AKNSVMRAQVT
BjuB029839      TAAELTVTTEHYVKID---------------------------------AENSVMRARVT
BjuA026821      ITEQVDAATRRYVEME---------------------------------SKNDVLRAQEV
BjuB022206      IAEQVDAATRKYVEME---------------------------------SKNDVLRAQAS
BjuA036326      ITEQVDAATRKYVEME---------------------------------SRNDVLRAQAS
BjuO004809      ITEQVDAATRKYVEME---------------------------------SRNDVLRAQAS
BjuA008307      LLDKLNNLSESHEKVL---------------------------------QENVQLKGETS
BjuB042879      LLDKLNKLSESHEKVL---------------------------------QENVQLKEETS
BjuA024129      LLDKLNNLSESHEKVL---------------------------------QENAQLKEETS
BjuB044565      LLDKLNNLSESHEKVL---------------------------------QENAQLKEETS
BjuA041305      LLDKLNQASDSNDLVL---------------------------------QENLRLKEENV
BjuB013140      LLDKLNQASDSNELVI---------------------------------QENSSLKEENV
BjuB035721      ILDKLNQASNSNDLVI---------------------------------QENLNLKEENL
BjuA044794      LLEKLNQASNSNDLVL---------------------------------QENLSLKEKNL
BjuA041795      ILGKLNKATDSNDLVL---------------------------------QENLILKEENL
BjuB015072      ILEKLNKASDSNDLVL---------------------------------QENLILKEENL
BjuA024436      LIDKLNSALETQDNVL---------------------------------KENSKLKEEAS
BjuB037083      LIDKLNSELETQDNVL---------------------------------KENSKLKEEAS
BjuA032576      LIDKLNRVSETQDSVL---------------------------------KENSKLKEEAS
BjuB027387      LIDKLNRVSETQDSVL---------------------------------KENSKLKEEAS
BjuA046946      LIEKLIRVSDTQDNVL---------------------------------KENSKLKEEVS
BjuB027759      LIDKLNRVSETQNSVL---------------------------------KENSILKEEVS
BjuA026652      LIDKLNRVSESHQLAL---------------------------------KENAKLKEETS
BjuA034470      LIDKLNRVSESHQLAL---------------------------------KENAKLKEETS
BjuA044074      LIDKLNRVSESHQLAL---------------------------------KENAKLKEETS
BjuO009504      LIDKLNRVSESHQLAL---------------------------------KENAKLKEETS
BjuB048226      LIDKLNNVSESHELAL---------------------------------KENAKLKEETS
BjuA041565      LVDELSRANEGYEDVV---------------------------------EENKKLREENS
BjuB010770      LVDELSRANEGYENVV---------------------------------EENKKLREENS
BjuA010437      MLKRLSEVTQKFSTAV---------------------------------VDNRILKADIE
BjuB016538      LLKRLSDVNQKFSTAV---------------------------------VDNRILKADIE
BjuB046236      LLSRLSDMNQKYDAAA---------------------------------VDNRILRADIE
BjuA031472      LLKQLSNMNHKYDDAA---------------------------------VGNRILKADIE
BjuB019686      LLKQLSNMNHKYDDAA---------------------------------VGNRILKADIE
BjuA015073      LMKGLTDVTQTFNEAA---------------------------------VENRVLKANIE
BjuB042975      LMKGLTDVTQTFNDAA---------------------------------VENRVLKANIE
BjuB037545      LMKGLTDVTQTFNDAS---------------------------------VENRVLKANLE
BjuA001569      LSEKVINLLESNHQII---------------------------------QENSHLKEKVN
BjuB039707      LSEKVINLLESNHQII---------------------------------QENSQLKEKVN
BjuA045602      LSEKVIHLLESNHQIL---------------------------------QENSQLKEKVS
BjuA042224      LSEKVINLLESNHQIL---------------------------------QENSQLKEKVS
BjuB037744      LSEKVINLLESNHQML---------------------------------QENSQLKERVS
BjuA009096      LYNKVISLLEKTRQIL---------------------------------HENSQLEEKLS
BjuA033921      VDSETDRVMPSNPK-----------------------------------SLSRVFVVVLL
BjuB006877      VDSETDRVMPSNPK-----------------------------------SLSRIFVVVLL
BjuA002075      VDSETDRVMPSNPK-----------------------------------SLSRIFVVVLL
BjuB023599      VDSETDSHAFKSKI-----------------------------------TFQNLRGGAPR
BjuA014686      -EGSDG-----------------------------------------------VFIVVLV
BjuB028919      -EGSHGDMA-GGTQ-----------------------------------SLSTVFIVVLV
BjuA017309      GDGDIDGMI-GGPK-----------------------------------SLSRVFVVVLQ
BjuB042050      GDGDIDGMI-GGPK-----------------------------------SLSRVFVVVLV
BjuO010363      GDGDLDGMI-GGPK-----------------------------------SLSRVFVVLLV
BjuA012577      LEEKISTLM----------------------------------------NENTMLRKMLI
BjuB008492      LEEKISTLM----------------------------------------NENTMLRKMLI
BjuA012575      LEEKISTLM----------------------------------------NENTMLRKMLI
BjuA005478      LEEKISTLM----------------------------------------NENTMLRKMLI
BjuB023986      IEEKISTLM----------------------------------------NENAMLRKMLI
BjuA044741      LEERLSTLQ----------------------------------------NENQMLRQILK
BjuB009816      LEERLSTLQ----------------------------------------NENQMLRQILK
BjuB009536      LEERLSTLQ----------------------------------------NENQMLRQILK
BjuA041107      LDERLSTLQ----------------------------------------NENHMLRQILK
BjuA003230      LQRKQVEIIEKQKKQLNT----------------VTYIVSSGADASAMGMQKAMLEKDTD
BjuB045319      LLRKQVEIMEKQKKQL----------------------------LEPMRQPWGCKRQCLR
BjuA040338      LQKKQAEMMEMQKN---------------------ELKES-------SKQPWGSKRQCLR
BjuB007813      LQRKQAEMMEMQKNETFVSVATAESDFVLSITDSFELAAAGIVEATVGQQKAMLEKDTNR
BjuB042240      LQRKQAEMMEMQKN---------------------ELKES-------SKKPWGSKRQCLR
BjuB008568      LRRKQAEMMEMQKN---------------------EVKEL-------SKQPWAARSSA--
BjuB025396      LQRKQAEMMEMQKNE----------------VTIKNFISEGIVEETMGQQKTMLEKDTNR
BjuA012644      LQRKQAEMMEMQKNEFYG-----------------VLYKRFLYLHPPGNSGYNVTLRKKP
BjuA021448      LQRKQAEIMKTQKN---------------------ELKEP------SKQRPWLAKTQCLR
BjuB047102      LKRKQAEIVKTQKN---------------------ELKES------PKQRPWLAKTQCLR
BjuA025542      LQRKQAKIMEMQKNQ-----------------------------EMEMMNIQGGAKKKLR
BjuA025558      LQRKQAKIMEMQKNQ-----------------------------EMEMMNIQGGAKKRLR
BjuA035826      LKR-QKEVEKILPS----------------------------------APPPLDPKRQLR
BjuB038400      LKR-QKEVEKILPS----------------------------------APPPLDPKRQLR
BjuA014675      LRR-QKEVEKILPS----------------------------------APPP-DPKRQLR
BjuA026586      LRR-QKEVEKILPS----------------------------------APPP-DPKRQLR
BjuA017316      LRR-LMEVEKILPS----------------------------------EPPP-EPKWKLR
BjuB042043      LRR-LVEVEKILPS----------------------------------EPPP-EPKWKLR
BjuA043003      LRR-LKEVEKILPS----------------------------------EPPP-DPKWKLR
BjuO010366      LRR-LKEVEKIMPS----------------------------------EPPP-DPKWKLR
BjuA018972      LKHALGELERKRKQQ---------------------YFESLKTRAQPKVPKVSGRLRTLM
BjuB041699      LKHALGELERKRKQQ---------------------YFESLKTRAQPKVPKVSGRLRTLM
BjuO002525      LKHALGELERKRKQQ---------------------YFESLKTRPQPKLPKVSVRLRTLE
BjuA028313      LKKIVEENDKKRRQ------------------------EVMNRSTQITKEKNGDKLRRIR
BjuA025127      LLKKQGKEITNGST------------------------------------------KRLR
BjuB036793      LLKKQGKWITSPSR------------------------------------------KRLR
BjuA025064      LSVEIEEKRKERYQK---------------------LMEFVIPVVE---RPKQEP-RFLR
BjuB036859      LSVEIEEKRKERYQR---------------------LMECVIPVVD---KPKQQPGLFLR
BjuA037531      LLKEIEEKTRERYKN---------------------LMEQLIPVDDEKRKPSSSASRSLS
BjuB021273      LLKEIEEKTRERYKN---------------------LMEQLIPVENEKRKPSS-SSRSLS
BjuB043752      LKRQEDQLRMEAANQQ-------------------------------------PKKNKLQ
BjuB049020      LMR--DQLRIAAENQQQ------------------------------------PKKNTLQ
BjuA006024      LRSELNQLNEKSNN---------------------------------LRGANATLLDKLK
BjuO002133      LRSELNQLSEKSDK---------------------------------LRGANATLLDKLK
BjuB016810      LRSELNQLNEKSDK---------------------------------LRGANATLLDKLK
BjuA040759      LRDELQRLSGECEK---------------------------------LKTQNSSIQDELV
BjuB040792      LRDELQRLSSECEQ---------------------------------LKTENNSIQDELL
BjuA043791      LRDELQRLSGECEK---------------------------------LKTENNTIQDELV
BjuB041950      LRDELQRLSGECEK---------------------------------LKTENNSIQDELV
BjuA018344      LRAEINKLKSQCDE---------------------------------LTSENTSLKDQLL
BjuB020302      LRAEINRLKSQCEE---------------------------------LTSENTSLKDQLL
BjuA042006      LRAEMNRLKSQREE---------------------------------LTSENTSLKDLLL
BjuB041251      LRAEMNRLKSQREG---------------------------------LTSENTYLKDQLL
BjuA016969      LREEINKLRSQCEE---------------------------------LTSENTSLKDQLL
BjuB026592      LRAEINKLRSQCEE---------------------------------LTSGNSFFNPCMF
BjuA047038      LRAEINKLRSQYEE---------------------------------LVAENNALKNRFS
BjuO010482      LRAEINKLKGQYEE---------------------------------LLAENSSLKNRFS
BjuB020303      LRAEINRLKSPCEE---------------------------------LTSENTSLKDQLL
BjuA015229      LLRKLQSQAIVEAEIIR---------------------------------LRTLLAEMQK
BjuO000631      LLRKLQSQAIVEAEIIR---------------------------------LRTLLAEMRG
                                                                            

BjuA001111      ALEQQAELRDALNEALRGELNRLKIAAGEIPQGNGNSFNN--------------------
BjuA022725      ALQQQAELRDALNEALREELNRLKMAAGEIPQGKGNSYN---------------------
BjuA031284      AMEQQAHLRNALNEALRKEVERMKMETGEISG-NSDSFDMGMQQVQYSPS------TFMA
BjuB033496      AMEQQAHLRNALNEALRKEVERMKMETGEISG-NSDSYEMGMHQVQYSPS------TFMA
BjuB015428      AMEQQAHLRNALNEALRKELERMKIETGEISG-NSDSFDMGMHQVQYSPS------TFMA
BjuO010199      AMEQQAHLRNALNEALRKELERMKIETGEISG-NSDSFDMGMQQVQYSPS------TYMA
BjuB042069      VMEQQAKLRDALNDQLKKEVERLKFATGEVS--HADAYNLQMSHMQYSQQ---PQQQSFF
BjuO010352      VMEQQAKLRDALNDQLKKEVERLKFATGEVS--HADAYNLGMAHMQYPQQQQPPQQQSFF
BjuA031302      SMEQQFHLQDALNEALKEEVQHLKVLTGQGVS-NG-ASMMNYGGSFGSNQ------QFYP
BjuB033515      SMEQQVHLQDALNEALKEEVQHLKVLTGQGVS-NGGTSMMSYG-SFGSNQ------QFYP
BjuB026462      TMEQRVQLQDELNEALKEEIQHLKMLTGQVAAPNGASSAMNYG-SFGSNQ------QLYS
BjuB046419      TMEQQVHLQDELNEALKEEIQHLKVLTGQAAS-NGAS-AINYG-SL-SNQ------QFYS
BjuA002828      MLRLRFSELRRILILRQLQ-----------------------------------------
BjuB040834      MLRLRFSEMRRILILRQLQ-----------------------------------------
BjuA014273      ILRLRLSEMRRILMIR--------------------------------------------
BjuB038543      ILRLKLSEMRRILMIRQLQ-----------------------------------------
BjuA008715      ILHEKLLNLRQALVLRQIQQSS--------------------------------------
BjuB020783      TLHDKLLNLRQALVLRQSQQSS--------------------------------------
BjuA035384      LLHSTLLNIRQVLMLHQIDRSS--------------------------------------
BjuA035385      LLHSTLLNIRQVLMLHQIDRSS--------------------------------------
BjuB017666      MLHDTLLNMRQVLMLHQIEWSS--------------------------------------
BjuB002172      MLHDTLLNIRQVLMFRQFERSL--------------------------------------
BjuA036543      CLEIRLLELYRFLVAMQSP-----------------------------------------
BjuA036544      CLEIRLLELYRFLVAMQSP-----------------------------------------
BjuB005843      CLEIRLLELYRFLVAMQSP-----------------------------------------
BjuB007520      FLEIRLLELYRLLVAIQSP-----------------------------------------
BjuA014103      ELSHRLESLNDIIGFLDNTNG---------------------------------------
BjuB038364      ELSHRLESLNDIIGFLDNTNG---------------------------------------
BjuA040728      ELSHRLGSLNDIIGFLDNTNG---------------------------------------
BjuB045228      ELSHRLESLNDILGFLENTNG---------------------------------------
BjuB032115      ELSHRLESLNDIIEFLDNTNG---------------------------------------
BjuB047306      ELSHRLESLNGIIEFLESTNG---------------------------------------
BjuA025359      ELSTRLESLNEIVDLVTTTN----------------------------------------
BjuB006374      ELSTRLESLNEIADLVTTTN----------------------------------------
BjuO002570      ELSSRLESLNEIVDLVTTTNGAGFGC----------------------------------
BjuA032964      ELSTRLESLNEIVDLVTATNGG--------------------------------------
BjuB028673      ELSTRLESLNEIVDLVTTTNGGG-------------------------------------
BjuA027015      ELNHRLDSLNEIVDFVESS-----------------------------------------
BjuB046696      ELNHRLESLNEIVEFVESS-----------------------------------------
BjuB011393      ELDQRLASLNEIVEIAG-------------------------------------------
BjuO011409      ELNQRLDSLNEIVEIAG-------------------------------------------
BjuO004828      ELDQRLASLDEIVETAG-------------------------------------------
BjuA029457      ELNHRLNSLNQIIAFPESYSSAAGGFGTVTGGTAAGGFGMETAPSAAGGFGMETAPSAAG
BjuB029839      ELNHRLSSLNQIIAFAESYSSAAG------------GFGMETVHSAAGGFGTKTGHSSAG
BjuA026821      ELTERLRSLNSVLEMVEEISG---------------------------------------
BjuB022206      ELTERLRSLNSVLEMVEEISG---------------------------------------
BjuA036326      ELTERLRSLNSVLEMVEEISG---------------------------------------
BjuO004809      ELTERLRSLNSVLEMVEEISG---------------------------------------
BjuA008307      ELKQVISDMKIQS-----------------------------------------------
BjuB042879      ELKQVITDMKIQS-----------------------------------------------
BjuA024129      ELKQVISDMQIQS-----------------------------------------------
BjuB044565      ELKQVISDMQIQS-----------------------------------------------
BjuA041305      ELRQVITSMKKLG----GSTSIQGRYC---------------------------------
BjuB013140      ELRRVITSMKKLGGAGGGSPNIHGRYC---------------------------------
BjuB035721      ALHQVITSMKKVIGAGGGNKSNNGRHR---------------------------------
BjuA044794      ALHQVITSMKKVKGAG-ESRSISGRYS---------------------------------
BjuA041795      ELRQVITSMKKLGGAEGGSTSFHGIYC---------------------------------
BjuB015072      ELRQVITSMKKLGGAEGGSTSFHGRYC---------------------------------
BjuA024436      DLRRLVCDLKSNKYN--SF-----------------------------------------
BjuB037083      DLRRLVCDLKSNKNN--SF-----------------------------------------
BjuA032576      ELRQLVCELKSNKNS--DDDNNFGRKL---------------------------------
BjuB027387      ELRQLVCELKSNKNN--D------------------------------------------
BjuA046946      DLRQLVSELKPNKNN--SFLREFEEV----------------------------------
BjuB027759      DLRRLVCELKSNKNNN-SFVSELEDV----------------------------------
BjuA026652      NLKQLISEIKSNN-----FLRELEDSI---------------------------------
BjuA034470      NLKQLISEIKSNN-----FLRELEDSI---------------------------------
BjuA044074      NLRQLISDIKSNNEDDNSFLRQLEDLI---------------------------------
BjuO009504      NLRQLISDIKSNNEDDNSFLRQLEDLI---------------------------------
BjuB048226      DLRQLITEIKSNNEDDNNFLRELEDSI---------------------------------
BjuA041565      KLRKMIGEIGF-------------------------------------------------
BjuB010770      KLGKMIGEIGF-------------------------------------------------
BjuA010437      TLRTKVKMAEDTVKRVTGMNPRLLAKP---------------------------------
BjuB016538      TLRTKVKMAEDTVKRVTGMNPMLLAKP---------------------------------
BjuB046236      TLRTKVKMAEETVKRVTGVNPLQWARPN--------------------------------
BjuA031472      TLRAKVKMAEETVKRVTGMNPMLLGRSNGHNNNN--------------------------
BjuB019686      TLRAKVKMAEETVKRVTGMNPMLLGRSNGHNNNN--------------------------
BjuA015073      TLRAKVKMAEETVKRLTGFNPMYHTMP---------------------------------
BjuB042975      TLRAKVKMAEETVKRLTGLNPMFHTMP---------------------------------
BjuB037545      TLRAKVKMAEETVKRITGFNPMFHTMP---------------------------------
BjuA001569      SFHLLMAE--MLIPMRNVDG----------------------------------------
BjuB039707      SFHLIMAE--MLIPMKNVDG----------------------------------------
BjuA045602      SFQILMAE--MQIPMRNVDG----------------------------------------
BjuA042224      SFQLLMAE--MLIPVRNVDGG---------------------------------------
BjuB037744      SFQLLMAE--MLIPVRNVDVS---------------------------------------
BjuA009096      YFHQYFMEDRMVLPGNNIDC----------------------------------------
BjuA033921      DS-VKYVTYSCVLPRSG--LHLVAT-----------------------------------
BjuB006877      DS-VKYVTYSCVLPRSG--LHLVAT-----------------------------------
BjuA002075      DS-VKYVTYSCVLPRSGDTDDFVSTNGYLIYLGKNLISWSSKKQKGVARSSTEYRAVANT
BjuB023599      HCQVRYLFMRSSPVRSPSRGYLILN-----------------------------------
BjuA014686      DN-VKYVTYSCVLPRPEEVPHLVTT-----------------------------------
BjuB028919      DG-AKYITYSCVLPRPEEIPHLVTT-----------------------------------
BjuA017309      DS-AKYVTYSCVLPRPG-APHLMTT-----------------------------------
BjuB042050      DS-TKYVTYSCVLPRPG-APHLVTT-----------------------------------
BjuO010363      DS-AKYVTYSCVLPRSG-APHLVTT-----------------------------------
BjuA012577      NTR-----------PKADDN----------------------------------------
BjuB008492      NTR-----------PKADDNQ---------------------------------------
BjuA012575      NTR-----------PKADDN----------------------------------------
BjuA005478      NTR-----------PKADENH---------------------------------------
BjuB023986      NTR-----------PKADDTH---------------------------------------
BjuA044741      NTTGNKRGGGG---SNADASL---------------------------------------
BjuB009816      NTTGNKRGGGG---SNADASL---------------------------------------
BjuB009536      NTTGNKRGGGG---SNADASL---------------------------------------
BjuA041107      NTTGNKRGGGGGGGSNADASL---------------------------------------
BjuA003230      RSLVESLLMKASKELNKEQKL---------------------------------------
BjuB045319      RTLTGPW-----------------------------------------------------
BjuA040338      RTLTGPW-----------------------------------------------------
BjuB007813      SMMIGEFLYPLVEQLEPFFTAKLTGMLLEIDQTELLRVMESPPALREMVKEAIEVLGIRQ
BjuB042240      RTLTCPW-----------------------------------------------------
BjuB008568      ------------------------------------------------------------
BjuB025396      SMVISEQSNKNQTPFGMGL-----------------------------------------
BjuA012644      SHLSLTSLYPPQQPLQAQDAMAHSFNLTASGLA---------------------------
BjuA021448      RTLTGPW-----------------------------------------------------
BjuB047102      RTLTGPW-----------------------------------------------------
BjuA025542      RTESGPW-----------------------------------------------------
BjuA025558      RTESGPWPYPSYVVSRFDHPISVQPQASPLGLWKDEAYEGLIMCNHGFTLNQP-------
BjuA035826      RTSSAPF-----------------------------------------------------
BjuB038400      RTSSAPF-----------------------------------------------------
BjuA014675      RTSSAPF-----------------------------------------------------
BjuA026586      RTSSAPF-----------------------------------------------------
BjuA017316      RTSSASF-----------------------------------------------------
BjuB042043      RASSASF-----------------------------------------------------
BjuA043003      RTSSASF-----------------------------------------------------
BjuO010366      RTSSASF-----------------------------------------------------
BjuA018972      RNPSCPL-----------------------------------------------------
BjuB041699      RNPSCPL-----------------------------------------------------
BjuO002525      EEHNLIFTYVPCQEESDSLFQRYESLENIASALLLVSV----------------------
BjuA028313      RMASAGW-----------------------------------------------------
BjuA025127      RTKSNIQ-----------------------------------------------------
BjuB036793      RTKSDIQ-----------------------------------------------------
BjuA025064      RIRSLEW-----------------------------------------------------
BjuB036859      RIRSLEW-----------------------------------------------------
BjuA037531      RSHSLEW-----------------------------------------------------
BjuB021273      RSLSLEW-----------------------------------------------------
BjuB043752      RSSTAPF-----------------------------------------------------
BjuB049020      RASTAPF-----------------------------------------------------
BjuA006024      SSEPEKRVKSSGNGDDKNKKQGDNETNSTSKLHQLLDTKPRADGVAAR------------
BjuO002133      SSEPEKRVKNSGTGDNKSKNQGDNESNSSSKLHQLLDTKPRADGVAAR------------
BjuB016810      SSEPEKIVS-----IVKNSGTGDNESNSTSKLHQLLDTKPRADAVAAG------------
BjuA040759      RVHGPEAVANLEQNDAG-SKDGEGTD----------------------------------
BjuB040792      RVHGSETVANLEQNAAGGSKDGEGTN----------------------------------
BjuA043791      RVHGPEAVANLEQNADG-SKDGE-------------------------------------
BjuB041950      RVHGPEAVANLEQNDAG-SKDGE-------------------------------------
BjuA018344      SFPSLEGINMDKDDQEP-EAYQPGVTERKVDDTYKNST----------------------
BjuB020302      SFPSLEGINMEKDDQEP-ETCQTVVAETKG------------------------------
BjuA042006      SFPPLEGINMDKDDQEP-DTNQTCFTETKFVS-YKDST----------------------
BjuB041251      SFPPLEGINMDKDDQEP-DTDQTGFIETKFVS-YKDSTLESKTIS---------------
BjuA016969      SFPTLEGVAMDKDEQEPPDPNQTGVAETKADS-YKDSK----------------------
BjuB026592      K-----------------------------------------------------------
BjuA047038      TVRSLEGVNLDGKEQEPETNTRQDVAETTRGS-YNNSA----------------------
BjuO010482      GVPSQEGVDLDKNEQEPETSTRQDVLETTHGS-YNNPA----------------------
BjuB020303      SFPSLEGINMEKDDQEPETCQTLGTIKAMYH-----------------------------
BjuA015229      TIDDELGGFSFQKQCNGSGFVFKEG-----DVSFCLAY----------------------
BjuO000631      TIDDELGGFSFQKQCNGSDFVFKEGQMDHNTISILFNNTDGCN-----------------
                                                                            

BjuA001111      ------------------------------------------------------------
BjuA022725      ------------------------------------------------------------
BjuA031284      IPPYHHGSINNGQDMQQMRG-FNQ------------------------------------
BjuB033496      VPPYHHGSTNNGQDVQQMRGLFNQSRPMME------------------------------
BjuB015428      IPPYHHG-----QDVQQMHG-FNQSHPMEA------------------------------
BjuO010199      IPPYHHGSINNGQDMQQMHG-YN---PMEA------------------------------
BjuB042069      QHHHQQQQQADAQNLQQMTHQFHLFQPNNN------------------------------
BjuO010352      QQHHHHQQQTDAQNLQQMTHQFHLFQPNNNNNNNN-------------------------
BjuA031302      NN-QSRHTMLAAQQFQQLQIQSQKQQ----------------------------------
BjuB033515      NN-QSRHTMLAAQQFQQLQIQSQKQQ----------------------------------
BjuB026462      NNHQSMQTMLAAQQLQQLQIHSQKQQ----------------------------------
BjuB046419      NN-QSMQTILAAQQLQQLQLHSQKQQQHQQ------------------------------
BjuA002828      ------------------------------------------------------------
BjuB040834      ------------------------------------------------------------
BjuA014273      ------------------------------------------------------------
BjuB038543      ------------------------------------------------------------
BjuA008715      ------------------------------------------------------------
BjuB020783      ------------------------------------------------------------
BjuA035384      ------------------------------------------------------------
BjuA035385      ------------------------------------------------------------
BjuB017666      ------------------------------------------------------------
BjuB002172      ------------------------------------------------------------
BjuA036543      ------------------------------------------------------------
BjuA036544      ------------------------------------------------------------
BjuB005843      ------------------------------------------------------------
BjuB007520      ------------------------------------------------------------
BjuA014103      ------------------------------------------------------------
BjuB038364      ------------------------------------------------------------
BjuA040728      ------------------------------------------------------------
BjuB045228      ------------------------------------------------------------
BjuB032115      ------------------------------------------------------------
BjuB047306      ------------------------------------------------------------
BjuA025359      ------------------------------------------------------------
BjuB006374      ------------------------------------------------------------
BjuO002570      ------------------------------------------------------------
BjuA032964      ------------------------------------------------------------
BjuB028673      ------------------------------------------------------------
BjuA027015      ------------------------------------------------------------
BjuB046696      ------------------------------------------------------------
BjuB011393      ------------------------------------------------------------
BjuO011409      ------------------------------------------------------------
BjuO004828      ------------------------------------------------------------
BjuA029457      GFGMATAPSAAGGFGMATAPSAAGGFGMATAPSAAGGFGMATAPSAAGGFGMATAPSAAG
BjuB029839      GLGMKTGHSAAGGFGIETDPSAAGGFGMETDHSAAG------------------------
BjuA026821      ------------------------------------------------------------
BjuB022206      ------------------------------------------------------------
BjuA036326      ------------------------------------------------------------
BjuO004809      ------------------------------------------------------------
BjuA008307      ------------------------------------------------------------
BjuB042879      ------------------------------------------------------------
BjuA024129      ------------------------------------------------------------
BjuB044565      ------------------------------------------------------------
BjuA041305      ------------------------------------------------------------
BjuB013140      ------------------------------------------------------------
BjuB035721      ------------------------------------------------------------
BjuA044794      ------------------------------------------------------------
BjuA041795      ------------------------------------------------------------
BjuB015072      ------------------------------------------------------------
BjuA024436      ------------------------------------------------------------
BjuB037083      ------------------------------------------------------------
BjuA032576      ------------------------------------------------------------
BjuB027387      ------------------------------------------------------------
BjuA046946      ------------------------------------------------------------
BjuB027759      ------------------------------------------------------------
BjuA026652      ------------------------------------------------------------
BjuA034470      ------------------------------------------------------------
BjuA044074      ------------------------------------------------------------
BjuO009504      ------------------------------------------------------------
BjuB048226      ------------------------------------------------------------
BjuA041565      ------------------------------------------------------------
BjuB010770      ------------------------------------------------------------
BjuA010437      ------------------------------------------------------------
BjuB016538      ------------------------------------------------------------
BjuB046236      ------------------------------------------------------------
BjuA031472      ------------------------------------------------------------
BjuB019686      ------------------------------------------------------------
BjuA015073      ------------------------------------------------------------
BjuB042975      ------------------------------------------------------------
BjuB037545      ------------------------------------------------------------
BjuA001569      ------------------------------------------------------------
BjuB039707      ------------------------------------------------------------
BjuA045602      ------------------------------------------------------------
BjuA042224      ------------------------------------------------------------
BjuB037744      ------------------------------------------------------------
BjuA009096      ------------------------------------------------------------
BjuA033921      ------------------------------------------------------------
BjuB006877      ------------------------------------------------------------
BjuA002075      ASEADQLRVQHVSTQDQLADTLTKPLPRTPFQTACSKIGVISVPPF--------------
BjuB023599      ------------------------------------------------------------
BjuA014686      ------------------------------------------------------------
BjuB028919      ------------------------------------------------------------
BjuA017309      ------------------------------------------------------------
BjuB042050      ------------------------------------------------------------
BjuO010363      ------------------------------------------------------------
BjuA012577      ------------------------------------------------------------
BjuB008492      ------------------------------------------------------------
BjuA012575      ------------------------------------------------------------
BjuA005478      ------------------------------------------------------------
BjuB023986      ------------------------------------------------------------
BjuA044741      ------------------------------------------------------------
BjuB009816      ------------------------------------------------------------
BjuB009536      ------------------------------------------------------------
BjuA041107      ------------------------------------------------------------
BjuA003230      ------------------------------------------------------------
BjuB045319      ------------------------------------------------------------
BjuA040338      ------------------------------------------------------------
BjuB007813      KYKELEKEAEELQASFLLHKL---------------------------------------
BjuB042240      ------------------------------------------------------------
BjuB008568      ------------------------------------------------------------
BjuB025396      ------------------------------------------------------------
BjuA012644      ------------------------------------------------------------
BjuA021448      ------------------------------------------------------------
BjuB047102      ------------------------------------------------------------
BjuA025542      ------------------------------------------------------------
BjuA025558      ------------------------------------------------------------
BjuA035826      ------------------------------------------------------------
BjuB038400      ------------------------------------------------------------
BjuA014675      ------------------------------------------------------------
BjuA026586      ------------------------------------------------------------
BjuA017316      ------------------------------------------------------------
BjuB042043      ------------------------------------------------------------
BjuA043003      ------------------------------------------------------------
BjuO010366      ------------------------------------------------------------
BjuA018972      ------------------------------------------------------------
BjuB041699      ------------------------------------------------------------
BjuO002525      ------------------------------------------------------------
BjuA028313      ------------------------------------------------------------
BjuA025127      ------------------------------------------------------------
BjuB036793      ------------------------------------------------------------
BjuA025064      ------------------------------------------------------------
BjuB036859      ------------------------------------------------------------
BjuA037531      ------------------------------------------------------------
BjuB021273      ------------------------------------------------------------
BjuB043752      ------------------------------------------------------------
BjuB049020      ------------------------------------------------------------
BjuA006024      ------------------------------------------------------------
BjuO002133      ------------------------------------------------------------
BjuB016810      ------------------------------------------------------------
BjuA040759      ------------------------------------------------------------
BjuB040792      ------------------------------------------------------------
BjuA043791      ------------------------------------------------------------
BjuB041950      ------------------------------------------------------------
BjuA018344      ------------------------------------------------------------
BjuB020302      ------------------------------------------------------------
BjuA042006      ------------------------------------------------------------
BjuB041251      ------------------------------------------------------------
BjuA016969      ------------------------------------------------------------
BjuB026592      ------------------------------------------------------------
BjuA047038      ------------------------------------------------------------
BjuO010482      ------------------------------------------------------------
BjuB020303      ------------------------------------------------------------
BjuA015229      ------------------------------------------------------------
BjuO000631      ------------------------------------------------------------
                                                                            

BjuA001111      ---------------------------------NRSQFSSQLGNN------KNQQMSTNG
BjuA022725      ----------------------------------CTQFLSQFGNN------KNQQMSTNG
BjuA031284      --------------------------------MSNSQSVSEFLQN---GRLQGLEISSNN
BjuB033496      --------------------------------MSNSQSVSEFLQN---GRLQGLEISSNN
BjuB015428      --------------------------------ISNSQSVSEFLQN---GRLQGLEISSNN
BjuO010199      --------------------------------MSNSQSVSEFLQN---GRLQGLEISSNN
BjuB042069      ------------------QNPQLMHH-ATSNPSGQSHSFAEAMHEDHLGRLQGLDISSCG
BjuO010352      ------------------QNPQLMHHQATSNPSSQSHSFAEAMNEDPLGRLQGLDISSCG
BjuA031302      ----------------------------------QQQ-LHQQQMY----QLQQQRIQQQE
BjuB033515      ----------------------------------QQQQLYQRQL------LQQQRIQQQE
BjuB026462      ---------------------------------QQFQFQQQQQQQ----QFLHHRLGQQE
BjuB046419      -----------------------------QQQQQQFQFQQQQ-IQ----QLLHQRLRQQE
BjuA002828      ----------------------------------------------------QQQQWELN
BjuB040834      ----------------------------------------------------QQQQWELN
BjuA014273      ----------------------------------------------------RQQQWELN
BjuB038543      ----------------------------------------------------QQQQWELN
BjuA008715      ----------------------------------------------------TCATWSCV
BjuB020783      ----------------------------------------------------TCVTWSCV
BjuA035384      ----------------------------------------------------DYVTWPYE
BjuA035385      ----------------------------------------------------DYVTWPYD
BjuB017666      ----------------------------------------------------DYATWPYD
BjuB002172      ----------------------------------------------------ECATWPYD
BjuA036543      ------------------------------------------------------ISTRLN
BjuA036544      ------------------------------------------------------ISTRLN
BjuB005843      ------------------------------------------------------ISTRLN
BjuB007520      ------------------------------------------------------ISTRLN
BjuA014103      -------------------------IC--SNTLSGPESD-------------DFLVSQFN
BjuB038364      -------------------------IC--SHTLSGPESD-------------DFLVSQMN
BjuA040728      -------------------------IC--QNPLTGLESD-------------DFLVNQMN
BjuB045228      -------------------------VC--PNPLTGPESD-------------DFLVNQMN
BjuB032115      -------------------------IC--PNPLTGPEPD-------------DFLVNQMN
BjuB047306      -------------------------TC--PNPLTGPEPD-------------DFLVNQMN
BjuA025359      ------------------GGGDQIAGCGFDDRTAGINCDGYYD---------DMMMSGVN
BjuB006374      ------------------GGVDQIDGCGFDDRTAGIHCDGYYD---------DMMMSGVN
BjuO002570      ------------------GGVDLIDGCGFDDRTVGINSDGYYD---------D-MMSGVN
BjuA032964      --------------------VDQIDGCGFDDRTVGINCDGYYD---------D-MMSGVN
BjuB028673      -------------------GVDQIDGCGFDDRTVGINCDGYYD---------D-IMSGVN
BjuA027015      -------------------------SFEMETGQGGGLVDYGGG---GGGGGGGFYDGVMN
BjuB046696      -------------------------SFEMETGQGGGLIDFGGG---GGGG---FYDGVMS
BjuB011393      -------------------------GFWMEKGQGGGGVGYVS----GGGG---FYDGVN-
BjuO011409      -------------------------GFWMETGQGGGVIGYGG----GGGG---FYDGVMN
BjuO004828      -------------------------AFWMETGQGG-AIGYGHR---GGGG---FYDGVMN
BjuA029457      GFGMENAPSAAAGGFEMETGYTAAGGFGMEAGQGGGGGFYDDGWSSGGGGE--FFDGAMD
BjuB029839      -------------GFEMETGHSVVGGFGMETGQGG-VTDYGGGGSGGGGGG--YYDGAMN
BjuA026821      ------------------------------QALDIPEI--------------------QN
BjuB022206      ------------------------------QALDIPEIP----------------DSMQN
BjuA036326      ------------------------------QALDIPEI---------------------N
BjuO004809      ------------------------------QALDIPEI---------------------N
BjuA008307      ------------------------------------------------------------
BjuB042879      ------------------------------------------------------------
BjuA024129      ------------------------------------------------------------
BjuB044565      ------------------------------------------------------------
BjuA041305      ---------------------------------------------------------SSS
BjuB013140      ---------------------------------------------------------SPS
BjuB035721      ---------------------------------------------------------SSS
BjuA044794      ---------------------------------------------------------SSS
BjuA041795      ---------------------------------------------------------SSS
BjuB015072      ---------------------------------------------------------SSS
BjuA024436      ------------------------------------------------------------
BjuB037083      ------------------------------------------------------------
BjuA032576      ---------------------------------------------------------SE-
BjuB027387      ------------------------------------------------------------
BjuA046946      ------------------------------------------------------------
BjuB027759      ------------------------------------------------------------
BjuA026652      ---------------------------------------------------------SNS
BjuA034470      ---------------------------------------------------------SNS
BjuA044074      ---------------------------------------------------------SNS
BjuO009504      ---------------------------------------------------------SNS
BjuB048226      ---------------------------------------------------------SNA
BjuA041565      ------------------------------------------------------------
BjuB010770      ------------------------------------------------------------
BjuA010437      ---------------------------------YSIPFDRTLMG---------TSQPNLN
BjuB016538      ---------------------------------YSIPFDRTLMMD--------SSQPNLN
BjuB046236      ---------------------------------MGMPVNNTPRI------------PSTT
BjuA031472      ---------------------------------NRMPLTGNSRMGGSSCIPPFQPQSNPN
BjuB019686      ----------------------------------RMPLTGNSRMA-SSCIPPFQPQSNLN
BjuA015073      ----------------------------------QVSTVSNPSET--------SDSVDTS
BjuB042975      ----------------------------------QVSTISNPSET--------SDSVDTS
BjuB037545      ----------------------------------RVSRVSNPSET--------SNSLDTS
BjuA001569      ------------------------------------------------------SINDRD
BjuB039707      ------------------------------------------------------SINDRN
BjuA045602      ------------------------------------------------------SINDRV
BjuA042224      ------------------------------------------------------SINDRN
BjuB037744      ------------------------------------------------------SINDRN
BjuA009096      ------------------------------------------------------DITRQY
BjuA033921      ------------------------------------------------------------
BjuB006877      ------------------------------------------------------------
BjuA002075      ------------------------------------------------------------
BjuB023599      ------------------------------------------------------------
BjuA014686      ------------------------------------------------------------
BjuB028919      ------------------------------------------------------------
BjuA017309      ------------------------------------------------------------
BjuB042050      ------------------------------------------------------------
BjuO010363      ------------------------------------------------------------
BjuA012577      ------------------------------------------------------------
BjuB008492      ------------------------------------------------------------
BjuA012575      ------------------------------------------------------------
BjuA005478      ------------------------------------------------------------
BjuB023986      ------------------------------------------------------------
BjuA044741      ------------------------------------------------------------
BjuB009816      ------------------------------------------------------------
BjuB009536      ------------------------------------------------------------
BjuA041107      ------------------------------------------------------------
BjuA003230      ------------------------------------------------------------
BjuB045319      ------------------------------------------------------------
BjuA040338      ------------------------------------------------------------
BjuB007813      ------------------------------------------------------------
BjuB042240      ------------------------------------------------------------
BjuB008568      ------------------------------------------------------------
BjuB025396      ------------------------------------------------------------
BjuA012644      ------------------------------------------------------------
BjuA021448      ------------------------------------------------------------
BjuB047102      ------------------------------------------------------------
BjuA025542      ------------------------------------------------------------
BjuA025558      ------------------------------------------------------------
BjuA035826      ------------------------------------------------------------
BjuB038400      ------------------------------------------------------------
BjuA014675      ------------------------------------------------------------
BjuA026586      ------------------------------------------------------------
BjuA017316      ------------------------------------------------------------
BjuB042043      ------------------------------------------------------------
BjuA043003      ------------------------------------------------------------
BjuO010366      ------------------------------------------------------------
BjuA018972      ------------------------------------------------------------
BjuB041699      ------------------------------------------------------------
BjuO002525      ------------------------------------------------------------
BjuA028313      ------------------------------------------------------------
BjuA025127      ------------------------------------------------------------
BjuB036793      ------------------------------------------------------------
BjuA025064      ------------------------------------------------------------
BjuB036859      ------------------------------------------------------------
BjuA037531      ------------------------------------------------------------
BjuB021273      ------------------------------------------------------------
BjuB043752      ------------------------------------------------------------
BjuB049020      ------------------------------------------------------------
BjuA006024      ------------------------------------------------------------
BjuO002133      ------------------------------------------------------------
BjuB016810      ------------------------------------------------------------
BjuA040759      ------------------------------------------------------------
BjuB040792      ------------------------------------------------------------
BjuA043791      ------------------------------------------------------------
BjuB041950      ------------------------------------------------------------
BjuA018344      ------------------------------------------------------------
BjuB020302      ------------------------------------------------------------
BjuA042006      ------------------------------------------------------------
BjuB041251      ------------------------------------------------------------
BjuA016969      ------------------------------------------------------------
BjuB026592      ------------------------------------------------------------
BjuA047038      ------------------------------------------------------------
BjuO010482      ------------------------------------------------------------
BjuB020303      ------------------------------------------------------------
BjuA015229      ------------------------------------------------------------
BjuO000631      ----------------------------------------------------VATRNMMC
                                                                            

BjuA001111      QPSSFMDFN-------KRG-----------------------------------------
BjuA022725      QPS-FLDFT-------KRG-----------------------------------------
BjuA031284      -SSSLVKSEGPSLSGSESSSAY--------------------------------------
BjuB033496      NSSSLVKSEGPSLSASESSSAY--------------------------------------
BjuB015428      NSSSLVKSEGPSLSASESSSAY--------------------------------------
BjuO010199      NSSSLVKSEGPSLSASESSSAY--------------------------------------
BjuB042069      RGSNFGRSD----TVSESSSTM--------------------------------------
BjuO010352      RGSNFGRSD----TVSESSSTM--------------------------------------
BjuA031302      QQSGVTELRRPMSSSGLKESVTS-DPEATLTKD---------------------------
BjuB033515      QQGGVTELKGPLSSSGLKESVTSPELEAPSTKD---------------------------
BjuB026462      QQNGSAEMRK------HNES----------------------------------------
BjuB046419      QQNGSAEMRKQKPFNGQNES----------------------------------------
BjuA002828      NRRMIMYEQNPSTII---------------------------------------------
BjuB040834      NRRMIMSEQNSSSII---------------------------------------------
BjuA014273      NRRMIMTEQNPSTIMD-HMIYISK------------------------------------
BjuB038543      NRRRSMTERNPSSIIDHHMIYISK------------------------------------
BjuA008715      NSTVVTVHQNPSMLRDHVI-----------------------------------------
BjuB020783      DSTVVTVHQNPSMITEHVI-----------------------------------------
BjuA035384      ENTRVTVQHDPSVITNHIIL----------------------------------------
BjuA035385      ENTRVTVQHDPSVITNHIIL----------------------------------------
BjuB017666      KSPVVTVQHDPSVVTNHIML----------------------------------------
BjuB002172      NSTVVTVQQEPSAVTNHVIV----------------------------------------
BjuA036543      YISKL-------------------------------------------------------
BjuA036544      YISKLMI-----------------------------------------------------
BjuB005843      YITKLII-----------------------------------------------------
BjuB007520      YIAKLGF-----------------------------------------------------
BjuA014103      -MNMFY-MNQPLMASSDALLY---------------------------------------
BjuB038364      -MNMFY-MNQPLMASSDALLY---------------------------------------
BjuA040728      -MNMFHMMNQPLMASSDALLY---------------------------------------
BjuB045228      -MNMFHMMNQPLMASSDALLY---------------------------------------
BjuB032115      -MNMFSMNHQPLMASSDALLY---------------------------------------
BjuB047306      -MNMFCMN-QPLMASSDALLY---------------------------------------
BjuA025359      HWGGSVYTNQPIMAND-INMY---------------------------------------
BjuB006374      HWGGSVYSNQPIMAND-INMY---------------------------------------
BjuO002570      HWGGSVYSNQPIMAND-VNLY---------------------------------------
BjuA032964      PWGGSVYSNQPIMANDMMNMY---------------------------------------
BjuB028673      PWGGSVYSNQPIMANDMMNMY---------------------------------------
BjuA027015      TLNLGFYNQP-IMASASTA-GDVFNC----------------------------------
BjuB046696      TLNLGFYNQP-IMASASTA-GDVFNCRQALYNFKFEGNSSLSTHIQHNPCAKFEVVFV--
BjuB011393      ---LGFYNQQ-LMASACPVPADVFNCC---------------------------------
BjuO011409      PLNLGFYNQT-LMGSASTVPADVFNCC---------------------------------
BjuO004828      PLNIGFYNQT-IMGSASTAHADVFNCC---------------------------------
BjuA029457      PFDLGFYDEPPNMASGSTGVGDVLNRW---------------------------------
BjuB029839      TLNLGFYDQPPNMASASTGVGDVPNCW---------------------------------
BjuA026821      PWQIPCPIMQTNHG----FC----------------------------------------
BjuB022206      PWQVPCPIMQTNHG----FC----------------------------------------
BjuA036326      PWQVSCPMQPIRASADMFDC----------------------------------------
BjuO004809      PWQVSCPMQPIRASADMFDC----------------------------------------
BjuA008307      -------PFS-CFRDDIIPIE---------------------------------------
BjuB042879      -------PFS-CFRDDIIPIE---------------------------------------
BjuA024129      -------PFS-CFRDDIIPIE---------------------------------------
BjuB044565      -------PFS-CFRDDIIPI----------------------------------------
BjuA041305      LDHELDQDFS-CITNDPRTHHPS-------------------------------------
BjuB013140      SDHDLDQDFS-CITDDPRTHYPS-------------------------------------
BjuB035721      LDHDLGQDMS-SITDDPRTHHPS-------------------------------------
BjuA044794      ----LDQDFS-SITDG--THQPS-------------------------------------
BjuA041795      ----LDHDLDQDFSSEPCEHLWLP------------------------------------
BjuB015072      ----LDQDFS-CITNDPRTHHPSS------------------------------------
BjuA024436      ------------------------------------------------------------
BjuB037083      ------------------------------------------------------------
BjuA032576      ------------------------------------------------------------
BjuB027387      ------------------------------------------------------------
BjuA046946      ------------------------------------------------------------
BjuB027759      ------------------------------------------------------------
BjuA026652      ------RSDSNQMGRDFELC----------------------------------------
BjuA034470      ------RSDSNQMGRDFELC----------------------------------------
BjuA044074      ------RSDSNHMGRDFELC----------------------------------------
BjuO009504      ------RSDSNHMGRDFELC----------------------------------------
BjuB048226      ------RSGSDQKGRDFELC----------------------------------------
BjuA041565      ------------------------------------------------------------
BjuB010770      ------------------------------------------------------------
BjuA010437      Q---TDMIPNQISENDSFASNSVVSLEA------------SCNAFEAT-SWICDK-----
BjuB016538      Q---PDMIPNQRLENGDFASNMVVTSQT------------SCNAFETLPHWNLEAEKNKP
BjuB046236      G---AGLAPNQRVEVNREGTPNLFAATN------------QKNLYESMPHWNHKH-----
BjuA031472      MGGLTTTILSPRLENTFIPTPSLNSQTNSHLQRIRPTQTHHAAPTTNPYGWTTESQNDST
BjuB019686      MGGLP-TILSPRLENSFIPTPSLNSQTNPHLQRIRNTQTHHPGPTTNSYGWNTETSNDSA
BjuA015073      IRVTTSEISS-GNKNKALTGCKMNRTESMR----------RVASLEHLQKRIRSVGDQYY
BjuB042975      IQVTTPEIISSGSKNKALVGCKMNRTESMR----------RVASLEHLQKRIRSVGDQ--
BjuB037545      SQVTTPEISSSSNKSKALIGCKMNRTESMR----------RVASLEHLQKRIRSVGDK--
BjuA001569      ANHL---RGETSNRTN-TFFGR--------------------------------------
BjuB039707      VNHL---RGETSNRTN-TFFGR--------------------------------------
BjuA045602      VNHL---RGETLNRTN-AFFGR--------------------------------------
BjuA042224      LNHHHHLRGETSSRTN-TFFGR--------------------------------------
BjuB037744      LNHP---RGETSTRTTSTFFGR--------------------------------------
BjuA009096      LHQP-------------TW-----------------------------------------
BjuA033921      ------------------------------------------------------------
BjuB006877      ------------------------------------------------------------
BjuA002075      ------------------------------------------------------------
BjuB023599      ------------------------------------------------------------
BjuA014686      ------------------------------------------------------------
BjuB028919      ------------------------------------------------------------
BjuA017309      ------------------------------------------------------------
BjuB042050      ------------------------------------------------------------
BjuO010363      ------------------------------------------------------------
BjuA012577      ------------------------------------------------------------
BjuB008492      ------------------------------------------------------------
BjuA012575      ------------------------------------------------------------
BjuA005478      ------------------------------------------------------------
BjuB023986      ------------------------------------------------------------
BjuA044741      ------------------------------------------------------------
BjuB009816      ------------------------------------------------------------
BjuB009536      ------------------------------------------------------------
BjuA041107      ------------------------------------------------------------
BjuA003230      ------------------------------------------------------------
BjuB045319      ------------------------------------------------------------
BjuA040338      ------------------------------------------------------------
BjuB007813      ------------------------------------------------------------
BjuB042240      ------------------------------------------------------------
BjuB008568      ------------------------------------------------------------
BjuB025396      ------------------------------------------------------------
BjuA012644      ------------------------------------------------------------
BjuA021448      ------------------------------------------------------------
BjuB047102      ------------------------------------------------------------
BjuA025542      ------------------------------------------------------------
BjuA025558      ------------------------------------------------------------
BjuA035826      ------------------------------------------------------------
BjuB038400      ------------------------------------------------------------
BjuA014675      ------------------------------------------------------------
BjuA026586      ------------------------------------------------------------
BjuA017316      ------------------------------------------------------------
BjuB042043      ------------------------------------------------------------
BjuA043003      ------------------------------------------------------------
BjuO010366      ------------------------------------------------------------
BjuA018972      ------------------------------------------------------------
BjuB041699      ------------------------------------------------------------
BjuO002525      ------------------------------------------------------------
BjuA028313      ------------------------------------------------------------
BjuA025127      ------------------------------------------------------------
BjuB036793      ------------------------------------------------------------
BjuA025064      ------------------------------------------------------------
BjuB036859      ------------------------------------------------------------
BjuA037531      ------------------------------------------------------------
BjuB021273      ------------------------------------------------------------
BjuB043752      ------------------------------------------------------------
BjuB049020      ------------------------------------------------------------
BjuA006024      ------------------------------------------------------------
BjuO002133      ------------------------------------------------------------
BjuB016810      ------------------------------------------------------------
BjuA040759      ------------------------------------------------------------
BjuB040792      ------------------------------------------------------------
BjuA043791      ------------------------------------------------------------
BjuB041950      ------------------------------------------------------------
BjuA018344      ------------------------------------------------------------
BjuB020302      ------------------------------------------------------------
BjuA042006      ------------------------------------------------------------
BjuB041251      ------------------------------------------------------------
BjuA016969      ------------------------------------------------------------
BjuB026592      ------------------------------------------------------------
BjuA047038      ------------------------------------------------------------
BjuO010482      ------------------------------------------------------------
BjuB020303      ------------------------------------------------------------
BjuA015229      ------------------------------------------------------------
BjuO000631      EVARVECEEGKTLQEPVHSFVPHSPPFSR-------------------------------
                                                                            

BjuA001111      ------------------------------------------------------------
BjuA022725      ------------------------------------------------------------
BjuA031284      ------------------------------------------------------------
BjuB033496      ------------------------------------------------------------
BjuB015428      ------------------------------------------------------------
BjuO010199      ------------------------------------------------------------
BjuB042069      ------------------------------------------------------------
BjuO010352      ------------------------------------------------------------
BjuA031302      ------------------------------------------------------------
BjuB033515      ------------------------------------------------------------
BjuB026462      ------------------------------------------------------------
BjuB046419      ------------------------------------------------------------
BjuA002828      ------------------------------------------------------------
BjuB040834      ------------------------------------------------------------
BjuA014273      ------------------------------------------------------------
BjuB038543      ------------------------------------------------------------
BjuA008715      ------------------------------------------------------------
BjuB020783      ------------------------------------------------------------
BjuA035384      ------------------------------------------------------------
BjuA035385      ------------------------------------------------------------
BjuB017666      ------------------------------------------------------------
BjuB002172      ------------------------------------------------------------
BjuA036543      ------------------------------------------------------------
BjuA036544      ------------------------------------------------------------
BjuB005843      ------------------------------------------------------------
BjuB007520      ------------------------------------------------------------
BjuA014103      ------------------------------------------------------------
BjuB038364      ------------------------------------------------------------
BjuA040728      ------------------------------------------------------------
BjuB045228      ------------------------------------------------------------
BjuB032115      ------------------------------------------------------------
BjuB047306      ------------------------------------------------------------
BjuA025359      ------------------------------------------------------------
BjuB006374      ------------------------------------------------------------
BjuO002570      ------------------------------------------------------------
BjuA032964      ------------------------------------------------------------
BjuB028673      ------------------------------------------------------------
BjuA027015      ------------------------------------------------------------
BjuB046696      ------------------------------------------------------------
BjuB011393      ------------------------------------------------------------
BjuO011409      ------------------------------------------------------------
BjuO004828      ------------------------------------------------------------
BjuA029457      ------------------------------------------------------------
BjuB029839      ------------------------------------------------------------
BjuA026821      ------------------------------------------------------------
BjuB022206      ------------------------------------------------------------
BjuA036326      ------------------------------------------------------------
BjuO004809      ------------------------------------------------------------
BjuA008307      ------------------------------------------------------------
BjuB042879      ------------------------------------------------------------
BjuA024129      ------------------------------------------------------------
BjuB044565      ------------------------------------------------------------
BjuA041305      ------------------------------------------------------------
BjuB013140      ------------------------------------------------------------
BjuB035721      ------------------------------------------------------------
BjuA044794      ------------------------------------------------------------
BjuA041795      ------------------------------------------------------------
BjuB015072      ------------------------------------------------------------
BjuA024436      ------------------------------------------------------------
BjuB037083      ------------------------------------------------------------
BjuA032576      ------------------------------------------------------------
BjuB027387      ------------------------------------------------------------
BjuA046946      ------------------------------------------------------------
BjuB027759      ------------------------------------------------------------
BjuA026652      ------------------------------------------------------------
BjuA034470      ------------------------------------------------------------
BjuA044074      ------------------------------------------------------------
BjuO009504      ------------------------------------------------------------
BjuB048226      ------------------------------------------------------------
BjuA041565      ------------------------------------------------------------
BjuB010770      ------------------------------------------------------------
BjuA010437      ------------------------------------------------------------
BjuB016538      QE----------------------------------------------------------
BjuB046236      ------------------------------------------------------------
BjuA031472      WPKKCVD-----------------------------------------------------
BjuB019686      WPKKCVD-----------------------------------------------------
BjuA015073      FYFCFPLVFNLSPPSGLSCEYYQGNRNTHITSEPEDSSNGYKCCDSFISHTSLFASLIIS
BjuB042975      ------------------------------------------------------------
BjuB037545      ------------------------------------------------------------
BjuA001569      ------------------------------------------------------------
BjuB039707      ------------------------------------------------------------
BjuA045602      ------------------------------------------------------------
BjuA042224      ------------------------------------------------------------
BjuB037744      ------------------------------------------------------------
BjuA009096      ------------------------------------------------------------
BjuA033921      ------------------------------------------------------------
BjuB006877      ------------------------------------------------------------
BjuA002075      ------------------------------------------------------------
BjuB023599      ------------------------------------------------------------
BjuA014686      ------------------------------------------------------------
BjuB028919      ------------------------------------------------------------
BjuA017309      ------------------------------------------------------------
BjuB042050      ------------------------------------------------------------
BjuO010363      ------------------------------------------------------------
BjuA012577      ------------------------------------------------------------
BjuB008492      ------------------------------------------------------------
BjuA012575      ------------------------------------------------------------
BjuA005478      ------------------------------------------------------------
BjuB023986      ------------------------------------------------------------
BjuA044741      ------------------------------------------------------------
BjuB009816      ------------------------------------------------------------
BjuB009536      ------------------------------------------------------------
BjuA041107      ------------------------------------------------------------
BjuA003230      ------------------------------------------------------------
BjuB045319      ------------------------------------------------------------
BjuA040338      ------------------------------------------------------------
BjuB007813      ------------------------------------------------------------
BjuB042240      ------------------------------------------------------------
BjuB008568      ------------------------------------------------------------
BjuB025396      ------------------------------------------------------------
BjuA012644      ------------------------------------------------------------
BjuA021448      ------------------------------------------------------------
BjuB047102      ------------------------------------------------------------
BjuA025542      ------------------------------------------------------------
BjuA025558      ------------------------------------------------------------
BjuA035826      ------------------------------------------------------------
BjuB038400      ------------------------------------------------------------
BjuA014675      ------------------------------------------------------------
BjuA026586      ------------------------------------------------------------
BjuA017316      ------------------------------------------------------------
BjuB042043      ------------------------------------------------------------
BjuA043003      ------------------------------------------------------------
BjuO010366      ------------------------------------------------------------
BjuA018972      ------------------------------------------------------------
BjuB041699      ------------------------------------------------------------
BjuO002525      ------------------------------------------------------------
BjuA028313      ------------------------------------------------------------
BjuA025127      ------------------------------------------------------------
BjuB036793      ------------------------------------------------------------
BjuA025064      ------------------------------------------------------------
BjuB036859      ------------------------------------------------------------
BjuA037531      ------------------------------------------------------------
BjuB021273      ------------------------------------------------------------
BjuB043752      ------------------------------------------------------------
BjuB049020      ------------------------------------------------------------
BjuA006024      ------------------------------------------------------------
BjuO002133      ------------------------------------------------------------
BjuB016810      ------------------------------------------------------------
BjuA040759      ------------------------------------------------------------
BjuB040792      ------------------------------------------------------------
BjuA043791      ------------------------------------------------------------
BjuB041950      ------------------------------------------------------------
BjuA018344      ------------------------------------------------------------
BjuB020302      ------------------------------------------------------------
BjuA042006      ------------------------------------------------------------
BjuB041251      ------------------------------------------------------------
BjuA016969      ------------------------------------------------------------
BjuB026592      ------------------------------------------------------------
BjuA047038      ------------------------------------------------------------
BjuO010482      ------------------------------------------------------------
BjuB020303      ------------------------------------------------------------
BjuA015229      ------------------------------------------------------------
BjuO000631      ------------------------------------------------------------
                                                                            

BjuA001111      ------------------------------------------------------------
BjuA022725      ------------------------------------------------------------
BjuA031284      ------------------------------------------------------------
BjuB033496      ------------------------------------------------------------
BjuB015428      ------------------------------------------------------------
BjuO010199      ------------------------------------------------------------
BjuB042069      ------------------------------------------------------------
BjuO010352      ------------------------------------------------------------
BjuA031302      ------------------------------------------------------------
BjuB033515      ------------------------------------------------------------
BjuB026462      ------------------------------------------------------------
BjuB046419      ------------------------------------------------------------
BjuA002828      ------------------------------------------------------------
BjuB040834      ------------------------------------------------------------
BjuA014273      ------------------------------------------------------------
BjuB038543      ------------------------------------------------------------
BjuA008715      ------------------------------------------------------------
BjuB020783      ------------------------------------------------------------
BjuA035384      ------------------------------------------------------------
BjuA035385      ------------------------------------------------------------
BjuB017666      ------------------------------------------------------------
BjuB002172      ------------------------------------------------------------
BjuA036543      ------------------------------------------------------------
BjuA036544      ------------------------------------------------------------
BjuB005843      ------------------------------------------------------------
BjuB007520      ------------------------------------------------------------
BjuA014103      ------------------------------------------------------------
BjuB038364      ------------------------------------------------------------
BjuA040728      ------------------------------------------------------------
BjuB045228      ------------------------------------------------------------
BjuB032115      ------------------------------------------------------------
BjuB047306      ------------------------------------------------------------
BjuA025359      ------------------------------------------------------------
BjuB006374      ------------------------------------------------------------
BjuO002570      ------------------------------------------------------------
BjuA032964      ------------------------------------------------------------
BjuB028673      ------------------------------------------------------------
BjuA027015      ------------------------------------------------------------
BjuB046696      ------------------------------------------------------------
BjuB011393      ------------------------------------------------------------
BjuO011409      ------------------------------------------------------------
BjuO004828      ------------------------------------------------------------
BjuA029457      ------------------------------------------------------------
BjuB029839      ------------------------------------------------------------
BjuA026821      ------------------------------------------------------------
BjuB022206      ------------------------------------------------------------
BjuA036326      ------------------------------------------------------------
BjuO004809      ------------------------------------------------------------
BjuA008307      ------------------------------------------------------------
BjuB042879      ------------------------------------------------------------
BjuA024129      ------------------------------------------------------------
BjuB044565      ------------------------------------------------------------
BjuA041305      ------------------------------------------------------------
BjuB013140      ------------------------------------------------------------
BjuB035721      ------------------------------------------------------------
BjuA044794      ------------------------------------------------------------
BjuA041795      ------------------------------------------------------------
BjuB015072      ------------------------------------------------------------
BjuA024436      ------------------------------------------------------------
BjuB037083      ------------------------------------------------------------
BjuA032576      ------------------------------------------------------------
BjuB027387      ------------------------------------------------------------
BjuA046946      ------------------------------------------------------------
BjuB027759      ------------------------------------------------------------
BjuA026652      ------------------------------------------------------------
BjuA034470      ------------------------------------------------------------
BjuA044074      ------------------------------------------------------------
BjuO009504      ------------------------------------------------------------
BjuB048226      ------------------------------------------------------------
BjuA041565      ------------------------------------------------------------
BjuB010770      ------------------------------------------------------------
BjuA010437      ------------------------------------------------------------
BjuB016538      ------------------------------------------------------------
BjuB046236      ------------------------------------------------------------
BjuA031472      ------------------------------------------------------------
BjuB019686      ------------------------------------------------------------
BjuA015073      LFLLLRLLHCDDSTKHPFSSGGSTGTEEKVTNLYNALFGLGVPELAVVAGVVALLFGPKK
BjuB042975      ------------------------------------------------------------
BjuB037545      ------------------------------------------------------------
BjuA001569      ------------------------------------------------------------
BjuB039707      ------------------------------------------------------------
BjuA045602      ------------------------------------------------------------
BjuA042224      ------------------------------------------------------------
BjuB037744      ------------------------------------------------------------
BjuA009096      ------------------------------------------------------------
BjuA033921      ------------------------------------------------------------
BjuB006877      ------------------------------------------------------------
BjuA002075      ------------------------------------------------------------
BjuB023599      ------------------------------------------------------------
BjuA014686      ------------------------------------------------------------
BjuB028919      ------------------------------------------------------------
BjuA017309      ------------------------------------------------------------
BjuB042050      ------------------------------------------------------------
BjuO010363      ------------------------------------------------------------
BjuA012577      ------------------------------------------------------------
BjuB008492      ------------------------------------------------------------
BjuA012575      ------------------------------------------------------------
BjuA005478      ------------------------------------------------------------
BjuB023986      ------------------------------------------------------------
BjuA044741      ------------------------------------------------------------
BjuB009816      ------------------------------------------------------------
BjuB009536      ------------------------------------------------------------
BjuA041107      ------------------------------------------------------------
BjuA003230      ------------------------------------------------------------
BjuB045319      ------------------------------------------------------------
BjuA040338      ------------------------------------------------------------
BjuB007813      ------------------------------------------------------------
BjuB042240      ------------------------------------------------------------
BjuB008568      ------------------------------------------------------------
BjuB025396      ------------------------------------------------------------
BjuA012644      ------------------------------------------------------------
BjuA021448      ------------------------------------------------------------
BjuB047102      ------------------------------------------------------------
BjuA025542      ------------------------------------------------------------
BjuA025558      ------------------------------------------------------------
BjuA035826      ------------------------------------------------------------
BjuB038400      ------------------------------------------------------------
BjuA014675      ------------------------------------------------------------
BjuA026586      ------------------------------------------------------------
BjuA017316      ------------------------------------------------------------
BjuB042043      ------------------------------------------------------------
BjuA043003      ------------------------------------------------------------
BjuO010366      ------------------------------------------------------------
BjuA018972      ------------------------------------------------------------
BjuB041699      ------------------------------------------------------------
BjuO002525      ------------------------------------------------------------
BjuA028313      ------------------------------------------------------------
BjuA025127      ------------------------------------------------------------
BjuB036793      ------------------------------------------------------------
BjuA025064      ------------------------------------------------------------
BjuB036859      ------------------------------------------------------------
BjuA037531      ------------------------------------------------------------
BjuB021273      ------------------------------------------------------------
BjuB043752      ------------------------------------------------------------
BjuB049020      ------------------------------------------------------------
BjuA006024      ------------------------------------------------------------
BjuO002133      ------------------------------------------------------------
BjuB016810      ------------------------------------------------------------
BjuA040759      ------------------------------------------------------------
BjuB040792      ------------------------------------------------------------
BjuA043791      ------------------------------------------------------------
BjuB041950      ------------------------------------------------------------
BjuA018344      ------------------------------------------------------------
BjuB020302      ------------------------------------------------------------
BjuA042006      ------------------------------------------------------------
BjuB041251      ------------------------------------------------------------
BjuA016969      ------------------------------------------------------------
BjuB026592      ------------------------------------------------------------
BjuA047038      ------------------------------------------------------------
BjuO010482      ------------------------------------------------------------
BjuB020303      ------------------------------------------------------------
BjuA015229      ------------------------------------------------------------
BjuO000631      ------------------------------------------------------------
                                                                            

BjuA001111      -------------------------
BjuA022725      -------------------------
BjuA031284      -------------------------
BjuB033496      -------------------------
BjuB015428      -------------------------
BjuO010199      -------------------------
BjuB042069      -------------------------
BjuO010352      -------------------------
BjuA031302      -------------------------
BjuB033515      -------------------------
BjuB026462      -------------------------
BjuB046419      -------------------------
BjuA002828      -------------------------
BjuB040834      -------------------------
BjuA014273      -------------------------
BjuB038543      -------------------------
BjuA008715      -------------------------
BjuB020783      -------------------------
BjuA035384      -------------------------
BjuA035385      -------------------------
BjuB017666      -------------------------
BjuB002172      -------------------------
BjuA036543      -------------------------
BjuA036544      -------------------------
BjuB005843      -------------------------
BjuB007520      -------------------------
BjuA014103      -------------------------
BjuB038364      -------------------------
BjuA040728      -------------------------
BjuB045228      -------------------------
BjuB032115      -------------------------
BjuB047306      -------------------------
BjuA025359      -------------------------
BjuB006374      -------------------------
BjuO002570      -------------------------
BjuA032964      -------------------------
BjuB028673      -------------------------
BjuA027015      -------------------------
BjuB046696      -------------------------
BjuB011393      -------------------------
BjuO011409      -------------------------
BjuO004828      -------------------------
BjuA029457      -------------------------
BjuB029839      -------------------------
BjuA026821      -------------------------
BjuB022206      -------------------------
BjuA036326      -------------------------
BjuO004809      -------------------------
BjuA008307      -------------------------
BjuB042879      -------------------------
BjuA024129      -------------------------
BjuB044565      -------------------------
BjuA041305      -------------------------
BjuB013140      -------------------------
BjuB035721      -------------------------
BjuA044794      -------------------------
BjuA041795      -------------------------
BjuB015072      -------------------------
BjuA024436      -------------------------
BjuB037083      -------------------------
BjuA032576      -------------------------
BjuB027387      -------------------------
BjuA046946      -------------------------
BjuB027759      -------------------------
BjuA026652      -------------------------
BjuA034470      -------------------------
BjuA044074      -------------------------
BjuO009504      -------------------------
BjuB048226      -------------------------
BjuA041565      -------------------------
BjuB010770      -------------------------
BjuA010437      -------------------------
BjuB016538      -------------------------
BjuB046236      -------------------------
BjuA031472      -------------------------
BjuB019686      -------------------------
BjuA015073      LPEIGKTVKSFQQVLIIDTDRTWTF
BjuB042975      -------------------------
BjuB037545      -------------------------
BjuA001569      -------------------------
BjuB039707      -------------------------
BjuA045602      -------------------------
BjuA042224      -------------------------
BjuB037744      -------------------------
BjuA009096      -------------------------
BjuA033921      -------------------------
BjuB006877      -------------------------
BjuA002075      -------------------------
BjuB023599      -------------------------
BjuA014686      -------------------------
BjuB028919      -------------------------
BjuA017309      -------------------------
BjuB042050      -------------------------
BjuO010363      -------------------------
BjuA012577      -------------------------
BjuB008492      -------------------------
BjuA012575      -------------------------
BjuA005478      -------------------------
BjuB023986      -------------------------
BjuA044741      -------------------------
BjuB009816      -------------------------
BjuB009536      -------------------------
BjuA041107      -------------------------
BjuA003230      -------------------------
BjuB045319      -------------------------
BjuA040338      -------------------------
BjuB007813      -------------------------
BjuB042240      -------------------------
BjuB008568      -------------------------
BjuB025396      -------------------------
BjuA012644      -------------------------
BjuA021448      -------------------------
BjuB047102      -------------------------
BjuA025542      -------------------------
BjuA025558      -------------------------
BjuA035826      -------------------------
BjuB038400      -------------------------
BjuA014675      -------------------------
BjuA026586      -------------------------
BjuA017316      -------------------------
BjuB042043      -------------------------
BjuA043003      -------------------------
BjuO010366      -------------------------
BjuA018972      -------------------------
BjuB041699      -------------------------
BjuO002525      -------------------------
BjuA028313      -------------------------
BjuA025127      -------------------------
BjuB036793      -------------------------
BjuA025064      -------------------------
BjuB036859      -------------------------
BjuA037531      -------------------------
BjuB021273      -------------------------
BjuB043752      -------------------------
BjuB049020      -------------------------
BjuA006024      -------------------------
BjuO002133      -------------------------
BjuB016810      -------------------------
BjuA040759      -------------------------
BjuB040792      -------------------------
BjuA043791      -------------------------
BjuB041950      -------------------------
BjuA018344      -------------------------
BjuB020302      -------------------------
BjuA042006      -------------------------
BjuB041251      -------------------------
BjuA016969      -------------------------
BjuB026592      -------------------------
BjuA047038      -------------------------
BjuO010482      -------------------------
BjuB020303      -------------------------
BjuA015229      -------------------------
BjuO000631      -------------------------
                                         
