# Supplementary material for: Genome-wide systematic characterization of bZIP transcription factors and their expression profiles during stem in tumorous stem mustard
Source: PeerJ. 2026 Jan 14;14:e20518. doi: 10.7717/peerj.20518 (PMC12811965; doi:10.7717/peerj.20518)
Supplement: Supplemental Information 17 [file peerj-14-20518-s017.zip › bzip raw file/hmmersearch/bZIP_pep.dnd]

(
(
(
(
(
(
BjuA001111:0.05515,
BjuA022725:0.03635)
:0.23408,
(
(
(
BjuA031284:0.04103,
BjuB033496:0.04620)
:0.01712,
(
BjuB015428:0.04397,
BjuO010199:0.04218)
:0.01807)
:0.20076,
(
BjuB042069:0.06059,
BjuO010352:0.05929)
:0.20517)
:0.03451)
:0.01139,
(
(
BjuA031302:0.07621,
BjuB033515:0.07602)
:0.10162,
(
BjuB026462:0.10328,
BjuB046419:0.10571)
:0.07245)
:0.12715)
:0.11562,
(
BjuA015229:0.15954,
BjuO000631:0.15546)
:0.30176)
:0.00633,
(
(
(
(
(
(
BjuA002075:0.08240,
(
BjuA033921:0.05751,
BjuB006877:0.06433)
:0.01322)
:0.10820,
BjuB023599:0.21466)
:0.13113,
(
(
BjuA014686:0.12688,
BjuB028919:0.12198)
:0.12044,
(
(
BjuA017309:0.08789,
BjuB042050:0.08623)
:0.01998,
BjuO010363:0.11074)
:0.10735)
:0.10260)
:0.08316,
(
(
(
BjuA005478:0.04787,
(
BjuA012575:0.02350,
(
BjuA012577:-0.00052,
BjuB008492:0.00052)
:0.02380)
:0.03563)
:0.02408,
BjuB023986:0.09997)
:0.20258,
(
BjuA041107:0.05518,
(
(
BjuA044741:0.04879,
BjuB009816:0.01669)
:0.02710,
BjuB009536:0.04139)
:0.01250)
:0.23009)
:0.08856)
:0.02592,
(
(
(
(
(
(
(
(
BjuA003230:0.08901,
BjuB045319:0.08541)
:0.18772,
(
(
BjuA012644:0.16583,
(
(
(
(
BjuA040338:0.07410,
BjuB007813:0.07628)
:0.02430,
BjuB042240:0.10426)
:0.00764,
BjuB008568:0.11490)
:0.00305,
BjuB025396:0.11839)
:0.03725)
:0.04995,
(
BjuA021448:0.05313,
BjuB047102:0.05314)
:0.15040)
:0.07131)
:0.01540,
(
BjuA025542:0.06136,
BjuA025558:0.05977)
:0.22702)
:0.02066,
(
(
(
BjuA014675:0.07553,
(
BjuA035826:0.06497,
BjuB038400:0.05489)
:0.01695)
:0.03088,
BjuA026586:0.10997)
:0.07514,
(
(
BjuA017316:0.05111,
BjuB042043:0.05108)
:0.04823,
(
BjuA043003:0.06152,
BjuO010366:0.04880)
:0.04629)
:0.08530)
:0.13029)
:0.01406,
(
(
(
BjuA018972:0.05715,
BjuB041699:0.05824)
:0.04089,
BjuO002525:0.09688)
:0.19383,
BjuA028313:0.31805)
:0.02153)
:0.01872,
(
BjuA025127:0.07813,
BjuB036793:0.07630)
:0.28127)
:0.04620,
(
(
BjuA025064:0.05681,
BjuB036859:0.06349)
:0.20270,
(
BjuA037531:0.04765,
BjuB021273:0.04529)
:0.21156)
:0.13126)
:0.02016,
(
BjuB043752:0.13746,
BjuB049020:0.12419)
:0.27723)
:0.01932)
:0.00904,
(
(
(
(
BjuA006024:0.04152,
BjuO002133:0.03540)
:0.06999,
BjuB016810:0.10943)
:0.21618,
(
(
BjuA040759:0.03366,
BjuB040792:0.03044)
:0.01848,
(
BjuA043791:0.02498,
BjuB041950:0.02294)
:0.02873)
:0.27874)
:0.02214,
(
(
(
(
BjuA016969:0.18551,
(
(
BjuA018344:0.05889,
BjuB020302:0.06040)
:0.07758,
(
BjuA042006:0.12595,
BjuB041251:0.13643)
:0.02731)
:0.04468)
:0.04578,
BjuB026592:0.24791)
:0.02477,
(
BjuA047038:0.08939,
BjuO010482:0.08725)
:0.17012)
:0.05114,
BjuB020303:0.32135)
:0.03713)
:0.06307)
:0.00504)
:0.00239,
(
(
(
(
BjuA001569:0.04181,
BjuB039707:0.04659)
:0.05278,
BjuA045602:0.10359)
:0.01765,
(
BjuA042224:0.05734,
BjuB037744:0.06994)
:0.04354)
:0.17945,
BjuA009096:0.30799)
:0.10078,
(
(
(
(
(
(
BjuA002828:0.07426,
BjuB040834:0.07208)
:0.06926,
(
BjuA014273:0.06999,
BjuB038543:0.07168)
:0.07707)
:0.18128,
(
(
BjuA008715:0.13576,
BjuB020783:0.13518)
:0.11040,
(
(
(
BjuA035384:0.00711,
BjuA035385:0.00342)
:0.07659,
BjuB017666:0.08657)
:0.05609,
BjuB002172:0.13601)
:0.10742)
:0.09536)
:0.04170,
(
(
(
BjuA036543:-0.00099,
BjuA036544:0.00099)
:0.03152,
BjuB005843:0.03265)
:0.07670,
BjuB007520:0.12011)
:0.23863)
:0.01962,
(
(
(
(
(
(
BjuA014103:0.01705,
BjuB038364:0.01563)
:0.03814,
(
BjuA040728:0.03866,
BjuB045228:0.03277)
:0.01602)
:0.02873,
(
BjuB032115:0.04755,
BjuB047306:0.04400)
:0.03282)
:0.21302,
(
(
(
BjuA025359:0.01465,
BjuB006374:0.01512)
:0.03685,
BjuO002570:0.05839)
:0.00821,
(
BjuA032964:0.02592,
BjuB028673:0.02765)
:0.03821)
:0.23408)
:0.00455,
(
(
(
BjuA027015:0.05623,
BjuB046696:0.06667)
:0.09645,
(
(
BjuB011393:0.07633,
BjuO011409:0.07302)
:0.02640,
BjuO004828:0.10631)
:0.04254)
:0.07333,
(
BjuA029457:0.16785,
BjuB029839:0.14394)
:0.12761)
:0.07530)
:0.02609,
(
(
BjuA026821:0.01700,
BjuB022206:0.02031)
:0.05613,
(
BjuA036326:0.00355,
BjuO004809:0.00354)
:0.07606)
:0.23643)
:0.05962)
:0.01374,
(
(
(
(
(
(
BjuA008307:0.04200,
BjuB042879:0.04572)
:0.00905,
(
BjuA024129:0.00791,
BjuB044565:0.00379)
:0.04212)
:0.22807,
(
(
(
(
BjuA041305:0.05788,
BjuB013140:0.04850)
:0.02289,
BjuB035721:0.07917)
:0.02178,
BjuA044794:0.10005)
:0.01632,
(
BjuA041795:0.10769,
BjuB015072:0.10312)
:0.00892)
:0.18185)
:0.02644,
(
(
(
(
(
BjuA024436:0.03454,
BjuB037083:0.03055)
:0.03811,
(
BjuA032576:0.03490,
BjuB027387:0.02498)
:0.04039)
:0.01636,
BjuA046946:0.08721)
:0.02458,
BjuB027759:0.09700)
:0.07282,
(
(
(
BjuA026652:-0.00019,
BjuA034470:0.00537)
:0.03424,
(
BjuA044074:0.00095,
BjuO009504:0.00407)
:0.03320)
:0.03885,
BjuB048226:0.07692)
:0.12217)
:0.12081)
:0.01728,
(
BjuA041565:0.01915,
BjuB010770:0.02252)
:0.26493)
:0.03768,
(
(
(
(
BjuA010437:0.13359,
BjuB016538:0.12316)
:0.12282,
BjuB046236:0.25370)
:0.06177,
(
BjuA031472:0.03233,
BjuB019686:0.03194)
:0.28305)
:0.03381,
(
(
BjuA015073:0.04938,
BjuB042975:0.04298)
:0.03254,
BjuB037545:0.07868)
:0.26348)
:0.06104)
:0.00573)
:0.01006);
