# Supplementary material for: Genome-wide systematic characterization of bZIP transcription factors and their expression profiles during stem in tumorous stem mustard
Source: PeerJ. 2026 Jan 14;14:e20518. doi: 10.7717/peerj.20518 (PMC12811965; doi:10.7717/peerj.20518)
Supplement: Supplemental Information 17 [file peerj-14-20518-s017.zip › bzip raw file/hmmersearch/domain.fasta]

>BjuA003230 
RRQKRMIKNRESAARSRARKQAYTLELEAEVAQLKEQNEELQRKQVEIIEKQKKQL
>BjuA005478 
KEYRSLKRLLRNRVSAQQARERKKVYVSDLESRANELQNNNDELEEKISTLMNENTMLRK
>BjuA040759 
ERELKRQKRKQSNRESARRSRLRKQAECEQLQQRVESLTSENQSLRDELQRLSGECEKLK
TQN
>BjuA008307 
RKQRRMISNRESARRSRMRKQRHLDELWSQVMWFRVENYQLLDKLNNLSESHEKVLQEN
>BjuA015073 
VKRVKRMLSNRESARRSRRRKQAHLNELETQVSQLRVENSNLMKGLTDVT
>BjuA032576 
RKQRRMLSNRESARRSRMRKQRHLDELWSQVIRLRNENNCLIDKLNRVSETQDSVLKEN
>BjuA041107 
EKETKRLKRLLRNRVSAQQARERKKAYLGELETRVKDLENRNSELDERLSTLQNENHMLR
QIL
>BjuA041305 
DRKQRRMVSNRESARRSRMRKQRHLDELLSQVAWLRSENQQLLDKLNQASDSNDLVLQE
>BjuA010437 
VKRARRMLSNRESARRSRRRKQEQMSGLDSQVGQLRGEHATMLKRLSEVTQKF
>BjuA012575 
KEYRSLKRLLRNRVSAQQARERKKVYVSDLESRANELQNNNEQLEEKISTLMNENTMLRK
>BjuA012577 
KEYRSLKRLLRNRVSAQQARERKKVYVSDLESRANELQNNNEQLEEKISTLMNENTMLRK
>BjuA042006 
ERELKRQRRKQTNREAAQRSRLRKEAEFDQLAQYTEVLSAENASLRAEMNRLKSQREELT
SEN
>BjuA042224 
RRAKRMVSNRESARRSRMRKKKQIEELQQQVEQLMILNHNLSEKVINLLESNHQILQEN
>BjuA014675 
RKQKRMIKNRESAARSRARKQAYTQELEIKVSRLEEENERLRRQ
>BjuA014686 
EKRDARLVRNRESALVSRQRRKHYVEELEDKVKSLQSVITDLNSKVSYFMSENASLRHKV
>BjuA015229 
HSDSSNKRRPCGNREAVRKYREKKKARTAYLEDEVKRLQSMNEFLLRKLQ
>BjuA016969 
NVKRQRRKQSNRESARRSRLRKQAECDELAQRAEVLNEENASLREEINKLRSQCEELTSE
N
>BjuA017309 
DEKKKRARLMRNRESAQLSRQRKKHYVEELEEKVKSMHSAITDLNGKISYFMAENAALRQ
QL
>BjuA017316 
RKQKRMIKNRESASRSRARKQAYTQELEIKVSSLEEENQKLRR
>BjuA006024 
ERELKRERRKQSNRESARRSRLRKQAETEELARKVEALTAENMALRSELNQLNEKSNNLR
GAN
>BjuA018344 
REIKRQKRKQSNRESARRSRLRKQAECDELAQRAELLNEENATLRAEINKLKSQCDELTS
EN
>BjuA018972 
RRQRRMIKNRESAARSRARKQAYTVELEAELNQLKEENAQLKHALGELE
>BjuA043003 
MQKKMIKNRESAARSRARKQVYTHELEIKVSSLEEENKKLRR
>BjuA021448 
RRQKRMIKNRESAARSRARKQAYTLELEAEIENLKQLNQDLQRKQAEIMKTQKN
>BjuA024129 
RKQRRMISNRESARRSRMRKQRHLDELWSQVMWLRIENHQLLDKLNNLSESHEKVLQEN
>BjuA025064 
AAAQRQRRMIKNRESAARSRERKQAYQVELETLAAKLEEENEKLSVEIEEKRKERYQKLM
E
>BjuA025542 
RRQRRMIKNRESAARSRARKQAYTVELEAEVAKLKEENQELQRKQAKIMEMQKNQEM
>BjuA025558 
RRQRRMIKNRESAARSRARKQAYTVELEAEVAKLKEENEELQRKQAKIMEMQKNQEM
>BjuA026586 
RKQKRMIKNRESAARSRARKQAYTHELEINVSRLEEENERLRRQ
>BjuA026652 
RKQRRMISNRESARRSRMRKQRHLDELWSQVIRLRTDNHCLIDKLNRVSES
>BjuA028313 
RRQRRMIKNRESAARSRARRQAYTVELELELNQLTEENMKLKKIVEENDKKRR
>BjuA043791 
ERELKRQKRKQSNRESARRSRLRKQAECEQLQQRVESLTSENQSLRDELQRLSGECEKLK
TEN
>BjuA001569 
RRARRVVSNRESARRSRMRKKKQIEELQQQVEQLMVLNHNLSEKVINLLESNHQIIQEN
>BjuA031472 
DVKKSRRMLSNRESARRSRRRKQEQTCDLETQVNELKGEHSSLLKQLSNMNHKYD
>BjuA036326 
RKRKRMISNRESARRSRMRKQKQLGDLINEVTVLKNDNAKITEQVDAATRKYVEMESRN
>BjuA044074 
RKQRRMISNRESARRSRMRKQRHLDELWSQVIRLRTDNHCLIDKLNRVSESH
>BjuA046946 
RKQRRMLSNRESARRSRMRKQRHLDELWSQVIRLRNENNRLIEKLIRVSDTQDNVLKEN
>BjuA047038 
ERELKRQRRKESNRESARRSRLRKQAECDELAQRADVLNGENASLRAEINKLRSQYEELV
AEN
>BjuA037531 
AAAQRQKRMIKNRESAARSRERKQAYQVELETLAAKLERENEQLLKEIEEKTRERYKNL
>BjuA044741 
EKETKRLKRLLRNRVSAQQARERKKAYLGELENRVKDLENRNSELEERLSTLQNENQMLR
QIL
>BjuA044794 
RKQRRMVSNRESARRSRMRKQRHLDELLSQVAWLRSENHQLLEKLNQASNSNDLVLQE
>BjuB008492 
KEYRSLKRLLRNRVSAQQARERKKVYVSDLESRANELQNNNEQLEEKISTLMNENTMLRK
>BjuB039707 
RRARRIVSNRESARRSRMRKKKQIEELQQQVEHLMILNHNLSEKVINLLESNHQIIQEN
>BjuB009536 
EKETKRLKRLLRNRVSAQQARERKKAYLGELENRVKDLENKNSELEERLSTLQNENQMLR
QIL
>BjuB013140 
RKQRRMVSNRESARRSRMRKQRHLDELLSQVAWLRSENQQLLDKLNQASDSNE
>BjuB040792 
ERELKRQKRKQSNRESARRSRLRKQAECEQLQQKVESLTSENQSLRDELQRLSSECEQLK
TEN
>BjuB045319 
RRQKRMIKNRESAARSRARKQAYTLELEAEVAQLKEQNEELLRKQVEIMEKQKKQLLE
>BjuB016538 
VKRARRMLSNRESARRSRRRKQEQMNELDSQVGQLRGEHSTLLKRLSDVNQK
>BjuB016810 
ERELKRERRKQSNRESARRSRLRKQAETEELARKVEALTAENMALRSELNQLNEKSDKLR
GAN
>BjuB041251 
ERELKRQRRKESNREAAQRSSLRKQAEFDKLAQYTEVLNAENASLRAEMNRLKSQREGLT
SEN
>BjuB046236 
VKRARRMLSNRESARRSRRRKQEQMNEFDTQVNQLRTEHSTLLSRLSDMNQKYD
>BjuB020302 
REVKRQKRKQSNRESARRSRLRKQAECDELAQRAELLNEENASLRAEINRLKSQCEELTS
EN
>BjuB020303 
REIKRQKRKQSNRESARRSRLRKQAECDELAQRAELFNEENASLRAEINRLKSPCEELTS
EN
>BjuB021273 
AAAQRQKRMIKNRESAARSRERKQAYQVELETMAAKLEQENEQLLKEIEEKTRERYKNL
>BjuB022206 
RKRKRMISNRESARRSRMRKQKQLGDLINEVTVLKNDNAKIAEQVDAATRKYVEMESKN
>BjuB028919 
EEEEKRRARLVRNRESALLSRQRRKHYVEELEDKVKSLQSVITDLNSKVSYFMSENATLR
H
>BjuB041699 
RRQRRMIKNRESAARSRARKQAYTVELEAELNQLKEENAQLKHALGELE
>BjuB026592 
RQRRKQSNRESARRSRLSKQAECNELGQRAEVLNEENASLRAEINKLRSQCEELTSG
>BjuB041950 
ERELKRQKRKQSNRESARRSRLRKQAECEQLQQRVESLTSENQSLRDELQRLSGECEKLK
TEN
>BjuB042043 
RKQKRMIKNRESASRSRARKQAYTQELEIKVSSLEEENQKLRR
>BjuB027387 
RKQRRMLSNRESARRSRMRKQRHLDELWSHVIRLRNENNCLIDKLNRVSETQDSVLKEN
>BjuB027759 
RNQRRMLSNRESARRSRMRKQRHLDELWSQVIRLRNENNSLIDKLNRVSETQNSVLKEN
>BjuB028673 
RKRKRMLSNRESARRSRMRKQKHVDDLTVQINQLSNDNRQILTSLTVTTQHYMKIQAE
>BjuB042879 
RKQRRMISNRESARRSRMRKQRHLDELWSQVMWFRVENHQLLDKLNKLSESHEKVLQEN
>BjuB042975 
VKRVKRMLSNRESARRSRRRKQAHLSELETQVSQLRVENSKLMKGLTD
>BjuB047102 
RRQKRMIKNRESAARSRARKQAYTLELEAEIENLKQLNQDLKRKQAEIVKTQK
>BjuB019686 
DVKKSRRMLSNRESARRSRRRKQEQTCDLETQVNELKGEHSSLLKQLSNMNHKYD
>BjuB009816 
EKETKRLKRLLRNRVSAQQARERKKAYLGELENRVKDLENRNSELEERLSTLQNENQMLR
QIL
>BjuB036859 
AAAQRQRRMIKNRESAARSRERKQAYQVELETLAAKLEEENEKLSVEIEEKRKERYQRLM
>BjuB037545 
VKRVKRMLSNRESARRSRRRKQAHLSELETQVSELRVENSNLMKGLTDV
>BjuB037744 
RRAKRMVSNRESARRSRMRKKKQIEELQQQVEQLMILNHNLSEKVINLLESNHQMLQEN
>BjuB038400 
RKQKRMIKNRESAARSRARKQAYTHELEIKVSRLEEENERLKRQ
>BjuB044565 
RKQRRMISNRESARRSRMRKQRHLDELWSQVMWLRIENHQLLDKLNNLSESHEKVLQEN
>BjuB048226 
RKQRRMISNRESARRSRMRKQRHLDELWSQVIRLRTDNHCLIDKLNNVSESHE
>BjuO004809 
RKRKRMISNRESARRSRMRKQKQLGDLINEVTVLKNDNAKITEQVDAATRKYVEMESRN
>BjuO002525 
RRQRRMIKNRESAARSRARKQAYTVELEAELNQLKEENAQLKHALGELE
>BjuO002570 
RKRKRMLSNRESARRSRMRKQKHIDDLTAQINQLSSDNRQILTSLTVTSQLYTKIQ
>BjuO009504 
RKQRRMISNRESARRSRMRKQRHLDELWSQVIRLRTDNHCLIDKLNRVSESH
>BjuO002133 
ERELKRERRKQSNRESARRSRLRKQAETEELARKVEALTAENMALRSELNQLSEKSDKLR
GAN
>BjuO000631 
SDGSNKRRSCGNREAVRKYREKKKARTAYLEDEVKRLQSMNEFLLRKLQ
>BjuO010363 
KKKARLVRNRESAQLSRQRKKHYVEELEEKVKHMHCTITDLNGKISYFMAENASLRQQL
>BjuO010366 
RRQKRMIKNRESAARSRARKQAYTHELEIKVSSLEEENEKLRRLK
>BjuO010482 
ERELKRQRRKQSNRESARRSRLRKQAECDELAQRADVLNGENASLRAEINKLKGQYEELL
AEN
