# Supplementary material for: Genome-wide systematic characterization of bZIP transcription factors and their expression profiles during stem in tumorous stem mustard
Source: PeerJ. 2026 Jan 14;14:e20518. doi: 10.7717/peerj.20518 (PMC12811965; doi:10.7717/peerj.20518)
Supplement: Supplemental Information 17 [file peerj-14-20518-s017.zip › bzip raw file/hmmersearch/domain.meg]

#mega
!Title bZIP;
!Format DataType=Protein indel=-;

#BjuA003230
----RRQKRMIKNRESAARSRARKQAYTLELEAEVAQLKEQNEELQRKQVEIIEKQKKQL
---

#BjuA005478
-KEYRSLKRLLRNRVSAQQARERKKVYVSDLESRANELQNNNDELEEKISTLMNENTMLR
K--

#BjuA040759
ERELKRQKRKQSNRESARRSRLRKQAECEQLQQRVESLTSENQSLRDELQRLSGECEKLK
TQN

#BjuA008307
----RKQRRMISNRESARRSRMRKQRHLDELWSQVMWFRVENYQLLDKLNNLSESHEKVL
QEN

#BjuA015073
---VKRVKRMLSNRESARRSRRRKQAHLNELETQVSQLRVENSNLMKGLTDVT-------
---

#BjuA032576
----RKQRRMLSNRESARRSRMRKQRHLDELWSQVIRLRNENNCLIDKLNRVSETQDSVL
KEN

#BjuA041107
EKETKRLKRLLRNRVSAQQARERKKAYLGELETRVKDLENRNSELDERLSTLQNENHMLR
QIL

#BjuA041305
---DRKQRRMVSNRESARRSRMRKQRHLDELLSQVAWLRSENQQLLDKLNQASDSNDLVL
QE-

#BjuA010437
---VKRARRMLSNRESARRSRRRKQEQMSGLDSQVGQLRGEHATMLKRLSEVTQKF----
---

#BjuA012575
-KEYRSLKRLLRNRVSAQQARERKKVYVSDLESRANELQNNNEQLEEKISTLMNENTMLR
K--

#BjuA012577
-KEYRSLKRLLRNRVSAQQARERKKVYVSDLESRANELQNNNEQLEEKISTLMNENTMLR
K--

#BjuA042006
ERELKRQRRKQTNREAAQRSRLRKEAEFDQLAQYTEVLSAENASLRAEMNRLKSQREELT
SEN

#BjuA042224
----RRAKRMVSNRESARRSRMRKKKQIEELQQQVEQLMILNHNLSEKVINLLESNHQIL
QEN

#BjuA014675
----RKQKRMIKNRESAARSRARKQAYTQELEIKVSRLEEENERLRRQ------------
---

#BjuA014686
---EKRDARLVRNRESALVSRQRRKHYVEELEDKVKSLQSVITDLNSKVSYFMSENASLR
HKV

#BjuA015229
HSDSSNKRRPCGNREAVRKYREKKKARTAYLEDEVKRLQSMNEFLLRKLQ----------
---

#BjuA016969
--NVKRQRRKQSNRESARRSRLRKQAECDELAQRAEVLNEENASLREEINKLRSQCEELT
SEN

#BjuA017309
-DEKKKRARLMRNRESAQLSRQRKKHYVEELEEKVKSMHSAITDLNGKISYFMAENAALR
QQL

#BjuA017316
----RKQKRMIKNRESASRSRARKQAYTQELEIKVSSLEEENQKLRR-------------
---

#BjuA006024
ERELKRERRKQSNRESARRSRLRKQAETEELARKVEALTAENMALRSELNQLNEKSNNLR
GAN

#BjuA018344
-REIKRQKRKQSNRESARRSRLRKQAECDELAQRAELLNEENATLRAEINKLKSQCDELT
SEN

#BjuA018972
----RRQRRMIKNRESAARSRARKQAYTVELEAELNQLKEENAQLKHALGELE-------
---

#BjuA043003
-----MQKKMIKNRESAARSRARKQVYTHELEIKVSSLEEENKKLRR-------------
---

#BjuA021448
----RRQKRMIKNRESAARSRARKQAYTLELEAEIENLKQLNQDLQRKQAEIMKTQKN--
---

#BjuA024129
----RKQRRMISNRESARRSRMRKQRHLDELWSQVMWLRIENHQLLDKLNNLSESHEKVL
QEN

#BjuA025064
-AAAQRQRRMIKNRESAARSRERKQAYQVELETLAAKLEEENEKLSVEIEEKRKERYQKL
ME-

#BjuA025542
----RRQRRMIKNRESAARSRARKQAYTVELEAEVAKLKEENQELQRKQAKIMEMQKNQE
M--

#BjuA025558
----RRQRRMIKNRESAARSRARKQAYTVELEAEVAKLKEENEELQRKQAKIMEMQKNQE
M--

#BjuA026586
----RKQKRMIKNRESAARSRARKQAYTHELEINVSRLEEENERLRRQ------------
---

#BjuA026652
----RKQRRMISNRESARRSRMRKQRHLDELWSQVIRLRTDNHCLIDKLNRVSES-----
---

#BjuA028313
----RRQRRMIKNRESAARSRARRQAYTVELELELNQLTEENMKLKKIVEENDKKRR---
---

#BjuA043791
ERELKRQKRKQSNRESARRSRLRKQAECEQLQQRVESLTSENQSLRDELQRLSGECEKLK
TEN

#BjuA001569
----RRARRVVSNRESARRSRMRKKKQIEELQQQVEQLMVLNHNLSEKVINLLESNHQII
QEN

#BjuA031472
--DVKKSRRMLSNRESARRSRRRKQEQTCDLETQVNELKGEHSSLLKQLSNMNHKYD---
---

#BjuA036326
----RKRKRMISNRESARRSRMRKQKQLGDLINEVTVLKNDNAKITEQVDAATRKYVEME
SRN

#BjuA044074
----RKQRRMISNRESARRSRMRKQRHLDELWSQVIRLRTDNHCLIDKLNRVSESH----
---

#BjuA046946
----RKQRRMLSNRESARRSRMRKQRHLDELWSQVIRLRNENNRLIEKLIRVSDTQDNVL
KEN

#BjuA047038
ERELKRQRRKESNRESARRSRLRKQAECDELAQRADVLNGENASLRAEINKLRSQYEELV
AEN

#BjuA037531
-AAAQRQKRMIKNRESAARSRERKQAYQVELETLAAKLERENEQLLKEIEEKTRERYKNL
---

#BjuA044741
EKETKRLKRLLRNRVSAQQARERKKAYLGELENRVKDLENRNSELEERLSTLQNENQMLR
QIL

#BjuA044794
----RKQRRMVSNRESARRSRMRKQRHLDELLSQVAWLRSENHQLLEKLNQASNSNDLVL
QE-

#BjuB008492
-KEYRSLKRLLRNRVSAQQARERKKVYVSDLESRANELQNNNEQLEEKISTLMNENTMLR
K--

#BjuB039707
----RRARRIVSNRESARRSRMRKKKQIEELQQQVEHLMILNHNLSEKVINLLESNHQII
QEN

#BjuB009536
EKETKRLKRLLRNRVSAQQARERKKAYLGELENRVKDLENKNSELEERLSTLQNENQMLR
QIL

#BjuB013140
----RKQRRMVSNRESARRSRMRKQRHLDELLSQVAWLRSENQQLLDKLNQASDSNE---
---

#BjuB040792
ERELKRQKRKQSNRESARRSRLRKQAECEQLQQKVESLTSENQSLRDELQRLSSECEQLK
TEN

#BjuB045319
----RRQKRMIKNRESAARSRARKQAYTLELEAEVAQLKEQNEELLRKQVEIMEKQKKQL
LE-

#BjuB016538
---VKRARRMLSNRESARRSRRRKQEQMNELDSQVGQLRGEHSTLLKRLSDVNQK-----
---

#BjuB016810
ERELKRERRKQSNRESARRSRLRKQAETEELARKVEALTAENMALRSELNQLNEKSDKLR
GAN

#BjuB041251
ERELKRQRRKESNREAAQRSSLRKQAEFDKLAQYTEVLNAENASLRAEMNRLKSQREGLT
SEN

#BjuB046236
---VKRARRMLSNRESARRSRRRKQEQMNEFDTQVNQLRTEHSTLLSRLSDMNQKYD---
---

#BjuB020302
-REVKRQKRKQSNRESARRSRLRKQAECDELAQRAELLNEENASLRAEINRLKSQCEELT
SEN

#BjuB020303
-REIKRQKRKQSNRESARRSRLRKQAECDELAQRAELFNEENASLRAEINRLKSPCEELT
SEN

#BjuB021273
-AAAQRQKRMIKNRESAARSRERKQAYQVELETMAAKLEQENEQLLKEIEEKTRERYKNL
---

#BjuB022206
----RKRKRMISNRESARRSRMRKQKQLGDLINEVTVLKNDNAKIAEQVDAATRKYVEME
SKN

#BjuB028919
EEEEKRRARLVRNRESALLSRQRRKHYVEELEDKVKSLQSVITDLNSKVSYFMSENATLR
H--

#BjuB041699
----RRQRRMIKNRESAARSRARKQAYTVELEAELNQLKEENAQLKHALGELE-------
---

#BjuB026592
-----RQRRKQSNRESARRSRLSKQAECNELGQRAEVLNEENASLRAEINKLRSQCEELT
SG-

#BjuB041950
ERELKRQKRKQSNRESARRSRLRKQAECEQLQQRVESLTSENQSLRDELQRLSGECEKLK
TEN

#BjuB042043
----RKQKRMIKNRESASRSRARKQAYTQELEIKVSSLEEENQKLRR-------------
---

#BjuB027387
----RKQRRMLSNRESARRSRMRKQRHLDELWSHVIRLRNENNCLIDKLNRVSETQDSVL
KEN

#BjuB027759
----RNQRRMLSNRESARRSRMRKQRHLDELWSQVIRLRNENNSLIDKLNRVSETQNSVL
KEN

#BjuB028673
----RKRKRMLSNRESARRSRMRKQKHVDDLTVQINQLSNDNRQILTSLTVTTQHYMKIQ
AE-

#BjuB042879
----RKQRRMISNRESARRSRMRKQRHLDELWSQVMWFRVENHQLLDKLNKLSESHEKVL
QEN

#BjuB042975
---VKRVKRMLSNRESARRSRRRKQAHLSELETQVSQLRVENSKLMKGLTD---------
---

#BjuB047102
----RRQKRMIKNRESAARSRARKQAYTLELEAEIENLKQLNQDLKRKQAEIVKTQK---
---

#BjuB019686
--DVKKSRRMLSNRESARRSRRRKQEQTCDLETQVNELKGEHSSLLKQLSNMNHKYD---
---

#BjuB009816
EKETKRLKRLLRNRVSAQQARERKKAYLGELENRVKDLENRNSELEERLSTLQNENQMLR
QIL

#BjuB036859
-AAAQRQRRMIKNRESAARSRERKQAYQVELETLAAKLEEENEKLSVEIEEKRKERYQRL
M--

#BjuB037545
---VKRVKRMLSNRESARRSRRRKQAHLSELETQVSELRVENSNLMKGLTDV--------
---

#BjuB037744
----RRAKRMVSNRESARRSRMRKKKQIEELQQQVEQLMILNHNLSEKVINLLESNHQML
QEN

#BjuB038400
----RKQKRMIKNRESAARSRARKQAYTHELEIKVSRLEEENERLKRQ------------
---

#BjuB044565
----RKQRRMISNRESARRSRMRKQRHLDELWSQVMWLRIENHQLLDKLNNLSESHEKVL
QEN

#BjuB048226
----RKQRRMISNRESARRSRMRKQRHLDELWSQVIRLRTDNHCLIDKLNNVSESHE---
---

#BjuO004809
----RKRKRMISNRESARRSRMRKQKQLGDLINEVTVLKNDNAKITEQVDAATRKYVEME
SRN

#BjuO002525
----RRQRRMIKNRESAARSRARKQAYTVELEAELNQLKEENAQLKHALGELE-------
---

#BjuO002570
----RKRKRMLSNRESARRSRMRKQKHIDDLTAQINQLSSDNRQILTSLTVTSQLYTKIQ
---

#BjuO009504
----RKQRRMISNRESARRSRMRKQRHLDELWSQVIRLRTDNHCLIDKLNRVSESH----
---

#BjuO002133
ERELKRERRKQSNRESARRSRLRKQAETEELARKVEALTAENMALRSELNQLSEKSDKLR
GAN

#BjuO000631
-SDGSNKRRSCGNREAVRKYREKKKARTAYLEDEVKRLQSMNEFLLRKLQ----------
---

#BjuO010363
----KKKARLVRNRESAQLSRQRKKHYVEELEEKVKHMHCTITDLNGKISYFMAENASLR
QQL

#BjuO010366
----RRQKRMIKNRESAARSRARKQAYTHELEIKVSSLEEENEKLRRLK-----------
---

#BjuO010482
ERELKRQRRKQSNRESARRSRLRKQAECDELAQRADVLNGENASLRAEINKLKGQYEELL
AEN
