# Supplementary material for: Genome-wide systematic characterization of bZIP transcription factors and their expression profiles during stem in tumorous stem mustard
Source: PeerJ. 2026 Jan 14;14:e20518. doi: 10.7717/peerj.20518 (PMC12811965; doi:10.7717/peerj.20518)
Supplement: Supplemental Information 17 [file peerj-14-20518-s017.zip › bzip raw file/hmmersearch/domain.nwk]

(((((((((BjuA032576:0.00037202,BjuB027387:0.02343750)0.7170:0.00358945,(BjuA046946:0.03456915,BjuB027759:0.03685942)0.3190:0.00831531)0.7580:0.03652373,(BjuA026652:0.00000000,(BjuA044074:0.00000000,(BjuB048226:0.00000000,BjuO009504:0.00000000)0.9230:0.00000000)0.8330:0.00000000)0.9890:0.05871437)0.7830:0.03877767,(((BjuA041305:0.00000000,BjuB013140:0.00000000)0.8600:0.02149377,BjuA044794:0.02612528)0.9310:0.05829051,((BjuA008307:0.01847718,BjuB042879:0.00533234)0.8130:0.03243350,(BjuA024129:0.00000000,BjuB044565:0.00000000)0.8570:0.01518555)0.9360:0.02206663)0.6870:0.02818662)0.9790:0.08788191,((BjuB028673:0.03791408,BjuO002570:0.03351449)1.0000:0.13590495,(BjuB022206:0.01190476,(BjuA036326:0.00000000,BjuO004809:0.00000000)0.6260:0.01190476)1.0000:0.18552362)0.7710:0.06367691)0.3600:0.01593909,(((BjuA015073:0.02253920,BjuB037545:0.02507985)0.4460:0.00210193,BjuB042975:0.02170759)1.0000:0.12118482,((BjuA031472:0.00000000,BjuB019686:0.00000000)1.0000:0.14490962,(BjuB046236:0.08586000,(BjuA010437:0.06795635,BjuB016538:0.02728175)0.7260:0.03318762)0.9050:0.05747134)0.8550:0.05589852)0.6300:0.03638349)0.3440:0.02141389,((BjuA042224:0.00000000,BjuB037744:0.00000000)0.9290:0.02857608,(BjuA001569:0.03301282,BjuB039707:0.03841575)0.5050:0.00713821)1.0000:0.19534430)0.5000:0.02262678,(((BjuB016810:0.00000000,BjuO002133:0.00000000)1.0000:0.00000000,BjuA006024:0.00000000)1.0000:0.14514294,((((BjuA043791:0.00000000,BjuB041950:0.00000000)0.6580:0.00000000,BjuA040759:0.00000000)0.6580:0.01190476,BjuB040792:0.01190476)0.9950:0.12143822,((BjuA042006:0.07615268,BjuB041251:0.06670446)0.9810:0.10868819,(((BjuB020302:0.00095663,BjuB020303:0.02285289)0.7410:0.01030644,BjuA018344:0.01350309)0.8450:0.04118076,((BjuA016969:0.03069561,BjuB026592:0.06454248)0.2880:0.00827381,(BjuA047038:0.01320346,BjuO010482:0.01060606)0.8600:0.03934524)0.3070:0.00643829)0.7320:0.03714515)0.8230:0.04225226)0.4860:0.00887491)0.9620:0.09137774)0.5530:0.01833441,((((BjuA017316:0.00000000,BjuB042043:0.00000000)0.9820:0.04897584,(BjuA043003:0.07135025,BjuO010366:0.02388784)0.6750:0.02245273)0.5350:0.01192801,(BjuA014675:0.02265212,(BjuA026586:0.02445302,BjuB038400:0.02316602)0.4130:0.00115741)0.6940:0.02973865)0.9870:0.08500938,(((BjuA025064:0.00000000,BjuB036859:0.00000000)0.9950:0.06526361,(BjuA037531:0.02380952,BjuB021273:0.02380952)0.9290:0.04187925)0.9690:0.08733631,((((BjuB041699:0.00000000,BjuO002525:0.00000000)1.0000:0.00000000,BjuA018972:0.00000000)0.9990:0.05609668,BjuA028313:0.08676046)0.8630:0.05622049,((BjuA021448:0.01235400,BjuB047102:0.01145553)0.9900:0.10725446,((BjuA003230:0.01447511,BjuB045319:0.00933442)0.9070:0.05767569,(BjuA025542:0.01282596,BjuA025558:0.01098356)0.9090:0.03756240)0.5160:0.02072173)0.5780:0.02860093)0.6210:0.03096726)0.3830:0.00883363)0.9620:0.06988013,((BjuA015229:0.01190476,BjuO000631:0.01190476)1.0000:0.33205248,(((BjuA014686:0.02504638,BjuB028919:0.02257267)0.9930:0.09913649,(BjuA017309:0.05722222,BjuO010363:0.06182540)0.9560:0.07348256)1.0000:0.16115939,((((BjuA012577:0.00000000,BjuB008492:0.00000000)1.0000:0.00000000,BjuA012575:0.00000000)1.0000:0.02106227,BjuA005478:0.02655678)0.9990:0.16125541,(BjuA041107:0.02878343,(BjuB009536:0.01206564,(BjuA044741:0.00000000,BjuB009816:0.00000000)0.6430:0.01174389)0.7650:0.01883562)0.9980:0.09469697)0.9930:0.12753109)0.7350:0.03401895)0.8420:0.05528263);
