# Supplementary material for: Genome-wide systematic characterization of bZIP transcription factors and their expression profiles during stem in tumorous stem mustard
Source: PeerJ. 2026 Jan 14;14:e20518. doi: 10.7717/peerj.20518 (PMC12811965; doi:10.7717/peerj.20518)
Supplement: Supplemental Information 17 [file peerj-14-20518-s017.zip › bzip raw file/hmmersearch/get_fa_by_id.pl]

die "perl $0 <idlist> <fa> <OUT>" unless ( @ARGV == 3 );
use Math::BigFloat;
use Bio::SeqIO;
use Bio::Seq;

#Read in protein sequences
$in = Bio::SeqIO->new(
	-file   => "$ARGV[1]",
	-format => 'Fasta'
);

#Output protein sequence:
$out = Bio::SeqIO->new(
	-file   => ">$ARGV[2]",
	-format => 'Fasta'
);

#Reading requires extraction of gene IDs
my %keep = ();
open IN, "$ARGV[0]" or die "$!";

while (<IN>) {
	chomp;
	next if /^#/;
	my @a = split /\s+/;
	$keep{$a[0]}=1;
}
close(IN);

#Output the sequence of the desired gene
while ( my $seq = $in->next_seq() ) {
	my ( $id, $sequence, $desc ) = ( $seq->id, $seq->seq, $seq->desc );

	if ( exists $keep{$id} ) {
		$out->write_seq($seq);
	}
}
$in->close();
$out->close();
