# Supplementary material for: Genome-wide systematic characterization of bZIP transcription factors and their expression profiles during stem in tumorous stem mustard
Source: PeerJ. 2026 Jan 14;14:e20518. doi: 10.7717/peerj.20518 (PMC12811965; doi:10.7717/peerj.20518)
Supplement: Supplemental Information 17 [file peerj-14-20518-s017.zip › bzip raw file/hmmersearch/new_bZIP.hmm]

HMMER3/f [3.1b1 | May 2013]
NAME  bZIP_domain
LENG  58
ALPH  amino
RF    no
MM    no
CONS  yes
CS    no
MAP   yes
DATE  Thu Apr  9 22:24:57 2020
NSEQ  83
EFFN  3.898224
CKSUM 2037854040
STATS LOCAL MSV       -8.3859  0.71898
STATS LOCAL VITERBI   -8.7403  0.71898
STATS LOCAL FORWARD   -4.0073  0.71898
HMM          A        C        D        E        F        G        H        I        K        L        M        N        P        Q        R        S        T        V        W        Y   
            m->m     m->i     m->d     i->m     i->i     d->m     d->d
  COMPO   2.58579  4.83609  3.29122  2.36247  4.23594  3.65173  3.85764  3.41006  2.28298  2.40070  3.68841  2.74322  4.16858  2.70920  2.05190  2.49136  3.09801  3.05081  5.47776  3.97595
          2.68603  4.42270  2.77479  2.72860  3.46398  2.40557  3.72462  3.29398  2.67732  2.69399  4.24734  2.90384  2.73784  3.18191  2.89737  2.37895  2.77564  2.98563  4.58521  3.61548
          1.34774  0.93987  1.05127  0.87782  0.53732  0.00000        *
      1   2.43243  4.60037  3.36341  2.55291  3.75546  3.13355  3.94472  2.94177  2.68973  2.11167  3.69741  3.37606  4.08908  3.21693  3.29068  2.57801  2.61764  2.18985  5.16690  3.16833      4 l - - -
          2.68618  4.42225  2.77519  2.73123  3.46354  2.40513  3.72494  3.29354  2.67741  2.69355  4.24690  2.90347  2.73739  3.18146  2.89801  2.37887  2.77519  2.98518  4.58477  3.61503
          0.01344  4.71174  5.43408  0.61958  0.77255  0.26147  1.46931
      2   3.73489  5.93448  4.21312  3.42937  5.49501  4.34140  4.18936  4.80104  1.10736  4.14895  4.99896  3.82317  4.67179  2.69940  1.14863  2.57969  3.87161  4.45419  6.12495  4.98505      5 k - - -
          2.68618  4.42225  2.77519  2.73123  3.46354  2.40513  3.72494  3.29354  2.67741  2.69355  4.24690  2.90347  2.73739  3.18146  2.89801  2.37887  2.77519  2.98518  4.58477  3.61503
          0.00905  5.10491  5.82725  0.61958  0.77255  0.42885  1.05343
      3   3.37668  5.70731  3.73461  3.08604  5.14120  4.07902  4.09307  4.53571  1.50543  3.96398  3.91259  2.57948  4.44270  3.20439  1.07672  2.84593  3.56650  4.15445  6.02223  4.76215      6 r - - -
          2.68618  4.42225  2.77519  2.73123  3.46354  2.40513  3.72494  3.29354  2.67741  2.69355  4.24690  2.90347  2.73739  3.18146  2.89801  2.37887  2.77519  2.98518  4.58477  3.61503
          0.00876  5.13737  5.85971  0.61958  0.77255  0.48576  0.95510
      4   2.44384  5.42153  2.97480  2.49891  4.75526  3.72047  3.90657  4.23119  2.18778  2.82703  4.46577  3.19300  4.11350  1.48170  2.41115  2.76231  3.17416  3.45988  5.85980  4.45886      7 q - - -
          2.68618  4.42225  2.77519  2.73123  3.46354  2.40513  3.72494  3.29354  2.67741  2.69355  4.24690  2.90347  2.73739  3.18146  2.89801  2.37887  2.77519  2.98518  4.58477  3.61503
          0.00876  5.13737  5.85971  0.61958  0.77255  0.48576  0.95510
      5   2.52294  5.98849  4.48150  3.62504  5.61459  4.45688  4.27061  4.88259  1.10699  4.22328  5.09741  3.97054  4.78756  3.39222  0.98747  3.86170  4.01313  4.55365  6.18402  5.09195      8 r - - -
          2.68618  4.42225  2.77519  2.73123  3.46354  2.40513  3.72494  3.29354  2.67741  2.69355  4.24690  2.90347  2.73739  3.18146  2.89801  2.37887  2.77519  2.98518  4.58477  3.61503
          0.00876  5.13737  5.85971  0.61958  0.77255  0.48576  0.95510
      6   4.34113  6.20163  5.04495  4.10424  5.91533  4.72375  4.52042  5.21462  2.39345  4.49807  5.44093  4.34413  5.07832  3.66154  0.29611  4.33033  4.43395  4.92280  6.35701  5.36702      9 R - - -
          2.68618  4.42225  2.77519  2.73123  3.46354  2.40513  3.72494  3.29354  2.67741  2.69355  4.24690  2.90347  2.73739  3.18146  2.89801  2.37887  2.77519  2.98518  4.58477  3.61503
          0.00876  5.13737  5.85971  0.61958  0.77255  0.48576  0.95510
      7   2.99060  4.61144  4.05482  3.47886  3.72799  4.01123  4.27845  2.96659  2.20615  1.93954  1.40634  3.82743  3.42213  3.68075  3.67130  2.90805  3.22245  2.78459  5.20563  3.99210     10 m - - -
          2.68618  4.42225  2.77519  2.73123  3.46354  2.40513  3.72494  3.29354  2.67741  2.69355  4.24690  2.90347  2.73739  3.18146  2.89801  2.37887  2.77519  2.98518  4.58477  3.61503
          0.00876  5.13737  5.85971  0.61958  0.77255  0.48576  0.95510
      8   3.01193  2.98160  4.80508  3.48716  3.50451  4.16848  4.49573  1.59990  4.02514  1.65623  3.18471  4.27174  4.53082  2.53986  4.09566  3.47338  3.24435  2.00362  5.04132  3.86190     11 i - - -
          2.68618  4.42225  2.77519  2.73123  3.46354  2.40513  3.72494  3.29354  2.67741  2.69355  4.24690  2.90347  2.73739  3.18146  2.89801  2.37887  2.77519  2.98518  4.58477  3.61503
          0.00876  5.13737  5.85971  0.61958  0.77255  0.48576  0.95510
      9   3.11111  5.49747  3.42135  2.85463  4.91558  2.81708  4.02662  4.36133  1.76314  3.83932  4.60948  3.36838  4.26060  3.13600  2.00370  1.35872  3.10687  3.94686  5.95476  4.61159     12 s - - -
          2.68618  4.42225  2.77519  2.73123  3.46354  2.40513  3.72494  3.29354  2.67741  2.69355  4.24690  2.90347  2.73739  3.18146  2.89801  2.37887  2.77519  2.98518  4.58477  3.61503
          0.00876  5.13737  5.85971  0.61958  0.77255  0.48576  0.95510
     10   4.45143  6.21293  4.32158  4.36736  5.86496  4.62950  5.74941  6.02996  4.89914  5.49379  6.54998  0.11974  5.35753  5.15745  5.18432  4.54362  4.92349  5.48997  6.92704  5.82595     13 N - - -
          2.68618  4.42225  2.77519  2.73123  3.46354  2.40513  3.72494  3.29354  2.67741  2.69355  4.24690  2.90347  2.73739  3.18146  2.89801  2.37887  2.77519  2.98518  4.58477  3.61503
          0.00876  5.13737  5.85971  0.61958  0.77255  0.48576  0.95510
     11   5.01952  6.46606  5.62263  5.05928  6.19041  5.05223  5.52415  5.99341  3.77924  5.27270  6.33761  5.29107  5.58887  4.78893  0.10310  5.12393  5.26659  5.67340  6.82329  6.01745     14 R - - -
          2.68618  4.42225  2.77519  2.73123  3.46354  2.40513  3.72494  3.29354  2.67741  2.69355  4.24690  2.90347  2.73739  3.18146  2.89801  2.37887  2.77519  2.98518  4.58477  3.61503
          0.00876  5.13737  5.85971  0.61958  0.77255  0.48576  0.95510
     12   3.65686  5.77985  3.31787  0.44784  5.16980  4.10233  4.72544  4.20453  3.64384  4.09887  5.12889  3.75462  4.72147  3.92757  4.09064  3.68086  3.98779  2.50806  6.51753  5.14973     15 E - - -
          2.68618  4.42225  2.77519  2.73123  3.46354  2.40513  3.72494  3.29354  2.67741  2.69355  4.24690  2.90347  2.73739  3.18146  2.89801  2.37887  2.77519  2.98518  4.58477  3.61503
          0.00876  5.13737  5.85971  0.61958  0.77255  0.48576  0.95510
     13   1.90196  4.91520  4.89743  4.81645  5.64558  3.69529  5.65998  5.13203  4.88367  4.84032  5.60693  4.46961  4.55701  5.03990  4.99698  0.37100  3.57118  4.27470  6.98388  5.90079     16 S - - -
          2.68618  4.42225  2.77519  2.73123  3.46354  2.40513  3.72494  3.29354  2.67741  2.69355  4.24690  2.90347  2.73739  3.18146  2.89801  2.37887  2.77519  2.98518  4.58477  3.61503
          0.00876  5.13737  5.85971  0.61958  0.77255  0.48576  0.95510
     14   0.35379  4.92101  5.16007  4.97968  5.09516  3.85639  5.64790  3.81511  4.88520  3.98501  5.02933  4.61539  4.67431  5.08602  4.97695  3.35249  3.63416  2.36933  6.65989  5.51994     17 A - - -
          2.68618  4.42225  2.77519  2.73123  3.46354  2.40513  3.72494  3.29354  2.67741  2.69355  4.24690  2.90347  2.73739  3.18146  2.89801  2.37887  2.77519  2.98518  4.58477  3.61503
          0.00876  5.13737  5.85971  0.61958  0.77255  0.48576  0.95510
     15   1.98335  5.42500  3.56152  2.96920  4.77155  3.93591  4.06606  4.18056  2.63731  3.04353  4.52060  3.46167  4.32549  2.05915  1.20999  3.01890  3.39399  3.82853  5.86953  4.57054     18 r - - -
          2.68618  4.42225  2.77519  2.73123  3.46354  2.40513  3.72494  3.29354  2.67741  2.69355  4.24690  2.90347  2.73739  3.18146  2.89801  2.37887  2.77519  2.98518  4.58477  3.61503
          0.00876  5.13737  5.85971  0.61958  0.77255  0.48576  0.95510
     16   3.64229  5.79698  4.16058  3.39478  5.25288  4.30274  4.19173  4.58166  2.01297  2.84955  4.86106  3.80017  4.63694  2.42666  0.75647  3.63022  3.79506  3.51647  6.05342  4.88667     19 r - - -
          2.68618  4.42225  2.77519  2.73123  3.46354  2.40513  3.72494  3.29354  2.67741  2.69355  4.24690  2.90347  2.73739  3.18146  2.89801  2.37887  2.77519  2.98518  4.58477  3.61503
          0.00876  5.13737  5.85971  0.61958  0.77255  0.48576  0.95510
     17   2.22251  4.94518  4.24448  3.90273  4.57752  3.79209  4.86148  4.25103  3.91974  3.92987  4.79541  4.08095  4.49901  4.20984  4.22941  0.56282  3.49636  3.80513  6.02489  2.72669     20 S - - -
          2.68618  4.42225  2.77519  2.73123  3.46354  2.40513  3.72494  3.29354  2.67741  2.69355  4.24690  2.90347  2.73739  3.18146  2.89801  2.37887  2.77519  2.98518  4.58477  3.61503
          0.00876  5.13737  5.85971  0.61958  0.77255  0.48576  0.95510
     18   3.90664  5.81068  4.75591  4.10490  5.63925  4.41865  4.66488  5.13774  2.83003  4.52060  5.44598  4.32073  4.94878  3.83437  0.30320  3.33001  4.20130  4.72343  6.39869  5.31110     21 R - - -
          2.68618  4.42225  2.77519  2.73123  3.46354  2.40513  3.72494  3.29354  2.67741  2.69355  4.24690  2.90347  2.73739  3.18146  2.89801  2.37887  2.77519  2.98518  4.58477  3.61503
          0.00876  5.13737  5.85971  0.61958  0.77255  0.48576  0.95510
     19   2.13291  5.15923  3.35530  1.89107  4.39960  3.78507  3.98411  3.81514  2.76996  2.28340  2.30918  3.31499  4.17455  2.50066  2.55173  2.99048  3.18773  3.49230  5.65796  4.32508     22 e - - -
          2.68618  4.42225  2.77519  2.73123  3.46354  2.40513  3.72494  3.29354  2.67741  2.69355  4.24690  2.90347  2.73739  3.18146  2.89801  2.37887  2.77519  2.98518  4.58477  3.61503
          0.00876  5.13737  5.85971  0.61958  0.77255  0.48576  0.95510
     20   4.17074  6.13035  4.90113  3.90118  5.85730  4.63328  4.34702  5.06248  1.93049  4.34862  5.26328  4.16165  4.94897  3.47433  0.43078  3.64918  4.24821  4.76550  6.25512  5.24113     23 R - - -
          2.68618  4.42225  2.77519  2.73123  3.46354  2.40513  3.72494  3.29354  2.67741  2.69355  4.24690  2.90347  2.73739  3.18146  2.89801  2.37887  2.77519  2.98518  4.58477  3.61503
          0.00876  5.13737  5.85971  0.61958  0.77255  0.48576  0.95510
     21   4.25489  6.19271  4.96500  3.95861  5.91107  4.68386  4.39340  5.13223  0.36045  4.40424  5.32680  4.21772  4.99687  3.52234  2.12672  4.22102  4.32010  4.84186  6.28961  5.28811     24 K - - -
          2.68618  4.42225  2.77519  2.73123  3.46354  2.40513  3.72494  3.29354  2.67741  2.69355  4.24690  2.90347  2.73739  3.18146  2.89801  2.37887  2.77519  2.98518  4.58477  3.61503
          0.00876  5.13737  5.85971  0.61958  0.77255  0.48576  0.95510
     22   3.78655  6.04330  3.78633  3.02034  5.56459  4.28760  4.27766  4.90682  1.32338  4.26643  5.12467  3.76364  4.69376  0.86145  2.78957  3.72700  3.94950  4.54964  6.25651  5.07245     25 q - - -
          2.68618  4.42225  2.77519  2.73123  3.46354  2.40513  3.72494  3.29354  2.67741  2.69355  4.24690  2.90347  2.73739  3.18146  2.89801  2.37887  2.77519  2.98518  4.58477  3.61503
          0.00876  5.13737  5.85971  0.61958  0.77255  0.48576  0.95510
     23   1.34293  5.38819  3.27691  2.35395  4.70426  3.76692  2.84315  4.15735  2.16053  3.67344  4.44093  3.25173  4.15787  3.05408  2.45861  2.96816  3.21432  2.99671  5.83216  4.45907     26 a - - -
          2.68618  4.42225  2.77519  2.73123  3.46354  2.40513  3.72494  3.29354  2.67741  2.69355  4.24690  2.90347  2.73739  3.18146  2.89801  2.37887  2.77519  2.98518  4.58477  3.61503
          0.00876  5.13737  5.85971  0.61958  0.77255  0.48576  0.95510
     24   3.06818  5.48172  3.31338  1.98437  4.76980  3.82080  2.43628  4.26922  2.64620  3.76245  4.53348  3.29967  4.21504  2.20990  2.49014  3.04152  3.29202  3.87021  5.87567  1.68291     27 y - - -
          2.68618  4.42225  2.77519  2.73123  3.46354  2.40513  3.72494  3.29354  2.67741  2.69355  4.24690  2.90347  2.73739  3.18146  2.89801  2.37887  2.77519  2.98518  4.58477  3.61503
          0.00876  5.13737  5.85971  0.61958  0.77255  0.48576  0.95510
     25   2.99322  2.85055  4.89828  4.28760  2.96783  4.15845  4.48973  2.44167  4.08621  1.75017  2.93836  4.30121  4.52110  3.28268  4.11551  3.46768  1.72722  1.92263  4.99901  3.82261     28 t - - -
          2.68618  4.42225  2.77519  2.73123  3.46354  2.40513  3.72494  3.29354  2.67741  2.69355  4.24690  2.90347  2.73739  3.18146  2.89801  2.37887  2.77519  2.98518  4.58477  3.61503
          0.00876  5.13737  5.85971  0.61958  0.77255  0.48576  0.95510
     26   2.46246  4.33101  2.04202  1.92133  4.74544  2.87340  3.26248  4.22198  2.64375  3.23703  4.45829  2.79137  4.10790  2.84977  3.13426  2.46079  3.16724  2.74651  5.85490  4.45221     29 e - - -
          2.68618  4.42225  2.77519  2.73123  3.46354  2.40513  3.72494  3.29354  2.67741  2.69355  4.24690  2.90347  2.73739  3.18146  2.89801  2.37887  2.77519  2.98518  4.58477  3.61503
          0.00876  5.13737  5.85971  0.61958  0.77255  0.48576  0.95510
     27   3.19832  5.74361  2.13698  0.94610  5.06708  3.43256  4.10843  4.56590  2.72994  4.03933  4.80266  3.25407  4.27495  2.73315  3.44841  3.13300  3.44428  4.12542  6.17437  2.99311     30 e - - -
          2.68618  4.42225  2.77519  2.73123  3.46354  2.40513  3.72494  3.29354  2.67741  2.69355  4.24690  2.90347  2.73739  3.18146  2.89801  2.37887  2.77519  2.98518  4.58477  3.61503
          0.00876  5.13737  5.85971  0.61958  0.77255  0.48576  0.95510
     28   4.69975  5.83732  6.45171  5.98511  3.24416  5.98999  6.04267  3.04365  5.83827  0.23426  3.49674  6.18746  5.92538  5.56375  5.70477  5.53195  4.89710  3.41599  5.87692  4.70809     31 L - - -
          2.68618  4.42225  2.77519  2.73123  3.46354  2.40513  3.72494  3.29354  2.67741  2.69355  4.24690  2.90347  2.73739  3.18146  2.89801  2.37887  2.77519  2.98518  4.58477  3.61503
          0.00876  5.13737  5.85971  0.61958  0.77255  0.48576  0.95510
     29   2.28487  5.34023  2.83950  1.28968  4.64207  3.50844  3.92314  3.47194  2.67775  3.35252  4.39275  3.21645  4.12300  2.58605  3.16208  2.92408  2.89788  3.70744  3.39065  4.41635     32 e - - -
          2.68618  4.42225  2.77519  2.73123  3.46354  2.40513  3.72494  3.29354  2.67741  2.69355  4.24690  2.90347  2.73739  3.18146  2.89801  2.37887  2.77519  2.98518  4.58477  3.61503
          0.00876  5.13737  5.85971  0.61958  0.77255  0.48576  0.95510
     30   2.40958  5.42083  2.38813  2.41215  4.75538  3.71301  3.90129  3.19753  2.64021  3.47911  4.46429  2.67491  4.10631  2.12292  2.90155  2.10324  2.39900  3.53432  5.85987  4.45533     33 s - - -
          2.68618  4.42225  2.77519  2.73123  3.46354  2.40513  3.72494  3.29354  2.67741  2.69355  4.24690  2.90347  2.73739  3.18146  2.89801  2.37887  2.77519  2.98518  4.58477  3.61503
          0.00876  5.13737  5.85971  0.61958  0.77255  0.48576  0.95510
     31   2.97300  5.45977  3.23340  1.85894  4.80707  3.74338  3.77107  4.28277  1.89947  3.26132  4.13678  3.13633  4.13424  1.87805  2.13759  2.93777  3.20107  3.85224  5.88430  3.55101     34 e - - -
          2.68618  4.42225  2.77519  2.73123  3.46354  2.40513  3.72494  3.29354  2.67741  2.69355  4.24690  2.90347  2.73739  3.18146  2.89801  2.37887  2.77519  2.98518  4.58477  3.61503
          0.00876  5.13737  5.85971  0.61958  0.77255  0.48576  0.95510
     32   2.10461  4.82874  5.45041  4.91415  4.14237  4.87601  5.39858  2.04815  4.79131  2.52831  4.00867  5.01703  5.20511  5.00316  4.91103  4.23617  3.03919  0.70354  5.90107  4.69814     35 v - - -
          2.68618  4.42225  2.77519  2.73123  3.46354  2.40513  3.72494  3.29354  2.67741  2.69355  4.24690  2.90347  2.73739  3.18146  2.89801  2.37887  2.77519  2.98518  4.58477  3.61503
          0.00876  5.13737  5.85971  0.61958  0.77255  0.48576  0.95510
     33   2.35909  5.42864  3.03212  1.87401  4.76631  3.32145  3.89995  3.37717  1.84380  3.73078  3.82068  2.27409  4.10533  2.99874  3.12920  2.40314  2.87464  3.81532  5.86581  4.45934     36 k - - -
          2.68618  4.42225  2.77519  2.73123  3.46354  2.40513  3.72494  3.29354  2.67741  2.69355  4.24690  2.90347  2.73739  3.18146  2.89801  2.37887  2.77519  2.98518  4.58477  3.61503
          0.00876  5.13737  5.85971  0.61958  0.77255  0.48576  0.95510
     34   2.74297  5.42978  2.83131  2.29897  4.76816  3.71151  3.40831  4.24936  2.32795  3.40158  4.47221  3.01274  4.10482  2.10951  2.26704  2.17454  3.16642  2.66150  3.83482  4.45966     37 q - - -
          2.68618  4.42225  2.77519  2.73123  3.46354  2.40513  3.72494  3.29354  2.67741  2.69355  4.24690  2.90347  2.73739  3.18146  2.89801  2.37887  2.77519  2.98518  4.58477  3.61503
          0.00876  5.13737  5.85971  0.61958  0.77255  0.48576  0.95510
     35   4.68456  5.80248  6.60632  6.02690  3.13788  6.15898  6.27627  2.96961  5.90783  0.28575  2.72769  6.33096  5.93983  5.54464  5.74113  5.61813  4.85551  3.37872  6.00220  5.07731     38 L - - -
          2.68618  4.42225  2.77519  2.73123  3.46354  2.40513  3.72494  3.29354  2.67741  2.69355  4.24690  2.90347  2.73739  3.18146  2.89801  2.37887  2.77519  2.98518  4.58477  3.61503
          0.00876  5.13737  5.85971  0.61958  0.77255  0.48576  0.95510
     36   2.93983  5.44787  3.18946  1.99942  4.79341  3.71296  3.25841  4.27817  2.07187  3.75238  3.63327  2.56657  4.10617  2.13812  2.19934  2.57972  2.63403  3.83884  5.87937  4.47032     39 e - - -
          2.68618  4.42225  2.77519  2.73123  3.46354  2.40513  3.72494  3.29354  2.67741  2.69355  4.24690  2.90347  2.73739  3.18146  2.89801  2.37887  2.77519  2.98518  4.58477  3.61503
          0.00876  5.13737  5.85971  0.61958  0.77255  0.48576  0.95510
     37   2.50875  4.33125  3.22465  1.86513  4.66152  2.96236  3.91765  3.45325  2.66885  3.64303  4.40448  2.22808  4.11856  2.79866  3.05032  1.95619  2.84595  3.13021  5.80950  4.42229     40 e - - -
          2.68618  4.42225  2.77519  2.73123  3.46354  2.40513  3.72494  3.29354  2.67741  2.69355  4.24690  2.90347  2.73739  3.18146  2.89801  2.37887  2.77519  2.98518  4.58477  3.61503
          0.00876  5.13737  5.85971  0.61958  0.77255  0.48576  0.95510
     38   2.76741  5.39688  2.56518  1.30262  4.72115  3.71820  3.90790  4.19270  2.58760  3.04124  3.12391  2.84822  4.11148  2.87397  2.87353  2.90925  2.98640  3.17847  5.84214  4.44407     41 e - - -
          2.68618  4.42225  2.77519  2.73123  3.46354  2.40513  3.72494  3.29354  2.67741  2.69355  4.24690  2.90347  2.73739  3.18146  2.89801  2.37887  2.77519  2.98518  4.58477  3.61503
          0.00876  5.13737  5.85971  0.61958  0.77255  0.48576  0.95510
     39   3.36733  5.39236  3.47961  3.18085  4.23029  4.03055  2.91301  2.62147  3.18836  3.68446  4.59666  0.72189  4.52965  3.60946  3.55107  3.42644  3.63730  3.76784  5.66262  4.19544     42 n - - -
          2.68618  4.42225  2.77519  2.73123  3.46354  2.40513  3.72494  3.29354  2.67741  2.69355  4.24690  2.90347  2.73739  3.18146  2.89801  2.37887  2.77519  2.98518  4.58477  3.61503
          0.00876  5.13737  5.85971  0.61958  0.77255  0.48576  0.95510
     40   2.06291  5.43482  3.08308  1.84508  4.77531  3.71047  2.91673  4.25804  2.52299  3.73813  3.53157  2.94563  4.10387  2.47314  2.86676  2.28627  2.53946  3.82300  5.87022  4.21539     43 e - - -
          2.68618  4.42225  2.77519  2.73123  3.46354  2.40513  3.72494  3.29354  2.67741  2.69355  4.24690  2.90347  2.73739  3.18146  2.89801  2.37887  2.77519  2.98518  4.58477  3.61503
          0.00876  5.13737  5.85971  0.61958  0.77255  0.48576  0.95510
     41   2.74286  3.98518  2.45712  2.22392  3.20766  3.70986  3.89731  4.26322  2.08756  3.74167  4.47933  2.76593  4.10330  2.18403  2.90964  2.13351  2.75277  3.82666  5.87245  4.46348     44 k - - -
          2.68618  4.42225  2.77519  2.73123  3.46354  2.40513  3.72494  3.29354  2.67741  2.69355  4.24690  2.90347  2.73739  3.18146  2.89801  2.37887  2.77519  2.98518  4.58477  3.61503
          0.00876  5.13737  5.85971  0.61958  0.77255  0.48576  0.95510
     42   4.62222  5.74561  6.58497  6.00885  3.70053  6.13703  6.36864  2.27499  5.88767  0.31282  3.07447  6.32424  5.93917  5.56867  5.74603  5.59928  4.80299  3.20810  6.08659  5.23356     45 L - - -
          2.68618  4.42225  2.77519  2.73123  3.46354  2.40513  3.72494  3.29354  2.67741  2.69355  4.24690  2.90347  2.73739  3.18146  2.89801  2.37887  2.77519  2.98518  4.58477  3.61503
          0.00876  5.13737  5.85971  0.61958  0.77255  0.48576  0.95510
     43   2.84811  5.35608  3.11474  2.30567  4.66473  3.72619  3.91717  3.32044  2.38811  2.03135  3.84505  2.55821  4.11868  2.77319  2.01424  2.53564  2.96609  3.72701  5.81104  4.42356     46 r - - -
          2.68618  4.42225  2.77519  2.73123  3.46354  2.40513  3.72494  3.29354  2.67741  2.69355  4.24690  2.90347  2.73739  3.18146  2.89801  2.37887  2.77519  2.98518  4.58477  3.61503
          0.00876  5.13737  5.85971  0.61958  0.77255  0.48576  0.95510
     44   2.38342  5.44531  2.44723  1.92886  4.78989  3.15584  3.52547  4.27550  2.14202  3.75034  4.48618  3.17681  4.10291  2.99319  2.08846  2.38538  2.89788  3.45985  5.87823  4.46757     47 e - - -
          2.68618  4.42225  2.77519  2.73123  3.46354  2.40513  3.72494  3.29354  2.67741  2.69355  4.24690  2.90347  2.73739  3.18146  2.89801  2.37887  2.77519  2.98518  4.58477  3.61503
          0.04152  5.13737  3.35834  0.61958  0.77255  0.48576  0.95510
     45   2.78054  5.44163  3.20074  1.83315  4.78815  3.38783  3.89586  3.86676  1.42266  3.57680  4.48387  3.18663  4.10973  2.49846  2.48003  2.68852  3.17609  3.83348  5.86894  4.46834     48 k - - -
          2.68618  4.42225  2.77519  2.73123  3.46354  2.40513  3.72494  3.29354  2.67741  2.69355  4.24690  2.90347  2.73739  3.18146  2.89801  2.37887  2.77519  2.98518  4.58477  3.61503
          0.02755  5.10491  3.85812  0.61958  0.77255  0.58410  0.81556
     46   3.16058  4.53414  5.00801  4.40559  3.53105  4.34390  4.67524  1.74885  3.89897  1.13588  2.93146  4.46432  4.68161  3.17479  4.26843  3.65691  3.39131  1.91234  5.16552  4.00695     49 l - - -
          2.68618  4.42225  2.77519  2.73123  3.46354  2.40513  3.72494  3.29354  2.67741  2.69355  4.24690  2.90347  2.73739  3.18146  2.89801  2.37887  2.77519  2.98518  4.58477  3.61503
          0.01898  5.08658  4.37266  0.61958  0.77255  0.63436  0.75561
     47   2.67158  5.39615  2.86538  2.30222  4.73051  3.36793  3.87692  3.40332  2.61671  3.69702  4.44009  1.99935  4.08144  2.34106  3.10792  1.84431  2.71808  3.49845  5.83560  4.43097     50 s - - -
          2.68618  4.42225  2.77519  2.73123  3.46354  2.40513  3.72494  3.29354  2.67741  2.69355  4.24690  2.90347  2.73739  3.18146  2.89801  2.37887  2.77519  2.98518  4.58477  3.61503
          0.08900  5.07691  2.53941  0.61958  0.77255  0.65953  0.72794
     48   2.63717  5.37916  2.72882  1.98403  4.72135  3.64998  3.83741  4.20521  2.23320  3.68313  4.42062  2.52537  4.04352  2.60479  2.27662  2.83910  2.50668  3.29920  5.81346  2.97069     51 e - - -
          2.68618  4.42225  2.77519  2.73123  3.46354  2.40513  3.72494  3.29354  2.67741  2.69355  4.24690  2.90347  2.73739  3.18146  2.89801  2.37887  2.77519  2.98518  4.58477  3.61503
          0.01778  4.99800  4.52169  0.61958  0.77255  0.83702  0.56739
     49   2.48336  4.30839  4.70188  4.09776  2.52395  4.05735  4.38211  2.38264  3.11523  1.36590  2.94515  3.72870  4.42230  4.08125  3.98628  3.36121  2.81457  2.07029  4.92888  3.74887     52 l - - -
          2.68618  4.42225  2.77519  2.73123  3.46354  2.40513  3.72494  3.29354  2.67741  2.69355  4.24690  2.90347  2.73739  3.18146  2.89801  2.37887  2.77519  2.98518  4.58477  3.61503
          0.01816  4.99038  4.49208  0.61958  0.77255  0.85195  0.55614
     50   2.86979  5.30347  2.99597  2.47033  4.61774  3.65589  3.84629  3.87549  2.24172  3.12949  2.45903  2.61911  4.04856  2.64113  2.64249  2.09820  2.41392  3.52002  5.75496  4.36359     53 s - - -
          2.68618  4.42225  2.77519  2.73123  3.46354  2.40513  3.72494  3.29354  2.67741  2.69355  4.24690  2.90347  2.73739  3.18146  2.89801  2.37887  2.77519  2.98518  4.58477  3.61503
          0.04286  4.98245  3.34966  0.61958  0.77255  0.86712  0.54501
     51   2.56393  5.37123  2.91558  1.88387  4.71650  3.22916  3.46116  4.20279  2.26341  3.67647  4.41207  2.45699  4.02508  2.42298  2.61400  2.06906  3.09075  3.76202  5.80349  4.39208     54 e - - -
          2.68618  4.42225  2.77519  2.73123  3.46354  2.40513  3.72494  3.29354  2.67741  2.69355  4.24690  2.90347  2.73739  3.18146  2.89801  2.37887  2.77519  2.98518  4.58477  3.61503
          0.01058  4.95017  5.67252  0.61958  0.77255  0.92549  0.50474
     52   2.86070  5.35256  3.11465  1.66593  4.69113  3.63572  3.52570  4.17121  1.89451  3.42610  3.93336  3.10605  3.81609  2.33882  3.04442  2.24573  2.72232  3.73980  5.78832  4.38321     55 e - - -
          2.68618  4.42225  2.77519  2.73123  3.46354  2.40513  3.72494  3.29354  2.67741  2.69355  4.24690  2.90347  2.73739  3.18146  2.89801  2.37887  2.77519  2.98518  4.58477  3.61503
          0.02747  4.95017  3.91130  0.61958  0.77255  0.92549  0.50474
     53   2.85725  3.19634  3.23317  2.67522  3.83425  3.67874  3.21711  3.77331  2.66355  3.36217  4.16616  1.91160  4.06896  2.45952  2.38643  2.67593  3.08825  3.43799  5.58804  2.64678     56 n - - -
          2.68618  4.42225  2.77519  2.73123  3.46354  2.40513  3.72494  3.29354  2.67741  2.69355  4.24690  2.90347  2.73739  3.18146  2.89801  2.37887  2.77519  2.98518  4.58477  3.61503
          0.04472  4.93346  3.30964  0.61958  0.77255  0.95373  0.48662
     54   2.30942  5.32866  2.41325  1.87535  4.66643  3.61185  3.11980  4.14727  2.27457  3.63081  3.89741  2.93009  4.00519  2.66359  2.88767  2.80111  2.63198  3.21543  5.76571  3.38060     57 e - - -
          2.68618  4.42225  2.77519  2.73123  3.46354  2.40513  3.72494  3.29354  2.67741  2.69355  4.24690  2.90347  2.73739  3.18146  2.89801  2.37887  2.77519  2.98518  4.58477  3.61503
          0.10400  4.89987  2.39334  0.61958  0.77255  1.00687  0.45470
     55   2.63299  5.27557  3.06460  1.98979  4.60543  3.26408  3.77027  4.08039  1.92363  3.35989  2.93465  2.70959  3.97496  2.42307  2.99913  2.36913  2.85287  3.65807  5.71725  4.31623     58 k - - -
          2.68618  4.42225  2.77519  2.73123  3.46354  2.40513  3.72494  3.29354  2.67741  2.69355  4.24690  2.90347  2.73739  3.18146  2.89801  2.37887  2.77519  2.98518  4.58477  3.61503
          0.02364  4.80807  4.18665  0.61958  0.77255  1.13163  0.38936
     56   2.81877  4.29640  4.27607  3.68776  3.39658  3.92007  4.22054  2.31052  3.34430  1.29832  2.85956  3.40594  4.28869  3.17591  3.48588  3.20626  3.05053  2.15295  4.90743  3.71620     59 l - - -
          2.68618  4.42225  2.77519  2.73123  3.46354  2.40513  3.72494  3.29354  2.67741  2.69355  4.24690  2.90347  2.73739  3.18146  2.89801  2.37887  2.77519  2.98518  4.58477  3.61503
          0.01234  4.79677  5.51912  0.61958  0.77255  1.14524  0.38294
     57   2.82846  5.04240  3.22293  2.34531  4.29175  3.65008  3.83844  3.34376  2.41933  2.16565  4.11153  3.17576  4.03792  2.70878  1.89900  2.85704  2.39451  3.24649  5.53216  4.20070     60 r - - -
          2.68618  4.42225  2.77519  2.73123  3.46354  2.40513  3.72494  3.29354  2.67741  2.69355  4.24690  2.90347  2.73739  3.18146  2.89801  2.37887  2.77519  2.98518  4.58477  3.61503
          0.07464  4.79677  2.75416  0.61958  0.77255  1.14524  0.38294
     58   2.54038  5.17604  3.07385  2.51760  4.47850  3.17909  3.08897  3.93411  2.16832  3.33358  3.37348  3.05679  3.96202  1.98840  2.99306  2.09553  2.75787  3.54379  5.63534  4.25371     61 q - - -
          2.68636  4.42261  2.77555  2.72991  3.46390  2.40542  3.72530  3.29339  2.67753  2.69335  4.24726  2.90169  2.73775  3.18128  2.89819  2.37923  2.77555  2.98533  4.58513  3.61539
          0.98157  0.46956        *  0.61691  0.77568  0.00000        *
//
