# Supplementary material for: Genome-wide systematic characterization of bZIP transcription factors and their expression profiles during stem in tumorous stem mustard
Source: PeerJ. 2026 Jan 14;14:e20518. doi: 10.7717/peerj.20518 (PMC12811965; doi:10.7717/peerj.20518)
Supplement: Supplemental Information 17 [file peerj-14-20518-s017.zip › bzip raw file/hmmersearch/new_bZIP_hmm_out.txt]

#                                                                            --- full sequence --- -------------- this domain -------------   hmm coord   ali coord   env coord
# target name        accession   tlen query name           accession   qlen   E-value  score  bias   #  of  c-Evalue  i-Evalue  score  bias  from    to  from    to  from    to  acc description of target
#------------------- ---------- ----- -------------------- ---------- ----- --------- ------ ----- --- --- --------- --------- ------ ----- ----- ----- ----- ----- ----- ----- ---- ---------------------
BjuA024129           -            172 bZIP_domain          -             58   2.6e-24   87.2  10.0   1   2   1.3e-26   2.6e-24   87.2  10.0     2    58    80   136    79   136 0.97 -
BjuA024129           -            172 bZIP_domain          -             58   2.6e-24   87.2  10.0   2   2       1.4   2.8e+02    3.9   0.5    38    51   137   150   133   159 0.64 -
BjuB044565           -            171 bZIP_domain          -             58   2.7e-24   87.2  10.1   1   2   1.4e-26   2.7e-24   87.2  10.1     2    58    80   136    79   136 0.97 -
BjuB044565           -            171 bZIP_domain          -             58   2.7e-24   87.2  10.1   2   2       1.4   2.8e+02    3.9   0.3    38    51   137   150   134   159 0.63 -
BjuB042879           -            171 bZIP_domain          -             58   8.7e-24   85.5   9.0   1   2   4.4e-26   8.7e-24   85.5   9.0     2    58    79   135    78   135 0.97 -
BjuB042879           -            171 bZIP_domain          -             58   8.7e-24   85.5   9.0   2   2       4.5   8.9e+02    2.2   0.2    38    51   136   149   133   158 0.53 -
BjuA008307           -            171 bZIP_domain          -             58   2.6e-23   84.0   8.4   1   2   1.3e-25   2.6e-23   84.0   8.4     2    58    79   135    78   135 0.97 -
BjuA008307           -            171 bZIP_domain          -             58   2.6e-23   84.0   8.4   2   2        12   2.4e+03    0.8   0.1    34    47   139   152   134   158 0.49 -
BjuB048226           -            195 bZIP_domain          -             58   9.1e-23   82.3  15.9   1   2   4.8e-25   9.4e-23   82.2   7.9     2    54    85   137    84   141 0.96 -
BjuB048226           -            195 bZIP_domain          -             58   9.1e-23   82.3  15.9   2   2      0.79   1.6e+02    4.7   1.1    21    40   146   165   139   183 0.61 -
BjuA026652           -            193 bZIP_domain          -             58   1.9e-22   81.2   8.7   1   2   9.8e-25   1.9e-22   81.2   8.7     2    54    88   140    87   144 0.96 -
BjuA026652           -            193 bZIP_domain          -             58   1.9e-22   81.2   8.7   2   2       2.1     4e+02    3.3   2.0    21    39   149   167   142   187 0.56 -
BjuA044074           -            199 bZIP_domain          -             58     2e-22   81.2   8.7   1   2     1e-24     2e-22   81.2   8.7     2    54    89   141    88   145 0.96 -
BjuA044074           -            199 bZIP_domain          -             58     2e-22   81.2   8.7   2   2       1.1   2.1e+02    4.2   0.9    34    54   149   169   143   183 0.72 -
BjuO009504           -            199 bZIP_domain          -             58     2e-22   81.2   8.7   1   2     1e-24     2e-22   81.2   8.7     2    54    89   141    88   145 0.96 -
BjuO009504           -            199 bZIP_domain          -             58     2e-22   81.2   8.7   2   2       1.1   2.1e+02    4.2   0.9    34    54   149   169   143   183 0.72 -
BjuA032576           -            179 bZIP_domain          -             58   2.2e-22   81.1  11.6   1   2   1.1e-24   2.2e-22   81.1  11.6     2    57    86   141    85   142 0.96 -
BjuA032576           -            179 bZIP_domain          -             58   2.2e-22   81.1  11.6   2   2       3.4   6.8e+02    2.6   0.6    39    51   144   156   141   167 0.48 -
BjuB027387           -            167 bZIP_domain          -             58   3.9e-22   80.2  10.6   1   2     2e-24   3.9e-22   80.2  10.6     2    57    85   140    84   141 0.96 -
BjuB027387           -            167 bZIP_domain          -             58   3.9e-22   80.2  10.6   2   2       3.3   6.5e+02    2.7   0.7    39    51   143   155   140   166 0.48 -
BjuA044794           -            183 bZIP_domain          -             58   6.3e-22   79.6  13.4   1   1   3.2e-24   6.3e-22   79.6  13.4     2    56    72   126    71   128 0.95 -
BjuB013140           -            192 bZIP_domain          -             58   7.7e-22   79.3  18.5   1   2   7.3e-24   1.4e-21   78.4  12.8     2    55    74   127    73   130 0.95 -
BjuB013140           -            192 bZIP_domain          -             58   7.7e-22   79.3  18.5   2   2       1.2   2.3e+02    4.1   0.5    31    50   131   150   125   152 0.80 -
BjuA041305           -            188 bZIP_domain          -             58   8.3e-22   79.2  11.8   1   2   4.2e-24   8.3e-22   79.2  11.8     2    56    74   128    73   130 0.95 -
BjuA041305           -            188 bZIP_domain          -             58   8.3e-22   79.2  11.8   2   2       4.3   8.5e+02    2.3   0.2    34    50   134   150   129   153 0.80 -
BjuB027759           -            148 bZIP_domain          -             58   1.2e-21   78.7  13.7   1   3        21   4.1e+03    0.1   0.2    34    54    17    37     9    41 0.78 -
BjuB027759           -            148 bZIP_domain          -             58   1.2e-21   78.7  13.7   2   3   6.1e-24   1.2e-21   78.7  13.7     2    57    57   112    56   113 0.96 -
BjuB027759           -            148 bZIP_domain          -             58   1.2e-21   78.7  13.7   3   3         5   9.9e+02    2.1   0.2    36    50   119   133   113   146 0.54 -
BjuA041795           -            191 bZIP_domain          -             58   1.6e-21   78.2   9.5   1   2   8.4e-24   1.6e-21   78.2   9.5     2    56    75   129    74   131 0.95 -
BjuA041795           -            191 bZIP_domain          -             58   1.6e-21   78.2   9.5   2   2        22   4.4e+03    0.0   0.3    35    50   136   151   134   153 0.82 -
BjuB035721           -            192 bZIP_domain          -             58   1.7e-21   78.2  11.6   1   1   8.6e-24   1.7e-21   78.2  11.6     2    54    74   126    73   130 0.96 -
BjuB015072           -            185 bZIP_domain          -             58   2.3e-21   77.8  12.0   1   2   1.2e-23   2.3e-21   77.8  12.0     2    56    70   124    69   126 0.95 -
BjuB015072           -            185 bZIP_domain          -             58   2.3e-21   77.8  12.0   2   2        21   4.2e+03    0.1   0.3    35    50   131   146   129   148 0.82 -
BjuA024436           -            170 bZIP_domain          -             58   2.8e-21   77.5  10.1   1   2   1.4e-23   2.8e-21   77.5  10.1     2    57    87   142    86   143 0.95 -
BjuA024436           -            170 bZIP_domain          -             58   2.8e-21   77.5  10.1   2   2       4.8   9.4e+02    2.2   0.2    33    46   146   159   140   168 0.56 -
BjuA046946           -            176 bZIP_domain          -             58   5.5e-21   76.6  12.7   1   2   2.8e-23   5.5e-21   76.6  12.7     2    57    86   141    85   142 0.96 -
BjuA046946           -            176 bZIP_domain          -             58   5.5e-21   76.6  12.7   2   2      0.64   1.3e+02    5.0   0.7    22    36   148   162   142   176 0.55 -
BjuB037083           -            169 bZIP_domain          -             58   1.9e-20   74.8  18.1   1   2   1.2e-22   2.4e-20   74.5  12.9     2    56    86   140    85   142 0.93 -
BjuB037083           -            169 bZIP_domain          -             58   1.9e-20   74.8  18.1   2   2       1.1   2.1e+02    4.3   0.9    27    50   133   155   132   167 0.78 -
BjuA016969           -            205 bZIP_domain          -             58   2.4e-20   74.5  17.8   1   2   1.2e-22   2.4e-20   74.5  17.8     2    57   102   157   101   158 0.97 -
BjuA016969           -            205 bZIP_domain          -             58   2.4e-20   74.5  17.8   2   2     0.043       8.5    8.7   0.5    27    46   148   167   147   171 0.90 -
BjuB040792           -            312 bZIP_domain          -             58   4.3e-20   73.7  18.4   1   2   2.2e-22   4.3e-20   73.7  18.4     2    57   220   275   219   276 0.97 -
BjuB040792           -            312 bZIP_domain          -             58   4.3e-20   73.7  18.4   2   2      0.19        38    6.6   0.3    28    50   267   289   266   295 0.86 -
BjuO010482           -            360 bZIP_domain          -             58   4.3e-20   73.7  12.3   1   1   2.9e-22   5.7e-20   73.3  11.5     2    57   257   312   256   313 0.97 -
BjuA034470           -            193 bZIP_domain          -             58   4.4e-20   73.7   8.9   1   2   2.2e-22   4.4e-20   73.7   8.9     2    54    88   140    87   144 0.96 -
BjuA034470           -            193 bZIP_domain          -             58   4.4e-20   73.7   8.9   2   2       2.1     4e+02    3.3   2.0    21    39   149   167   142   187 0.56 -
BjuA040759           -            313 bZIP_domain          -             58   4.7e-20   73.6  17.9   1   1     3e-22   5.8e-20   73.3  17.1     2    57   222   277   221   278 0.97 -
BjuA042224           -            165 bZIP_domain          -             58   5.2e-20   73.5  17.2   1   2   4.6e-22   9.1e-20   72.7  13.1     2    58    53   109    52   109 0.97 -
BjuA042224           -            165 bZIP_domain          -             58   5.2e-20   73.5  17.2   2   2       1.3   2.6e+02    3.9   0.1    37    50   109   122   105   129 0.82 -
BjuA025558           -            429 bZIP_domain          -             58   5.6e-20   73.4  17.2   1   1   7.3e-22   1.4e-19   72.0  17.2     2    56   306   360   305   362 0.96 -
BjuA043791           -            313 bZIP_domain          -             58     6e-20   73.2  17.1   1   2   3.1e-22     6e-20   73.2  17.1     2    57   225   280   224   281 0.97 -
BjuA043791           -            313 bZIP_domain          -             58     6e-20   73.2  17.1   2   2       2.3   4.5e+02    3.2   0.0    31    49   275   293   272   296 0.83 -
BjuB041950           -            313 bZIP_domain          -             58   6.4e-20   73.2  17.2   1   2   3.2e-22   6.4e-20   73.2  17.2     2    57   225   280   224   281 0.97 -
BjuB041950           -            313 bZIP_domain          -             58   6.4e-20   73.2  17.2   2   2      0.95   1.9e+02    4.4   0.1    28    49   272   293   270   297 0.85 -
BjuB045319           -            430 bZIP_domain          -             58   8.2e-20   72.8  15.9   1   1   8.7e-22   1.7e-19   71.8  15.9     2    56   352   406   351   408 0.96 -
BjuO010366           -            282 bZIP_domain          -             58   8.7e-20   72.7  10.7   1   1   8.9e-22   1.8e-19   71.8  10.7     2    47   212   256   211   264 0.92 -
BjuB019686           -            389 bZIP_domain          -             58   9.6e-20   72.6   9.4   1   1   4.9e-22   9.6e-20   72.6   9.4     2    54   198   250   197   253 0.96 -
BjuA031472           -            394 bZIP_domain          -             58   9.8e-20   72.6   9.4   1   1     5e-22   9.8e-20   72.6   9.4     2    54   200   252   199   255 0.96 -
BjuB037744           -            181 bZIP_domain          -             58   1.1e-19   72.4  17.2   1   2   6.2e-22   1.2e-19   72.3  13.7     2    58    71   127    70   127 0.97 -
BjuB037744           -            181 bZIP_domain          -             58   1.1e-19   72.4  17.2   2   2       2.1   4.1e+02    3.3   0.2    34    50   124   140   122   147 0.82 -
BjuA018972           -            442 bZIP_domain          -             58   1.3e-19   72.2  17.3   1   2   6.4e-21   1.3e-18   69.0  16.4     2    55   357   410   356   412 0.96 -
BjuA018972           -            442 bZIP_domain          -             58   1.3e-19   72.2  17.3   2   2       0.4        79    5.6   0.7    18    32   406   420   403   422 0.90 -
BjuB041699           -            452 bZIP_domain          -             58   1.3e-19   72.1  17.3   1   2   6.7e-21   1.3e-18   68.9  16.4     2    55   367   420   366   422 0.96 -
BjuB041699           -            452 bZIP_domain          -             58   1.3e-19   72.1  17.3   2   2      0.41        82    5.6   0.7    18    32   416   430   413   432 0.90 -
BjuA018344           -            394 bZIP_domain          -             58   1.4e-19   72.1  15.0   1   2     7e-22   1.4e-19   72.1  15.0     2    57   291   346   290   347 0.97 -
BjuA018344           -            394 bZIP_domain          -             58   1.4e-19   72.1  15.0   2   2     0.076        15    7.9   0.1    26    46   336   356   335   361 0.89 -
BjuA025542           -            388 bZIP_domain          -             58   1.6e-19   71.9  17.5   1   1   8.3e-22   1.6e-19   71.9  17.5     2    56   311   365   310   367 0.96 -
BjuO002525           -            443 bZIP_domain          -             58   1.8e-19   71.7  16.9   1   2     6e-21   1.2e-18   69.1  16.3     2    55   327   380   326   382 0.96 -
BjuO002525           -            443 bZIP_domain          -             58   1.8e-19   71.7  16.9   2   2       1.1   2.1e+02    4.3   0.7    18    31   376   389   373   391 0.90 -
BjuA036326           -            141 bZIP_domain          -             58   1.9e-19   71.6   7.4   1   2   9.8e-22   1.9e-19   71.6   7.4     2    57    25    80    24    81 0.96 -
BjuA036326           -            141 bZIP_domain          -             58   1.9e-19   71.6   7.4   2   2      0.77   1.5e+02    4.7   0.8    26    53    77   104    73   111 0.68 -
BjuO004809           -            141 bZIP_domain          -             58   1.9e-19   71.6   7.4   1   2   9.8e-22   1.9e-19   71.6   7.4     2    57    25    80    24    81 0.96 -
BjuO004809           -            141 bZIP_domain          -             58   1.9e-19   71.6   7.4   2   2      0.77   1.5e+02    4.7   0.8    26    53    77   104    73   111 0.68 -
BjuB042975           -            314 bZIP_domain          -             58   2.1e-19   71.5   9.3   1   2   1.1e-21   2.1e-19   71.5   9.3     2    52   155   205   154   211 0.95 -
BjuB042975           -            314 bZIP_domain          -             58   2.1e-19   71.5   9.3   2   2       7.3   1.4e+03    1.6   0.1    34    53   215   234   208   239 0.72 -
BjuB047306           -            142 bZIP_domain          -             58   2.3e-19   71.4  10.5   1   2   1.3e-19   2.5e-17   64.9   8.2     2    53    16    67    15    72 0.93 -
BjuB047306           -            142 bZIP_domain          -             58   2.3e-19   71.4  10.5   2   2      0.18        35    6.7   0.0    22    44    78   100    77   105 0.91 -
BjuB020302           -            399 bZIP_domain          -             58   2.4e-19   71.3  17.2   1   2   1.2e-21   2.4e-19   71.3  17.2     2    57   304   359   303   360 0.97 -
BjuB020302           -            399 bZIP_domain          -             58   2.4e-19   71.3  17.2   2   2      0.12        23    7.3   0.3    28    46   351   369   350   374 0.89 -
BjuB022206           -            138 bZIP_domain          -             58   3.1e-19   71.0   7.7   1   2   1.6e-21   3.1e-19   71.0   7.7     2    57    21    76    20    77 0.96 -
BjuB022206           -            138 bZIP_domain          -             58   3.1e-19   71.0   7.7   2   2      0.75   1.5e+02    4.7   0.5    27    52    74    99    71   107 0.65 -
BjuB028673           -            170 bZIP_domain          -             58   3.4e-19   70.8  12.2   1   2   2.2e-21   4.3e-19   70.5   7.4     2    57    29    84    28    85 0.95 -
BjuB028673           -            170 bZIP_domain          -             58   3.4e-19   70.8  12.2   2   2       1.3   2.6e+02    4.0   0.2    24    43    86   105    81   115 0.49 -
BjuB020303           -            179 bZIP_domain          -             58   3.6e-19   70.8  14.1   1   2   1.8e-21   3.6e-19   70.8  14.1     2    57    82   137    81   138 0.97 -
BjuB020303           -            179 bZIP_domain          -             58   3.6e-19   70.8  14.1   2   2      0.41        81    5.6   0.1    29    46   130   147   129   153 0.83 -
BjuA015073           -            462 bZIP_domain          -             58   4.3e-19   70.5   9.7   1   2   2.2e-21   4.3e-19   70.5   9.7     2    54   157   209   156   213 0.94 -
BjuA015073           -            462 bZIP_domain          -             58   4.3e-19   70.5   9.7   2   2        13   2.5e+03    0.8   0.1    34    52   217   235   210   240 0.71 -
BjuA032964           -            168 bZIP_domain          -             58   4.5e-19   70.4   7.7   1   2   2.3e-21   4.5e-19   70.4   7.7     2    56    29    83    28    85 0.95 -
BjuA032964           -            168 bZIP_domain          -             58   4.5e-19   70.4   7.7   2   2       2.4   4.8e+02    3.1   0.2    28    44    90   106    82   116 0.52 -
BjuO002570           -            171 bZIP_domain          -             58   5.2e-19   70.2  12.7   1   2   3.4e-21   6.7e-19   69.9   7.7     2    56    27    81    26    83 0.94 -
BjuO002570           -            171 bZIP_domain          -             58   5.2e-19   70.2  12.7   2   2       1.3   2.6e+02    4.0   0.2    23    44    83   104    79   113 0.54 -
BjuB037545           -            321 bZIP_domain          -             58   5.4e-19   70.2   9.1   1   1   2.7e-21   5.4e-19   70.2   9.1     2    52   162   212   161   218 0.95 -
BjuA047038           -            351 bZIP_domain          -             58   5.6e-19   70.1  13.4   1   1   2.8e-21   5.6e-19   70.1  13.4     2    56   248   302   247   304 0.97 -
BjuA026821           -            134 bZIP_domain          -             58   6.6e-19   69.9   7.9   1   2   3.4e-21   6.6e-19   69.9   7.9     2    57    21    76    20    77 0.95 -
BjuA026821           -            134 bZIP_domain          -             58   6.6e-19   69.9   7.9   2   2       3.5   6.8e+02    2.6   1.2    25    55    72   102    70   105 0.78 -
BjuB039707           -            181 bZIP_domain          -             58   6.8e-19   69.9  15.6   1   2   5.7e-21   1.1e-18   69.2  11.4     2    57    73   128    72   129 0.96 -
BjuB039707           -            181 bZIP_domain          -             58   6.8e-19   69.9  15.6   2   2       2.2   4.4e+02    3.2   0.1    37    49   129   141   126   148 0.85 -
BjuA025359           -            168 bZIP_domain          -             58     7e-19   69.8  13.2   1   2   4.3e-21   8.5e-19   69.6   8.2     2    56    29    83    28    85 0.93 -
BjuA025359           -            168 bZIP_domain          -             58     7e-19   69.8  13.2   2   2       1.5   2.9e+02    3.8   0.2    22    44    84   106    81   115 0.55 -
BjuB006374           -            168 bZIP_domain          -             58   7.6e-19   69.7  13.2   1   2   4.4e-21   8.7e-19   69.5   8.3     2    56    29    83    28    85 0.93 -
BjuB006374           -            168 bZIP_domain          -             58   7.6e-19   69.7  13.2   2   2       1.6   3.2e+02    3.7   0.2    23    43    92   105    80   115 0.51 -
BjuA003230           -            439 bZIP_domain          -             58   9.9e-19   69.3  16.6   1   1   1.1e-20   2.1e-18   68.3  16.6     2    56   335   389   334   391 0.95 -
BjuB016538           -            385 bZIP_domain          -             58   1.2e-18   69.1  11.4   1   1   1.3e-20   2.5e-18   68.0  10.3     2    53   226   277   225   280 0.96 -
BjuA001569           -            184 bZIP_domain          -             58   1.2e-18   69.1  12.9   1   2   6.1e-21   1.2e-18   69.1  12.9     2    57    76   131    75   132 0.96 -
BjuA001569           -            184 bZIP_domain          -             58   1.2e-18   69.1  12.9   2   2         7   1.4e+03    1.6   0.1    37    49   132   144   129   151 0.84 -
BjuO010363           -            637 bZIP_domain          -             58   1.3e-18   69.0   4.4   1   1   1.3e-20   2.7e-18   68.0   4.4     2    58   166   222   165   222 0.98 -
BjuB042043           -            279 bZIP_domain          -             58   1.3e-18   68.9  12.1   1   1   1.3e-20   2.6e-18   68.0  12.1     2    46   209   253   208   258 0.94 -
BjuA017316           -            274 bZIP_domain          -             58   1.9e-18   68.4  12.6   1   1   1.7e-20   3.4e-18   67.6  12.6     2    46   204   248   203   253 0.94 -
BjuB046236           -            383 bZIP_domain          -             58   2.2e-18   68.3  14.2   1   1   1.4e-20   2.8e-18   67.9  11.8     2    54   234   286   233   289 0.96 -
BjuA021448           -            367 bZIP_domain          -             58   2.4e-18   68.1  15.5   1   1   2.4e-20   4.7e-18   67.2  15.5     2    55   288   341   287   344 0.96 -
BjuB021273           -            276 bZIP_domain          -             58   2.5e-18   68.0  15.2   1   1   1.3e-20   2.5e-18   68.0  15.2     2    56   192   246   191   248 0.95 -
BjuB038400           -            297 bZIP_domain          -             58     3e-18   67.8  13.8   1   1   2.9e-20   5.7e-18   66.9  13.8     2    45   226   269   225   275 0.94 -
BjuB025396           -            436 bZIP_domain          -             58     3e-18   67.8  16.6   1   1   4.2e-20   8.4e-18   66.4  16.6     2    54   334   386   333   389 0.96 -
BjuA014686           -            438 bZIP_domain          -             58   3.1e-18   67.8   5.3   1   1   3.3e-20   6.5e-18   66.7   5.3     2    57    74   129    73   130 0.97 -
BjuA037531           -            269 bZIP_domain          -             58   3.2e-18   67.7  15.5   1   1     5e-20   9.8e-18   66.2  15.5     2    56   184   238   183   240 0.95 -
BjuB008568           -            381 bZIP_domain          -             58   3.4e-18   67.6  17.7   1   1   4.4e-20   8.6e-18   66.3  17.7     2    54   312   364   311   368 0.96 -
BjuB046696           -            176 bZIP_domain          -             58   4.2e-18   67.3   4.0   1   2   2.1e-20   4.2e-18   67.3   4.0     2    54    38    90    37    94 0.93 -
BjuB046696           -            176 bZIP_domain          -             58   4.2e-18   67.3   4.0   2   2       5.8   1.1e+03    1.9   0.3    23    36   101   114    91   127 0.58 -
BjuA041107           -            166 bZIP_domain          -             58   4.5e-18   67.2  13.1   1   1   3.5e-20   6.9e-18   66.6  13.1     2    58    86   142    85   142 0.98 -
BjuA014675           -            269 bZIP_domain          -             58   4.9e-18   67.1  15.3   1   1   5.2e-20     1e-17   66.1  15.3     2    45   199   242   198   248 0.94 -
BjuA026586           -            258 bZIP_domain          -             58   5.1e-18   67.1  14.3   1   1     5e-20   9.8e-18   66.2  14.3     2    45   188   231   187   237 0.94 -
BjuA040338           -            399 bZIP_domain          -             58   5.3e-18   67.0  17.2   1   1   5.1e-20     1e-17   66.1  17.2     2    55   321   374   320   377 0.95 -
BjuB042240           -            414 bZIP_domain          -             58   5.6e-18   66.9  17.7   1   1   6.6e-20   1.3e-17   65.8  17.7     2    55   336   389   335   392 0.95 -
BjuB026592           -            207 bZIP_domain          -             58     6e-18   66.8  15.3   1   1   4.7e-20   9.3e-18   66.2  15.3     3    57   141   195   139   196 0.97 -
BjuB028919           -            484 bZIP_domain          -             58   6.6e-18   66.7   6.9   1   1   6.6e-20   1.3e-17   65.8   6.9     2    57    88   143    87   144 0.97 -
BjuA017309           -            626 bZIP_domain          -             58     7e-18   66.6   7.1   1   1   7.6e-20   1.5e-17   65.6   7.1     2    58   188   244   187   244 0.97 -
BjuO002133           -            377 bZIP_domain          -             58   7.3e-18   66.6  19.5   1   2   3.9e-20   7.6e-18   66.5  17.8     2    57   263   318   262   319 0.97 -
BjuO002133           -            377 bZIP_domain          -             58   7.3e-18   66.6  19.5   2   2         2   3.9e+02    3.4   0.1    28    49   310   331   309   337 0.81 -
BjuA010437           -            370 bZIP_domain          -             58   8.8e-18   66.3   9.5   1   1   8.5e-20   1.7e-17   65.4   7.9     2    53   220   271   219   274 0.96 -
BjuB016810           -            358 bZIP_domain          -             58     9e-18   66.3  19.8   1   2   4.9e-20   9.7e-18   66.2  18.2     2    57   249   304   248   305 0.97 -
BjuB016810           -            358 bZIP_domain          -             58     9e-18   66.3  19.8   2   2       3.3   6.4e+02    2.7   0.1    28    48   296   316   296   322 0.80 -
BjuA040728           -            154 bZIP_domain          -             58     9e-18   66.3  11.8   1   2   1.1e-19   2.2e-17   65.0   8.5     2    53    27    78    26    83 0.93 -
BjuA040728           -            154 bZIP_domain          -             58     9e-18   66.3  11.8   2   2       3.8   7.6e+02    2.5   0.1    36    51    82    97    75   104 0.77 -
BjuO004828           -            160 bZIP_domain          -             58     1e-17   66.1   9.1   1   2   5.1e-20     1e-17   66.1   9.1     2    54    23    75    22    79 0.93 -
BjuO004828           -            160 bZIP_domain          -             58     1e-17   66.1   9.1   2   2        11   2.1e+03    1.1   0.1    22    37    85   100    82   104 0.88 -
BjuB047102           -            374 bZIP_domain          -             58   1.1e-17   66.0  14.8   1   1   1.1e-19   2.2e-17   65.0  14.8     2    55   295   348   294   351 0.94 -
BjuB007813           -            518 bZIP_domain          -             58   1.1e-17   66.0  16.9   1   2   5.8e-20   1.1e-17   66.0  16.9     2    55   338   391   337   393 0.96 -
BjuB007813           -            518 bZIP_domain          -             58   1.1e-17   66.0  16.9   2   2        15     3e+03    0.5   0.2    24    37   498   511   495   517 0.77 -
BjuB009536           -            163 bZIP_domain          -             58   1.2e-17   65.9  15.5   1   1   9.3e-20   1.8e-17   65.3  15.5     2    58    86   142    85   142 0.98 -
BjuA012577           -            148 bZIP_domain          -             58   1.4e-17   65.7  12.9   1   1   1.4e-19   2.8e-17   64.7  12.9     2    58    80   136    79   136 0.97 -
BjuB008492           -            149 bZIP_domain          -             58   1.4e-17   65.7  12.9   1   1   1.5e-19   2.9e-17   64.7  12.9     2    58    80   136    79   136 0.97 -
BjuA025064           -            266 bZIP_domain          -             58   1.4e-17   65.7  15.5   1   1   1.1e-19   2.2e-17   65.0  15.5     2    55   185   238   184   241 0.95 -
BjuB045228           -            154 bZIP_domain          -             58   1.4e-17   65.6  14.1   1   2   1.9e-19   3.8e-17   64.3   9.3     2    53    27    78    26    83 0.92 -
BjuB045228           -            154 bZIP_domain          -             58   1.4e-17   65.6  14.1   2   2       1.1   2.2e+02    4.2   0.1    28    43    88   103    79   114 0.54 -
BjuA012575           -            148 bZIP_domain          -             58   1.5e-17   65.6  12.9   1   1   1.4e-19   2.8e-17   64.7  12.9     2    58    80   136    79   136 0.97 -
BjuB009816           -            168 bZIP_domain          -             58   2.1e-17   65.1  15.9   1   1   1.7e-19   3.4e-17   64.5  15.9     2    58    91   147    90   147 0.98 -
BjuB036859           -            300 bZIP_domain          -             58   2.4e-17   64.9  15.9   1   1     2e-19     4e-17   64.2  15.9     2    55   218   271   217   274 0.95 -
BjuA005478           -            126 bZIP_domain          -             58   2.7e-17   64.7  11.6   1   1     2e-19     4e-17   64.2  11.6     2    58    57   113    56   113 0.97 -
BjuA006024           -            379 bZIP_domain          -             58   3.5e-17   64.4  21.1   1   2   1.8e-19   3.6e-17   64.3  19.0     2    57   265   320   264   321 0.97 -
BjuA006024           -            379 bZIP_domain          -             58   3.5e-17   64.4  21.1   2   2       1.1   2.1e+02    4.3   0.4    28    48   312   332   311   339 0.83 -
BjuO011409           -            160 bZIP_domain          -             58   4.1e-17   64.2   5.6   1   2   2.1e-19   4.1e-17   64.2   5.6     2    55    23    76    22    79 0.93 -
BjuO011409           -            160 bZIP_domain          -             58   4.1e-17   64.2   5.6   2   2        19   3.8e+03    0.2   0.1    23    37    86   100    84   103 0.81 -
BjuA043003           -            281 bZIP_domain          -             58   4.5e-17   64.0  10.3   1   1   4.8e-19   9.4e-17   63.0  10.3     2    46   211   254   210   260 0.92 -
BjuA041565           -            120 bZIP_domain          -             58   4.6e-17   64.0  15.2   1   2   1.7e-18   3.3e-16   61.3   9.5     2    55    43    96    42    99 0.95 -
BjuA041565           -            120 bZIP_domain          -             58   4.6e-17   64.0  15.2   2   2      0.21        42    6.5   0.2    33    47   102   116    96   119 0.79 -
BjuA045602           -            177 bZIP_domain          -             58     5e-17   63.9  13.9   1   2   5.1e-19     1e-16   62.9  10.0     2    58    69   125    68   125 0.97 -
BjuA045602           -            177 bZIP_domain          -             58     5e-17   63.9  13.9   2   2       1.4   2.8e+02    3.8   0.1    37    50   125   138   121   145 0.81 -
BjuB032115           -            149 bZIP_domain          -             58   5.8e-17   63.7  13.0   1   2   1.5e-18   2.9e-16   61.4   8.2     2    53    22    73    21    78 0.92 -
BjuB032115           -            149 bZIP_domain          -             58   5.8e-17   63.7  13.0   2   2      0.64   1.3e+02    5.0   0.1    23    42    85   104    76   108 0.67 -
BjuA012644           -            396 bZIP_domain          -             58   5.9e-17   63.7  18.0   1   1   6.7e-19   1.3e-16   62.5  18.0     2    54   281   333   280   335 0.96 -
BjuA002075           -            680 bZIP_domain          -             58   6.4e-17   63.6   6.5   1   1   7.1e-19   1.4e-16   62.5   6.5     2    58   154   210   153   210 0.97 -
BjuA027015           -            179 bZIP_domain          -             58   7.4e-17   63.4   5.5   1   2   3.8e-19   7.4e-17   63.4   5.5     2    54    38    90    37    94 0.90 -
BjuA027015           -            179 bZIP_domain          -             58   7.4e-17   63.4   5.5   2   2       6.1   1.2e+03    1.8   0.2    35    55    92   112    87   115 0.76 -
BjuA028313           -            333 bZIP_domain          -             58   7.5e-17   63.3  18.0   1   2        19   3.7e+03    0.3   0.0    30    52     6    28     5    32 0.80 -
BjuA028313           -            333 bZIP_domain          -             58   7.5e-17   63.3  18.0   2   2   9.5e-19   1.9e-16   62.1  15.8     2    54   251   303   250   307 0.94 -
BjuB042050           -            637 bZIP_domain          -             58   8.6e-17   63.1   8.5   1   1   9.6e-19   1.9e-16   62.0   8.5     2    58   172   228   171   228 0.97 -
BjuB011393           -            154 bZIP_domain          -             58   8.8e-17   63.1   7.7   1   2   4.4e-19   8.8e-17   63.1   7.7     2    55    21    74    20    77 0.94 -
BjuB011393           -            154 bZIP_domain          -             58   8.8e-17   63.1   7.7   2   2        14   2.8e+03    0.7   0.0    23    37    84    98    77   101 0.71 -
BjuB010770           -            120 bZIP_domain          -             58   1.1e-16   62.9  14.4   1   2   1.3e-18   2.6e-16   61.6   9.7     2    56    43    97    42    99 0.96 -
BjuB010770           -            120 bZIP_domain          -             58   1.1e-16   62.9  14.4   2   2       1.3   2.6e+02    3.9   0.1    33    45   102   114    97   118 0.71 -
BjuB038364           -            153 bZIP_domain          -             58   1.6e-16   62.2  12.6   1   3   2.6e-18   5.2e-16   60.6   8.3     2    53    27    78    26    83 0.92 -
BjuB038364           -            153 bZIP_domain          -             58   1.6e-16   62.2  12.6   2   3       1.7   3.4e+02    3.6   0.1    37    56    83   102    79   104 0.69 -
BjuB038364           -            153 bZIP_domain          -             58   1.6e-16   62.2  12.6   3   3       3.8   7.6e+02    2.5   0.1    23    38    90   105    88   112 0.79 -
BjuA014103           -            153 bZIP_domain          -             58   1.9e-16   62.1  13.5   1   3   2.9e-18   5.7e-16   60.5   9.2     2    53    27    78    26    83 0.92 -
BjuA014103           -            153 bZIP_domain          -             58   1.9e-16   62.1  13.5   2   3       1.5     3e+02    3.7   0.1    36    56    82   102    75   104 0.72 -
BjuA014103           -            153 bZIP_domain          -             58   1.9e-16   62.1  13.5   3   3       3.8   7.6e+02    2.5   0.1    23    38    90   105    88   112 0.79 -
BjuA044741           -            507 bZIP_domain          -             58   2.1e-16   61.9  15.9   1   1   1.1e-18   2.1e-16   61.9  15.9     2    58   430   486   429   486 0.98 -
BjuA033921           -            633 bZIP_domain          -             58   4.3e-16   60.9   5.5   1   1   4.3e-18   8.6e-16   59.9   5.5     2    58   188   244   187   244 0.97 -
BjuB006877           -            632 bZIP_domain          -             58   5.7e-16   60.5   6.1   1   1   2.9e-18   5.7e-16   60.5   6.1     2    58   172   228   171   228 0.97 -
BjuA008715           -            203 bZIP_domain          -             58   8.1e-16   60.0  13.0   1   1   4.1e-18   8.1e-16   60.0  13.0     2    55    88   141    87   144 0.95 -
BjuB023599           -            402 bZIP_domain          -             58   1.3e-15   59.3   6.8   1   1   1.5e-17   2.9e-15   58.3   6.8     2    57    68   123    66   124 0.95 -
BjuA042006           -            404 bZIP_domain          -             58   3.1e-15   58.2  15.5   1   1   1.8e-17   3.6e-15   57.9  14.7     2    57   302   357   301   358 0.97 -
BjuB041251           -            407 bZIP_domain          -             58   3.6e-15   58.0  13.6   1   1   2.9e-17   5.8e-15   57.3  13.1     2    57   298   353   297   354 0.96 -
BjuO000631           -            200 bZIP_domain          -             58   5.1e-15   57.5   5.8   1   1   3.8e-17   7.6e-15   56.9   5.8     3    48    55   100    53   118 0.95 -
BjuB023986           -            150 bZIP_domain          -             58   5.4e-15   57.4  13.3   1   1   5.2e-17     1e-14   56.5  13.3     2    58    81   137    80   137 0.97 -
BjuA015229           -            478 bZIP_domain          -             58   1.6e-14   55.8   4.8   1   1   8.3e-17   1.6e-14   55.8   4.8     3    47   380   424   378   433 0.94 -
BjuB036793           -            401 bZIP_domain          -             58   1.7e-14   55.8  11.1   1   1     2e-16     4e-14   54.6  11.1     2    47   337   382   336   393 0.93 -
BjuA035826           -            292 bZIP_domain          -             58   5.1e-14   54.3  15.9   1   1   2.4e-14   4.8e-12   47.9  15.9     2    45   211   264   210   270 0.85 -
BjuA014273           -            240 bZIP_domain          -             58   6.1e-14   54.0  18.0   1   1   6.3e-16   1.2e-13   53.0  17.7     2    52   127   177   126   184 0.93 -
BjuA036543           -            147 bZIP_domain          -             58     1e-13   53.3  14.0   1   1   5.1e-16     1e-13   53.3  14.0     2    49    51    98    50   107 0.94 -
BjuB043752           -            307 bZIP_domain          -             58     1e-13   53.3  11.9   1   2   5.1e-11     1e-08   37.3   1.6     2    24   200   222   199   247 0.86 -
BjuB043752           -            307 bZIP_domain          -             58     1e-13   53.3  11.9   2   2     1e-05     0.002   20.3   3.0    22    54   258   290   256   294 0.90 -
BjuA036544           -            149 bZIP_domain          -             58   1.1e-13   53.2  14.1   1   1   5.4e-16   1.1e-13   53.2  14.1     2    49    51    98    50   107 0.94 -
BjuB038543           -            244 bZIP_domain          -             58   1.8e-13   52.5  16.9   1   1   9.1e-16   1.8e-13   52.5  16.9     2    52   127   177   126   183 0.92 -
BjuA035385           -            190 bZIP_domain          -             58   4.3e-13   51.3  15.1   1   1   2.2e-15   4.3e-13   51.3  15.1     2    53    74   125    73   131 0.93 -
BjuA022725           -            153 bZIP_domain          -             58   4.8e-13   51.1  18.0   1   3   6.4e-15   1.3e-12   49.8   5.6     2    51    17    66    16    72 0.93 -
BjuA022725           -            153 bZIP_domain          -             58   4.8e-13   51.1  18.0   2   3     0.036       7.1    9.0   1.1    24    54    60    90    59    93 0.84 -
BjuA022725           -            153 bZIP_domain          -             58   4.8e-13   51.1  18.0   3   3      0.61   1.2e+02    5.0   2.3    24    50    81   107    79   113 0.87 -
BjuB005843           -            149 bZIP_domain          -             58   4.8e-13   51.1  15.2   1   1   5.3e-15     1e-12   50.1  14.9     2    49    51    98    50   113 0.94 -
BjuB002172           -            190 bZIP_domain          -             58   5.7e-13   50.9  13.5   1   1   2.9e-15   5.7e-13   50.9  13.5     2    54    74   126    73   131 0.93 -
BjuA009096           -            160 bZIP_domain          -             58   1.1e-12   50.0  11.5   1   2   5.5e-15   1.1e-12   50.0  11.5     2    56    61   116    60   118 0.91 -
BjuA009096           -            160 bZIP_domain          -             58   1.1e-12   50.0  11.5   2   2      0.11        21    7.4   0.3    28    51   109   132   105   138 0.84 -
BjuA035384           -            190 bZIP_domain          -             58   1.1e-12   50.0  14.3   1   1   5.7e-15   1.1e-12   50.0  14.3     2    53    74   125    73   131 0.93 -
BjuB040834           -            246 bZIP_domain          -             58   1.5e-12   49.6  17.3   1   1   7.5e-15   1.5e-12   49.6  17.3     2    47   138   183   137   215 0.95 -
BjuA002828           -            246 bZIP_domain          -             58   1.6e-12   49.5  18.3   1   1   3.1e-14     6e-12   47.6  18.3     2    47   138   183   137   215 0.95 -
BjuA025127           -            395 bZIP_domain          -             58   2.5e-12   48.8  11.9   1   1   2.8e-14   5.6e-12   47.7  11.9     2    47   331   376   330   393 0.92 -
BjuB029839           -            263 bZIP_domain          -             58   2.7e-12   48.8  12.1   1   2   1.4e-14   2.7e-12   48.8  12.1     2    55    42    95    41    98 0.94 -
BjuB029839           -            263 bZIP_domain          -             58   2.7e-12   48.8  12.1   2   2        16   3.1e+03    0.5   0.1    23    36   105   118    97   126 0.57 -
BjuB020783           -            204 bZIP_domain          -             58   3.5e-12   48.4  14.1   1   2   1.8e-14   3.5e-12   48.4  14.1     2    55    89   142    88   145 0.96 -
BjuB020783           -            204 bZIP_domain          -             58   3.5e-12   48.4  14.1   2   2       5.6   1.1e+03    2.0   0.6    33    51   148   166   144   172 0.84 -
BjuB007520           -            149 bZIP_domain          -             58     4e-12   48.2  13.3   1   1     2e-14     4e-12   48.2  13.3     2    49    51    98    50   106 0.95 -
BjuA001111           -            330 bZIP_domain          -             58   4.1e-12   48.1   4.8   1   3   2.1e-14   4.1e-12   48.1   4.8     2    52   191   241   190   247 0.93 -
BjuA001111           -            330 bZIP_domain          -             58   4.1e-12   48.1   4.8   2   3     0.074        15    8.0   1.0    23    54   233   264   232   268 0.87 -
BjuA001111           -            330 bZIP_domain          -             58   4.1e-12   48.1   4.8   3   3       1.5   2.9e+02    3.8   0.7    24    50   255   281   253   286 0.89 -
BjuA029457           -            308 bZIP_domain          -             58   1.3e-11   46.6   8.8   1   2   6.5e-14   1.3e-11   46.6   8.8     2    57    37    92    36    93 0.96 -
BjuA029457           -            308 bZIP_domain          -             58   1.3e-11   46.6   8.8   2   2       4.2   8.3e+02    2.3   0.2    31    50    94   113    86   118 0.48 -
BjuO010352           -            363 bZIP_domain          -             58   1.8e-11   46.1   5.7   1   2   9.1e-14   1.8e-11   46.1   5.7     2    52   144   194   143   199 0.94 -
BjuO010352           -            363 bZIP_domain          -             58   1.8e-11   46.1   5.7   2   2      0.63   1.2e+02    5.0   0.8    33    57   196   219   191   220 0.82 -
BjuB017666           -            191 bZIP_domain          -             58   1.8e-11   46.1  14.3   1   1   9.3e-14   1.8e-11   46.1  14.3     2    49    75   122    74   130 0.94 -
BjuO010199           -            325 bZIP_domain          -             58   2.1e-11   45.9   7.3   1   3   1.1e-13   2.1e-11   45.9   7.3     2    52   133   183   132   188 0.93 -
BjuO010199           -            325 bZIP_domain          -             58   2.1e-11   45.9   7.3   2   3      0.74   1.5e+02    4.8   1.0    31    55   183   206   179   209 0.77 -
BjuO010199           -            325 bZIP_domain          -             58   2.1e-11   45.9   7.3   3   3       6.2   1.2e+03    1.8   1.5    26    52   199   225   195   230 0.78 -
BjuB015428           -            332 bZIP_domain          -             58   3.1e-11   45.3   7.4   1   3   1.6e-13   3.1e-11   45.3   7.4     2    51   142   191   141   195 0.94 -
BjuB015428           -            332 bZIP_domain          -             58   3.1e-11   45.3   7.4   2   3      0.38        76    5.7   1.0    32    55   193   215   189   219 0.77 -
BjuB015428           -            332 bZIP_domain          -             58   3.1e-11   45.3   7.4   3   3       4.9   9.7e+02    2.1   1.4    25    52   207   234   204   239 0.79 -
BjuB049020           -            279 bZIP_domain          -             58   4.3e-11   44.9  20.9   1   2   3.9e-09   7.8e-07   31.3  10.2     2    23   194   215   193   221 0.93 -
BjuB049020           -            279 bZIP_domain          -             58   4.3e-11   44.9  20.9   2   2   2.9e-05    0.0058   18.9   2.9    20    55   229   264   226   267 0.89 -
BjuB046419           -            378 bZIP_domain          -             58   4.9e-11   44.7   3.4   1   3   2.5e-13   4.9e-11   44.7   3.4     2    53   187   238   186   243 0.93 -
BjuB046419           -            378 bZIP_domain          -             58   4.9e-11   44.7   3.4   2   3      0.42        83    5.5   1.4    24    53   230   259   229   263 0.84 -
BjuB046419           -            378 bZIP_domain          -             58   4.9e-11   44.7   3.4   3   3       4.9   9.7e+02    2.1   1.8    25    50   252   277   249   280 0.85 -
BjuA031284           -            321 bZIP_domain          -             58   5.3e-11   44.6   8.2   1   3   2.7e-13   5.3e-11   44.6   8.2     2    51   133   182   132   187 0.93 -
BjuA031284           -            321 bZIP_domain          -             58   5.3e-11   44.6   8.2   2   3      0.26        52    6.2   1.2    29    55   181   206   175   209 0.76 -
BjuA031284           -            321 bZIP_domain          -             58   5.3e-11   44.6   8.2   3   3       8.9   1.8e+03    1.3   0.5    36    53   209   226   202   230 0.72 -
BjuB026462           -            379 bZIP_domain          -             58   5.5e-11   44.6   3.4   1   3   2.8e-13   5.5e-11   44.6   3.4     2    52   197   247   196   253 0.93 -
BjuB026462           -            379 bZIP_domain          -             58   5.5e-11   44.6   3.4   2   3      0.33        66    5.9   1.2    24    53   240   268   239   273 0.80 -
BjuB026462           -            379 bZIP_domain          -             58   5.5e-11   44.6   3.4   3   3       4.4   8.6e+02    2.3   1.7    25    50   262   287   259   293 0.84 -
BjuB033496           -            329 bZIP_domain          -             58   5.5e-11   44.5   8.2   1   3   2.8e-13   5.5e-11   44.5   8.2     2    51   133   182   132   187 0.93 -
BjuB033496           -            329 bZIP_domain          -             58   5.5e-11   44.5   8.2   2   3      0.27        53    6.2   1.2    29    55   181   206   175   209 0.76 -
BjuB033496           -            329 bZIP_domain          -             58   5.5e-11   44.5   8.2   3   3       9.2   1.8e+03    1.3   0.5    36    53   209   226   202   230 0.72 -
BjuB042069           -            342 bZIP_domain          -             58   5.8e-11   44.5   6.2   1   2   2.9e-13   5.8e-11   44.5   6.2     2    51   132   181   131   185 0.94 -
BjuB042069           -            342 bZIP_domain          -             58   5.8e-11   44.5   6.2   2   2      0.54   1.1e+02    5.2   0.7    33    57   184   207   179   208 0.82 -
BjuB033515           -            401 bZIP_domain          -             58   8.3e-11   44.0   5.6   1   3   4.2e-13   8.3e-11   44.0   5.6     2    52   205   255   204   261 0.93 -
BjuB033515           -            401 bZIP_domain          -             58   8.3e-11   44.0   5.6   2   3       2.3   4.5e+02    3.2   0.6    28    53   252   277   250   282 0.84 -
BjuB033515           -            401 bZIP_domain          -             58   8.3e-11   44.0   5.6   3   3        11   2.1e+03    1.0   1.6    24    49   269   294   264   297 0.79 -
BjuA031302           -            381 bZIP_domain          -             58   9.2e-11   43.8   5.8   1   2   4.7e-13   9.2e-11   43.8   5.8     2    52   185   235   184   240 0.93 -
BjuA031302           -            381 bZIP_domain          -             58   9.2e-11   43.8   5.8   2   2       1.1   2.1e+02    4.2   1.2    23    53   227   257   226   261 0.85 -
BjuB005056           -            407 bZIP_domain          -             58   1.1e-10   43.6   6.4   1   2   5.4e-13   1.1e-10   43.6   6.4     2    52   202   252   201   257 0.93 -
BjuB005056           -            407 bZIP_domain          -             58   1.1e-10   43.6   6.4   2   2      0.35        69    5.8   0.6    24    53   245   274   244   279 0.86 -
BjuA036056           -            474 bZIP_domain          -             58   1.7e-10   43.0   3.2   1   1   1.8e-12   3.6e-10   41.9   3.2     2    50   197   245   196   267 0.92 -
BjuA037413           -            690 bZIP_domain          -             58   1.8e-10   42.9   5.6   1   2   8.9e-13   1.8e-10   42.9   5.6     2    52   186   236   185   241 0.93 -
BjuA037413           -            690 bZIP_domain          -             58   1.8e-10   42.9   5.6   2   2      0.69   1.4e+02    4.8   0.6    24    53   229   258   228   262 0.86 -
BjuA026653           -            459 bZIP_domain          -             58   3.9e-10   41.8   4.3   1   1   3.6e-12   7.1e-10   41.0   4.1     2    50   180   228   179   235 0.90 -
BjuB028695           -            219 bZIP_domain          -             58   4.2e-10   41.7  19.1   1   2   5.7e-10   1.1e-07   34.0   7.6     2    26   134   158   133   162 0.94 -
BjuB028695           -            219 bZIP_domain          -             58   4.2e-10   41.7  19.1   2   2    0.0022      0.43   12.9   3.6    23    52   169   198   168   204 0.86 -
BjuB022368           -            307 bZIP_domain          -             58   4.4e-10   41.7   4.2   1   2   2.2e-12   4.4e-10   41.7   4.2     2    50   182   230   181   237 0.90 -
BjuB022368           -            307 bZIP_domain          -             58   4.4e-10   41.7   4.2   2   2         4   7.8e+02    2.4   1.1    21    41   257   277   256   291 0.71 -
BjuB019272           -            324 bZIP_domain          -             58   4.5e-10   41.6   4.2   1   2   2.3e-12   4.5e-10   41.6   4.2     2    50   200   248   199   256 0.91 -
BjuB019272           -            324 bZIP_domain          -             58   4.5e-10   41.6   4.2   2   2       3.9   7.6e+02    2.5   1.0    21    41   275   295   272   309 0.72 -
BjuA010604           -            318 bZIP_domain          -             58   4.9e-10   41.5   5.8   1   1   5.8e-12   1.1e-09   40.3   4.7     2    50   109   157   108   164 0.91 -
BjuA017770           -            306 bZIP_domain          -             58   5.3e-10   41.4   3.7   1   3   2.7e-12   5.3e-10   41.4   3.7     2    50   174   222   173   228 0.91 -
BjuA017770           -            306 bZIP_domain          -             58   5.3e-10   41.4   3.7   2   3        17   3.4e+03    0.4   0.1    35    51   228   244   221   247 0.82 -
BjuA017770           -            306 bZIP_domain          -             58   5.3e-10   41.4   3.7   3   3       2.5     5e+02    3.1   0.8    21    41   249   269   248   284 0.72 -
BjuB006131           -            299 bZIP_domain          -             58   8.7e-10   40.7  14.4   1   3   5.1e-12     1e-09   40.5   4.7     2    50   167   215   166   222 0.91 -
BjuB006131           -            299 bZIP_domain          -             58   8.7e-10   40.7  14.4   2   3         7   1.4e+03    1.6   0.1    32    51   218   237   210   240 0.79 -
BjuB006131           -            299 bZIP_domain          -             58   8.7e-10   40.7  14.4   3   3       1.3   2.6e+02    4.0   0.9    21    51   242   273   241   279 0.69 -
BjuA045788           -            100 bZIP_domain          -             58   1.7e-09   39.8   6.4   1   1   1.4e-11   2.7e-09   39.1   6.4     2    24    18    40    17    52 0.90 -
BjuA047141           -            172 bZIP_domain          -             58   2.5e-09   39.3  14.6   1   2   3.2e-10   6.3e-08   34.7  12.8     2    49    16    63    15    72 0.87 -
BjuA047141           -            172 bZIP_domain          -             58   2.5e-09   39.3  14.6   2   2      0.79   1.6e+02    4.7   0.1    31    50    66    85    56    98 0.62 -
BjuA023815           -            410 bZIP_domain          -             58   5.5e-09   38.1   8.3   1   1   6.7e-11   1.3e-08   36.9   8.3     2    25   155   178   154   180 0.94 -
BjuB047326           -            447 bZIP_domain          -             58   6.6e-09   37.9  10.1   1   1   3.4e-11   6.6e-09   37.9  10.1     2    56   146   200   145   202 0.93 -
BjuA002981           -            235 bZIP_domain          -             58   8.1e-09   37.6   6.0   1   1   1.1e-10   2.1e-08   36.2   6.0     2    25   196   218   195   231 0.85 -
BjuA038258           -            184 bZIP_domain          -             58   8.6e-09   37.5   5.8   1   1   9.9e-11     2e-08   36.4   5.8     2    23   148   169   147   173 0.93 -
BjuB044127           -            197 bZIP_domain          -             58   1.2e-08   37.0   6.0   1   1   1.6e-10   3.2e-08   35.7   6.0     2    23   110   131   109   134 0.94 -
BjuO009471           -            470 bZIP_domain          -             58   1.4e-08   36.8  10.0   1   1   7.3e-11   1.4e-08   36.8  10.0     2    52   153   203   152   209 0.89 -
BjuB037528           -            138 bZIP_domain          -             58   1.6e-08   36.7  17.0   1   2   5.5e-10   1.1e-07   34.0  12.6     2    40    16    54    15    65 0.91 -
BjuB037528           -            138 bZIP_domain          -             58   1.6e-08   36.7  17.0   2   2      0.62   1.2e+02    5.0   0.2    23    52    65    94    61    99 0.86 -
BjuA026942           -            356 bZIP_domain          -             58   1.9e-08   36.4  10.7   1   1   3.9e-10   7.7e-08   34.5  10.7     2    45    74   117    73   123 0.90 -
BjuB004520           -            139 bZIP_domain          -             58   2.3e-08   36.2  14.6   1   2   1.5e-10   2.9e-08   35.8  12.8     2    51    16    65    15    72 0.88 -
BjuB004520           -            139 bZIP_domain          -             58   2.3e-08   36.2  14.6   2   2        19   3.7e+03    0.3   0.1    34    47    69    82    63    99 0.52 -
BjuB015362           -            482 bZIP_domain          -             58   2.5e-08   36.0  10.2   1   1   4.4e-10   8.7e-08   34.3  10.2     2    45   179   222   178   228 0.91 -
BjuB038336           -            429 bZIP_domain          -             58   2.5e-08   36.0   9.6   1   1   1.3e-10   2.5e-08   36.0   9.6     2    27   341   366   340   374 0.92 -
BjuA041060           -            362 bZIP_domain          -             58   2.6e-08   36.0   8.7   1   1   4.2e-10   8.3e-08   34.4   8.7     2    42    78   118    77   125 0.84 -
BjuB012496           -            362 bZIP_domain          -             58   2.8e-08   35.9   8.7   1   1   4.2e-10   8.3e-08   34.4   8.7     2    42    78   118    77   125 0.84 -
BjuB016741           -            356 bZIP_domain          -             58     3e-08   35.8  11.8   1   1   6.1e-10   1.2e-07   33.9  11.8     2    47    74   119    73   125 0.90 -
BjuA029640           -            222 bZIP_domain          -             58   3.3e-08   35.7   7.3   1   1   3.7e-10   7.4e-08   34.5   7.3     2    23   193   214   192   219 0.92 -
BjuB029163           -            486 bZIP_domain          -             58   6.6e-08   34.7  11.7   1   1   1.4e-09   2.7e-07   32.7  11.7     2    45   183   226   182   231 0.91 -
BjuA019507           -            482 bZIP_domain          -             58   6.7e-08   34.7  11.7   1   1   1.3e-09   2.6e-07   32.8  11.7     2    45   179   222   178   227 0.91 -
BjuA044654           -            364 bZIP_domain          -             58     8e-08   34.4   8.1   1   1   1.3e-09   2.5e-07   32.8   8.1     2    42    80   120    79   127 0.84 -
BjuA010549           -            334 bZIP_domain          -             58   8.7e-08   34.3   9.3   1   2   4.4e-10   8.7e-08   34.3   9.3     2    40   140   178   139   188 0.94 -
BjuA010549           -            334 bZIP_domain          -             58   8.7e-08   34.3   9.3   2   2       2.9   5.7e+02    2.9   0.5    32    53   191   212   180   229 0.78 -
BjuA008689           -            370 bZIP_domain          -             58   9.2e-08   34.2   9.5   1   1   1.6e-09   3.2e-07   32.5   9.5     3    42    87   126    85   132 0.83 -
BjuB016983           -            344 bZIP_domain          -             58   9.3e-08   34.2   4.2   1   1   7.7e-10   1.5e-07   33.5   2.7     8    50   111   153   105   159 0.89 -
BjuB047496           -            419 bZIP_domain          -             58   1.2e-07   33.9   2.8   1   2   6.1e-10   1.2e-07   33.9   2.8     8    52   278   322   276   328 0.93 -
BjuB047496           -            419 bZIP_domain          -             58   1.2e-07   33.9   2.8   2   2       5.2     1e+03    2.1   0.6    23    57   314   347   314   348 0.81 -
BjuA023085           -            367 bZIP_domain          -             58   1.3e-07   33.7  10.7   1   1   2.5e-09   4.9e-07   31.9  10.7     3    43    84   124    82   129 0.84 -
BjuB014493           -            271 bZIP_domain          -             58   1.4e-07   33.6   4.4   1   1   1.5e-09     3e-07   32.6   4.4     2    23   208   229   207   235 0.91 -
BjuA047284           -            149 bZIP_domain          -             58   1.5e-07   33.5   5.5   1   1   7.8e-10   1.5e-07   33.5   5.5     2    54    52   104    51   115 0.93 -
BjuA016556           -            440 bZIP_domain          -             58   1.7e-07   33.3  12.6   1   1   2.6e-09   5.1e-07   31.8  12.6     2    45   153   196   152   203 0.89 -
BjuB046016           -            281 bZIP_domain          -             58   1.8e-07   33.3   7.4   1   1     2e-09   3.9e-07   32.2   7.4     2    23   254   275   253   278 0.94 -
BjuB044327           -            149 bZIP_domain          -             58   2.4e-07   32.9   5.8   1   1   1.2e-09   2.4e-07   32.9   5.8     2    54    52   104    51   117 0.93 -
BjuB044356           -            450 bZIP_domain          -             58   2.9e-07   32.6   9.0   1   1   1.5e-09   2.9e-07   32.6   9.0     3    44   152   193   150   197 0.81 -
BjuO012135           -            439 bZIP_domain          -             58   4.1e-07   32.2  13.4   1   1   5.8e-09   1.1e-06   30.7  13.4     2    45   153   196   152   205 0.90 -
BjuB020728           -            369 bZIP_domain          -             58   4.9e-07   31.9  10.7   1   1   2.5e-09   4.9e-07   31.9  10.7     3    43    86   126    84   131 0.84 -
BjuA027707           -            376 bZIP_domain          -             58   5.9e-07   31.6  13.7   1   1     3e-09   5.9e-07   31.6  13.7     2    45    98   141    97   150 0.90 -
BjuA002980           -            361 bZIP_domain          -             58   8.2e-07   31.2  10.3   1   1   9.4e-09   1.9e-06   30.0  10.3     2    23   196   217   195   219 0.95 -
BjuB016642           -            142 bZIP_domain          -             58   9.1e-07   31.0  15.4   1   3   2.1e-08   4.2e-06   28.9   2.6     6    39    14    47    12    55 0.94 -
BjuB016642           -            142 bZIP_domain          -             58   9.1e-07   31.0  15.4   2   3     0.057        11    8.3   1.4    27    57    56    85    50    86 0.85 -
BjuB016642           -            142 bZIP_domain          -             58   9.1e-07   31.0  15.4   3   3       1.8   3.5e+02    3.5   0.8    29    50    79   100    78   108 0.84 -
BjuB029917           -            378 bZIP_domain          -             58   9.1e-07   31.0  13.7   1   1   4.6e-09   9.1e-07   31.0  13.7     2    45   100   143    99   153 0.89 -
BjuA045693           -            370 bZIP_domain          -             58   9.6e-07   31.0   8.8   1   1   4.9e-09   9.6e-07   31.0   8.8     3    42    87   126    85   132 0.83 -
BjuA039566           -            327 bZIP_domain          -             58     1e-06   30.9  12.8   1   1   5.1e-09     1e-06   30.9  12.8     2    45    43    86    42    90 0.90 -
BjuB044345           -            327 bZIP_domain          -             58     1e-06   30.9  12.8   1   1   5.1e-09     1e-06   30.9  12.8     2    45    43    86    42    90 0.90 -
BjuA012099           -            367 bZIP_domain          -             58   1.2e-06   30.7  12.8   1   2     6e-09   1.2e-06   30.7  12.8     2    45    83   126    82   130 0.90 -
BjuA012099           -            367 bZIP_domain          -             58   1.2e-06   30.7  12.8   2   2        17   3.4e+03    0.4   0.1    34    48   158   172   153   196 0.71 -
BjuB012677           -            367 bZIP_domain          -             58   1.2e-06   30.7  12.8   1   1     6e-09   1.2e-06   30.7  12.8     2    45    90   133    89   137 0.90 -
BjuB023706           -            331 bZIP_domain          -             58   1.2e-06   30.7  13.3   1   1     6e-09   1.2e-06   30.7  13.3     2    45    47    90    46    94 0.90 -
BjuA006121           -            333 bZIP_domain          -             58   1.2e-06   30.7  13.3   1   1   6.1e-09   1.2e-06   30.7  13.3     2    45    49    92    48    96 0.90 -
BjuB006945           -            334 bZIP_domain          -             58   1.2e-06   30.7  13.3   1   1   6.1e-09   1.2e-06   30.7  13.3     2    45    50    93    49    97 0.90 -
BjuA040972           -            378 bZIP_domain          -             58   1.2e-06   30.6  12.8   1   1   6.2e-09   1.2e-06   30.6  12.8     2    45   101   144   100   148 0.90 -
BjuA030306           -            432 bZIP_domain          -             58   1.2e-06   30.6  13.8   1   1   6.3e-09   1.2e-06   30.6  13.8     2    44   153   195   152   200 0.89 -
BjuA020382           -            478 bZIP_domain          -             58     2e-06   30.0  13.3   1   1     1e-08     2e-06   30.0  13.3     2    45   194   237   193   241 0.90 -
BjuA035370           -            445 bZIP_domain          -             58   2.1e-06   29.8  13.3   1   1   1.1e-08   2.1e-06   29.8  13.3     2    44   159   201   158   207 0.89 -
BjuB017872           -            449 bZIP_domain          -             58   2.2e-06   29.8  13.3   1   1   1.1e-08   2.2e-06   29.8  13.3     2    44   163   205   162   211 0.89 -
BjuB007670           -            397 bZIP_domain          -             58   2.2e-06   29.8  11.2   1   1   3.5e-08   6.9e-06   28.2  11.2     4    44    90   130    87   134 0.86 -
BjuB032771           -            424 bZIP_domain          -             58   2.6e-06   29.6  12.4   1   1   1.3e-08   2.6e-06   29.6  12.4     2    44   154   196   153   201 0.88 -
BjuA023833           -           1939 bZIP_domain          -             58   2.6e-06   29.6  15.3   1   2   2.8e-08   5.5e-06   28.5  12.0     2    40    16    54    15    71 0.89 -
BjuA023833           -           1939 bZIP_domain          -             58   2.6e-06   29.6  15.3   2   2        15     3e+03    0.6   0.2    24    50    66    92    61    97 0.68 -
BjuB019420           -            281 bZIP_domain          -             58   3.1e-06   29.3  11.2   1   1   3.2e-08   6.3e-06   28.4  11.2     2    23   253   274   252   277 0.94 -
BjuB047495           -            360 bZIP_domain          -             58   3.2e-06   29.3   3.1   1   2   1.6e-08   3.2e-06   29.3   3.1     2    51   237   286   236   290 0.92 -
BjuB047495           -            360 bZIP_domain          -             58   3.2e-06   29.3   3.1   2   2       1.2   2.4e+02    4.0   1.2    35    54   291   310   289   314 0.89 -
BjuA032680           -            363 bZIP_domain          -             58   5.8e-06   28.4   9.7   1   1     3e-08   5.8e-06   28.4   9.7     4    43    59    98    58   103 0.85 -
BjuA028239           -            233 bZIP_domain          -             58   1.4e-05   27.2  11.7   1   1   1.3e-07   2.6e-05   26.4  11.7     2    31   139   168   138   169 0.95 -
BjuO009931           -            247 bZIP_domain          -             58   1.7e-05   27.0  11.7   1   1   1.4e-07   2.8e-05   26.3  11.7     2    31   153   182   152   183 0.95 -
BjuB007545           -            366 bZIP_domain          -             58   6.1e-05   25.2   2.1   1   2   3.1e-07   6.1e-05   25.2   2.1    14    53   232   271   231   275 0.93 -
BjuB007545           -            366 bZIP_domain          -             58   6.1e-05   25.2   2.1   2   2        12   2.4e+03    0.9   0.2    25    52   264   291   262   294 0.77 -
BjuA032948           -            217 bZIP_domain          -             58     9e-05   24.6  17.1   1   2   0.00012     0.024   16.9   5.9     2    25   134   155   133   159 0.92 -
BjuA032948           -            217 bZIP_domain          -             58     9e-05   24.6  17.1   2   2    0.0023      0.46   12.8   3.4    23    54   167   198   166   202 0.86 -
BjuA005135           -            336 bZIP_domain          -             58    0.0001   24.5   1.9   1   2   5.1e-07    0.0001   24.5   1.9    14    53   205   244   204   248 0.93 -
BjuA005135           -            336 bZIP_domain          -             58    0.0001   24.5   1.9   2   2         9   1.8e+03    1.3   0.2    24    52   236   264   234   268 0.79 -
BjuA039985           -            308 bZIP_domain          -             58   0.00024   23.3   1.7   1   2   1.2e-06   0.00024   23.3   1.7    15    55   182   222   177   225 0.91 -
BjuA039985           -            308 bZIP_domain          -             58   0.00024   23.3   1.7   2   2       8.2   1.6e+03    1.4   0.1    27    49   215   237   208   243 0.52 -
BjuB048618           -            317 bZIP_domain          -             58   0.00025   23.2   1.7   1   2   1.3e-06   0.00025   23.2   1.7    15    55   191   231   187   234 0.91 -
BjuB048618           -            317 bZIP_domain          -             58   0.00025   23.2   1.7   2   2       6.9   1.4e+03    1.7   0.2    29    54   219   244   215   252 0.56 -
BjuA033566           -            373 bZIP_domain          -             58   0.00027   23.1   1.1   1   3   1.4e-06   0.00027   23.1   1.1    14    53   242   281   241   285 0.91 -
BjuA033566           -            373 bZIP_domain          -             58   0.00027   23.1   1.1   2   3       9.2   1.8e+03    1.3   0.2    29    52   278   301   272   306 0.78 -
BjuA033566           -            373 bZIP_domain          -             58   0.00027   23.1   1.1   3   3        15     3e+03    0.5   3.4    12    41   296   325   289   341 0.82 -
BjuB028164           -            382 bZIP_domain          -             58   0.00028   23.0   1.2   1   3   1.4e-06   0.00028   23.0   1.2    14    53   249   288   248   293 0.91 -
BjuB028164           -            382 bZIP_domain          -             58   0.00028   23.0   1.2   2   3        12   2.4e+03    0.8   0.7    29    52   285   308   279   316 0.78 -
BjuB028164           -            382 bZIP_domain          -             58   0.00028   23.0   1.2   3   3        18   3.5e+03    0.3   2.4    12    41   303   332   301   349 0.81 -
BjuB016677           -            232 bZIP_domain          -             58    0.0011   21.1   0.2   1   1   1.5e-05     0.003   19.8   0.2    23    44   107   128   106   140 0.88 -
BjuA014175           -            222 bZIP_domain          -             58    0.0028   19.8   2.0   1   1   1.4e-05    0.0028   19.8   2.0    23    55   174   206   173   209 0.92 -
BjuB040437           -            388 bZIP_domain          -             58    0.0034   19.6   1.1   1   2   0.00014     0.027   16.7   0.2     2    56   250   311   249   313 0.82 -
BjuB040437           -            388 bZIP_domain          -             58    0.0034   19.6   1.1   2   2       6.2   1.2e+03    1.8   0.7    26    56   302   332   297   334 0.73 -
BjuB038248           -            286 bZIP_domain          -             58     0.023   17.0   4.3   1   1   0.00021     0.042   16.1   3.7    19    57    36    74    35    75 0.93 -
BjuB046707           -             99 bZIP_domain          -             58     0.034   16.4   0.2   1   1   0.00028     0.055   15.7   0.2    23    53    42    72    32    76 0.90 -
BjuB029892           -            227 bZIP_domain          -             58     0.036   16.3   2.7   1   2     0.023       4.6    9.6   0.3    30    53     3    26     1    29 0.88 -
BjuB029892           -            227 bZIP_domain          -             58     0.036   16.3   2.7   2   2      0.24        47    6.3   0.1    21    39    37    55    33    60 0.79 -
BjuO011411           -            273 bZIP_domain          -             58     0.041   16.1   6.9   1   2      0.52     1e+02    5.2   0.9    24    52   175   203   173   209 0.84 -
BjuO011411           -            273 bZIP_domain          -             58     0.041   16.1   6.9   2   2     0.001       0.2   13.9   0.7    20    51   230   261   229   266 0.92 -
BjuB044865           -            371 bZIP_domain          -             58     0.049   15.9   1.1   1   2   0.00025     0.049   15.9   1.1    19    49    13    43     9    51 0.87 -
BjuB044865           -            371 bZIP_domain          -             58     0.049   15.9   1.1   2   2        22   4.3e+03    0.0   0.3    24    50   154   180   152   186 0.78 -
BjuA013048           -            481 bZIP_domain          -             58     0.058   15.6   2.1   1   1    0.0003     0.058   15.6   2.1    19    50   138   169   134   175 0.88 -
BjuB005795           -            283 bZIP_domain          -             58      0.06   15.6   9.0   1   2     0.091        18    7.7   1.7    24    54   182   212   180   216 0.84 -
BjuB005795           -            283 bZIP_domain          -             58      0.06   15.6   9.0   2   2    0.0045       0.9   11.8   0.9    22    51   243   272   242   277 0.90 -
BjuA034553           -            965 bZIP_domain          -             58      0.11   14.8   0.6   1   1    0.0015       0.3   13.4   0.6    24    53    12    41     9    44 0.87 -
BjuA025868           -            287 bZIP_domain          -             58      0.13   14.5  10.3   1   2      0.15        29    7.0   2.7    24    54   190   220   188   225 0.85 -
BjuA025868           -            287 bZIP_domain          -             58      0.13   14.5  10.3   2   2    0.0046      0.91   11.8   0.9    22    51   247   276   246   281 0.90 -
BjuO011269           -            488 bZIP_domain          -             58      0.15   14.4   3.4   1   1    0.0016      0.32   13.3   3.4    22    57    96   131    93   132 0.93 -
BjuA033392           -            552 bZIP_domain          -             58      0.15   14.3   3.7   1   1    0.0021      0.41   12.9   3.7     9    56   142   189   135   191 0.85 -
BjuB017642           -            179 bZIP_domain          -             58      0.16   14.2   2.6   1   2    0.0057       1.1   11.5   0.4    29    53    94   118    88   124 0.87 -
BjuB017642           -            179 bZIP_domain          -             58      0.16   14.2   2.6   2   2       4.4   8.6e+02    2.3   0.1    30    53   148   171   128   175 0.77 -
BjuB002401           -            310 bZIP_domain          -             58      0.17   14.2   0.5   1   3   0.00084      0.17   14.2   0.5    14    51   192   229   190   230 0.92 -
BjuB002401           -            310 bZIP_domain          -             58      0.17   14.2   0.5   2   3      0.18        35    6.7   0.7    25    52   224   251   222   256 0.86 -
BjuB002401           -            310 bZIP_domain          -             58      0.17   14.2   0.5   3   3        20   3.9e+03    0.2   0.7     2    11   280   289   279   290 0.90 -
BjuB028906           -            197 bZIP_domain          -             58      0.18   14.1   0.4   1   1    0.0023      0.45   12.8   0.4    13    47   110   142   109   149 0.83 -
BjuB032695           -            211 bZIP_domain          -             58      0.18   14.1   5.9   1   2    0.0091       1.8   10.9   0.3    22    44    92   114    87   119 0.53 -
BjuB032695           -            211 bZIP_domain          -             58      0.18   14.1   5.9   2   2      0.71   1.4e+02    4.8   1.1    24    51   157   184   155   188 0.85 -
BjuA010832           -            308 bZIP_domain          -             58      0.18   14.1   0.0   1   1    0.0028      0.56   12.5   0.0    23    48   168   193   167   199 0.92 -
BjuA026593           -            118 bZIP_domain          -             58      0.19   14.0   0.1   1   1    0.0015       0.3   13.4   0.1    23    47    44    68    39    76 0.87 -
BjuB044478           -            104 bZIP_domain          -             58      0.19   14.0   1.6   1   2     0.032       6.3    9.1   0.2    29    54    25    50    19    57 0.63 -
BjuB044478           -            104 bZIP_domain          -             58      0.19   14.0   1.6   2   2       1.1   2.1e+02    4.3   0.1    32    54    58    80    53    84 0.57 -
BjuA040385           -            282 bZIP_domain          -             58      0.19   14.0   8.2   1   2    0.0018      0.35   13.2   1.7    25    56    52    83    50    84 0.92 -
BjuA040385           -            282 bZIP_domain          -             58      0.19   14.0   8.2   2   2      0.16        31    6.9   3.7    26    55    74   103    71   106 0.90 -
BjuB046123           -            294 bZIP_domain          -             58       0.2   13.9   0.0   1   1    0.0027      0.52   12.6   0.0    23    48   170   195   169   201 0.92 -
BjuA025849           -            479 bZIP_domain          -             58      0.21   13.9  21.0   1   2   0.00099      0.19   14.0   4.8     2    24   146   168   145   170 0.93 -
BjuA025849           -            479 bZIP_domain          -             58      0.21   13.9  21.0   2   2    0.0082       1.6   11.0   0.5    22    52   183   213   183   219 0.83 -
BjuA031441           -            490 bZIP_domain          -             58      0.21   13.9   3.7   1   1    0.0022      0.44   12.8   3.7    22    57    96   131    93   132 0.92 -
BjuB028269           -            552 bZIP_domain          -             58      0.22   13.8   2.9   1   1    0.0026      0.51   12.6   2.9     9    56   143   190   136   192 0.85 -
BjuA028009           -            108 bZIP_domain          -             58      0.26   13.6   3.4   1   2       7.5   1.5e+03    1.5   0.1    33    50    16    33     2    40 0.64 -
BjuA028009           -            108 bZIP_domain          -             58      0.26   13.6   3.4   2   2    0.0029      0.58   12.4   0.8    22    53    75   106    61   108 0.82 -
BjuB021938           -            322 bZIP_domain          -             58      0.26   13.6   0.8   1   6    0.0013      0.26   13.6   0.8    24    57    37    70    35    71 0.92 -
BjuB021938           -            322 bZIP_domain          -             58      0.26   13.6   0.8   2   6        12   2.4e+03    0.9   4.4    24    56    96   128    73   130 0.86 -
BjuB021938           -            322 bZIP_domain          -             58      0.26   13.6   0.8   3   6      0.53   1.1e+02    5.2   1.2    23    56   123   156   121   163 0.75 -
BjuB021938           -            322 bZIP_domain          -             58      0.26   13.6   0.8   4   6        12   2.3e+03    0.9   6.4    21    52   142   173   136   201 0.82 -
BjuB021938           -            322 bZIP_domain          -             58      0.26   13.6   0.8   5   6      0.14        28    7.0   1.4    21    54   202   235   196   239 0.87 -
BjuB021938           -            322 bZIP_domain          -             58      0.26   13.6   0.8   6   6      0.95   1.9e+02    4.4   0.4    28    50   244   266   239   273 0.82 -
BjuB048374           -            191 bZIP_domain          -             58      0.28   13.5  10.6   1   2      0.02       3.9    9.8   1.0    30    54   110   134   105   143 0.60 -
BjuB048374           -            191 bZIP_domain          -             58      0.28   13.5  10.6   2   2     0.018       3.5   10.0   0.3    22    51   151   180   150   185 0.84 -
BjuA038290           -            233 bZIP_domain          -             58      0.31   13.3   1.4   1   2    0.0016      0.31   13.3   1.4    25    57   117   149   115   150 0.91 -
BjuA038290           -            233 bZIP_domain          -             58      0.31   13.3   1.4   2   2     0.044       8.7    8.7   6.6    27    58   133   164   132   173 0.92 -
BjuB047904           -            232 bZIP_domain          -             58      0.33   13.2   1.5   1   2    0.0017      0.33   13.2   1.5    25    57   117   149   115   150 0.91 -
BjuB047904           -            232 bZIP_domain          -             58      0.33   13.2   1.5   2   2      0.71   1.4e+02    4.8   3.9    24    51   144   171   142   175 0.85 -
BjuA022751           -            169 bZIP_domain          -             58      0.34   13.2   1.5   1   2     0.068        13    8.1   0.1    23    52    10    39     6    45 0.82 -
BjuA022751           -            169 bZIP_domain          -             58      0.34   13.2   1.5   2   2       1.9   3.7e+02    3.5   0.1    11    37    78   106    76   120 0.68 -
BjuA042421           -            133 bZIP_domain          -             58      0.38   13.0   1.2   1   1    0.0019      0.38   13.0   1.2    21    50    86   115    79   122 0.88 -
BjuB028038           -            675 bZIP_domain          -             58      0.38   13.0  49.8   1   5         8   1.6e+03    1.4   0.1    30    49   136   155   123   158 0.84 -
BjuB028038           -            675 bZIP_domain          -             58      0.38   13.0  49.8   2   5      0.35        70    5.8   0.3    24    48   190   214   183   222 0.80 -
BjuB028038           -            675 bZIP_domain          -             58      0.38   13.0  49.8   3   5      0.13        25    7.2   0.9    22    49   220   247   211   256 0.80 -
BjuB028038           -            675 bZIP_domain          -             58      0.38   13.0  49.8   4   5     0.001       0.2   14.0   2.7    24    55   265   296   262   299 0.91 -
BjuB028038           -            675 bZIP_domain          -             58      0.38   13.0  49.8   5   5     0.012       2.4   10.5   3.2    26    55   313   342   309   345 0.89 -
BjuA039897           -            183 bZIP_domain          -             58      0.43   12.8   0.1   1   1    0.0034      0.67   12.3   0.1    27    57    89   119    85   120 0.90 -
BjuA010588           -            236 bZIP_domain          -             58      0.44   12.8   1.0   1   1    0.0052         1   11.6   1.0    28    57   176   205   173   206 0.88 -
BjuO010434           -            116 bZIP_domain          -             58      0.44   12.8   0.2   1   1    0.0034      0.68   12.2   0.2    22    51    60    89    56    94 0.90 -
BjuA007105           -            835 bZIP_domain          -             58      0.46   12.8   0.3   1   1    0.0073       1.4   11.2   0.3    28    57   112   141   108   142 0.90 -
BjuA005041           -            163 bZIP_domain          -             58      0.46   12.8   7.0   1   2     0.098        19    7.6   0.6    21    52    21    52    18    54 0.93 -
BjuA005041           -            163 bZIP_domain          -             58      0.46   12.8   7.0   2   2     0.074        15    8.0   0.9    28    50    93   115    90   121 0.84 -
BjuO013544           -            323 bZIP_domain          -             58      0.51   12.6   5.5   1   1    0.0028      0.56   12.5   3.8    25    57   213   245   211   246 0.93 -
BjuO004579           -            147 bZIP_domain          -             58      0.57   12.5   1.4   1   1    0.0053         1   11.6   0.2    23    53    14    44    10    48 0.86 -
BjuA034279           -            400 bZIP_domain          -             58      0.59   12.4   3.5   1   2      0.11        22    7.4   0.1    27    51   313   337   308   342 0.85 -
BjuA034279           -            400 bZIP_domain          -             58      0.59   12.4   3.5   2   2       0.5        99    5.3   0.5    28    51   368   391   364   396 0.84 -
BjuA025684           -            287 bZIP_domain          -             58      0.59   12.4   5.7   1   2    0.0029      0.57   12.5   3.7    25    57   177   209   175   210 0.93 -
BjuA025684           -            287 bZIP_domain          -             58      0.59   12.4   5.7   2   2        12   2.5e+03    0.8   0.3    22    48   202   228   202   230 0.78 -
BjuA035841           -            425 bZIP_domain          -             58      0.65   12.3  10.8   1   2     0.025       4.8    9.5   0.4    23    46    49    72    45    81 0.86 -
BjuA035841           -            425 bZIP_domain          -             58      0.65   12.3  10.8   2   2     0.029       5.8    9.2   0.2    24    53   232   261   215   265 0.82 -
BjuB031296           -            260 bZIP_domain          -             58      0.66   12.3   4.6   1   1    0.0094       1.9   10.8   4.6    17    52   123   161   120   167 0.71 -
BjuA014665           -            292 bZIP_domain          -             58      0.71   12.2   1.8   1   2       6.4   1.3e+03    1.8   0.1    24    40     1    17     1    26 0.75 -
BjuA014665           -            292 bZIP_domain          -             58      0.71   12.2   1.8   2   2     0.049       9.7    8.5   0.3    23    47   158   182   154   189 0.88 -
BjuO008001           -            399 bZIP_domain          -             58      0.72   12.1   0.3   1   3       0.2        40    6.5   0.7    26    57   152   183   139   184 0.85 -
BjuO008001           -            399 bZIP_domain          -             58      0.72   12.1   0.3   2   3        19   3.7e+03    0.3   0.6    37    53   213   229   205   234 0.81 -
BjuO008001           -            399 bZIP_domain          -             58      0.72   12.1   0.3   3   3    0.0037      0.72   12.1   0.3    22    48   318   344   313   352 0.88 -
BjuB011995           -            232 bZIP_domain          -             58      0.75   12.1   8.3   1   2    0.0053         1   11.6   0.8    25    57   117   149   115   150 0.91 -
BjuB011995           -            232 bZIP_domain          -             58      0.75   12.1   8.3   2   2     0.025       4.9    9.5   5.6    28    58   134   164   132   174 0.92 -
BjuB038419           -            145 bZIP_domain          -             58      0.79   12.0   2.1   1   1    0.0047      0.93   11.8   0.4    23    52    14    43    10    47 0.88 -
BjuA014184           -            246 bZIP_domain          -             58      0.82   12.0   3.5   1   2     0.022       4.2    9.7   1.5    25    57    87   119    85   120 0.92 -
BjuA014184           -            246 bZIP_domain          -             58      0.82   12.0   3.5   2   2      0.27        54    6.2   1.1    26    54   109   137   106   140 0.88 -
BjuO007739           -            233 bZIP_domain          -             58      0.83   12.0   7.1   1   2     0.032       6.2    9.1   0.3    31    57    81   107    75   108 0.91 -
BjuO007739           -            233 bZIP_domain          -             58      0.83   12.0   7.1   2   2      0.13        25    7.2   0.7    27    48   105   126   103   133 0.72 -
BjuB007840           -            328 bZIP_domain          -             58      0.83   12.0   8.3   1   2    0.0057       1.1   11.5   2.3    25    57   100   132    98   133 0.93 -
BjuB007840           -            328 bZIP_domain          -             58      0.83   12.0   8.3   2   2       0.2        40    6.6   3.8    26    55   122   151   119   154 0.90 -
BjuA006859           -            198 bZIP_domain          -             58      0.88   11.9   9.2   1   2    0.0033      0.65   12.3   1.2    25    57    82   114    80   115 0.91 -
BjuA006859           -            198 bZIP_domain          -             58      0.88   11.9   9.2   2   2     0.061        12    8.2   7.4    27    58    98   129    93   140 0.89 -
BjuB017644           -             97 bZIP_domain          -             58      0.89   11.9   4.8   1   2    0.0089       1.8   10.9   0.7    29    52    12    35     7    41 0.87 -
BjuB017644           -             97 bZIP_domain          -             58      0.89   11.9   4.8   2   2       3.1   6.1e+02    2.8   0.3    30    51    66    87    33    93 0.62 -
BjuA003885           -            274 bZIP_domain          -             58       0.9   11.8   3.9   1   1     0.012       2.4   10.5   3.9    15    50   177   215   176   218 0.79 -
BjuA003886           -            274 bZIP_domain          -             58       0.9   11.8   3.9   1   1     0.012       2.4   10.5   3.9    15    50   177   215   176   218 0.79 -
BjuA005062           -            335 bZIP_domain          -             58      0.91   11.8   7.5   1   3      0.63   1.2e+02    5.0   0.2    28    50    49    71    42    73 0.85 -
BjuA005062           -            335 bZIP_domain          -             58      0.91   11.8   7.5   2   3      0.14        27    7.1   1.4    21    56    70   105    68   108 0.86 -
BjuA005062           -            335 bZIP_domain          -             58      0.91   11.8   7.5   3   3       1.6   3.1e+02    3.7   0.5    33    56   103   126    99   139 0.72 -
BjuB003202           -            504 bZIP_domain          -             58       1.1   11.5   6.4   1   1    0.0019      0.38   13.0   1.9    24    57   402   435   399   436 0.89 -
BjuB047651           -            211 bZIP_domain          -             58       1.2   11.4   2.5   1   2      0.67   1.3e+02    4.9   0.0    30    49   100   119    95   121 0.89 -
BjuB047651           -            211 bZIP_domain          -             58       1.2   11.4   2.5   2   2      0.68   1.3e+02    4.9   1.5    24    51   157   184   154   188 0.85 -
BjuO002240           -            285 bZIP_domain          -             58       1.4   11.2   6.2   1   1    0.0059       1.2   11.5   4.2    25    57   179   211   177   212 0.93 -
BjuA022746           -            234 bZIP_domain          -             58       1.5   11.1   8.0   1   2     0.037       7.3    8.9   0.6    31    57    80   106    74   107 0.91 -
BjuA022746           -            234 bZIP_domain          -             58       1.5   11.1   8.0   2   2      0.13        26    7.2   0.8    27    48   104   125   102   132 0.70 -
BjuA007410           -            158 bZIP_domain          -             58       1.5   11.1   2.7   1   2         1   2.1e+02    4.3   0.0    29    48    46    65    43    67 0.86 -
BjuA007410           -            158 bZIP_domain          -             58       1.5   11.1   2.7   2   2      0.47        93    5.4   1.7    24    51   104   131    94   135 0.87 -
BjuA043823           -            483 bZIP_domain          -             58       1.6   11.0   2.4   1   1     0.025       4.9    9.5   2.4    22    56   186   220   183   222 0.91 -
BjuB027545           -            736 bZIP_domain          -             58       1.7   10.9   5.4   1   1    0.0065       1.3   11.3   2.5    23    50    39    66    38    72 0.86 -
BjuA009686           -            238 bZIP_domain          -             58       1.7   10.9   7.9   1   2    0.0024      0.47   12.7   1.1    25    57   122   154   120   155 0.91 -
BjuA009686           -            238 bZIP_domain          -             58       1.7   10.9   7.9   2   2     0.069        14    8.1   5.0    28    57   139   168   137   177 0.93 -
BjuB035149           -            114 bZIP_domain          -             58       1.8   10.9   5.5   1   2       3.7   7.2e+02    2.5   0.0    20    55    30    65    26    69 0.88 -
BjuB035149           -            114 bZIP_domain          -             58       1.8   10.9   5.5   2   2      0.11        21    7.4   4.3    24    57    66    99    63   100 0.86 -
BjuA017762           -            103 bZIP_domain          -             58       1.8   10.9   3.5   1   2       0.3        59    6.0   0.1    26    55    28    57    26    60 0.87 -
BjuA017762           -            103 bZIP_domain          -             58       1.8   10.9   3.5   2   2      0.51     1e+02    5.3   0.9    25    50    66    91    64    95 0.88 -
BjuA008967           -            503 bZIP_domain          -             58       1.8   10.8   7.0   1   1    0.0029      0.57   12.5   2.4    25    57   402   434   399   435 0.89 -
BjuO012447           -            136 bZIP_domain          -             58       2.1   10.7   5.9   1   2        14   2.7e+03    0.7   0.3    33    50    71    88    61    93 0.71 -
BjuO012447           -            136 bZIP_domain          -             58       2.1   10.7   5.9   2   2    0.0048      0.95   11.8   0.8    22    48   107   133   106   135 0.93 -
BjuB013385           -            336 bZIP_domain          -             58       2.3   10.6   7.7   1   3      0.05       9.8    8.5   0.6    28    57    49    78    42    79 0.90 -
BjuB013385           -            336 bZIP_domain          -             58       2.3   10.6   7.7   2   3      0.62   1.2e+02    5.0   0.8    21    55    70   104    68   107 0.81 -
BjuB013385           -            336 bZIP_domain          -             58       2.3   10.6   7.7   3   3       1.5     3e+02    3.8   0.4    33    56   103   126    98   136 0.73 -
BjuA012396           -            583 bZIP_domain          -             58       2.6   10.4   3.5   1   2      0.24        47    6.3   0.9    26    53   103   130   100   134 0.86 -
BjuA012396           -            583 bZIP_domain          -             58       2.6   10.4   3.5   2   2       2.8   5.6e+02    2.9   0.1    29    52   184   207   182   211 0.85 -
BjuB038721           -            940 bZIP_domain          -             58       2.6   10.3   2.7   1   1     0.015       2.9   10.2   0.5    22    42   616   636   609   647 0.60 -
BjuB017727           -            136 bZIP_domain          -             58       3.7    9.9   4.9   1   2        12   2.4e+03    0.9   0.4    33    51    71    89    61   102 0.74 -
BjuB017727           -            136 bZIP_domain          -             58       3.7    9.9   4.9   2   2     0.013       2.6   10.4   0.4    22    48   107   133   106   135 0.92 -
BjuB024255           -            406 bZIP_domain          -             58       3.9    9.8  28.9   1  10        16   3.2e+03    0.5   0.1    36    56    91   111    89   113 0.81 -
BjuB024255           -            406 bZIP_domain          -             58       3.9    9.8  28.9   2  10        11   2.1e+03    1.0   1.4    14    52   102   141    99   145 0.82 -
BjuB024255           -            406 bZIP_domain          -             58       3.9    9.8  28.9   3  10      0.23        45    6.4   0.5    29    58   140   169   136   169 0.85 -
BjuB024255           -            406 bZIP_domain          -             58       3.9    9.8  28.9   4  10      0.02         4    9.8   2.2    24    56   149   181   143   183 0.92 -
BjuB024255           -            406 bZIP_domain          -             58       3.9    9.8  28.9   5  10       0.2        39    6.6   0.2    28    48   167   187   165   193 0.90 -
BjuB024255           -            406 bZIP_domain          -             58       3.9    9.8  28.9   6  10        16   3.2e+03    0.5   0.1    36    56   261   281   259   283 0.81 -
BjuB024255           -            406 bZIP_domain          -             58       3.9    9.8  28.9   7  10        11   2.1e+03    1.0   1.4    14    52   272   311   269   315 0.82 -
BjuB024255           -            406 bZIP_domain          -             58       3.9    9.8  28.9   8  10      0.23        45    6.4   0.5    29    58   310   339   306   339 0.85 -
BjuB024255           -            406 bZIP_domain          -             58       3.9    9.8  28.9   9  10      0.02         4    9.8   2.2    24    56   319   351   313   353 0.92 -
BjuB024255           -            406 bZIP_domain          -             58       3.9    9.8  28.9  10  10       0.2        39    6.6   0.2    28    48   337   357   335   363 0.90 -
BjuA004264           -            207 bZIP_domain          -             58         4    9.8   6.9   1   2     0.066        13    8.1   1.1    19    49    82   112    81   119 0.80 -
BjuA004264           -            207 bZIP_domain          -             58         4    9.8   6.9   2   2       1.1   2.3e+02    4.2   0.5    31    56   121   146   114   148 0.89 -
BjuA004008           -            252 bZIP_domain          -             58         4    9.8   8.9   1   3      0.29        56    6.1   0.4    22    46   107   131   104   142 0.83 -
BjuA004008           -            252 bZIP_domain          -             58         4    9.8   8.9   2   3       8.9   1.7e+03    1.3   0.1    33    56   138   161   134   163 0.83 -
BjuA004008           -            252 bZIP_domain          -             58         4    9.8   8.9   3   3      0.47        92    5.4   2.6    14    53   151   194   149   198 0.77 -
BjuB013596           -            252 bZIP_domain          -             58         4    9.8   8.9   1   3      0.29        56    6.1   0.4    22    46   107   131   104   142 0.83 -
BjuB013596           -            252 bZIP_domain          -             58         4    9.8   8.9   2   3       8.9   1.7e+03    1.3   0.1    33    56   138   161   134   163 0.83 -
BjuB013596           -            252 bZIP_domain          -             58         4    9.8   8.9   3   3      0.47        92    5.4   2.6    14    53   151   194   149   198 0.77 -
BjuA015250           -            284 bZIP_domain          -             58       4.2    9.7  10.7   1   2    0.0054       1.1   11.6   5.8    25    57   179   211   177   212 0.93 -
BjuA015250           -            284 bZIP_domain          -             58       4.2    9.7  10.7   2   2      0.41        81    5.6   2.3    32    57   200   225   199   232 0.79 -
BjuB016361           -            317 bZIP_domain          -             58       4.6    9.6   6.3   1   1    0.0038      0.75   12.1   2.0    27    54   277   304   274   307 0.90 -
BjuA000435           -            850 bZIP_domain          -             58       4.7    9.5  12.6   1   2      0.18        35    6.7   2.6    20    56   209   245   206   247 0.89 -
BjuA000435           -            850 bZIP_domain          -             58       4.7    9.5  12.6   2   2      0.12        23    7.3   2.6    20    56   560   596   557   598 0.90 -
BjuA020316           -            259 bZIP_domain          -             58       5.7    9.3   9.0   1   3      0.27        54    6.1   0.1    23    53   113   143   112   147 0.87 -
BjuA020316           -            259 bZIP_domain          -             58       5.7    9.3   9.0   2   3       9.5   1.9e+03    1.2   0.0    34    48   155   169   150   183 0.72 -
BjuA020316           -            259 bZIP_domain          -             58       5.7    9.3   9.0   3   3      0.38        76    5.7   0.4    29    53   192   216   184   224 0.68 -
BjuA004903           -            239 bZIP_domain          -             58       5.9    9.2   8.2   1   3        22   4.3e+03    0.1   0.1    20    41    37    59    33    69 0.73 -
BjuA004903           -            239 bZIP_domain          -             58       5.9    9.2   8.2   2   3      0.13        26    7.2   0.9    31    57    80   106    72   107 0.91 -
BjuA004903           -            239 bZIP_domain          -             58       5.9    9.2   8.2   3   3      0.13        27    7.1   0.6    26    48   103   125   100   132 0.71 -
BjuB035716           -            239 bZIP_domain          -             58       6.7    9.0   7.7   1   2     0.061        12    8.2   0.0    22    45    35    58    32    61 0.91 -
BjuB035716           -            239 bZIP_domain          -             58       6.7    9.0   7.7   2   2       4.1   8.1e+02    2.4   2.8    21    53   124   156   122   161 0.83 -
BjuB001733           -             81 bZIP_domain          -             58       6.7    9.0   9.2   1   2      0.19        37    6.7   2.3    25    54    25    54    21    58 0.61 -
BjuB001733           -             81 bZIP_domain          -             58       6.7    9.0   9.2   2   2      0.21        41    6.5   1.5    22    39    57    74    53    80 0.79 -
BjuA001931           -            259 bZIP_domain          -             58       7.1    9.0   9.5   1   3      0.27        54    6.1   0.1    23    53   113   143   112   147 0.87 -
BjuA001931           -            259 bZIP_domain          -             58       7.1    9.0   9.5   2   3       9.5   1.9e+03    1.2   0.0    34    48   155   169   150   183 0.72 -
BjuA001931           -            259 bZIP_domain          -             58       7.1    9.0   9.5   3   3      0.38        76    5.7   0.4    29    53   192   216   184   224 0.68 -
BjuA040764           -            263 bZIP_domain          -             58       8.9    8.7   8.1   1   1     0.017       3.4   10.0   4.1    24    56    73   105    67   107 0.91 -
BjuB020375           -            195 bZIP_domain          -             58       9.6    8.5   7.1   1   3       4.3   8.5e+02    2.3   0.7    26    48   122   136   114   146 0.53 -
BjuB020375           -            195 bZIP_domain          -             58       9.6    8.5   7.1   2   3      0.28        56    6.1   0.2    24    53   148   181   144   186 0.69 -
BjuB020375           -            195 bZIP_domain          -             58       9.6    8.5   7.1   3   3     0.059        12    8.3   0.3    23    53   165   195   156   195 0.84 -
BjuB029088           -            267 bZIP_domain          -             58        11    8.4  18.8   1   3        17   3.4e+03    0.4   0.1    27    39    11    23     3    51 0.69 -
BjuB029088           -            267 bZIP_domain          -             58        11    8.4  18.8   2   3      0.04       7.9    8.8   2.1    26    57    76   107    69   120 0.92 -
BjuB029088           -            267 bZIP_domain          -             58        11    8.4  18.8   3   3     0.036       7.2    8.9   1.2    24    49   171   196   169   198 0.90 -
BjuB013364           -            149 bZIP_domain          -             58        12    8.2  10.2   1   2       3.8   7.5e+02    2.5   3.7    29    53    29    53    19    80 0.79 -
BjuB013364           -            149 bZIP_domain          -             58        12    8.2  10.2   2   2      0.12        24    7.3   2.1    28    50    78   100    65   106 0.82 -
BjuA018875           -            532 bZIP_domain          -             58        12    8.2  13.9   1   4        11   2.2e+03    1.0   0.5    13    26   178   191   174   197 0.60 -
BjuA018875           -            532 bZIP_domain          -             58        12    8.2  13.9   2   4         2     4e+02    3.4   1.2    13    31   217   235   211   241 0.92 -
BjuA018875           -            532 bZIP_domain          -             58        12    8.2  13.9   3   4      0.64   1.3e+02    5.0   0.0    30    53   417   440   412   445 0.87 -
BjuA018875           -            532 bZIP_domain          -             58        12    8.2  13.9   4   4      0.89   1.8e+02    4.5   0.1    26    53   448   475   444   479 0.84 -
BjuB009010           -            309 bZIP_domain          -             58        13    8.1  10.3   1   3      0.43        85    5.5   0.4    22    46   108   132   107   143 0.83 -
BjuB009010           -            309 bZIP_domain          -             58        13    8.1  10.3   2   3        12   2.4e+03    0.9   0.2    33    56   139   162   137   164 0.81 -
BjuB009010           -            309 bZIP_domain          -             58        13    8.1  10.3   3   3      0.73   1.4e+02    4.8   3.6    14    55   152   197   150   199 0.78 -
BjuA004232           -            638 bZIP_domain          -             58        14    8.0  18.2   1   2    0.0076       1.5   11.1   1.7    25    55   276   306   273   309 0.88 -
BjuA004232           -            638 bZIP_domain          -             58        14    8.0  18.2   2   2       3.7   7.4e+02    2.5   7.1     3    57   334   392   332   393 0.83 -
BjuA046510           -            158 bZIP_domain          -             58        17    7.8  10.7   1   3        19   3.8e+03    0.2   0.2    25    51     5    31     3    38 0.57 -
BjuA046510           -            158 bZIP_domain          -             58        17    7.8  10.7   2   3      0.69   1.4e+02    4.9   0.8    31    57    36    62    17    67 0.84 -
BjuA046510           -            158 bZIP_domain          -             58        17    7.8  10.7   3   3      0.28        55    6.1   2.1    23    53    87   117    83   124 0.85 -
BjuB039121           -            136 bZIP_domain          -             58        19    7.6   6.9   1   3        10     2e+03    1.1   0.1    27    47    53    73    47    75 0.85 -
BjuB039121           -            136 bZIP_domain          -             58        19    7.6   6.9   2   3       0.1        20    7.5   2.1    28    50    72    94    59   100 0.82 -
BjuB039121           -            136 bZIP_domain          -             58        19    7.6   6.9   3   3        12   2.4e+03    0.9   0.1    29    41   120   132   114   133 0.87 -
BjuB044654           -            254 bZIP_domain          -             58        19    7.6   9.7   1   3      0.35        69    5.8   0.3    22    45   111   134   110   143 0.84 -
BjuB044654           -            254 bZIP_domain          -             58        19    7.6   9.7   2   3       2.3   4.6e+02    3.2   0.6    33    56   142   165   138   167 0.90 -
BjuB044654           -            254 bZIP_domain          -             58        19    7.6   9.7   3   3       2.5     5e+02    3.0   0.2    23    53   168   198   168   202 0.85 -
BjuA019077           -            581 bZIP_domain          -             58        20    7.5  32.1   1   4       5.2     1e+03    2.1   1.4    24    49   142   167   139   175 0.79 -
BjuA019077           -            581 bZIP_domain          -             58        20    7.5  32.1   2   4     0.042       8.2    8.8   1.7    16    50   181   216   180   223 0.84 -
BjuA019077           -            581 bZIP_domain          -             58        20    7.5  32.1   3   4      0.49        97    5.3   0.5    24    54   277   307   273   311 0.72 -
BjuA019077           -            581 bZIP_domain          -             58        20    7.5  32.1   4   4      0.02         4    9.8   1.5    24    51   322   349   320   357 0.87 -
BjuB045775           -            249 bZIP_domain          -             58        21    7.5   9.2   1   2      0.17        33    6.8   1.1    31    57    94   120    88   121 0.91 -
BjuB045775           -            249 bZIP_domain          -             58        21    7.5   9.2   2   2      0.17        33    6.8   0.9    26    48   117   139   112   146 0.69 -
BjuA023543           -            468 bZIP_domain          -             58        23    7.3  17.2   1   1    0.0027      0.54   12.6   2.3    24    55   146   177   141   180 0.89 -
BjuB022154           -            246 bZIP_domain          -             58        24    7.3  11.2   1   3       9.7   1.9e+03    1.2   0.1    27    48    56    77    54    83 0.86 -
BjuB022154           -            246 bZIP_domain          -             58        24    7.3  11.2   2   3      0.36        71    5.8   0.8    22    55   158   190   151   194 0.81 -
BjuB022154           -            246 bZIP_domain          -             58        24    7.3  11.2   3   3       0.4        79    5.6   0.8    29    56   210   237   202   239 0.87 -
BjuA004898           -            387 bZIP_domain          -             58        25    7.2   8.5   1   2      0.27        54    6.1   1.0    31    57    80   106    74   107 0.91 -
BjuA004898           -            387 bZIP_domain          -             58        25    7.2   8.5   2   2      0.28        56    6.1   0.6    26    48   103   125   100   131 0.70 -
BjuB027729           -            218 bZIP_domain          -             58        27    7.1   7.8   1   2     0.078        15    7.9   0.1    30    54   140   164   139   168 0.88 -
BjuB027729           -            218 bZIP_domain          -             58        27    7.1   7.8   2   2       3.5   6.9e+02    2.6   0.7    33    49   192   208   171   215 0.74 -
BjuA045550           -            218 bZIP_domain          -             58        33    6.8   8.0   1   2     0.082        16    7.8   0.5    31    54   141   164   139   182 0.82 -
BjuA045550           -            218 bZIP_domain          -             58        33    6.8   8.0   2   2       3.7   7.3e+02    2.5   0.8    33    49   192   208   171   214 0.70 -
BjuB014124           -            221 bZIP_domain          -             58        34    6.8  12.4   1   3        11   2.1e+03    1.0   0.0    25    44    93   112    88   116 0.81 -
BjuB014124           -            221 bZIP_domain          -             58        34    6.8  12.4   2   3       1.3   2.5e+02    4.0   0.5    32    56   120   144   117   146 0.88 -
BjuB014124           -            221 bZIP_domain          -             58        34    6.8  12.4   3   3       0.7   1.4e+02    4.8   5.8    23    48   147   172   135   175 0.60 -
BjuB035911           -            214 bZIP_domain          -             58        36    6.7  12.2   1   3        15     3e+03    0.6   0.1    34    55     8    29     2    32 0.70 -
BjuB035911           -            214 bZIP_domain          -             58        36    6.7  12.2   2   3      0.35        68    5.8   1.7    24    56    26    58    16    68 0.82 -
BjuB035911           -            214 bZIP_domain          -             58        36    6.7  12.2   3   3       1.5     3e+02    3.7   4.4    18    56    66   104    61   106 0.89 -
BjuB038349           -            141 bZIP_domain          -             58        37    6.7  12.2   1   3       4.1   8.2e+02    2.4   1.8    31    56    20    45     9    47 0.86 -
BjuB038349           -            141 bZIP_domain          -             58        37    6.7  12.2   2   3      0.33        64    5.9   4.9    23    56    48    81    34    83 0.79 -
BjuB038349           -            141 bZIP_domain          -             58        37    6.7  12.2   3   3     0.017       3.3   10.0   1.3    27    50    66    89    61    97 0.87 -
BjuA014079           -            131 bZIP_domain          -             58        38    6.6  12.7   1   3       3.4   6.8e+02    2.6   1.3    31    56    10    35     4    37 0.87 -
BjuA014079           -            131 bZIP_domain          -             58        38    6.6  12.7   2   3      0.57   1.1e+02    5.1   5.1    18    54    29    69    24    71 0.73 -
BjuA014079           -            131 bZIP_domain          -             58        38    6.6  12.7   3   3     0.017       3.3   10.0   1.9    26    51    55    80    51    85 0.88 -
BjuO013219           -            293 bZIP_domain          -             58        42    6.5   9.7   1   3       1.1   2.1e+02    4.3   0.0    23    53   113   143   112   147 0.86 -
BjuO013219           -            293 bZIP_domain          -             58        42    6.5   9.7   2   3        12   2.4e+03    0.8   0.0    34    48   155   169   150   178 0.71 -
BjuO013219           -            293 bZIP_domain          -             58        42    6.5   9.7   3   3      0.53     1e+02    5.2   1.0    28    53   191   216   178   221 0.78 -
BjuA005379           -            151 bZIP_domain          -             58        45    6.4  13.7   1   2     0.072        14    8.0   5.6    25    55    70   100    68   103 0.83 -
BjuA005379           -            151 bZIP_domain          -             58        45    6.4  13.7   2   2      0.93   1.8e+02    4.4   0.2    31    48   100   117    96   127 0.62 -
BjuO007221           -            341 bZIP_domain          -             58        46    6.4  18.8   1   3     0.015         3   10.2   2.7    22    55   209   242   207   245 0.92 -
BjuO007221           -            341 bZIP_domain          -             58        46    6.4  18.8   2   3       2.7   5.4e+02    2.9   0.6    23    37   245   259   240   279 0.71 -
BjuO007221           -            341 bZIP_domain          -             58        46    6.4  18.8   3   3        14   2.9e+03    0.6   4.3    24    57   295   328   270   329 0.86 -
BjuA037389           -            242 bZIP_domain          -             58        47    6.3  35.3   1   4         3     6e+02    2.8   2.7    25    56    15    46     7    48 0.83 -
BjuA037389           -            242 bZIP_domain          -             58        47    6.3  35.3   2   4       4.9   9.6e+02    2.1   8.0    21    53    60    92    57   118 0.84 -
BjuA037389           -            242 bZIP_domain          -             58        47    6.3  35.3   3   4     0.024       4.7    9.5   2.8    21    54   120   153   114   157 0.86 -
BjuA037389           -            242 bZIP_domain          -             58        47    6.3  35.3   4   4      0.64   1.3e+02    5.0   0.8    26    51   160   185   149   192 0.82 -
BjuA010345           -            355 bZIP_domain          -             58        53    6.2  20.9   1   4       3.5     7e+02    2.6   0.2    30    50   157   177   147   185 0.60 -
BjuA010345           -            355 bZIP_domain          -             58        53    6.2  20.9   2   4       2.4   4.7e+02    3.1   0.8    28    52   169   193   157   199 0.65 -
BjuA010345           -            355 bZIP_domain          -             58        53    6.2  20.9   3   4      0.41        81    5.6   0.5    20    53   207   240   206   243 0.81 -
BjuA010345           -            355 bZIP_domain          -             58        53    6.2  20.9   4   4      0.13        25    7.2   0.1    24    52   282   310   277   315 0.83 -
BjuB040851           -            298 bZIP_domain          -             58        64    5.9  18.5   1   4      0.15        30    7.0   0.3    23    52   147   176   143   186 0.73 -
BjuB040851           -            298 bZIP_domain          -             58        64    5.9  18.5   2   4        15     3e+03    0.5   0.1    26    55   175   204   172   207 0.55 -
BjuB040851           -            298 bZIP_domain          -             58        64    5.9  18.5   3   4      0.06        12    8.3   1.6    26    57   203   234   189   235 0.84 -
BjuB040851           -            298 bZIP_domain          -             58        64    5.9  18.5   4   4       3.6     7e+02    2.6   0.9    28    54   219   245   219   269 0.72 -
BjuA044254           -            335 bZIP_domain          -             58        65    5.9  18.3   1   3       5.6   1.1e+03    1.9   0.6    25    52    64    91    57    97 0.81 -
BjuA044254           -            335 bZIP_domain          -             58        65    5.9  18.3   2   3     0.012       2.4   10.5   0.9    22    55   165   198   164   201 0.88 -
BjuA044254           -            335 bZIP_domain          -             58        65    5.9  18.3   3   3       3.1   6.1e+02    2.8   3.0    23    57   222   256   218   257 0.89 -
BjuA030518           -            319 bZIP_domain          -             58        68    5.8  20.3   1   3       6.8   1.3e+03    1.7   1.0    25    53    62    90    56   100 0.82 -
BjuA030518           -            319 bZIP_domain          -             58        68    5.8  20.3   2   3     0.047       9.2    8.6   1.9    22    56   163   197   148   199 0.90 -
BjuA030518           -            319 bZIP_domain          -             58        68    5.8  20.3   3   3       0.4        79    5.6   3.0    23    55   220   252   218   255 0.89 -
BjuB031892           -            217 bZIP_domain          -             58        71    5.8  15.1   1   3      0.31        60    6.0   2.0    30    51   127   148   110   155 0.56 -
BjuB031892           -            217 bZIP_domain          -             58        71    5.8  15.1   2   3       3.2   6.3e+02    2.7   1.6    30    55   148   173   144   176 0.75 -
BjuB031892           -            217 bZIP_domain          -             58        71    5.8  15.1   3   3       1.5     3e+02    3.8   3.0    24    57   177   210   169   212 0.74 -
BjuB007460           -            180 bZIP_domain          -             58        74    5.7  13.6   1   2     0.094        19    7.6   5.6    25    55    99   129    97   132 0.83 -
BjuB007460           -            180 bZIP_domain          -             58        74    5.7  13.6   2   2       1.2   2.4e+02    4.1   0.2    31    48   129   146   123   156 0.63 -
BjuA041798           -            345 bZIP_domain          -             58        74    5.7  15.9   1   3       0.1        20    7.5   0.0    21    45    36    60    34    63 0.90 -
BjuA041798           -            345 bZIP_domain          -             58        74    5.7  15.9   2   3       2.8   5.4e+02    2.9   2.2    21    52   126   157   121   161 0.85 -
BjuA041798           -            345 bZIP_domain          -             58        74    5.7  15.9   3   3       5.3     1e+03    2.0   0.5    21    38   191   208   182   219 0.69 -
BjuB018363           -            363 bZIP_domain          -             58        83    5.5  11.3   1   3       1.8   3.6e+02    3.5   1.1    30    56    72    98    71   100 0.85 -
BjuB018363           -            363 bZIP_domain          -             58        83    5.5  11.3   2   3       1.4   2.7e+02    3.9   1.0    23    48   101   126   100   129 0.90 -
BjuB018363           -            363 bZIP_domain          -             58        83    5.5  11.3   3   3       2.5     5e+02    3.0   0.1    18    28   147   157   145   166 0.86 -
BjuA044253           -            335 bZIP_domain          -             58        84    5.5  19.1   1   3       5.2     1e+03    2.0   0.9    25    52    64    91    57    97 0.81 -
BjuA044253           -            335 bZIP_domain          -             58        84    5.5  19.1   2   3     0.012       2.4   10.5   0.9    22    55   165   198   164   201 0.88 -
BjuA044253           -            335 bZIP_domain          -             58        84    5.5  19.1   3   3       3.1   6.1e+02    2.8   3.0    23    57   222   256   218   257 0.89 -
BjuB046838           -            213 bZIP_domain          -             58   1.1e+02    5.1  14.6   1   2       1.3   2.6e+02    3.9   1.2    30    56    85   111    84   113 0.75 -
BjuB046838           -            213 bZIP_domain          -             58   1.1e+02    5.1  14.6   2   2      0.16        32    6.9   4.6    18    46   139   171   133   185 0.83 -
BjuO006857           -            396 bZIP_domain          -             58   1.1e+02    5.1  17.7   1   3       1.6   3.1e+02    3.7   0.7     6    30   172   197   170   219 0.65 -
BjuO006857           -            396 bZIP_domain          -             58   1.1e+02    5.1  17.7   2   3     0.034       6.8    9.0   1.4    20    54   269   304   266   308 0.77 -
BjuO006857           -            396 bZIP_domain          -             58   1.1e+02    5.1  17.7   3   3       2.1   4.1e+02    3.3   0.6    25    51   296   322   293   330 0.81 -
BjuO008191           -            396 bZIP_domain          -             58   1.1e+02    5.1  17.7   1   3       1.6   3.1e+02    3.7   0.7     6    30   172   197   170   219 0.65 -
BjuO008191           -            396 bZIP_domain          -             58   1.1e+02    5.1  17.7   2   3     0.034       6.8    9.0   1.4    20    54   269   304   266   308 0.77 -
BjuO008191           -            396 bZIP_domain          -             58   1.1e+02    5.1  17.7   3   3       2.1   4.1e+02    3.3   0.6    25    51   296   322   293   330 0.81 -
BjuA039334           -            832 bZIP_domain          -             58   1.2e+02    5.0  22.4   1   3   0.00069      0.14   14.5   2.1    23    54   626   657   625   661 0.91 -
BjuA039334           -            832 bZIP_domain          -             58   1.2e+02    5.0  22.4   2   3        20   3.9e+03    0.2   0.7    25    49   695   719   693   728 0.71 -
BjuA039334           -            832 bZIP_domain          -             58   1.2e+02    5.0  22.4   3   3       7.1   1.4e+03    1.6   2.2    25    55   752   775   748   787 0.59 -
BjuA044709           -           1255 bZIP_domain          -             58   1.5e+02    4.7  14.4   1   1    0.0035      0.69   12.2   2.4    19    53   124   159   122   163 0.85 -
BjuA017536           -            213 bZIP_domain          -             58   1.7e+02    4.6  16.3   1   3       1.3   2.6e+02    3.9   1.2    30    56    85   111    84   113 0.75 -
BjuA017536           -            213 bZIP_domain          -             58   1.7e+02    4.6  16.3   2   3        18   3.6e+03    0.3   0.2    33    53   122   142   120   147 0.56 -
BjuA017536           -            213 bZIP_domain          -             58   1.7e+02    4.6  16.3   3   3      0.19        38    6.6   5.3    18    46   139   171   133   178 0.82 -
BjuB039468           -            691 bZIP_domain          -             58   1.7e+02    4.6  26.1   1   5      0.98   1.9e+02    4.4   0.2    25    49   332   356   324   365 0.81 -
BjuB039468           -            691 bZIP_domain          -             58   1.7e+02    4.6  26.1   2   5       3.8   7.4e+02    2.5   0.5    32    56   381   405   374   407 0.83 -
BjuB039468           -            691 bZIP_domain          -             58   1.7e+02    4.6  26.1   3   5       0.1        21    7.5   0.8    27    53   432   458   428   462 0.87 -
BjuB039468           -            691 bZIP_domain          -             58   1.7e+02    4.6  26.1   4   5       1.2   2.3e+02    4.1   0.3    26    53   481   508   472   512 0.76 -
BjuB039468           -            691 bZIP_domain          -             58   1.7e+02    4.6  26.1   5   5        17   3.3e+03    0.4   0.9    33    50   609   626   583   633 0.75 -
BjuA003215           -            244 bZIP_domain          -             58   2.1e+02    4.3  11.7   1   2        12   2.4e+03    0.9   0.7    31    56   151   176   141   178 0.85 -
BjuA003215           -            244 bZIP_domain          -             58   2.1e+02    4.3  11.7   2   2      0.36        71    5.8   6.5    23    57   179   213   170   214 0.87 -
BjuA000013           -            244 bZIP_domain          -             58   2.1e+02    4.2  12.2   1   2        13   2.5e+03    0.8   0.8    31    56   151   176   141   178 0.85 -
BjuA000013           -            244 bZIP_domain          -             58   2.1e+02    4.2  12.2   2   2      0.36        72    5.7   6.5    23    57   179   213   170   214 0.87 -
BjuA018279           -            404 bZIP_domain          -             58   2.3e+02    4.1  23.3   1   3       0.3        59    6.0   0.0    28    52   158   182   155   188 0.83 -
BjuA018279           -            404 bZIP_domain          -             58   2.3e+02    4.1  23.3   2   3      0.23        45    6.4   1.3    25    49   218   242   203   252 0.60 -
BjuA018279           -            404 bZIP_domain          -             58   2.3e+02    4.1  23.3   3   3      0.94   1.9e+02    4.4   0.1    30    55   274   299   260   301 0.87 -
BjuB022060           -            360 bZIP_domain          -             58   2.4e+02    4.1  20.6   1   3        18   3.6e+03    0.3   1.0    25    54   110   139   104   148 0.79 -
BjuB022060           -            360 bZIP_domain          -             58   2.4e+02    4.1  20.6   2   3     0.011       2.2   10.6   0.4    22    52   196   226   195   229 0.90 -
BjuB022060           -            360 bZIP_domain          -             58   2.4e+02    4.1  20.6   3   3       8.6   1.7e+03    1.3   6.2    24    55   254   285   231   288 0.86 -
BjuA039320           -            540 bZIP_domain          -             58   2.4e+02    4.0  19.2   1   2      0.02       3.9    9.8   3.2    22    55   194   227   187   230 0.86 -
BjuA039320           -            540 bZIP_domain          -             58   2.4e+02    4.0  19.2   2   2       4.6   9.1e+02    2.2   1.2    23    37   230   244   223   264 0.71 -
BjuA022115           -            332 bZIP_domain          -             58   3.1e+02    3.7  20.0   1   3       5.6   1.1e+03    1.9   1.2    25    54    60    89    54   100 0.84 -
BjuA022115           -            332 bZIP_domain          -             58   3.1e+02    3.7  20.0   2   3     0.062        12    8.2   0.8    23    54   166   197   164   201 0.84 -
BjuA022115           -            332 bZIP_domain          -             58   3.1e+02    3.7  20.0   3   3       3.8   7.5e+02    2.5   4.4    23    56   222   255   200   257 0.89 -
BjuB020000           -            213 bZIP_domain          -             58   3.3e+02    3.6  15.4   1   2       1.4   2.7e+02    3.9   1.3    30    56    85   111    84   113 0.77 -
BjuB020000           -            213 bZIP_domain          -             58   3.3e+02    3.6  15.4   2   2      0.68   1.3e+02    4.9   6.2    18    46   139   171   132   185 0.83 -
BjuB034571           -            420 bZIP_domain          -             58   3.5e+02    3.6  25.6   1   4       1.5   2.9e+02    3.8   0.7    29    54    38    63    38    67 0.85 -
BjuB034571           -            420 bZIP_domain          -             58   3.5e+02    3.6  25.6   2   4       0.2        39    6.6   0.5    21    46    72    97    68   105 0.82 -
BjuB034571           -            420 bZIP_domain          -             58   3.5e+02    3.6  25.6   3   4      0.31        61    6.0   2.1    20    38   107   125   105   140 0.79 -
BjuB034571           -            420 bZIP_domain          -             58   3.5e+02    3.6  25.6   4   4       5.9   1.2e+03    1.9   1.2    33    56   145   168   141   170 0.86 -
BjuA015949           -            227 bZIP_domain          -             58   3.5e+02    3.5  18.2   1   2       1.5   3.1e+02    3.7   1.2    22    45    90   113    87   125 0.80 -
BjuA015949           -            227 bZIP_domain          -             58   3.5e+02    3.5  18.2   2   2     0.094        19    7.6   4.9    24    57   148   181   133   182 0.83 -
BjuA042486           -            437 bZIP_domain          -             58   3.7e+02    3.5  17.5   1   3       9.4   1.8e+03    1.2   0.1    22    37    83    98    69   106 0.69 -
BjuA042486           -            437 bZIP_domain          -             58   3.7e+02    3.5  17.5   2   3      0.12        24    7.2   1.5    22    38   110   126   107   143 0.81 -
BjuA042486           -            437 bZIP_domain          -             58   3.7e+02    3.5  17.5   3   3        18   3.5e+03    0.3   5.0    23    46   146   169   129   178 0.61 -
BjuB024262           -            227 bZIP_domain          -             58   3.8e+02    3.4  19.3   1   3      0.73   1.4e+02    4.8   1.8    22    45    90   113    87   122 0.82 -
BjuB024262           -            227 bZIP_domain          -             58   3.8e+02    3.4  19.3   2   3        22   4.3e+03    0.0   0.4    32    56   120   144   113   146 0.85 -
BjuB024262           -            227 bZIP_domain          -             58   3.8e+02    3.4  19.3   3   3      0.11        21    7.5   3.6    24    57   148   181   140   183 0.90 -
BjuB014668           -            230 bZIP_domain          -             58   3.8e+02    3.4  16.0   1   3      0.92   1.8e+02    4.5   0.4    36    56    90   110    83   112 0.68 -
BjuB014668           -            230 bZIP_domain          -             58   3.8e+02    3.4  16.0   2   3      0.28        55    6.1   0.8    31    56   119   144   115   146 0.91 -
BjuB014668           -            230 bZIP_domain          -             58   3.8e+02    3.4  16.0   3   3       3.6   7.1e+02    2.6   0.6    23    53   147   177   146   184 0.81 -
BjuA040453           -            698 bZIP_domain          -             58   3.8e+02    3.4  24.2   1   2     0.015         3   10.2   2.2    25    55   332   362   329   365 0.88 -
BjuA040453           -            698 bZIP_domain          -             58   3.8e+02    3.4  24.2   2   2       8.5   1.7e+03    1.4   8.4     3    57   390   448   388   449 0.83 -
BjuA034155           -            230 bZIP_domain          -             58   3.9e+02    3.4  16.0   1   3      0.92   1.8e+02    4.5   0.4    36    56    90   110    83   112 0.68 -
BjuA034155           -            230 bZIP_domain          -             58   3.9e+02    3.4  16.0   2   3      0.28        55    6.1   0.8    31    56   119   144   115   146 0.91 -
BjuA034155           -            230 bZIP_domain          -             58   3.9e+02    3.4  16.0   3   3       3.6   7.1e+02    2.6   0.6    23    53   147   177   146   184 0.81 -
BjuB042205           -            191 bZIP_domain          -             58   4.6e+02    3.1  20.4   1   3       5.3   1.1e+03    2.0   0.3    26    42    37    53    29    55 0.62 -
BjuB042205           -            191 bZIP_domain          -             58   4.6e+02    3.1  20.4   2   3      0.03         6    9.2   1.1    22    39    59    76    56    91 0.80 -
BjuB042205           -            191 bZIP_domain          -             58   4.6e+02    3.1  20.4   3   3       1.4   2.8e+02    3.9   0.2    30    47    92   109    83   116 0.89 -
BjuA035711           -            351 bZIP_domain          -             58   4.8e+02    3.1  34.1   1   5         7   1.4e+03    1.6   0.6    34    54    39    59    34    65 0.69 -
BjuA035711           -            351 bZIP_domain          -             58   4.8e+02    3.1  34.1   2   5      0.29        57    6.1   7.6    12    55    52    95    45    98 0.89 -
BjuA035711           -            351 bZIP_domain          -             58   4.8e+02    3.1  34.1   3   5      0.85   1.7e+02    4.6   2.8    25    56   142   173   139   175 0.89 -
BjuA035711           -            351 bZIP_domain          -             58   4.8e+02    3.1  34.1   4   5       4.5   8.9e+02    2.2   5.0    20    55   165   200   164   209 0.87 -
BjuA035711           -            351 bZIP_domain          -             58   4.8e+02    3.1  34.1   5   5      0.87   1.7e+02    4.5   1.1    33    55   206   228   195   231 0.75 -
BjuA026862           -            404 bZIP_domain          -             58   5.2e+02    3.0  14.1   1   3        18   3.5e+03    0.3   0.1    27    48   218   239   216   247 0.86 -
BjuA026862           -            404 bZIP_domain          -             58   5.2e+02    3.0  14.1   2   3      0.25        48    6.3   1.4    22    55   316   348   312   357 0.82 -
BjuA026862           -            404 bZIP_domain          -             58   5.2e+02    3.0  14.1   3   3       1.6   3.2e+02    3.7   0.4    29    54   368   393   361   397 0.84 -
BjuO011713           -            428 bZIP_domain          -             58   5.3e+02    3.0  17.5   1   3       5.3     1e+03    2.0   0.1    28    44    74    90    65   101 0.62 -
BjuO011713           -            428 bZIP_domain          -             58   5.3e+02    3.0  17.5   2   3       0.1        20    7.5   1.7    22    41   102   121    93   138 0.79 -
BjuO011713           -            428 bZIP_domain          -             58   5.3e+02    3.0  17.5   3   3       4.6     9e+02    2.2   1.7    24    50   139   165   136   169 0.77 -
BjuO005847           -            883 bZIP_domain          -             58   6.3e+02    2.7  14.1   1   3       8.8   1.7e+03    1.3   2.2    30    54    59    83    55   104 0.58 -
BjuO005847           -            883 bZIP_domain          -             58   6.3e+02    2.7  14.1   2   3       1.3   2.6e+02    3.9   2.6    30    53   104   127    98   130 0.69 -
BjuO005847           -            883 bZIP_domain          -             58   6.3e+02    2.7  14.1   3   3        11   2.1e+03    1.0   0.0    24    45   771   792   769   802 0.80 -
BjuA028010           -            383 bZIP_domain          -             58   6.4e+02    2.7  21.4   1   2       4.4   8.6e+02    2.3   4.6     2    52    56   106    55   112 0.84 -
BjuA028010           -            383 bZIP_domain          -             58   6.4e+02    2.7  21.4   2   2     0.019       3.8    9.8   0.9    22    54   295   327   288   330 0.83 -
BjuO011567           -            838 bZIP_domain          -             58   6.6e+02    2.7  11.5   1   2        13   2.7e+03    0.7   0.5    26    44   711   729   704   737 0.63 -
BjuO011567           -            838 bZIP_domain          -             58   6.6e+02    2.7  11.5   2   2      0.19        38    6.6   1.2    22    40   741   759   738   775 0.79 -
BjuA021242           -           1075 bZIP_domain          -             58   6.9e+02    2.6  14.2   1   1      0.12        23    7.3   5.5    23    56   890   923   879   925 0.89 -
BjuB037092           -            984 bZIP_domain          -             58     7e+02    2.6  35.1   1   4        15     3e+03    0.6   1.4    24    46   123   145   121   154 0.86 -
BjuB037092           -            984 bZIP_domain          -             58     7e+02    2.6  35.1   2   4      0.32        62    5.9   1.4    21    51   168   198   162   205 0.83 -
BjuB037092           -            984 bZIP_domain          -             58     7e+02    2.6  35.1   3   4      0.19        38    6.6   5.6    19    50   253   284   251   291 0.90 -
BjuB037092           -            984 bZIP_domain          -             58     7e+02    2.6  35.1   4   4      0.16        32    6.8   0.9    26    50   307   331   296   337 0.85 -
BjuB045270           -           1467 bZIP_domain          -             58   7.1e+02    2.6  19.1   1   2         1     2e+02    4.3   2.4    23    56   919   951   914   953 0.81 -
BjuB045270           -           1467 bZIP_domain          -             58   7.1e+02    2.6  19.1   2   2      0.17        33    6.8   4.3    23    58   967  1002   957  1005 0.84 -
BjuA010734           -            213 bZIP_domain          -             58   7.1e+02    2.6  15.0   1   3       4.9   9.6e+02    2.1   0.7    33    56    88   111    84   114 0.62 -
BjuA010734           -            213 bZIP_domain          -             58   7.1e+02    2.6  15.0   2   3        22   4.2e+03    0.1   0.3    32    51   121   140   120   145 0.66 -
BjuA010734           -            213 bZIP_domain          -             58   7.1e+02    2.6  15.0   3   3      0.25        48    6.3   4.6    18    46   139   171   132   184 0.84 -
BjuA024425           -            988 bZIP_domain          -             58   7.2e+02    2.5  34.6   1   4        15     3e+03    0.6   1.4    24    46   123   145   121   154 0.86 -
BjuA024425           -            988 bZIP_domain          -             58   7.2e+02    2.5  34.6   2   4      0.27        53    6.2   0.8    21    49   168   196   162   205 0.85 -
BjuA024425           -            988 bZIP_domain          -             58   7.2e+02    2.5  34.6   3   4       0.2        39    6.6   5.6    19    50   253   284   251   291 0.90 -
BjuA024425           -            988 bZIP_domain          -             58   7.2e+02    2.5  34.6   4   4      0.17        33    6.8   0.9    26    50   307   331   296   337 0.85 -
BjuA027371           -            344 bZIP_domain          -             58   7.5e+02    2.5  13.2   1   3       2.9   5.6e+02    2.9   0.5    24    56    53    85    50    87 0.80 -
BjuA027371           -            344 bZIP_domain          -             58   7.5e+02    2.5  13.2   2   3        16   3.2e+03    0.5   0.1    24    40    99   115    93   134 0.68 -
BjuA027371           -            344 bZIP_domain          -             58   7.5e+02    2.5  13.2   3   3      0.37        73    5.7   0.4    26    49   139   162   137   185 0.86 -
BjuA022431           -            536 bZIP_domain          -             58   8.3e+02    2.3  17.8   1   3      0.17        33    6.8   2.5    22    55   208   241   205   244 0.91 -
BjuA022431           -            536 bZIP_domain          -             58   8.3e+02    2.3  17.8   2   3       6.3   1.2e+03    1.8   0.9    23    37   244   258   238   282 0.71 -
BjuA022431           -            536 bZIP_domain          -             58   8.3e+02    2.3  17.8   3   3       4.8   9.4e+02    2.2   1.7    25    57   295   327   283   328 0.86 -
BjuB032365           -           1519 bZIP_domain          -             58     9e+02    2.2  14.1   1   2       3.4   6.7e+02    2.6   0.1    26    52   969   995   959  1001 0.74 -
BjuB032365           -           1519 bZIP_domain          -             58     9e+02    2.2  14.1   2   2      0.48        95    5.4   1.9    26    58  1018  1050  1010  1055 0.71 -
BjuB038302           -           1475 bZIP_domain          -             58   9.9e+02    2.1  14.9   1   2       4.3   8.6e+02    2.3   1.7    34    56   929   951   913   953 0.80 -
BjuB038302           -           1475 bZIP_domain          -             58   9.9e+02    2.1  14.9   2   2      0.09        18    7.7   1.5    22    45   980  1003   968  1011 0.72 -
BjuB029284           -            533 bZIP_domain          -             58     1e+03    2.1  16.7   1   2      0.68   1.3e+02    4.9   2.0    32    52   308   328   305   333 0.81 -
BjuB029284           -            533 bZIP_domain          -             58     1e+03    2.1  16.7   2   2       6.4   1.3e+03    1.8   7.2    19    55   386   424   383   428 0.76 -
BjuB016107           -           1255 bZIP_domain          -             58   1.2e+03    1.8  30.8   1   4        12   2.3e+03    0.9   1.4    30    50    42    62    29    67 0.78 -
BjuB016107           -           1255 bZIP_domain          -             58   1.2e+03    1.8  30.8   2   4       1.5   2.9e+02    3.8   2.7    25    56    94   125    91   131 0.71 -
BjuB016107           -           1255 bZIP_domain          -             58   1.2e+03    1.8  30.8   3   4       1.1   2.1e+02    4.2   2.8    29    58   140   169   134   169 0.87 -
BjuB016107           -           1255 bZIP_domain          -             58   1.2e+03    1.8  30.8   4   4     0.057        11    8.3   0.1    24    50   183   209   181   214 0.87 -
BjuB042674           -            335 bZIP_domain          -             58   1.2e+03    1.8  16.6   1   3      0.39        76    5.7   2.4    24    53    18    47     6    49 0.88 -
BjuB042674           -            335 bZIP_domain          -             58   1.2e+03    1.8  16.6   2   3      0.26        50    6.2   5.3    25    57    33    65    28    77 0.88 -
BjuB042674           -            335 bZIP_domain          -             58   1.2e+03    1.8  16.6   3   3        21   4.1e+03    0.1   0.2    26    46   148   168   143   179 0.63 -
BjuB009826           -            502 bZIP_domain          -             58   1.2e+03    1.8  30.6   1   4      0.54   1.1e+02    5.2   3.7    23    52   216   245   214   249 0.86 -
BjuB009826           -            502 bZIP_domain          -             58   1.2e+03    1.8  30.6   2   4       7.9   1.5e+03    1.5   0.7    23    38   256   271   255   294 0.63 -
BjuB009826           -            502 bZIP_domain          -             58   1.2e+03    1.8  30.6   3   4      0.93   1.8e+02    4.4   0.1    24    52   292   320   287   326 0.84 -
BjuB009826           -            502 bZIP_domain          -             58   1.2e+03    1.8  30.6   4   4      0.24        47    6.3   0.8    32    54   381   403   372   415 0.68 -
BjuA039200           -            343 bZIP_domain          -             58   1.3e+03    1.7  17.6   1   3      0.18        36    6.7   0.1    22    45    28    51    26    53 0.91 -
BjuA039200           -            343 bZIP_domain          -             58   1.3e+03    1.7  17.6   2   3       9.7   1.9e+03    1.2   2.3    21    47   117   143   114   152 0.81 -
BjuA039200           -            343 bZIP_domain          -             58   1.3e+03    1.7  17.6   3   3       5.9   1.2e+03    1.9   0.7    20    38   184   202   176   213 0.70 -
BjuA044750           -            498 bZIP_domain          -             58   1.4e+03    1.6  34.4   1   4      0.22        44    6.4   2.5    23    55   187   219   185   222 0.85 -
BjuA044750           -            498 bZIP_domain          -             58   1.4e+03    1.6  34.4   2   4      0.49        97    5.3   1.3    31    57   219   245   215   246 0.85 -
BjuA044750           -            498 bZIP_domain          -             58   1.4e+03    1.6  34.4   3   4      0.98   1.9e+02    4.4   0.1    25    52   292   319   288   325 0.83 -
BjuA044750           -            498 bZIP_domain          -             58   1.4e+03    1.6  34.4   4   4      0.33        64    5.9   0.9    32    54   380   402   371   414 0.67 -
BjuB033719           -            301 bZIP_domain          -             58   1.5e+03    1.5  21.8   1   3       2.5   4.9e+02    3.1   0.1    27    39    23    35    21    51 0.81 -
BjuB033719           -            301 bZIP_domain          -             58   1.5e+03    1.5  21.8   2   3       2.2   4.4e+02    3.2   0.4    20    43   206   229   190   241 0.59 -
BjuB033719           -            301 bZIP_domain          -             58   1.5e+03    1.5  21.8   3   3       1.3   2.5e+02    4.0   3.4    26    57   243   274   230   286 0.82 -
BjuA012781           -            689 bZIP_domain          -             58   1.8e+03    1.3  31.2   1   5       1.1   2.2e+02    4.2   0.1    25    48   335   358   327   368 0.83 -
BjuA012781           -            689 bZIP_domain          -             58   1.8e+03    1.3  31.2   2   5       1.1   2.2e+02    4.2   2.5    32    55   384   407   378   410 0.87 -
BjuA012781           -            689 bZIP_domain          -             58   1.8e+03    1.3  31.2   3   5      0.52     1e+02    5.2   2.0    27    54   435   462   431   469 0.87 -
BjuA012781           -            689 bZIP_domain          -             58   1.8e+03    1.3  31.2   4   5       1.2   2.4e+02    4.1   0.5    26    51   476   501   472   506 0.87 -
BjuA012781           -            689 bZIP_domain          -             58   1.8e+03    1.3  31.2   5   5        23   4.4e+03    0.0   0.8    33    49   607   623   584   631 0.71 -
BjuB016530           -            446 bZIP_domain          -             58     2e+03    1.1  25.8   1   2    0.0016      0.31   13.3   1.2    25    56   184   215   181   217 0.93 -
BjuB016530           -            446 bZIP_domain          -             58     2e+03    1.1  25.8   2   2       4.9   9.6e+02    2.1   1.8    23    47   332   356   327   367 0.77 -
BjuO005917           -            450 bZIP_domain          -             58     2e+03    1.1  47.7   1   4         3   5.9e+02    2.8   0.8    24    50    19    45    18    53 0.80 -
BjuO005917           -            450 bZIP_domain          -             58     2e+03    1.1  47.7   2   4     0.044       8.7    8.7   2.6    16    50    58    93    57    99 0.84 -
BjuO005917           -            450 bZIP_domain          -             58     2e+03    1.1  47.7   3   4      0.21        41    6.5   1.2    24    52   154   182   152   187 0.73 -
BjuO005917           -            450 bZIP_domain          -             58     2e+03    1.1  47.7   4   4    0.0062       1.2   11.4   4.1    24    51   199   226   197   234 0.90 -
BjuB034150           -            677 bZIP_domain          -             58   2.1e+03    1.1  19.1   1   2       2.4   4.7e+02    3.1   2.4    24    55   274   305   267   310 0.76 -
BjuB034150           -            677 bZIP_domain          -             58   2.1e+03    1.1  19.1   2   2      0.17        33    6.8   0.3    25    54   514   543   510   546 0.87 -
BjuA009552           -            925 bZIP_domain          -             58   2.1e+03    1.1  31.8   1   3   0.00081      0.16   14.2   7.0     4    55    73   124    70   127 0.86 -
BjuA009552           -            925 bZIP_domain          -             58   2.1e+03    1.1  31.8   2   3         5   9.8e+02    2.1   0.5    24    46   125   147   123   159 0.73 -
BjuA009552           -            925 bZIP_domain          -             58   2.1e+03    1.1  31.8   3   3       3.9   7.7e+02    2.4   0.3    27    52   222   247   217   252 0.78 -
BjuO000399           -            822 bZIP_domain          -             58   2.3e+03    0.9  14.2   1   2       1.1   2.1e+02    4.3   0.7    28    56    57    85    54   101 0.89 -
BjuO000399           -            822 bZIP_domain          -             58   2.3e+03    0.9  14.2   2   2       1.9   3.8e+02    3.4   0.2    19    45   115   141   111   147 0.84 -
BjuB025670           -            787 bZIP_domain          -             58   2.4e+03    0.9  12.7   1   2        19   3.7e+03    0.3   0.9    24    40   133   149   127   151 0.68 -
BjuB025670           -            787 bZIP_domain          -             58   2.4e+03    0.9  12.7   2   2     0.061        12    8.2   0.5    19    52   287   320   286   325 0.93 -
BjuA025079           -            815 bZIP_domain          -             58   2.5e+03    0.8  25.1   1   3       7.5   1.5e+03    1.5   1.0    24    49   153   178   152   186 0.80 -
BjuA025079           -            815 bZIP_domain          -             58   2.5e+03    0.8  25.1   2   3      0.09        18    7.7   2.6    16    50   192   227   191   233 0.84 -
BjuA025079           -            815 bZIP_domain          -             58   2.5e+03    0.8  25.1   3   3      0.42        82    5.6   1.2    24    52   288   316   286   321 0.73 -
BjuA018232           -            977 bZIP_domain          -             58   2.7e+03    0.7  18.8   1   2      0.46        90    5.4   3.4    26    57   808   839   801   840 0.86 -
BjuA018232           -            977 bZIP_domain          -             58   2.7e+03    0.7  18.8   2   2      0.56   1.1e+02    5.2   0.2    32    51   870   889   865   895 0.87 -
BjuA040277           -            423 bZIP_domain          -             58   3.1e+03    0.5  33.6   1   6     0.051        10    8.5   0.4    23    56   149   182   138   184 0.84 -
BjuA040277           -            423 bZIP_domain          -             58   3.1e+03    0.5  33.6   2   6        13   2.5e+03    0.8   3.6    22    56   201   235   197   237 0.47 -
BjuA040277           -            423 bZIP_domain          -             58   3.1e+03    0.5  33.6   3   6       1.9   3.8e+02    3.4   0.5    25    45   218   238   216   244 0.83 -
BjuA040277           -            423 bZIP_domain          -             58   3.1e+03    0.5  33.6   4   6         2   3.9e+02    3.4   1.8    26    53   289   316   282   319 0.62 -
BjuA040277           -            423 bZIP_domain          -             58   3.1e+03    0.5  33.6   5   6      0.76   1.5e+02    4.7   3.7    23    55   310   342   306   345 0.88 -
BjuA040277           -            423 bZIP_domain          -             58   3.1e+03    0.5  33.6   6   6        13   2.6e+03    0.7   0.6    28    52   364   388   355   398 0.56 -
BjuA033645           -           1514 bZIP_domain          -             58   3.2e+03    0.5  23.3   1   1     0.046         9    8.6   9.4    14    58  1005  1049  1004  1049 0.95 -
BjuB032228           -            697 bZIP_domain          -             58   3.2e+03    0.5  29.3   1   5       1.1   2.2e+02    4.2   0.1    25    48   338   361   330   371 0.83 -
BjuB032228           -            697 bZIP_domain          -             58   3.2e+03    0.5  29.3   2   5         2   3.9e+02    3.4   1.7    32    55   387   410   381   413 0.85 -
BjuB032228           -            697 bZIP_domain          -             58   3.2e+03    0.5  29.3   3   5      0.94   1.8e+02    4.4   0.9    24    53   435   464   433   468 0.87 -
BjuB032228           -            697 bZIP_domain          -             58   3.2e+03    0.5  29.3   4   5         1   2.1e+02    4.3   0.4    26    51   486   511   482   515 0.87 -
BjuB032228           -            697 bZIP_domain          -             58   3.2e+03    0.5  29.3   5   5        19   3.8e+03    0.2   1.4    33    50   615   631   594   639 0.68 -
BjuB035953           -            819 bZIP_domain          -             58   3.9e+03    0.2  19.3   1   2     0.032       6.4    9.1   1.2    23    51   667   695   666   700 0.89 -
BjuB035953           -            819 bZIP_domain          -             58   3.9e+03    0.2  19.3   2   2       8.9   1.8e+03    1.3   1.0    32    56   787   811   783   816 0.72 -
#
# Program:         hmmsearch
# Version:         3.1b1 (May 2013)
# Pipeline mode:   SEARCH
# Query file:      new_bZIP.hmm
# Target file:     Bju.chr.modified_id.pep.fa
# Option settings: hmmsearch --domtblout new_bZIP_hmm_out.txt --cut_tc new_bZIP.hmm Bju.chr.modified_id.pep.fa 
# Current dir:     /home/manager/share/hmmsearch
# Date:            Thu Apr  9 22:25:24 2020
# [ok]
