# Supplementary material for: Genome-wide systematic characterization of bZIP transcription factors and their expression profiles during stem in tumorous stem mustard
Source: PeerJ. 2026 Jan 14;14:e20518. doi: 10.7717/peerj.20518 (PMC12811965; doi:10.7717/peerj.20518)
Supplement: Supplemental Information 17 [file peerj-14-20518-s017.zip › bzip raw file/merged_AT_bzipdomain_227.fa]

>AT4G36730
ERELKRQKRKQSNRESARRSRLRKQAECEQLQQRVESLSNENQSLRDELQRLSSECDKLK
SEN
>AT2G46270
ERELKRERRKQSNRESARRSRLRKQAETEELARKVEALTAENMALRSELNQLNEKSDKLR
GA
>AT2G35530
DRELKRQRRKQSNRESARRSRLRKQAECDELAQRAEVLNEENTNLRAEINKLKSQCEELT
TEN
>AT1G32150
EREIKRQRRKQSNRESARRSRLRKQAECDELAQRAEVLNGENSSLRAEINKLKSQYEELL
AEN
>AT4G01120
EKEVKREKRKQSNRESARRSRLRKQAETEQLSVKVDALVAENMSLRSKLGQLNNESEKLR
LENE
>AT1G03970
AAAQRQKRMIKNRESAARSRERKQAYQVELETLAAKLEEENEQLLKEIEESTKERYKKLM
EV
>AT5G24800
DLKRIRRMNSNRESAKRSRRRKQEYLVDLETQVDSLKGDNSTLYKQLIDATQ
>AT2G41070
RRQKRMIKNRESAARSRARKQAYTHELEIKVSRLEEENEKLRRLKEVEK
>AT2G36270
RRQRRMIKNRESAARSRARKQAYTVELEAELNQLKEENAQLKHALAELE
>AT5G11260
EKENKRLKRLLRNRVSAQQARERKKAYLSELENRVKDLENKNSELEERLSTLQNENQMLR
H
>AT3G56850
RRQKRMIKNRESAARSRARKQAYTHELEIKVSRLEEENERLRKQ
>AT5G44080
AAAQRQRRMIKNRESAARSRERKQAYQVELEALAAKLEEENELLSKEIEDKRKERYQKLM
>AT4G35900
RRHKRMIKNRESAARSRARKQAYTNELELEVAHLQAENARLKRQQDQLKMAA
>AT5G15830
RKQRRMVSNRESARRSRMRKQRHLDELLSQVAWLRSENHQLLDKLNQVSDN
>AT3G30530
RKQRRMISNRESARRSRMRKQRHLDELWSQVMWLRIENHQLLDKLNNLSESHDKVLQEN
>AT2G17770
DRRYKRMIKNRESAARSRARKQAYTNELELEIAHLQTENARLKIQQEQLK
>AT5G28770
VKRVKRMLSNRESARRSRRRKQAHLSELETQVSQLRVENSKLMKGLTDVTQT
>AT3G54620
DVKRARRMLSNRESARRSRRRKQEQMNEFDTQVGQLRAEHSTLINRLSDMNHKYD
>AT4G02640
DVKKSRRMLSNRESARRSRRRKQEQTSDLETQVNDLKGEHSSLLKQLSNMNHKYD
>AT3G17609
KEYRSLKRLLRNRVSAQQARERKKVYVSDLESRANELQNNNDQLEEKISTLTNENTMLRK
>AT5G60830
EERRARRMVSNRESARRSRMRKKKQIEELQQQVEQLMMLNHHLSEKVINLLESNHQILQE
N
>AT2G04038
RKQRRMLSNRESARRSRMRKQRHLDELWSQVIRLRNENNCLIDKLNRVSET
>AT4G34000
RRQKRMIKNRESAARSRARKQAYTMELEAEIAQLKELNEELQKKQVEIME
>AT1G49720
RRQKRMIKNRESAARSRARKQAYTLELEAEIESLKLVNQDLQKKQAEIMKT
>AT1G13600
RKQRRMISNRESARRSRMRKQRHLDELWSQVIRLRTDNHCLMDKLNRVSES
>AT2G40950
EEDEKKRARLMRNRESAQLSRQRKKHYVEELEEKVRNMHSTITDLNGKISYFMAENATLR
QQ
>AT3G44460
RRQRRMIKNRESAARSRARRQAYTVELELELNNLTEENTKLKEIVEENEKKR
>AT5G38800
RKQKRKISNRESARRSRMRKQRQVDELWSQVMWLRDENHQLLRKLN
>AT4G34590
RKRKRMLSNRESARRSRMKKQKLLDDLTAQVNHLKKENTEIV
>AT1G68880
RKRRRKVSNRESARRSRMRKQRHMEELWSMLVQLINKNKSLVDELSQARECYEK
>AT3G19290
RRQRRMIKNRESAARSRARKQAYTLELEAEIEKLKKTNQELQKKQAEMVEM
>AT2G18160
RKRKRMLSNRESARRSRMRKQKHVDDLTAQINQLSNDNRQILNSLTVTSQLYMKIQA
>AT3G62420
RKRKRMISNRESARRSRMRKQKQLGDLINEVTLLKNDNAKITEQVDEASKKYIEMESKN
>AT1G75390
RKRKRKQSNRESARRSRMRKQKHLDDLTAQVTHLRKENAQI
>AT1G59530
DDKKRRRTISNRESAKRSRMKKKKRFEELTEEVNRLNIRNQELKNRLAN
>AT3G56660
EKKKNVRLVRNRESAHLSRQRKKHYVEELEDKVKNMHSTISELSSKMS
>AT5G10030
PDKIQRRLAQNREAARKSRLRKKAYVQQLETSR
>AT5G65210
PDKIQRRLAQNREAARKSRLRKKAYVQQLETSRLKLI
>AT4G37730
RKRKRMESNRESAKRSRMRKQSHIDNLREQVNRLDLENRELGNRLRLVLHQLQRVNSD
>AT2G21230
KRVKRILANRVSAARSKERKTRYMAELEHKVQTLQTEATTLSAQLTHLQRDSMGLTNQN
>AT1G77920
DKMKRRLAQNREAARKSRLRKKAYVQQLEESRLKLSQLEQELE
>AT1G06070
KRAKRIWANRQSAARSKERKMRYIAELERKVQTLQTEATSLSAQLTLLQRDTNGLGV
>AT1G43700
KRAKRILANRQSAARSKERKIRYTGELERKVQTLQNEATTLSAQVTMLQRGTSELNTEN
>AT4G35040
KGEKRPLGNREAVRKYREKKKAKAASLEDEVARLRAVNQQLVKRLQNQ
>AT3G49760
RKKKRKLSNRESAKRSREKKQKHLEEMSIQLNQLKIQNQELKNQLRYVLYHCQRTKMEN
>AT1G68640
RTLRRLAQNREAARKSRLRKKAYVQQLENsriRLAQLEEEL
>AT5G06839
KTLRRLAQNREAARKSRLRKKAYVQQLES
>AT3G58120
KRVKRILANRQSAQRSRVRKLQYISELERSVTSLQTEVSVLSPR
>AT2G42380
KRVKRILANRQSAQRSRVRKLQYISELERSVTSLQAEVSVLSPR
>AT5G42910
DKKLRRKIKNRESAARSRARKQAQTMEVEVELENLKKDYEELLKQHVELRK
>AT1G08320
AKTLRRLAQNREAARKSRLRKKAYVQQLESSRIKLSQLEQEL
>AT2G40620
KRAKRIIANRQSAARSKERKARYILELERKVQTLQTEATTLSAQLSLFQRDTTGLSSE
>AT2G22850
DDRKRKRMESNRESAKRSRMRKQRHIDNLKDEANRLGLENRELANRL
>AT2G31370
KRAKRIWANRQSAARSKERKTRYIFELERKVQTLQTEATTLSAQLTLLQRDTNGLTVEN
>AT5G07160
ILKRIISNRVAAQKSRWKKVQYLDALVKRSMELQREVSELRSQLAITSEQKRYLEN
>AT3G10800
RKLIRQIRNRESAQLSRLRKKQQTEELERKVKSMNATIAELNGKIA
>AT1G42990
AKKRRRRVRNRDAAVRSRERKKEYVQDLEKKSKYLERECLRLG
>AT1G22070
DKMKRRLAQNREAARKSRLRKKAHVQQLEESRLKLSQLEQE
>AT1G06850
KRAKRILANRQSAARSKERKARYIQELERKVQSLQTEATTLSAQLTLYQRDTNGLA
>AT3G51960
SSNKKRLCGNREAVRKYREKKKARTAYLEDEVMRLQSLNEQFLRKLQS
>AT5G06950
QKTLRRLAQNREAARKSRLRKKAYVQQLENSRLKLTQLEQEL
>AT5G06960
QKTLRRLAQNREAARKSRLRKKAYVQQLENSRLKLTQLEQEL
>AT2G16770
KRPLGNREAVRKYREKKKAKAASLEDEVMRLKAVNNQLLKRLQG
>AT3G12250
KTLRRLAQNREAARKSRLRKKAYVQQLENSRLKLTQLEQEL
>AT5G08141
EEKRLRRMASNRESARRTRMRERMMKEGLQMQVKQLMAYNQFLY
>AT2G13150
KEVRRILKNQESAARSKQKKLQYMINLELKINFLENKNASIFEKIKLLEND
>AT2G12940
KEVRRILKNRESAAHLKQKKLQYMINLEHRINFVENENASIFEKIKLLENDKT
>AT4G38900
LANRQSAARSKERKMRYIVELEHKVQTLQTEATTLSAQLTLLQRDMMGLTNQN
>AT5G49450
EKKRKRKLSNRESARRSRLKKQKLMEdtiheisSLERRIKENSERCRAVKQRLDSVETEN
AGLRSEK
>AT1G19490
EREERRIRRILANRESARQTIRRRQAMCEELSKKAADLTYENENLRREKDWALKEFQSLE
TIN
>AT1G58110
AQRSRVRKLQYISELERNVQTLQAEGSKVSAELDFLNQ
>AT1G45249
RRQRRMIKNRESAARSRARKQiftadqtiywnAYTVELEAEVAKLKEENDELQRKQARIM
EMQKN
>AT2G12900
KKVRRILKNRELAASSKQRKLKYMIDLEHRIKFLENKNALIFEKIKLLEKD
>AT4G06598
AQRSRVRKIQYIAELERNVQILENKSLKNRLESLAQE
>BjuA001111
RAKRILANRQSAARSKERKIKYTGELERKVQTLQNEATTLSAQVTMLQR
>BjuA001569
RARRVVSNRESARRSRMRKKKQIEELQQQVEQLMVLNHNLSEKVINLLESNH
>BjuA002075
GDTDDFVSTNGYLIYLGKNLISWSSKKQKGVARSSTEYRAVANTASEADQLRVQHVSTQD
QLADTLTKPLPR
>BjuA002828
KRKRMESNRESARRSRMRRQSHIDNLRNQVNQLDLENRELGNRLRLV
>BjuA003230
RRQKRMIKNRESAARSRARKQAYTLELEAEVAQLKEQNEELQRKQVEIIEKQKKQ
>BjuA005478
LKRLLRNRVSAQQARERKKVYVSDLESRANELQNNNDELEEKISTLMNEN
>BjuA006024
MGKSEEPKVTKSDNKPSSPPADQTNVHVYPDWAAMQAYYGPRVAMPPYYNSAMAAASGHP
PPPYMWNPQHMMTPYGTPYAAVYPHGGGVYAHPGFP
>BjuA008307
KQRRMISNRESARRSRMRKQRHLDELWSQVMWFRVENYQLLDKLNNLSESH
>BjuA008715
QKKRKKSNRESARRSRMKKQKYLDDLRSQLNQLNTENRQLGNQLRYVMHHCQ
>BjuA009096
RLRRMVSNRESARRSRMRKRKQIQEMKMHVEQLTVDANYNLYNKVISLLEKTR
>BjuA010437
TLRTKVKMAEDTVKRVTGMNPRLLAKPYSIPFDRT
>BjuA012575
LKRLLRNRVSAQQARERKKVYVSDLESRANELQNNNEQLEEKISTLMNEN
>BjuA012577
LKRLLRNRVSAQQARERKKVYVSDLESRANELQNNNEQLEEKISTLMNEN
>BjuA012644
RRQRRKIKNRESAARSRARKQAYTLELEAEIEKLKKVNQELQRKQAEMMEMQK
>BjuA014103
KRKRMLSNRESARRSRKKKQKLLDDLTAQVNQLKKENSEIVTSVSITTQHY
>BjuA014273
KRKRMESNRESAKRSRMRKQSHINNLRNQVNQLDMENRELKNRLQLLT
>BjuA014675
RKQKRMIKNRESAARSRARKQAYTQELEIKVSRLEEENERLRRQKEVEKILPSAP
>BjuA014686
RDARLVRNRESALVSRQRRKHYVEELEDKVKSLQSVITDLNSKVSYFMSENA
>BjuA015073
TLRAKVKMAEETVKRLTGFNPMYHTMPQVSTVSNPSETSDSVDTSIRVTTSEISSGNKNK
ALTGCKMNRTESMRRVASLEHLQKRIRS
>BjuA015229
WYRGIIENRTYMIKRYLVDKGTEHKVAEVYNDFVLSARMSTHSNFLKLLGCCLESSYPVL
VFEDAQHGVLNQRGGVMVNWEESFLPWNVRLKIGKEIANALSYLHTAFPKITIHRDVKPT
HVFLDKNWTAKLFGFSLSITLPEGKTKSATVPVVGTSGYIDPSYRVTGSVTEYTDVYSFG
VFLLVLLSGRPVFFTDYSNGKREGVTGYVKGLYEKDKLDEVIDTKMIWSLESK
>BjuA016969
EKLPIKRSRGSLGSLNIITGKNSGASANGAYSKSGKSASDGSSEGSDANSQN
>BjuA017309
RARLMRNRESAQLSRQRKKHYVEELEEKVKSMHSAITDLNGKISYFMAENA
>BjuA017316
RKQKRMIKNRESASRSRARKQAYTQELEIKVSSLEEENQKLRRLME
>BjuA018344
EKLPIKRSRGSLGSLNMITGKNNEPGKNSGASANGAYSKSGESASDGSSEGSDANSQNGS
GSGQERKDENGDSANAPRNGTPVSQTVPIMPMPAAGPPTNLNIGMEYWGAPTSVAIP
>BjuA018972
RRQRRMIKNRESAARSRARKQAYTVELEAELNQLKEENAQLKHALGELERKRKQQ
>BjuA021448
RRQKRMIKNRESAARSRARKQAYTLELEAEIENLKQLNQDLQRKQAEIMKTQK
>BjuA022725
RAKRILANRQSAARSKERKDRYTGELERKVQTLQNEATTLSAQVTLLQR
>BjuA024129
KQRRMISNRESARRSRMRKQRHLDELWSQVMWLRIENHQLLDKLNNLSESH
>BjuA024436
KQRRMLSNRESARRSRMRKQRHLDELWSQVIRLRNDNNCLIDKLNSALE
>BjuA025064
QRQRRMIKNRESAARSRERKQAYQVELETLAAKLEEENEKLSVEIEE
>BjuA025127
RRKIKNRESAARSRARKMLQTMELEAEAEKLRKENHELLKKQ
>BjuA025359
KRKRMLSNRESARRSRMRKQKHVDDLTAQINQLSSDNRQILTSLTVTSELYM
>BjuA025542
RRQRRMIKNRESAARSRARKQAYTVELEAEVAKLKEENQELQRKQAKIMEMQKNQ
>BjuA025558
RRQRRMIKNRESAARSRARKQAYTVELEAEVAKLKEENEELQRKQAKIMEMQKNQ
>BjuA026586
RKQKRMIKNRESAARSRARKQAYTHELEINVSRLEEENERLRRQKEVEKILPSAP
>BjuA026652
KQRRMISNRESARRSRMRKQRHLDELWSQVIRLRTDNHCLIDKLNRVSESHQ
>BjuA026821
KRKRMISNRESARRSRMRKQKQLGDLINEVTVLKNDNAKITEQVDAATRRY
>BjuA027015
KRKRKQSNRESARRSRMRKQQHLDDLAAQVTHLRKENGHFIAGIAVTTEHY
>BjuA028313
RRQRRMIKNRESAARSRARRQAYTVELELELNQLTEENMKLKKIVEEN
>BjuA029457
KRKRLESNRDSARRSRMRKREHLVGLTTQLEQLRKEIRKATTEVDVTTQHY
>BjuA031284
RAKRILANRQSAARSKERKARYIQELERRVQSLQTEATTLSAQLTLFQRD
>BjuA031302
RAKRIWANRQSAARSKERKMRYIAELERKVQTLQTEATTLSAQLTLLQRD
>BjuA031472
TLRAKVKMAEETVKRVTGMNPMLLGRSNGHNNNNNRMPLTGNSRMGGSSCIPPFQPQSNP
NMGGLTTTILSPRLENTFIPTPSLNS
>BjuA032576
KQRRMLSNRESARRSRMRKQRHLDELWSQVIRLRNENNCLIDKLNRVSE
>BjuA032964
KRKRMLSNRESARRSRMRKQKHVDDLTAQINQLSNDNRQILTSLTVTTQLY
>BjuA033921
KKVRLIRNRESAQLSRLRKKQYVEELQGKVKTMNSTIAELNGKISYVMAENA
>BjuA034470
KQRRMISKRESARRSRMRKQRHLDELWSQVIRLRTDNHCLIDKLNRVSESHQ
>BjuA035384
RKKRKLSNRESAKRSRVKKQKHLEEMNIQLNQLKIENREIENQIRYVLQHFQ
>BjuA035385
RKKRKLSNRESAKRSRVKKQKHLEEMNIQLNQLKIENRELENQIRYVLQHFQ
>BjuA035826
RKQKRMIKNRESAARSRARKQVTTIFLVDEQAYTHELEIKVSRLEEENERLKRQKEVEKI
LPSAP
>BjuA036326
KRKRMISNRESARRSRMRKQKQLGDLINEVTVLKNDNAKITEQVDAATRKY
>BjuA036543
KRKRTMSNRESAKRSRLRKKRRFEDLTEEVNRLKSKNQELVNQLANVL
>BjuA036544
KRKRTMSNRESAKRSRLRKKRRFEDLTEEVNRLKSKNQELVNQLANVL
>BjuA037531
QRQKRMIKNRESAARSRERKQAYQVELETLAAKLERENEQLLKEIEE
>BjuA040338
RRQRRMIKNRESAARSRARKQAYTLELEAEIEKLKKVNQELQKKQAEMMEMQK
>BjuA040728
KRKRMLSNRESARRSRMKKQKLLDDLTAQVNQLKKENSEILTSVSITTQHY
>BjuA040759
MGTSEEKTPSKPASSTQDIPPTPYPDWSNSMQAYYGGGGTPNPFFPSPVGSPSPHPYMWG
AQHHMMPPYGTPVPYPAMYPPGAVYAHPGMP
>BjuA041107
RLKRLLRNRVSAQQARERKKAYLGELETRVKDLENRNSELDERLSTLQNENH
>BjuA041305
KQRRMVSNRESARRSRMRKQRHLDELLSQVAWLRSENQQLLDKLNQAS
>BjuA041565
KRRRKVSNRESARRSRMRKRRHLNELWSMLVHLINENKCLVDELSRANE
>BjuA041795
KQRRMVSNRESARRSRMRKQRHLDELLSQVAWLRSENHQILGKLNKAT
>BjuA042006
EKLPIRRSKRILSMMKGKNNEPGKNSGASANVAYSKRHVTFLDCMCGESASDGSSEGSDA
NYQNDSGSSQDGKDAASENGGSANGLQNGSVGTPLPTVSQKVPIMPNTAPGVPVPPTNLN
IGMGYWGAPIP
>BjuA042224
RAKRMVSNRESARRSRMRKKKQIEELQQQVEQLMILNHNLSEKVINLLESNH
>BjuA043003
RMQKKMIKNRESAARSRARKQVYTHELEIKVSSLEEENKKLRRLKE
>BjuA043791
MGTSEEKTPFKPSKPASSAQDTPPTPYADWSNSMQAYYGGGGTPSPFFPSPVGSPSPHPY
MWGAQHHMMPPYGTPVPYPAMYPPGTVYAHPGMP
>BjuA044074
KQRRMISNRESARRSRMRKQRHLDELWSQVIRLRTDNHCLIDKLNRVSESHQ
>BjuA044741
RLKRLLRNRVSAQQARERKKAYLGELENRVKDLENRNSELEERLSTLQNENQ
>BjuA044794
KQRRMVSNRESARRSRMRKQRHLDELLSQVAWLRSENHQLLEKLNQAS
>BjuA045602
RARRMVSNRESARRSDMRTKKQIEELQQQVEQLMILNHNLSEKVIHLLESNH
>BjuA046946
KQRRMLSNRESARRSRMRKQRHLDELWSQVIRLRNENNRLIEKLIRVS
>BjuA047038
MGSSEVDKSGEENEPKTPSSSSAPVTSQEPSSAVATPDWSGFQAYSPMPPHGYVASSPQP
HPYMWGVQHMIPPYGTPPHPYVAMYPPGGMYAHPSIP
>BjuB002172
RKKRKLSNRESAKRSRVKKQKHLEEMSIQLNQLKIQNRELETQLR
>BjuB005843
KRKRTISNRESAKRSRLRKKRRFEDLTEEVNRLKLKNQELVNQLANAL
>BjuB006374
KRKRMLSNRESARRSRMRKQKHVDDLTAQINQLSSDNRQILTSLTVTSELYM
>BjuB006877
KKVRLIRNRESAQLSRLRKKQYVEELQGKVKSMNSTIAELNGKISYVMAENA
>BjuB007520
KRRRTMSNRESAKRSRLKKKRRVENLSEEVNRLKIKNQGLNYQLTNVL
>BjuB007813
RRQRRMIKNRESAARSRARKQAYTLELEAEIEKLKKVNQELQRKQAEMMEMQK
>BjuB008492
LKRLLRNRVSAQQARERKKVYVSDLESRANELQNNNEQLEEKISTLMNEN
>BjuB008568
RRQRRMIKNRESAARSRARKQAYTLELEAEIEKLKKVNQELRRKQAEMMEMQK
>BjuB009536
RLKRLLRNRVSAQQARERKKAYLGELENRVKDLENKNSELEERLSTLQNENQ
>BjuB009816
RLKRLLRNRVSAQQARERKKAYLGELENRVKDLENRNSELEERLSTLQNENQ
>BjuB010770
KRRRKVSNRESARRSRMRKRRHLNELWSMLVHLINENKCLVDELSRANE
>BjuB011393
KRKRKESNRESARRSRMRKQKHLEGLTAQVAHLREENSHIVATIAATTQKY
>BjuB013140
KQRRMVSNRESARRSRMRKQRHLDELLSQVAWLRSENQQLLDKLNQAS
>BjuB015072
KQRRMVSNRESARRSRMRKQRHLDELLSQVAWLRSENHQILEKLNKAS
>BjuB015428
RAKRILANRQSAARSKERKARYIQELERKVQSLQTEATTLSAQLTLFQRD
>BjuB016538
TLRTKVKMAEDTVKRVTGMNPMLLAKPYSIPFDRT
>BjuB016810
MGNSEEPKPTKSDKPSSSPADQTNAHVYPDWAAMLAYYGPNVAMPPYYNSAMAASGHPPP
YMWNHQHMMSPYGTPYHGGGVYAHPGIP
>BjuB017666
RKKRKLSNRESAKRSRVKKQKHLEEMNIQLNQLKIESRELENQIRYVLHLFQ
>BjuB019686
TLRAKVKMAEETVKRVTGMNPMLLGRSNGHNNNNRMPLTGNSRMASSCIPPFQPQSNLNM
GGLPTILSPRLENSFIPTPSLNSQTNP
>BjuB020302
EKLPIKRSRGSLGSLNMITGKNNEPGKNSGASANGDNNTIISLLCDYSGESASDGSSEGS
DANSQNGSGSGQDGKDASENGGSSANGPRNGTPVSQTVPIMPMPAAGPPTNLNIGMDYWG
APTSAGIP
>BjuB020303
RQKRKQSNRESARRSRLRKQAECDELAQRAELFNEENASLRAEINRLKSPC
>BjuB020783
SNRESARRSRIKKQKHLEAVRSQLNQLNTDNRDLVNRLRYVMHHCQ
>BjuB021273
QRQKRMIKNRESAARSRERKQAYQVELETMAAKLEQENEQLLKEIEE
>BjuB022206
KRKRMISNRESARRSRMRKQKQLGDLINEVTVLKNDNAKIAEQVDAATRKY
>BjuB023599
RQIRNRESAQLSRLRKKQYVEELQGKVKSMSSAIAELNGKISYVMAENA
>BjuB023986
KRLLRNRVSAQEARERKKVYVSEMESRANELQNNNDEIEEKISTLMNENA
>BjuB025396
RRQRRMIKNRESAARSRARKQAYTLELEAEIEKLKKVNQELQRKQAEMMEMQK
>BjuB026462
RAKRIWANRQSAARSKERKTRYIFELERKVQTLQTEATTLSAQLTLLQRD
>BjuB026592
RQRRKQSNRESARRSRLSKQAECNELGQRAEVLNEENASLRAEINKLRSQC
>BjuB027387
KQRRMLSNRESARRSRMRKQRHLDELWSHVIRLRNENNCLIDKLNRVSE
>BjuB027759
QRRMLSNRESARRSRMRKQRHLDELWSQVIRLRNENNSLIDKLNRVSE
>BjuB028673
KRKRMLSNRESARRSRMRKQKHVDDLTVQINQLSNDNRQILTSLTVTTQHYM
>BjuB028919
RRARLVRNRESALLSRQRRKHYVEELEDKVKSLQSVITDLNSKVSYFMSENA
>BjuB029839
RRKRLESNRESARRSRMKKREHLDDLKAQLAQLRKANRQTAAELTVTTEHY
>BjuB032115
KRKRMLSNRESARRSRMKKQKLLDDLTAQVNNLKEQNNEIVTSVSITTQHY
>BjuB033496
RAKRILANRQSAARSKERKARYIQELERRVQSLQTEATTLSAQLTLFQRD
>BjuB033515
RAKRIWANRQSAARSKERKMRYIAELERKVQTLQTEATTLSAQLTLLQRD
>BjuB035721
KQRRMVSNRESARRSRMRKQRHVDELLSQVTWLRSENQQILDKLNQAS
>BjuB036793
HRRKIKNRESAARSRARKQLQTMELEAEAEKLRKENQELLKKQ
>BjuB036859
QRQRRMIKNRESAARSRERKQAYQVELETLAAKLEEENEKLSVEIEE
>BjuB037083
KQRRMLSNRESARRSRMRKQRHLDELWSQVIRLRNENNCLIDKLNS
>BjuB037545
TLRAKVKMAEETVKRITGFNPMFHTMPRVSRVSNPSETSNSLDTSSQVTTPEISSSSNKS
KALIGCKMNRTESMRRVASLEHLQKRIRS
>BjuB037744
RAKRMVSNRESARRSRMRKKKQIEELQQQVEQLMILNHNLSEKVINLLESNH
>BjuB038364
KRKRMLSNRESARRSRKKKQKLLDDLTAQVNQLKKENDEIVTSVSITTQHY
>BjuB038400
RKQKRMIKNRESAARSRARKQAYTHELEIKVSRLEEENERLKRQKEVEKILPSAP
>BjuB038543
KRKRMESNRESAKRSRMRKQSHINNLRNQVNQLDLENRELKNRLQL
>BjuB039707
RARRIVSNRESARRSRMRKKKQIEELQQQVEHLMILNHNLSEKVINLLESNH
>BjuB040792
MGTSEEKTPSKPASSAQDIPPTPYPDWSNSMQAYYGGGGTPNPFFPSPVGSPSPYMWGAQ
HHMMPPYGTPVPYPAMYPPGAVYAHPGMP
>BjuB040834
KRKRMESNRESARRSRMRKQNHIDNLRNQINQLDLENRELGNRLRLV
>BjuB041251
MASSEIEKSSNEKEPKKPSSSSSAAPPSSQEPSSAVSAGMATPDLSGFQAYSPMPPNDFL
ASSPQPHPYMWGVQHMMPPYGTPPHPYVKMYPPGGMYANPSMP
>BjuB041699
RRQRRMIKNRESAARSRARKQAYTVELEAELNQLKEENAQLKHALGELERKRKQQ
>BjuB041950
MGTSEEKTPFTPSKPSSSAQDIPPTPYADWSNSMQAYYGGGGTPSPFFPSPVGSPSPHPY
MWGAQHHMMPPYGTPVPYPAMYPPGTVYAHPGMP
>BjuB042043
RKQKRMIKNRESASRSRARKQAYTQELEIKVSSLEEENQKLRRLVE
>BjuB042050
RARLMRNRESAQLSRQRKKHYVEELEEKVRSMHSAITDLNGKMSYFMAENA
>BjuB042069
RAKRIMANRQSAARSKERKARYIMELERKVQTLQTEATTLSAQLSLFQRD
>BjuB042240
RRQRRMIKNRESAARSRARKQAYTLELEAEIEKLKKVNQELQRKQAEMMEMQK
>BjuB042879
KQRRMISNRESARRSRMRKQRHLDELWSQVMWFRVENHQLLDKLNKLSESH
>BjuB042975
TLRAKVKMAEETVKRLTGLNPMFHTMPQVSTISNPSETSDSVDTSIQVTTPEIISSGSKN
KALVGCKMNRTESMRRVASLEHLQKRIRS
>BjuB043752
RHHKRMIKNRESAARSRARKQECATPLLNFHLKKKNMVLPSQYYDLKKVWLLGFDSHLQA
YTNELELKVAQLKAENARLKRQEDQLRMEAANQ
>BjuB044565
KQRRMISNRESARRSRMRKQRHLDELWSQVMWLRIENHQLLDKLNNLSESH
>BjuB045228
KRKRMLSNRESARRSRMKKQKLLDDLTAQVNQLKKENNELVTSVSITTQHY
>BjuB045319
RRQKRMIKNRESAARSRARKQAYTLELEAEVAQLKEQNEELLRKQVEIMEKQKKQ
>BjuB046236
TLRTKVKMAEETVKRVTGVNPLQWARPNMGMPVNNTP
>BjuB046419
RAKRIWANRQSAARSKERKTRYIFELERKVQTLQTEATTLSAQLTLLQRD
>BjuB046696
KRKRKQSNRESARRSRMRKQKHVDDLTAQVAHLRKENGHIVAGISVTTEHY
>BjuB047102
RRQKRMIKNRESAARSRARKQAYTLELEAEIENLKQLNQDLKRKQAEIVKTQK
>BjuB047306
KRKRMLSNRESARRSRMKKQKLLDDLTAQVNQLKEQNNEILTSVSITTQHY
>BjuB048226
KQRRMISNRESARRSRMRKQRHLDELWSQVIRLRTDNHCLIDKLNNVSESH
>BjuB049020
RRNKRMIKNRESAARSRARKQECASLSSPNLLLQKRNVAYTNELELKVAQLQAENARLMR
DQ
>BjuO000631
KRRSCGNREAVRKYREKKKARTAYLEDEVKRLQSMNEFLLRKLQS
>BjuO002133
MGKSEEPKVTKSDSKPASPADQTNVHVYPDWAAMQAYYGPRVAMPPYYNSAMAASGHPPP
PYMWNPQHMMSPYGTPYATVYPHGGGVYAHPGFP
>BjuO002525
RRQRRMIKNRESAARSRARKQAYTVELEAELNQLKEENAQLKHALGELERKRKQQ
>BjuO002570
KRKRMLSNRESARRSRMRKQKHIDDLTAQINQLSSDNRQILTSLTVTSQLY
>BjuO004809
KRKRMISNRESARRSRMRKQKQLGDLINEVTVLKNDNAKITEQVDAATRKY
>BjuO004828
KRKRKQSNRESARRSRMRKQKHLDDLTAQVTHLREENSKIVASIAVTKEHY
>BjuO009504
KQRRMISNRESARRSRMRKQRHLDELWSQVIRLRTDNHCLIDKLNRVSESHQ
>BjuO010199
RAKRILANRQSAARSKERKARYIQELERKVQSLQTEATTLSAQLTLFQRD
>BjuO010352
RAKRIIANRQSAARSKERKARYIMELERKVQTLQTEATTLSAQLSLFQRD
>BjuO010363
KKARLVRNRESAQLSRQRKKHYVEELEEKVKHMHCTITDLNGKISYFMAENA
>BjuO010366
RRQKRMIKNRESAARSRARKQAYTHELEIKVSSLEEENEKLRRLKEVEKIMPSEP
>BjuO010482
MGSSEIEKTSKENEPKTPPPPPAPVTSQEPSSSSAVSAGMATPDWSGFQAYSPMPPHGYV
ASSPQPHPYMWGVQHMMPPYGTPPHPYVMYPPGGMYGHPSLP
>BjuO011409
KRKRKESNRESARRSRMRKQKHLDDLTAQVAYLREENSHIVAGIAVTTQQY
