# Supplementary material for: Genome-wide systematic characterization of bZIP transcription factors and their expression profiles during stem in tumorous stem mustard
Source: PeerJ. 2026 Jan 14;14:e20518. doi: 10.7717/peerj.20518 (PMC12811965; doi:10.7717/peerj.20518)
Supplement: Supplemental Information 17 [file peerj-14-20518-s017.zip › bzip raw file/miRNA prediction/psRNATargetJob-1612347279097778.txt]

#Please import the downloaded file into Microsoft Excel or other speadsheet software
miRNA_Acc.	Target_Acc.	Expectation	UPE$	miRNA_start	miRNA_end	Target_start	Target_end	miRNA_aligned_fragment	alignment	Target_aligned_fragment	Inhibition	Target_Desc.	Multiplicity
ghr-miR414d	BjuA044741	0.5	-1.0	1	21	477	497	UCAUCGUCAUCAUCAUCAUCU	.::::::::::::::.:::::	GGAUGAUGAUGAUGAUGAUGA	Cleavage		3
ghr-miR414f	BjuA044741	0.5	-1.0	1	21	474	494	UCAUCAUCAUCAUCAUCUUCU	:::.:::::::::::::::::	AGAGGAUGAUGAUGAUGAUGA	Cleavage		2
ath-miR5658	BjuB027387	1.0	-1.0	1	21	211	231	AUGAUGAUGAUGAUGAUGAAA	::::::::::::::::::	GAUCAUCAUCAUCAUCAUCAG	Cleavage		1
ath-miRf11036-akr	BjuA033921	1.0	-1.0	1	21	752	772	GAGGAGGAGGAGCACCACCGU	..::::::::::::::::::	GUGGUGGUGCUCCUCCUCCUA	Cleavage		1
ath-miRf11036-akr	BjuB006877	1.0	-1.0	1	21	704	724	GAGGAGGAGGAGCACCACCGU	.: :::::::::::::::::	CUGCUGGUGCUCCUCCUCCUC	Cleavage		1
mtr-miR399q	BjuB043752	1.0	-1.0	1	21	376	396	UGCCAAAGGAGAGCUGCUCUU	::::::::::::::::::	UUCAGCAGCUCUCCUUUGGCA	Cleavage		1
ath-miR5015b	BjuA031472	1.5	-1.0	1	21	886	906	UCUGUUGUUGUUGGUGUUAUG	::::::: :::::::::.:::	CAUAACAACAACAACAAUAGA	Cleavage		2
ath-miR5658	BjuA032576	1.5	-1.0	1	21	211	231	AUGAUGAUGAUGAUGAUGAAA	:::::: ::::::::::::	GAUCAUCAGCAUCAUCAUCAU	Cleavage		1
ghr-miR414b	BjuA044741	1.5	-1.0	1	22	458	479	UUUUCUUCAUCAUCAUCGUCAU	:::.::::::::::::::..:	CUGAUGAUGAUGAUGAAGAGGA	Cleavage		3
ghr-miR414e	BjuA044741	1.5	-1.0	1	21	474	494	UCAUCUUCAUCAUCAUCCUCC	:::::::::::::: :::::	AGAGGAUGAUGAUGAUGAUGA	Cleavage		4
mtr-miR2673a	BjuB036859	1.5	-1.0	1	22	434	455	CCUCUUCCUCUUCCUCUUCCAC	:::.:::::.:::::.::::	CAGGAGGAGGAGGAGGAGGAGG	Cleavage		3
mtr-miR2673a	BjuA036326	1.5	-1.0	1	22	66	87	CCUCUUCCUCUUCCUCUUCCAC	.:::::::::::::::::	GGACGAGAGGAAGAGGAAGAGG	Cleavage		1
mtr-miR2673a	BjuO004809	1.5	-1.0	1	22	66	87	CCUCUUCCUCUUCCUCUUCCAC	.:::::::::::::::::	GGACGAGAGGAAGAGGAAGAGG	Cleavage		1
mtr-miR2673a	BjuA014273	1.5	-1.0	1	22	372	393	CCUCUUCCUCUUCCUCUUCCAC	:.::: :::::::::::::	CGAGGAGAAGAAGAGGAAGAGG	Cleavage		1
mtr-miR2673a	BjuB038543	1.5	-1.0	1	22	372	393	CCUCUUCCUCUUCCUCUUCCAC	:.::: :::::::::::::	CGAGGAGAAGAAGAGGAAGAGG	Cleavage		1
mtr-miR2673b	BjuB036859	1.5	-1.0	1	22	434	455	CCUCUUCCUCUUCCUCUUCCAC	:::.:::::.:::::.::::	CAGGAGGAGGAGGAGGAGGAGG	Cleavage		3
mtr-miR2673b	BjuA036326	1.5	-1.0	1	22	66	87	CCUCUUCCUCUUCCUCUUCCAC	.:::::::::::::::::	GGACGAGAGGAAGAGGAAGAGG	Cleavage		1
mtr-miR2673b	BjuO004809	1.5	-1.0	1	22	66	87	CCUCUUCCUCUUCCUCUUCCAC	.:::::::::::::::::	GGACGAGAGGAAGAGGAAGAGG	Cleavage		1
mtr-miR2673b	BjuA014273	1.5	-1.0	1	22	372	393	CCUCUUCCUCUUCCUCUUCCAC	:.::: :::::::::::::	CGAGGAGAAGAAGAGGAAGAGG	Cleavage		1
mtr-miR2673b	BjuB038543	1.5	-1.0	1	22	372	393	CCUCUUCCUCUUCCUCUUCCAC	:.::: :::::::::::::	CGAGGAGAAGAAGAGGAAGAGG	Cleavage		1
mtr-miR399q	BjuB049020	1.5	-1.0	1	21	364	384	UGCCAAAGGAGAGCUGCUCUU	::::::::::::: :::::	UUGAGCAGCUCUCCUCUGGCA	Cleavage		1
ptc-miRf12466-akr	BjuB026462	1.5	-1.0	1	23	986	1008	GAUCUGCAGCUGCUUGAGCAGCC	: :::: :::::::::::::.	AACAGCUCCAGCAGCUGCAGAUU	Cleavage		1
vun-miR171c	BjuA045602	1.5	-1.0	1	21	497	517	UAUUGGUCCGGUUCAAUGAGA	:::::::::::::::::.	AGACAUUGAACCGGACCAAUG	Cleavage		1
ath-miR414	BjuA044741	2.0	-1.0	1	21	459	479	UCAUCUUCAUCAUCAUCGUCA	:::.:::::::::::::: ::	UGAUGAUGAUGAUGAAGAGGA	Cleavage		3
ath-miR414	BjuA044741	2.0	-1.0	1	21	480	500	UCAUCUUCAUCAUCAUCGUCA	:::.::::::::::: :::::	UGAUGAUGAUGAUGAUGAUGA	Cleavage		3
ath-miR5658	BjuA046946	2.0	-1.0	1	21	214	234	AUGAUGAUGAUGAUGAUGAAA	:::::::::::::::::	GACCAUCAUCAUCAUCAUCAG	Cleavage		1
ath-miR5658	BjuB037083	2.0	-1.0	1	21	211	231	AUGAUGAUGAUGAUGAUGAAA	:::::::::: ::::::.:	GAUCAUCAUCAUAAUCAUCGU	Cleavage		1
ath-miRf11022-akr	BjuO002525	2.0	-1.0	1	20	488	507	AUUGUUGUCUUCACUACCGA	.:::.:::.:::::.::::	GUGGUGGUGGAGACAGCAAU	Cleavage		1
mtr-miR2595	BjuA041305	2.0	-1.0	1	21	400	420	UACAUUUUCUUCUUUAUGUCU	::.: ::::::.:::::::::	AGGCUUAAAGAGGAAAAUGUA	Cleavage		1
mtr-miR2673a	BjuO002525	2.0	-1.0	1	22	731	752	CCUCUUCCUCUUCCUCUUCCAC	::::: ::::.:::::.::::	AUGGAACAGGAGGAGGAGGAGG	Cleavage		3
mtr-miR2673b	BjuO002525	2.0	-1.0	1	22	731	752	CCUCUUCCUCUUCCUCUUCCAC	::::: ::::.:::::.::::	AUGGAACAGGAGGAGGAGGAGG	Cleavage		3
mtr-miR399b	BjuB043752	2.0	-1.0	1	21	376	396	UGCCAAAGGAGAGCUGCCCUG	:::::::::::::::::	UUCAGCAGCUCUCCUUUGGCA	Cleavage		1
mtr-miR399d	BjuB043752	2.0	-1.0	1	21	376	396	UGCCAAAGGAGAGCUGCCCUA	:::::::::::::::::	UUCAGCAGCUCUCCUUUGGCA	Cleavage		1
mtr-miR399m	BjuB043752	2.0	-1.0	1	21	376	396	UGCCAAAGGAGAGCUGCCCUA	:::::::::::::::::	UUCAGCAGCUCUCCUUUGGCA	Cleavage		1
mtr-miR399n	BjuB043752	2.0	-1.0	1	21	376	396	UGCCAAAGGAGAGCUGCCCUA	:::::::::::::::::	UUCAGCAGCUCUCCUUUGGCA	Cleavage		1
mtr-miR399o	BjuB043752	2.0	-1.0	1	21	376	396	UGCCAAAGGAGAGCUGCCCUG	:::::::::::::::::	UUCAGCAGCUCUCCUUUGGCA	Cleavage		1
mtr-miR5270a	BjuO010482	2.0	-1.0	1	24	38	61	GAGGAGGAGUAGUUUUAGGUCAUU	::::::.::: :::::::::	ACGAACCUAAGACUCCUCCUCCUC	Translation		1
mtr-miR5270b	BjuO010482	2.0	-1.0	1	24	38	61	GAGGAGGAGUAGUUUUAGGUCAUU	::::::.::: :::::::::	ACGAACCUAAGACUCCUCCUCCUC	Translation		1
osa-miR399i	BjuB043752	2.0	-1.0	1	21	376	396	UGCCAAAGGAGAGCUGCCCUG	:::::::::::::::::	UUCAGCAGCUCUCCUUUGGCA	Cleavage		1
osa-miR414	BjuA044741	2.0	-1.0	1	21	477	497	UCAUCCUCAUCAUCAUCGUCC	:::.::::::::::: :::::	GGAUGAUGAUGAUGAUGAUGA	Cleavage		1
osa-miRf11095-akr	BjuA033921	2.0	-1.0	1	23	211	233	UCGUCGAGGUCGACAUCGACGGC	.::::::: ::::::::::::	UUCGUCGAUUUCGACCUCGACGC	Cleavage		1
osa-miRf11095-akr	BjuA002075	2.0	-1.0	1	23	202	224	UCGUCGAGGUCGACAUCGACGGC	.: ::::: ::::::::::::	UUCUUCGAUUUCGACCUCGACGC	Cleavage		1
osa-miRf12081-akr	BjuA008715	2.0	-1.0	1	20	491	510	CCUCAGCACCAGCGCUUGUG	:::::: .:::::::::::	GACAAGCUUUGGUGCUGAGG	Cleavage		1
ptc-miRf11464-akr	BjuB019686	2.0	-1.0	1	22	31	52	GAGGUUCCUAGAAGGGAUCUCA	::::::::.:.::::.::.	UCCGAUCCCUUUUGGGAAUCUU	Cleavage		1
ptc-miRf11464-akr	BjuA031472	2.0	-1.0	1	22	31	52	GAGGUUCCUAGAAGGGAUCUCA	::::::::.:.::::.::.	UCCGAUCCCUUUUGGGAAUCUU	Cleavage		1
rco-miR399d	BjuB043752	2.0	-1.0	1	21	376	396	UGCCAAAGGAGAGCUGCCCUG	:::::::::::::::::	UUCAGCAGCUCUCCUUUGGCA	Cleavage		1
sbi-miR399b	BjuB043752	2.0	-1.0	1	21	376	396	UGCCAAAGGAGAGCUGCCCUG	:::::::::::::::::	UUCAGCAGCUCUCCUUUGGCA	Cleavage		1
vun-miR171c	BjuB039707	2.0	-1.0	1	21	509	529	UAUUGGUCCGGUUCAAUGAGA	::: ::::::::::::::	AGACAUCGAACCGGACCAAUA	Cleavage		1
zma-miR399d	BjuB043752	2.0	-1.0	1	21	376	396	UGCCAAAGGAGAGCUGCCCUG	:::::::::::::::::	UUCAGCAGCUCUCCUUUGGCA	Cleavage		1
zma-miR399j	BjuB043752	2.0	-1.0	1	21	376	396	UGCCAAAGGAGAGCUGCCCUG	:::::::::::::::::	UUCAGCAGCUCUCCUUUGGCA	Cleavage		1
aly-miR3434	BjuA012644	2.5	-1.0	1	21	858	878	GCUGAUUCUCUGAUUUUGAAC	: ::::.: :::.::::::::	GAUCAAGAACAGGGAAUCAGC	Cleavage		1
aly-miR399b	BjuB043752	2.5	-1.0	1	21	376	396	UGCCAAAGGAGAGUUGCCCUG	:::.:::::::::::::	UUCAGCAGCUCUCCUUUGGCA	Cleavage		1
aly-miR399c	BjuB043752	2.5	-1.0	1	21	376	396	UGCCAAAGGAGAGUUGCCCUG	:::.:::::::::::::	UUCAGCAGCUCUCCUUUGGCA	Cleavage		1
aly-miR839	BjuO011409	2.5	-1.0	1	22	422	443	GAACGCAUGAGAGGUUGGUGAA	: ::::: :::::::: ::::	AUAACCAAACUCUCAUGGGUUC	Cleavage		1
aqc-miR399	BjuB043752	2.5	-1.0	1	21	376	396	UGCCAAAGGAGAGUUGCCCUA	:::.:::::::::::::	UUCAGCAGCUCUCCUUUGGCA	Cleavage		1
aqc-miR477f	BjuA037531	2.5	-1.0	1	20	664	683	CUCUCCUUCAAAGGCUUCUA	:: :::.:::::::::::	GAGCAGCUUUUGAAGGAGAU	Cleavage		1
aqc-miR477f	BjuB021273	2.5	-1.0	1	20	688	707	CUCUCCUUCAAAGGCUUCUA	:: :::.:::::::::::	GAGCAGCUUUUGAAGGAGAU	Cleavage		2
ath-miR399b	BjuB043752	2.5	-1.0	1	21	376	396	UGCCAAAGGAGAGUUGCCCUG	:::.:::::::::::::	UUCAGCAGCUCUCCUUUGGCA	Cleavage		1
ath-miR399c	BjuB043752	2.5	-1.0	1	21	376	396	UGCCAAAGGAGAGUUGCCCUG	:::.:::::::::::::	UUCAGCAGCUCUCCUUUGGCA	Cleavage		1
ath-miR5658	BjuO010352	2.5	-1.0	1	21	802	822	AUGAUGAUGAUGAUGAUGAAA	::::: :: ::::::::::::	UUUCAACAACAUCAUCAUCAU	Cleavage		1
ath-miRf10369-akr	BjuB038543	2.5	-1.0	1	22	128	149	UCAUGGUCGGAUUCAUCAUCCC	:::.:::::::::::: :.	GUUAUGGUGAAUCCGACCACGG	Cleavage		1
ath-miRf10508-akr	BjuB036859	2.5	-1.0	1	21	124	144	ACCGUCGAGAAUUUUGGAGAA	::::..:::::::.::::	CAAUCCAGGAUUCUCGGCGGU	Cleavage		1
ath-miRf10571-akr	BjuA044741	2.5	-1.0	1	20	59	78	UGGAGAUGACGCCGGAGAGA	.::::::::::.::::.:	GUUCUCCGGCGUUAUCUUCC	Cleavage		1
ath-miRf10605-akr	BjuA029457	2.5	-1.0	1	22	137	158	CUCGACCUCUUGGUCGAGUGGU	:::::.: :.:::::::::	GAGACUCGGCGAGGAGGUCGAG	Cleavage		1
ath-miRf10608-akr	BjuA029457	2.5	-1.0	1	20	139	158	CUCGACCUCUUGGUCGAGUG	:::::.: :.:::::::::	GACUCGGCGAGGAGGUCGAG	Cleavage		1
ath-miRf10746-akr	BjuB046419	2.5	-1.0	1	20	942	961	GCGGCUGUUGCAGCUGCUGC	::::::::: ::.::::.::	GCAGCAGCUCCAGCAGCUGC	Translation		1
ath-miRf10757-akr	BjuA002075	2.5	-1.0	1	20	151	170	UCCGCCGAGUCUUCUUUUUG	:.:: :.:::::.::::::	GAGAACGGAGACUUGGCGGA	Cleavage		1
ath-miRf11056-akr	BjuA033921	2.5	-1.0	1	20	1374	1393	GAGAGGAGAGAGUCUUUGUU	:::::.:::::::.:::.	UUCAAAGGCUCUCUCUUCUU	Cleavage		1
bdi-miR166f	BjuO002525	2.5	-1.0	1	21	449	469	UCUCGGACCAGGCUUCAUUCC	.::::.:..:::::.::::	UUGAUGAGGUUUGGUCUGAGA	Cleavage		1
bdi-miR444	BjuO010363	2.5	-1.0	1	21	649	669	UUGCUGCCUCAAGCUUGCUGC	::.::.:::::::::::.	AAUGCGAGUUUGAGGCAGCAG	Cleavage		1
csi-miR399b	BjuB043752	2.5	-1.0	1	21	376	396	UGCCAAAGGAGAGUUGCCCUA	:::.:::::::::::::	UUCAGCAGCUCUCCUUUGGCA	Cleavage		1
csi-miR399d	BjuB043752	2.5	-1.0	1	21	376	396	UGCCAAAGGAGAGUUGCCCUG	:::.:::::::::::::	UUCAGCAGCUCUCCUUUGGCA	Cleavage		1
ghr-miR414f	BjuB016810	2.5	-1.0	1	21	417	437	UCAUCAUCAUCAUCAUCUUCU	::: :: :::.:::::::::	UGAAAAUAAUGGUGAUGAUGA	Cleavage		1
hvu-miR444a	BjuO010363	2.5	-1.0	1	21	649	669	UUGCUGCCUCAAGCUUGCUGC	::.::.:::::::::::.	AAUGCGAGUUUGAGGCAGCAG	Cleavage		1
mdo-miR482	BjuA002075	2.5	-1.0	1	21	1990	2010	GGAAUGGGCUGUUUGGGAACA	::.:::.:::::...::::	CCUUUCCAGACAGCUUGUUCC	Cleavage		1
mtr-miR2673a	BjuO002525	2.5	-1.0	1	22	50	71	CCUCUUCCUCUUCCUCUUCCAC	::::.:::::.:::::.:::	CUGGAGGAGGAGGAGGAGGAGA	Cleavage		3
mtr-miR2673a	BjuB047306	2.5	-1.0	1	22	37	60	CCUCUUCCUCUUCCUCU--UCCAC	:::: :::::::::::::::::	AUGGAGCAGAGGAAGAGGAAGAGG	Cleavage		1
mtr-miR2673a	BjuA026821	2.5	-1.0	1	22	54	75	CCUCUUCCUCUUCCUCUUCCAC	.::::::::::::::::	GGACGAGAGGAAGAGGAAGAGA	Cleavage		1
mtr-miR2673a	BjuB040834	2.5	-1.0	1	22	405	426	CCUCUUCCUCUUCCUCUUCCAC	.::::::::::::::::	CGACGAGAGGAAGAGGAAGAGA	Cleavage		1
mtr-miR2673a	BjuA041107	2.5	-1.0	1	22	449	470	CCUCUUCCUCUUCCUCUUCCAC	.::::::.:::::.::::	ACAAGAGAGGAGGAGGAGGAGG	Cleavage		1
mtr-miR2673a	BjuA029457	2.5	-1.0	1	22	102	123	CCUCUUCCUCUUCCUCUUCCAC	.:: ::::::::::::::	CAACGAGCGGAAGAGGAAGAGG	Cleavage		1
mtr-miR2673b	BjuO002525	2.5	-1.0	1	22	50	71	CCUCUUCCUCUUCCUCUUCCAC	::::.:::::.:::::.:::	CUGGAGGAGGAGGAGGAGGAGA	Cleavage		3
mtr-miR2673b	BjuB047306	2.5	-1.0	1	22	37	60	CCUCUUCCUCUUCCUCU--UCCAC	:::: :::::::::::::::::	AUGGAGCAGAGGAAGAGGAAGAGG	Cleavage		1
mtr-miR2673b	BjuA026821	2.5	-1.0	1	22	54	75	CCUCUUCCUCUUCCUCUUCCAC	.::::::::::::::::	GGACGAGAGGAAGAGGAAGAGA	Cleavage		1
mtr-miR2673b	BjuB040834	2.5	-1.0	1	22	405	426	CCUCUUCCUCUUCCUCUUCCAC	.::::::::::::::::	CGACGAGAGGAAGAGGAAGAGA	Cleavage		1
mtr-miR2673b	BjuA041107	2.5	-1.0	1	22	449	470	CCUCUUCCUCUUCCUCUUCCAC	.::::::.:::::.::::	ACAAGAGAGGAGGAGGAGGAGG	Cleavage		1
mtr-miR2673b	BjuA029457	2.5	-1.0	1	22	102	123	CCUCUUCCUCUUCCUCUUCCAC	.:: ::::::::::::::	CAACGAGCGGAAGAGGAAGAGG	Cleavage		1
mtr-miR399b	BjuB049020	2.5	-1.0	1	21	364	384	UGCCAAAGGAGAGCUGCCCUG	: ::::::::::: :::::	UUGAGCAGCUCUCCUCUGGCA	Cleavage		1
mtr-miR399d	BjuB049020	2.5	-1.0	1	21	364	384	UGCCAAAGGAGAGCUGCCCUA	: : ::::::::::: :::::	UUGAGCAGCUCUCCUCUGGCA	Cleavage		1
mtr-miR399g	BjuB043752	2.5	-1.0	1	21	376	396	UGCCAAAGGAGAGUUGCCCUG	:::.:::::::::::::	UUCAGCAGCUCUCCUUUGGCA	Cleavage		1
mtr-miR399l	BjuB043752	2.5	-1.0	1	21	376	396	UGCCAAAGGAGAGUUGCCCUG	:::.:::::::::::::	UUCAGCAGCUCUCCUUUGGCA	Cleavage		1
mtr-miR399m	BjuB049020	2.5	-1.0	1	21	364	384	UGCCAAAGGAGAGCUGCCCUA	: : ::::::::::: :::::	UUGAGCAGCUCUCCUCUGGCA	Cleavage		1
mtr-miR399n	BjuB049020	2.5	-1.0	1	21	364	384	UGCCAAAGGAGAGCUGCCCUA	: : ::::::::::: :::::	UUGAGCAGCUCUCCUCUGGCA	Cleavage		1
mtr-miR399o	BjuB049020	2.5	-1.0	1	21	364	384	UGCCAAAGGAGAGCUGCCCUG	: ::::::::::: :::::	UUGAGCAGCUCUCCUCUGGCA	Cleavage		1
mtr-miR399p	BjuB043752	2.5	-1.0	1	21	376	396	UGCCAAAGGAGAGUUGCCCUG	:::.:::::::::::::	UUCAGCAGCUCUCCUUUGGCA	Cleavage		1
osa-miR1858a	BjuB015428	2.5	-1.0	1	21	281	301	GAGAGGAGGACGGAGUGGGGC	.::: : .::::::::::::	UUCCCUCCUCGUCCUCCUCUC	Cleavage		1
osa-miR1858b	BjuB015428	2.5	-1.0	1	21	281	301	GAGAGGAGGACGGAGUGGGGC	.::: : .::::::::::::	UUCCCUCCUCGUCCUCCUCUC	Cleavage		1
osa-miR399d	BjuB043752	2.5	-1.0	1	21	376	396	UGCCAAAGGAGAGUUGCCCUG	:::.:::::::::::::	UUCAGCAGCUCUCCUUUGGCA	Cleavage		1
osa-miR399i	BjuB049020	2.5	-1.0	1	21	364	384	UGCCAAAGGAGAGCUGCCCUG	: ::::::::::: :::::	UUGAGCAGCUCUCCUCUGGCA	Cleavage		1
osa-miR399j	BjuB043752	2.5	-1.0	1	21	376	396	UGCCAAAGGAGAGUUGCCCUA	:::.:::::::::::::	UUCAGCAGCUCUCCUUUGGCA	Cleavage		1
osa-miR444a.1	BjuO010363	2.5	-1.0	1	21	649	669	UUGCUGCCUCAAGCUUGCUGC	::.::.:::::::::::.	AAUGCGAGUUUGAGGCAGCAG	Cleavage		1
osa-miR444d.1	BjuO010363	2.5	-1.0	1	21	649	669	UUGCUGCCUCAAGCUUGCUGC	::.::.:::::::::::.	AAUGCGAGUUUGAGGCAGCAG	Cleavage		1
osa-miRf10073-akr	BjuO010352	2.5	-1.0	1	21	845	865	GAUGAGUCAUCUGUGACGGGC	::.: ::::::::::::::	ACCUGCAACAGAUGACUCAUC	Cleavage		1
osa-miRf10650-akr	BjuA029457	2.5	-1.0	1	20	855	874	GUGGUAUGUCAUGAAACCCU	:::::::.:::::. :::::	AGGGUUUUAUGACGAACCAC	Cleavage		1
osa-miRf10699-akr	BjuA033921	2.5	-1.0	1	20	811	830	GGAUGAGGAUGUGGCAUCCU	:::::::..:::::: :::	UGGAUGCCGUAUCCUCCUCC	Cleavage		1
osa-miRf11464-akr	BjuO010352	2.5	-1.0	1	25	841	865	GAUGAGUCAUCUGUGACGGGCCCUA	::.: ::::::::::::::	CAAAACCUGCAACAGAUGACUCAUC	Cleavage		1
osa-miRf11465-akr	BjuO010352	2.5	-1.0	1	21	845	865	GAUGAGUCAUCUGUGACGGGC	::.: ::::::::::::::	ACCUGCAACAGAUGACUCAUC	Cleavage		1
osa-miRf11560-akr	BjuO010199	2.5	-1.0	1	20	879	898	UUAUCUUCGCCCCUUGCAAA	::::::::: .:.::::::	AUUGCAAGGGCUGGAGAUAA	Translation		1
osa-miRf11622-akr	BjuA033921	2.5	-1.0	1	23	738	760	UGCCAUCACCGGUAGCAGCACUU	::::::.:.::::.:::..	GAUGGCUGCUGCUGGUGGUGGUG	Cleavage		1
osa-miRf11681-akr	BjuA033921	2.5	-1.0	1	20	811	830	GGAUGAGGAUGUGGCAUCCU	:::::::..:::::: :::	UGGAUGCCGUAUCCUCCUCC	Cleavage		1
osa-miRf11786-akr	BjuB016538	2.5	-1.0	1	23	292	314	GACGGAGUGGUACGGUUCCAAUU	:.: ::::::::.:. :::::::	AGUCGGAACCGUGCUCCUCCGUC	Cleavage		1
ptc-miR399i	BjuB043752	2.5	-1.0	1	21	376	396	UGCCAAAGGAGAGUUGCCCUA	:::.:::::::::::::	UUCAGCAGCUCUCCUUUGGCA	Cleavage		1
ptc-miRf10147-akr	BjuB041699	2.5	-1.0	1	20	271	290	GCUGCUGUUGUUGCAGCAGC	::::: ::::::::::: ::	GCUGCAGCAACAACAGCCGC	Cleavage		3
ptc-miRf10528-akr	BjuA040338	2.5	-1.0	1	20	704	723	AGGAUUCUGCUGCUGUGGUG	: :::::::::::: :::::	CUCCACAGCAGCAGCAUCCU	Cleavage		1
ptc-miRf10630-akr	BjuO010366	2.5	-1.0	1	20	147	166	CAGACCCAAUACUCUUGGGU	:.:::::::.:: ::::::	UCUCAAGAGUGUUUGGUCUG	Cleavage		1
ptc-miRf10722-akr	BjuO010366	2.5	-1.0	1	20	534	553	CACGCAAAGACACCAAUUCU	:::: ::::::::::: :::	AGAAAUGGUGUCUUUGGGUG	Cleavage		1
pvu-miR399a	BjuB043752	2.5	-1.0	1	21	376	396	UGCCAAAGGAGAGUUGCCCUG	:::.:::::::::::::	UUCAGCAGCUCUCCUUUGGCA	Cleavage		1
rco-miR399a	BjuB043752	2.5	-1.0	1	21	376	396	UGCCAAAGGAGAGUUGCCCUG	:::.:::::::::::::	UUCAGCAGCUCUCCUUUGGCA	Cleavage		1
rco-miR399d	BjuB049020	2.5	-1.0	1	21	364	384	UGCCAAAGGAGAGCUGCCCUG	: ::::::::::: :::::	UUGAGCAGCUCUCCUCUGGCA	Cleavage		1
sbi-miR399b	BjuB049020	2.5	-1.0	1	21	364	384	UGCCAAAGGAGAGCUGCCCUG	: ::::::::::: :::::	UUGAGCAGCUCUCCUCUGGCA	Cleavage		1
sbi-miR399d	BjuB043752	2.5	-1.0	1	21	376	396	UGCCAAAGGAGAGUUGCCCUG	:::.:::::::::::::	UUCAGCAGCUCUCCUUUGGCA	Cleavage		1
sbi-miR399i	BjuB043752	2.5	-1.0	1	21	376	396	UGCCAAAGGAGAGUUGCCCUG	:::.:::::::::::::	UUCAGCAGCUCUCCUUUGGCA	Cleavage		1
sit-miR126-npr	BjuB042240	2.5	-1.0	1	21	449	469	CCGGUGUCAUUUCCCCUGAAC	::.::::::::::::::. :	CUUUAGGGGAAAUGACACUUG	Cleavage		1
sit-miR166b-1	BjuO002525	2.5	-1.0	1	21	449	469	UCUCGGACCAGGCUUCAUUCC	.::::.:..:::::.::::	UUGAUGAGGUUUGGUCUGAGA	Cleavage		1
sit-miR166b-2	BjuO002525	2.5	-1.0	1	21	449	469	UCUCGGACCAGGCUUCAUUCC	.::::.:..:::::.::::	UUGAUGAGGUUUGGUCUGAGA	Cleavage		1
sit-miR166b-3	BjuO002525	2.5	-1.0	1	21	449	469	UCUCGGACCAGGCUUCAUUCC	.::::.:..:::::.::::	UUGAUGAGGUUUGGUCUGAGA	Cleavage		1
sit-miR399b-1	BjuB043752	2.5	-1.0	1	21	376	396	UGCCAAAGGAGAGUUGCCCUG	:::.:::::::::::::	UUCAGCAGCUCUCCUUUGGCA	Cleavage		1
sit-miR399b-2	BjuB043752	2.5	-1.0	1	21	376	396	UGCCAAAGGAGAGUUGCCCUG	:::.:::::::::::::	UUCAGCAGCUCUCCUUUGGCA	Cleavage		1
sly-miR399	BjuB043752	2.5	-1.0	1	21	376	396	UGCCAAAGGAGAGUUGCCCUA	:::.:::::::::::::	UUCAGCAGCUCUCCUUUGGCA	Cleavage		1
tae-miR444	BjuO010363	2.5	-1.0	1	21	649	669	UUGCUGCCUCAAGCUUGCUGC	::.::.:::::::::::.	AAUGCGAGUUUGAGGCAGCAG	Cleavage		1
tcc-miR399i	BjuB043752	2.5	-1.0	1	21	376	396	UGCCAAAGGAGAGUUGCCCUG	:::.:::::::::::::	UUCAGCAGCUCUCCUUUGGCA	Cleavage		1
vun-miR166b.2	BjuO002525	2.5	-1.0	1	21	449	469	UCUCGGACCAGGCUUCAUUCC	.::::.:..:::::.::::	UUGAUGAGGUUUGGUCUGAGA	Cleavage		1
vun-miR166b.3	BjuO002525	2.5	-1.0	1	21	449	469	UCUCGGACCAGGCUUCAUUCC	.::::.:..:::::.::::	UUGAUGAGGUUUGGUCUGAGA	Cleavage		1
vvi-miR399b	BjuB043752	2.5	-1.0	1	21	376	396	UGCCAAAGGAGAGUUGCCCUG	:::.:::::::::::::	UUCAGCAGCUCUCCUUUGGCA	Cleavage		1
vvi-miR399c	BjuB043752	2.5	-1.0	1	21	376	396	UGCCAAAGGAGAGUUGCCCUG	:::.:::::::::::::	UUCAGCAGCUCUCCUUUGGCA	Cleavage		1
vvi-miR479	BjuB046236	2.5	-1.0	1	22	364	385	UGUGGUAUUGGUUCGGCUCAUC	:: :::::.::.::::::.	GUCGAUCCGAAUCAGUACCACG	Cleavage		1
zma-miR2275b-5p	BjuA015073	2.5	-1.0	1	21	754	774	AGGAUUAGAGGCAACUGAACC	: :::: ::.::::::::::	GUUUCAACUGUCUCUAAUCCU	Cleavage		1
zma-miR399b	BjuB043752	2.5	-1.0	1	21	376	396	UGCCAAAGGAGAGCUGUCCUG	.::::::::::::::::	UUCAGCAGCUCUCCUUUGGCA	Cleavage		1
zma-miR399d	BjuB049020	2.5	-1.0	1	21	364	384	UGCCAAAGGAGAGCUGCCCUG	: ::::::::::: :::::	UUGAGCAGCUCUCCUCUGGCA	Cleavage		1
zma-miR399e	BjuB043752	2.5	-1.0	1	21	376	396	UGCCAAAGGAGAGUUGCCCUG	:::.:::::::::::::	UUCAGCAGCUCUCCUUUGGCA	Cleavage		1
zma-miR399h	BjuB043752	2.5	-1.0	1	21	376	396	UGCCAAAGGAGAGUUGCCCUG	:::.:::::::::::::	UUCAGCAGCUCUCCUUUGGCA	Cleavage		1
zma-miR399i	BjuB043752	2.5	-1.0	1	21	376	396	UGCCAAAGGAGAGCUGUCCUG	.::::::::::::::::	UUCAGCAGCUCUCCUUUGGCA	Cleavage		1
zma-miR399j	BjuB049020	2.5	-1.0	1	21	364	384	UGCCAAAGGAGAGCUGCCCUG	: ::::::::::: :::::	UUGAGCAGCUCUCCUCUGGCA	Cleavage		1
zma-miR414	BjuA044741	2.5	-1.0	1	21	477	497	UCAUCCUCAUCAUCGUCGUCC	:::.::.:::::::: :::::	GGAUGAUGAUGAUGAUGAUGA	Cleavage		1
zma-miR444a	BjuO010363	2.5	-1.0	1	21	649	669	UUGCUGCCUCAAGCUUGCUGC	::.::.:::::::::::.	AAUGCGAGUUUGAGGCAGCAG	Cleavage		1
aly-miR319b	BjuB008568	3.0	-1.0	1	21	144	164	AGAGCUUUCUUCGGUCCACUC	.::::::::..::::: :.:	UGGUGGACCGGGGAAAGAUUU	Cleavage		1
aly-miR3433	BjuA037531	3.0	-1.0	1	21	561	581	UCACAGUUCUUGAUUACCCAC	: :: :.::::::::: ::::	GAGGAUGAUCAAGAACCGUGA	Cleavage		1
aly-miR3433	BjuB008568	3.0	-1.0	1	21	945	965	UCACAGUUCUUGAUUACCCAC	: :: :.::::::::: ::::	GAGGAUGAUCAAGAACCGUGA	Cleavage		1
aly-miR3433	BjuB021273	3.0	-1.0	1	21	585	605	UCACAGUUCUUGAUUACCCAC	: :: :.::::::::: ::::	GAGGAUGAUCAAGAACCGUGA	Cleavage		1
aly-miR3433	BjuA018972	3.0	-1.0	1	21	1080	1100	UCACAGUUCUUGAUUACCCAC	: :: :.::::::::: ::::	GAGGAUGAUCAAGAACCGUGA	Cleavage		1
aly-miR3433	BjuO002525	3.0	-1.0	1	21	990	1010	UCACAGUUCUUGAUUACCCAC	: :: :.::::::::: ::::	GAGGAUGAUCAAGAACCGUGA	Cleavage		1
aly-miR3433	BjuA025064	3.0	-1.0	1	21	564	584	UCACAGUUCUUGAUUACCCAC	: :: :.::::::::: ::::	GAGGAUGAUCAAGAACCGUGA	Cleavage		1
aly-miR3433	BjuB041699	3.0	-1.0	1	21	1110	1130	UCACAGUUCUUGAUUACCCAC	: :: :.::::::::: ::::	GAGGAUGAUCAAGAACCGUGA	Cleavage		1
aly-miR3433	BjuB036859	3.0	-1.0	1	21	663	683	UCACAGUUCUUGAUUACCCAC	:: :.::::::::: ::::	AAGGAUGAUCAAGAACCGUGA	Cleavage		1
aly-miR399b	BjuB049020	3.0	-1.0	1	21	364	384	UGCCAAAGGAGAGUUGCCCUG	: :::.::::::: :::::	UUGAGCAGCUCUCCUCUGGCA	Cleavage		1
aly-miR399c	BjuB049020	3.0	-1.0	1	21	364	384	UGCCAAAGGAGAGUUGCCCUG	: :::.::::::: :::::	UUGAGCAGCUCUCCUCUGGCA	Cleavage		1
aly-miR838	BjuB006877	3.0	-1.0	1	21	416	436	UUUUCUUCUUCUUCUUGCACA	:: ::::::.:::::::..:.	UGAGCAAGAGGAAGAAGGGAG	Cleavage		1
aly-miR838	BjuA015229	3.0	-1.0	1	21	1178	1198	UUUUCUUCUUCUUCUUGCACA	:: ::.:.::::::::::..	AGUACAGGGAGAAGAAGAAGG	Cleavage		2
aly-miR838	BjuA002075	3.0	-1.0	1	21	359	379	UUUUCUUCUUCUUCUUGCACA	: ::::::.:::::::..:.	AGAGCAAGAGGAAGAAGGGAG	Cleavage		1
aly-miR838	BjuA033921	3.0	-1.0	1	21	461	481	UUUUCUUCUUCUUCUUGCACA	: ::::::.:::::::..:.	CGAGCAAGAGGAAGAAGGGAG	Cleavage		1
aly-miR838	BjuO000631	3.0	-1.0	1	21	203	223	UUUUCUUCUUCUUCUUGCACA	:: ::.:.::::::::::..	AGUACAGGGAGAAGAAGAAGG	Cleavage		2
aly-miR838	BjuA017309	3.0	-1.0	1	21	534	554	UUUUCUUCUUCUUCUUGCACA	: : :::::::::::::..:	CGAGGAAGAAGAAGAAGAGGA	Cleavage		3
aqc-miR399	BjuB049020	3.0	-1.0	1	21	364	384	UGCCAAAGGAGAGUUGCCCUA	: : :::.::::::: :::::	UUGAGCAGCUCUCCUCUGGCA	Cleavage		1
aqc-miR477d	BjuB021273	3.0	-1.0	1	20	688	707	CUCUUCUUCAAAGGCUUCUA	:: :::.:::::::.:::	GAGCAGCUUUUGAAGGAGAU	Cleavage		2
aqc-miR477d	BjuA037531	3.0	-1.0	1	20	664	683	CUCUUCUUCAAAGGCUUCUA	:: :::.:::::::.:::	GAGCAGCUUUUGAAGGAGAU	Cleavage		1
ath-miR399b	BjuB049020	3.0	-1.0	1	21	364	384	UGCCAAAGGAGAGUUGCCCUG	: :::.::::::: :::::	UUGAGCAGCUCUCCUCUGGCA	Cleavage		1
ath-miR399c	BjuB049020	3.0	-1.0	1	21	364	384	UGCCAAAGGAGAGUUGCCCUG	: :::.::::::: :::::	UUGAGCAGCUCUCCUCUGGCA	Cleavage		1
ath-miR413	BjuA014686	3.0	-1.0	1	21	1045	1065	AUAGUUUCUCUUGUUCUGCAC	:::: :::::.::::: ::	CAGCAGCACAAGGGAAACAAU	Cleavage		1
ath-miR414	BjuB046236	3.0	-1.0	1	21	288	308	UCAUCUUCAUCAUCAUCGUCA	..: ::::::::::::::	CCGUGCGGAUGAUGAAGAUGA	Cleavage		1
ath-miR5015b	BjuA040338	3.0	-1.0	1	21	496	516	UCUGUUGUUGUUGGUGUUAUG	:::::: :::.:::::..:.	GAUAACAACAAUAACAAUGGG	Cleavage		1
ath-miR5015b	BjuB019686	3.0	-1.0	1	21	877	897	UCUGUUGUUGUUGGUGUUAUG	::: :::::::::::::	GGACACAACAACAACAACAGA	Cleavage		1
ath-miRf10144-akr	BjuA025127	3.0	-1.0	1	22	1026	1047	UCGAGCUCGUGGUCGAGUGGUG	.: .: :::.:::::::::::	AGCAGCACGAUCACGAGCUCGA	Cleavage		1
ath-miRf10144-akr	BjuB036793	3.0	-1.0	1	22	1044	1065	UCGAGCUCGUGGUCGAGUGGUG	.: .: :::.:::::::::::	AGCAGCACGAUCACGAGCUCGA	Cleavage		1
ath-miRf10310-akr	BjuO011409	3.0	-1.0	1	20	43	62	UCCGAAUCAGAAUCGGAGUC	::: ::.:::::: :::::	AACUACGGUUCUGAGUCGGA	Cleavage		1
ath-miRf10369-akr	BjuA002828	3.0	-1.0	1	22	155	176	UCAUGGUCGGAUUCAUCAUCCC	:::.::::::::::. ::.	GUUAUGGUGAAUCCGACUCUGG	Cleavage		1
ath-miRf10376-akr	BjuB028919	3.0	-1.0	1	20	228	247	CAUCGUCUUCUUCCUCGAUC	:: .:: ::::::::.::::	GAGUGAAGAAGAAGAUGAUG	Cleavage		1
ath-miRf10394-akr	BjuA015229	3.0	-1.0	1	20	789	808	AGAAGACUCCGAAGCUGGCA	::::::.::::::::.:	GUACAGCUUUGGAGUCUUUU	Cleavage		1
ath-miRf10425-akr	BjuA015229	3.0	-1.0	1	21	789	809	GAGAAGACUCUGAAGCUGGCA	::::::..:::::::.:.	GUACAGCUUUGGAGUCUUUUU	Cleavage		1
ath-miRf10515-akr	BjuA015229	3.0	-1.0	1	20	791	810	GGAGAAGACUCUGAAGCUGG	::::::..:::::::.:.	ACAGCUUUGGAGUCUUUUUG	Cleavage		1
ath-miRf10746-akr	BjuB047102	3.0	-1.0	1	20	636	655	GCGGCUGUUGCAGCUGCUGC	::::::::: ::::: ::::	GCAGCAGCUUCAACAACCGC	Translation		1
ath-miRf10765-akr	BjuB042975	3.0	-1.0	1	22	384	405	GAGCUUGGAACCAAUUGUGUUC	:::: ::::::..:::::	CAUAACAAGUGGUUCUGAGCUC	Cleavage		1
ath-miRf10797-akr	BjuO010482	3.0	-1.0	1	21	413	433	CUUUUAGGUCGAGCUUCAUUG	.::::.::::.: .:::::::	UAAUGGAGCUUGUUCUAAAAG	Cleavage		1
ath-miRf11022-akr	BjuB041699	3.0	-1.0	1	20	536	555	AUUGUUGUCUUCACUACCGA	.:::.:::.:::::.:::	GUGGUGGUGGAGACAGCAAC	Cleavage		1
ath-miRf11039-akr	BjuA043003	3.0	-1.0	1	20	24	43	ACUGAGCUAUAGGCUCUUCU	::::::::::: ::::::	UGAAGAGCCUAUCUCUCAGU	Cleavage		1
ath-miRf11039-akr	BjuO010366	3.0	-1.0	1	20	24	43	ACUGAGCUAUAGGCUCUUCU	::::::::::: ::::::	UGAAGAGCCUAUCUCUCAGU	Cleavage		1
ath-miRf11092-akr	BjuA009096	3.0	-1.0	1	23	94	116	UCAUGGUCGUGAUCGUGGUCAUC	::::.::. ::::.::.:::::	AAUGAUCAUAAUCAUGAUCAUGA	Cleavage		2
ath-miRf11142-akr	BjuB023599	3.0	-1.0	1	21	806	826	GUAUAGCAUCAUGAGCAAUCA	::::::: ::.:::::::	AUAUUGCUCCUGGUGCUAUAG	Cleavage		1
bdi-miR444	BjuB007813	3.0	-1.0	1	21	1261	1281	UUGCUGCCUCAAGCUUGCUGC	: ::::: : ::.::::::::	GAAGCAACCGUGGGGCAGCAA	Cleavage		1
csi-miR399b	BjuB049020	3.0	-1.0	1	21	364	384	UGCCAAAGGAGAGUUGCCCUA	: : :::.::::::: :::::	UUGAGCAGCUCUCCUCUGGCA	Cleavage		1
csi-miR399d	BjuB049020	3.0	-1.0	1	21	364	384	UGCCAAAGGAGAGUUGCCCUG	: :::.::::::: :::::	UUGAGCAGCUCUCCUCUGGCA	Cleavage		1
ghr-miR414a	BjuA044741	3.0	-1.0	1	21	474	494	ACAUCCUCAUCAUCAUCUUCU	:::.::::::::::: ::::	AGAGGAUGAUGAUGAUGAUGA	Cleavage		2
ghr-miR414d	BjuA044741	3.0	-1.0	1	21	450	470	UCAUCGUCAUCAUCAUCAUCU	:::: :: ::::::.:::::	UGAUGUUGCUGAUGAUGAUGA	Cleavage		3
ghr-miR414d	BjuB046236	3.0	-1.0	1	21	630	650	UCAUCGUCAUCAUCAUCAUCU	.:::::: ::::::.:::::	GGAUGAUUCUGAUGAUGAUGA	Cleavage		1
ghr-miR414f	BjuA044741	3.0	-1.0	1	21	453	473	UCAUCAUCAUCAUCAUCUUCU	: :::::::::::::::	UGUUGCUGAUGAUGAUGAUGA	Cleavage		2
gma-miR1507a	BjuB021273	3.0	-1.0	1	22	280	301	UCUCAUUCCAUACAUCGUCUGA	..:::::::: ::::: ::::	GUGGACGAUGUCUGGAAAGAGA	Translation		1
gma-miR1507b	BjuB021273	3.0	-1.0	1	21	281	301	UCUCAUUCCAUACAUCGUCUG	..:::::::: ::::: ::::	UGGACGAUGUCUGGAAAGAGA	Translation		1
gma-miR4992	BjuB042069	3.0	-1.0	1	22	920	941	AUUCUAAGAUGGUUUUUGUUAG	:..::.::::::::.:::	UGCAUGAAGACCAUCUUGGAAG	Cleavage		1
gma-miR5373	BjuA012577	3.0	-1.0	1	21	309	329	UCUCUUGAUUCUAGAUGAUGU	.: ::::.::::::::::	GAGUGAUCUGGAAUCAAGAGC	Cleavage		1
gma-miR5373	BjuB008492	3.0	-1.0	1	21	309	329	UCUCUUGAUUCUAGAUGAUGU	.: ::::.::::::::::	GAGUGAUCUGGAAUCAAGAGC	Cleavage		1
gso-miR1507a	BjuB021273	3.0	-1.0	1	22	280	301	UCUCAUUCCAUACAUCGUCUGA	..:::::::: ::::: ::::	GUGGACGAUGUCUGGAAAGAGA	Translation		1
gso-miR1507b	BjuB021273	3.0	-1.0	1	22	280	301	UCUCAUUCCAUACAUCGUCUGA	..:::::::: ::::: ::::	GUGGACGAUGUCUGGAAAGAGA	Translation		1
hvu-miR444a	BjuB007813	3.0	-1.0	1	21	1261	1281	UUGCUGCCUCAAGCUUGCUGC	: ::::: : ::.::::::::	GAAGCAACCGUGGGGCAGCAA	Cleavage		1
mtr-miR2673a	BjuB036859	3.0	-1.0	1	22	584	605	CCUCUUCCUCUUCCUCUUCCAC	: :::.:::::.::: .:::::	GAGGAGGAGGAGGAGCGAGAGG	Cleavage		3
mtr-miR2673a	BjuA002075	3.0	-1.0	1	22	354	375	CCUCUUCCUCUUCCUCUUCCAC	: :::::: :::::::::: :	CUCGAAGAGCAAGAGGAAGAAG	Cleavage		1
mtr-miR2673a	BjuB029839	3.0	-1.0	1	22	117	138	CCUCUUCCUCUUCCUCUUCCAC	.:: :::.::::::::::	GAACGAGCGGAGGAGGAAGAGG	Cleavage		2
mtr-miR2673a	BjuA017309	3.0	-1.0	1	22	532	553	CCUCUUCCUCUUCCUCUUCCAC	::.:: ::::: :::::::	GGCGAGGAAGAAGAAGAAGAGG	Cleavage		1
mtr-miR2673b	BjuB036859	3.0	-1.0	1	22	584	605	CCUCUUCCUCUUCCUCUUCCAC	: :::.:::::.::: .:::::	GAGGAGGAGGAGGAGCGAGAGG	Cleavage		3
mtr-miR2673b	BjuA002075	3.0	-1.0	1	22	354	375	CCUCUUCCUCUUCCUCUUCCAC	: :::::: :::::::::: :	CUCGAAGAGCAAGAGGAAGAAG	Cleavage		1
mtr-miR2673b	BjuB029839	3.0	-1.0	1	22	117	138	CCUCUUCCUCUUCCUCUUCCAC	.:: :::.::::::::::	GAACGAGCGGAGGAGGAAGAGG	Cleavage		2
mtr-miR2673b	BjuA017309	3.0	-1.0	1	22	532	553	CCUCUUCCUCUUCCUCUUCCAC	::.:: ::::: :::::::	GGCGAGGAAGAAGAAGAAGAGG	Cleavage		1
mtr-miR399g	BjuB049020	3.0	-1.0	1	21	364	384	UGCCAAAGGAGAGUUGCCCUG	: :::.::::::: :::::	UUGAGCAGCUCUCCUCUGGCA	Cleavage		1
mtr-miR399l	BjuB049020	3.0	-1.0	1	21	364	384	UGCCAAAGGAGAGUUGCCCUG	: :::.::::::: :::::	UUGAGCAGCUCUCCUCUGGCA	Cleavage		1
mtr-miR399p	BjuB049020	3.0	-1.0	1	21	364	384	UGCCAAAGGAGAGUUGCCCUG	: :::.::::::: :::::	UUGAGCAGCUCUCCUCUGGCA	Cleavage		1
mtr-miR529	BjuA002075	3.0	-1.0	1	21	773	793	CUCUCACCUCUCUCUUCUUCU	::::::.:::::: ::::	CCAAGAAGGGAGAGGGGAGAA	Cleavage		1
osa-miR2923	BjuB006877	3.0	-1.0	1	22	906	927	AGACAAAAAUAUAAAUAACAAA	: :: :::::.:::::::.:	CAUUUUCUUUAUGUUUUUGUUU	Cleavage		1
osa-miR399d	BjuB049020	3.0	-1.0	1	21	364	384	UGCCAAAGGAGAGUUGCCCUG	: :::.::::::: :::::	UUGAGCAGCUCUCCUCUGGCA	Cleavage		1
osa-miR399j	BjuB049020	3.0	-1.0	1	21	364	384	UGCCAAAGGAGAGUUGCCCUA	: : :::.::::::: :::::	UUGAGCAGCUCUCCUCUGGCA	Cleavage		1
osa-miR444a.1	BjuB007813	3.0	-1.0	1	21	1261	1281	UUGCUGCCUCAAGCUUGCUGC	: ::::: : ::.::::::::	GAAGCAACCGUGGGGCAGCAA	Cleavage		1
osa-miR444d.1	BjuB007813	3.0	-1.0	1	21	1261	1281	UUGCUGCCUCAAGCUUGCUGC	: ::::: : ::.::::::::	GAAGCAACCGUGGGGCAGCAA	Cleavage		1
osa-miR5075	BjuA025558	3.0	-1.0	1	21	40	60	UUCUCCGUCGCCGCCGUCCGC	:::::.::.:..::::::	GGAGACGGUGGUGGUGGAGAA	Cleavage		1
osa-miR5144-5p	BjuA014686	3.0	-1.0	1	21	1038	1058	UUCUUGUGCUGCUGAAGAGAC	:: :::::::::::::..	AGCUACUCAGCAGCACAAGGG	Cleavage		1
osa-miR5498	BjuA047038	3.0	-1.0	1	21	606	626	UGAGCUGUAACACUUGAAGAC	: :: ::.::::: :::::::	GGCUACAGGUGUUCCAGCUCA	Cleavage		1
osa-miR5543	BjuB047102	3.0	-1.0	1	21	688	708	UAUGAAUGGUAUAUUUUCUUG	:::: .:::.:::::::..::	CAAGCGAAUGUACCAUUUGUA	Cleavage		1
osa-miRf10158-akr	BjuB043752	3.0	-1.0	1	20	379	398	GCUGCCAAAGGAGAUUUGCC	:::. :::::::::::: :	AGCAGCUCUCCUUUGGCACC	Cleavage		1
osa-miRf10223-akr	BjuA037531	3.0	-1.0	1	23	752	774	CGACGUCGACGAUGAUGUCGUCG	::::.::::::.:::::	GAAAACCAUCGUCGUCGGCGUCG	Cleavage		1
osa-miRf10329-akr	BjuA028313	3.0	-1.0	1	20	823	842	AGCUCCAACUCUAGCUCCAC	::::::.:.:::::::: .:	GUGGAGUUGGAGUUGGAAUU	Cleavage		1
osa-miRf10456-akr	BjuA010437	3.0	-1.0	1	21	154	174	UGAGGGGAUGUGACUCCUCCU	:.:::::. ::::.:::::	GCGGGGAGUUCCAUCUCCUCA	Translation		1
osa-miRf10456-akr	BjuB016538	3.0	-1.0	1	21	157	177	UGAGGGGAUGUGACUCCUCCU	:.:::::. ::::.:::::	GCGGGGAGUUCCAUCUCCUCA	Translation		1
osa-miRf10508-akr	BjuA010437	3.0	-1.0	1	20	295	313	ACGAUGACGUAGCUGCCGUU	:::::. ::::::::.::::	AACGGU-GCUACGUCGUCGU	Cleavage		1
osa-miRf10663-akr	BjuA010437	3.0	-1.0	1	22	89	110	UCCGACUGGUUUCCAGUCGGGG	: .::: :::.:::::::::	GCAUGACCAGAAGCCAGUCGGA	Cleavage		1
osa-miRf10850-akr	BjuB038543	3.0	-1.0	1	22	93	114	UGCUGGUUCGAGAACCAGCGAG	:::: ::::.:::::.::	CCAGCUGUUUCUUGAACCGGCC	Cleavage		1
osa-miRf10863-akr	BjuA003230	3.0	-1.0	1	22	628	649	GCGGCUGCGGCUGCAGUUGUGC	..::. :::::::::::: ::	UUGCAGAUGCAGCCGCAGCAGC	Cleavage		1
osa-miRf11032-akr	BjuA047038	3.0	-1.0	1	25	201	225	UUCUUGAGGAGGUAUCAUGAGGUAC	: : .::::::::::::.: :.:	UCAGCAUAUGAUACCUCCUUAUGGA	Cleavage		1
osa-miRf11711-akr	BjuA047038	3.0	-1.0	1	25	201	225	UCCUUAAGGAGGUACCAUGAGGUAC	: : .::: :::::::::: :::	UCAGCAUAUGAUACCUCCUUAUGGA	Cleavage		1
ppd-miR163	BjuA018972	3.0	-1.0	1	21	448	468	AUGAAGAGGAGUUGGAACUUA	: ::::..::::::::..:	ACACUUCCGGCUCCUCUUUGU	Cleavage		1
ppt-miR1075	BjuA014675	3.0	-1.0	1	21	358	378	UGUUUCAGUCAUGGUUUCUAC	: ::.:...::::::::.::.	GCAGGAGUUAUGACUGAGACG	Cleavage		1
ppt-miR1075	BjuB038400	3.0	-1.0	1	21	397	417	UGUUUCAGUCAUGGUUUCUAC	: ::.:....:::::::.:::	GCAGGAGUUGUGACUGAGACA	Cleavage		1
ppt-miR414	BjuA044741	3.0	-1.0	1	21	477	497	UCAUCCUCAUCAUCCUCGUCC	:::.:: :::::::: :::::	GGAUGAUGAUGAUGAUGAUGA	Cleavage		1
ptc-miR397c	BjuB047306	3.0	-1.0	1	21	228	248	UCAUUGAGUGGAGCUUUGAUG	::::::::: .::..::::	UCUCAAAGCUCAGCUUGAUGA	Translation		1
ptc-miR397c	BjuA014103	3.0	-1.0	1	21	261	281	UCAUUGAGUGGAGCUUUGAUG	:::.::::: .:::.::::	UCUCAGAGCUCAGCUCGAUGA	Translation		1
ptc-miR397c	BjuA040728	3.0	-1.0	1	21	261	281	UCAUUGAGUGGAGCUUUGAUG	:::.::::: .:::.::::	UCUCAGAGCUCAGCUCGAUGA	Translation		1
ptc-miR399i	BjuB049020	3.0	-1.0	1	21	364	384	UGCCAAAGGAGAGUUGCCCUA	: : :::.::::::: :::::	UUGAGCAGCUCUCCUCUGGCA	Cleavage		1
ptc-miR399k	BjuB043752	3.0	-1.0	1	21	376	396	UGCCAAAGGAGAUUUGCUCAC	: ::::. ::::::::::::	UUCAGCAGCUCUCCUUUGGCA	Cleavage		1
ptc-miR474c	BjuB013140	3.0	-1.0	1	24	322	345	CAAAAGCUGUUGGGUUUGGCUGGG	::: ::: ::::::::::::	CGAAGCGAAAACCAACAGCUUUUA	Cleavage		1
ptc-miRf10023-akr	BjuB007813	3.0	-1.0	1	20	1191	1210	CAUCAGAUUCAGCUGCAGCU	:::: : ::::::::::::	AGCUACUGCUGAAUCUGAUU	Cleavage		2
ptc-miRf10147-akr	BjuB041699	3.0	-1.0	1	20	750	769	GCUGCUGUUGUUGCAGCAGC	:: :: :::.::.:::::::	GCAGCAGCAGCAGCAGCAGC	Cleavage		3
ptc-miRf10147-akr	BjuB026462	3.0	-1.0	1	20	1035	1054	GCUGCUGUUGUUGCAGCAGC	: :.: :::::.:::::::	UCAGUUUCAACAGCAGCAGC	Cleavage		1
ptc-miRf10290-akr	BjuB020302	3.0	-1.0	1	23	1027	1049	CUGUUGAUUUCUGGAUUGGCAGC	: .::. :::::::::::::	AGUCUCAGAGCAGAAAUCAACAG	Cleavage		1
ptc-miRf10290-akr	BjuB020303	3.0	-1.0	1	23	361	383	CUGUUGAUUUCUGGAUUGGCAGC	: .::. :::::::::::::	AGUCUCAGAGCAGAAAUCAACAG	Cleavage		1
ptc-miRf10334-akr	BjuA014103	3.0	-1.0	1	20	355	374	GAUUCUGGACUGGGCAGCGA	: :::.:..:::::::.::	ACUCUGUCUGGUCCAGAGUC	Cleavage		1
ptc-miRf10334-akr	BjuB038364	3.0	-1.0	1	20	355	374	GAUUCUGGACUGGGCAGCGA	: :::.:..:::::::.::	ACUCUGUCUGGUCCAGAGUC	Cleavage		1
ptc-miRf10451-akr	BjuO011409	3.0	-1.0	1	24	424	447	AGCAGGACCCAUCAGUGUUGGGUC	::: ::: :: ::::::.:::::	AACCAAACUCUCAUGGGUUCUGCU	Cleavage		1
ptc-miRf10896-akr	BjuB043752	3.0	-1.0	1	22	820	841	GACUCUUGGGUCUAGCAUUGCC	::::: ::::.:::::: :	GAAAAUGCAAGACUCAAGAGAC	Cleavage		1
ptc-miRf10909-akr	BjuO010366	3.0	-1.0	1	23	144	166	CAGACCUAAUAUUCUUGGGUCUG	:.:::::.:.:: ::::::	GCUUCUCAAGAGUGUUUGGUCUG	Cleavage		1
ptc-miRf11071-akr	BjuA033921	3.0	-1.0	1	20	913	932	ACGGCUUUCUUGAGCUUCCA	: :::::::::::.::.:	AGCAAGCUCAAGAAGGCUGC	Cleavage		1
ptc-miRf11113-akr	BjuB007520	3.0	-1.0	1	20	347	366	CUUGAUUUCCAGGAAAGUGU	.:.:::::: :::::::.:	CUAUUUUCCUUGAAAUCAGG	Translation		1
ptc-miRf11203-akr	BjuB008568	3.0	-1.0	1	20	814	833	GAUGAUGCUGCAACAGCAGC	:. :::::::::::: ::::	GUCGCUGUUGCAGCAACAUC	Cleavage		1
ptc-miRf11694-akr	BjuO010366	3.0	-1.0	1	21	767	787	ACAUGGUCUUCUCCUUCUCCU	:::::. ::::::::.::::	AGGAGGUGGAGAAGAUCAUGC	Cleavage		1
ptc-miRf12201-akr	BjuB027759	3.0	-1.0	1	21	172	192	GGAAAGCGUUUUCCGUUGACC	:::: :::.::.::::::	AAUCAAAGGAGAAUGCUUUCA	Cleavage		1
ptc-miRf12311-akr	BjuB021273	3.0	-1.0	1	20	155	174	GUUCCUUUCUCCCCUGUAGA	::::.: ::::.:.:::::	GCUACGGAGGAGGAGGGAAC	Cleavage		1
ptc-miRf12426-akr	BjuO010366	3.0	-1.0	1	22	145	166	CAGACCUAAUAUUCUUGGGUCU	:.:::::.:.:: ::::::	CUUCUCAAGAGUGUUUGGUCUG	Cleavage		1
ptc-miRf12466-akr	BjuB046419	3.0	-1.0	1	23	944	966	GAUCUGCAGCUGCUUGAGCAGCC	:: :::: ::::::::::: :.	AGCAGCUCCAGCAGCUGCAGCUU	Cleavage		1
ptc-miRf12466-akr	BjuB033515	3.0	-1.0	1	23	1004	1026	GAUCUGCAGCUGCUUGAGCAGCC	: :.:: ::::::: ::::::	AACAGUUCCAGCAGCUUCAGAUC	Cleavage		1
ptc-miRf12473-akr	BjuO004828	3.0	-1.0	1	20	442	461	ACGUGAGCAGUGGAGGCAUG	:::.::.::::::::::	UCUGCUUCUACUGCUCACGC	Cleavage		1
pvu-miR399a	BjuB049020	3.0	-1.0	1	21	364	384	UGCCAAAGGAGAGUUGCCCUG	: :::.::::::: :::::	UUGAGCAGCUCUCCUCUGGCA	Cleavage		1
rco-miR399a	BjuB049020	3.0	-1.0	1	21	364	384	UGCCAAAGGAGAGUUGCCCUG	: :::.::::::: :::::	UUGAGCAGCUCUCCUCUGGCA	Cleavage		1
rco-miR399f	BjuB043752	3.0	-1.0	1	21	376	396	UGCCAAAGGAGAUUUGCUCAC	: ::::. ::::::::::::	UUCAGCAGCUCUCCUUUGGCA	Cleavage		1
rgl-miR5137	BjuB046236	3.0	-1.0	1	20	2	21	AGCGGAGAAGACGAUGGGCU	:: ::::::::::::.:.	UGCACAUCGUCUUCUCUGUC	Cleavage		1
sbi-miR399d	BjuB049020	3.0	-1.0	1	21	364	384	UGCCAAAGGAGAGUUGCCCUG	: :::.::::::: :::::	UUGAGCAGCUCUCCUCUGGCA	Cleavage		1
sbi-miR399i	BjuB049020	3.0	-1.0	1	21	364	384	UGCCAAAGGAGAGUUGCCCUG	: :::.::::::: :::::	UUGAGCAGCUCUCCUCUGGCA	Cleavage		1
sit-miR05-npr	BjuO002525	3.0	-1.0	1	21	449	469	UUUCGGACCAGGCUUCAUUCC	.::::.:..:::::.::.:	UUGAUGAGGUUUGGUCUGAGA	Cleavage		1
sit-miR26-npr	BjuB026592	3.0	-1.0	1	22	173	194	UUAUUUCCUUUAAGCAUGUGUA	:. ::::: :::.:::::: ::	UGAACAUGAUUAGAGGAAAAAA	Cleavage		1
sit-miR399b-1	BjuB049020	3.0	-1.0	1	21	364	384	UGCCAAAGGAGAGUUGCCCUG	: :::.::::::: :::::	UUGAGCAGCUCUCCUCUGGCA	Cleavage		1
sit-miR399b-2	BjuB049020	3.0	-1.0	1	21	364	384	UGCCAAAGGAGAGUUGCCCUG	: :::.::::::: :::::	UUGAGCAGCUCUCCUCUGGCA	Cleavage		1
sly-miR171c	BjuA045602	3.0	-1.0	1	21	497	517	UAUUGGUGCGGUUCAAUGAGA	:::::::::: ::::::.	AGACAUUGAACCGGACCAAUG	Cleavage		1
sly-miR399	BjuB049020	3.0	-1.0	1	21	364	384	UGCCAAAGGAGAGUUGCCCUA	: : :::.::::::: :::::	UUGAGCAGCUCUCCUCUGGCA	Cleavage		1
tae-miR444	BjuB007813	3.0	-1.0	1	21	1261	1281	UUGCUGCCUCAAGCUUGCUGC	: ::::: : ::.::::::::	GAAGCAACCGUGGGGCAGCAA	Cleavage		1
tcc-miR399f	BjuB049020	3.0	-1.0	1	21	364	384	UGCCAGAGGAGAUUUGCCCUG	: :::. ::::::::::::	UUGAGCAGCUCUCCUCUGGCA	Cleavage		1
tcc-miR399i	BjuB049020	3.0	-1.0	1	21	364	384	UGCCAAAGGAGAGUUGCCCUG	: :::.::::::: :::::	UUGAGCAGCUCUCCUCUGGCA	Cleavage		1
vun-miR1507a	BjuB021273	3.0	-1.0	1	22	280	301	UCUCAUUCCAUACAUCGUCUGA	..:::::::: ::::: ::::	GUGGACGAUGUCUGGAAAGAGA	Translation		1
vvi-miR399b	BjuB049020	3.0	-1.0	1	21	364	384	UGCCAAAGGAGAGUUGCCCUG	: :::.::::::: :::::	UUGAGCAGCUCUCCUCUGGCA	Cleavage		1
vvi-miR399c	BjuB049020	3.0	-1.0	1	21	364	384	UGCCAAAGGAGAGUUGCCCUG	: :::.::::::: :::::	UUGAGCAGCUCUCCUCUGGCA	Cleavage		1
vvi-miR399d	BjuB043752	3.0	-1.0	1	21	376	396	UGCCAAAGGAGAUUUGCUCGU	::::. ::::::::::::	UUCAGCAGCUCUCCUUUGGCA	Cleavage		1
zma-miR2275c-5p	BjuA015073	3.0	-1.0	1	21	754	774	AGGAUUAGAGGGACUUGAACC	: ::::: : .::::::::::	GUUUCAACUGUCUCUAAUCCU	Cleavage		1
zma-miR2275c-5p	BjuB042975	3.0	-1.0	1	21	748	768	AGGAUUAGAGGGACUUGAACC	: ::::: : .::::::::::	GUUUCAACUAUCUCUAAUCCU	Cleavage		1
zma-miR399b	BjuB049020	3.0	-1.0	1	21	364	384	UGCCAAAGGAGAGCUGUCCUG	: .:::::::::: :::::	UUGAGCAGCUCUCCUCUGGCA	Cleavage		1
zma-miR399e	BjuB049020	3.0	-1.0	1	21	364	384	UGCCAAAGGAGAGUUGCCCUG	: :::.::::::: :::::	UUGAGCAGCUCUCCUCUGGCA	Cleavage		1
zma-miR399h	BjuB049020	3.0	-1.0	1	21	364	384	UGCCAAAGGAGAGUUGCCCUG	: :::.::::::: :::::	UUGAGCAGCUCUCCUCUGGCA	Cleavage		1
zma-miR399i	BjuB049020	3.0	-1.0	1	21	364	384	UGCCAAAGGAGAGCUGUCCUG	: .:::::::::: :::::	UUGAGCAGCUCUCCUCUGGCA	Cleavage		1
zma-miR444a	BjuB007813	3.0	-1.0	1	21	1261	1281	UUGCUGCCUCAAGCUUGCUGC	: ::::: : ::.::::::::	GAAGCAACCGUGGGGCAGCAA	Cleavage		1
ahy-miR3513-3p	BjuB013140	3.5	-1.0	1	21	99	119	UUGAUAAGAUAGAAAUUGUAU	::::: :: :::::::::	UGACAAUCUCAAUCUUAUCAC	Translation		1
ahy-miR3520-3p	BjuB020783	3.5	-1.0	1	21	229	249	AAGGGAGACGUUUGAAUUAUC	.:..::..:::::.:..:::	AGUGGUUUGAACGUUUUUCUU	Cleavage		1
aly-miR170	BjuA031284	3.5	-1.0	1	21	764	784	UGAUUGAGCCGUGUCAAUAUC	.::: ::.::::::::::	CGUAUCAUCAUGGCUCAAUCA	Cleavage		1
aly-miR170	BjuO010199	3.5	-1.0	1	21	764	784	UGAUUGAGCCGUGUCAAUAUC	::: ::.::::::::::	CCUAUCAUCAUGGCUCAAUCA	Cleavage		1
aly-miR3434	BjuB045319	3.5	-1.0	1	21	1071	1091	GCUGAUUCUCUGAUUUUGAAC	: ::::.: .::.:::::.::	GAUCAAGAAUAGGGAAUCGGC	Cleavage		1
aly-miR3434	BjuB025396	3.5	-1.0	1	21	1017	1037	GCUGAUUCUCUGAUUUUGAAC	: ::::.: : ::::::::::	GAUCAAGAACCGAGAAUCAGC	Translation		1
aly-miR3434	BjuA017316	3.5	-1.0	1	21	627	647	GCUGAUUCUCUGAUUUUGAAC	: ::::.: ::::::::: ::	GAUCAAGAACAGAGAAUCUGC	Cleavage		1
aly-miR3434	BjuA043003	3.5	-1.0	1	21	648	668	GCUGAUUCUCUGAUUUUGAAC	: ::::.: ::::::::: ::	GAUCAAGAACAGAGAAUCUGC	Cleavage		1
aly-miR3434	BjuB043752	3.5	-1.0	1	21	615	635	GCUGAUUCUCUGAUUUUGAAC	: ::::.: ::::::::: ::	GAUCAAGAACAGAGAAUCUGC	Cleavage		1
aly-miR3434	BjuB007813	3.5	-1.0	1	21	1029	1049	GCUGAUUCUCUGAUUUUGAAC	: ::::.: : ::::::::::	GAUCAAGAACCGAGAAUCAGC	Translation		1
aly-miR3434	BjuA003230	3.5	-1.0	1	21	1020	1040	GCUGAUUCUCUGAUUUUGAAC	: :.::.: .::.::::::::	GAUUAAGAAUAGGGAAUCAGC	Cleavage		1
aly-miR3434	BjuA040338	3.5	-1.0	1	21	978	998	GCUGAUUCUCUGAUUUUGAAC	: ::::.: : ::::::::::	GAUCAAGAACCGAGAAUCAGC	Translation		1
aly-miR3434	BjuB042240	3.5	-1.0	1	21	1023	1043	GCUGAUUCUCUGAUUUUGAAC	: ::::.: : ::::::::::	GAUCAAGAACCGAGAAUCAGC	Translation		1
aly-miR3434	BjuB049020	3.5	-1.0	1	21	597	617	GCUGAUUCUCUGAUUUUGAAC	: ::::.: ::::::::: ::	GAUCAAGAACAGAGAAUCUGC	Cleavage		1
aly-miR3434	BjuB042043	3.5	-1.0	1	21	642	662	GCUGAUUCUCUGAUUUUGAAC	: ::::.: ::::::::: ::	GAUCAAGAACAGAGAAUCUGC	Cleavage		1
aly-miR3434	BjuO010366	3.5	-1.0	1	21	651	671	GCUGAUUCUCUGAUUUUGAAC	: ::::.: ::::::::: ::	GAUCAAGAACAGAGAAUCUGC	Cleavage		1
aly-miR3441.2	BjuA026821	3.5	-1.0	1	21	267	287	AACGACUUCAUCUUCUUUGCU	:..:::.: :::.::::::	GACGGAGAGGCUGAGGUCGUU	Translation		1
aly-miR3441.2	BjuB022206	3.5	-1.0	1	21	267	287	AACGACUUCAUCUUCUUUGCU	:..:::.: :::.::::::	GACGGAGAGGCUGAGGUCGUU	Translation		1
aly-miR3441.2	BjuA036326	3.5	-1.0	1	21	279	299	AACGACUUCAUCUUCUUUGCU	:..:::.: :::.::::::	GACGGAGAGGUUGAGGUCGUU	Translation		1
aly-miR822	BjuB020783	3.5	-1.0	1	21	524	544	AUGUAACGCAUGUUGUUUUCU	:::. :::::::.:::::.:	AGAGCUCAACAUGUGUUACGU	Cleavage		1
aly-miR829	BjuA044074	3.5	-1.0	1	21	528	548	CAAAUCAAAUCUUCAAGGUAC	: :::::::::::::: :	ACAGCUUGAAGAUUUGAUAUC	Cleavage		1
aly-miR829	BjuO009504	3.5	-1.0	1	21	528	548	CAAAUCAAAUCUUCAAGGUAC	: :::::::::::::: :	ACAGCUUGAAGAUUUGAUAUC	Cleavage		1
aly-miR837-5p	BjuA006024	3.5	-1.0	1	21	1038	1058	CAUUGUUUCUUGUUUUUUUCA	:: ::.::::::::.::: :	CGACAAGAACAAGAAGCAAGG	Cleavage		1
aly-miR837-5p	BjuA028313	3.5	-1.0	1	21	901	921	CAUUGUUUCUUGUUUUUUUCA	::.::..:::::....:::	AAAAGAAGGCAAGAGGUGAUG	Cleavage		1
aly-miR838	BjuA015229	3.5	-1.0	1	21	53	73	UUUUCUUCUUCUUCUUGCACA	::::::::::::::.:	UGGAGAAGAAGAAGAAGAAGA	Cleavage		2
aly-miR838	BjuB023599	3.5	-1.0	1	21	182	202	UUUUCUUCUUCUUCUUGCACA	::::::::::::::.:	AUGAGAAGAAGAAGAAGAAGA	Cleavage		3
aly-miR838	BjuB042050	3.5	-1.0	1	21	503	523	UUUUCUUCUUCUUCUUGCACA	:.::::::::::::.:.	AAGACGAGAAGAAGAAGAGAG	Cleavage		3
aly-miR838	BjuB042050	3.5	-1.0	1	21	483	503	UUUUCUUCUUCUUCUUGCACA	: : ::::::.::::::..:	AGAGGAAGAAGGAGAAGAGGA	Cleavage		3
aly-miR838	BjuO011409	3.5	-1.0	1	21	65	85	UUUUCUUCUUCUUCUUGCACA	: : ::::.:::::.::::.	AGCGGAAGAGGAAGAGGAAAG	Cleavage		1
aly-miR838	BjuA025064	3.5	-1.0	1	21	288	308	UUUUCUUCUUCUUCUUGCACA	:: :.::.::::::::.:	GAUGAAGGAGGAAGAAGAGAU	Cleavage		2
aly-miR844	BjuA015229	3.5	-1.0	1	21	801	821	AGAAGGACUAGUAAGAUGGCU	::.: :.::.::.::.:::::	AGUCUUUUUGCUGGUUCUUCU	Cleavage		1
aly-miR859	BjuA027015	3.5	-1.0	1	21	440	460	UCUCUCCGUUGUAAAAUCAAA	: ::::::::.::::.: ::	GUGGAUUUUACGACGGGGUGA	Cleavage		1
aly-miR859	BjuO011409	3.5	-1.0	1	21	377	397	UCUCUCCGUUGUAAAAUCAAA	:.::::::.:::::: ::	GAGGGUUUUACGACGGAGUGA	Cleavage		1
aqc-miR168	BjuA033921	3.5	-1.0	1	21	874	894	UGGCUUAGUGCAGCUCGGGGA	.::::::.::.: ::.:::.	CUCCCGAGUUGUAGUAGGCCG	Cleavage		1
aqc-miR171a	BjuA031284	3.5	-1.0	1	21	764	784	UGAUUGAGCCGUGCCAAUAUC	.::: ::.::::::::::	CGUAUCAUCAUGGCUCAAUCA	Cleavage		1
aqc-miR171a	BjuO010199	3.5	-1.0	1	21	764	784	UGAUUGAGCCGUGCCAAUAUC	::: ::.::::::::::	CCUAUCAUCAUGGCUCAAUCA	Cleavage		1
aqc-miR171b	BjuA031284	3.5	-1.0	1	21	764	784	UGAUUGAGCCGUGCCAAUAUC	.::: ::.::::::::::	CGUAUCAUCAUGGCUCAAUCA	Cleavage		1
aqc-miR171b	BjuO010199	3.5	-1.0	1	21	764	784	UGAUUGAGCCGUGCCAAUAUC	::: ::.::::::::::	CCUAUCAUCAUGGCUCAAUCA	Cleavage		1
aqc-miR171d	BjuA031284	3.5	-1.0	1	21	764	784	UGAUUGAGCCGUGCCAAUAUC	.::: ::.::::::::::	CGUAUCAUCAUGGCUCAAUCA	Cleavage		1
aqc-miR171d	BjuO010199	3.5	-1.0	1	21	764	784	UGAUUGAGCCGUGCCAAUAUC	::: ::.::::::::::	CCUAUCAUCAUGGCUCAAUCA	Cleavage		1
asp-miR172	BjuB047306	3.5	-1.0	1	21	273	293	AGGAUCUUGAUGAUGCUGCAG	:.::::::::.:: ::::	CAACGGCAUCAUCGAGUUCCU	Cleavage		1
asp-miR172	BjuB021273	3.5	-1.0	1	21	782	802	AGGAUCUUGAUGAUGCUGCAG	:: ::::.::.::.::::	CAUCAUCAUCGUCGAGGUCCU	Cleavage		1
ath-miR170	BjuA031284	3.5	-1.0	1	21	764	784	UGAUUGAGCCGUGUCAAUAUC	.::: ::.::::::::::	CGUAUCAUCAUGGCUCAAUCA	Cleavage		1
ath-miR170	BjuO010199	3.5	-1.0	1	21	764	784	UGAUUGAGCCGUGUCAAUAUC	::: ::.::::::::::	CCUAUCAUCAUGGCUCAAUCA	Cleavage		1
ath-miR3434	BjuA002075	3.5	-1.0	1	20	1950	1969	UCAGAGUAUCAGCCAUGUGA	:: :::::::::: ::::	CCAGCUGGCUGAUACACUGA	Cleavage		1
ath-miR5015b	BjuO010352	3.5	-1.0	1	21	886	906	UCUGUUGUUGUUGGUGUUAUG	:::::: :::::::::::	AAUAACAACAACAACAACAAC	Cleavage		1
ath-miR5015b	BjuB041699	3.5	-1.0	1	21	244	264	UCUGUUGUUGUUGGUGUUAUG	:::::: :::::::::::	AAUAACAACAACAACAACAAU	Cleavage		3
ath-miR5015b	BjuA018972	3.5	-1.0	1	21	316	336	UCUGUUGUUGUUGGUGUUAUG	:::: ::::::::::.:	UUCAACAACAACAACAACGGU	Cleavage		2
ath-miR5015b	BjuA025127	3.5	-1.0	1	21	605	625	UCUGUUGUUGUUGGUGUUAUG	: :::: ::::::::::: :	AAGAACAACAACAACAACAUA	Cleavage		1
ath-miR5015b	BjuB027759	3.5	-1.0	1	21	400	420	UCUGUUGUUGUUGGUGUUAUG	::::: :::::::::::	UCUAACAAGAACAACAACAGU	Cleavage		3
ath-miR5015b	BjuB027759	3.5	-1.0	1	21	128	148	UCUGUUGUUGUUGGUGUUAUG	:: ::.:::::.:: ::::	AUUAUCAUCAACAGCAUCAGA	Cleavage		3
ath-miR5015b	BjuB038543	3.5	-1.0	1	21	632	652	UCUGUUGUUGUUGGUGUUAUG	:::: :::::::::..:.	UUCAACAACAACAACAAUGGG	Cleavage		2
ath-miR5021	BjuA042006	3.5	-1.0	1	20	52	71	UGAGAAGAAGAAGAAGAAAA	::::::::::::::::	CCUUCUUCUUCUUCUUCUGC	Cleavage		1
ath-miR5021	BjuB041251	3.5	-1.0	1	20	52	71	UGAGAAGAAGAAGAAGAAAA	::::::::::::::::	CCUUCUUCUUCUUCUUCUGC	Cleavage		2
ath-miR5021	BjuB041251	3.5	-1.0	1	20	595	614	UGAGAAGAAGAAGAAGAAAA	:::.::.::.::: :.:::	CUUUUUUUUUUUUCCUUUCA	Cleavage		2
ath-miR5021	BjuA047038	3.5	-1.0	1	20	52	71	UGAGAAGAAGAAGAAGAAAA	::::::::::::: :::	CCUUCUUCUUCUUCUGCUCC	Cleavage		1
ath-miR5632	BjuB047102	3.5	-1.0	1	21	665	685	UUGGAUUUAUAGUUGGAUAAG	:::::::::: ::::::	UGCCUCCAACUAUAUAUCCAA	Cleavage		1
ath-miR5658	BjuB042069	3.5	-1.0	1	21	757	777	AUGAUGAUGAUGAUGAUGAAA	::::: ::::::::::: ::	UUUCAACAUCAUCAUCAGCAA	Cleavage		1
ath-miR5658	BjuB043752	3.5	-1.0	1	21	83	103	AUGAUGAUGAUGAUGAUGAAA	::::::: :::::::: :::	UUUCAUCCUCAUCAUCUUCAC	Cleavage		1
ath-miR5658	BjuA024436	3.5	-1.0	1	21	214	234	AUGAUGAUGAUGAUGAUGAAA	:::::: ::: ::::::.:	GAUCAUCACCAUAAUCAUCGU	Cleavage		1
ath-miR843	BjuO010482	3.5	-1.0	1	21	411	431	UUUAGGUCGAGCUUCAUUGGA	:.::::.::::.: .:::::	GCUAAUGGAGCUUGUUCUAAA	Cleavage		1
ath-miR847	BjuA021448	3.5	-1.0	1	21	722	742	UCACUCCUCUUCUUCUUGAUG	...:::::.::::.::::	CUAUGGGAAGAGGAGGGGUGA	Cleavage		1
ath-miRf10015-akr	BjuA015229	3.5	-1.0	1	20	789	808	AGAAGACUCUGAAGCUGGCA	::::::..:::::::.:	GUACAGCUUUGGAGUCUUUU	Cleavage		1
ath-miRf10025-akr	BjuA015229	3.5	-1.0	1	20	790	809	AAGAAGACUCUGAAGCUUGU	:::::..:::::::.::	UACAGCUUUGGAGUCUUUUU	Cleavage		1
ath-miRf10087-akr	BjuA015229	3.5	-1.0	1	20	789	808	AGAAGACUCUGAAGCUGGCA	::::::..:::::::.:	GUACAGCUUUGGAGUCUUUU	Cleavage		1
ath-miRf10116-akr	BjuA003230	3.5	-1.0	1	22	623	644	AGUGGCUGCAGCUGCAGCGACU	:: ::.::::: :::::::.:	AGCCGUUGCAGAUGCAGCCGCA	Translation		1
ath-miRf10179-akr	BjuA045602	3.5	-1.0	1	21	11	31	AGUGGUGGGAUCGAUCGAUCC	: .:: :::: :::::.::::	GUGUCCAUCGCUCCCAUCACU	Translation		1
ath-miRf10181-akr	BjuB025396	3.5	-1.0	1	23	554	576	GUUGUUGCCGUGAACGGCGUGAG	::: : ::.:.::.::::::	ACAACGGCUUUUAUGGUAACAAC	Cleavage		1
ath-miRf10235-akr	BjuA047038	3.5	-1.0	1	20	417	436	GAGCAUUGUGGAGAUCAAAU	.::::.:.:..:::.::::	GUUUGGUUUUUACAGUGCUG	Cleavage		1
ath-miRf10250-akr	BjuA032576	3.5	-1.0	1	20	213	232	GAUGAUGAUGAUACUCAGGA	:: : :: ::::::::::::	UCAUCAGCAUCAUCAUCAUC	Cleavage		1
ath-miRf10283-akr	BjuA029457	3.5	-1.0	1	22	139	160	UACUCGACCUCUUGGUCGAGUG	:::::.: :.::::::::: :	GACUCGGCGAGGAGGUCGAGGA	Cleavage		1
ath-miRf10283-akr	BjuB029839	3.5	-1.0	1	22	154	175	UACUCGACCUCUUGGUCGAGUG	: :::.: :.::::::::: :	GAGUCGGCGAGGAGGUCGAGGA	Cleavage		1
ath-miRf10283-akr	BjuB011393	3.5	-1.0	1	22	91	112	UACUCGACCUCUUGGUCGAGUG	: :::.: :.::::::::: :	GAGUCGGCGAGGAGGUCGAGGA	Cleavage		1
ath-miRf10283-akr	BjuO004828	3.5	-1.0	1	22	97	118	UACUCGACCUCUUGGUCGAGUG	: :::.: :.::::::::: :	GAGUCGGCGAGGAGGUCGAGGA	Cleavage		1
ath-miRf10283-akr	BjuO011409	3.5	-1.0	1	22	97	118	UACUCGACCUCUUGGUCGAGUG	: :::.: :.::::::::: :	GAGUCGGCGAGGAGGUCGAGGA	Cleavage		1
ath-miRf10283-akr	BjuA027015	3.5	-1.0	1	22	142	163	UACUCGACCUCUUGGUCGAGUG	: :::.: :.::::::::: :	GAGUCGGCAAGGAGGUCGAGGA	Cleavage		1
ath-miRf10302-akr	BjuA015229	3.5	-1.0	1	21	1113	1133	UUGUCGGAGUCGUCAUUUUGC	:.:::::: :.::.::::.	AGAGAAUGACCAUUCUGACAG	Translation		1
ath-miRf10310-akr	BjuB046696	3.5	-1.0	1	20	64	83	UCCGAAUCAGAAUCGGAGUC	::::::.::: :: :::::	AACUCCGGUUCGGAGUCGGA	Cleavage		1
ath-miRf10369-akr	BjuB040834	3.5	-1.0	1	22	155	176	UCAUGGUCGGAUUCAUCAUCCC	::.::::::::::: ::.	GUUUUGGUGAAUCCGACCCUGG	Cleavage		1
ath-miRf10425-akr	BjuO010482	3.5	-1.0	1	21	539	559	GAGAAGACUCUGAAGCUGGCA	: .:::::::::: ::: :::	UUUCAGCUUCAGAUUCUGCUC	Cleavage		1
ath-miRf10432-akr	BjuB049020	3.5	-1.0	1	20	236	255	AGGGUUUUGGCUCCGGAGGU	::: :: :: ::::::::::	ACCACCAGAACCAAAACCCU	Translation		1
ath-miRf10432-akr	BjuB043752	3.5	-1.0	1	20	242	261	AGGGUUUUGGCUCCGGAGGU	::: :: :: ::::::::::	ACCACCAGAACCAAAACCCU	Translation		1
ath-miRf10445-akr	BjuB046419	3.5	-1.0	1	20	953	972	UUGAUGAUGCUGCAGCUGCA	::::::::::: ::::. :	AGCAGCUGCAGCUUCAUUCA	Cleavage		1
ath-miRf10545-akr	BjuA015229	3.5	-1.0	1	20	789	808	AGAAGACUCUGAAGCUGGCA	::::::..:::::::.:	GUACAGCUUUGGAGUCUUUU	Cleavage		1
ath-miRf10547-akr	BjuA029457	3.5	-1.0	1	23	138	160	UACUCGACCUCUUGGUCGAGUGG	:::::.: :.::::::::: :	AGACUCGGCGAGGAGGUCGAGGA	Cleavage		1
ath-miRf10547-akr	BjuO004828	3.5	-1.0	1	23	96	118	UACUCGACCUCUUGGUCGAGUGG	: :::.: :.::::::::: :	AGAGUCGGCGAGGAGGUCGAGGA	Cleavage		1
ath-miRf10547-akr	BjuO011409	3.5	-1.0	1	23	96	118	UACUCGACCUCUUGGUCGAGUGG	: :::.: :.::::::::: :	AGAGUCGGCGAGGAGGUCGAGGA	Cleavage		1
ath-miRf10547-akr	BjuA027015	3.5	-1.0	1	23	141	163	UACUCGACCUCUUGGUCGAGUGG	: :::.: :.::::::::: :	AGAGUCGGCAAGGAGGUCGAGGA	Cleavage		1
ath-miRf10547-akr	BjuB011393	3.5	-1.0	1	23	90	112	UACUCGACCUCUUGGUCGAGUGG	: :::.: :.::::::::: :	AGAGUCGGCGAGGAGGUCGAGGA	Cleavage		1
ath-miRf10547-akr	BjuB029839	3.5	-1.0	1	23	153	175	UACUCGACCUCUUGGUCGAGUGG	: :::.: :.::::::::: :	AGAGUCGGCGAGGAGGUCGAGGA	Cleavage		1
ath-miRf10549-akr	BjuA029457	3.5	-1.0	1	22	139	160	UACUCGACCUCUUGGUCGAGUG	:::::.: :.::::::::: :	GACUCGGCGAGGAGGUCGAGGA	Cleavage		1
ath-miRf10549-akr	BjuO004828	3.5	-1.0	1	22	97	118	UACUCGACCUCUUGGUCGAGUG	: :::.: :.::::::::: :	GAGUCGGCGAGGAGGUCGAGGA	Cleavage		1
ath-miRf10549-akr	BjuO011409	3.5	-1.0	1	22	97	118	UACUCGACCUCUUGGUCGAGUG	: :::.: :.::::::::: :	GAGUCGGCGAGGAGGUCGAGGA	Cleavage		1
ath-miRf10549-akr	BjuA027015	3.5	-1.0	1	22	142	163	UACUCGACCUCUUGGUCGAGUG	: :::.: :.::::::::: :	GAGUCGGCAAGGAGGUCGAGGA	Cleavage		1
ath-miRf10549-akr	BjuB011393	3.5	-1.0	1	22	91	112	UACUCGACCUCUUGGUCGAGUG	: :::.: :.::::::::: :	GAGUCGGCGAGGAGGUCGAGGA	Cleavage		1
ath-miRf10549-akr	BjuB029839	3.5	-1.0	1	22	154	175	UACUCGACCUCUUGGUCGAGUG	: :::.: :.::::::::: :	GAGUCGGCGAGGAGGUCGAGGA	Cleavage		1
ath-miRf10605-akr	BjuB029839	3.5	-1.0	1	22	152	173	CUCGACCUCUUGGUCGAGUGGU	: :::.: :.:::::::::	GAGAGUCGGCGAGGAGGUCGAG	Cleavage		1
ath-miRf10605-akr	BjuB011393	3.5	-1.0	1	22	89	110	CUCGACCUCUUGGUCGAGUGGU	: :::.: :.:::::::::	GAGAGUCGGCGAGGAGGUCGAG	Cleavage		1
ath-miRf10605-akr	BjuO004828	3.5	-1.0	1	22	95	116	CUCGACCUCUUGGUCGAGUGGU	: :::.: :.:::::::::	GAGAGUCGGCGAGGAGGUCGAG	Cleavage		1
ath-miRf10605-akr	BjuO011409	3.5	-1.0	1	22	95	116	CUCGACCUCUUGGUCGAGUGGU	: :::.: :.:::::::::	GAGAGUCGGCGAGGAGGUCGAG	Cleavage		1
ath-miRf10605-akr	BjuA027015	3.5	-1.0	1	22	140	161	CUCGACCUCUUGGUCGAGUGGU	: :::.: :.:::::::::	GAGAGUCGGCAAGGAGGUCGAG	Cleavage		1
ath-miRf10605-akr	BjuA032576	3.5	-1.0	1	22	284	305	CUCGACCUCUUGGUCGAGUGGU	: :: .:.:.:::::::::	GAGAAUCCGCUAGGAGGUCGAG	Cleavage		1
ath-miRf10605-akr	BjuB027387	3.5	-1.0	1	22	281	302	CUCGACCUCUUGGUCGAGUGGU	: :: .:.:.:::::::::	GAGAAUCAGCUAGGAGGUCGAG	Cleavage		1
ath-miRf10608-akr	BjuA027015	3.5	-1.0	1	20	142	161	CUCGACCUCUUGGUCGAGUG	: :::.: :.:::::::::	GAGUCGGCAAGGAGGUCGAG	Cleavage		1
ath-miRf10608-akr	BjuB011393	3.5	-1.0	1	20	91	110	CUCGACCUCUUGGUCGAGUG	: :::.: :.:::::::::	GAGUCGGCGAGGAGGUCGAG	Cleavage		1
ath-miRf10608-akr	BjuO004828	3.5	-1.0	1	20	97	116	CUCGACCUCUUGGUCGAGUG	: :::.: :.:::::::::	GAGUCGGCGAGGAGGUCGAG	Cleavage		1
ath-miRf10608-akr	BjuO011409	3.5	-1.0	1	20	97	116	CUCGACCUCUUGGUCGAGUG	: :::.: :.:::::::::	GAGUCGGCGAGGAGGUCGAG	Cleavage		1
ath-miRf10608-akr	BjuB029839	3.5	-1.0	1	20	154	173	CUCGACCUCUUGGUCGAGUG	: :::.: :.:::::::::	GAGUCGGCGAGGAGGUCGAG	Cleavage		1
ath-miRf10608-akr	BjuA032576	3.5	-1.0	1	20	286	305	CUCGACCUCUUGGUCGAGUG	: :: .:.:.:::::::::	GAAUCCGCUAGGAGGUCGAG	Cleavage		1
ath-miRf10608-akr	BjuB027387	3.5	-1.0	1	20	283	302	CUCGACCUCUUGGUCGAGUG	: :: .:.:.:::::::::	GAAUCAGCUAGGAGGUCGAG	Cleavage		1
ath-miRf10625-akr	BjuA015229	3.5	-1.0	1	20	788	807	GAAGACUCUGAAGCUCGACA	::: :::::..:::::::.	UGUACAGCUUUGGAGUCUUU	Cleavage		1
ath-miRf10630-akr	BjuO010352	3.5	-1.0	1	20	220	238	CCGGAUACGGAUCCGGAUCC	::::::::::::: ::.:::	GGAUCCGGAUCCG-AUUCGG	Cleavage		1
ath-miRf10638-akr	BjuA044741	3.5	-1.0	1	20	1376	1395	CUUCUCCAAGUCAUUCUCUG	:: ::: :::::::::::	GAGUGAAAGACUUGGAGAAU	Cleavage		1
ath-miRf10638-akr	BjuB009816	3.5	-1.0	1	20	359	378	CUUCUCCAAGUCAUUCUCUG	:: ::: :::::::::::	GAGUGAAAGACUUGGAGAAC	Cleavage		1
ath-miRf10638-akr	BjuB009536	3.5	-1.0	1	20	344	363	CUUCUCCAAGUCAUUCUCUG	:: ::: :::::::::::	GAGUGAAAGACUUGGAGAAC	Cleavage		1
ath-miRf10638-akr	BjuA041107	3.5	-1.0	1	20	344	363	CUUCUCCAAGUCAUUCUCUG	:: ::: :::::::::::	GAGUGAAAGACUUGGAGAAC	Cleavage		1
ath-miRf10640-akr	BjuB006877	3.5	-1.0	1	20	487	506	UUGCCCUCUUCUGCAGCAGA	::::::..::.:::: :.:	CCUGCUGUGGAGGAGGACGA	Cleavage		1
ath-miRf10654-akr	BjuA029457	3.5	-1.0	1	21	139	159	ACUCGACCCCCUUGUCGAGUA	:::::.:.::: :::::::	GACUCGGCGAGGAGGUCGAGG	Cleavage		1
ath-miRf10711-akr	BjuA040338	3.5	-1.0	1	20	542	561	GAACCCAAGACCUCACCCUU	.::::: ::: .:::::::.	GAGGGUUAGGCUUUGGGUUU	Translation		1
ath-miRf10746-akr	BjuB041699	3.5	-1.0	1	20	750	769	GCGGCUGUUGCAGCUGCUGC	:::::::: :::.:::: ::	GCAGCAGCAGCAGCAGCAGC	Cleavage		2
ath-miRf10746-akr	BjuB026462	3.5	-1.0	1	20	984	1003	GCGGCUGUUGCAGCUGCUGC	:: ::::: ::.::::.::	ACAACAGCUCCAGCAGCUGC	Translation		2
ath-miRf10746-akr	BjuA031302	3.5	-1.0	1	20	1011	1030	GCGGCUGUUGCAGCUGCUGC	:.: ::::::::.:::: ::	GUAUCAGCUGCAGCAGCAGC	Cleavage		1
ath-miRf10767-akr	BjuA037531	3.5	-1.0	1	24	578	601	CACUCGACCUCGUGGUCGAGUGGU	: :: .::.:::::::::: :	GUGAGUCUGCCGCGAGGUCGAGAG	Cleavage		1
ath-miRf10775-akr	BjuA037531	3.5	-1.0	1	20	477	496	UUGAUCUUUCCACCAUCUAC	: ::::::: :::.::::.:	GGAGAUGGUUGAAGGAUCGA	Translation		1
ath-miRf10775-akr	BjuB021273	3.5	-1.0	1	20	501	520	UUGAUCUUUCCACCAUCUAC	::::::: :::.:::::.	UGAGAUGGUUGAAGGAUCAG	Translation		1
ath-miRf10793-akr	BjuA040338	3.5	-1.0	1	20	152	171	AAAGUCUUUUUCUCCUUCAC	:::.: ::.::::::.:::	GUGGACCAGGAAAAGAUUUU	Cleavage		1
ath-miRf10802-akr	BjuA037531	3.5	-1.0	1	24	578	601	CACUCGACCUCGUGGUCGAGUGGU	: :: .::.:::::::::: :	GUGAGUCUGCCGCGAGGUCGAGAG	Cleavage		1
ath-miRf10807-akr	BjuB041699	3.5	-1.0	1	20	531	550	UGUCUUCAUCGUCAUCACAA	: :::.::..:.::.:::::	UGGUGGUGGUGGUGGAGACA	Cleavage		1
ath-miRf10904-akr	BjuA044741	3.5	-1.0	1	23	181	203	GACGAAGAAGAUGGUGAUGUGAU	::.. :: .:.:::::::::::	UUCGUUUCCUCGUCUUCUUCGUC	Cleavage		1
ath-miRf10992-akr	BjuA040338	3.5	-1.0	1	20	542	561	GAACCCAAGACCUCACCCUU	.::::: ::: .:::::::.	GAGGGUUAGGCUUUGGGUUU	Translation		1
ath-miRf11017-akr	BjuB006877	3.5	-1.0	1	20	1184	1203	UUUCUUCGCAAGUCCCUCGC	::: ::.::::.::::: :	ACGAUGGGCUUGUGAAGAUA	Cleavage		1
ath-miRf11023-akr	BjuA002075	3.5	-1.0	1	25	521	545	CCUUUAAGCUCCUCGAUAUCAUCAU	: .:.::::::::: ::::	AGCAAUACGUUGAGGAGCUUCAAGG	Cleavage		1
ath-miRf11023-akr	BjuA033921	3.5	-1.0	1	25	623	647	CCUUUAAGCUCCUCGAUAUCAUCAU	: .:.::::::::: ::::	AGCAAUACGUUGAGGAGCUUCAAGG	Cleavage		1
ath-miRf11023-akr	BjuB023599	3.5	-1.0	1	25	263	287	CCUUUAAGCUCCUCGAUAUCAUCAU	: .:.::::::::: ::::	AGCAAUACGUUGAGGAGCUUCAAGG	Cleavage		1
ath-miRf11042-akr	BjuO010363	3.5	-1.0	1	21	1299	1319	GGAAGAGGCAGUGCAUGGGUA	:: :::::::::::: ::	UCACCCUGCACUGCCUCUACC	Cleavage		1
ath-miRf11044-akr	BjuA042224	3.5	-1.0	1	20	344	363	AGAAGAAGAGGCGUCCUCCU	::::: : :.::::::::.:	AGGAGAAAGUCUCUUCUUUU	Cleavage		1
ath-miRf11046-akr	BjuA040338	3.5	-1.0	1	20	543	562	CGGACCCGAAACCUGACCCG	::::.::: ::.::::..:	AGGGUUAGGCUUUGGGUUUG	Translation		1
ath-miRf11047-akr	BjuO010366	3.5	-1.0	1	20	767	786	CAUGAUCUUGUCUUCCUCUC	.:::: .:: :::::::::	AGGAGGUGGAGAAGAUCAUG	Translation		1
ath-miRf11047-akr	BjuB038364	3.5	-1.0	1	20	185	204	CAUGAUCUUGUCUUCCUCUC	:::: : :::.:::::.::	AAGAGAAUGACGAGAUCGUG	Cleavage		1
ath-miRf11158-akr	BjuA032964	3.5	-1.0	1	25	333	358	GAUCGACACC-CUGUUGGUGUCGGUC	::: : :::::::.: ::::::::::	GACGGCCACCAACGGUGGUGUCGAUC	Translation		1
bdi-miR166e	BjuO002525	3.5	-1.0	1	21	448	468	CUCGGACCAGGCUUCAUUCCC	.::::.:..:::::.:::	GUUGAUGAGGUUUGGUCUGAG	Cleavage		1
bdi-miR166f	BjuA028313	3.5	-1.0	1	21	335	355	UCUCGGACCAGGCUUCAUUCC	.: ::::..::::..::::	UCGAGGAAGUUUGGUUUGAGA	Cleavage		1
bdi-miR166f	BjuA018972	3.5	-1.0	1	21	479	499	UCUCGGACCAGGCUUCAUUCC	.: ::.:..:::::.::::	UUGAAGAGGUUUGGUCUGAGA	Cleavage		1
bdi-miR166f	BjuB041699	3.5	-1.0	1	21	485	505	UCUCGGACCAGGCUUCAUUCC	.: ::.:..:::::.::::	UUGAAGAGGUUUGGUCUGAGA	Cleavage		1
bdi-miR171b	BjuA031284	3.5	-1.0	1	21	764	784	UGAUUGAGCCGUGCCAAUAUC	.::: ::.::::::::::	CGUAUCAUCAUGGCUCAAUCA	Cleavage		1
bdi-miR171b	BjuO010199	3.5	-1.0	1	21	764	784	UGAUUGAGCCGUGCCAAUAUC	::: ::.::::::::::	CCUAUCAUCAUGGCUCAAUCA	Cleavage		1
bdi-miR171c	BjuA031284	3.5	-1.0	1	21	764	784	UGAUUGAGCCGUGCCAAUAUC	.::: ::.::::::::::	CGUAUCAUCAUGGCUCAAUCA	Cleavage		1
bdi-miR171c	BjuO010199	3.5	-1.0	1	21	764	784	UGAUUGAGCCGUGCCAAUAUC	::: ::.::::::::::	CCUAUCAUCAUGGCUCAAUCA	Cleavage		1
bdi-miR5056	BjuA015229	3.5	-1.0	1	21	802	822	AGGAAGAACCGGUAAUAAGCA	::: ::.:.::::::::.	GUCUUUUUGCUGGUUCUUCUC	Cleavage		1
bdi-miR5184	BjuB006877	3.5	-1.0	1	21	1049	1069	UUCUAACAUUAUGCACAUCUA	:::: :. :.:::::::::	GUGAUGGGUCUGAUGUUAGAA	Cleavage		1
bdi-miR5184	BjuA033921	3.5	-1.0	1	21	1085	1105	UUCUAACAUUAUGCACAUCUA	:::: :. :.:::::::::	GUGAUGGGUCUGAUGUUAGAA	Cleavage		1
bdi-miR5184	BjuA002075	3.5	-1.0	1	21	965	985	UUCUAACAUUAUGCACAUCUA	:::: :. :.:::::::::	GUGAUGGGUCUGAUGUUAGAA	Cleavage		1
cre-miR1156.2	BjuB036793	3.5	-1.0	1	21	1084	1104	UUCAGCUGGAGCUUCAGGCAC	: ::.::::::: :::::::	GAGCUUGAAGCUGAAGCUGAA	Cleavage		1
cre-miR1156.2	BjuA025127	3.5	-1.0	1	21	1066	1086	UUCAGCUGGAGCUUCAGGCAC	: ::.::::::: :::::::	GAGCUUGAAGCUGAAGCUGAA	Cleavage		1
crt-miR171	BjuA031284	3.5	-1.0	1	21	764	784	UGAUUGAGCCGUGCCAAUAUC	.::: ::.::::::::::	CGUAUCAUCAUGGCUCAAUCA	Cleavage		1
crt-miR171	BjuO010199	3.5	-1.0	1	21	764	784	UGAUUGAGCCGUGCCAAUAUC	::: ::.::::::::::	CCUAUCAUCAUGGCUCAAUCA	Cleavage		1
csi-miR857	BjuA044074	3.5	-1.0	1	24	177	200	UUUUGAAUGUUGAAUGGUGGCUAU	.::.::: ::::.::::..:	CUCUUCAUCAUCCAACGUUCAGGA	Cleavage		1
csi-miR857	BjuO009504	3.5	-1.0	1	24	177	200	UUUUGAAUGUUGAAUGGUGGCUAU	.::.::: ::::.::::..:	CUCUUCAUCAUCCAACGUUCAGGA	Cleavage		1
csi-miR857	BjuA026652	3.5	-1.0	1	24	174	197	UUUUGAAUGUUGAAUGGUGGCUAU	.::.::: ::::.::::..:	CUCUUCAUCAUCCAACGUUCAGGA	Cleavage		1
csi-miR857	BjuA034470	3.5	-1.0	1	24	174	197	UUUUGAAUGUUGAAUGGUGGCUAU	.::.::: ::::.::::..:	CUCUUCAUCAUCCAACGUUCAGGA	Cleavage		1
far-miR166	BjuA029457	3.5	-1.0	1	21	749	769	CCGGACCAGGCUUCAUCCCAG	.:::::::.:: :::::: ::	UUGGGAUGGAGGCUGGUCAGG	Translation		1
far-miR171	BjuA031284	3.5	-1.0	1	21	764	784	UGAUUGAGCCGUGCCAAUAUC	.::: ::.::::::::::	CGUAUCAUCAUGGCUCAAUCA	Cleavage		1
far-miR171	BjuO010199	3.5	-1.0	1	21	764	784	UGAUUGAGCCGUGCCAAUAUC	::: ::.::::::::::	CCUAUCAUCAUGGCUCAAUCA	Cleavage		1
ghr-miR399a	BjuB043752	3.5	-1.0	1	21	376	396	UGCCAAAGGAGAGUUGGCCUU	::.:::::::::::::	UUCAGCAGCUCUCCUUUGGCA	Cleavage		1
ghr-miR399c	BjuB043752	3.5	-1.0	1	21	376	396	UGCCAAAGGAGAGUUGGCCUU	::.:::::::::::::	UUCAGCAGCUCUCCUUUGGCA	Cleavage		1
ghr-miR414a	BjuB028919	3.5	-1.0	1	21	234	254	ACAUCCUCAUCAUCAUCUUCU	:::::: ::::::::::: :	AGAAGAAGAUGAUGAGGAGGA	Cleavage		1
ghr-miR414b	BjuA025558	3.5	-1.0	1	22	41	62	UUUUCUUCAUCAUCAUCGUCAU	::::.::.::.::.::::.	GAGACGGUGGUGGUGGAGAAGC	Cleavage		1
ghr-miR414b	BjuB006877	3.5	-1.0	1	22	500	520	UUUUCUUCAUCAUCAUCGUCAU	: ::::::::::: ::::::.:	AGGACGAUGAUGA-GAAGAAGA	Cleavage		1
ghr-miR414b	BjuB028919	3.5	-1.0	1	22	233	254	UUUUCUUCAUCAUCAUCGUCAU	: :: :: ::::::::.::..:	AAGAAGAAGAUGAUGAGGAGGA	Cleavage		1
ghr-miR414f	BjuB025396	3.5	-1.0	1	21	30	50	UCAUCAUCAUCAUCAUCUUCU	::.::.::.::.::.::.::.	AGGAGGUGGUGGUGGUGGUGG	Cleavage		1
ghr-miR414f	BjuB046236	3.5	-1.0	1	21	630	650	UCAUCAUCAUCAUCAUCUUCU	.:: ::: ::::::::::::	GGAUGAUUCUGAUGAUGAUGA	Cleavage		1
ghr-miR472	BjuB041950	3.5	-1.0	1	22	364	385	UCUUGCCUACUCCACCCAUGCC	: : :::::::: :::..:::	AGAAAGGGUGGAGGAGGUGAGA	Cleavage		1
ghr-miR479	BjuB046236	3.5	-1.0	1	22	364	385	CGUGAUAUUGGUUCGGCUCAUC	:: :::::.::.:: ::::	GUCGAUCCGAAUCAGUACCACG	Cleavage		1
gma-miR1507a	BjuB036859	3.5	-1.0	1	22	310	331	UCUCAUUCCAUACAUCGUCUGA	..::::: ::.::::. ::::	GUGGACGAGGUGUGGAGAGAGA	Cleavage		1
gma-miR1507b	BjuB036859	3.5	-1.0	1	21	311	331	UCUCAUUCCAUACAUCGUCUG	..::::: ::.::::. ::::	UGGACGAGGUGUGGAGAGAGA	Cleavage		1
gma-miR1520p	BjuA041795	3.5	-1.0	1	24	84	107	AUGUUGUUAUUGGAUGAUGACGGU	: ::: ::::::::::: :	AAACCCUUCAACCAAUAACAACCU	Cleavage		1
gma-miR1535	BjuA012644	3.5	-1.0	1	19	734	752	CUUGUUUGUGGUGAUGUCU	:::::::::: ..:::::	CGACAUCACCAGGGACAAG	Cleavage		1
gma-miR1535	BjuA016969	3.5	-1.0	1	19	522	540	CUUGUUUGUGGUGAUGUCU	::.:.:..:::...:::::	AGGCGUUGCCAUGGACAAG	Cleavage		1
gma-miR396d	BjuB023599	3.5	-1.0	1	24	678	701	AAGAAAGCUGUGGGAGAAUAUGGC	:. ::::::.::: .:::::::	UCUCUAUUCUUCCAAGGCUUUCUC	Translation		1
gma-miR5373	BjuA012575	3.5	-1.0	1	21	309	329	UCUCUUGAUUCUAGAUGAUGU	.: ::.:.::::::::::	GAGUGAUUUGGAAUCAAGAGC	Cleavage		1
gma-miR5373	BjuA005478	3.5	-1.0	1	21	240	260	UCUCUUGAUUCUAGAUGAUGU	.: ::.:.::::::::::	GAGUGAUUUGGAAUCAAGAGC	Cleavage		1
gso-miR1507a	BjuB036859	3.5	-1.0	1	22	310	331	UCUCAUUCCAUACAUCGUCUGA	..::::: ::.::::. ::::	GUGGACGAGGUGUGGAGAGAGA	Cleavage		1
gso-miR1507b	BjuB036859	3.5	-1.0	1	22	310	331	UCUCAUUCCAUACAUCGUCUGA	..::::: ::.::::. ::::	GUGGACGAGGUGUGGAGAGAGA	Cleavage		1
hvu-miR171	BjuA031284	3.5	-1.0	1	21	764	784	UGAUUGAGCCGUGCCAAUAUC	.::: ::.::::::::::	CGUAUCAUCAUGGCUCAAUCA	Cleavage		1
hvu-miR171	BjuO010199	3.5	-1.0	1	21	764	784	UGAUUGAGCCGUGCCAAUAUC	::: ::.::::::::::	CCUAUCAUCAUGGCUCAAUCA	Cleavage		1
mtr-miR171c	BjuA031284	3.5	-1.0	1	21	764	784	UGAUUGAGCCGUGCCAAUAUU	.::: ::.::::::::::	CGUAUCAUCAUGGCUCAAUCA	Cleavage		1
mtr-miR171c	BjuO010199	3.5	-1.0	1	21	764	784	UGAUUGAGCCGUGCCAAUAUU	::: ::.::::::::::	CCUAUCAUCAUGGCUCAAUCA	Cleavage		1
mtr-miR171d	BjuA031284	3.5	-1.0	1	21	764	784	UGAUUGAGCCGUGCCAAUAUC	.::: ::.::::::::::	CGUAUCAUCAUGGCUCAAUCA	Cleavage		1
mtr-miR171d	BjuO010199	3.5	-1.0	1	21	764	784	UGAUUGAGCCGUGCCAAUAUC	::: ::.::::::::::	CCUAUCAUCAUGGCUCAAUCA	Cleavage		1
mtr-miR171g	BjuA031284	3.5	-1.0	1	21	764	784	UGAUUGAGCCGUGCCAAUAUC	.::: ::.::::::::::	CGUAUCAUCAUGGCUCAAUCA	Cleavage		1
mtr-miR171g	BjuO010199	3.5	-1.0	1	21	764	784	UGAUUGAGCCGUGCCAAUAUC	::: ::.::::::::::	CCUAUCAUCAUGGCUCAAUCA	Cleavage		1
mtr-miR2629a	BjuA028313	3.5	-1.0	1	21	215	235	AGUUUUCCUCGGUAGUUAACU	.: :.:::..::::::::::	GGAUGACUGUCGAGGAAAACA	Cleavage		1
mtr-miR2629a	BjuA014686	3.5	-1.0	1	21	791	811	AGUUUUCCUCGGUAGUUAACU	:::.::: :::::::.::	UUUUAGCUAGCGAGGAAGACA	Cleavage		2
mtr-miR2629b	BjuA028313	3.5	-1.0	1	21	215	235	AGUUUUCCUCGGUAGUUAACU	.: :.:::..::::::::::	GGAUGACUGUCGAGGAAAACA	Cleavage		1
mtr-miR2629b	BjuA014686	3.5	-1.0	1	21	791	811	AGUUUUCCUCGGUAGUUAACU	:::.::: :::::::.::	UUUUAGCUAGCGAGGAAGACA	Cleavage		2
mtr-miR2629c	BjuA028313	3.5	-1.0	1	21	215	235	AGUUUUCCUCGGUAGUUAACU	.: :.:::..::::::::::	GGAUGACUGUCGAGGAAAACA	Cleavage		1
mtr-miR2629c	BjuA014686	3.5	-1.0	1	21	791	811	AGUUUUCCUCGGUAGUUAACU	:::.::: :::::::.::	UUUUAGCUAGCGAGGAAGACA	Cleavage		2
mtr-miR2629d	BjuA028313	3.5	-1.0	1	21	215	235	AGUUUUCCUCGGUAGUUAACU	.: :.:::..::::::::::	GGAUGACUGUCGAGGAAAACA	Cleavage		1
mtr-miR2629d	BjuA014686	3.5	-1.0	1	21	791	811	AGUUUUCCUCGGUAGUUAACU	:::.::: :::::::.::	UUUUAGCUAGCGAGGAAGACA	Cleavage		2
mtr-miR2629e	BjuA028313	3.5	-1.0	1	21	215	235	AGUUUUCCUCGGUAGUUAACU	.: :.:::..::::::::::	GGAUGACUGUCGAGGAAAACA	Cleavage		1
mtr-miR2629e	BjuA014686	3.5	-1.0	1	21	791	811	AGUUUUCCUCGGUAGUUAACU	:::.::: :::::::.::	UUUUAGCUAGCGAGGAAGACA	Cleavage		2
mtr-miR2629f	BjuA028313	3.5	-1.0	1	21	215	235	AGUUUUCCUCGGUAGUUAACU	.: :.:::..::::::::::	GGAUGACUGUCGAGGAAAACA	Cleavage		1
mtr-miR2629f	BjuA014686	3.5	-1.0	1	21	791	811	AGUUUUCCUCGGUAGUUAACU	:::.::: :::::::.::	UUUUAGCUAGCGAGGAAGACA	Cleavage		2
mtr-miR2629g	BjuA028313	3.5	-1.0	1	21	215	235	AGUUUUCCUCGGUAGUUAACU	.: :.:::..::::::::::	GGAUGACUGUCGAGGAAAACA	Cleavage		1
mtr-miR2629g	BjuA014686	3.5	-1.0	1	21	791	811	AGUUUUCCUCGGUAGUUAACU	:::.::: :::::::.::	UUUUAGCUAGCGAGGAAGACA	Cleavage		2
mtr-miR2673a	BjuA018972	3.5	-1.0	1	22	80	101	CCUCUUCCUCUUCCUCUUCCAC	::: .:::::.:::::.:::	CUGGUGGAGGAGGAGGAGGAGA	Cleavage		3
mtr-miR2673a	BjuB042050	3.5	-1.0	1	22	478	499	CCUCUUCCUCUUCCUCUUCCAC	::::::::::: :.::: :	GGUGAAGAGGAAGAAGGAGAAG	Cleavage		2
mtr-miR2673a	BjuA017316	3.5	-1.0	1	22	603	624	CCUCUUCCUCUUCCUCUUCCAC	:.:::::::: :::::::	UGUGGAGAGGAAGCAGAAGAGG	Cleavage		1
mtr-miR2673a	BjuB038364	3.5	-1.0	1	22	72	93	CCUCUUCCUCUUCCUCUUCCAC	:.::::::: ::::::::	GGAGGAGAGGAAACGGAAGAGG	Translation		1
mtr-miR2673a	BjuA044741	3.5	-1.0	1	22	250	271	CCUCUUCCUCUUCCUCUUCCAC	:. :::::.: ::::::::	GGAGGUGAGGAGGCGGAAGAGG	Cleavage		2
mtr-miR2673b	BjuA018972	3.5	-1.0	1	22	80	101	CCUCUUCCUCUUCCUCUUCCAC	::: .:::::.:::::.:::	CUGGUGGAGGAGGAGGAGGAGA	Cleavage		3
mtr-miR2673b	BjuB042050	3.5	-1.0	1	22	478	499	CCUCUUCCUCUUCCUCUUCCAC	::::::::::: :.::: :	GGUGAAGAGGAAGAAGGAGAAG	Cleavage		2
mtr-miR2673b	BjuA017316	3.5	-1.0	1	22	603	624	CCUCUUCCUCUUCCUCUUCCAC	:.:::::::: :::::::	UGUGGAGAGGAAGCAGAAGAGG	Cleavage		1
mtr-miR2673b	BjuB038364	3.5	-1.0	1	22	72	93	CCUCUUCCUCUUCCUCUUCCAC	:.::::::: ::::::::	GGAGGAGAGGAAACGGAAGAGG	Translation		1
mtr-miR2673b	BjuA044741	3.5	-1.0	1	22	250	271	CCUCUUCCUCUUCCUCUUCCAC	:. :::::.: ::::::::	GGAGGUGAGGAGGCGGAAGAGG	Cleavage		2
mtr-miR5285a	BjuB037545	3.5	-1.0	1	24	732	755	UGGGACUUUGGGUAGAAUUAGGCG	.:::: :::::: ::.:::	CACAGGAUUCAACCCAAUGUUCCA	Cleavage		1
mtr-miR5285b	BjuB037545	3.5	-1.0	1	24	732	755	UGGGACUUUGGGUAGAAUUAGGCG	.:::: :::::: ::.:::	CACAGGAUUCAACCCAAUGUUCCA	Cleavage		1
mtr-miR5285c	BjuB037545	3.5	-1.0	1	24	732	755	UGGGACUUUGGGUAGAAUUAGGCG	.:::: :::::: ::.:::	CACAGGAUUCAACCCAAUGUUCCA	Cleavage		1
mtr-miR5295a	BjuB040834	3.5	-1.0	1	24	17	40	UCGGCUCUGGGAAUGAAAAGAGGC	:::::: :::::.:: :::.	CGGCCUUUUCCUUCCCGGAACCGG	Cleavage		1
mtr-miR5295b	BjuB040834	3.5	-1.0	1	24	17	40	UCGGCUCUGGGAAUGAAAAGAGGC	:::::: :::::.:: :::.	CGGCCUUUUCCUUCCCGGAACCGG	Cleavage		1
mtr-miR5295c	BjuB040834	3.5	-1.0	1	24	17	40	UCGGCUCUGGGAAUGAAAAGAGGC	:::::: :::::.:: :::.	CGGCCUUUUCCUUCCCGGAACCGG	Cleavage		1
mtr-miR5295d	BjuB040834	3.5	-1.0	1	24	17	40	UCGGCUCUGGGAAUGAAAAGAGGC	:::::: :::::.:: :::.	CGGCCUUUUCCUUCCCGGAACCGG	Cleavage		1
osa-miR170a	BjuA031284	3.5	-1.0	1	21	764	784	UGAUUGAGCCGUGCCAAUAUC	.::: ::.::::::::::	CGUAUCAUCAUGGCUCAAUCA	Cleavage		1
osa-miR170a	BjuO010199	3.5	-1.0	1	21	764	784	UGAUUGAGCCGUGCCAAUAUC	::: ::.::::::::::	CCUAUCAUCAUGGCUCAAUCA	Cleavage		1
osa-miR170b	BjuA031284	3.5	-1.0	1	21	764	784	UGAUUGAGCCGUGCCAAUAUC	.::: ::.::::::::::	CGUAUCAUCAUGGCUCAAUCA	Cleavage		1
osa-miR170b	BjuO010199	3.5	-1.0	1	21	764	784	UGAUUGAGCCGUGCCAAUAUC	::: ::.::::::::::	CCUAUCAUCAUGGCUCAAUCA	Cleavage		1
osa-miR171b	BjuA031284	3.5	-1.0	1	21	764	784	UGAUUGAGCCGUGCCAAUAUC	.::: ::.::::::::::	CGUAUCAUCAUGGCUCAAUCA	Cleavage		1
osa-miR171b	BjuO010199	3.5	-1.0	1	21	764	784	UGAUUGAGCCGUGCCAAUAUC	::: ::.::::::::::	CCUAUCAUCAUGGCUCAAUCA	Cleavage		1
osa-miR171c	BjuA031284	3.5	-1.0	1	21	764	784	UGAUUGAGCCGUGCCAAUAUC	.::: ::.::::::::::	CGUAUCAUCAUGGCUCAAUCA	Cleavage		1
osa-miR171c	BjuO010199	3.5	-1.0	1	21	764	784	UGAUUGAGCCGUGCCAAUAUC	::: ::.::::::::::	CCUAUCAUCAUGGCUCAAUCA	Cleavage		1
osa-miR171d	BjuA031284	3.5	-1.0	1	21	764	784	UGAUUGAGCCGUGCCAAUAUC	.::: ::.::::::::::	CGUAUCAUCAUGGCUCAAUCA	Cleavage		1
osa-miR171d	BjuO010199	3.5	-1.0	1	21	764	784	UGAUUGAGCCGUGCCAAUAUC	::: ::.::::::::::	CCUAUCAUCAUGGCUCAAUCA	Cleavage		1
osa-miR171e	BjuA031284	3.5	-1.0	1	21	764	784	UGAUUGAGCCGUGCCAAUAUC	.::: ::.::::::::::	CGUAUCAUCAUGGCUCAAUCA	Cleavage		1
osa-miR171e	BjuO010199	3.5	-1.0	1	21	764	784	UGAUUGAGCCGUGCCAAUAUC	::: ::.::::::::::	CCUAUCAUCAUGGCUCAAUCA	Cleavage		1
osa-miR171f	BjuA031284	3.5	-1.0	1	21	764	784	UGAUUGAGCCGUGCCAAUAUC	.::: ::.::::::::::	CGUAUCAUCAUGGCUCAAUCA	Cleavage		1
osa-miR171f	BjuO010199	3.5	-1.0	1	21	764	784	UGAUUGAGCCGUGCCAAUAUC	::: ::.::::::::::	CCUAUCAUCAUGGCUCAAUCA	Cleavage		1
osa-miR171m	BjuA031284	3.5	-1.0	1	21	764	784	UGAUUGAGCCGUGCCAAUAUC	.::: ::.::::::::::	CGUAUCAUCAUGGCUCAAUCA	Cleavage		1
osa-miR171m	BjuO010199	3.5	-1.0	1	21	764	784	UGAUUGAGCCGUGCCAAUAUC	::: ::.::::::::::	CCUAUCAUCAUGGCUCAAUCA	Cleavage		1
osa-miR171n	BjuA031284	3.5	-1.0	1	21	764	784	UGAUUGAGCCGUGCCAAUAUC	.::: ::.::::::::::	CGUAUCAUCAUGGCUCAAUCA	Cleavage		1
osa-miR171n	BjuO010199	3.5	-1.0	1	21	764	784	UGAUUGAGCCGUGCCAAUAUC	::: ::.::::::::::	CCUAUCAUCAUGGCUCAAUCA	Cleavage		1
osa-miR1846d-3p	BjuB021273	3.5	-1.0	1	20	427	446	UAUCCGGCGCCGCAGGGAGG	::::.:: ::::: ::::::	CCUCUCUCCGGCGACGGAUA	Cleavage		1
osa-miR1858a	BjuB033496	3.5	-1.0	1	21	44	64	GAGAGGAGGACGGAGUGGGGC	:.:::::::: :::::::. :	GUCCCACUCCCUCCUCCUUCC	Translation		1
osa-miR1858b	BjuB033496	3.5	-1.0	1	21	44	64	GAGAGGAGGACGGAGUGGGGC	:.:::::::: :::::::. :	GUCCCACUCCCUCCUCCUUCC	Translation		1
osa-miR1862d	BjuA047038	3.5	-1.0	1	24	7	30	ACUAGGUUUGUUUAUUUUGGGACG	:.:..:..:::::.::.::	AGCAGCGAGGUGGACAAAUCUGGU	Cleavage		2
osa-miR2122	BjuA026586	3.5	-1.0	1	22	7	28	UUUCAAAAAUAACCUUUUGUUC	:: :.::::::: :::::.	UCUCAUAGGGUUAUUGUUGAAG	Cleavage		1
osa-miR2125	BjuA015229	3.5	-1.0	1	24	39	62	UUUUUCUCUAUAGACUAUCUCCAG	.:::.::: .:.:::::.::	AUCUGGAUGGUCGGUGGAGAAGAA	Cleavage		1
osa-miR2923	BjuA033921	3.5	-1.0	1	22	954	975	AGACAAAAAUAUAAAUAACAAA	: :::: :::::.:: ::::.:	UAUGUUCUUUAUGUUCUUGUUU	Cleavage		1
osa-miR396f	BjuA014675	3.5	-1.0	1	22	562	583	UCUCCACAGGCUUUCUUGAACU	::::.:..:: .::::::::	GCUUCAGGGGAGGUUGUGGAGA	Translation		1
osa-miR414	BjuB028919	3.5	-1.0	1	21	234	254	UCAUCCUCAUCAUCAUCGUCC	:: :: ::::::::::: ::	AGAAGAAGAUGAUGAGGAGGA	Cleavage		1
osa-miR5161	BjuB040792	3.5	-1.0	1	20	370	389	UCUGGAUCAGAGGGAGUAUA	: .::::.::::.:.:::.	AAGGCUCCUUCUGGUUCAGG	Cleavage		1
osa-miR5161	BjuB038364	3.5	-1.0	1	20	352	371	UCUGGAUCAGAGGGAGUAUA	: ::::. ::::.::::::	CACACUCUGUCUGGUCCAGA	Cleavage		1
osa-miR5161	BjuA014103	3.5	-1.0	1	20	352	371	UCUGGAUCAGAGGGAGUAUA	: ::::. ::::.::::::	AACACUCUGUCUGGUCCAGA	Cleavage		1
osa-miR5338	BjuB026592	3.5	-1.0	1	21	499	519	UGAAGCUUCAGUUGGUUGUAU	::::: :.::::.:.::..	GGACAACGAGCUGAGGUUUUG	Cleavage		1
osa-miR5492	BjuA008715	3.5	-1.0	1	21	95	115	AGAAGGAGAAUAGAUAUGGUU	:.:: ::::::::::. :::	CAUCAGAUCUAUUCUCUAUCU	Cleavage		1
osa-miR5536	BjuA033921	3.5	-1.0	1	22	1548	1569	AAUGGUAGUGACAUUAUGGUAG	::: :::::::::::::	UCUCCAAAAUGUCACUACCACC	Cleavage		1
osa-miR5541	BjuA040338	3.5	-1.0	1	21	132	152	UCAAGUGGUGUACUCUAAAGA	::: :::: ::::.:::::.	GCUUCAGAGCACACUACUUGG	Cleavage		1
osa-miRf10017-akr	BjuB036859	3.5	-1.0	1	20	512	531	AGUCAUCUGUGACGGGUUAG	:::::::. :::::::.:	ACAACCCGUUUCAGAUGAUU	Translation		1
osa-miRf10063-akr	BjuB008568	3.5	-1.0	1	21	384	404	UUGCCGCUGCUACCGCCUUCG	.:: :::::::::::..:	UAUGGGAGGUAGCAGCGGUGA	Cleavage		1
osa-miRf10090-akr	BjuA002075	3.5	-1.0	1	21	277	297	GAUGAUCUUUAGUCCCGGUUG	::::: . ::::::::.::	UCACCGGAGAUAAAGAUCGUC	Cleavage		1
osa-miRf10121-akr	BjuA047038	3.5	-1.0	1	25	201	225	UCCUUGAGGAGGUACCAUGAGGUAC	: : .::: ::::::::.: :::	UCAGCAUAUGAUACCUCCUUAUGGA	Cleavage		1
osa-miRf10128-akr	BjuB016538	3.5	-1.0	1	22	289	310	GAGUGGCACGGUUCCAAUUUCC	: .:.: ::::::::::. :::	GAGAGUCGGAACCGUGCUCCUC	Cleavage		1
osa-miRf10181-akr	BjuA031302	3.5	-1.0	1	22	757	778	GAAGAUGUAGUUGCUGCUCCCU	: ::::::::::.: ::::: :	AUGGAGCAGCAAUUUCAUCUAC	Cleavage		2
osa-miRf10215-akr	BjuA047038	3.5	-1.0	1	23	201	223	CUUGAGGAGGUAUCAUGAGGUAC	: : .::::::::::::.: :	UCAGCAUAUGAUACCUCCUUAUG	Cleavage		1
osa-miRf10402-akr	BjuA006024	3.5	-1.0	1	24	1106	1129	CUGCACCAUCCGCUUGUGGCUGUG	:: :::: :.::: :::::::.::	CAAAGCCUCGAGCUGAUGGUGUAG	Translation		1
osa-miRf10402-akr	BjuO002133	3.5	-1.0	1	24	1100	1123	CUGCACCAUCCGCUUGUGGCUGUG	:: :::: :.::: :::::::.::	CAAAGCCUCGAGCUGAUGGUGUAG	Translation		1
osa-miRf10449-akr	BjuA029457	3.5	-1.0	1	20	191	209	AGCUGCUCGAGCUUGGCUCG	::: :. :::::::::::::	CGA-CUCAGCUCGAGCAGCU	Cleavage		1
osa-miRf10458-akr	BjuB041699	3.5	-1.0	1	24	912	935	UCGUCGUCAUCGCCAUUGCCGCUG	:: ::::::.::..:.::.	UGUUUGCUAUGGCGGUGGUGGCGG	Cleavage		2
osa-miRf10481-akr	BjuB046696	3.5	-1.0	1	24	255	278	UCGAUGGUGGCGUCGUAGUCCUUG	: ::: :: :::.:::::::::	GACGGAGCACUACGUCACCAUCGA	Cleavage		1
osa-miRf10481-akr	BjuB006374	3.5	-1.0	1	24	57	80	UCGAUGGUGGCGUCGUAGUCCUUG	:::: :: ::.::::.::::	AUCUGACUCCGCCGUCACCGUCGA	Cleavage		1
osa-miRf10528-akr	BjuB042050	3.5	-1.0	1	22	1124	1145	CCAGUCAGGGGCUCGUUGCUGG	:.:.:.::::::.:::..::	ACGGUAGCGAGCCUCUGGUUGC	Cleavage		1
osa-miRf10532-akr	BjuB038543	3.5	-1.0	1	22	93	114	GACUGGUUCGAGAACCAGCGAG	:::: ::::.:::::.: :	CCAGCUGUUUCUUGAACCGGCC	Cleavage		1
osa-miRf10575-akr	BjuB023599	3.5	-1.0	1	22	781	802	GUUGAGGGACCUUGGUGUACUU	: ::.::::.::::...:::..	AUGUGCACCGAGGUUUUUCAGU	Cleavage		1
osa-miRf10662-akr	BjuB016538	3.5	-1.0	1	20	296	315	CGAUGGAGUGGCACUGUUCC	::::: ::::. ::::.:::	GGAACCGUGCUCCUCCGUCG	Cleavage		1
osa-miRf10819-akr	BjuB005843	3.5	-1.0	1	21	136	157	UCUUCCUCUCGUCG-CCGGAGG	: :::: :::.::::::::::	GCACCGGUCGAUGAGAGGAAGA	Cleavage		1
osa-miRf10837-akr	BjuA047038	3.5	-1.0	1	25	201	225	UCCUUGAGGAGGUACCAUGAGGUAC	: : .::: ::::::::.: :::	UCAGCAUAUGAUACCUCCUUAUGGA	Cleavage		1
osa-miRf10840-akr	BjuA010437	3.5	-1.0	1	21	118	138	CUGUUUGGGAAGCUUCUGGCA	: ::::: :::::.:.:: ::	UUCCAGAUGCUUCUCGAAGAG	Cleavage		1
osa-miRf10850-akr	BjuA035826	3.5	-1.0	1	22	667	688	UGCUGGUUCGAGAACCAGCGAG	.::: ::::::::.:.:: :	GCUGCUCGUUCUCGAGCUAGGA	Cleavage		1
osa-miRf10850-akr	BjuB038400	3.5	-1.0	1	22	712	733	UGCUGGUUCGAGAACCAGCGAG	::: ::::::::.:.:: :	GCAGCUCGUUCUCGAGCUAGGA	Cleavage		1
osa-miRf10850-akr	BjuA026586	3.5	-1.0	1	22	598	619	UGCUGGUUCGAGAACCAGCGAG	::: ::::::::.:.:: :	GCAGCUCGUUCUCGAGCUAGGA	Cleavage		1
osa-miRf10853-akr	BjuB021273	3.5	-1.0	1	20	490	509	GUCAUCUCAAUCGGGUCUAA	.::.:::.::::::::..	CAGGAUCCGGUUGAGAUGGU	Cleavage		1
osa-miRf10863-akr	BjuB041699	3.5	-1.0	1	22	275	296	GCGGCUGCGGCUGCAGUUGUGC	.:::: :::::::::: ::	CAGCAACAACAGCCGCAGCAGC	Cleavage		2
osa-miRf10899-akr	BjuB023599	3.5	-1.0	1	20	787	806	ACAAGUUGAAGGACCUUGGG	::.::::..::::..:::	ACCGAGGUUUUUCAGUUUGA	Cleavage		1
osa-miRf10978-akr	BjuB043752	3.5	-1.0	1	20	378	397	CUGCCAAAGGAGAAUUGCCC	:::. ::::::::::::	CAGCAGCUCUCCUUUGGCAC	Cleavage		1
osa-miRf11011-akr	BjuB045319	3.5	-1.0	1	25	496	520	AAGUUCUGGCCAGAACCUCCGGGUA	:::: ::.:::.::::.::	CUGGAGGAGUUUUUGGUCAGAGCUG	Cleavage		1
osa-miRf11024-akr	BjuA036544	3.5	-1.0	1	21	254	274	AGAGCUUCUGAUUCUGGGAGA	::. ::::::::.::::.	AGUCUAAGAAUCAGGAGCUUG	Cleavage		1
osa-miRf11024-akr	BjuA036543	3.5	-1.0	1	21	254	274	AGAGCUUCUGAUUCUGGGAGA	::. ::::::::.::::.	AGUCUAAGAAUCAGGAGCUUG	Cleavage		1
osa-miRf11032-akr	BjuB041251	3.5	-1.0	1	25	219	243	UUCUUGAGGAGGUAUCAUGAGGUAC	: : .:::::.::::::.: :.:	UCAGCAUAUGAUGCCUCCUUAUGGA	Cleavage		1
osa-miRf11032-akr	BjuO010482	3.5	-1.0	1	25	219	243	UUCUUGAGGAGGUAUCAUGAGGUAC	: : .:::::.::::::.: :.:	UCAGCAUAUGAUGCCUCCUUAUGGA	Cleavage		1
osa-miRf11032-akr	BjuB020302	3.5	-1.0	1	25	216	240	UUCUUGAGGAGGUAUCAUGAGGUAC	: : .:::::.::::::.: :.:	UCAGCAUAUGAUGCCUCCUUAUGGA	Cleavage		1
osa-miRf11032-akr	BjuA042006	3.5	-1.0	1	25	210	234	UUCUUGAGGAGGUAUCAUGAGGUAC	: : .:::::.::::::.: :.:	UCAGCCUAUGAUGCCUCCUUAUGGA	Cleavage		1
osa-miRf11032-akr	BjuA018344	3.5	-1.0	1	25	213	237	UUCUUGAGGAGGUAUCAUGAGGUAC	.:::::.::::::.: :.:	UAUGAAUAUGAUGCCUCCUUAUGGA	Cleavage		1
osa-miRf11045-akr	BjuA025542	3.5	-1.0	1	21	92	112	GCGCUCCUCCAUCUUCUUCGA	.:.::.::. :::::::::.	AUGGAGGAGGAGGAGGAGCGU	Translation		1
osa-miRf11063-akr	BjuA047038	3.5	-1.0	1	25	201	225	UCCUUGAGGAGGUACCAUGAGGUAC	: : .::: ::::::::.: :::	UCAGCAUAUGAUACCUCCUUAUGGA	Cleavage		1
osa-miRf11147-akr	BjuA017309	3.5	-1.0	1	21	664	684	CAGAUUCGUUGUACUAGGAGG	: :.::. ::.::::.::.::	CAUUCUGCUAUAACGGAUUUG	Cleavage		1
osa-miRf11192-akr	BjuA002075	3.5	-1.0	1	24	62	84	CGGGACUGAAGAUCAUCUUUAGUC	.::::::::: ::::::::	AUCCCGAGAUGAUCU-CAGUCCCG	Cleavage		1
osa-miRf11192-akr	BjuA033921	3.5	-1.0	1	24	71	93	CGGGACUGAAGAUCAUCUUUAGUC	.::::::::: ::::::::	AUCCCGAGAUGAUCU-CAGUCCCG	Cleavage		1
osa-miRf11299-akr	BjuA031284	3.5	-1.0	1	20	295	314	GUGUAUUCCAUGUCGACGGC	::::::::. ::.::.:.:	UCCGUCGACGCGGGAUGCGC	Translation		1
osa-miRf11299-akr	BjuB015428	3.5	-1.0	1	20	325	344	GUGUAUUCCAUGUCGACGGC	::::::::. ::.::.:.:	UCCGUCGACGCGGGAUGCGC	Translation		1
osa-miRf11299-akr	BjuO010199	3.5	-1.0	1	20	298	317	GUGUAUUCCAUGUCGACGGC	::::::::. ::.::.:.:	UCCGUCGACGCGGGAUGCGC	Translation		1
osa-miRf11371-akr	BjuO010482	3.5	-1.0	1	23	669	691	AUCCAUGGCCGCUCCCAUGGCUG	..:: :::::::.:::::.	GGAUUAUUGGAGCGGUCAUGGGA	Cleavage		1
osa-miRf11399-akr	BjuB005843	3.5	-1.0	1	20	127	146	UCGGCUGGUGUUACCAACCG	::: :::.::::.:.:::	GAGUUAGUAGCACCGGUCGA	Cleavage		1
osa-miRf11417-akr	BjuA047038	3.5	-1.0	1	25	201	225	UCCUUGAGGAGGUACCAUGAGGUAC	: : .::: ::::::::.: :::	UCAGCAUAUGAUACCUCCUUAUGGA	Cleavage		1
osa-miRf11557-akr	BjuA047038	3.5	-1.0	1	25	201	225	UCCUUGAGGAGGUACCAUGAGGUAU	: : .::: ::::::::.: :::	UCAGCAUAUGAUACCUCCUUAUGGA	Cleavage		1
osa-miRf11570-akr	BjuA005478	3.5	-1.0	1	20	3	22	CCUUCUCGCUCUCCACUAGG	:: ::::::::::.:::	UUCAGAGGAGAGCGAGGAGG	Cleavage		1
osa-miRf11573-akr	BjuA047038	3.5	-1.0	1	20	206	225	UCCUUGAGGAGGUACCAUGA	.::: ::::::::.: :::	AUAUGAUACCUCCUUAUGGA	Cleavage		1
osa-miRf11585-akr	BjuA047038	3.5	-1.0	1	25	201	225	UCCUUGAGGAGGUACCAUGAGGUAC	: : .::: ::::::::.: :::	UCAGCAUAUGAUACCUCCUUAUGGA	Cleavage		1
osa-miRf11698-akr	BjuA047038	3.5	-1.0	1	25	201	225	UCCUUGAGGAGGUACCAUGAGGUAC	: : .::: ::::::::.: :::	UCAGCAUAUGAUACCUCCUUAUGGA	Cleavage		1
osa-miRf11711-akr	BjuB041251	3.5	-1.0	1	25	219	243	UCCUUAAGGAGGUACCAUGAGGUAC	: : .::: :.:::::::: :::	UCAGCAUAUGAUGCCUCCUUAUGGA	Cleavage		1
osa-miRf11711-akr	BjuB020302	3.5	-1.0	1	25	216	240	UCCUUAAGGAGGUACCAUGAGGUAC	: : .::: :.:::::::: :::	UCAGCAUAUGAUGCCUCCUUAUGGA	Cleavage		1
osa-miRf11711-akr	BjuO010482	3.5	-1.0	1	25	219	243	UCCUUAAGGAGGUACCAUGAGGUAC	: : .::: :.:::::::: :::	UCAGCAUAUGAUGCCUCCUUAUGGA	Cleavage		1
osa-miRf11711-akr	BjuA042006	3.5	-1.0	1	25	210	234	UCCUUAAGGAGGUACCAUGAGGUAC	: : .::: :.:::::::: :::	UCAGCCUAUGAUGCCUCCUUAUGGA	Cleavage		1
osa-miRf11711-akr	BjuA018344	3.5	-1.0	1	25	213	237	UCCUUAAGGAGGUACCAUGAGGUAC	.::: :.:::::::: :::	UAUGAAUAUGAUGCCUCCUUAUGGA	Cleavage		1
osa-miRf11782-akr	BjuA002075	3.5	-1.0	1	21	274	294	GAUCUUUAGUUCCGGUUGAUA	::. ::::::. ::::::::	GAUUCACCGGAGAUAAAGAUC	Cleavage		1
osa-miRf11786-akr	BjuB029839	3.5	-1.0	1	23	584	606	GACGGAGUGGUACGGUUCCAAUU	:. ::::. :: .::::::::::	AGAUGGAGACGGGCCACUCCGUC	Cleavage		2
osa-miRf11848-akr	BjuA044074	3.5	-1.0	1	20	319	338	GCGAGAUGUUUCUCCCUUCG	::: : :::.::::::::	AGAAAGCAGAGACAUCUCGA	Cleavage		1
osa-miRf11848-akr	BjuO009504	3.5	-1.0	1	20	319	338	GCGAGAUGUUUCUCCCUUCG	::: : :::.::::::::	AGAAAGCAGAGACAUCUCGA	Cleavage		1
osa-miRf11848-akr	BjuB048226	3.5	-1.0	1	20	307	326	GCGAGAUGUUUCUCCCUUCG	::: : :::.::::::::	AGAAAGCAGAGACAUCUCGA	Cleavage		1
osa-miRf11848-akr	BjuA034470	3.5	-1.0	1	20	316	335	GCGAGAUGUUUCUCCCUUCG	::: : :::.::::::::	AGAAAGCAGAGACAUCUCGA	Cleavage		1
osa-miRf11848-akr	BjuA026652	3.5	-1.0	1	20	316	335	GCGAGAUGUUUCUCCCUUCG	::: : :::.::::::::	AGAAAGCAGAGACAUCUCGA	Cleavage		1
osa-miRf12002-akr	BjuB041699	3.5	-1.0	1	20	530	549	GCCUCCAUCGCCAUCGCCAU	.:::.:.:::.:.::::: :	GUGGUGGUGGUGGUGGAGAC	Cleavage		2
osa-miRf12007-akr	BjuB016538	3.5	-1.0	1	24	184	207	CGGCGGCGAUGAUCGUCUCCGUCA	:.::: .::::: ::::::	GCAACGGGACUGUCAUCUCCGCCG	Cleavage		1
osa-miRf12010-akr	BjuO004809	3.5	-1.0	1	21	266	286	UCGCCGUCAACUGCGAGGUCG	:.::::: ::::::::: ::	AGGCCUCGGAGUUGACGGAGA	Cleavage		1
osa-miRf12010-akr	BjuA036326	3.5	-1.0	1	21	266	286	UCGCCGUCAACUGCGAGGUCG	:.::::: ::::::::: ::	AGGCCUCGGAGUUGACGGAGA	Cleavage		1
osa-miRf12010-akr	BjuB042069	3.5	-1.0	1	21	294	314	UCGCCGUCAACUGCGAGGUCG	: .:::: :.:::::.::.:.	CAGCCUCUCGGUUGAUGGUGG	Cleavage		1
osa-miRf12075-akr	BjuA047038	3.5	-1.0	1	25	201	225	UCCUUGAGGAGGUACCAUGAGGUAC	: : .::: ::::::::.: :::	UCAGCAUAUGAUACCUCCUUAUGGA	Cleavage		1
pab-miR3709a	BjuA015073	3.5	-1.0	1	21	896	916	UCAGAUGCUUUAAAUUCCCGA	:.: ::.:::..::::::::	UUGCGAGUUUGGAGCAUCUGC	Cleavage		1
pab-miR3709a	BjuB037545	3.5	-1.0	1	21	914	934	UCAGAUGCUUUAAAUUCCCGA	:.: ::.:::..::::::::	UUGCGAGUUUGGAGCAUCUGC	Cleavage		1
ppe-miR170	BjuA031284	3.5	-1.0	1	21	764	784	UGAUUGAGCCGUGCCAAUAUC	.::: ::.::::::::::	CGUAUCAUCAUGGCUCAAUCA	Cleavage		1
ppe-miR170	BjuO010199	3.5	-1.0	1	21	764	784	UGAUUGAGCCGUGCCAAUAUC	::: ::.::::::::::	CCUAUCAUCAUGGCUCAAUCA	Cleavage		1
ppe-miR171	BjuA031284	3.5	-1.0	1	21	764	784	UGAUUGAGCCGUGCCAAUAUC	.::: ::.::::::::::	CGUAUCAUCAUGGCUCAAUCA	Cleavage		1
ppe-miR171	BjuO010199	3.5	-1.0	1	21	764	784	UGAUUGAGCCGUGCCAAUAUC	::: ::.::::::::::	CCUAUCAUCAUGGCUCAAUCA	Cleavage		1
ppl-miR399b	BjuB043752	3.5	-1.0	1	20	377	396	UGCCAAAGGAGAGUUUCCCU	: :.:::::::::::::	UCAGCAGCUCUCCUUUGGCA	Cleavage		1
ppt-miR1046-5p	BjuA033921	3.5	-1.0	1	20	651	670	UGGAUUUCAUAUUUUUCACG	:::::.: :::::: ::::	AGUGAAGACUAUGAACUCCA	Cleavage		1
ppt-miR1046-5p	BjuA002075	3.5	-1.0	1	20	549	568	UGGAUUUCAUAUUUUUCACG	:: ::.:.:::::: ::::	AGUCAAGAGUAUGAACUCCA	Cleavage		1
ppt-miR1046-5p	BjuB006877	3.5	-1.0	1	20	603	622	UGGAUUUCAUAUUUUUCACG	:: ::.:.:::::: ::::	AGUCAAGAGUAUGAAUUCCA	Cleavage		1
ppt-miR1064-3p	BjuO000631	3.5	-1.0	1	21	132	152	GGGUGAUUAUUCUCAGAGUUC	: : ::::::::.::::..:	CAUCCCUGAGAAUGAUCAUUC	Cleavage		1
ppt-miR1211	BjuO000631	3.5	-1.0	1	21	161	181	UGCAUGACCGUCUCUUCCUGC	::: :::::.::::::::..	GCAACAAGAGGCGGUCAUGUG	Cleavage		1
ppt-miR414	BjuB028919	3.5	-1.0	1	21	234	254	UCAUCCUCAUCAUCCUCGUCC	:: :: ::::::::::: ::	AGAAGAAGAUGAUGAGGAGGA	Cleavage		1
ppt-miR414	BjuB046236	3.5	-1.0	1	21	288	308	UCAUCCUCAUCAUCCUCGUCC	..: ::::::::: :::::	CCGUGCGGAUGAUGAAGAUGA	Cleavage		1
pta-miR166c	BjuA029457	3.5	-1.0	1	21	749	769	CCGGACCAGGCUUCAUCCCAG	.:::::::.:: :::::: ::	UUGGGAUGGAGGCUGGUCAGG	Translation		1
ptc-miR171e	BjuA031284	3.5	-1.0	1	21	764	784	UGAUUGAGCCGUGCCAAUAUC	.::: ::.::::::::::	CGUAUCAUCAUGGCUCAAUCA	Cleavage		1
ptc-miR171e	BjuO010199	3.5	-1.0	1	21	764	784	UGAUUGAGCCGUGCCAAUAUC	::: ::.::::::::::	CCUAUCAUCAUGGCUCAAUCA	Cleavage		1
ptc-miR171f	BjuA031284	3.5	-1.0	1	21	764	784	UGAUUGAGCCGUGCCAAUAUC	.::: ::.::::::::::	CGUAUCAUCAUGGCUCAAUCA	Cleavage		1
ptc-miR171f	BjuO010199	3.5	-1.0	1	21	764	784	UGAUUGAGCCGUGCCAAUAUC	::: ::.::::::::::	CCUAUCAUCAUGGCUCAAUCA	Cleavage		1
ptc-miR171g	BjuA031284	3.5	-1.0	1	21	764	784	UGAUUGAGCCGUGCCAAUAUC	.::: ::.::::::::::	CGUAUCAUCAUGGCUCAAUCA	Cleavage		1
ptc-miR171g	BjuO010199	3.5	-1.0	1	21	764	784	UGAUUGAGCCGUGCCAAUAUC	::: ::.::::::::::	CCUAUCAUCAUGGCUCAAUCA	Cleavage		1
ptc-miR171h	BjuA031284	3.5	-1.0	1	21	764	784	UGAUUGAGCCGUGCCAAUAUC	.::: ::.::::::::::	CGUAUCAUCAUGGCUCAAUCA	Cleavage		1
ptc-miR171h	BjuO010199	3.5	-1.0	1	21	764	784	UGAUUGAGCCGUGCCAAUAUC	::: ::.::::::::::	CCUAUCAUCAUGGCUCAAUCA	Cleavage		1
ptc-miR171i	BjuA031284	3.5	-1.0	1	21	764	784	UGAUUGAGCCGUGCCAAUAUC	.::: ::.::::::::::	CGUAUCAUCAUGGCUCAAUCA	Cleavage		1
ptc-miR171i	BjuO010199	3.5	-1.0	1	21	764	784	UGAUUGAGCCGUGCCAAUAUC	::: ::.::::::::::	CCUAUCAUCAUGGCUCAAUCA	Cleavage		1
ptc-miR397c	BjuB032115	3.5	-1.0	1	21	246	266	UCAUUGAGUGGAGCUUUGAUG	: :::.::::: .::..::::	CCUCAGAGCUCAGCUUGAUGA	Translation		1
ptc-miR397c	BjuB038364	3.5	-1.0	1	21	261	281	UCAUUGAGUGGAGCUUUGAUG	:.:.::::: .:::.::::	UCUUAGAGCUCAGCUCGAUGA	Translation		1
ptc-miR399h	BjuB043752	3.5	-1.0	1	21	376	396	UGCCAAAGGAGAGUUUCCCUG	: :.:::::::::::::	UUCAGCAGCUCUCCUUUGGCA	Cleavage		1
ptc-miR399k	BjuB049020	3.5	-1.0	1	21	364	384	UGCCAAAGGAGAUUUGCUCAC	::::::. :::::: :::::	UUGAGCAGCUCUCCUCUGGCA	Cleavage		1
ptc-miR399l	BjuB043752	3.5	-1.0	1	21	376	396	CGCCAAAGGAGAGUUGCCCUC	:::.::::::::::::	UUCAGCAGCUCUCCUUUGGCA	Cleavage		1
ptc-miR474b	BjuB013140	3.5	-1.0	1	24	322	345	CAAAAGUUGUUGGGUUUGGCUGGG	::: ::: ::::::.:::::	CGAAGCGAAAACCAACAGCUUUUA	Cleavage		1
ptc-miR474c	BjuA041305	3.5	-1.0	1	24	322	345	CAAAAGCUGUUGGGUUUGGCUGGG	::: :.: ::::::::::::	AGAAGCGAGAACCAACAGCUUUUA	Cleavage		1
ptc-miR477a	BjuA033921	3.5	-1.0	1	21	475	495	AUCUCCCUCAGAGGCUUCCAA	::.:: :::::. ::::::	AAGGGAGACUCUGGAGGAGAU	Cleavage		1
ptc-miR477b	BjuA033921	3.5	-1.0	1	21	475	495	AUCUCCCUCAGAGGCUUCCAA	::.:: :::::. ::::::	AAGGGAGACUCUGGAGGAGAU	Cleavage		1
ptc-miRf10034-akr	BjuO002525	3.5	-1.0	1	23	449	471	GAUUUCGGACCAGGCUUCAUUCC	.::::.:..:::::.::.::	UUGAUGAGGUUUGGUCUGAGAUA	Cleavage		1
ptc-miRf10053-akr	BjuB025396	3.5	-1.0	1	22	651	672	CUGUAGUAGUUGCUGCUGCUGC	::::::::::::.: :: ::::	GCAGCAGCAGCAGCCACAACAG	Cleavage		1
ptc-miRf10060-akr	BjuA031284	3.5	-1.0	1	24	762	785	UUGAUUGAGCCGUGCCAAUAUCAC	.::: ::.:::::::::::	ACCGUAUCAUCAUGGCUCAAUCAA	Cleavage		1
ptc-miRf10060-akr	BjuO010199	3.5	-1.0	1	24	762	785	UUGAUUGAGCCGUGCCAAUAUCAC	::: ::.:::::::::::	ACCCUAUCAUCAUGGCUCAAUCAA	Cleavage		1
ptc-miRf10139-akr	BjuB027759	3.5	-1.0	1	21	172	192	GGAAAGUGUUUUCCGUUGACC	:::: :::.::..:::::	AAUCAAAGGAGAAUGCUUUCA	Cleavage		1
ptc-miRf10226-akr	BjuA009096	3.5	-1.0	1	23	29	51	UCCUUUGGGGAGAUGGAGAGCUU	:.:: ::::...:.:::::	AUUAUUUCAAUCUUUUCGAAGGA	Cleavage		1
ptc-miRf10231-akr	BjuB027759	3.5	-1.0	1	21	172	192	GGAAAGUGUUUUCCGUUGACC	:::: :::.::..:::::	AAUCAAAGGAGAAUGCUUUCA	Cleavage		1
ptc-miRf10285-akr	BjuO011409	3.5	-1.0	1	20	423	442	GACCCAAGGGAGUUGGGUUU	:::: :::::.: :::::.	UAACCAAACUCUCAUGGGUU	Cleavage		1
ptc-miRf10287-akr	BjuA028313	3.5	-1.0	1	20	743	762	UUGCUCUCUCUGCUCCAUAG	:::::::.:::: :::.:	UGAUGGAGCGGAGACAGCGA	Cleavage		1
ptc-miRf10295-akr	BjuO010482	3.5	-1.0	1	25	622	646	GUGGGUCUGGCACGCAUGUCAAACC	::: :.:: ::::.:::::	UCGGCUACAGGUGUUCCAGGCCCAC	Translation		1
ptc-miRf10318-akr	BjuB027759	3.5	-1.0	1	20	172	191	GAAAGUGUUUUCCGUUGACC	:::: :::.::..:::::	AAUCAAAGGAGAAUGCUUUC	Cleavage		1
ptc-miRf10334-akr	BjuB045228	3.5	-1.0	1	20	355	374	GAUUCUGGACUGGGCAGCGA	: ::: :..:::::::.::	CCUCUGACUGGUCCAGAGUC	Cleavage		1
ptc-miRf10350-akr	BjuA017309	3.5	-1.0	1	21	1739	1759	UUCCAUCGGUAAUUCCGUCGG	.::.:::. ::.::::::.:	GUGAUGGAGAUAUCGAUGGGA	Cleavage		1
ptc-miRf10350-akr	BjuB042050	3.5	-1.0	1	21	1772	1792	UUCCAUCGGUAAUUCCGUCGG	.::.:::. ::.::::::.:	GUGAUGGAGAUAUCGAUGGGA	Cleavage		1
ptc-miRf10369-akr	BjuA014103	3.5	-1.0	1	22	355	376	CCGAUUCUGGACUGGGCAGCGA	: :::.:..:::::::.:: :	ACUCUGUCUGGUCCAGAGUCUG	Cleavage		1
ptc-miRf10369-akr	BjuB038364	3.5	-1.0	1	22	355	376	CCGAUUCUGGACUGGGCAGCGA	: :::.:..:::::::.:: :	ACUCUGUCUGGUCCAGAGUCUG	Cleavage		1
ptc-miRf10403-akr	BjuA014103	3.5	-1.0	1	20	357	376	CCGAUUCUGGACUGGGCAGC	:::.:..:::::::.:: :	UCUGUCUGGUCCAGAGUCUG	Cleavage		1
ptc-miRf10403-akr	BjuB038364	3.5	-1.0	1	20	357	376	CCGAUUCUGGACUGGGCAGC	:::.:..:::::::.:: :	UCUGUCUGGUCCAGAGUCUG	Cleavage		1
ptc-miRf10441-akr	BjuA026586	3.5	-1.0	1	22	358	379	CUAAUCUAGUACCAGCACCAGU	:::::: ::::.::.: ::::	CCUGGUGGUGGUGCUGGUUUAG	Cleavage		1
ptc-miRf10456-akr	BjuA044794	3.5	-1.0	1	21	16	36	GUUGUUGAGUCUUGGGGUACA	:: :.:::: ::.::::::	GAUAGCUCAAGUCUUAACAAC	Translation		1
ptc-miRf10456-akr	BjuB035721	3.5	-1.0	1	21	16	36	GUUGUUGAGUCUUGGGGUACA	:: :.:::: ::.::::::	GAUAGCUCAAGUCUUAACAAC	Translation		1
ptc-miRf10456-akr	BjuB013140	3.5	-1.0	1	21	16	36	GUUGUUGAGUCUUGGGGUACA	:: :.:::: ::.::::::	GAUAGCUCAAGUCUUAACAAC	Translation		1
ptc-miRf10476-akr	BjuB020783	3.5	-1.0	1	20	339	358	AAAGUUGGUUUUUCAUGGUG	.:..:::.::.:::::::	AGCUGUGAGAAGCCAACUUA	Cleavage		1
ptc-miRf10514-akr	BjuO002525	3.5	-1.0	1	20	449	468	CUCGGACCAGGCUUCAUUCC	.::::.:..:::::.:::	UUGAUGAGGUUUGGUCUGAG	Cleavage		1
ptc-miRf10586-akr	BjuB042050	3.5	-1.0	1	22	293	314	GAUUUCUGAGUCGGCAGCGACU	::.::.:: :::::..:::	CUCCGUUGUCGUCUCAGGGAUC	Translation		1
ptc-miRf10602-akr	BjuA014675	3.5	-1.0	1	20	376	395	GGUUUUGAACCAGAAACCGG	::::: ::::::.:..::	ACGGUUACUGGUUUAGGACA	Cleavage		1
ptc-miRf10636-akr	BjuA002075	3.5	-1.0	1	25	1679	1703	CCGGAAAGUGAUUUCCGGGAAACCA	:: ::::::::::::: :	CCUCAAACCCGAAAUCACUUUCCCG	Cleavage		1
ptc-miRf10636-akr	BjuA033921	3.5	-1.0	1	25	1787	1811	CCGGAAAGUGAUUUCCGGGAAACCA	:: ::::::::::::: :	CCUCAAACCCGAAAUCACUUUCCAG	Cleavage		1
ptc-miRf10665-akr	BjuB027759	3.5	-1.0	1	21	172	192	GGAAAGUGUUUUCCGUUGACC	:::: :::.::..:::::	AAUCAAAGGAGAAUGCUUUCA	Cleavage		1
ptc-miRf10701-akr	BjuB027759	3.5	-1.0	1	21	172	192	GGAAAGUGUUUUCCGUUGACC	:::: :::.::..:::::	AAUCAAAGGAGAAUGCUUUCA	Cleavage		1
ptc-miRf10719-akr	BjuA014103	3.5	-1.0	1	20	357	376	CCGAUUCUGGACUGGGCAGC	:::.:..:::::::.:: :	UCUGUCUGGUCCAGAGUCUG	Cleavage		1
ptc-miRf10719-akr	BjuB038364	3.5	-1.0	1	20	357	376	CCGAUUCUGGACUGGGCAGC	:::.:..:::::::.:: :	UCUGUCUGGUCCAGAGUCUG	Cleavage		1
ptc-miRf10800-akr	BjuA014103	3.5	-1.0	1	20	357	376	CCGAUUCUGGACUGGGCAGC	:::.:..:::::::.:: :	UCUGUCUGGUCCAGAGUCUG	Cleavage		1
ptc-miRf10800-akr	BjuB038364	3.5	-1.0	1	20	357	376	CCGAUUCUGGACUGGGCAGC	:::.:..:::::::.:: :	UCUGUCUGGUCCAGAGUCUG	Cleavage		1
ptc-miRf10951-akr	BjuA044074	3.5	-1.0	1	23	379	401	UUUGGCUUGGCAAUCAGACCCAA	:::: :::: .::::.:::	CACUGUCUUAUUGAUAAGCUAAA	Translation		1
ptc-miRf10951-akr	BjuO009504	3.5	-1.0	1	23	379	401	UUUGGCUUGGCAAUCAGACCCAA	:::: :::: .::::.:::	CACUGUCUUAUUGAUAAGCUAAA	Translation		1
ptc-miRf10957-akr	BjuB025396	3.5	-1.0	1	22	651	672	CUGUAGUAGUUGCUGCUGCUGU	.:::::::::::.: :: ::::	GCAGCAGCAGCAGCCACAACAG	Cleavage		1
ptc-miRf10957-akr	BjuO002525	3.5	-1.0	1	22	699	720	CUGUAGUAGUUGCUGCUGCUGU	::::::::::: .:::.:	UACGCAGCAGCAACAGCUAUAC	Cleavage		1
ptc-miRf10978-akr	BjuB016538	3.5	-1.0	1	22	617	638	UUUCUUCCAUCAGGCCCUUCUA	:::: :.:::::::.::.:	ACGAAGAUCUUGAUGGAGGAGA	Cleavage		1
ptc-miRf11025-akr	BjuB046419	3.5	-1.0	1	20	213	232	CUUUAUCUGCAUUUGCACCU	::::: ::::: :::..::	UGGUGCUAAUGCUGAUGGAG	Cleavage		1
ptc-miRf11062-akr	BjuO010363	3.5	-1.0	1	20	1889	1908	GGUCACAUGAUGAUCAGCUU	.:::: ::::: :::::::	GAGCUCCUCAUCUUGUGACC	Cleavage		1
ptc-miRf11062-akr	BjuB042050	3.5	-1.0	1	20	1889	1908	GGUCACAUGAUGAUCAGCUU	.:::: ::::: :::::::	GAGCUCCUCAUCUUGUGACC	Cleavage		1
ptc-miRf11071-akr	BjuA002075	3.5	-1.0	1	20	793	812	ACGGCUUUCUUGAGCUUCCA	: :::::::::::.:..:	AGCAAGCUCAAGAAGGUUGC	Cleavage		1
ptc-miRf11071-akr	BjuB006877	3.5	-1.0	1	20	865	884	ACGGCUUUCUUGAGCUUCCA	: :::::::::::.:..:	AGCAAGCUCAAGAAGGUUGC	Cleavage		1
ptc-miRf11073-akr	BjuB027759	3.5	-1.0	1	23	170	192	GGAAAGUGUUUUCCGUUGACCAA	:::: :::.::..:::::	GGAAUCAAAGGAGAAUGCUUUCA	Cleavage		1
ptc-miRf11203-akr	BjuB042240	3.5	-1.0	1	20	886	905	GAUGAUGCUGCAACAGCAGC	:.: ::::::::::: :.::	GUUACUGUUGCAGCAACGUC	Cleavage		1
ptc-miRf11234-akr	BjuA001111	3.5	-1.0	1	21	256	276	GUUGGAUGCGGUCGCGUCCAG	: ::: : :::: ::::::::	CCGGAAGAGACCUCAUCCAAC	Cleavage		1
ptc-miRf11235-akr	BjuA001111	3.5	-1.0	1	21	256	276	GUUGGAUGCGGUCGCGUCCAG	: ::: : :::: ::::::::	CCGGAAGAGACCUCAUCCAAC	Cleavage		1
ptc-miRf11280-akr	BjuB042050	3.5	-1.0	1	21	719	739	GAGGGAAUAUUUCCGUCGGUA	::::.::.:::.: .::::	CUCCGAUGGGAAUGUAUCCUC	Cleavage		1
ptc-miRf11294-akr	BjuB037744	3.5	-1.0	1	20	389	408	AACUCUCUCCCUCAACUGCU	:::: ::: :::::::::	CGCAGCUGAAGGAGAGAGUC	Translation		1
ptc-miRf11315-akr	BjuB043752	3.5	-1.0	1	20	467	486	CAACUUAGAGUUGGGGGUGG	..:::::::::::::: ::	UUACCCCCAACUCUAAUCUG	Cleavage		1
ptc-miRf11395-akr	BjuA042006	3.5	-1.0	1	20	495	514	CGGAGUGGGCUACAUGAGCU	:::: :::::::..::::.	AGCUAAUGUAGCUUACUCUA	Cleavage		1
ptc-miRf11484-akr	BjuB027759	3.5	-1.0	1	21	172	192	GGAAAGUGUUUUCCGUUGACC	:::: :::.::..:::::	AAUCAAAGGAGAAUGCUUUCA	Cleavage		1
ptc-miRf11494-akr	BjuB046419	3.5	-1.0	1	22	940	961	GCAGCUGCUUGAGCAGCAGCUG	:: :: :::: :::::::::	GCGCAGCAGCUCCAGCAGCUGC	Translation		1
ptc-miRf11538-akr	BjuB042050	3.5	-1.0	1	21	719	739	GAGGGAAUAUUUCCGUCGGUA	::::.::.:::.: .::::	CUCCGAUGGGAAUGUAUCCUC	Cleavage		1
ptc-miRf11564-akr	BjuB042050	3.5	-1.0	1	21	719	739	GAGGGAAUAUUUCCGUCGGUA	::::.::.:::.: .::::	CUCCGAUGGGAAUGUAUCCUC	Cleavage		1
ptc-miRf11566-akr	BjuA014273	3.5	-1.0	1	20	391	410	UUUCGGUUCGGUUCGGUUCA	:.:. :::.:::::::..:	AGGAUGGAAUCGAACCGGGA	Cleavage		1
ptc-miRf11566-akr	BjuB038543	3.5	-1.0	1	20	391	410	UUUCGGUUCGGUUCGGUUCA	:.:. :::.:::::::..:	AGGAUGGAAUCGAACCGGGA	Cleavage		1
ptc-miRf11647-akr	BjuB015072	3.5	-1.0	1	22	515	536	CUUGGGUCCUUUGUAGGACCCA	:: .:::::: ::.:::::	CUUGUAUUACAAAUGAUCCAAG	Cleavage		1
ptc-miRf11647-akr	BjuA041305	3.5	-1.0	1	22	527	548	CUUGGGUCCUUUGUAGGACCCA	:: .:::::: ::.:::::	CUUGUAUUACAAAUGAUCCAAG	Cleavage		1
ptc-miRf11694-akr	BjuA037531	3.5	-1.0	1	21	296	316	ACAUGGUCUUCUCCUUCUCCU	:::::: :::::..::::	GAGAGAAGAAGAAGGUCAUGA	Cleavage		1
ptc-miRf11733-akr	BjuA014273	3.5	-1.0	1	20	391	410	UUUCGGUUCGGUUCGGUUCA	:.:. :::.:::::::..:	AGGAUGGAAUCGAACCGGGA	Cleavage		1
ptc-miRf11733-akr	BjuB038543	3.5	-1.0	1	20	391	410	UUUCGGUUCGGUUCGGUUCA	:.:. :::.:::::::..:	AGGAUGGAAUCGAACCGGGA	Cleavage		1
ptc-miRf11768-akr	BjuB042050	3.5	-1.0	1	21	719	739	GAGGGAAUAUUUCCGUCGGUA	::::.::.:::.: .::::	CUCCGAUGGGAAUGUAUCCUC	Cleavage		1
ptc-miRf11818-akr	BjuA018972	3.5	-1.0	1	20	1034	1053	UGCUGGAUCUUCUACCACUA	::::::.:: :.:::::..	GAGUGGUGGAUGGUCCAGUG	Translation		1
ptc-miRf11865-akr	BjuB042050	3.5	-1.0	1	21	719	739	GAGGGAAUAUUUCCGUCGGUA	::::.::.:::.: .::::	CUCCGAUGGGAAUGUAUCCUC	Cleavage		1
ptc-miRf11879-akr	BjuA002075	3.5	-1.0	1	21	1623	1643	CUUGGGUCUAGCAACUUUGCC	::. :::::: ::.:::::	CUCAGUGUUGCUUGAUCCAAG	Cleavage		1
ptc-miRf11879-akr	BjuA033921	3.5	-1.0	1	21	1731	1751	CUUGGGUCUAGCAACUUUGCC	::. :::::: ::.:::::	UUCAGUGUUGCUUGAUCCAAG	Cleavage		1
ptc-miRf11879-akr	BjuB006877	3.5	-1.0	1	21	1728	1748	CUUGGGUCUAGCAACUUUGCC	::. :::::: ::.:::::	UUCAGUGUUGCUUGAUCCAAG	Cleavage		1
ptc-miRf11899-akr	BjuB007813	3.5	-1.0	1	24	1222	1247	GCUGCCGAUUCAGA--AAUCAGCAGC	.: :::::: :.:::::.::::::	AUUACUGAUUCUUUUGAAUUGGCAGC	Cleavage		1
ptc-miRf12169-akr	BjuB027759	3.5	-1.0	1	21	172	192	GGAAAGUGUUUUCCGUUGACC	:::: :::.::..:::::	AAUCAAAGGAGAAUGCUUUCA	Cleavage		1
ptc-miRf12214-akr	BjuB038543	3.5	-1.0	1	20	391	410	UUUCGGUUCGGUUCGGUUCA	:.:. :::.:::::::..:	AGGAUGGAAUCGAACCGGGA	Cleavage		1
ptc-miRf12214-akr	BjuA014273	3.5	-1.0	1	20	391	410	UUUCGGUUCGGUUCGGUUCA	:.:. :::.:::::::..:	AGGAUGGAAUCGAACCGGGA	Cleavage		1
ptc-miRf12337-akr	BjuB046419	3.5	-1.0	1	22	940	961	GCAGCUGCUUGAGCAGCAGCUG	:: :: :::: :::::::::	GCGCAGCAGCUCCAGCAGCUGC	Translation		1
ptc-miRf12386-akr	BjuB023599	3.5	-1.0	1	21	937	957	GAUGCUGAGCUCGCGUGCCUG	::::. .::::::: ::::	GUGGCAUCUGAGCUCAACAUC	Cleavage		1
ptc-miRf12387-akr	BjuA018972	3.5	-1.0	1	20	749	768	UUCUGGAGACAUGUCUUAGA	:.:: :.:.:::.:::::.:	UUUACGGCGUGUUUCCAGGA	Cleavage		1
ptc-miRf12424-akr	BjuB016538	3.5	-1.0	1	22	617	638	UUUCUUCCAUCAGGCCCUUCUA	:::: :.:::::::.::.:	ACGAAGAUCUUGAUGGAGGAGA	Cleavage		1
ptc-miRf12440-akr	BjuO010363	3.5	-1.0	1	20	225	244	AGAUUCAAGAGCCUUGGGUC	: :: :::::::: ::::::	GUCCGAAGGCUCUGGAAUCU	Cleavage		2
ptc-miRf12484-akr	BjuA014273	3.5	-1.0	1	20	391	410	UUUCGGUUCGGUUCGGUUCA	:.:. :::.:::::::..:	AGGAUGGAAUCGAACCGGGA	Cleavage		1
ptc-miRf12484-akr	BjuB038543	3.5	-1.0	1	20	391	410	UUUCGGUUCGGUUCGGUUCA	:.:. :::.:::::::..:	AGGAUGGAAUCGAACCGGGA	Cleavage		1
rco-miR171c	BjuA031284	3.5	-1.0	1	21	764	784	UGAUUGAGCCGUGCCAAUAUC	.::: ::.::::::::::	CGUAUCAUCAUGGCUCAAUCA	Cleavage		1
rco-miR171c	BjuO010199	3.5	-1.0	1	21	764	784	UGAUUGAGCCGUGCCAAUAUC	::: ::.::::::::::	CCUAUCAUCAUGGCUCAAUCA	Cleavage		1
rco-miR171d	BjuA031284	3.5	-1.0	1	21	764	784	UGAUUGAGCCGUGCCAAUAUC	.::: ::.::::::::::	CGUAUCAUCAUGGCUCAAUCA	Cleavage		1
rco-miR171d	BjuO010199	3.5	-1.0	1	21	764	784	UGAUUGAGCCGUGCCAAUAUC	::: ::.::::::::::	CCUAUCAUCAUGGCUCAAUCA	Cleavage		1
rco-miR171e	BjuA031284	3.5	-1.0	1	21	764	784	UGAUUGAGCCGUGCCAAUAUC	.::: ::.::::::::::	CGUAUCAUCAUGGCUCAAUCA	Cleavage		1
rco-miR171e	BjuO010199	3.5	-1.0	1	21	764	784	UGAUUGAGCCGUGCCAAUAUC	::: ::.::::::::::	CCUAUCAUCAUGGCUCAAUCA	Cleavage		1
rco-miR171f	BjuA031284	3.5	-1.0	1	21	764	784	UGAUUGAGCCGUGCCAAUAUC	.::: ::.::::::::::	CGUAUCAUCAUGGCUCAAUCA	Cleavage		1
rco-miR171f	BjuO010199	3.5	-1.0	1	21	764	784	UGAUUGAGCCGUGCCAAUAUC	::: ::.::::::::::	CCUAUCAUCAUGGCUCAAUCA	Cleavage		1
rco-miR399f	BjuB049020	3.5	-1.0	1	21	364	384	UGCCAAAGGAGAUUUGCUCAC	::::::. :::::: :::::	UUGAGCAGCUCUCCUCUGGCA	Cleavage		1
sbi-miR164c	BjuA014686	3.5	-1.0	1	21	1018	1038	UGGAGAAGCAGGACACGUGAG	::: : :::: ::::::::	GCCACCUUUCCUACUUCUCCA	Cleavage		1
sbi-miR171a	BjuA031284	3.5	-1.0	1	21	764	784	UGAUUGAGCCGUGCCAAUAUC	.::: ::.::::::::::	CGUAUCAUCAUGGCUCAAUCA	Cleavage		1
sbi-miR171a	BjuO010199	3.5	-1.0	1	21	764	784	UGAUUGAGCCGUGCCAAUAUC	::: ::.::::::::::	CCUAUCAUCAUGGCUCAAUCA	Cleavage		1
sbi-miR171b	BjuA031284	3.5	-1.0	1	21	764	784	UGAUUGAGCCGUGCCAAUAUC	.::: ::.::::::::::	CGUAUCAUCAUGGCUCAAUCA	Cleavage		1
sbi-miR171b	BjuO010199	3.5	-1.0	1	21	764	784	UGAUUGAGCCGUGCCAAUAUC	::: ::.::::::::::	CCUAUCAUCAUGGCUCAAUCA	Cleavage		1
sbi-miR171d	BjuA031284	3.5	-1.0	1	21	764	784	UGAUUGAGCCGUGCCAAUAUC	.::: ::.::::::::::	CGUAUCAUCAUGGCUCAAUCA	Cleavage		1
sbi-miR171d	BjuO010199	3.5	-1.0	1	21	764	784	UGAUUGAGCCGUGCCAAUAUC	::: ::.::::::::::	CCUAUCAUCAUGGCUCAAUCA	Cleavage		1
sbi-miR171i	BjuA031284	3.5	-1.0	1	21	764	784	UGAUUGAGCCGUGCCAAUAUC	.::: ::.::::::::::	CGUAUCAUCAUGGCUCAAUCA	Cleavage		1
sbi-miR171i	BjuO010199	3.5	-1.0	1	21	764	784	UGAUUGAGCCGUGCCAAUAUC	::: ::.::::::::::	CCUAUCAUCAUGGCUCAAUCA	Cleavage		1
sbi-miR171k	BjuA031284	3.5	-1.0	1	21	764	784	UGAUUGAGCCGUGCCAAUAUC	.::: ::.::::::::::	CGUAUCAUCAUGGCUCAAUCA	Cleavage		1
sbi-miR171k	BjuO010199	3.5	-1.0	1	21	764	784	UGAUUGAGCCGUGCCAAUAUC	::: ::.::::::::::	CCUAUCAUCAUGGCUCAAUCA	Cleavage		1
sbi-miR396d	BjuA014675	3.5	-1.0	1	22	561	582	CUCCACAGGCUUUCUUGAACUG	::::.:..:: .:::::::	GGCUUCAGGGGAGGUUGUGGAG	Cleavage		1
sit-miR119-npr	BjuB028919	3.5	-1.0	1	21	1405	1425	CGGUCGUGGGAUGACGCGGUA	: :.::::: :.::::::::	UCCUGCGUCCUUCCACGACCA	Cleavage		1
sit-miR119-npr	BjuA014686	3.5	-1.0	1	21	1267	1287	CGGUCGUGGGAUGACGCGGUA	: :.::::: :.::::::::	UCCUGCGUCCUUCCACGACCA	Cleavage		1
sit-miR126-npr	BjuA003230	3.5	-1.0	1	21	431	451	CCGGUGUCAUUUCCCCUGAAC	:..:::::.::::: :.::	CGUUGGGGGAGAUGACUCUGG	Cleavage		1
sit-miR126-npr	BjuB038400	3.5	-1.0	1	21	359	379	CCGGUGUCAUUUCCCCUGAAC	:..:::::::::::.:. :	CCUUGGGGGAAAUGACGCUUG	Cleavage		1
sit-miR132-npr	BjuA031472	3.5	-1.0	1	21	961	981	AUUUGGAUGUGAUUUUGGUGA	:::: ::::: :::::::	CAACCACAAUCAAAUCCAAAC	Cleavage		1
sit-miR158-1-npr	BjuA033921	3.5	-1.0	1	21	234	253	AGAUCGGCACCGGAGGGCUGA	::::: :::::: ::::::	GGAGCCC-CCGGUGGCGAUCU	Cleavage		1
sit-miR158-2-npr	BjuA033921	3.5	-1.0	1	21	234	253	AGAUCGGCACCGGAGGGCUGA	::::: :::::: ::::::	GGAGCCC-CCGGUGGCGAUCU	Cleavage		1
sit-miR164c	BjuA014686	3.5	-1.0	1	21	1018	1038	UGGAGAAGCAGGACACGUGAG	::: : :::: ::::::::	GCCACCUUUCCUACUUCUCCA	Cleavage		1
sit-miR166b-1	BjuB041699	3.5	-1.0	1	21	485	505	UCUCGGACCAGGCUUCAUUCC	.: ::.:..:::::.::::	UUGAAGAGGUUUGGUCUGAGA	Cleavage		1
sit-miR166b-1	BjuA018972	3.5	-1.0	1	21	479	499	UCUCGGACCAGGCUUCAUUCC	.: ::.:..:::::.::::	UUGAAGAGGUUUGGUCUGAGA	Cleavage		1
sit-miR166b-1	BjuA028313	3.5	-1.0	1	21	335	355	UCUCGGACCAGGCUUCAUUCC	.: ::::..::::..::::	UCGAGGAAGUUUGGUUUGAGA	Cleavage		1
sit-miR166b-2	BjuB041699	3.5	-1.0	1	21	485	505	UCUCGGACCAGGCUUCAUUCC	.: ::.:..:::::.::::	UUGAAGAGGUUUGGUCUGAGA	Cleavage		1
sit-miR166b-2	BjuA018972	3.5	-1.0	1	21	479	499	UCUCGGACCAGGCUUCAUUCC	.: ::.:..:::::.::::	UUGAAGAGGUUUGGUCUGAGA	Cleavage		1
sit-miR166b-2	BjuA028313	3.5	-1.0	1	21	335	355	UCUCGGACCAGGCUUCAUUCC	.: ::::..::::..::::	UCGAGGAAGUUUGGUUUGAGA	Cleavage		1
sit-miR166b-3	BjuB041699	3.5	-1.0	1	21	485	505	UCUCGGACCAGGCUUCAUUCC	.: ::.:..:::::.::::	UUGAAGAGGUUUGGUCUGAGA	Cleavage		1
sit-miR166b-3	BjuA018972	3.5	-1.0	1	21	479	499	UCUCGGACCAGGCUUCAUUCC	.: ::.:..:::::.::::	UUGAAGAGGUUUGGUCUGAGA	Cleavage		1
sit-miR166b-3	BjuA028313	3.5	-1.0	1	21	335	355	UCUCGGACCAGGCUUCAUUCC	.: ::::..::::..::::	UCGAGGAAGUUUGGUUUGAGA	Cleavage		1
sit-miR171b-1	BjuA031284	3.5	-1.0	1	21	764	784	UGAUUGAGCCGUGCCAAUAUC	.::: ::.::::::::::	CGUAUCAUCAUGGCUCAAUCA	Cleavage		1
sit-miR171b-1	BjuO010199	3.5	-1.0	1	21	764	784	UGAUUGAGCCGUGCCAAUAUC	::: ::.::::::::::	CCUAUCAUCAUGGCUCAAUCA	Cleavage		1
sit-miR171b-2	BjuA031284	3.5	-1.0	1	21	764	784	UGAUUGAGCCGUGCCAAUAUC	.::: ::.::::::::::	CGUAUCAUCAUGGCUCAAUCA	Cleavage		1
sit-miR171b-2	BjuO010199	3.5	-1.0	1	21	764	784	UGAUUGAGCCGUGCCAAUAUC	::: ::.::::::::::	CCUAUCAUCAUGGCUCAAUCA	Cleavage		1
sit-miR171b-3	BjuA031284	3.5	-1.0	1	21	764	784	UGAUUGAGCCGUGCCAAUAUC	.::: ::.::::::::::	CGUAUCAUCAUGGCUCAAUCA	Cleavage		1
sit-miR171b-3	BjuO010199	3.5	-1.0	1	21	764	784	UGAUUGAGCCGUGCCAAUAUC	::: ::.::::::::::	CCUAUCAUCAUGGCUCAAUCA	Cleavage		1
sit-miR171b-4	BjuA031284	3.5	-1.0	1	21	764	784	UGAUUGAGCCGUGCCAAUAUC	.::: ::.::::::::::	CGUAUCAUCAUGGCUCAAUCA	Cleavage		1
sit-miR171b-4	BjuO010199	3.5	-1.0	1	21	764	784	UGAUUGAGCCGUGCCAAUAUC	::: ::.::::::::::	CCUAUCAUCAUGGCUCAAUCA	Cleavage		1
sly-miR171a	BjuA031284	3.5	-1.0	1	21	764	784	UGAUUGAGCCGUGCCAAUAUC	.::: ::.::::::::::	CGUAUCAUCAUGGCUCAAUCA	Cleavage		1
sly-miR171a	BjuO010199	3.5	-1.0	1	21	764	784	UGAUUGAGCCGUGCCAAUAUC	::: ::.::::::::::	CCUAUCAUCAUGGCUCAAUCA	Cleavage		1
sly-miR171c	BjuB039707	3.5	-1.0	1	21	509	529	UAUUGGUGCGGUUCAAUGAGA	::: :::::: :::::::	AGACAUCGAACCGGACCAAUA	Cleavage		1
smo-miR1088-3p	BjuA028313	3.5	-1.0	1	21	84	104	GCGUGCUCUUUUUCUUCUGUC	:::: :: :.:.::::::::	AACAGCAGUAGAGGAGCACGC	Cleavage		1
smo-miR1097	BjuA045602	3.5	-1.0	1	21	144	164	UAGCCAUUGUUGUUGUUGGAA	::::::::::::: :::	UCACAACAACAACAAUCGCUC	Cleavage		1
smo-miR1097	BjuB036793	3.5	-1.0	1	21	432	452	UAGCCAUUGUUGUUGUUGGAA	.::.::::.:..::::::	CAAUAAUAACAGCGGUGGCUA	Cleavage		1
tae-miR170b	BjuA031284	3.5	-1.0	1	21	764	784	UGAUUGAGCCGUGCCAAUAUC	.::: ::.::::::::::	CGUAUCAUCAUGGCUCAAUCA	Cleavage		1
tae-miR170b	BjuO010199	3.5	-1.0	1	21	764	784	UGAUUGAGCCGUGCCAAUAUC	::: ::.::::::::::	CCUAUCAUCAUGGCUCAAUCA	Cleavage		1
tae-miR171	BjuA031284	3.5	-1.0	1	21	764	784	UGAUUGAGCCGUGCCAAUAUC	.::: ::.::::::::::	CGUAUCAUCAUGGCUCAAUCA	Cleavage		1
tae-miR171	BjuO010199	3.5	-1.0	1	21	764	784	UGAUUGAGCCGUGCCAAUAUC	::: ::.::::::::::	CCUAUCAUCAUGGCUCAAUCA	Cleavage		1
tae-miR172c	BjuB047306	3.5	-1.0	1	21	273	293	AGGAUCUUGAUGAUGCUGCAG	:.::::::::.:: ::::	CAACGGCAUCAUCGAGUUCCU	Cleavage		1
tae-miR172c	BjuB021273	3.5	-1.0	1	21	782	802	AGGAUCUUGAUGAUGCUGCAG	:: ::::.::.::.::::	CAUCAUCAUCGUCGAGGUCCU	Cleavage		1
tae-miR2017	BjuA009096	3.5	-1.0	1	20	338	357	CUUAUGCAACGUCUGAGGAU	:: :::::. ::::::.::	CUCGUCAGAUCUUGCAUGAG	Translation		1
tcc-miR171d	BjuA031284	3.5	-1.0	1	21	764	784	UGAUUGAGCCGUGCCAAUAUC	.::: ::.::::::::::	CGUAUCAUCAUGGCUCAAUCA	Cleavage		1
tcc-miR171d	BjuO010199	3.5	-1.0	1	21	764	784	UGAUUGAGCCGUGCCAAUAUC	::: ::.::::::::::	CCUAUCAUCAUGGCUCAAUCA	Cleavage		1
tcc-miR171e	BjuA031284	3.5	-1.0	1	21	764	784	UGAUUGAGCCGUGCCAAUAUC	.::: ::.::::::::::	CGUAUCAUCAUGGCUCAAUCA	Cleavage		1
tcc-miR171e	BjuO010199	3.5	-1.0	1	21	764	784	UGAUUGAGCCGUGCCAAUAUC	::: ::.::::::::::	CCUAUCAUCAUGGCUCAAUCA	Cleavage		1
tcc-miR171f	BjuA031284	3.5	-1.0	1	21	764	784	UGAUUGAGCCGUGCCAAUAUC	.::: ::.::::::::::	CGUAUCAUCAUGGCUCAAUCA	Cleavage		1
tcc-miR171f	BjuO010199	3.5	-1.0	1	21	764	784	UGAUUGAGCCGUGCCAAUAUC	::: ::.::::::::::	CCUAUCAUCAUGGCUCAAUCA	Cleavage		1
tcc-miR171g	BjuA031284	3.5	-1.0	1	21	764	784	UGAUUGAGCCGUGCCAAUAUC	.::: ::.::::::::::	CGUAUCAUCAUGGCUCAAUCA	Cleavage		1
tcc-miR171g	BjuO010199	3.5	-1.0	1	21	764	784	UGAUUGAGCCGUGCCAAUAUC	::: ::.::::::::::	CCUAUCAUCAUGGCUCAAUCA	Cleavage		1
tcc-miR171h	BjuA031284	3.5	-1.0	1	21	764	784	UGAUUGAGCCGUGCCAAUAUC	.::: ::.::::::::::	CGUAUCAUCAUGGCUCAAUCA	Cleavage		1
tcc-miR171h	BjuO010199	3.5	-1.0	1	21	764	784	UGAUUGAGCCGUGCCAAUAUC	::: ::.::::::::::	CCUAUCAUCAUGGCUCAAUCA	Cleavage		1
tcc-miR399a	BjuB043752	3.5	-1.0	1	21	376	396	CGCCAAAGGAGAGUUGCCCUG	:::.::::::::::::	UUCAGCAGCUCUCCUUUGGCA	Cleavage		1
vun-miR1507a	BjuB036859	3.5	-1.0	1	22	310	331	UCUCAUUCCAUACAUCGUCUGA	..::::: ::.::::. ::::	GUGGACGAGGUGUGGAGAGAGA	Cleavage		1
vun-miR166b.2	BjuA018972	3.5	-1.0	1	21	479	499	UCUCGGACCAGGCUUCAUUCC	.: ::.:..:::::.::::	UUGAAGAGGUUUGGUCUGAGA	Cleavage		1
vun-miR166b.2	BjuA028313	3.5	-1.0	1	21	335	355	UCUCGGACCAGGCUUCAUUCC	.: ::::..::::..::::	UCGAGGAAGUUUGGUUUGAGA	Cleavage		1
vun-miR166b.2	BjuB041699	3.5	-1.0	1	21	485	505	UCUCGGACCAGGCUUCAUUCC	.: ::.:..:::::.::::	UUGAAGAGGUUUGGUCUGAGA	Cleavage		1
vun-miR166b.3	BjuA018972	3.5	-1.0	1	21	479	499	UCUCGGACCAGGCUUCAUUCC	.: ::.:..:::::.::::	UUGAAGAGGUUUGGUCUGAGA	Cleavage		1
vun-miR166b.3	BjuB041699	3.5	-1.0	1	21	485	505	UCUCGGACCAGGCUUCAUUCC	.: ::.:..:::::.::::	UUGAAGAGGUUUGGUCUGAGA	Cleavage		1
vun-miR166b.3	BjuA028313	3.5	-1.0	1	21	335	355	UCUCGGACCAGGCUUCAUUCC	.: ::::..::::..::::	UCGAGGAAGUUUGGUUUGAGA	Cleavage		1
vun-miR171b.1	BjuA031284	3.5	-1.0	1	21	764	784	UGAUUGAGCCGUGCCAAUAUC	.::: ::.::::::::::	CGUAUCAUCAUGGCUCAAUCA	Cleavage		1
vun-miR171b.1	BjuO010199	3.5	-1.0	1	21	764	784	UGAUUGAGCCGUGCCAAUAUC	::: ::.::::::::::	CCUAUCAUCAUGGCUCAAUCA	Cleavage		1
vun-miR171b.2	BjuA031284	3.5	-1.0	1	21	764	784	UGAUUGAGCCGUGCCAAUAUC	.::: ::.::::::::::	CGUAUCAUCAUGGCUCAAUCA	Cleavage		1
vun-miR171b.2	BjuO010199	3.5	-1.0	1	21	764	784	UGAUUGAGCCGUGCCAAUAUC	::: ::.::::::::::	CCUAUCAUCAUGGCUCAAUCA	Cleavage		1
vun-miR171b.4	BjuA031284	3.5	-1.0	1	21	764	784	UGAUUGAGCCGUGCCAAUAUC	.::: ::.::::::::::	CGUAUCAUCAUGGCUCAAUCA	Cleavage		1
vun-miR171b.4	BjuO010199	3.5	-1.0	1	21	764	784	UGAUUGAGCCGUGCCAAUAUC	::: ::.::::::::::	CCUAUCAUCAUGGCUCAAUCA	Cleavage		1
vun-miR171c	BjuA001569	3.5	-1.0	1	21	518	538	UAUUGGUCCGGUUCAAUGAGA	::: :::::::::::: :	AGACAUCGAACCGGACCAACA	Cleavage		1
vvi-miR171a	BjuA031284	3.5	-1.0	1	21	764	784	UGAUUGAGCCGUGCCAAUAUC	.::: ::.::::::::::	CGUAUCAUCAUGGCUCAAUCA	Cleavage		1
vvi-miR171a	BjuO010199	3.5	-1.0	1	21	764	784	UGAUUGAGCCGUGCCAAUAUC	::: ::.::::::::::	CCUAUCAUCAUGGCUCAAUCA	Cleavage		1
vvi-miR171c	BjuA031284	3.5	-1.0	1	21	764	784	UGAUUGAGCCGUGCCAAUAUC	.::: ::.::::::::::	CGUAUCAUCAUGGCUCAAUCA	Cleavage		1
vvi-miR171c	BjuO010199	3.5	-1.0	1	21	764	784	UGAUUGAGCCGUGCCAAUAUC	::: ::.::::::::::	CCUAUCAUCAUGGCUCAAUCA	Cleavage		1
vvi-miR171d	BjuA031284	3.5	-1.0	1	21	764	784	UGAUUGAGCCGUGCCAAUAUC	.::: ::.::::::::::	CGUAUCAUCAUGGCUCAAUCA	Cleavage		1
vvi-miR171d	BjuO010199	3.5	-1.0	1	21	764	784	UGAUUGAGCCGUGCCAAUAUC	::: ::.::::::::::	CCUAUCAUCAUGGCUCAAUCA	Cleavage		1
vvi-miR171i	BjuA031284	3.5	-1.0	1	21	764	784	UGAUUGAGCCGUGCCAAUAUC	.::: ::.::::::::::	CGUAUCAUCAUGGCUCAAUCA	Cleavage		1
vvi-miR171i	BjuO010199	3.5	-1.0	1	21	764	784	UGAUUGAGCCGUGCCAAUAUC	::: ::.::::::::::	CCUAUCAUCAUGGCUCAAUCA	Cleavage		1
vvi-miR3636	BjuA045602	3.5	-1.0	1	24	255	278	UCGGUUUGCUUCUUUGAUAGAUUC	::::::::::::.:::	UAUGCGGACAAAGAAGCAAAUCGA	Cleavage		1
vvi-miR399d	BjuB049020	3.5	-1.0	1	21	364	384	UGCCAAAGGAGAUUUGCUCGU	.:::::. :::::: :::::	UUGAGCAGCUCUCCUCUGGCA	Cleavage		1
vvi-miR399i	BjuB043752	3.5	-1.0	1	21	376	396	CGCCAAAGGAGAGUUGCCCUG	:::.::::::::::::	UUCAGCAGCUCUCCUUUGGCA	Cleavage		1
zma-miR159e	BjuB042069	3.5	-1.0	1	21	521	541	UUUGGAGUGAAGGGAGCUCUG	:::::.:::...::::.:	CCCAGCUCUCUUUGUUCCAGA	Cleavage		1
zma-miR159h	BjuB042069	3.5	-1.0	1	21	521	541	UUUGGAGUGAAGGGAGCUCUG	:::::.:::...::::.:	CCCAGCUCUCUUUGUUCCAGA	Cleavage		1
zma-miR159i	BjuB042069	3.5	-1.0	1	21	521	541	UUUGGAGUGAAGGGAGCUCUG	:::::.:::...::::.:	CCCAGCUCUCUUUGUUCCAGA	Cleavage		1
zma-miR170m	BjuA031284	3.5	-1.0	1	21	764	784	UGAUUGAGCCGUGCCAAUAUC	.::: ::.::::::::::	CGUAUCAUCAUGGCUCAAUCA	Cleavage		1
zma-miR170m	BjuO010199	3.5	-1.0	1	21	764	784	UGAUUGAGCCGUGCCAAUAUC	::: ::.::::::::::	CCUAUCAUCAUGGCUCAAUCA	Cleavage		1
zma-miR171d	BjuA031284	3.5	-1.0	1	21	764	784	UGAUUGAGCCGUGCCAAUAUC	.::: ::.::::::::::	CGUAUCAUCAUGGCUCAAUCA	Cleavage		1
zma-miR171d	BjuO010199	3.5	-1.0	1	21	764	784	UGAUUGAGCCGUGCCAAUAUC	::: ::.::::::::::	CCUAUCAUCAUGGCUCAAUCA	Cleavage		1
zma-miR171e	BjuA031284	3.5	-1.0	1	21	764	784	UGAUUGAGCCGUGCCAAUAUC	.::: ::.::::::::::	CGUAUCAUCAUGGCUCAAUCA	Cleavage		1
zma-miR171e	BjuO010199	3.5	-1.0	1	21	764	784	UGAUUGAGCCGUGCCAAUAUC	::: ::.::::::::::	CCUAUCAUCAUGGCUCAAUCA	Cleavage		1
zma-miR171i	BjuA031284	3.5	-1.0	1	21	764	784	UGAUUGAGCCGUGCCAAUAUC	.::: ::.::::::::::	CGUAUCAUCAUGGCUCAAUCA	Cleavage		1
zma-miR171i	BjuO010199	3.5	-1.0	1	21	764	784	UGAUUGAGCCGUGCCAAUAUC	::: ::.::::::::::	CCUAUCAUCAUGGCUCAAUCA	Cleavage		1
zma-miR171j	BjuA031284	3.5	-1.0	1	21	764	784	UGAUUGAGCCGUGCCAAUAUC	.::: ::.::::::::::	CGUAUCAUCAUGGCUCAAUCA	Cleavage		1
zma-miR171j	BjuO010199	3.5	-1.0	1	21	764	784	UGAUUGAGCCGUGCCAAUAUC	::: ::.::::::::::	CCUAUCAUCAUGGCUCAAUCA	Cleavage		1
zma-miR395o	BjuA012575	3.5	-1.0	1	22	348	369	GUUCUCUUCAAGCACUUCACGA	:::. ::::::::::::	UAAUGAGCAGCUUGAAGAGAAG	Cleavage		1
zma-miR413	BjuA014686	3.5	-1.0	1	21	1045	1065	AUAGUUUCUCUUGUUUUGCAC	:::. :::::.::::: ::	CAGCAGCACAAGGGAAACAAU	Cleavage		1
zma-miR414	BjuB028919	3.5	-1.0	1	21	234	254	UCAUCCUCAUCAUCGUCGUCC	:: :: ::::::::::: ::	AGAAGAAGAUGAUGAGGAGGA	Cleavage		1
zma-miR444b	BjuO010363	3.5	-1.0	1	21	649	669	UUGCUGCCUCAAGCUUCCUGC	: .::.:::::::::::.	AAUGCGAGUUUGAGGCAGCAG	Cleavage		1
zma-miR482	BjuB021273	3.5	-1.0	1	20	226	245	UCUUCCUUGUUCCUCCCAUU	.:: ::::::.::: :.:::	GAUCGGAGGAGCAACGGAGA	Cleavage		1
ahy-miR1507	BjuA003230	4.0	-1.0	1	21	344	364	CCUCGUUCCAUACAUCAUCUA	: :::::::: ::::: :::	UUGAUGAUGUCUGGAAGGAGC	Translation		1
ahy-miR1507	BjuB045319	4.0	-1.0	1	21	383	403	CCUCGUUCCAUACAUCAUCUA	: :::::::: ::::: :::	UUGAUGAUGUCUGGAAGGAGC	Translation		1
ahy-miR408-5p	BjuA029457	4.0	-1.0	1	21	764	784	AUGCACUGCCUCUUCCCUGGC	:.::::::.:::: .::: ::	GUCAGGGAGGAGGAGGUGGAU	Cleavage		1
aly-miR164a	BjuA014686	4.0	-1.0	1	21	1018	1038	UGGAGAAGCAGGGCACGUGCA	::: : .::: ::::::::	GCCACCUUUCCUACUUCUCCA	Cleavage		1
aly-miR164b	BjuA014686	4.0	-1.0	1	21	1018	1038	UGGAGAAGCAGGGCACGUGCA	::: : .::: ::::::::	GCCACCUUUCCUACUUCUCCA	Cleavage		1
aly-miR164c	BjuA014686	4.0	-1.0	1	21	1018	1038	UGGAGAAGCAGGGCACGUGCG	::: : .::: ::::::::	GCCACCUUUCCUACUUCUCCA	Cleavage		1
aly-miR165a	BjuO002525	4.0	-1.0	1	20	448	467	UCGGACCAGGCUUCAUCCCC	:::::.:..:::::.::	GUUGAUGAGGUUUGGUCUGA	Cleavage		1
aly-miR165a	BjuA029457	4.0	-1.0	1	20	750	769	UCGGACCAGGCUUCAUCCCC	::::::.:: :::::: :.	UGGGAUGGAGGCUGGUCAGG	Translation		1
aly-miR165b	BjuO002525	4.0	-1.0	1	20	448	467	UCGGACCAGGCUUCAUCCCC	:::::.:..:::::.::	GUUGAUGAGGUUUGGUCUGA	Cleavage		1
aly-miR165b	BjuA029457	4.0	-1.0	1	20	750	769	UCGGACCAGGCUUCAUCCCC	::::::.:: :::::: :.	UGGGAUGGAGGCUGGUCAGG	Translation		1
aly-miR169j	BjuA015229	4.0	-1.0	1	19	537	555	GGCAGUCUCCUUGGCUAUC	::: : .:::::::.:::	GAUUGGUAAGGAGAUUGCA	Cleavage		1
aly-miR169k	BjuA015229	4.0	-1.0	1	19	537	555	GGCAGUCUCCUUGGCUAUC	::: : .:::::::.:::	GAUUGGUAAGGAGAUUGCA	Cleavage		1
aly-miR169l	BjuA015229	4.0	-1.0	1	19	537	555	GGCAGUCUCCUUGGCUAUC	::: : .:::::::.:::	GAUUGGUAAGGAGAUUGCA	Cleavage		1
aly-miR169m	BjuA014686	4.0	-1.0	1	19	522	540	GGCAGUCUUCUUGGCUAUC	:: . ::::::::..:::.	GAAGACCAAGAAGGUUGCU	Cleavage		1
aly-miR171c	BjuA045602	4.0	-1.0	1	21	500	520	AGAUAUUGGUGCGGUUCAAUC	::::::::: ::::::. .:	CAUUGAACCGGACCAAUGCUU	Translation		1
aly-miR172e	BjuB025396	4.0	-1.0	1	20	808	827	GCAGCACCAUUAAGAUUCAC	::.:.::::::: ::::.	AAGAGUUUUAAUGGGGCUGU	Cleavage		1
aly-miR319c	BjuB047102	4.0	-1.0	1	21	1041	1061	GGAGAUUCUUUCAGUCCAGUC	:: :: .::::::::::: ::	GAAUGAGCUGAAAGAAUCGCC	Cleavage		1
aly-miR319d	BjuB047102	4.0	-1.0	1	21	1041	1061	GGAGAUUCUUUCAGUCCAGUC	:: :: .::::::::::: ::	GAAUGAGCUGAAAGAAUCGCC	Cleavage		1
aly-miR3433	BjuA033921	4.0	-1.0	1	21	573	593	UCACAGUUCUUGAUUACCCAC	: :: :.::.:.:::: ::::	GAGGCUGAUUAGGAACCGUGA	Cleavage		1
aly-miR3433	BjuB006877	4.0	-1.0	1	21	525	545	UCACAGUUCUUGAUUACCCAC	: :: :.::.:.:::: ::::	GAGGCUGAUUAGGAACCGUGA	Cleavage		1
aly-miR3434	BjuB047102	4.0	-1.0	1	21	900	920	GCUGAUUCUCUGAUUUUGAAC	: ::::.: . ::::::::::	GAUCAAGAAUCGAGAAUCAGC	Translation		1
aly-miR3435	BjuO002570	4.0	-1.0	1	21	489	508	AAUUGACAGUAUUAUGCCAGA	:::: ::::. ::::::::	CAUGGC-UAAUGAUGUCAAUU	Cleavage		1
aly-miR3435	BjuB006877	4.0	-1.0	1	21	1765	1785	UGGCAUAAUUCUGUCAAUUCC	: :: ::.:::.:::::::	GAAACCGAUAGAGUUAUGCCC	Cleavage		1
aly-miR3442	BjuB041950	4.0	-1.0	1	21	916	936	ACCAUGUUUAGACUCUGAAUU	.:: : :.::::::: :::::	GAUGCUGGGUCUAAAGAUGGU	Cleavage		1
aly-miR3444	BjuB038364	4.0	-1.0	1	21	308	328	UUGGGAGCUCGAUGAGAUCGA	::: ::::::.:.:::.:.	ACGACAUCAUCGGGUUCCUAG	Cleavage		1
aly-miR3449	BjuB040792	4.0	-1.0	1	21	873	893	UCUAGAUUGCUUUCGGUCUGU	: :::::: :. .::::::::	AGAGACCGUAGCUAAUCUAGA	Translation		1
aly-miR396a	BjuA028313	4.0	-1.0	1	21	868	888	UUCCACAGCUUUCUUGAACUG	:: : :::::: .:::::::	AAGCUGAAGAAAAUUGUGGAA	Cleavage		1
aly-miR396b	BjuA028313	4.0	-1.0	1	21	868	888	UUCCACAGCUUUCUUGAACUU	::: : :::::: .:::::::	AAGCUGAAGAAAAUUGUGGAA	Cleavage		1
aly-miR399a	BjuB043752	4.0	-1.0	1	21	376	396	UGCCAAAGGAGAUUUGCCCGG	:::. ::::::::::::	UUCAGCAGCUCUCCUUUGGCA	Cleavage		1
aly-miR399d	BjuB043752	4.0	-1.0	1	21	376	396	UGCCAAAGGAGAUUUGCCCCG	:::. ::::::::::::	UUCAGCAGCUCUCCUUUGGCA	Cleavage		1
aly-miR399e	BjuB043752	4.0	-1.0	1	21	376	396	UGCCAAAGGAGAUUUGCCUCG	:::. ::::::::::::	UUCAGCAGCUCUCCUUUGGCA	Cleavage		1
aly-miR399f	BjuB043752	4.0	-1.0	1	21	376	396	UGCCAAAGGAGAUUUGCCCUG	:::. ::::::::::::	UUCAGCAGCUCUCCUUUGGCA	Cleavage		1
aly-miR399g	BjuB043752	4.0	-1.0	1	21	376	396	UGCCAAAGGAGAUUUGCCCCG	:::. ::::::::::::	UUCAGCAGCUCUCCUUUGGCA	Cleavage		1
aly-miR399h	BjuB043752	4.0	-1.0	1	21	376	396	UGCCAAAGGAGAUUUGCCCGG	:::. ::::::::::::	UUCAGCAGCUCUCCUUUGGCA	Cleavage		1
aly-miR399i	BjuB043752	4.0	-1.0	1	21	376	396	UGCCAAAGGAGAUUUGCCCCG	:::. ::::::::::::	UUCAGCAGCUCUCCUUUGGCA	Cleavage		1
aly-miR399j	BjuB043752	4.0	-1.0	1	21	376	396	UGCCAAAGGAGAUUUGCCCGG	:::. ::::::::::::	UUCAGCAGCUCUCCUUUGGCA	Cleavage		1
aly-miR403	BjuO002525	4.0	-1.0	1	22	17	38	UGUUUUGUGCGUGACUCUAAUU	:: ::::::::. ::::.:::	AAGUAGAGUCAUCGACAAGACA	Translation		1
aly-miR408	BjuA029457	4.0	-1.0	1	21	764	784	AUGCACUGCCUCUUCCCUGGC	:.::::::.:::: .::: ::	GUCAGGGAGGAGGAGGUGGAU	Cleavage		1
aly-miR4229	BjuA028313	4.0	-1.0	1	22	449	470	UUGGCAGGGAGGUCCUCCACAC	: :::::..:.:.::..::	CGCUUGAGGAUUUUCUUGUUAA	Cleavage		1
aly-miR4233	BjuB023599	4.0	-1.0	1	21	166	186	CACAUCAUCAACAUCAACUCC	::: :::: :::::::: :	UUAGUCGAUGAUGAUGAUGAG	Translation		1
aly-miR4233	BjuA014686	4.0	-1.0	1	21	1231	1251	CACAUCAUCAACAUCAACUCC	: .::: ::::::: :::::	GUGGUUCUUGUUGAUAAUGUG	Cleavage		1
aly-miR4241	BjuB010770	4.0	-1.0	1	22	310	331	CUUUGGGAUUUUCUUACAGCGA	: : ::::::::.::::.	CUUCGGGAAGAAAAUUCCAAGU	Cleavage		1
aly-miR4241	BjuA041565	4.0	-1.0	1	22	310	331	CUUUGGGAUUUUCUUACAGCGA	: : ::::::::.::::.	CUUCGGGAAGAAAAUUCCAAGU	Cleavage		1
aly-miR771	BjuB047102	4.0	-1.0	1	20	107	126	GGGCUCCUCAGAUGUUCAUG	::: :::::.::: ::::..	CAUUAACAUUUGAUGAGCUU	Cleavage		1
aly-miR834	BjuA025558	4.0	-1.0	1	21	188	208	UGGUAGCAGUAGCGGUGGUAA	.:::. :::::::::.:.	AAGCCAUGGCUACUGCUGCUU	Cleavage		1
aly-miR837-5p	BjuB046236	4.0	-1.0	1	21	751	771	CAUUGUUUCUUGUUUUUUUCA	:::.:::.:::::: ::::	AGAAGAAAGCAAGAACAAAUG	Cleavage		1
aly-miR837-5p	BjuB016538	4.0	-1.0	1	21	727	747	CAUUGUUUCUUGUUUUUUUCA	:::.:::.:::::: ::::	CGAAGAAAGCAAGAACAAAUG	Cleavage		1
aly-miR838	BjuA014273	4.0	-1.0	1	21	368	388	UUUUCUUCUUCUUCUUGCACA	:: :.::.:::::::::..:	UGACCGAGGAGAAGAAGAGGA	Cleavage		1
aly-miR838	BjuB038543	4.0	-1.0	1	21	368	388	UUUUCUUCUUCUUCUUGCACA	:: :.::.:::::::::..:	UGACCGAGGAGAAGAAGAGGA	Cleavage		1
aly-miR838	BjuO010363	4.0	-1.0	1	21	389	409	UUUUCUUCUUCUUCUUGCACA	:::::.:::::::.:..	UCACCAAGAGGAAGAAGGAGG	Cleavage		2
aly-miR838	BjuA018972	4.0	-1.0	1	21	82	102	UUUUCUUCUUCUUCUUGCACA	::: :.::.::.::.::.:.	GGUGGAGGAGGAGGAGGAGAG	Cleavage		2
aly-miR838	BjuO004809	4.0	-1.0	1	21	65	85	UUUUCUUCUUCUUCUUGCACA	:.:::.:::::.:::.:	CGGACGAGAGGAAGAGGAAGA	Cleavage		1
aly-miR838	BjuA036326	4.0	-1.0	1	21	65	85	UUUUCUUCUUCUUCUUGCACA	:.:::.:::::.:::.:	CGGACGAGAGGAAGAGGAAGA	Cleavage		1
aly-miR838	BjuA026821	4.0	-1.0	1	21	53	73	UUUUCUUCUUCUUCUUGCACA	:.:::.:::::.:::.:	CGGACGAGAGGAAGAGGAAGA	Cleavage		1
aly-miR838	BjuB040834	4.0	-1.0	1	21	404	424	UUUUCUUCUUCUUCUUGCACA	:.:::.:::::.:::.:	CCGACGAGAGGAAGAGGAAGA	Cleavage		1
aly-miR838	BjuB036859	4.0	-1.0	1	21	430	450	UUUUCUUCUUCUUCUUGCACA	:::.::.::.::.::..:	GACGCAGGAGGAGGAGGAGGA	Cleavage		2
aly-miR838	BjuB036859	4.0	-1.0	1	21	354	374	UUUUCUUCUUCUUCUUGCACA	:: :.::::::::::...	GAUGAAGGAAGAAGAAGGGGC	Cleavage		2
aly-miR838	BjuO002525	4.0	-1.0	1	21	49	69	UUUUCUUCUUCUUCUUGCACA	:: :.::.::.::.::..:	GCUGGAGGAGGAGGAGGAGGA	Cleavage		1
aly-miR839	BjuO004828	4.0	-1.0	1	22	422	443	GAACGCAUGAGAGGUUGGUGAA	: ::::: :: ::::: ::::	AUAACCAAACUAUCAUGGGUUC	Translation		1
aly-miR842	BjuA017309	4.0	-1.0	1	21	204	224	UCAUGGUCAGAUCCGUCAUCC	::: :::::::: :::: ::	CGAUAACGGAUCUAACCAAGA	Cleavage		2
aly-miR846	BjuO010363	4.0	-1.0	1	21	1506	1526	UUGAAUUGAAGUGCUUGAAUU	: : :::...::::::::.:	CACUGAAGUGUUUCAAUUCGA	Cleavage		1
aly-miR853	BjuB028919	4.0	-1.0	1	22	1169	1190	CUGCUAUCCUUUUCCUGUUGCA	:: :::.:::: :::::::	CUCACAAGGGAAAGAAUAGCAG	Cleavage		1
aly-miR857	BjuB020783	4.0	-1.0	1	21	412	432	UUUUGUAUGUUGAAGGUGUAU	::.. :::::::.::::.	CACCAUUGUCAACAUGCAAAG	Cleavage		1
aly-miR859	BjuB042050	4.0	-1.0	1	21	1087	1107	UCUCUCCGUUGUAAAAUCAAA	:::: :..:::::::::	AGAGAUUCUGUAACGGAGAGC	Cleavage		1
aly-miR861-3p	BjuB035721	4.0	-1.0	1	21	190	210	GAUGGAUAUAUCUUCAAGAAC	:::::::::::.:.::	GCAACUGAAGAUAUAUUCGUC	Cleavage		1
aly-miR861-3p	BjuB013140	4.0	-1.0	1	21	190	210	GAUGGAUAUAUCUUCAAGAAC	:::::::::::.:.::	GCAACUGAAGAUAUAUUCGUC	Cleavage		1
aqc-miR171e	BjuO002570	4.0	-1.0	1	21	457	477	UGAAUGAACCGAGCCAACAUC	: :::.::::::.::::	UGGGGUGGUUCGGUUUAUUCU	Cleavage		1
aqc-miR395a	BjuO010352	4.0	-1.0	1	21	132	152	CUGAAGGGUUUGGAGGAACUC	: .::::.:.::::::.:	AGAUCUCUCCGAGCCCUUCGG	Cleavage		1
aqc-miR395b	BjuO010352	4.0	-1.0	1	21	132	152	CUGAAGGGUUUGGAGGAACUC	: .::::.:.::::::.:	AGAUCUCUCCGAGCCCUUCGG	Cleavage		1
aqc-miR396a	BjuA028313	4.0	-1.0	1	21	868	888	UUCCACAGCUUUCUUGAACUG	:: : :::::: .:::::::	AAGCUGAAGAAAAUUGUGGAA	Cleavage		1
aqc-miR396b	BjuA028313	4.0	-1.0	1	21	868	888	UUCCACAGCUUUCUUGAACUU	::: : :::::: .:::::::	AAGCUGAAGAAAAUUGUGGAA	Cleavage		1
aqc-miR477a	BjuA001111	4.0	-1.0	1	20	393	412	CUCUCCCUCAAGGGCUUCUA	:: ::::.:: ::::::::	UACAAGCUCUGGAGGGAGAA	Translation		1
aqc-miR477a	BjuB026592	4.0	-1.0	1	20	225	244	CUCUCCCUCAAGGGCUUCUA	:: ::: : :::.:::::::	UAAAAGGCAUUGGGGGAGAG	Cleavage		1
aqc-miR477b	BjuA001111	4.0	-1.0	1	20	393	412	CUCUCCCUCAAGGGCUUCUA	:: ::::.:: ::::::::	UACAAGCUCUGGAGGGAGAA	Translation		1
aqc-miR477b	BjuB026592	4.0	-1.0	1	20	225	244	CUCUCCCUCAAGGGCUUCUA	:: ::: : :::.:::::::	UAAAAGGCAUUGGGGGAGAG	Cleavage		1
aqc-miR477e	BjuA001111	4.0	-1.0	1	20	393	412	CUCUCCCUCAAGGGCUUCUA	:: ::::.:: ::::::::	UACAAGCUCUGGAGGGAGAA	Translation		1
aqc-miR477e	BjuB026592	4.0	-1.0	1	20	225	244	CUCUCCCUCAAGGGCUUCUA	:: ::: : :::.:::::::	UAAAAGGCAUUGGGGGAGAG	Cleavage		1
aqc-miR477f	BjuB021273	4.0	-1.0	1	20	319	338	CUCUCCUUCAAAGGCUUCUA	::: : .::::::::::.	AAGACGGUUUUGAAGGAGGA	Cleavage		2
ath-miR164a	BjuA014686	4.0	-1.0	1	21	1018	1038	UGGAGAAGCAGGGCACGUGCA	::: : .::: ::::::::	GCCACCUUUCCUACUUCUCCA	Cleavage		1
ath-miR164b	BjuA014686	4.0	-1.0	1	21	1018	1038	UGGAGAAGCAGGGCACGUGCA	::: : .::: ::::::::	GCCACCUUUCCUACUUCUCCA	Cleavage		1
ath-miR164c	BjuA014686	4.0	-1.0	1	21	1018	1038	UGGAGAAGCAGGGCACGUGCG	::: : .::: ::::::::	GCCACCUUUCCUACUUCUCCA	Cleavage		1
ath-miR165a	BjuO002525	4.0	-1.0	1	21	447	467	UCGGACCAGGCUUCAUCCCCC	:::::.:..:::::.::	UGUUGAUGAGGUUUGGUCUGA	Cleavage		1
ath-miR165a	BjuA029457	4.0	-1.0	1	21	749	769	UCGGACCAGGCUUCAUCCCCC	::::::.:: :::::: :.	UUGGGAUGGAGGCUGGUCAGG	Translation		1
ath-miR165b	BjuO002525	4.0	-1.0	1	21	447	467	UCGGACCAGGCUUCAUCCCCC	:::::.:..:::::.::	UGUUGAUGAGGUUUGGUCUGA	Cleavage		1
ath-miR165b	BjuA029457	4.0	-1.0	1	21	749	769	UCGGACCAGGCUUCAUCCCCC	::::::.:: :::::: :.	UUGGGAUGGAGGCUGGUCAGG	Translation		1
ath-miR172b	BjuB025396	4.0	-1.0	1	20	808	827	GCAGCACCAUUAAGAUUCAC	::.:.::::::: ::::.	AAGAGUUUUAAUGGGGCUGU	Cleavage		1
ath-miR1886	BjuB041251	4.0	-1.0	1	21	603	623	UGAGAGAAGUGAGAUGAAAUC	:::: :.:::.:::: :.:	UUUUUCCUUUCAUUUCUAUUA	Cleavage		1
ath-miR396a	BjuA028313	4.0	-1.0	1	21	868	888	UUCCACAGCUUUCUUGAACUG	:: : :::::: .:::::::	AAGCUGAAGAAAAUUGUGGAA	Cleavage		1
ath-miR396b	BjuA028313	4.0	-1.0	1	21	868	888	UUCCACAGCUUUCUUGAACUU	::: : :::::: .:::::::	AAGCUGAAGAAAAUUGUGGAA	Cleavage		1
ath-miR399a	BjuB043752	4.0	-1.0	1	21	376	396	UGCCAAAGGAGAUUUGCCCUG	:::. ::::::::::::	UUCAGCAGCUCUCCUUUGGCA	Cleavage		1
ath-miR399d	BjuB043752	4.0	-1.0	1	21	376	396	UGCCAAAGGAGAUUUGCCCCG	:::. ::::::::::::	UUCAGCAGCUCUCCUUUGGCA	Cleavage		1
ath-miR399e	BjuB043752	4.0	-1.0	1	21	376	396	UGCCAAAGGAGAUUUGCCUCG	:::. ::::::::::::	UUCAGCAGCUCUCCUUUGGCA	Cleavage		1
ath-miR399f	BjuB043752	4.0	-1.0	1	21	376	396	UGCCAAAGGAGAUUUGCCCGG	:::. ::::::::::::	UUCAGCAGCUCUCCUUUGGCA	Cleavage		1
ath-miR408	BjuA029457	4.0	-1.0	1	21	764	784	AUGCACUGCCUCUUCCCUGGC	:.::::::.:::: .::: ::	GUCAGGGAGGAGGAGGUGGAU	Cleavage		1
ath-miR414	BjuB028919	4.0	-1.0	1	21	234	254	UCAUCUUCAUCAUCAUCGUCA	:: :: ::::::::.:: ::	AGAAGAAGAUGAUGAGGAGGA	Cleavage		1
ath-miR414	BjuA006024	4.0	-1.0	1	21	450	470	UCAUCUUCAUCAUCAUCGUCA	: :. :::.::::::::.: :	UAAUAAUGGUGAUGAAGGUAA	Cleavage		1
ath-miR4227	BjuA003230	4.0	-1.0	1	21	267	287	UCACUGGUACCAAUCAUUCCA	:::. :::::::....:::.	AGGAGAGAUUGGUGUUGGUGG	Cleavage		1
ath-miR447c	BjuB042043	4.0	-1.0	1	22	505	526	UUGGGGACGACAUCUUUUGUUG	.:::.: ::: .:::.::::	UUGCAAGAAAUGGUGUCUCCAA	Translation		1
ath-miR5012	BjuB028919	4.0	-1.0	1	21	725	745	UUUUACUGCUACUUGUGUUCC	::.: :::::.::::.:.	UCAAUAGUAGUAGUAGUAGAG	Cleavage		1
ath-miR5015a	BjuA015073	4.0	-1.0	1	21	1029	1048	UUGGUGUUAUGUGUAGUCUUC	:: :: ::::::::::.::.	AAACAC-ACACAUAACAUCAG	Cleavage		1
ath-miR5015b	BjuO010363	4.0	-1.0	1	21	412	432	UCUGUUGUUGUUGGUGUUAUG	::::.:: :.:.::.::.::	GAUAAUACGAGCGACGACGGA	Cleavage		1
ath-miR5015b	BjuB046419	4.0	-1.0	1	21	1016	1036	UCUGUUGUUGUUGGUGUUAUG	:.. .:::::.:::::::	UUCAGUUUCAACAGCAACAGA	Cleavage		2
ath-miR5015b	BjuA002828	4.0	-1.0	1	21	574	594	UCUGUUGUUGUUGGUGUUAUG	::::: .::::.:::::.	GUGAACACGGACAAUAACAGG	Cleavage		2
ath-miR5015b	BjuA015229	4.0	-1.0	1	21	1126	1146	UCUGUUGUUGUUGGUGUUAUG	:.::: ::.:::::: ::.	UCUGACAGCAGCAACAAGAGG	Cleavage		1
ath-miR5643a	BjuB016538	4.0	-1.0	1	21	848	868	AGGCUUUUAAGAUCUGGUUGC	.::: . :::::::::::.	AUAACAGAAUCUUAAAAGCUG	Cleavage		1
ath-miR5643a	BjuA010437	4.0	-1.0	1	21	830	850	AGGCUUUUAAGAUCUGGUUGC	.::: . :::::::::::.	AUAACAGAAUCUUAAAAGCUG	Cleavage		1
ath-miR5643b	BjuB016538	4.0	-1.0	1	21	848	868	AGGCUUUUAAGAUCUGGUUGC	.::: . :::::::::::.	AUAACAGAAUCUUAAAAGCUG	Cleavage		1
ath-miR5643b	BjuA010437	4.0	-1.0	1	21	830	850	AGGCUUUUAAGAUCUGGUUGC	.::: . :::::::::::.	AUAACAGAAUCUUAAAAGCUG	Cleavage		1
ath-miR5645a	BjuB046236	4.0	-1.0	1	20	832	851	AUUUGAGUCAUGUCGUUAAG	::::..::::::: :::.:	CUUAGUGACAUGAAUCAGAA	Cleavage		2
ath-miR5645b	BjuB046236	4.0	-1.0	1	20	832	851	AUUUGAGUCAUGUCGUUAAG	::::..::::::: :::.:	CUUAGUGACAUGAAUCAGAA	Cleavage		2
ath-miR5645d	BjuB046236	4.0	-1.0	1	20	832	851	AUUUGAGUCAUGUCGUUAAG	::::..::::::: :::.:	CUUAGUGACAUGAAUCAGAA	Cleavage		2
ath-miR5645e	BjuB046236	4.0	-1.0	1	20	832	851	AUUUGAGUCAUGUCGUUAAG	::::..::::::: :::.:	CUUAGUGACAUGAAUCAGAA	Cleavage		2
ath-miR5645f	BjuB046236	4.0	-1.0	1	20	832	851	AUUUGAGUCAUGUCGUUAAG	::::..::::::: :::.:	CUUAGUGACAUGAAUCAGAA	Cleavage		2
ath-miR5656	BjuA022725	4.0	-1.0	1	21	368	388	ACUGAAGUAGAGAUUGGGUUU	:::::::. :::. :::::	GUACCCAAUUCCUAUCUCAGU	Translation		1
ath-miR5658	BjuA043003	4.0	-1.0	1	21	460	480	AUGAUGAUGAUGAUGAUGAAA	:::: .::::::::: :::	AUUCAGUAUCAUCAUCCUCAG	Cleavage		1
ath-miR5658	BjuA009096	4.0	-1.0	1	21	94	114	AUGAUGAUGAUGAUGAUGAAA	: ::::: ::::: :::::	AAUGAUCAUAAUCAUGAUCAU	Cleavage		1
ath-miR779.2	BjuB044565	4.0	-1.0	1	21	83	103	UGAUUGGAAAUUUCGUUGACU	::: :: :::::::::::	UAUCAUCGCCAUUUCCAAUCA	Cleavage		1
ath-miR779.2	BjuA024129	4.0	-1.0	1	21	83	103	UGAUUGGAAAUUUCGUUGACU	::: :: :::::::::::	UAUCAUCGCCAUUUCCAAUCA	Cleavage		1
ath-miR834	BjuA025558	4.0	-1.0	1	21	188	208	UGGUAGCAGUAGCGGUGGUAA	.:::. :::::::::.:.	AAGCCAUGGCUACUGCUGCUU	Cleavage		1
ath-miR842	BjuA017309	4.0	-1.0	1	21	204	224	UCAUGGUCAGAUCCGUCAUCC	::: :::::::: :::: ::	CGAUAACGGAUCUAACCAAGA	Cleavage		2
ath-miR846	BjuO010363	4.0	-1.0	1	21	1506	1526	UUGAAUUGAAGUGCUUGAAUU	: : :::...::::::::.:	CACUGAAGUGUUUCAAUUCGA	Cleavage		1
ath-miR854a	BjuA033921	4.0	-1.0	1	21	824	844	GAUGAGGAUAGGGAGGAGGAG	::::::: :: ::::::.::	CUCCUCCGCCGUAUCCUUAUG	Translation		1
ath-miR854a	BjuA002075	4.0	-1.0	1	21	701	721	GAUGAGGAUAGGGAGGAGGAG	:::::: :: ::::::.::	AUCCUCCGCCGUAUCCUUAUG	Translation		1
ath-miR854a	BjuB006877	4.0	-1.0	1	21	776	796	GAUGAGGAUAGGGAGGAGGAG	:::::: :: ::::::.::	AUCCUCCACCGUAUCCUUAUG	Translation		1
ath-miR854b	BjuA033921	4.0	-1.0	1	21	824	844	GAUGAGGAUAGGGAGGAGGAG	::::::: :: ::::::.::	CUCCUCCGCCGUAUCCUUAUG	Translation		1
ath-miR854b	BjuA002075	4.0	-1.0	1	21	701	721	GAUGAGGAUAGGGAGGAGGAG	:::::: :: ::::::.::	AUCCUCCGCCGUAUCCUUAUG	Translation		1
ath-miR854b	BjuB006877	4.0	-1.0	1	21	776	796	GAUGAGGAUAGGGAGGAGGAG	:::::: :: ::::::.::	AUCCUCCACCGUAUCCUUAUG	Translation		1
ath-miR854c	BjuA033921	4.0	-1.0	1	21	824	844	GAUGAGGAUAGGGAGGAGGAG	::::::: :: ::::::.::	CUCCUCCGCCGUAUCCUUAUG	Translation		1
ath-miR854c	BjuB006877	4.0	-1.0	1	21	776	796	GAUGAGGAUAGGGAGGAGGAG	:::::: :: ::::::.::	AUCCUCCACCGUAUCCUUAUG	Translation		1
ath-miR854c	BjuA002075	4.0	-1.0	1	21	701	721	GAUGAGGAUAGGGAGGAGGAG	:::::: :: ::::::.::	AUCCUCCGCCGUAUCCUUAUG	Translation		1
ath-miR854d	BjuA033921	4.0	-1.0	1	21	824	844	GAUGAGGAUAGGGAGGAGGAG	::::::: :: ::::::.::	CUCCUCCGCCGUAUCCUUAUG	Translation		1
ath-miR854d	BjuB006877	4.0	-1.0	1	21	776	796	GAUGAGGAUAGGGAGGAGGAG	:::::: :: ::::::.::	AUCCUCCACCGUAUCCUUAUG	Translation		1
ath-miR854d	BjuA002075	4.0	-1.0	1	21	701	721	GAUGAGGAUAGGGAGGAGGAG	:::::: :: ::::::.::	AUCCUCCGCCGUAUCCUUAUG	Translation		1
ath-miR857	BjuB020783	4.0	-1.0	1	21	412	432	UUUUGUAUGUUGAAGGUGUAU	::.. :::::::.::::.	CACCAUUGUCAACAUGCAAAG	Cleavage		1
ath-miR859	BjuA022725	4.0	-1.0	1	21	439	458	UCUCUCUGUUGUGAAGUCAAA	::::.::::::: ::::::.	CUUGAUUUCACAA-AGAGAGG	Cleavage		1
ath-miR863-5p	BjuO002525	4.0	-1.0	1	21	19	41	UUAUGUCUUGUUGAU--CUCAAU	.: ::: :::.:::::::::::	GUAGAGUCAUCGACAAGACAUAA	Cleavage		1
ath-miR865-3p	BjuB023986	4.0	-1.0	1	21	352	372	UUUUUCCUCAAAUUUAUCCAA	:::.:. :::::::.:::	AAUGAUGAGAUUGAGGAGAAA	Cleavage		1
ath-miR865-3p	BjuA005478	4.0	-1.0	1	21	280	300	UUUUUCCUCAAAUUUAUCCAA	:::.:: :::::::.::.	AAUGAUGAACUUGAGGAGAAG	Cleavage		1
ath-miR869.2	BjuB033515	4.0	-1.0	1	21	1052	1072	UCUGGUGUUGAGAUAGUUGAC	:::::.: :::::..:::	AACAACUGUAUCAACGUCAGC	Cleavage		1
ath-miRf10003-akr	BjuA021448	4.0	-1.0	1	20	803	822	UCCUUGGCUACCACACAAGU	:. ::: ::::.:.::.:::	AUGUGUUUGGUGGUCAGGGA	Cleavage		1
ath-miRf10026-akr	BjuO010352	4.0	-1.0	1	23	91	112	ACUCGACCUCGGGGUCGAGUGGU	.::: ::.:::::::: :::	CGAGCUC-ACUCCGAGGUCCAGU	Cleavage		1
ath-miRf10041-akr	BjuA017309	4.0	-1.0	1	21	36	56	UCGACCAGGGGGUCGAGUGGU	:.::::.::.::: ::::	CGAAUUCGAUCCUCUGUUCGA	Cleavage		1
ath-miRf10046-akr	BjuB021273	4.0	-1.0	1	22	602	623	CUCGACCUGGUGGUCGAGUGGU	: :: .:..:.::::::::	GUGAGUCUGCUGCUAGGUCGAG	Cleavage		1
ath-miRf10056-akr	BjuO002570	4.0	-1.0	1	21	345	365	ACACCAUCAUGGUCAGAUCCG	::::. :....::.::::::	AGGAUUCGGUUGUGGUGGUGU	Cleavage		1
ath-miRf10056-akr	BjuB038400	4.0	-1.0	1	21	426	446	ACACCAUCAUGGUCAGAUCCG	.:: :: ::::::::::::	UGGUUCGAACCAUGAUGGUGG	Cleavage		1
ath-miRf10068-akr	BjuB029839	4.0	-1.0	1	20	450	469	CACCGGUGGAGGAGUGAGAG	::::::::::.:::: :	GGGUCACUCCUCCGCCGGAG	Cleavage		2
ath-miRf10073-akr	BjuA017309	4.0	-1.0	1	20	38	57	CUCGACCAGGGGGUCGAGUG	:.::::.::.::: ::::	AAUUCGAUCCUCUGUUCGAC	Cleavage		1
ath-miRf10081-akr	BjuA037531	4.0	-1.0	1	20	579	598	UCGACCUCGUGGUCGAGUGG	: :: .::.:::::::::	UGAGUCUGCCGCGAGGUCGA	Cleavage		1
ath-miRf10086-akr	BjuB020783	4.0	-1.0	1	20	297	316	UGCUCGAUUGUCUGGUUGAG	:::.:.::.:..::::: :	AUCAGCUAGGCGGUCGAGGA	Cleavage		1
ath-miRf10086-akr	BjuB040834	4.0	-1.0	1	20	444	463	UGCUCGAUUGUCUGGUUGAG	:::.: ::::..::::: :	AUCAGCGAGACGGUCGAGAA	Cleavage		1
ath-miRf10092-akr	BjuA017309	4.0	-1.0	1	23	34	56	UCGACCAGGGGGUCGAGUGGUCU	:.::::.::.::: ::::	UCCGAAUUCGAUCCUCUGUUCGA	Cleavage		1
ath-miRf10097-akr	BjuA017309	4.0	-1.0	1	20	38	57	CUCGACCAGGGGGUCGAGUG	:.::::.::.::: ::::	AAUUCGAUCCUCUGUUCGAC	Cleavage		1
ath-miRf10098-akr	BjuO010352	4.0	-1.0	1	22	358	379	UGGUGUCGAUCGACACCCAAGU	: :: :: ::::::::: .:::	AGUUUGGAGUCGAUCGAGGCCA	Cleavage		1
ath-miRf10100-akr	BjuA017309	4.0	-1.0	1	22	36	57	CUCGACCAGGGGGUCGAGUGGU	:.::::.::.::: ::::	CGAAUUCGAUCCUCUGUUCGAC	Cleavage		1
ath-miRf10111-akr	BjuA028313	4.0	-1.0	1	20	977	996	UUUGGCGCUAUCCAUCCUGA	:::::::: :::.::....	GCAGGAUGGCUAGUGCUGGG	Translation		1
ath-miRf10115-akr	BjuA014273	4.0	-1.0	1	21	378	398	ACCAUCUUCUUCGUCUUCGCC	::::: :::::.:::::	GAAGAAGAGGAAGAGGAUGGA	Cleavage		1
ath-miRf10115-akr	BjuB038543	4.0	-1.0	1	21	378	398	ACCAUCUUCUUCGUCUUCGCC	::::: :::::.:::::	GAAGAAGAGGAAGAGGAUGGA	Cleavage		1
ath-miRf10115-akr	BjuB023599	4.0	-1.0	1	21	192	212	ACCAUCUUCUUCGUCUUCGCC	::::: :::::::: :::	GAAGAAGAAGAAGAAGAAGGU	Cleavage		1
ath-miRf10115-akr	BjuA044741	4.0	-1.0	1	21	463	483	ACCAUCUUCUUCGUCUUCGCC	: .:: ::.:::::.:::: :	GAUGAUGAUGAAGAGGAUGAU	Cleavage		1
ath-miRf10116-akr	BjuB025396	4.0	-1.0	1	22	647	668	AGUGGCUGCAGCUGCAGCGACU	.:: ::::: ::::::::	CAAUGCAGCAGCAGCAGCCACA	Translation		1
ath-miRf10118-akr	BjuA043791	4.0	-1.0	1	21	369	389	AUCAUCUUGCUUCCUCCACAA	::::::::::..::: :.	GAGUGGAGGAAGUGAGAAGGC	Cleavage		1
ath-miRf10139-akr	BjuB016538	4.0	-1.0	1	25	750	774	CUGCUCGACCUGUGGGUCGAGUGGU	:::.::..:::::::.:. :::	UGAACUUGAUUCACAGGUUGGCCAG	Cleavage		1
ath-miRf10140-akr	BjuB016538	4.0	-1.0	1	25	750	774	CUGCUCGACCUGUGGGUCGAGUGGU	:::.::..:::::::.:. :::	UGAACUUGAUUCACAGGUUGGCCAG	Cleavage		1
ath-miRf10144-akr	BjuB025396	4.0	-1.0	1	22	1035	1056	UCGAGCUCGUGGUCGAGUGGUG	.:..:: ::.:: ::::::::	AGCUGCUAGAUCAAGAGCUCGA	Cleavage		1
ath-miRf10144-akr	BjuB042240	4.0	-1.0	1	22	1041	1062	UCGAGCUCGUGGUCGAGUGGUG	.:..:: ::.:: ::::::::	AGCUGCUAGAUCAAGAGCUCGA	Cleavage		1
ath-miRf10144-akr	BjuB007813	4.0	-1.0	1	22	1047	1068	UCGAGCUCGUGGUCGAGUGGUG	.:..:: ::.:: ::::::::	AGCUGCUAGAUCAAGAGCUCGA	Cleavage		1
ath-miRf10147-akr	BjuA015229	4.0	-1.0	1	22	789	810	GAAGAAGGCUCUGAAGCUUUUC	: : :::::..:::.:::.::	GUACAGCUUUGGAGUCUUUUUG	Cleavage		1
ath-miRf10158-akr	BjuA017309	4.0	-1.0	1	21	36	56	UCGACCAGGGGGUCGAGUGAU	:.::::.::.::: ::::	CGAAUUCGAUCCUCUGUUCGA	Cleavage		1
ath-miRf10179-akr	BjuB037744	4.0	-1.0	1	21	11	31	AGUGGUGGGAUCGAUCGAUCC	: .:: :::: ::.::.::::	GUGUCCAUCGCUCUCAUCACU	Translation		1
ath-miRf10183-akr	BjuA043003	4.0	-1.0	1	20	539	558	AGCCAUCAUCAUGUUCCUGU	: :::.:::::::::: :	CAAUGAAUAUGAUGAUGGGU	Cleavage		1
ath-miRf10214-akr	BjuB042050	4.0	-1.0	1	20	1646	1665	ACCUGGGGGUCGAGUGGUCU	:.:::.:: ::.::::::	UGGCCAUUCCACUCCCAGGA	Translation		1
ath-miRf10222-akr	BjuA017309	4.0	-1.0	1	21	37	57	CUCGACCAGGGGGUCGAGUGG	:.::::.::.::: ::::	GAAUUCGAUCCUCUGUUCGAC	Cleavage		1
ath-miRf10250-akr	BjuA043003	4.0	-1.0	1	20	459	478	GAUGAUGAUGAUACUCAGGA	.: :::::::::::: ::	GAUUCAGUAUCAUCAUCCUC	Cleavage		1
ath-miRf10252-akr	BjuA033921	4.0	-1.0	1	21	1006	1026	GGAGCUGUUAUCUCCUCUAGA	:.:::::::::...:.:.	AAUGGAGGAGAUAGUGGUUUG	Cleavage		1
ath-miRf10252-akr	BjuB025396	4.0	-1.0	1	21	499	519	GGAGCUGUUAUCUCCUCUAGA	:::: :::::::: :::.	GUAAGAGAAGAUAACAACUCU	Cleavage		1
ath-miRf10258-akr	BjuB042043	4.0	-1.0	1	20	554	573	CCCAUGCCUUUCUUGUGUAA	:.::::: ::. :::::::	AUGCACAACAAGUGCAUGGG	Cleavage		1
ath-miRf10264-akr	BjuO010352	4.0	-1.0	1	20	360	379	UGGUGUCGAUCGACACCAUC	::: ::::::::: .:::	UUUGGAGUCGAUCGAGGCCA	Cleavage		1
ath-miRf10277-akr	BjuB027387	4.0	-1.0	1	20	283	302	CUCGACUUCCAGGUUGAGUG	: :::.:. :::.::::::	GAAUCAGCUAGGAGGUCGAG	Translation		1
ath-miRf10281-akr	BjuB027387	4.0	-1.0	1	20	283	302	CUCGACUUCCAGGUUGAGUG	: :::.:. :::.::::::	GAAUCAGCUAGGAGGUCGAG	Translation		1
ath-miRf10283-akr	BjuB027387	4.0	-1.0	1	22	283	304	UACUCGACCUCUUGGUCGAGUG	: :: .:.:.::::::::: :	GAAUCAGCUAGGAGGUCGAGGA	Cleavage		1
ath-miRf10283-akr	BjuA032576	4.0	-1.0	1	22	286	307	UACUCGACCUCUUGGUCGAGUG	: :: .:.:.::::::::: :	GAAUCCGCUAGGAGGUCGAGGA	Cleavage		1
ath-miRf10287-akr	BjuO010482	4.0	-1.0	1	21	746	766	GUUCUCUCUCAUUCCCGAUCG	::: :.::::::::::.:	GGAUACAGGAUGAGAGAGAGC	Cleavage		1
ath-miRf10291-akr	BjuB027387	4.0	-1.0	1	20	283	302	CUCGACUUCCAGGUUGAGUG	: :::.:. :::.::::::	GAAUCAGCUAGGAGGUCGAG	Translation		1
ath-miRf10302-akr	BjuA026821	4.0	-1.0	1	21	9	29	UUGUCGGAGUCGUCAUUUUGC	: :::.: .::.::::::::	GAAAAGUCCUGAUUCCGACAA	Cleavage		1
ath-miRf10302-akr	BjuB022206	4.0	-1.0	1	21	9	29	UUGUCGGAGUCGUCAUUUUGC	: :::.: .::.::::::::	GAAAAGUCCUGAUUCCGACAA	Cleavage		1
ath-miRf10303-akr	BjuA041107	4.0	-1.0	1	20	395	414	GUGGUUGUUGUUCUACAGGG	:..:: :::::.: ::::::	CUUUGCAGAACGAGAACCAC	Cleavage		1
ath-miRf10303-akr	BjuB037744	4.0	-1.0	1	20	350	369	GUGGUUGUUGUUCUACAGGG	:.::: :.: :.:::::::	ACUUGUUGGAAAGCAACCAC	Translation		1
ath-miRf10310-akr	BjuB011393	4.0	-1.0	1	20	37	56	UCCGAAUCAGAAUCGGAGUC	:::.::.: :::: :::::	AACUUCGGUACUGAGUCGGA	Translation		1
ath-miRf10366-akr	BjuA025542	4.0	-1.0	1	21	93	113	AAUGCUCCUCCUGUUUCACCU	:: :.:. :::::::::.::	UGGAGGAGGAGGAGGAGCGUU	Cleavage		1
ath-miRf10376-akr	BjuB006877	4.0	-1.0	1	20	492	511	CAUCGUCUUCUUCCUCGAUC	.: :::::.:: ::.::::	UGUGGAGGAGGACGAUGAUG	Cleavage		1
ath-miRf10418-akr	BjuA037531	4.0	-1.0	1	21	581	601	CACUCGGCCUCGUGGUCGAGU	: :: .::.:::::.:::: :	AGUCUGCCGCGAGGUCGAGAG	Cleavage		1
ath-miRf10421-akr	BjuA037531	4.0	-1.0	1	21	581	601	CACUCGGCCUCGUGGUCGAGU	: :: .::.:::::.:::: :	AGUCUGCCGCGAGGUCGAGAG	Cleavage		1
ath-miRf10425-akr	BjuA047038	4.0	-1.0	1	21	521	541	GAGAAGACUCUGAAGCUGGCA	:::::::::: ::: :::	AAACAGCUUCAGAUUCUGCUC	Cleavage		1
ath-miRf10437-akr	BjuA031472	4.0	-1.0	1	20	358	377	GAAUCCGGCGAAUUUUCAGC	:::::.::::: : :.:::	CCUGAAGAUUCGACUGGUUC	Cleavage		1
ath-miRf10445-akr	BjuB047102	4.0	-1.0	1	20	632	651	UUGAUGAUGCUGCAGCUGCA	:::::: ::::: ::: :::	UGCAGCAGCAGCUUCAACAA	Cleavage		1
ath-miRf10445-akr	BjuA021448	4.0	-1.0	1	20	608	627	UUGAUGAUGCUGCAGCUGCA	:::::: :::::: : ::::	UGCAGCAGCAGCAGCUUCAA	Cleavage		1
ath-miRf10515-akr	BjuO010482	4.0	-1.0	1	20	541	560	GGAGAAGACUCUGAAGCUGG	.:::::::::: ::: :::	UCAGCUUCAGAUUCUGCUCA	Cleavage		1
ath-miRf10515-akr	BjuA047038	4.0	-1.0	1	20	523	542	GGAGAAGACUCUGAAGCUGG	:::::::::: ::: :::	ACAGCUUCAGAUUCUGCUCA	Cleavage		1
ath-miRf10547-akr	BjuA032576	4.0	-1.0	1	23	285	307	UACUCGACCUCUUGGUCGAGUGG	: :: .:.:.::::::::: :	AGAAUCCGCUAGGAGGUCGAGGA	Cleavage		1
ath-miRf10547-akr	BjuB027387	4.0	-1.0	1	23	282	304	UACUCGACCUCUUGGUCGAGUGG	: :: .:.:.::::::::: :	AGAAUCAGCUAGGAGGUCGAGGA	Cleavage		1
ath-miRf10549-akr	BjuA032576	4.0	-1.0	1	22	286	307	UACUCGACCUCUUGGUCGAGUG	: :: .:.:.::::::::: :	GAAUCCGCUAGGAGGUCGAGGA	Cleavage		1
ath-miRf10549-akr	BjuB027387	4.0	-1.0	1	22	283	304	UACUCGACCUCUUGGUCGAGUG	: :: .:.:.::::::::: :	GAAUCAGCUAGGAGGUCGAGGA	Cleavage		1
ath-miRf10564-akr	BjuB047306	4.0	-1.0	1	20	275	294	GAGAAUCUUGAUGAUGCUGC	:.::::::::.:: : :::	ACGGCAUCAUCGAGUUCCUC	Cleavage		1
ath-miRf10564-akr	BjuA002075	4.0	-1.0	1	20	818	837	GAGAAUCUUGAUGAUGCUGC	.::. :.::...:::::::	UUAGUUUUAUUGGGAUUCUC	Cleavage		1
ath-miRf10568-akr	BjuB042240	4.0	-1.0	1	24	700	723	UUGAAAAUGUUGUUGCUGCUGCUG	::::::: :::::.:: ::::::	CAGCAGCCACAACAGCAGUUUCAA	Cleavage		1
ath-miRf10568-akr	BjuB025396	4.0	-1.0	1	24	658	681	UUGAAAAUGUUGUUGCUGCUGCUG	::::::: :::::.:: ::::::	CAGCAGCCACAACAGCAGUUUCAA	Cleavage		1
ath-miRf10568-akr	BjuA018972	4.0	-1.0	1	24	1219	1242	UUGAAAAUGUUGUUGCUGCUGCUG	:: .: :::::::..::::: :.	AAGAGGAAGCAACAGUAUUUUGAG	Cleavage		1
ath-miRf10568-akr	BjuO002525	4.0	-1.0	1	24	1129	1152	UUGAAAAUGUUGUUGCUGCUGCUG	.: :::::::..::::: :.	AAAAGGAAGCAACAGUAUUUUGAG	Cleavage		1
ath-miRf10591-akr	BjuA037531	4.0	-1.0	1	23	578	600	ACUCGACCUCGUGGUCGAGUGGU	: :: .::.::::::::::	GUGAGUCUGCCGCGAGGUCGAGA	Cleavage		1
ath-miRf10605-akr	BjuA036326	4.0	-1.0	1	22	272	293	CUCGACCUCUUGGUCGAGUGGU	: :.::: .::::::.:::	CGGAGUUGACGGAGAGGUUGAG	Cleavage		1
ath-miRf10608-akr	BjuA036326	4.0	-1.0	1	20	274	293	CUCGACCUCUUGGUCGAGUG	: :.::: .::::::.:::	GAGUUGACGGAGAGGUUGAG	Cleavage		1
ath-miRf10612-akr	BjuO010482	4.0	-1.0	1	21	746	766	GUUCUCUCUCAUUCCCGAUCG	::: :.::::::::::.:	GGAUACAGGAUGAGAGAGAGC	Cleavage		1
ath-miRf10631-akr	BjuB021273	4.0	-1.0	1	20	802	821	AAGGAAAGUAUCCUUCUUAA	::::: :::: ::::::::	UUAAGCAGGAGCCUUUCCUU	Translation		1
ath-miRf10634-akr	BjuB008568	4.0	-1.0	1	20	813	832	AUGGUGCUGCAUCUGCGACU	.::::: : ::::::: :::	GGUCGCUGUUGCAGCAACAU	Cleavage		1
ath-miRf10645-akr	BjuB041699	4.0	-1.0	1	20	281	300	CGUAGCUGCAGCGGCUGUUG	:::::::::: :::::: :	CAACAGCCGCAGCAGCUUCA	Translation		1
ath-miRf10646-akr	BjuB007813	4.0	-1.0	1	22	748	769	GAGAAGUGGAUUGGAGCAAUUC	..:::: .::: :::.::.::	AGGUUGCCUCAAACCAUUUUUC	Translation		1
ath-miRf10649-akr	BjuA031302	4.0	-1.0	1	20	483	502	CACCAUCUUCGUUGCUCUCU	:.:::.::.::::::: :	UGGGAGUAAUGAAGAUGCUA	Cleavage		1
ath-miRf10649-akr	BjuA041565	4.0	-1.0	1	20	273	292	CACCAUCUUCGUUGCUCUCU	:::.:: ::::.:::: ::	UGAGGGCUACGAGGAUGUUG	Cleavage		1
ath-miRf10649-akr	BjuA027015	4.0	-1.0	1	20	417	436	CACCAUCUUCGUUGCUCUCU	:. .::..::.::.:::::	UGGCGGCGGCGGAGGUGGUG	Cleavage		1
ath-miRf10649-akr	BjuB046696	4.0	-1.0	1	20	414	433	CACCAUCUUCGUUGCUCUCU	:. .::..::.::.:::::	CGGCGGCGGCGGAGGUGGUG	Cleavage		1
ath-miRf10654-akr	BjuA027015	4.0	-1.0	1	21	142	162	ACUCGACCCCCUUGUCGAGUA	: :::.::::: :::::::	GAGUCGGCAAGGAGGUCGAGG	Cleavage		1
ath-miRf10658-akr	BjuB021273	4.0	-1.0	1	21	603	623	CUCGACCUGGUGGUCGAGUGG	: :: .:..:.::::::::	UGAGUCUGCUGCUAGGUCGAG	Cleavage		1
ath-miRf10666-akr	BjuA037531	4.0	-1.0	1	23	578	600	GCUCGACCUCGUGGUCGAGUGGU	: :: .::.::::::::::	GUGAGUCUGCCGCGAGGUCGAGA	Cleavage		1
ath-miRf10668-akr	BjuA037531	4.0	-1.0	1	22	578	599	CUCGACCUCGGGGUCGAGUGGU	: :: .:: ::::::::::	GUGAGUCUGCCGCGAGGUCGAG	Translation		1
ath-miRf10671-akr	BjuA037531	4.0	-1.0	1	24	577	600	ACUCGACCUCGUGGUCGAGUGGUG	:.. : :: .::.::::::::::	CGUGAGUCUGCCGCGAGGUCGAGA	Cleavage		1
ath-miRf10679-akr	BjuB021273	4.0	-1.0	1	21	603	623	CUCGACCUGGUGGUCGAGUGG	: :: .:..:.::::::::	UGAGUCUGCUGCUAGGUCGAG	Cleavage		1
ath-miRf10700-akr	BjuB021273	4.0	-1.0	1	21	151	171	CUCUCUUUCUCCAUGGCUGAC	::.::.: ::::.:.:::.:	UUCGGCUACGGAGGAGGAGGG	Cleavage		2
ath-miRf10700-akr	BjuB021273	4.0	-1.0	1	21	516	535	CUCUCUUUCUCCAUGGCUGAC	::::: : ::::::::::::	AUCAGCGA-GGAGAAAGAGAG	Cleavage		2
ath-miRf10700-akr	BjuA003230	4.0	-1.0	1	21	978	998	CUCUCUUUCUCCAUGGCUGAC	:::.: ::::::::: ::	CGCAGUCCUGGAGAAAGUGAU	Cleavage		1
ath-miRf10706-akr	BjuB007813	4.0	-1.0	1	20	34	53	UCUUCUUCGUCGCCAUUACU	.::..:::.:..:.::..::	GGUGGUGGUGGUGGAGGGGA	Cleavage		1
ath-miRf10706-akr	BjuB037545	4.0	-1.0	1	20	427	446	UCUUCUUCGUCGCCAUUACU	:..:: .:::::::::::	UCUGGUGAUGACGAAGAAGA	Cleavage		1
ath-miRf10706-akr	BjuA017316	4.0	-1.0	1	20	738	757	UCUUCUUCGUCGCCAUUACU	:::::: :..:.::::::	GCUAAUGGAGGUGGAGAAGA	Cleavage		1
ath-miRf10716-akr	BjuA017309	4.0	-1.0	1	24	34	57	CUCGACCAGGGGGUCGAGUGGUCU	:.::::.::.::: ::::	UCCGAAUUCGAUCCUCUGUUCGAC	Cleavage		1
ath-miRf10717-akr	BjuA031472	4.0	-1.0	1	22	184	205	UCUCCGACGAGACUCCGAGAAA	:::::::.::::::: :	AUCGUCGGAGUUUCGUCGGCGC	Cleavage		1
ath-miRf10746-akr	BjuB041699	4.0	-1.0	1	20	271	290	GCGGCUGUUGCAGCUGCUGC	:: ::::: ::::::::::	GCUGCAGCAACAACAGCCGC	Translation		2
ath-miRf10746-akr	BjuB026462	4.0	-1.0	1	20	1050	1069	GCGGCUGUUGCAGCUGCUGC	:::::::: :::::::.. :	GCAGCAGCAGCAACAGUUUC	Cleavage		2
ath-miRf10746-akr	BjuB008568	4.0	-1.0	1	20	642	661	GCGGCUGUUGCAGCUGCUGC	:::::::.: ::::::: :.	GCAGCAGUUUCAACAGCAGU	Translation		2
ath-miRf10746-akr	BjuA003230	4.0	-1.0	1	20	651	670	GCGGCUGUUGCAGCUGCUGC	::: :: :::: :::::::	ACAGAAGGUGCAUCAGCCGC	Cleavage		1
ath-miRf10746-akr	BjuB033515	4.0	-1.0	1	20	1068	1087	GCGGCUGUUGCAGCUGCUGC	:::: :::::.:::: ::	UCAGCUUCUGCAGCAGCAGC	Cleavage		1
ath-miRf10757-akr	BjuA033921	4.0	-1.0	1	20	160	179	UCCGCCGAGUCUUCUUUUUG	:.:: :.:::::. :::::	GAGAACGGAGACUUCGCGGA	Cleavage		1
ath-miRf10765-akr	BjuB037545	4.0	-1.0	1	22	405	426	GAGCUUGGAACCAAUUGUGUUC	:::: ::: :::.:::::	CAUAACAAGUGGAUCCGAGCUC	Translation		1
ath-miRf10770-akr	BjuA037531	4.0	-1.0	1	23	577	599	CUCGACCUCGGGGUCGAGUGGUG	:.. : :: .:: ::::::::::	CGUGAGUCUGCCGCGAGGUCGAG	Translation		1
ath-miRf10772-akr	BjuA037531	4.0	-1.0	1	23	577	599	CUCGACCUCGGGGUCGAGUGGUG	:.. : :: .:: ::::::::::	CGUGAGUCUGCCGCGAGGUCGAG	Translation		1
ath-miRf10792-akr	BjuB042050	4.0	-1.0	1	23	188	210	GAGGAAAGUCUUUUUCUCCUUCA	::::.: .:::: ::::::	CCGCGGAGGACGAGACGUUCCUC	Cleavage		1
ath-miRf10794-akr	BjuA046946	4.0	-1.0	1	20	424	443	GUGAGUUUAGGGUUCUUGAA	.:::::.:::::::::	AAAGAGAACUCUAAACUCAA	Cleavage		1
ath-miRf10794-akr	BjuB037083	4.0	-1.0	1	20	424	443	GUGAGUUUAGGGUUCUUGAA	.:::::.:::::::::	AAGGAGAACUCUAAACUCAA	Cleavage		1
ath-miRf10794-akr	BjuA024436	4.0	-1.0	1	20	427	446	GUGAGUUUAGGGUUCUUGAA	.:::::.:::::::::	AAGGAGAACUCUAAACUCAA	Cleavage		1
ath-miRf10794-akr	BjuB027387	4.0	-1.0	1	20	421	440	GUGAGUUUAGGGUUCUUGAA	.:::::.:::::::::	AAAGAGAACUCUAAACUCAA	Cleavage		1
ath-miRf10795-akr	BjuB013140	4.0	-1.0	1	20	292	311	CUCUGUGGGAGAAGUUCCUU	.: ::.::::::.:.:::.	GAUGAGCUUCUCUCGCAGGU	Cleavage		1
ath-miRf10795-akr	BjuA044794	4.0	-1.0	1	20	286	305	CUCUGUGGGAGAAGUUCCUU	.: ::.::::::.:.:::.	GAUGAGCUUCUCUCGCAGGU	Cleavage		1
ath-miRf10796-akr	BjuA010437	4.0	-1.0	1	20	257	275	ACGACGGCGUUUAGAUGAAG	::::.::::: ::.::::::	CUUCGUCUAA-CGUCGUCGU	Translation		1
ath-miRf10796-akr	BjuB016538	4.0	-1.0	1	20	245	263	ACGACGGCGUUUAGAUGAAG	::::::::.: ::.::::::	CUUCAUCUGA-CGUCGUCGU	Translation		1
ath-miRf10796-akr	BjuO002570	4.0	-1.0	1	20	49	68	ACGACGGCGUUUAGAUGAAG	:: ::: .::::::::::	GUUAAUCCGAACGCCGUCGC	Cleavage		1
ath-miRf10807-akr	BjuA044741	4.0	-1.0	1	20	483	502	UGUCUUCAUCGUCAUCACAA	::::::.::::: ::::	UGAUGAUGAUGAUGAUGACA	Cleavage		2
ath-miRf10815-akr	BjuB021273	4.0	-1.0	1	22	602	623	CUCGACCUGGUGGUCGAGUGGU	: :: .:..:.::::::::	GUGAGUCUGCUGCUAGGUCGAG	Cleavage		1
ath-miRf10825-akr	BjuA022725	4.0	-1.0	1	21	77	97	UCGACCUGGUUGUCGAGUGGU	:: :::.::.:.::::: :	GACAAUCGGCAGCUAGGUCAA	Cleavage		1
ath-miRf10828-akr	BjuA022725	4.0	-1.0	1	21	77	97	UCGACCUGGUUGUCGAGUGGU	:: :::.::.:.::::: :	GACAAUCGGCAGCUAGGUCAA	Cleavage		1
ath-miRf10831-akr	BjuB021273	4.0	-1.0	1	22	602	623	CUCGACCUGGUGGUCGAGUGGU	: :: .:..:.::::::::	GUGAGUCUGCUGCUAGGUCGAG	Cleavage		1
ath-miRf10875-akr	BjuA015229	4.0	-1.0	1	24	184	207	GGCUUUUAAGAUCUGGUUGCGGUU	..:::::::: : ::::::	UCUUCUGACCAGAUCCUUAAAGCC	Cleavage		1
ath-miRf10875-akr	BjuB016538	4.0	-1.0	1	24	844	867	GGCUUUUAAGAUCUGGUUGCGGUU	.::: . :::::::::::.	GUCGAUAACAGAAUCUUAAAAGCU	Cleavage		1
ath-miRf10875-akr	BjuA010437	4.0	-1.0	1	24	826	849	GGCUUUUAAGAUCUGGUUGCGGUU	.::: . :::::::::::.	GUCGAUAACAGAAUCUUAAAAGCU	Cleavage		1
ath-miRf10886-akr	BjuB021273	4.0	-1.0	1	21	603	623	CUCGACCUGGUGGUCGAGUGG	: :: .:..:.::::::::	UGAGUCUGCUGCUAGGUCGAG	Cleavage		1
ath-miRf10896-akr	BjuA029457	4.0	-1.0	1	20	356	375	GGAGGAGGAGUACGAUACGA	: .:::::::::::: ::	CAGAGUCGUACUCCUCCGCC	Cleavage		1
ath-miRf10901-akr	BjuB021273	4.0	-1.0	1	21	603	623	CUCGACCUGGUGGUCGAGUGG	: :: .:..:.::::::::	UGAGUCUGCUGCUAGGUCGAG	Cleavage		1
ath-miRf10929-akr	BjuB043752	4.0	-1.0	1	23	317	339	AUGUCCCAUGGUGAAACUUUGUC	::: :::::::::::. :	CCACAAGCCUCACCAUGGGAUCU	Cleavage		1
ath-miRf10937-akr	BjuA037531	4.0	-1.0	1	21	578	598	UCGACCUCGUGGUCGAGUGGU	: :: .::.:::::::::	GUGAGUCUGCCGCGAGGUCGA	Cleavage		1
ath-miRf10948-akr	BjuB036859	4.0	-1.0	1	23	713	735	CUUCUACUCGACCUGGUGGUCGA	: ..:.:::::.:::: :.::	AAGCUUAUCAGGUUGAGUUGGAG	Cleavage		1
ath-miRf10950-akr	BjuB036859	4.0	-1.0	1	23	713	735	CUUCUACUCGACCUGGUGGUCGA	: ..:.:::::.:::: :.::	AAGCUUAUCAGGUUGAGUUGGAG	Cleavage		1
ath-miRf10955-akr	BjuA017309	4.0	-1.0	1	20	38	57	CUCGACCAGGGGGUCGAGUG	:.::::.::.::: ::::	AAUUCGAUCCUCUGUUCGAC	Cleavage		1
ath-miRf10989-akr	BjuA025127	4.0	-1.0	1	20	469	488	UGGUGAGACUCCAUGUUCUU	:::..::::::.::: ::	UUGAAUGUGGAGUUUCAGCA	Cleavage		1
ath-miRf10995-akr	BjuB016538	4.0	-1.0	1	20	77	96	GGUGAUGCCAUCUACUCGAC	:: .: ::::::::: :::	CUCCGGGAGAUGGCAUGACC	Cleavage		1
ath-miRf10996-akr	BjuA037531	4.0	-1.0	1	21	578	598	UCGACCUCGUGGUCGAGUGGU	: :: .::.:::::::::	GUGAGUCUGCCGCGAGGUCGA	Cleavage		1
ath-miRf11023-akr	BjuA017309	4.0	-1.0	1	25	623	647	CCUUUAAGCUCCUCGAUAUCAUCAU	:: : .: :::::::::.:::	AGCAUUACGUGGAGGAGCUUGAAGA	Cleavage		1
ath-miRf11023-akr	BjuA025558	4.0	-1.0	1	25	977	1001	CCUUUAAGCUCCUCGAUAUCAUCAU	: : : ::: :: :::::::.:::	AGGCUUAUACCGUGGAGCUUGAAGC	Cleavage		1
ath-miRf11023-akr	BjuA025542	4.0	-1.0	1	25	992	1016	CCUUUAAGCUCCUCGAUAUCAUCAU	: : : ::: :: :::::::.:::	AGGCUUAUACCGUGGAGCUUGAAGC	Cleavage		1
ath-miRf11023-akr	BjuB006877	4.0	-1.0	1	25	575	599	CCUUUAAGCUCCUCGAUAUCAUCAU	: .: ::::::::: ::::	AGCAAUACGUGGAGGAGCUUCAAGG	Cleavage		1
ath-miRf11030-akr	BjuB007520	4.0	-1.0	1	20	55	74	AUUGUGGUUUCUUCUCUGGA	::.:::: ::::.::::.	ACCGGAGAUGAAAUCACAGA	Cleavage		1
ath-miRf11030-akr	BjuA036544	4.0	-1.0	1	20	55	74	AUUGUGGUUUCUUCUCUGGA	::.:::: ::::.::::.	ACCGGAGAUGAAAUCACAGA	Cleavage		1
ath-miRf11030-akr	BjuA036543	4.0	-1.0	1	20	55	74	AUUGUGGUUUCUUCUCUGGA	::.:::: ::::.::::.	ACCGGAGAUGAAAUCACAGA	Cleavage		1
ath-miRf11030-akr	BjuA044741	4.0	-1.0	1	20	693	712	AUUGUGGUUUCUUCUCUGGA	::::: .::::::::: :	ACCAGAUGAGAAACCACCAG	Cleavage		1
ath-miRf11039-akr	BjuA026586	4.0	-1.0	1	20	24	43	ACUGAGCUAUAGGCUCUUCU	::::: :::: : ::::::	UGAAGACCCUAAAUCUCAGU	Cleavage		1
ath-miRf11039-akr	BjuB038400	4.0	-1.0	1	20	24	43	ACUGAGCUAUAGGCUCUUCU	::::: :::: : ::::::	UGAAGAACCUAGAUCUCAGU	Cleavage		1
ath-miRf11042-akr	BjuA047038	4.0	-1.0	1	21	312	332	GGAAGAGGCAGUGCAUGGGUA	: ::.::::: :::::. :::	UCCCUAUGCAAUGCCUUCUCC	Translation		1
ath-miRf11042-akr	BjuA017309	4.0	-1.0	1	21	1284	1304	GGAAGAGGCAGUGCAUGGGUA	: ::: ::: :::::::: ::	UUCCCUUGCUCUGCCUCUACC	Cleavage		1
ath-miRf11042-akr	BjuB042050	4.0	-1.0	1	21	1299	1319	GGAAGAGGCAGUGCAUGGGUA	: ::: ::: :::::::: ::	UUCCCUUGCUCUGCCUCUACC	Cleavage		1
ath-miRf11044-akr	BjuB037744	4.0	-1.0	1	20	398	417	AGAAGAAGAGGCGUCCUCCU	::::: . :.::::::::.:	AGGAGAGAGUCUCUUCUUUU	Cleavage		1
ath-miRf11047-akr	BjuA025064	4.0	-1.0	1	20	293	312	CAUGAUCUUGUCUUCCUCUC	.:::::::: .:::: :::	AGGAGGAAGAAGAGAUGAUG	Translation		1
ath-miRf11047-akr	BjuA031284	4.0	-1.0	1	20	320	339	CAUGAUCUUGUCUUCCUCUC	: ::..::..::::::::	ACGCGGGGGAUGAGAUCAUG	Cleavage		1
ath-miRf11052-akr	BjuO002133	4.0	-1.0	1	20	618	637	ACUCAGAUAGAGAACGAAAG	::::: ::: ::::: :::	AUUUCGAUCUGUAUCUCAGU	Translation		1
ath-miRf11056-akr	BjuA002075	4.0	-1.0	1	20	1269	1288	GAGAGGAGAGAGUCUUUGUU	: :::.:::::::.:::	UUCCAAGGCUCUCUCUUCUG	Cleavage		2
ath-miRf11081-akr	BjuO010352	4.0	-1.0	1	20	361	380	UUGGUGUCGAUCGACACCUC	:: ::::::::: .::::	UUGGAGUCGAUCGAGGCCAA	Cleavage		1
ath-miRf11095-akr	BjuB037744	4.0	-1.0	1	21	185	205	GAGGAAAGUGUCCCUCGCAAA	:::::::::: ::: :::::	UUUGCGAGGGUCACGUUCCUG	Translation		1
ath-miRf11099-akr	BjuA017309	4.0	-1.0	1	20	38	57	CUCGACCAGGGGGUCGAGUG	:.::::.::.::: ::::	AAUUCGAUCCUCUGUUCGAC	Cleavage		1
ath-miRf11101-akr	BjuA012644	4.0	-1.0	1	21	980	1000	UCCUCUGUAUCUUCGUUGUCA	:..:.:.::::.:::: ::	AAAUGAUGGAGAUGCAGAAGA	Cleavage		1
ath-miRf11101-akr	BjuO010366	4.0	-1.0	1	21	184	203	UCCUCUGUAUCUUCGUUGUCA	:::: ::::. ::::::::	CCACAA-GAAGGAACAGAGGA	Cleavage		1
ath-miRf11121-akr	BjuA047038	4.0	-1.0	1	20	961	980	CUCUCUUCCAAGUUUAUGCG	:..:::::::::: :.::	GGUGUAAACUUGGAUGGGAA	Cleavage		1
ath-miRf11129-akr	BjuB027387	4.0	-1.0	1	20	283	302	CUCGACUUCCAGGUUGAGUG	: :::.:. :::.::::::	GAAUCAGCUAGGAGGUCGAG	Translation		1
ath-miRf11133-akr	BjuB025396	4.0	-1.0	1	20	272	290	UGGAUCAUCGUUGUAAGCAU	:::: :::::::::.: ::	CUGCU-ACAACGAUGGUGCA	Cleavage		1
ath-miRf11141-akr	BjuB042043	4.0	-1.0	1	20	538	556	CAUCCAGAUGAUCCAUCCAA	:::.:::::.::::: :::	AUGGGUGGAUUAUCUG-AUG	Cleavage		1
ath-miRf11154-akr	BjuA017309	4.0	-1.0	1	22	36	57	CUCGACCAGGGGGUCGAGUGGU	:.::::.::.::: ::::	CGAAUUCGAUCCUCUGUUCGAC	Cleavage		1
ath-miRf11164-akr	BjuA037531	4.0	-1.0	1	24	579	602	UCACUCGACCUCGAGGUCGAGUGU	: :: .:: :::::::::: ::	UGAGUCUGCCGCGAGGUCGAGAGA	Cleavage		1
ath-miRf11193-akr	BjuB042043	4.0	-1.0	1	20	538	556	CAUCCAGAUGAUCCAUCCAA	:::.:::::.::::: :::	AUGGGUGGAUUAUCUG-AUG	Cleavage		1
bdi-miR164a	BjuA014686	4.0	-1.0	1	21	1018	1038	UGGAGAAGCAGGGCACGUGCA	::: : .::: ::::::::	GCCACCUUUCCUACUUCUCCA	Cleavage		1
bdi-miR164b	BjuA014686	4.0	-1.0	1	21	1018	1038	UGGAGAAGCAGGGCACGUGCA	::: : .::: ::::::::	GCCACCUUUCCUACUUCUCCA	Cleavage		1
bdi-miR164c	BjuA014686	4.0	-1.0	1	21	1018	1038	UGGAGAAGCAGGGCACGUGCU	::: : .::: ::::::::	GCCACCUUUCCUACUUCUCCA	Cleavage		1
bdi-miR164d	BjuA014686	4.0	-1.0	1	21	1018	1038	UGGAGAAGCAGGGCACGUGCA	::: : .::: ::::::::	GCCACCUUUCCUACUUCUCCA	Cleavage		1
bdi-miR164e	BjuA014686	4.0	-1.0	1	21	1018	1038	UGGAGAAGCAGGGCACGUGCA	::: : .::: ::::::::	GCCACCUUUCCUACUUCUCCA	Cleavage		1
bdi-miR396c	BjuA028313	4.0	-1.0	1	21	868	888	UUCCACAGCUUUCUUGAACUG	:: : :::::: .:::::::	AAGCUGAAGAAAAUUGUGGAA	Cleavage		1
bdi-miR396d	BjuA028313	4.0	-1.0	1	21	868	888	UUCCACAGCUUUCUUGAACUG	:: : :::::: .:::::::	AAGCUGAAGAAAAUUGUGGAA	Cleavage		1
bdi-miR396e	BjuA028313	4.0	-1.0	1	21	868	888	UUCCACAGCUUUCUUGAACUU	::: : :::::: .:::::::	AAGCUGAAGAAAAUUGUGGAA	Cleavage		1
bdi-miR399b	BjuB043752	4.0	-1.0	1	21	376	396	UGCCAAAGGAGAAUUGCCCUG	:::. ::::::::::::	UUCAGCAGCUCUCCUUUGGCA	Cleavage		1
bdi-miR444	BjuB025396	4.0	-1.0	1	21	1201	1221	UUGCUGCCUCAAGCUUGCUGC	: :: :: : ::.::::::::	GAAGAAACCAUGGGGCAGCAA	Cleavage		1
bdi-miR444	BjuB042240	4.0	-1.0	1	21	1185	1205	UUGCUGCCUCAAGCUUGCUGC	: :: :: : ::.::::::::	GAAGAAACCGUGGGGCAGCAA	Cleavage		1
bdi-miR5061	BjuB009536	4.0	-1.0	1	21	177	197	UCUGUUCUGUCCUGCUCGGUA	: ::. :::::::::::: :	GAACGGUCAGGACAGAACACA	Cleavage		1
bdi-miR5170	BjuB007813	4.0	-1.0	1	21	270	290	UCAUCAAGUUGAGUGACCGUA	.:::: .:::::: ::.::.	AGCGGUAGCUCAACCUGGUGG	Cleavage		1
bdi-miR5179	BjuO002525	4.0	-1.0	1	21	1015	1035	UUUUGCUCAAGACCGCGCAAC	: ::: ::::: ::::::.:	GCUGCUAGGUCUAGAGCAAGA	Cleavage		1
bdi-miR5179	BjuA018972	4.0	-1.0	1	21	1105	1125	UUUUGCUCAAGACCGCGCAAC	: ::: ::::: ::::::.:	GCUGCCAGGUCUAGAGCAAGA	Cleavage		1
bdi-miR5185a	BjuB040792	4.0	-1.0	1	21	634	654	UUCUAGUUCAUUUUUCAAAUC	: ::::..:::::: :::.	CCUGUGAAGGAUGAACGAGAG	Cleavage		1
bdi-miR5185b	BjuB040792	4.0	-1.0	1	21	634	654	UUCUAGUUCAUUUUUCAAAUC	: ::::..:::::: :::.	CCUGUGAAGGAUGAACGAGAG	Cleavage		1
bdi-miR5198	BjuB020303	4.0	-1.0	1	21	112	132	GGGGAAAAGAGAUUGAGGGAG	.: ::::::::::::::	AAUCGUCAAUCUCUUUUCCAG	Cleavage		1
bdi-miR5200	BjuA042006	4.0	-1.0	1	21	805	825	UGUAGAUACUCUCUAAGGCUU	: :: : .:: ::::::::::	AUGCAUGGGAAAGUAUCUACA	Translation		1
bna-miR164	BjuA014686	4.0	-1.0	1	21	1018	1038	UGGAGAAGCAGGGCACGUGCA	::: : .::: ::::::::	GCCACCUUUCCUACUUCUCCA	Cleavage		1
bna-miR396a	BjuA028313	4.0	-1.0	1	21	868	888	UUCCACAGCUUUCUUGAACUU	::: : :::::: .:::::::	AAGCUGAAGAAAAUUGUGGAA	Cleavage		1
bna-miR399	BjuB043752	4.0	-1.0	1	21	376	396	UGCCAAAGGAGAUUUGCCCGG	:::. ::::::::::::	UUCAGCAGCUCUCCUUUGGCA	Cleavage		1
bra-miR164a	BjuA014686	4.0	-1.0	1	21	1018	1038	UGGAGAAGCAGGGCACGUGCA	::: : .::: ::::::::	GCCACCUUUCCUACUUCUCCA	Cleavage		1
bra-miR172b	BjuB025396	4.0	-1.0	1	21	807	827	GCAGCACCAUUAAGAUUCACA	::.:.::::::: ::::.	CAAGAGUUUUAAUGGGGCUGU	Cleavage		1
bra-miR2111b	BjuB042069	4.0	-1.0	1	21	247	267	AUCCUCGGGAUACGGAUUACC	: ::: :::: :::::::: :	GAUAACCCGUUUCCCGAGGCU	Translation		1
cav-miR164	BjuA014686	4.0	-1.0	1	21	1018	1038	UGGAGAAGCAGGGCACGUGCA	::: : .::: ::::::::	GCCACCUUUCCUACUUCUCCA	Cleavage		1
ccl-miR396	BjuA028313	4.0	-1.0	1	21	868	888	UUCCACAGCUUUCUUGAACUU	::: : :::::: .:::::::	AAGCUGAAGAAAAUUGUGGAA	Cleavage		1
cpt-miR408	BjuA029457	4.0	-1.0	1	21	764	784	AUGCACUGCCUCUUCCCUGGC	:.::::::.:::: .::: ::	GUCAGGGAGGAGGAGGUGGAU	Cleavage		1
cre-miR1169	BjuA041795	4.0	-1.0	1	21	155	175	UGUGGAUGUUGCUUGCUGGAU	:::::::::::::: : ::	CUCCAGCAAGCAACAACAACU	Cleavage		1
cre-miR1169	BjuB013140	4.0	-1.0	1	21	155	175	UGUGGAUGUUGCUUGCUGGAU	:::::::::::::: :. .:	CUCCAGCAAGCAACAACUCUA	Cleavage		1
csi-miR164	BjuA014686	4.0	-1.0	1	21	1018	1038	UGGAGAAGCAGGGCACGUGCA	::: : .::: ::::::::	GCCACCUUUCCUACUUCUCCA	Cleavage		1
csi-miR3948	BjuA031472	4.0	-1.0	1	24	1021	1044	UGGAGUGGGAGUGGGAGUAGGGUG	:::..::.:::.:::::	GAAAACACUUUCAUUCCUACUCCU	Cleavage		1
csi-miR3948	BjuB040792	4.0	-1.0	1	24	265	288	UGGAGUGGGAGUGGGAGUAGGGUG	::::.:::.:..:::::	CCCAUGCCUCCUACUUCUGCUCCA	Cleavage		1
csi-miR3948	BjuB019686	4.0	-1.0	1	24	1006	1029	UGGAGUGGGAGUGGGAGUAGGGUG	: :..::.:::.::::::	GAAAACAGUUUCAUUCCUACUCCA	Cleavage		1
csi-miR3950	BjuA047038	4.0	-1.0	1	21	898	918	UUUUUCGGCAACAUGAUUUCU	:.: : ::::::.:::::	GAAGAGCUUGUUGCUGAAAAU	Cleavage		1
csi-miR396a	BjuA028313	4.0	-1.0	1	21	868	888	UUCCACAGCUUUCUUGAACUG	:: : :::::: .:::::::	AAGCUGAAGAAAAUUGUGGAA	Cleavage		1
csi-miR396b	BjuA028313	4.0	-1.0	1	21	868	888	UUCCACAGCUUUCUUGAACUG	:: : :::::: .:::::::	AAGCUGAAGAAAAUUGUGGAA	Cleavage		1
csi-miR399a	BjuB043752	4.0	-1.0	1	21	376	396	UGCCAAAGGAGAUUUGCCCGG	:::. ::::::::::::	UUCAGCAGCUCUCCUUUGGCA	Cleavage		1
csi-miR399c	BjuB043752	4.0	-1.0	1	21	376	396	UGCCAAAGGAGAAUUGCCCUG	:::. ::::::::::::	UUCAGCAGCUCUCCUUUGGCA	Cleavage		1
csi-miR399e	BjuB043752	4.0	-1.0	1	21	376	396	UGCCAAAGGAGAAUUGCCCUG	:::. ::::::::::::	UUCAGCAGCUCUCCUUUGGCA	Cleavage		1
csi-miR408	BjuA029457	4.0	-1.0	1	21	764	784	AUGCACUGCCUCUUCCCUGGC	:.::::::.:::: .::: ::	GUCAGGGAGGAGGAGGUGGAU	Cleavage		1
csi-miR473	BjuB026592	4.0	-1.0	1	21	225	245	ACUCUCCCUCAAGGGCUUCGC	::: : :::.::::::::	UAAAAGGCAUUGGGGGAGAGU	Cleavage		1
csi-miR477b	BjuA001111	4.0	-1.0	1	21	392	412	CUCUCCCUCAAGGGCUUCUCU	: ::::.:: ::::::::	CUACAAGCUCUGGAGGGAGAA	Translation		1
csi-miR477b	BjuB026592	4.0	-1.0	1	21	224	244	CUCUCCCUCAAGGGCUUCUCU	: ::: : :::.:::::::	CUAAAAGGCAUUGGGGGAGAG	Cleavage		1
csi-miR479	BjuB046236	4.0	-1.0	1	22	364	385	UGUGAUAUUGGUUCGGCUCAUC	:: :::::.::.:: :::.	GUCGAUCCGAAUCAGUACCACG	Cleavage		1
ctr-miR164	BjuA014686	4.0	-1.0	1	21	1018	1038	UGGAGAAGCAGGGCACGUGCA	::: : .::: ::::::::	GCCACCUUUCCUACUUCUCCA	Cleavage		1
flm-miR166	BjuO002525	4.0	-1.0	1	21	447	467	UCGGACCAGGCUUCAUCCCCC	:::::.:..:::::.::	UGUUGAUGAGGUUUGGUCUGA	Cleavage		1
flm-miR166	BjuA029457	4.0	-1.0	1	21	749	769	UCGGACCAGGCUUCAUCCCCC	::::::.:: :::::: :.	UUGGGAUGGAGGCUGGUCAGG	Translation		1
ghr-miR164	BjuA014686	4.0	-1.0	1	21	1018	1038	UGGAGAAGCAGGGCACGUGCA	::: : .::: ::::::::	GCCACCUUUCCUACUUCUCCA	Cleavage		1
ghr-miR396b	BjuA028313	4.0	-1.0	1	21	868	888	UUCCACAGCUUUCUUGAACUG	:: : :::::: .:::::::	AAGCUGAAGAAAAUUGUGGAA	Cleavage		1
ghr-miR396c	BjuA028313	4.0	-1.0	1	21	868	888	UUCCACAGCUUUCUUGAACUG	:: : :::::: .:::::::	AAGCUGAAGAAAAUUGUGGAA	Cleavage		1
ghr-miR397a	BjuB027759	4.0	-1.0	1	22	147	168	UUCAUUGAGUGCAGUGUUGAUU	.: :: ::. ::::::.::::.	GAGCAUCAUGGCACUCGAUGAG	Cleavage		1
ghr-miR399b	BjuB043752	4.0	-1.0	1	21	376	396	UGCCAAAGGAGAUUUGCCCUG	:::. ::::::::::::	UUCAGCAGCUCUCCUUUGGCA	Cleavage		1
ghr-miR399d	BjuB043752	4.0	-1.0	1	21	376	396	UGCCAAAGGAGAUUUGCCCUG	:::. ::::::::::::	UUCAGCAGCUCUCCUUUGGCA	Cleavage		1
ghr-miR414b	BjuA044741	4.0	-1.0	1	22	482	503	UUUUCUUCAUCAUCAUCGUCAU	::::.::::::::::: :: :.	AUGAUGAUGAUGAUGAUGACAG	Cleavage		3
ghr-miR414b	BjuB023599	4.0	-1.0	1	22	173	193	UUUUCUUCAUCAUCAUCGUCAU	::::.:::::::: ::::::.:	AUGAUGAUGAUGA-GAAGAAGA	Cleavage		1
ghr-miR414b	BjuA037531	4.0	-1.0	1	22	380	401	UUUUCUUCAUCAUCAUCGUCAU	::::.: ::::::: ::::	UGGACGGUAAUGAUGAUGAAAU	Cleavage		1
ghr-miR414b	BjuA006024	4.0	-1.0	1	22	449	470	UUUUCUUCAUCAUCAUCGUCAU	.: :. :::.::::::::. ::	GUAAUAAUGGUGAUGAAGGUAA	Cleavage		1
ghr-miR414d	BjuB025396	4.0	-1.0	1	21	33	53	UCAUCGUCAUCAUCAUCAUCU	::.::.::.::.::..:.::.	AGGUGGUGGUGGUGGUGGUGG	Cleavage		1
ghr-miR414d	BjuA010437	4.0	-1.0	1	21	588	608	UCAUCGUCAUCAUCAUCAUCU	::::::: ::::::::: ::	AGAUGAUUCUGAUGACGAAGA	Cleavage		1
ghr-miR414d	BjuB016538	4.0	-1.0	1	21	603	623	UCAUCGUCAUCAUCAUCAUCU	::::::: ::::::::: ::	AGAUGAUUCUGAUGACGAAGA	Cleavage		1
ghr-miR414d	BjuB041699	4.0	-1.0	1	21	525	545	UCAUCGUCAUCAUCAUCAUCU	:.::.::.::.::..:.::.	UGGUGGUGGUGGUGGUGGUGG	Cleavage		1
ghr-miR414d	BjuB019686	4.0	-1.0	1	21	522	542	UCAUCGUCAUCAUCAUCAUCU	:::: :: ::::::.:::::	AGAUUAUUCUGAUGAUGAUGA	Cleavage		1
ghr-miR414d	BjuA031472	4.0	-1.0	1	21	528	548	UCAUCGUCAUCAUCAUCAUCU	:::: :: ::::::.:::::	AGAUUAUUCUGAUGAUGAUGA	Cleavage		1
ghr-miR414d	BjuA037531	4.0	-1.0	1	21	515	535	UCAUCGUCAUCAUCAUCAUCU	.:::::.::. :.:::::.	GAGUGAUGGUGGAGGCGAUGG	Cleavage		1
ghr-miR414d	BjuB021273	4.0	-1.0	1	21	539	559	UCAUCGUCAUCAUCAUCAUCU	.:::::.::. :.:::::.	GAGUGAUGGUGGAGGCGAUGG	Cleavage		1
ghr-miR414d	BjuA006024	4.0	-1.0	1	21	444	464	UCAUCGUCAUCAUCAUCAUCU	:::.: :: :::..:::::	CAAUGGUAAUAAUGGUGAUGA	Translation		1
ghr-miR414d	BjuB016810	4.0	-1.0	1	21	417	437	UCAUCGUCAUCAUCAUCAUCU	:: :: :::.:::.:::::	UGAAAAUAAUGGUGAUGAUGA	Cleavage		1
ghr-miR414f	BjuB028919	4.0	-1.0	1	21	234	254	UCAUCAUCAUCAUCAUCUUCU	:::::: :::::::: :: ::	AGAAGAAGAUGAUGAGGAGGA	Cleavage		1
ghr-miR414f	BjuB033515	4.0	-1.0	1	21	294	314	UCAUCAUCAUCAUCAUCUUCU	:.::.::.:: ::.:::::.	UGGAGGUGGUGCUGGUGAUGG	Translation		1
ghr-miR414f	BjuB006374	4.0	-1.0	1	21	414	433	UCAUCAUCAUCAUCAUCUUCU	: :::::: ::::::::::	UUACGAUGAU-AUGAUGAUGA	Translation		1
ghr-miR414f	BjuA025359	4.0	-1.0	1	21	414	433	UCAUCAUCAUCAUCAUCUUCU	: :::::: ::::::::::	UUACGAUGAU-AUGAUGAUGA	Translation		1
gma-miR1507a	BjuA037531	4.0	-1.0	1	22	265	286	UCUCAUUCCAUACAUCGUCUGA	..::::: :: ::::: ::::	GUGGACGACGUCUGGAAAGAGA	Translation		1
gma-miR1507a	BjuA025064	4.0	-1.0	1	22	268	289	UCUCAUUCCAUACAUCGUCUGA	::::: ::.::::. :.::	GUCGACGAGGUGUGGAGAGGGA	Cleavage		1
gma-miR1507b	BjuA037531	4.0	-1.0	1	21	266	286	UCUCAUUCCAUACAUCGUCUG	..::::: :: ::::: ::::	UGGACGACGUCUGGAAAGAGA	Translation		1
gma-miR1507b	BjuA025064	4.0	-1.0	1	21	269	289	UCUCAUUCCAUACAUCGUCUG	::::: ::.::::. :.::	UCGACGAGGUGUGGAGAGGGA	Cleavage		1
gma-miR1520m	BjuA028313	4.0	-1.0	1	24	503	526	AAUCAGAACAUGACAUGUGACAAU	: :::::. :::::::::	CGAUGAAGAUGUCGAGUUCUGAUU	Translation		1
gma-miR1535	BjuA018344	4.0	-1.0	1	19	1089	1107	CUUGUUUGUGGUGAUGUCU	::.:::.: ::...:::::	AGGCAUUAACAUGGACAAG	Translation		1
gma-miR164	BjuA014686	4.0	-1.0	1	21	1018	1038	UGGAGAAGCAGGGCACGUGCA	::: : .::: ::::::::	GCCACCUUUCCUACUUCUCCA	Cleavage		1
gma-miR171c	BjuA045602	4.0	-1.0	1	21	500	520	AGAUAUUGGUGCGGUUCAAUC	::::::::: ::::::. .:	CAUUGAACCGGACCAAUGCUU	Translation		1
gma-miR396a	BjuA028313	4.0	-1.0	1	21	868	888	UUCCACAGCUUUCUUGAACUG	:: : :::::: .:::::::	AAGCUGAAGAAAAUUGUGGAA	Cleavage		1
gma-miR396b	BjuA028313	4.0	-1.0	1	21	868	888	UUCCACAGCUUUCUUGAACUU	::: : :::::: .:::::::	AAGCUGAAGAAAAUUGUGGAA	Cleavage		1
gma-miR396c	BjuA028313	4.0	-1.0	1	21	868	888	UUCCACAGCUUUCUUGAACUU	::: : :::::: .:::::::	AAGCUGAAGAAAAUUGUGGAA	Cleavage		1
gma-miR396e	BjuA028313	4.0	-1.0	1	22	867	888	UUCCACAGCUUUCUUGAACUGU	:: : :::::: .:::::::	GAAGCUGAAGAAAAUUGUGGAA	Cleavage		1
gma-miR4356	BjuA044074	4.0	-1.0	1	24	513	535	CAGGACUGUCUUAGAAAGCCAGGC	:.:::::::::::: :.::	CAACAGUUUUCUAAGACAG-CUUG	Cleavage		1
gma-miR4356	BjuO009504	4.0	-1.0	1	24	513	535	CAGGACUGUCUUAGAAAGCCAGGC	:.:::::::::::: :.::	CAACAGUUUUCUAAGACAG-CUUG	Cleavage		1
gma-miR4378b	BjuB047102	4.0	-1.0	1	24	368	391	UAGAACUGUCUUAGAAUGUGCUAC	:..: : ::::.:::::::	ACUUGAUGUCCAAAGAUAGUUCUA	Cleavage		1
gma-miR4378b	BjuA021448	4.0	-1.0	1	24	368	391	UAGAACUGUCUUAGAAUGUGCUAC	:..: : ::::.:::::::	ACUUGAUGUCCAAAGAUAGUUCUA	Cleavage		1
gma-miR4386	BjuB023599	4.0	-1.0	1	24	1093	1116	UCGAAGGUUCUGGAGAGGACUGCA	::.:::::::.:::::	AAAAUCACUUUCCAGAAUCUUCGU	Cleavage		1
gma-miR4388	BjuB020303	4.0	-1.0	1	24	163	186	AAUCUUAGGGACCAAAUUGACAGC	::::::::..::.::: :	GGAGGGAAUUUGGUUUCUGAGAGU	Cleavage		1
gma-miR482	BjuB045319	4.0	-1.0	1	24	117	139	UCUUCCCAAUUCCGCCCAUUCCUA	::..::: .::.:::::::::.	AUGGGGUGG-UGGGAUUGGGAAGG	Cleavage		1
gma-miR482	BjuA028313	4.0	-1.0	1	24	647	670	UCUUCCCAAUUCCGCCCAUUCCUA	: ::: ::::: :::::.::	GCUGUAUGACCGGAAGUGGGAGGA	Cleavage		1
gma-miR482b	BjuA008307	4.0	-1.0	1	22	64	84	UAUGGGGGGAUUGGGAAGGAAU	::::::::: :..:::::::	UAUCCUUCCCA-UUUCCCCAUA	Translation		1
gma-miR5037	BjuB006877	4.0	-1.0	1	22	966	987	GCCUCAAAGGCUUCCACUACUG	::::::::::.:: : ::.	AGAUAGUGGAAGCUUUGGUGGU	Cleavage		1
gma-miR5041	BjuO002525	4.0	-1.0	1	21	1111	1131	UUUCAUCUUCAACUUGCUCAA	:::.: .:::::.::: ::::	UUGGGAGAGUUGGAGAGGAAA	Cleavage		1
gma-miR5041	BjuB029839	4.0	-1.0	1	21	160	180	UUUCAUCUUCAACUUGCUCAA	::: :.:: ::.::::::.	GCGAGGAGGUCGAGGAUGAAG	Translation		1
gma-miR5378	BjuO010482	4.0	-1.0	1	22	259	280	CAUCUGAAGGAUAGAACACAUA	:::::: : :::::: :::.::	UAUGUGAUGUAUCCUCCAGGUG	Cleavage		1
gma-miR5667	BjuA006024	4.0	-1.0	1	21	608	628	AAACAGAUCUAAAUGGAUUCC	:. .::::: :.:::::::	CAAGCUCAUUUCGGUCUGUUU	Translation		1
gma-miR779	BjuA012644	4.0	-1.0	1	21	323	343	UGAUUGGAAAUUUCCUUUCCU	::: :::::::::..::::	AGGUCUGGAAAUUUCUGAUCA	Cleavage		1
gma-miR869	BjuB026462	4.0	-1.0	1	21	896	916	CAUGGUUCAAUGCUGGUGUUA	: ::.:.::: :::::.:::	CAUCAUCGGCAAUGAACUAUG	Translation		1
gso-miR1507a	BjuA037531	4.0	-1.0	1	22	265	286	UCUCAUUCCAUACAUCGUCUGA	..::::: :: ::::: ::::	GUGGACGACGUCUGGAAAGAGA	Translation		1
gso-miR1507a	BjuA025064	4.0	-1.0	1	22	268	289	UCUCAUUCCAUACAUCGUCUGA	::::: ::.::::. :.::	GUCGACGAGGUGUGGAGAGGGA	Cleavage		1
gso-miR1507b	BjuA037531	4.0	-1.0	1	22	265	286	UCUCAUUCCAUACAUCGUCUGA	..::::: :: ::::: ::::	GUGGACGACGUCUGGAAAGAGA	Translation		1
gso-miR1507b	BjuA025064	4.0	-1.0	1	22	268	289	UCUCAUUCCAUACAUCGUCUGA	::::: ::.::::. :.::	GUCGACGAGGUGUGGAGAGGGA	Cleavage		1
hce-miR165	BjuO002525	4.0	-1.0	1	21	447	467	UCGGACCAGGCUUCAUCCCCC	:::::.:..:::::.::	UGUUGAUGAGGUUUGGUCUGA	Cleavage		1
hce-miR165	BjuA029457	4.0	-1.0	1	21	749	769	UCGGACCAGGCUUCAUCCCCC	::::::.:: :::::: :.	UUGGGAUGGAGGCUGGUCAGG	Translation		1
hvu-miR399	BjuB043752	4.0	-1.0	1	21	376	396	UGCCAAAGGAGAUUUGCCCCG	:::. ::::::::::::	UUCAGCAGCUCUCCUUUGGCA	Cleavage		1
hvu-miR444a	BjuB025396	4.0	-1.0	1	21	1201	1221	UUGCUGCCUCAAGCUUGCUGC	: :: :: : ::.::::::::	GAAGAAACCAUGGGGCAGCAA	Cleavage		1
hvu-miR444a	BjuB042240	4.0	-1.0	1	21	1185	1205	UUGCUGCCUCAAGCUUGCUGC	: :: :: : ::.::::::::	GAAGAAACCGUGGGGCAGCAA	Cleavage		1
hvu-miR5053	BjuB021273	4.0	-1.0	1	21	649	669	CGCAGCUGUAGUCGCCGGCGU	::.:: :::::..:: :::	GAGCUGGAGACUAUGGCCGCG	Cleavage		1
lja-miR396	BjuA028313	4.0	-1.0	1	21	868	888	UUCCACAGCUUUCUUGAACUG	:: : :::::: .:::::::	AAGCUGAAGAAAAUUGUGGAA	Cleavage		1
mtr-miR1507	BjuB045319	4.0	-1.0	1	22	382	403	CCUCGUUCCAUACAUCAUCUAG	: :::::::: ::::: :::	GUUGAUGAUGUCUGGAAGGAGC	Translation		1
mtr-miR1507	BjuA003230	4.0	-1.0	1	22	343	364	CCUCGUUCCAUACAUCAUCUAG	: :::::::: ::::: :::	GUUGAUGAUGUCUGGAAGGAGC	Translation		1
mtr-miR1510a	BjuB009816	4.0	-1.0	1	21	218	238	UUGUCUUACCCAUUCCUCCCA	: ::::::. :::: ::::.:	UCGGAGGAGAGGGUCAGACGA	Cleavage		1
mtr-miR164a	BjuA014686	4.0	-1.0	1	21	1018	1038	UGGAGAAGCAGGGCACGUGCA	::: : .::: ::::::::	GCCACCUUUCCUACUUCUCCA	Cleavage		1
mtr-miR164b	BjuA014686	4.0	-1.0	1	21	1018	1038	UGGAGAAGCAGGGCACGUGCA	::: : .::: ::::::::	GCCACCUUUCCUACUUCUCCA	Cleavage		1
mtr-miR164c	BjuA014686	4.0	-1.0	1	21	1018	1038	UGGAGAAGCAGGGCACGUGCA	::: : .::: ::::::::	GCCACCUUUCCUACUUCUCCA	Cleavage		1
mtr-miR168	BjuB016538	4.0	-1.0	1	21	335	355	UUGCUUGGUGCUGGUCGGGAA	:::. :::: .:::::::.:	AUCCUAACCACUACCAAGCGA	Translation		1
mtr-miR171	BjuA031284	4.0	-1.0	1	21	764	784	UGAUUGAGUCGUGCCAAUAUC	.::: ::.:.::::::::	CGUAUCAUCAUGGCUCAAUCA	Cleavage		1
mtr-miR171	BjuO010199	4.0	-1.0	1	21	764	784	UGAUUGAGUCGUGCCAAUAUC	::: ::.:.::::::::	CCUAUCAUCAUGGCUCAAUCA	Cleavage		1
mtr-miR2087	BjuB045319	4.0	-1.0	1	21	1076	1096	CUGCAGUCGGUUUCUUACUUC	.: ::.:.::.::.:::::	AGAAUAGGGAAUCGGCUGCAA	Cleavage		1
mtr-miR2629a	BjuA014686	4.0	-1.0	1	21	609	629	AGUUUUCCUCGGUAGUUAACU	::::.:::: ::::::.: :	CGUUAGCUACGGAGGAAGAGU	Translation		2
mtr-miR2629b	BjuA014686	4.0	-1.0	1	21	609	629	AGUUUUCCUCGGUAGUUAACU	::::.:::: ::::::.: :	CGUUAGCUACGGAGGAAGAGU	Translation		2
mtr-miR2629c	BjuA014686	4.0	-1.0	1	21	609	629	AGUUUUCCUCGGUAGUUAACU	::::.:::: ::::::.: :	CGUUAGCUACGGAGGAAGAGU	Translation		2
mtr-miR2629d	BjuA014686	4.0	-1.0	1	21	609	629	AGUUUUCCUCGGUAGUUAACU	::::.:::: ::::::.: :	CGUUAGCUACGGAGGAAGAGU	Translation		2
mtr-miR2629e	BjuA014686	4.0	-1.0	1	21	609	629	AGUUUUCCUCGGUAGUUAACU	::::.:::: ::::::.: :	CGUUAGCUACGGAGGAAGAGU	Translation		2
mtr-miR2629f	BjuA014686	4.0	-1.0	1	21	609	629	AGUUUUCCUCGGUAGUUAACU	::::.:::: ::::::.: :	CGUUAGCUACGGAGGAAGAGU	Translation		2
mtr-miR2629g	BjuA014686	4.0	-1.0	1	21	609	629	AGUUUUCCUCGGUAGUUAACU	::::.:::: ::::::.: :	CGUUAGCUACGGAGGAAGAGU	Translation		2
mtr-miR2634	BjuA006024	4.0	-1.0	1	21	847	867	UUUAUUCUCAGUUUGUUGCUC	.: ::::..:::::: :.::	AGGAAACAGGCUGAGACUGAA	Cleavage		1
mtr-miR2634	BjuB016810	4.0	-1.0	1	21	799	819	UUUAUUCUCAGUUUGUUGCUC	.: ::::..:::::: :.::	AGGAAACAGGCUGAGACUGAA	Cleavage		1
mtr-miR2641	BjuB020783	4.0	-1.0	1	20	272	291	GUUUGAUCCUUUACGUUUAU	: ::::: ::: ::::::::	AGAAACGAAAAAGAUCAAAC	Cleavage		1
mtr-miR2645	BjuB026462	4.0	-1.0	1	21	492	512	UUUCUAGAGAUGAGCAUAUAU	: :::::..: :::.::::	UGAGAUGCUUGUGUCUGGAAA	Cleavage		1
mtr-miR2672	BjuB045319	4.0	-1.0	1	22	997	1018	UUAAUCGACCAAGUGGGUACUA	:::: ...:::::::: :::	CCGUACAUGUUUGGUCGAGUAA	Cleavage		1
mtr-miR2673a	BjuB032115	4.0	-1.0	1	22	55	78	CCUCUUCCUCUUCCUCU--UCCAC	::::: :::::::: ::::::::	GUGGAGCAGAGGAAGCGGAAGAGG	Cleavage		1
mtr-miR2673a	BjuB041699	4.0	-1.0	1	22	854	875	CCUCUUCCUCUUCCUCUUCCAC	:: :::.: :.:::::.::::	GUAAAAGGGCAGGAGGAGGAGG	Cleavage		3
mtr-miR2673a	BjuO011409	4.0	-1.0	1	22	66	88	CCUC-UUCCUCUUCCUCUUCCAC	: :::::::::::::::: :::	GCGGAAGAGGAAGAGGAAAGAGU	Cleavage		1
mtr-miR2673a	BjuO000631	4.0	-1.0	1	22	1	22	CCUCUUCCUCUUCCUCUUCCAC	:::: :::::::: : :::::	AUGGAUGAGGAAGAAGUAGAGG	Cleavage		1
mtr-miR2673a	BjuB028919	4.0	-1.0	1	22	247	267	CCUCUUCCUCUUCCUCUUCCAC	: :::.:::::.::: ::::::	GAGGAGGAGGAGGAG-AAGAGG	Cleavage		1
mtr-miR2673a	BjuA015229	4.0	-1.0	1	22	54	75	CCUCUUCCUCUUCCUCUUCCAC	::::: ::::: ::::: :	GGAGAAGAAGAAGAAGAAGAAG	Cleavage		1
mtr-miR2673a	BjuB023599	4.0	-1.0	1	22	183	204	CCUCUUCCUCUUCCUCUUCCAC	::::: ::::: ::::: :	UGAGAAGAAGAAGAAGAAGAAG	Cleavage		1
mtr-miR2673b	BjuB032115	4.0	-1.0	1	22	55	78	CCUCUUCCUCUUCCUCU--UCCAC	::::: :::::::: ::::::::	GUGGAGCAGAGGAAGCGGAAGAGG	Cleavage		1
mtr-miR2673b	BjuB041699	4.0	-1.0	1	22	854	875	CCUCUUCCUCUUCCUCUUCCAC	:: :::.: :.:::::.::::	GUAAAAGGGCAGGAGGAGGAGG	Cleavage		3
mtr-miR2673b	BjuO011409	4.0	-1.0	1	22	66	88	CCUC-UUCCUCUUCCUCUUCCAC	: :::::::::::::::: :::	GCGGAAGAGGAAGAGGAAAGAGU	Cleavage		1
mtr-miR2673b	BjuO000631	4.0	-1.0	1	22	1	22	CCUCUUCCUCUUCCUCUUCCAC	:::: :::::::: : :::::	AUGGAUGAGGAAGAAGUAGAGG	Cleavage		1
mtr-miR2673b	BjuB028919	4.0	-1.0	1	22	247	267	CCUCUUCCUCUUCCUCUUCCAC	: :::.:::::.::: ::::::	GAGGAGGAGGAGGAG-AAGAGG	Cleavage		1
mtr-miR2673b	BjuA015229	4.0	-1.0	1	22	54	75	CCUCUUCCUCUUCCUCUUCCAC	::::: ::::: ::::: :	GGAGAAGAAGAAGAAGAAGAAG	Cleavage		1
mtr-miR2673b	BjuB023599	4.0	-1.0	1	22	183	204	CCUCUUCCUCUUCCUCUUCCAC	::::: ::::: ::::: :	UGAGAAGAAGAAGAAGAAGAAG	Cleavage		1
mtr-miR2678	BjuA021448	4.0	-1.0	1	21	2	22	UGAAAUUGUUGCGAGUGUCUU	.:..:::: :: ::::::::	UGGGUACUCACAUCAAUUUCA	Cleavage		1
mtr-miR2678	BjuB047102	4.0	-1.0	1	21	2	22	UGAAAUUGUUGCGAGUGUCUU	.:..:::: :: ::::::::	UGGGUACUCACAUCAAUUUCA	Cleavage		1
mtr-miR396a	BjuA028313	4.0	-1.0	1	21	868	888	UUCCACAGCUUUCUUGAACUU	::: : :::::: .:::::::	AAGCUGAAGAAAAUUGUGGAA	Cleavage		1
mtr-miR396b	BjuA028313	4.0	-1.0	1	21	868	888	UUCCACAGCUUUCUUGAACUG	:: : :::::: .:::::::	AAGCUGAAGAAAAUUGUGGAA	Cleavage		1
mtr-miR399a	BjuB043752	4.0	-1.0	1	21	376	396	UGCCAAAGGAGAUUUGCCCAG	:::. ::::::::::::	UUCAGCAGCUCUCCUUUGGCA	Cleavage		1
mtr-miR399c	BjuB043752	4.0	-1.0	1	21	376	396	UGCCAAAGGAGAUUUGCCCUG	:::. ::::::::::::	UUCAGCAGCUCUCCUUUGGCA	Cleavage		1
mtr-miR399e	BjuB043752	4.0	-1.0	1	21	376	396	UGCCAAAGGAGAUUUGCCCAG	:::. ::::::::::::	UUCAGCAGCUCUCCUUUGGCA	Cleavage		1
mtr-miR399h	BjuB043752	4.0	-1.0	1	21	376	396	UGCCAAAGGAGAUUUGCCCUG	:::. ::::::::::::	UUCAGCAGCUCUCCUUUGGCA	Cleavage		1
mtr-miR4414b	BjuB046419	4.0	-1.0	1	21	954	974	UGUGAAUGAUGCGGGAGCUAA	:::: : :: :::::::::	GCAGCUGCAGCUUCAUUCACA	Translation		1
mtr-miR5213	BjuB028919	4.0	-1.0	1	22	768	789	UACGUGUGUCUUCACCUCUGAA	::. :::..:: :::::::	UCAAGGAGUGGGGAGACACGUA	Cleavage		1
mtr-miR5224a	BjuA033921	4.0	-1.0	1	22	952	973	UCGAGGACAUGAGGGACGUUAU	:: :.::.:.:.::::.::.:	AUUAUGUUCUUUAUGUUCUUGU	Cleavage		1
mtr-miR5225	BjuB021273	4.0	-1.0	1	22	423	444	UCAGUCGCAGGAGAGAUGACAC	:: ::::::: ::::: ::	GAUUCCUCUCUCCGGCGACGGA	Cleavage		1
mtr-miR5230	BjuA021448	4.0	-1.0	1	21	964	984	CAAAUCUUGAAUCGAUUGGCA	::: .:: ::::::::::	AAGCAACUGAAUCAAGAUUUG	Translation		2
mtr-miR5233	BjuA006024	4.0	-1.0	1	21	164	184	GAGGAGGAUGGCCGUCUGGAC	: :: .::.::::::::::	CUGCAUCUGGUCAUCCUCCUC	Cleavage		1
mtr-miR5233	BjuB016810	4.0	-1.0	1	21	158	178	GAGGAGGAUGGCCGUCUGGAC	: :: .::.::::::::::	CUGCAUCUGGUCAUCCUCCUC	Cleavage		1
mtr-miR5234	BjuB046236	4.0	-1.0	1	21	860	880	UUUUGUUGUGGAUGGCAGAAG	::::..:: ::::::.::	CAGCUGCUGUCGACAACAGAA	Translation		1
mtr-miR5256	BjuB007813	4.0	-1.0	1	21	1205	1225	UAAUGGAUUAUGUAAGAUUAA	:.::.::..:: .:::::::	CUGAUUUUGUAUUGUCCAUUA	Cleavage		1
mtr-miR5261	BjuA002828	4.0	-1.0	1	21	716	736	UCAUUGUAGAUGGCUUUGGCU	: : ::: ::::::::.:: :	AACAAAACCCAUCUACGAUCA	Cleavage		1
mtr-miR5261	BjuA014273	4.0	-1.0	1	21	674	694	UCAUUGUAGAUGGCUUUGGCU	: : ::: ::::::::.:: :	AACAAAACCCAUCUACGAUCA	Cleavage		1
mtr-miR5270a	BjuA018344	4.0	-1.0	1	24	38	61	GAGGAGGAGUAGUUUUAGGUCAUU	::::: ::: :::::::::	AGGAACCUACAACGCCUCCUCCUC	Translation		1
mtr-miR5270b	BjuA018344	4.0	-1.0	1	24	38	61	GAGGAGGAGUAGUUUUAGGUCAUU	::::: ::: :::::::::	AGGAACCUACAACGCCUCCUCCUC	Translation		1
mtr-miR5284a	BjuB023599	4.0	-1.0	1	24	690	713	GAGGGACCAAAAGUGGAAGAAUCU	:::.: ::: :::::..::	CAAGGCUUUCUCUUCUGGUCUUUC	Translation		1
mtr-miR5284c	BjuB023599	4.0	-1.0	1	24	690	713	GAGGGACCAAAAGUGGAAGAAUCU	:::.: ::: :::::..::	CAAGGCUUUCUCUUCUGGUCUUUC	Translation		1
mtr-miR5284d	BjuB023599	4.0	-1.0	1	24	690	713	GAGGGACCAAAAGUGGAAGAAUCU	:::.: ::: :::::..::	CAAGGCUUUCUCUUCUGGUCUUUC	Translation		1
mtr-miR5284e	BjuB023599	4.0	-1.0	1	24	690	713	GAGGGACCAAAAGUGGAAGAAUCU	:::.: ::: :::::..::	CAAGGCUUUCUCUUCUGGUCUUUC	Translation		1
mtr-miR5284f	BjuB023599	4.0	-1.0	1	24	690	713	GAGGGACCAAAAGUGGAAGAAUCU	:::.: ::: :::::..::	CAAGGCUUUCUCUUCUGGUCUUUC	Translation		1
mtr-miR5284g	BjuB023599	4.0	-1.0	1	24	690	713	GAGGGACCAAAAGUGGAAGAAUCU	:::.: ::: :::::..::	CAAGGCUUUCUCUUCUGGUCUUUC	Translation		1
mtr-miR5293	BjuB043752	4.0	-1.0	1	24	69	92	GAUGAAGAAGUGGAAGGAAGAAGA	::.::::::.::: :: ::	CAAAGUUUCUUCCAUUUCAUCCUC	Cleavage		1
mtr-miR5293	BjuB049020	4.0	-1.0	1	24	69	92	GAUGAAGAAGUGGAAGGAAGAAGA	::.::::::.::: :: ::	CAAAGUUUCUUCCAUUUCAUCCUC	Cleavage		1
mtr-miR5554a	BjuA025558	4.0	-1.0	1	22	1248	1269	ACCAUCGUUGCAGAUGCUCAUC	::: ::: :::::: :::::	AUUGAUCAUGUGCAACCAUGGU	Cleavage		1
mtr-miR5554b	BjuA025558	4.0	-1.0	1	22	1248	1269	ACCAUCGUUGCAGAUGCUCAUC	::: ::: :::::: :::::	AUUGAUCAUGUGCAACCAUGGU	Cleavage		1
mtr-miR5554c	BjuA025558	4.0	-1.0	1	22	1248	1269	ACCAUCGUUGCAGAUGCUCAUC	::: ::: :::::: :::::	AUUGAUCAUGUGCAACCAUGGU	Cleavage		1
obt-miR812	BjuB028919	4.0	-1.0	1	23	636	658	UCAAAUAAGACAAACGGUCAAAC	:::..: :::::.::.::::	UCUUGGUCUUUUGUUUUGUUUGU	Cleavage		1
obt-miR812	BjuA014686	4.0	-1.0	1	23	552	574	UCAAAUAAGACAAACGGUCAAAC	:::..: :::::.::.::::	UCUUGGUCUUUUGUUUUGUUUGU	Cleavage		1
osa-miR1426	BjuB021273	4.0	-1.0	1	21	782	802	AGAAUCUUGAUGAUGAUUAAA	: ::::::.::.::.: ::	CAUCAUCAUCGUCGAGGUCCU	Cleavage		1
osa-miR1432	BjuB036859	4.0	-1.0	1	21	219	239	AUCAGGAGAGAUGACACCGAC	: ::: ::: :: ::::::::	GACGGAGUCUUCGCUCCUGAU	Cleavage		1
osa-miR1435	BjuA028313	4.0	-1.0	1	20	338	357	UUUCUUAAGUCAAACUUUUU	:..:::::::..::.::: :	AGGAAGUUUGGUUUGAGAUA	Cleavage		1
osa-miR1437	BjuA010437	4.0	-1.0	1	22	395	416	UCCGGCGCCGCACUAGGCACUG	:::.::: ::.: :::::::	GUGUGUCUACUGUGACGCCGGA	Cleavage		1
osa-miR156q	BjuO002525	4.0	-1.0	1	20	254	273	UGACAGAACAGAGUGAGCAC	: :::::::::::: : ::	CUUCUCACUCUGUUCCGCCA	Cleavage		1
osa-miR164a	BjuA014686	4.0	-1.0	1	21	1018	1038	UGGAGAAGCAGGGCACGUGCA	::: : .::: ::::::::	GCCACCUUUCCUACUUCUCCA	Cleavage		1
osa-miR164b	BjuA014686	4.0	-1.0	1	21	1018	1038	UGGAGAAGCAGGGCACGUGCA	::: : .::: ::::::::	GCCACCUUUCCUACUUCUCCA	Cleavage		1
osa-miR164c	BjuA014686	4.0	-1.0	1	21	1018	1038	UGGAGAAGCAGGGUACGUGCA	::: : .::: ::::::::	GCCACCUUUCCUACUUCUCCA	Cleavage		1
osa-miR164d	BjuA014686	4.0	-1.0	1	21	1018	1038	UGGAGAAGCAGGGCACGUGCU	::: : .::: ::::::::	GCCACCUUUCCUACUUCUCCA	Cleavage		1
osa-miR164e	BjuA014686	4.0	-1.0	1	21	1018	1038	UGGAGAAGCAGGGCACGUGAG	::: : .::: ::::::::	GCCACCUUUCCUACUUCUCCA	Cleavage		1
osa-miR164f	BjuA014686	4.0	-1.0	1	21	1018	1038	UGGAGAAGCAGGGCACGUGCA	::: : .::: ::::::::	GCCACCUUUCCUACUUCUCCA	Cleavage		1
osa-miR1850.1	BjuB017666	4.0	-1.0	1	21	48	68	UGGAAAGUUGGGAGAUUGGGG	:: :: :::::.::::: :	AACCCAUGUCCCAGCUUUCGA	Cleavage		1
osa-miR1850.1	BjuA035385	4.0	-1.0	1	21	45	65	UGGAAAGUUGGGAGAUUGGGG	:: :: :::::.::::: :	AACCCAUGUCCCAGCUUUCGA	Cleavage		1
osa-miR1850.1	BjuA035384	4.0	-1.0	1	21	45	65	UGGAAAGUUGGGAGAUUGGGG	:: :: :::::.::::: :	AACCCAUGUCCCAGCUUUCGA	Cleavage		1
osa-miR1860-3p	BjuB039707	4.0	-1.0	1	22	89	110	AUCUGGAAGCUAGGUUUUCUCU	::: ::::::::::: .:	UACAAAACCCUAGCUUCCAUGU	Cleavage		1
osa-miR1862d	BjuB020783	4.0	-1.0	1	24	147	170	ACUAGGUUUGUUUAUUUUGGGACG	:: ...:.:. ::::::::.:::	CGGUUUAGAGAAAACAAACUUAGG	Cleavage		1
osa-miR1862d	BjuB041251	4.0	-1.0	1	24	7	30	ACUAGGUUUGUUUAUUUUGGGACG	..:.:::.: :::.:::::	AGCAGUGAGAUAGAGAAAUCUAGU	Translation		1
osa-miR1862d	BjuA042006	4.0	-1.0	1	24	7	30	ACUAGGUUUGUUUAUUUUGGGACG	..:.::..: :::::::::	AGCAGUGAGAUGGAAAAACCUAGU	Translation		1
osa-miR1862e	BjuA047038	4.0	-1.0	1	24	6	29	CUAGAUUUGUUUAUUUUGGGACGG	:.:..:..::::::::.:	UAGCAGCGAGGUGGACAAAUCUGG	Cleavage		1
osa-miR2118o	BjuO010366	4.0	-1.0	1	22	750	771	CUCCUGAUGCCUCCCAAGCCUA	: :::: :::::: : :::::	AAAGCUUAGGAGGCUUAAGGAG	Cleavage		1
osa-miR2125	BjuA025064	4.0	-1.0	1	24	476	498	UUUUUCUCUAUAGACUAUCUCCAG	:: .::: ::::::.:::.:..:	GUGUGGAU-GUCUAUGGAGGAGGA	Cleavage		1
osa-miR2864.1	BjuO010363	4.0	-1.0	1	21	1423	1443	UUUUGCUGCCCUUGUUUUGCA	:::::::: ::::::::	AUCAAAACAAAAGCAGCAAAU	Translation		1
osa-miR2926	BjuB015428	4.0	-1.0	1	20	196	215	AGGUCGUCGACGUUGGUGCU	::.:.:::::::: .:::	UUCAUCGACGUCGACAGCCU	Cleavage		1
osa-miR2926	BjuA031284	4.0	-1.0	1	20	175	194	AGGUCGUCGACGUUGGUGCU	::.:.:::::::: .:::	UUCAUCGACGUCGACAGCCU	Cleavage		1
osa-miR2926	BjuO010199	4.0	-1.0	1	20	175	194	AGGUCGUCGACGUUGGUGCU	::.:.:::::::: .:::	UUCAUCGACGUCGACAGCCU	Cleavage		1
osa-miR2926	BjuB033496	4.0	-1.0	1	20	178	197	AGGUCGUCGACGUUGGUGCU	::.:.:::::::: .:::	UUCAUCGACGUCGACAGCCU	Cleavage		1
osa-miR2927	BjuO010199	4.0	-1.0	1	23	168	190	UGUCGUCGUCGAUGGAGCCCAUG	::.:::::::: :::::	CUCCUCCUUCAUCGACGUCGACA	Cleavage		1
osa-miR2927	BjuA031284	4.0	-1.0	1	23	168	190	UGUCGUCGUCGAUGGAGCCCAUG	::.:::::::: :::::	CUCCUCCUUCAUCGACGUCGACA	Cleavage		1
osa-miR2927	BjuB015428	4.0	-1.0	1	23	189	211	UGUCGUCGUCGAUGGAGCCCAUG	::.:::::::: :::::	CUCUUCCUUCAUCGACGUCGACA	Cleavage		1
osa-miR396a	BjuA028313	4.0	-1.0	1	21	868	888	UUCCACAGCUUUCUUGAACUG	:: : :::::: .:::::::	AAGCUGAAGAAAAUUGUGGAA	Cleavage		1
osa-miR396b	BjuA028313	4.0	-1.0	1	21	868	888	UUCCACAGCUUUCUUGAACUG	:: : :::::: .:::::::	AAGCUGAAGAAAAUUGUGGAA	Cleavage		1
osa-miR396c	BjuA028313	4.0	-1.0	1	21	868	888	UUCCACAGCUUUCUUGAACUU	::: : :::::: .:::::::	AAGCUGAAGAAAAUUGUGGAA	Cleavage		1
osa-miR396f	BjuA017316	4.0	-1.0	1	22	577	598	UCUCCACAGGCUUUCUUGAACU	:.::.::..::::::::	UCAGGAGGAGAGUUUGUGGAGA	Cleavage		1
osa-miR3979-3p	BjuB008492	4.0	-1.0	1	20	32	51	CUUCGGGGGAGGAGAGAAGC	:.: ::::.::.:::: :::	GUUCCUCUUCUUCCCCCAAG	Cleavage		1
osa-miR3979-3p	BjuB023986	4.0	-1.0	1	20	32	51	CUUCGGGGGAGGAGAGAAGC	:.: ::::.::.:::: :::	GUUCCUCUUCUUCCCCCAAG	Cleavage		1
osa-miR3979-3p	BjuA012577	4.0	-1.0	1	20	32	51	CUUCGGGGGAGGAGAGAAGC	:.: ::::.::.:::: :::	GUUCCUCUUCUUCCCCCAAG	Cleavage		1
osa-miR399a	BjuB043752	4.0	-1.0	1	21	376	396	UGCCAAAGGAGAAUUGCCCUG	:::. ::::::::::::	UUCAGCAGCUCUCCUUUGGCA	Cleavage		1
osa-miR399b	BjuB043752	4.0	-1.0	1	21	376	396	UGCCAAAGGAGAAUUGCCCUG	:::. ::::::::::::	UUCAGCAGCUCUCCUUUGGCA	Cleavage		1
osa-miR399c	BjuB043752	4.0	-1.0	1	21	376	396	UGCCAAAGGAGAAUUGCCCUG	:::. ::::::::::::	UUCAGCAGCUCUCCUUUGGCA	Cleavage		1
osa-miR399e	BjuB043752	4.0	-1.0	1	21	376	396	UGCCAAAGGAGAUUUGCCCAG	:::. ::::::::::::	UUCAGCAGCUCUCCUUUGGCA	Cleavage		1
osa-miR399f	BjuB043752	4.0	-1.0	1	21	376	396	UGCCAAAGGAGAUUUGCCCAG	:::. ::::::::::::	UUCAGCAGCUCUCCUUUGGCA	Cleavage		1
osa-miR399g	BjuB043752	4.0	-1.0	1	21	376	396	UGCCAAAGGAGAUUUGCCCAG	:::. ::::::::::::	UUCAGCAGCUCUCCUUUGGCA	Cleavage		1
osa-miR399h	BjuB043752	4.0	-1.0	1	21	376	396	UGCCAAAGGAGACUUGCCCAG	:::. ::::::::::::	UUCAGCAGCUCUCCUUUGGCA	Cleavage		1
osa-miR444a.1	BjuB025396	4.0	-1.0	1	21	1201	1221	UUGCUGCCUCAAGCUUGCUGC	: :: :: : ::.::::::::	GAAGAAACCAUGGGGCAGCAA	Cleavage		1
osa-miR444a.1	BjuB042240	4.0	-1.0	1	21	1185	1205	UUGCUGCCUCAAGCUUGCUGC	: :: :: : ::.::::::::	GAAGAAACCGUGGGGCAGCAA	Cleavage		1
osa-miR444a.2	BjuA003230	4.0	-1.0	1	21	1078	1098	UGCAGUUGCUGCCUCAAGCUU	.::.: ::::::: :..::::	GAGUUGGAGGCAGAAGUUGCA	Cleavage		1
osa-miR444a.2	BjuB045319	4.0	-1.0	1	21	1129	1149	UGCAGUUGCUGCCUCAAGCUU	.::.: ::::::: :..::::	GAGUUGGAGGCAGAAGUUGCA	Cleavage		1
osa-miR444b.1	BjuO010482	4.0	-1.0	1	21	7	27	UGUUGUCUCAAGCUUGCUGCC	:::::.:: :::::: :::.	AGCAGCGAGAUUGAGAAAACG	Cleavage		1
osa-miR444b.1	BjuO010363	4.0	-1.0	1	21	648	668	UGUUGUCUCAAGCUUGCUGCC	::.::.:::::.::.::	GAAUGCGAGUUUGAGGCAGCA	Cleavage		1
osa-miR444b.1	BjuB046236	4.0	-1.0	1	21	394	414	UGUUGUCUCAAGCUUGCUGCC	:::::::::::::. .:.	AAGAGCAAGCUUGAGAUCGCG	Cleavage		1
osa-miR444c.1	BjuO010482	4.0	-1.0	1	21	7	27	UGUUGUCUCAAGCUUGCUGCC	:::::.:: :::::: :::.	AGCAGCGAGAUUGAGAAAACG	Cleavage		1
osa-miR444c.1	BjuO010363	4.0	-1.0	1	21	648	668	UGUUGUCUCAAGCUUGCUGCC	::.::.:::::.::.::	GAAUGCGAGUUUGAGGCAGCA	Cleavage		1
osa-miR444c.1	BjuB046236	4.0	-1.0	1	21	394	414	UGUUGUCUCAAGCUUGCUGCC	:::::::::::::. .:.	AAGAGCAAGCUUGAGAUCGCG	Cleavage		1
osa-miR444d.1	BjuB025396	4.0	-1.0	1	21	1201	1221	UUGCUGCCUCAAGCUUGCUGC	: :: :: : ::.::::::::	GAAGAAACCAUGGGGCAGCAA	Cleavage		1
osa-miR444d.1	BjuB042240	4.0	-1.0	1	21	1185	1205	UUGCUGCCUCAAGCUUGCUGC	: :: :: : ::.::::::::	GAAGAAACCGUGGGGCAGCAA	Cleavage		1
osa-miR444d.2	BjuB045319	4.0	-1.0	1	21	1129	1149	UGCAGUUGCUGCCUCAAGCUU	.::.: ::::::: :..::::	GAGUUGGAGGCAGAAGUUGCA	Cleavage		1
osa-miR444d.2	BjuA003230	4.0	-1.0	1	21	1078	1098	UGCAGUUGCUGCCUCAAGCUU	.::.: ::::::: :..::::	GAGUUGGAGGCAGAAGUUGCA	Cleavage		1
osa-miR444e	BjuA003230	4.0	-1.0	1	21	1078	1098	UGCAGUUGCUGCCUCAAGCUU	.::.: ::::::: :..::::	GAGUUGGAGGCAGAAGUUGCA	Cleavage		1
osa-miR444e	BjuB045319	4.0	-1.0	1	21	1129	1149	UGCAGUUGCUGCCUCAAGCUU	.::.: ::::::: :..::::	GAGUUGGAGGCAGAAGUUGCA	Cleavage		1
osa-miR5075	BjuA027015	4.0	-1.0	1	21	412	432	UUCUCCGUCGCCGCCGUCCGC	:..:::::::.:::::.	UACGGUGGCGGCGGCGGAGGU	Cleavage		1
osa-miR5075	BjuB029839	4.0	-1.0	1	21	658	678	UUCUCCGUCGCCGCCGUCCGC	:.:::: :::.:::::.:	GGUGGCGGCAGCGGCGGAGGA	Cleavage		1
osa-miR5079	BjuA014686	4.0	-1.0	1	22	323	344	UUUGGAUCUGUUAUUUUGGUAU	::. :::::.:::..:::	AAUCCGUUAUAACGGAUUUAAA	Cleavage		1
osa-miR5158	BjuB037744	4.0	-1.0	1	24	404	427	UGAGCCACUGGGAUGAGGAUGAAU	::.:: :..:::: :::::	GAGUCUCUUCUUUUCAGUUGCUCA	Cleavage		1
osa-miR5160	BjuA032964	4.0	-1.0	1	22	310	331	CGAGAUCGAUGGUAUAUUUCUG	::: : :.:.:::::::::	UUGAACGAGAUCGUCGAUCUCG	Cleavage		1
osa-miR5160	BjuA025359	4.0	-1.0	1	22	310	331	CGAGAUCGAUGGUAUAUUUCUG	::: : :.:.:::::::::	UUGAACGAGAUCGUCGAUCUCG	Cleavage		1
osa-miR5160	BjuB028673	4.0	-1.0	1	22	310	331	CGAGAUCGAUGGUAUAUUUCUG	::: : :.:.:::::::::	UUGAACGAGAUCGUCGAUCUCG	Cleavage		1
osa-miR5160	BjuO002570	4.0	-1.0	1	22	304	325	CGAGAUCGAUGGUAUAUUUCUG	:: : :.:.:::::::::	UUAAACGAGAUCGUCGAUCUCG	Cleavage		1
osa-miR5338	BjuB007813	4.0	-1.0	1	21	1459	1479	UGAAGCUUCAGUUGGUUGUAU	: : :: :::.:::.:.::.:	AAAGAAGCAAUUGAGGUUUUA	Cleavage		1
osa-miR5485	BjuO002525	4.0	-1.0	1	21	1307	1326	UGACAACUGGUAGCAGAGCAA	:::::::.:::.:::: :::	GUGCUCUGUUACUAGUU-UCA	Cleavage		1
osa-miR5490	BjuA025359	4.0	-1.0	1	21	232	252	UUGGAUUUUUAUUUAGGACGG	: ..:: ::.:::::::::	GAGCUUUACAUGAAAAUCCAA	Cleavage		1
osa-miR5492	BjuB020783	4.0	-1.0	1	21	92	112	AGAAGGAGAAUAGAUAUGGUU	::: :::: :::::: :::	CUCCAGAUCUUUUCUCCAUCU	Translation		1
osa-miR5505	BjuB036859	4.0	-1.0	1	22	117	138	GAGGAUUCGGUAUUGAUCGCUA	:::::::: : :.::.:::	CGCCGAUCAAUCCAGGAUUCUC	Translation		1
osa-miR5524	BjuB032115	4.0	-1.0	1	21	383	403	UGGAAAAUGUGUUCAUGACGG	.:::::::..:::::.:	UGAAUAUGAACAUGUUUUCUA	Cleavage		1
osa-miR812g	BjuB046236	4.0	-1.0	1	24	811	834	AAGACGGAUGAUUAAAGUUGGACA	:.:::::::: :.: .::::::	CAUUCAACUUUACUUAGUCGUCUU	Cleavage		1
osa-miR812h	BjuB046236	4.0	-1.0	1	24	811	834	AAGACGGAUGAUUAAAGUUGGACA	:.:::::::: :.: .::::::	CAUUCAACUUUACUUAGUCGUCUU	Cleavage		1
osa-miR812i	BjuB046236	4.0	-1.0	1	24	811	834	AAGACGGAUGAUUAAAGUUGGACA	:.:::::::: :.: .::::::	CAUUCAACUUUACUUAGUCGUCUU	Cleavage		1
osa-miR812j	BjuB046236	4.0	-1.0	1	24	811	834	AAGACGGAUGAUUAAAGUUGGACA	:.:::::::: :.: .::::::	CAUUCAACUUUACUUAGUCGUCUU	Cleavage		1
osa-miR815a	BjuA025064	4.0	-1.0	1	21	409	429	AAGGGGAUUGAGGAGAUUGGG	..:.::: .: :::::::.::	UUCGAUCAUCACAAUCCCUUU	Translation		1
osa-miR815a	BjuB019686	4.0	-1.0	1	21	22	42	AAGGGGAUUGAGGAGAUUGGG	:.::.::. :.:::::.::	GACGAUUUCUCCGAUCCCUUU	Translation		1
osa-miR815a	BjuB029839	4.0	-1.0	1	21	331	351	AAGGGGAUUGAGGAGAUUGGG	: ::: :::::.:.::::	AACCAUCGCCUCAGUUCCCUC	Cleavage		1
osa-miR815b	BjuA025064	4.0	-1.0	1	21	409	429	AAGGGGAUUGAGGAGAUUGGG	..:.::: .: :::::::.::	UUCGAUCAUCACAAUCCCUUU	Translation		1
osa-miR815b	BjuB019686	4.0	-1.0	1	21	22	42	AAGGGGAUUGAGGAGAUUGGG	:.::.::. :.:::::.::	GACGAUUUCUCCGAUCCCUUU	Translation		1
osa-miR815b	BjuB029839	4.0	-1.0	1	21	331	351	AAGGGGAUUGAGGAGAUUGGG	: ::: :::::.:.::::	AACCAUCGCCUCAGUUCCCUC	Cleavage		1
osa-miR815c	BjuA025064	4.0	-1.0	1	21	409	429	AAGGGGAUUGAGGAGAUUGGG	..:.::: .: :::::::.::	UUCGAUCAUCACAAUCCCUUU	Translation		1
osa-miR815c	BjuB019686	4.0	-1.0	1	21	22	42	AAGGGGAUUGAGGAGAUUGGG	:.::.::. :.:::::.::	GACGAUUUCUCCGAUCCCUUU	Translation		1
osa-miR815c	BjuB029839	4.0	-1.0	1	21	331	351	AAGGGGAUUGAGGAGAUUGGG	: ::: :::::.:.::::	AACCAUCGCCUCAGUUCCCUC	Cleavage		1
osa-miRf10023-akr	BjuA031302	4.0	-1.0	1	25	393	417	UCCCGGUUUUUUAUACCAACCGGGA	:: : :::: ::.:::.:::: :.	ACCGGCUUGGAAUGAAAGACCGAGG	Cleavage		1
osa-miRf10026-akr	BjuA002075	4.0	-1.0	1	21	1188	1208	GUACUAGGAAAUGUCACAUCC	::: ::::. :::::.::.:	UGAUUUGACGGUUCCUGGUGC	Translation		1
osa-miRf10034-akr	BjuB005843	4.0	-1.0	1	21	126	146	UCGGUUGGUGUUACGAACCGG	::: :::.::::...:::	CGAGUUAGUAGCACCGGUCGA	Cleavage		1
osa-miRf10049-akr	BjuB042240	4.0	-1.0	1	22	32	53	UCAUCAUCGCCGCCGAGUCCUC	::::: .:::::.:.::.:::	GAGGAGGUGGCGGUGGUGGUGA	Cleavage		1
osa-miRf10051-akr	BjuB042240	4.0	-1.0	1	22	32	53	UCAUCAUCGCCGCCGAGUCCUC	::::: .:::::.:.::.:::	GAGGAGGUGGCGGUGGUGGUGA	Cleavage		1
osa-miRf10055-akr	BjuB005843	4.0	-1.0	1	22	124	145	CGGUUGGUGUUACUAACCGGGA	:::::::.::::...::	AACGAGUUAGUAGCACCGGUCG	Cleavage		1
osa-miRf10060-akr	BjuB027387	4.0	-1.0	1	23	91	113	GAAGACGAGGUUGGCGAUGCCGA	:::: :::::::: :: ::	CCCUCAUCUCCAACCUCCUCCUC	Cleavage		1
osa-miRf10060-akr	BjuB027759	4.0	-1.0	1	23	4	26	GAAGACGAGGUUGGCGAUGCCGA	:::: :::::::: :: ::	CCCUCAUCUCCAACCUCCUCCUC	Cleavage		1
osa-miRf10060-akr	BjuA024436	4.0	-1.0	1	23	91	113	GAAGACGAGGUUGGCGAUGCCGA	:::: :::::::: :: ::	CCCUCAUCUCCAACCUCUUCCUC	Cleavage		1
osa-miRf10063-akr	BjuB041699	4.0	-1.0	1	21	510	530	UUGCCGCUGCUACCGCCUUCG	.:::.:::.:.::.::...	UAGAGGUGGUGGUAGUGGUGG	Cleavage		1
osa-miRf10073-akr	BjuA043791	4.0	-1.0	1	21	432	452	GAUGAGUCAUCUGUGACGGGC	.::::::: ::..:::::	AAGUGUCACAGCUGGUUCAUC	Translation		1
osa-miRf10076-akr	BjuA027015	4.0	-1.0	1	21	294	314	UCCAGGAGUUGGGUUUGAAGU	:: .:.:.::.::::::::	UCUCAGAGCUCAGCUCCUGGA	Cleavage		1
osa-miRf10076-akr	BjuB046696	4.0	-1.0	1	21	294	314	UCCAGGAGUUGGGUUUGAAGU	:: .:.:.::.::::::::	UCUCAGAGCUCAGCUCCUGGA	Cleavage		1
osa-miRf10106-akr	BjuB005843	4.0	-1.0	1	23	124	146	CCGGUUGGUGUUACUAACCGGGA	:::::::.::::...::	AACGAGUUAGUAGCACCGGUCGA	Cleavage		1
osa-miRf10121-akr	BjuB041251	4.0	-1.0	1	25	219	243	UCCUUGAGGAGGUACCAUGAGGUAC	: : .::: :.::::::.: :::	UCAGCAUAUGAUGCCUCCUUAUGGA	Cleavage		1
osa-miRf10121-akr	BjuA042006	4.0	-1.0	1	25	210	234	UCCUUGAGGAGGUACCAUGAGGUAC	: : .::: :.::::::.: :::	UCAGCCUAUGAUGCCUCCUUAUGGA	Cleavage		1
osa-miRf10121-akr	BjuB020302	4.0	-1.0	1	25	216	240	UCCUUGAGGAGGUACCAUGAGGUAC	: : .::: :.::::::.: :::	UCAGCAUAUGAUGCCUCCUUAUGGA	Cleavage		1
osa-miRf10121-akr	BjuO010482	4.0	-1.0	1	25	219	243	UCCUUGAGGAGGUACCAUGAGGUAC	: : .::: :.::::::.: :::	UCAGCAUAUGAUGCCUCCUUAUGGA	Cleavage		1
osa-miRf10121-akr	BjuA018344	4.0	-1.0	1	25	213	237	UCCUUGAGGAGGUACCAUGAGGUAC	.::: :.::::::.: :::	UAUGAAUAUGAUGCCUCCUUAUGGA	Cleavage		1
osa-miRf10136-akr	BjuB042240	4.0	-1.0	1	20	789	808	CAGCAAGUGCAGCUACUGCA	::: :.::::.::::::	AGCAAAUGUUGCAUUUGCUG	Cleavage		1
osa-miRf10182-akr	BjuA031302	4.0	-1.0	1	20	755	774	AUGUAGUUGCUGCUCCCUAA	: ::::::::::.: :::	CAAUGGAGCAGCAAUUUCAU	Cleavage		1
osa-miRf10193-akr	BjuB040792	4.0	-1.0	1	23	486	508	GCAUGUGUCCAAAGAUUCGAUGU	: : : .: ::::::::: ::::	AAAGCCGAGCUUUGGACAAAUGC	Cleavage		1
osa-miRf10199-akr	BjuO010352	4.0	-1.0	1	20	850	869	CACAGGUGAGUCAUCUGUGA	::::::::::::.: ::	CAACAGAUGACUCAUCAGUU	Cleavage		1
osa-miRf10211-akr	BjuO010482	4.0	-1.0	1	22	707	728	CUGUUUGGCACAGCUCCAGCUC	::::::.:::: .:.:..:	UUCCUGGAGUUGUGGUAGAUGG	Cleavage		1
osa-miRf10215-akr	BjuB041251	4.0	-1.0	1	23	219	241	CUUGAGGAGGUAUCAUGAGGUAC	: : .:::::.::::::.: :	UCAGCAUAUGAUGCCUCCUUAUG	Cleavage		1
osa-miRf10215-akr	BjuA042006	4.0	-1.0	1	23	210	232	CUUGAGGAGGUAUCAUGAGGUAC	: : .:::::.::::::.: :	UCAGCCUAUGAUGCCUCCUUAUG	Cleavage		1
osa-miRf10215-akr	BjuB020302	4.0	-1.0	1	23	216	238	CUUGAGGAGGUAUCAUGAGGUAC	: : .:::::.::::::.: :	UCAGCAUAUGAUGCCUCCUUAUG	Cleavage		1
osa-miRf10215-akr	BjuO010482	4.0	-1.0	1	23	219	241	CUUGAGGAGGUAUCAUGAGGUAC	: : .:::::.::::::.: :	UCAGCAUAUGAUGCCUCCUUAUG	Cleavage		1
osa-miRf10248-akr	BjuA014103	4.0	-1.0	1	20	324	343	UCCGGUUGGUGUUAUCAACC	:::: ::.:::::: :::	CCUUGACAAUACCAACGGGA	Cleavage		1
osa-miRf10261-akr	BjuB042240	4.0	-1.0	1	20	34	53	UUACCUCUGUCGUCACCUCC	:::::::.::...: :::.:	GGAGGUGGCGGUGGUGGUGA	Cleavage		1
osa-miRf10272-akr	BjuB045228	4.0	-1.0	1	19	1	19	UCGACGAUGACGACGUCGU	:.:. :::::.::::::.	AUGGAAUCGUCGUCGUCGG	Cleavage		1
osa-miRf10273-akr	BjuB045228	4.0	-1.0	1	19	1	19	UCGACGAUGACGACGUCGU	:.:. :::::.::::::.	AUGGAAUCGUCGUCGUCGG	Cleavage		1
osa-miRf10278-akr	BjuA017309	4.0	-1.0	1	21	679	699	AGGUAUCAUCCCGUCUGAACG	::.. :::::: ::::.::	GAUUUGAACGGGAAGAUAUCU	Cleavage		1
osa-miRf10290-akr	BjuA012644	4.0	-1.0	1	21	591	611	UGCUGAUGCUGCUGCACAGCG	:::::::::::::::	UCCACAGCAGCAGCAUCAGCA	Cleavage		1
osa-miRf10300-akr	BjuB023986	4.0	-1.0	1	19	80	98	UGGUCCAUCAACAUCUCCU	::::: ::::::::: .:	AGGAGCUGUUGAUGGUUCC	Cleavage		1
osa-miRf10358-akr	BjuA047038	4.0	-1.0	1	20	206	225	UUCUUGAGGAGGUACCAUGA	.::: ::::::::.: :.:	AUAUGAUACCUCCUUAUGGA	Cleavage		1
osa-miRf10431-akr	BjuA017309	4.0	-1.0	1	24	660	683	AGAUUCGUUGUACUAGGAUGUGUC	:..:::.::. ::.::::.::.:	UAUGCAUUCUGCUAUAACGGAUUU	Cleavage		1
osa-miRf10458-akr	BjuB042240	4.0	-1.0	1	24	236	259	UCGUCGUCAUCGCCAUUGCCGCUG	::: ::::: :::::::: :	CUCAGGCCAUGGCCAUGACGACCA	Translation		2
osa-miRf10481-akr	BjuA025359	4.0	-1.0	1	24	57	80	UCGAUGGUGGCGUCGUAGUCCUUG	:::: :: ::..:::.::::	AUCUGACUCCGCCGUUACCGUCGA	Cleavage		1
osa-miRf10495-akr	BjuA028313	4.0	-1.0	1	20	823	842	AGCUCUAGCUCCAGCUUCAC	:::.::.:::::.:.:: .:	GUGGAGUUGGAGUUGGAAUU	Cleavage		1
osa-miRf10516-akr	BjuA003230	4.0	-1.0	1	25	693	717	GGACUGUUUGGGGGAGCUUCUGGCA	: .. :. .:..::.::::::::.	GGAUGUAGCUUUUCCUAAACAGUCU	Cleavage		1
osa-miRf10554-akr	BjuA025127	4.0	-1.0	1	21	977	997	AUGGUUUCUCCACCAGUGUAC	: ::: ::::::::: :.:	AGAAACUAGUGGAGAAAACGU	Cleavage		1
osa-miRf10566-akr	BjuO010352	4.0	-1.0	1	22	844	865	GAUGAGUCAUCAGUGACGGGCU	: ::.: :: :::::::::::	AACCUGCAACAGAUGACUCAUC	Cleavage		1
osa-miRf10581-akr	BjuA025558	4.0	-1.0	1	24	690	713	AGAUCAUCUUUAGUCCCGGUUCGA	:.::::. :.::.::.:::	UGGUCCUGGGAUAAGAGGUGGUCU	Cleavage		1
osa-miRf10581-akr	BjuA025542	4.0	-1.0	1	24	708	731	AGAUCAUCUUUAGUCCCGGUUCGA	:.::::. :.::.::.:::	UGGUCCUGGGAUAAGAGGUGGUCU	Cleavage		1
osa-miRf10583-akr	BjuA002075	4.0	-1.0	1	25	1450	1474	AUCUUUAGUCUCGGUUGGUGUUACC	: ::::: ::::::: :.:::	GUCACCACCACCCGAGACAAGAGAA	Cleavage		1
osa-miRf10583-akr	BjuB006877	4.0	-1.0	1	25	1549	1573	AUCUUUAGUCUCGGUUGGUGUUACC	: ::::: ::::::: :.:::	GUCACCACCACCCGAGACAAGAGAA	Cleavage		1
osa-miRf10583-akr	BjuO002133	4.0	-1.0	1	25	840	864	AUCUUUAGUCUCGGUUGGUGUUACC	:: :: ..:.::::::.::::	AAGAAAACAGGCUGAGACUGAAGAA	Cleavage		1
osa-miRf10583-akr	BjuA033921	4.0	-1.0	1	25	1558	1582	AUCUUUAGUCUCGGUUGGUGUUACC	: .:::: ::::::: :.:::	GUCACUACCACCCGAGACAAGAGAA	Cleavage		1
osa-miRf10595-akr	BjuB042240	4.0	-1.0	1	20	894	913	AUCCUGGCGACGUUGCUGAA	: :::::::::: :::::.	UGCAGCAACGUCUCCAGGGA	Cleavage		1
osa-miRf10595-akr	BjuB025396	4.0	-1.0	1	20	888	907	AUCCUGGCGACGUUGCUGAA	: :::::::::: :::::.	UGCAGCAACGUCUCCAGGGA	Cleavage		1
osa-miRf10615-akr	BjuB007813	4.0	-1.0	1	20	1523	1542	AAGAGAGGAUGCAUGCAUCA	: : :: :::::::.::::	AGCUCCAAGCAUCCUUUCUU	Cleavage		1
osa-miRf10650-akr	BjuB029839	4.0	-1.0	1	20	720	739	GUGGUAUGUCAUGAAACCCU	:::::::.::::: .::::	AGGGUUUUAUGACCAGCCAC	Cleavage		1
osa-miRf10654-akr	BjuO002570	4.0	-1.0	1	24	214	237	UGAGUGAGGCUGACAUGUGGGUCC	.::::: :::::.:.:: :.	ACCGUCACAUCUCAGCUUUACACG	Cleavage		1
osa-miRf10685-akr	BjuA018344	4.0	-1.0	1	22	792	813	AGCAGCGACUCUGGUCAUGGAA	:..: :..:::::::::::	ACCUGUUCCUGGAGUCGCUGCU	Cleavage		1
osa-miRf10689-akr	BjuO010363	4.0	-1.0	1	20	669	688	UGCCAUUUCCUCGUCCUAGG	:::::: :.::.::::: :	GCUAGGAGGGGGGAAUGGGA	Cleavage		1
osa-miRf10699-akr	BjuB006877	4.0	-1.0	1	20	766	785	GGAUGAGGAUGUGGCAUCCU	:::::::..:::::: ::	UGGAUGCCGUAUCCUCCACC	Cleavage		1
osa-miRf10699-akr	BjuA002075	4.0	-1.0	1	20	691	710	GGAUGAGGAUGUGGCAUCCU	:::::::..:::::: ::	UGGAUGCCGUAUCCUCCGCC	Cleavage		1
osa-miRf10778-akr	BjuB041699	4.0	-1.0	1	25	1124	1148	UUGGAGCUAGUAGUGGGCUAUACUA	::.:..::.:::: ::::.	ACCGUGAGUCUGCUGCUAGGUCCAG	Cleavage		1
osa-miRf10811-akr	BjuA018344	4.0	-1.0	1	25	243	267	AUAUAUUGGGACGGAGGGAGCAGUA	:: :::.: :::. ::::.:::	ACCUCAUCCUUACGUUGCAAUGUAU	Cleavage		1
osa-miRf10819-akr	BjuB007520	4.0	-1.0	1	21	137	157	UCUUCCUCUCGUCGCCGGAGG	: : .::.::::::::::	AGCCAGUUGAUGAGAGGAAGA	Cleavage		1
osa-miRf10837-akr	BjuB041251	4.0	-1.0	1	25	219	243	UCCUUGAGGAGGUACCAUGAGGUAC	: : .::: :.::::::.: :::	UCAGCAUAUGAUGCCUCCUUAUGGA	Cleavage		1
osa-miRf10837-akr	BjuA042006	4.0	-1.0	1	25	210	234	UCCUUGAGGAGGUACCAUGAGGUAC	: : .::: :.::::::.: :::	UCAGCCUAUGAUGCCUCCUUAUGGA	Cleavage		1
osa-miRf10837-akr	BjuB020302	4.0	-1.0	1	25	216	240	UCCUUGAGGAGGUACCAUGAGGUAC	: : .::: :.::::::.: :::	UCAGCAUAUGAUGCCUCCUUAUGGA	Cleavage		1
osa-miRf10837-akr	BjuO010482	4.0	-1.0	1	25	219	243	UCCUUGAGGAGGUACCAUGAGGUAC	: : .::: :.::::::.: :::	UCAGCAUAUGAUGCCUCCUUAUGGA	Cleavage		1
osa-miRf10837-akr	BjuA018344	4.0	-1.0	1	25	213	237	UCCUUGAGGAGGUACCAUGAGGUAC	.::: :.::::::.: :::	UAUGAAUAUGAUGCCUCCUUAUGGA	Cleavage		1
osa-miRf10849-akr	BjuA003230	4.0	-1.0	1	22	697	718	UGGACUGUUUGGGGGAGCUUCU	:. .:..::.::::::::.:	GUAGCUUUUCCUAAACAGUCUA	Cleavage		1
osa-miRf10849-akr	BjuB026462	4.0	-1.0	1	22	876	897	UGGACUGUUUGGGGGAGCUUCU	:: ::: ::::::::.:: ::	AGUUGCUGCCCCAAACGGUGCA	Cleavage		1
osa-miRf10850-akr	BjuA014273	4.0	-1.0	1	22	93	114	UGCUGGUUCGAGAACCAGCGAG	:::: :::.:::::.::	CCAGCUGUCUCUUGAACCGGCC	Cleavage		1
osa-miRf10863-akr	BjuB026462	4.0	-1.0	1	22	1039	1060	GCGGCUGCGGCUGCAGUUGUGC	:::: ::::: ::::: ::	UUUCAACAGCAGCAGCAGCAGC	Cleavage		1
osa-miRf10889-akr	BjuA041107	4.0	-1.0	1	20	225	244	CUUCCGGAGUUCUUCCUAGG	: :::.::.::::::: .:	GCGAGGGAGGACUCCGGCGG	Cleavage		1
osa-miRf10915-akr	BjuB047102	4.0	-1.0	1	20	723	742	CAGCGGCAAAACUGUUCUUG	::: :...:::::::.:::	CAAUAGUGGUUUUGCUGCUA	Cleavage		1
osa-miRf10915-akr	BjuA021448	4.0	-1.0	1	20	705	724	CAGCGGCAAAACUGUUCUUG	.:: :...:::::::.:::	UAAUAGUGGUUUUGCUGCUA	Cleavage		1
osa-miRf10935-akr	BjuA033921	4.0	-1.0	1	20	1563	1582	AUCUUUAGUCUCGGUUGGUA	::::: ::::::: :.:::	UACCACCCGAGACAAGAGAA	Cleavage		1
osa-miRf10935-akr	BjuA002075	4.0	-1.0	1	20	1455	1474	AUCUUUAGUCUCGGUUGGUA	:::: ::::::: :.:::	CACCACCCGAGACAAGAGAA	Cleavage		1
osa-miRf10935-akr	BjuB006877	4.0	-1.0	1	20	1554	1573	AUCUUUAGUCUCGGUUGGUA	:::: ::::::: :.:::	CACCACCCGAGACAAGAGAA	Cleavage		1
osa-miRf10935-akr	BjuA006024	4.0	-1.0	1	20	851	870	AUCUUUAGUCUCGGUUGGUA	:: ..:.::::::.::::	AACAGGCUGAGACUGAAGAA	Cleavage		1
osa-miRf10935-akr	BjuO002133	4.0	-1.0	1	20	845	864	AUCUUUAGUCUCGGUUGGUA	:: ..:.::::::.::::	AACAGGCUGAGACUGAAGAA	Cleavage		1
osa-miRf10935-akr	BjuB016810	4.0	-1.0	1	20	803	822	AUCUUUAGUCUCGGUUGGUA	:: ..:.::::::.::::	AACAGGCUGAGACUGAAGAA	Cleavage		1
osa-miRf10941-akr	BjuA025064	4.0	-1.0	1	20	36	55	GACAUGGAGUUGAGUUGGUU	::::::::.. ::::: ::	UACCAACUCGGAUCCAUCUC	Cleavage		1
osa-miRf10942-akr	BjuA025064	4.0	-1.0	1	20	36	55	GACAUGGAGUUGAGUUGGUU	::::::::.. ::::: ::	UACCAACUCGGAUCCAUCUC	Cleavage		1
osa-miRf10953-akr	BjuB036859	4.0	-1.0	1	24	511	534	AUAAGUCAUCUGUGACGGGCUCUA	: : :::::. :::::::.: ::	CACAACCCGUUUCAGAUGAUUGAU	Cleavage		1
osa-miRf10953-akr	BjuO010352	4.0	-1.0	1	24	841	864	AUAAGUCAUCUGUGACGGGCUCUA	: : ::.: :::::::::: ::	CAAAACCUGCAACAGAUGACUCAU	Cleavage		1
osa-miRf10961-akr	BjuA040338	4.0	-1.0	1	20	371	390	UGCCAUGUUCUCGUCCUAGG	:: ::::::. ::.::::.:	CCAAGGACGGUAAUAUGGUA	Translation		1
osa-miRf10970-akr	BjuO010366	4.0	-1.0	1	20	223	242	CGAGCCGAGCUCGAGCUUCU	.: ::::.:::.:.: ::::	GGCAGCUUGAGUUUGCCUCG	Cleavage		1
osa-miRf10975-akr	BjuA018344	4.0	-1.0	1	21	158	178	GACUUGAACCCAUGACCUCGU	:.:.: :..::: ::::::::	AUGGGUUUGUGGCUUCAAGUC	Cleavage		1
osa-miRf10977-akr	BjuA002075	4.0	-1.0	1	23	275	297	GGUGAUCUUUAGUCCCGGUUAUU	: : ::::: . ::::::::..:	AUUCACCGGAGAUAAAGAUCGUC	Cleavage		1
osa-miRf10998-akr	BjuA040759	4.0	-1.0	1	20	743	762	GCUCUUUAGUCUCGGUUGGU	.:::: :::: ::.::::.	UUCAACAGAGAGUAGAGAGU	Cleavage		1
osa-miRf10998-akr	BjuA043791	4.0	-1.0	1	20	752	771	GCUCUUUAGUCUCGGUUGGU	.:::: :::: ::.::::.	UUCAACAGAGAGUAGAGAGU	Cleavage		1
osa-miRf11016-akr	BjuO010366	4.0	-1.0	1	24	219	242	CGAGUCGAGCUCGAGCAGCUCGCG	.:: :::.:::.:.: ::::	UCAAGGCAGCUUGAGUUUGCCUCG	Cleavage		1
osa-miRf11045-akr	BjuB036859	4.0	-1.0	1	21	581	601	GCGCUCCUCCAUCUUCUUCGA	::.::.::. :::::::::	ACGGAGGAGGAGGAGGAGCGA	Translation		3
osa-miRf11047-akr	BjuA003230	4.0	-1.0	1	21	625	645	CUGCUGUUGCAUCAGCAGUAU	..::: ::::::.: ::::	CCGUUGCAGAUGCAGCCGCAG	Cleavage		1
osa-miRf11062-akr	BjuA047038	4.0	-1.0	1	25	201	225	UUCUUGAGGAGGUAACAUGAGGUAC	: : .::: ::::::::.: :.:	UCAGCAUAUGAUACCUCCUUAUGGA	Cleavage		1
osa-miRf11063-akr	BjuB041251	4.0	-1.0	1	25	219	243	UCCUUGAGGAGGUACCAUGAGGUAC	: : .::: :.::::::.: :::	UCAGCAUAUGAUGCCUCCUUAUGGA	Cleavage		1
osa-miRf11063-akr	BjuA042006	4.0	-1.0	1	25	210	234	UCCUUGAGGAGGUACCAUGAGGUAC	: : .::: :.::::::.: :::	UCAGCCUAUGAUGCCUCCUUAUGGA	Cleavage		1
osa-miRf11063-akr	BjuB020302	4.0	-1.0	1	25	216	240	UCCUUGAGGAGGUACCAUGAGGUAC	: : .::: :.::::::.: :::	UCAGCAUAUGAUGCCUCCUUAUGGA	Cleavage		1
osa-miRf11063-akr	BjuO010482	4.0	-1.0	1	25	219	243	UCCUUGAGGAGGUACCAUGAGGUAC	: : .::: :.::::::.: :::	UCAGCAUAUGAUGCCUCCUUAUGGA	Cleavage		1
osa-miRf11063-akr	BjuA018344	4.0	-1.0	1	25	213	237	UCCUUGAGGAGGUACCAUGAGGUAC	.::: :.::::::.: :::	UAUGAAUAUGAUGCCUCCUUAUGGA	Cleavage		1
osa-miRf11065-akr	BjuB028673	4.0	-1.0	1	23	330	352	UACUACUGCUGGUGGUGGCGGCG	::. ::::::::: :.::.::.	CGUGACCACCACCAACGGUGGUG	Cleavage		1
osa-miRf11084-akr	BjuA025558	4.0	-1.0	1	24	690	713	AGAUCAUCUUUAGUCCCGGUUCGA	:.::::. :.::.::.:::	UGGUCCUGGGAUAAGAGGUGGUCU	Cleavage		1
osa-miRf11084-akr	BjuA025542	4.0	-1.0	1	24	708	731	AGAUCAUCUUUAGUCCCGGUUCGA	:.::::. :.::.::.:::	UGGUCCUGGGAUAAGAGGUGGUCU	Cleavage		1
osa-miRf11090-akr	BjuB042069	4.0	-1.0	1	22	521	542	UUUUGGGACAGAGGGAGUAUGU	.:::.::.:::.:::.:.	CCCAGCUCUCUUUGUUCCAGAG	Cleavage		1
osa-miRf11098-akr	BjuB046419	4.0	-1.0	1	20	941	960	CAGCUGCUGCAGCUUUUCCC	: :. :::: :::::::::	CGCAGCAGCUCCAGCAGCUG	Translation		1
osa-miRf11102-akr	BjuB046419	4.0	-1.0	1	20	941	960	CAGCUGCUGCAGCUUUUCCC	: :. :::: :::::::::	CGCAGCAGCUCCAGCAGCUG	Translation		1
osa-miRf11106-akr	BjuB046419	4.0	-1.0	1	20	941	960	CAGCUGCUGCAGCUUUUCCC	: :. :::: :::::::::	CGCAGCAGCUCCAGCAGCUG	Translation		1
osa-miRf11147-akr	BjuA044741	4.0	-1.0	1	21	586	606	CAGAUUCGUUGUACUAGGAGG	::::::.:: :::::::	AAGACUAGUAUAAAGAAUCUG	Cleavage		1
osa-miRf11164-akr	BjuA047038	4.0	-1.0	1	21	206	226	GUCCUUGAGGAGGUACCAUGA	.::: ::::::::.: :::	AUAUGAUACCUCCUUAUGGAA	Cleavage		1
osa-miRf11183-akr	BjuO004828	4.0	-1.0	1	20	373	392	ACGUCGGAGGAUCCUCUUCC	:::.::::.:.:: :::::	GGAGGAGGGUUCUACGACGG	Cleavage		1
osa-miRf11194-akr	BjuB029839	4.0	-1.0	1	25	201	225	GAGUUGCUCGAGCUCGGCUCGUCUC	:::. :::::: ::::::	UCUGAAAGCUCAGCUCGCGCAACUA	Cleavage		1
osa-miRf11201-akr	BjuB005843	4.0	-1.0	1	21	126	146	CCGGUUGGUGUUACUAACCGG	:::::::.::::...::	CGAGUUAGUAGCACCGGUCGA	Cleavage		1
osa-miRf11209-akr	BjuB046419	4.0	-1.0	1	21	732	752	UGCAGUUUCAUCUGCUUGUGG	:::: :: :::::::::.	AAACAAUGAGCUGAAACUGCG	Translation		1
osa-miRf11214-akr	BjuA025558	4.0	-1.0	1	24	690	713	AGAUCAUCUUUAGUCCCGGUUCGA	:.::::. :.::.::.:::	UGGUCCUGGGAUAAGAGGUGGUCU	Cleavage		1
osa-miRf11214-akr	BjuA025542	4.0	-1.0	1	24	708	731	AGAUCAUCUUUAGUCCCGGUUCGA	:.::::. :.::.::.:::	UGGUCCUGGGAUAAGAGGUGGUCU	Cleavage		1
osa-miRf11218-akr	BjuB038400	4.0	-1.0	1	25	398	422	ACUACUCUCUCCGUCCCAAAAAAAC	::: ::: :::: ::::::	CAGGAGUUGUGACUGAGACAGUAGU	Cleavage		1
osa-miRf11252-akr	BjuA002075	4.0	-1.0	1	23	379	401	UUCCGGUGUUCUUCACCAGGAGG	.:::: :.::::.:: :::.	GACUCUGGAGGAGAAUACAGGAG	Cleavage		2
osa-miRf11268-akr	BjuO010482	4.0	-1.0	1	23	707	729	ACUGUUUGGCACAGCUCCAGCUC	::::::.:::: .:.:..::	UUCCUGGAGUUGUGGUAGAUGGU	Cleavage		1
osa-miRf11273-akr	BjuB043752	4.0	-1.0	1	20	339	358	UGCCAUCGCCAUUAGGGUUC	:.::::::::::: :::	UUCCUCUAAUGGCGAUAGCA	Cleavage		1
osa-miRf11305-akr	BjuA018972	4.0	-1.0	1	22	973	994	GACCUCUUAAGUGGUCCACCUG	:: :::::. :: ::.::::::	CAAGUGGAUAACAUAGGAGGUC	Translation		1
osa-miRf11321-akr	BjuA003230	4.0	-1.0	1	21	795	815	AUAGGCUUGGCUCGAGCUCGA	: :::.: :.: ::.::::::	UGGAGUUAGGGACAGGCCUAU	Translation		1
osa-miRf11341-akr	BjuA037531	4.0	-1.0	1	23	751	773	CGCGCCGACGAUGACGGUGGAGU	::: ::.:::::::::.	CGAAAACCAUCGUCGUCGGCGUC	Cleavage		1
osa-miRf11386-akr	BjuB046236	4.0	-1.0	1	25	95	119	GCCGAUUGGUUUCCAGUCGGCGGCA	.:::: :.:..:::::::	ACGGUAUGACUCGGAGUCAAUCGGA	Cleavage		1
osa-miRf11390-akr	BjuA027015	4.0	-1.0	1	20	414	433	CACCGUCGUCGCUGCCACAC	:::::.:::.::. ::::	CGGUGGCGGCGGCGGAGGUG	Cleavage		1
osa-miRf11390-akr	BjuB041699	4.0	-1.0	1	20	516	535	CACCGUCGUCGCUGCCACAC	::::.::.:..:..::::	UGGUGGUAGUGGUGGUGGUG	Cleavage		1
osa-miRf11417-akr	BjuB041251	4.0	-1.0	1	25	219	243	UCCUUGAGGAGGUACCAUGAGGUAC	: : .::: :.::::::.: :::	UCAGCAUAUGAUGCCUCCUUAUGGA	Cleavage		1
osa-miRf11417-akr	BjuA042006	4.0	-1.0	1	25	210	234	UCCUUGAGGAGGUACCAUGAGGUAC	: : .::: :.::::::.: :::	UCAGCCUAUGAUGCCUCCUUAUGGA	Cleavage		1
osa-miRf11417-akr	BjuB020302	4.0	-1.0	1	25	216	240	UCCUUGAGGAGGUACCAUGAGGUAC	: : .::: :.::::::.: :::	UCAGCAUAUGAUGCCUCCUUAUGGA	Cleavage		1
osa-miRf11417-akr	BjuO010482	4.0	-1.0	1	25	219	243	UCCUUGAGGAGGUACCAUGAGGUAC	: : .::: :.::::::.: :::	UCAGCAUAUGAUGCCUCCUUAUGGA	Cleavage		1
osa-miRf11417-akr	BjuA018344	4.0	-1.0	1	25	213	237	UCCUUGAGGAGGUACCAUGAGGUAC	.::: :.::::::.: :::	UAUGAAUAUGAUGCCUCCUUAUGGA	Cleavage		1
osa-miRf11437-akr	BjuA010437	4.0	-1.0	1	24	87	110	GCCGACUGGUUUCCAGUCGGCGGC	.::: :::.::::::::	CGGCAUGACCAGAAGCCAGUCGGA	Cleavage		1
osa-miRf11445-akr	BjuO010352	4.0	-1.0	1	23	843	865	GAUGACUCAUCUGUGACGGGCCC	::.: :::::::: :::::	AAACCUGCAACAGAUGACUCAUC	Cleavage		1
osa-miRf11464-akr	BjuA043791	4.0	-1.0	1	25	428	452	GAUGAGUCAUCUGUGACGGGCCCUA	.::::::: ::..:::::	AAGAAAGUGUCACAGCUGGUUCAUC	Translation		1
osa-miRf11465-akr	BjuA043791	4.0	-1.0	1	21	432	452	GAUGAGUCAUCUGUGACGGGC	.::::::: ::..:::::	AAGUGUCACAGCUGGUUCAUC	Translation		1
osa-miRf11475-akr	BjuA014686	4.0	-1.0	1	22	1292	1313	UCGGUGACAAGAUGAGGGACCU	: :::::::::::::: :::	AAGUCCCUCAUCUUGUAACCAC	Cleavage		1
osa-miRf11488-akr	BjuA024436	4.0	-1.0	1	22	458	479	CAGAUGAGUCAUCGGUGAUGGG	:. ::: :::: :.::..::::	CUGAUCUCCGACGGCUUGUCUG	Translation		1
osa-miRf11488-akr	BjuA043791	4.0	-1.0	1	22	433	454	CAGAUGAGUCAUCGGUGAUGGG	..:::: : ::..:::::::	AGUGUCACAGCUGGUUCAUCUG	Cleavage		1
osa-miRf11514-akr	BjuO002133	4.0	-1.0	1	21	624	644	CUGUUUGGCUGAGCUCCAGCU	: ::: : :::::.:::...:	AUCUGUAUCUCAGUCAAGUGG	Cleavage		1
osa-miRf11518-akr	BjuB029839	4.0	-1.0	1	22	648	669	GCUGCCGCUUCCGCCUUGGAGA	..: ::::: .::::::::	CGAUUACGGCGGUGGCGGCAGC	Translation		1
osa-miRf11557-akr	BjuB041251	4.0	-1.0	1	25	219	243	UCCUUGAGGAGGUACCAUGAGGUAU	: : .::: :.::::::.: :::	UCAGCAUAUGAUGCCUCCUUAUGGA	Cleavage		1
osa-miRf11557-akr	BjuA042006	4.0	-1.0	1	25	210	234	UCCUUGAGGAGGUACCAUGAGGUAU	: : .::: :.::::::.: :::	UCAGCCUAUGAUGCCUCCUUAUGGA	Cleavage		1
osa-miRf11557-akr	BjuB020302	4.0	-1.0	1	25	216	240	UCCUUGAGGAGGUACCAUGAGGUAU	: : .::: :.::::::.: :::	UCAGCAUAUGAUGCCUCCUUAUGGA	Cleavage		1
osa-miRf11557-akr	BjuO010482	4.0	-1.0	1	25	219	243	UCCUUGAGGAGGUACCAUGAGGUAU	: : .::: :.::::::.: :::	UCAGCAUAUGAUGCCUCCUUAUGGA	Cleavage		1
osa-miRf11557-akr	BjuA018344	4.0	-1.0	1	25	213	237	UCCUUGAGGAGGUACCAUGAGGUAU	.::: :.::::::.: :::	UAUGAAUAUGAUGCCUCCUUAUGGA	Cleavage		1
osa-miRf11560-akr	BjuB033496	4.0	-1.0	1	20	891	910	UUAUCUUCGCCCCUUGCAAA	::::::::: . .::::::	GUUGCAAGGGCUAGAGAUAA	Translation		1
osa-miRf11560-akr	BjuB015428	4.0	-1.0	1	20	900	919	UUAUCUUCGCCCCUUGCAAA	::::::::: . .::::::	AUUGCAAGGGCUAGAGAUAA	Translation		1
osa-miRf11560-akr	BjuA031284	4.0	-1.0	1	20	870	889	UUAUCUUCGCCCCUUGCAAA	::::::::: . .::::::	AUUGCAAGGGCUAGAGAUAA	Translation		1
osa-miRf11570-akr	BjuA015229	4.0	-1.0	1	20	853	872	CCUUCUCGCUCUCCACUAGG	.::: ::: ::::::::::	UCUAAUGGCAAGCGAGAAGG	Translation		1
osa-miRf11573-akr	BjuA018344	4.0	-1.0	1	20	218	237	UCCUUGAGGAGGUACCAUGA	.::: :.::::::.: :::	AUAUGAUGCCUCCUUAUGGA	Cleavage		1
osa-miRf11573-akr	BjuB020302	4.0	-1.0	1	20	221	240	UCCUUGAGGAGGUACCAUGA	.::: :.::::::.: :::	AUAUGAUGCCUCCUUAUGGA	Cleavage		1
osa-miRf11573-akr	BjuA042006	4.0	-1.0	1	20	215	234	UCCUUGAGGAGGUACCAUGA	.::: :.::::::.: :::	CUAUGAUGCCUCCUUAUGGA	Cleavage		1
osa-miRf11573-akr	BjuO010482	4.0	-1.0	1	20	224	243	UCCUUGAGGAGGUACCAUGA	.::: :.::::::.: :::	AUAUGAUGCCUCCUUAUGGA	Cleavage		1
osa-miRf11573-akr	BjuB041251	4.0	-1.0	1	20	224	243	UCCUUGAGGAGGUACCAUGA	.::: :.::::::.: :::	AUAUGAUGCCUCCUUAUGGA	Cleavage		1
osa-miRf11579-akr	BjuA012644	4.0	-1.0	1	21	610	630	UGUUUGGGGGAGUUUCUGGCA	:::::..:: ::.:::::	CACCAGAGGCUGCCUCAAACC	Translation		1
osa-miRf11585-akr	BjuB041251	4.0	-1.0	1	25	219	243	UCCUUGAGGAGGUACCAUGAGGUAC	: : .::: :.::::::.: :::	UCAGCAUAUGAUGCCUCCUUAUGGA	Cleavage		1
osa-miRf11585-akr	BjuA042006	4.0	-1.0	1	25	210	234	UCCUUGAGGAGGUACCAUGAGGUAC	: : .::: :.::::::.: :::	UCAGCCUAUGAUGCCUCCUUAUGGA	Cleavage		1
osa-miRf11585-akr	BjuB020302	4.0	-1.0	1	25	216	240	UCCUUGAGGAGGUACCAUGAGGUAC	: : .::: :.::::::.: :::	UCAGCAUAUGAUGCCUCCUUAUGGA	Cleavage		1
osa-miRf11585-akr	BjuO010482	4.0	-1.0	1	25	219	243	UCCUUGAGGAGGUACCAUGAGGUAC	: : .::: :.::::::.: :::	UCAGCAUAUGAUGCCUCCUUAUGGA	Cleavage		1
osa-miRf11585-akr	BjuA018344	4.0	-1.0	1	25	213	237	UCCUUGAGGAGGUACCAUGAGGUAC	.::: :.::::::.: :::	UAUGAAUAUGAUGCCUCCUUAUGGA	Cleavage		1
osa-miRf11595-akr	BjuB036859	4.0	-1.0	1	19	246	264	CAUCGGUGUUGGAGGUGGC	: :::::.::.::::::	UGCUCCUCCGACGCCGAUG	Cleavage		1
osa-miRf11609-akr	BjuA003230	4.0	-1.0	1	20	796	815	AUAGGCUUGGCUCGAGCUCG	:::.: :.: ::.::::::	GGAGUUAGGGACAGGCCUAU	Translation		1
osa-miRf11613-akr	BjuO010363	4.0	-1.0	1	21	349	369	CUUCUCCACCUCGAUCCUCGG	: :: :.:. ::::::::.::	CAGAAGGUUAAGGUGGAGGAG	Cleavage		1
osa-miRf11622-akr	BjuB029839	4.0	-1.0	1	23	750	772	UGCCAUCACCGGUAGCAGCACUU	:::: ::::.:::: :::..	UUCUGCUUCUACUGGUGUUGGUG	Cleavage		1
osa-miRf11647-akr	BjuB049020	4.0	-1.0	1	20	39	58	UGUCCUUGCUGGUGGCGGAC	::.::.:: :::::: :::	CUCUGCUACAAGCAAGAACA	Translation		1
osa-miRf11658-akr	BjuA041107	4.0	-1.0	1	20	147	166	AGGUGUCUUUGCUGGUGGCC	::::::.: ::::: .:::	AGCCACCGGAAAAGAAGCCU	Translation		1
osa-miRf11667-akr	BjuO010352	4.0	-1.0	1	22	844	865	GAUGAGUCAUCAGUGACGGGCC	::.: :: :::::::::::	AACCUGCAACAGAUGACUCAUC	Cleavage		1
osa-miRf11677-akr	BjuA032964	4.0	-1.0	1	22	325	346	AGUUGGUGCCCGUCACGGAUGA	.:::::::: :::::::	GAUCUCGUGACGGCCACCAACG	Cleavage		1
osa-miRf11681-akr	BjuB006877	4.0	-1.0	1	20	766	785	GGAUGAGGAUGUGGCAUCCU	:::::::..:::::: ::	UGGAUGCCGUAUCCUCCACC	Cleavage		1
osa-miRf11681-akr	BjuA002075	4.0	-1.0	1	20	691	710	GGAUGAGGAUGUGGCAUCCU	:::::::..:::::: ::	UGGAUGCCGUAUCCUCCGCC	Cleavage		1
osa-miRf11691-akr	BjuB007813	4.0	-1.0	1	22	307	328	GCGGCGUCAGCUAGGUUUGGGG	:::. :: :::::::..::	AGGCAAGGCUCGCUGACGUUGC	Cleavage		1
osa-miRf11691-akr	BjuA040338	4.0	-1.0	1	22	298	319	GCGGCGUCAGCUAGGUUUGGGG	:::. :: :::::::..::	AGGCAAGGCUCGCUGACGUUGC	Cleavage		1
osa-miRf11698-akr	BjuB041251	4.0	-1.0	1	25	219	243	UCCUUGAGGAGGUACCAUGAGGUAC	: : .::: :.::::::.: :::	UCAGCAUAUGAUGCCUCCUUAUGGA	Cleavage		1
osa-miRf11698-akr	BjuA042006	4.0	-1.0	1	25	210	234	UCCUUGAGGAGGUACCAUGAGGUAC	: : .::: :.::::::.: :::	UCAGCCUAUGAUGCCUCCUUAUGGA	Cleavage		1
osa-miRf11698-akr	BjuB020302	4.0	-1.0	1	25	216	240	UCCUUGAGGAGGUACCAUGAGGUAC	: : .::: :.::::::.: :::	UCAGCAUAUGAUGCCUCCUUAUGGA	Cleavage		1
osa-miRf11698-akr	BjuO010482	4.0	-1.0	1	25	219	243	UCCUUGAGGAGGUACCAUGAGGUAC	: : .::: :.::::::.: :::	UCAGCAUAUGAUGCCUCCUUAUGGA	Cleavage		1
osa-miRf11698-akr	BjuA018344	4.0	-1.0	1	25	213	237	UCCUUGAGGAGGUACCAUGAGGUAC	.::: :.::::::.: :::	UAUGAAUAUGAUGCCUCCUUAUGGA	Cleavage		1
osa-miRf11700-akr	BjuB005843	4.0	-1.0	1	23	124	146	CCGGUUGGUGUUACUAACCGGGA	:::::::.::::...::	AACGAGUUAGUAGCACCGGUCGA	Cleavage		1
osa-miRf11764-akr	BjuA025558	4.0	-1.0	1	24	690	713	AGAUCAUCUUUAGUCCCGGUUCGA	:.::::. :.::.::.:::	UGGUCCUGGGAUAAGAGGUGGUCU	Cleavage		1
osa-miRf11764-akr	BjuA025542	4.0	-1.0	1	24	708	731	AGAUCAUCUUUAGUCCCGGUUCGA	:.::::. :.::.::.:::	UGGUCCUGGGAUAAGAGGUGGUCU	Cleavage		1
osa-miRf11767-akr	BjuO010482	4.0	-1.0	1	23	137	159	GGGAGGAUAGGCUUGGCAUCCAA	::: : :::.::.:::.::::.	CUGGUUUCCAGGCUUAUUCUCCU	Cleavage		1
osa-miRf11767-akr	BjuA047038	4.0	-1.0	1	23	119	141	GGGAGGAUAGGCUUGGCAUCCAA	::: : :::.::.:::.::::.	CUGGUUUCCAGGCUUAUUCUCCU	Cleavage		1
osa-miRf11840-akr	BjuA025558	4.0	-1.0	1	24	690	713	AGAUCAUCUUUAGUCCCGGUUCGA	:.::::. :.::.::.:::	UGGUCCUGGGAUAAGAGGUGGUCU	Cleavage		1
osa-miRf11840-akr	BjuA025542	4.0	-1.0	1	24	708	731	AGAUCAUCUUUAGUCCCGGUUCGA	:.::::. :.::.::.:::	UGGUCCUGGGAUAAGAGGUGGUCU	Cleavage		1
osa-miRf11850-akr	BjuA025558	4.0	-1.0	1	24	690	713	AGAUCAUCUUUAGUCCCGGUUCGA	:.::::. :.::.::.:::	UGGUCCUGGGAUAAGAGGUGGUCU	Cleavage		1
osa-miRf11850-akr	BjuA025542	4.0	-1.0	1	24	708	731	AGAUCAUCUUUAGUCCCGGUUCGA	:.::::. :.::.::.:::	UGGUCCUGGGAUAAGAGGUGGUCU	Cleavage		1
osa-miRf11888-akr	BjuA025558	4.0	-1.0	1	23	691	713	AGAUCAUCUUUAGUCCCGGUUCG	:.::::. :.::.::.:::	GGUCCUGGGAUAAGAGGUGGUCU	Cleavage		1
osa-miRf11888-akr	BjuA025542	4.0	-1.0	1	23	709	731	AGAUCAUCUUUAGUCCCGGUUCG	:.::::. :.::.::.:::	GGUCCUGGGAUAAGAGGUGGUCU	Cleavage		1
osa-miRf11922-akr	BjuA010437	4.0	-1.0	1	24	89	112	CUUCCGACUGGUUUCCAGUCGGUG	.::: :::.:::::::::.	GCAUGACCAGAAGCCAGUCGGAGU	Cleavage		2
osa-miRf11923-akr	BjuA010437	4.0	-1.0	1	20	93	112	CUUCCGACUGGUUUCCAGUC	::: :::.:::::::::.	GACCAGAAGCCAGUCGGAGU	Cleavage		2
osa-miRf11926-akr	BjuA010437	4.0	-1.0	1	24	87	110	GCCGACUGGUUUCCAGUCGGCGGC	.::: :::.::::::::	CGGCAUGACCAGAAGCCAGUCGGA	Cleavage		1
osa-miRf11944-akr	BjuA025359	4.0	-1.0	1	21	380	400	UAGUCCCGGUUGUUCAACCGG	.: : ::::..:.::::.::	AUGAUCGAACGGCUGGGAUUA	Cleavage		1
osa-miRf11955-akr	BjuB046419	4.0	-1.0	1	20	494	513	CUUUCUAGCAUUGCCCACAU	::::: ..:::::: .:::	CUGUGGUUGAUGCUAAGAAG	Cleavage		1
osa-miRf11961-akr	BjuB005843	4.0	-1.0	1	25	121	145	CGGUUGGUGUUACUAACCGGGACUA	:::::::.::::...::	UCAAACGAGUUAGUAGCACCGGUCG	Cleavage		1
osa-miRf12002-akr	BjuB041699	4.0	-1.0	1	20	914	933	GCCUCCAUCGCCAUCGCCAU	: :: ::::::.::: :::	UUUGCUAUGGCGGUGGUGGC	Cleavage		2
osa-miRf12002-akr	BjuB025396	4.0	-1.0	1	20	35	54	GCCUCCAUCGCCAUCGCCAU	.:::.:.:::.:.::: ::.	GUGGUGGUGGUGGUGGUGGU	Cleavage		1
osa-miRf12002-akr	BjuB007813	4.0	-1.0	1	20	32	51	GCCUCCAUCGCCAUCGCCAU	::.:.:::.:.::::::	GAGGUGGUGGUGGUGGAGGG	Cleavage		1
osa-miRf12017-akr	BjuB023599	4.0	-1.0	1	20	1160	1179	AGGCCUGGUCGGAGAUGAAC	:::: :: :::..::::.::	GUUCUUCCCCGGUCAGGUCU	Cleavage		1
osa-miRf12017-akr	BjuA033921	4.0	-1.0	1	20	1864	1883	AGGCCUGGUCGGAGAUGAAC	:::: :: :::..::::.::	GUUCUUCCCCGGUCAGGUCU	Cleavage		1
osa-miRf12024-akr	BjuA014686	4.0	-1.0	1	23	353	375	CUUCUCUGACGUAAAGUCAGAGG	.:::: ::::::.::: :::::	UCUCUUACUUUAUGUCUGAGAAC	Cleavage		1
osa-miRf12024-akr	BjuB028919	4.0	-1.0	1	23	395	417	CUUCUCUGACGUAAAGUCAGAGG	.:::: ::::::.::: :::::	UCUCUUACUUUAUGUCUGAGAAC	Cleavage		1
osa-miRf12030-akr	BjuO010363	4.0	-1.0	1	20	1785	1803	CCCACCAAUCGUCAUCAUCG	::::. ::.:::::::::	AGAUGG-GAUGAUUGGUGGA	Cleavage		1
osa-miRf12063-akr	BjuB011393	4.0	-1.0	1	21	437	457	GGUUGGAGAUAUCAACCGGGA	:.:: : ::::.:.:.::::.	UUCCUGCUGAUGUUUUCAACU	Cleavage		1
osa-miRf12063-akr	BjuO011409	4.0	-1.0	1	21	455	475	GGUUGGAGAUAUCAACCGGGA	:.:: : ::::.:.:.::::.	UUCCUGCUGAUGUUUUCAACU	Cleavage		1
osa-miRf12075-akr	BjuB041251	4.0	-1.0	1	25	219	243	UCCUUGAGGAGGUACCAUGAGGUAC	: : .::: :.::::::.: :::	UCAGCAUAUGAUGCCUCCUUAUGGA	Cleavage		1
osa-miRf12075-akr	BjuA042006	4.0	-1.0	1	25	210	234	UCCUUGAGGAGGUACCAUGAGGUAC	: : .::: :.::::::.: :::	UCAGCCUAUGAUGCCUCCUUAUGGA	Cleavage		1
osa-miRf12075-akr	BjuB020302	4.0	-1.0	1	25	216	240	UCCUUGAGGAGGUACCAUGAGGUAC	: : .::: :.::::::.: :::	UCAGCAUAUGAUGCCUCCUUAUGGA	Cleavage		1
osa-miRf12075-akr	BjuO010482	4.0	-1.0	1	25	219	243	UCCUUGAGGAGGUACCAUGAGGUAC	: : .::: :.::::::.: :::	UCAGCAUAUGAUGCCUCCUUAUGGA	Cleavage		1
osa-miRf12075-akr	BjuA018344	4.0	-1.0	1	25	213	237	UCCUUGAGGAGGUACCAUGAGGUAC	.::: :.::::::.: :::	UAUGAAUAUGAUGCCUCCUUAUGGA	Cleavage		1
osa-miRf12080-akr	BjuA033921	4.0	-1.0	1	21	1209	1229	AGAUCGAUCUUCGCAAGCGGC	:::::.::::::::::	UGGGCUUGUGAAGAUCGAUGG	Cleavage		2
osa-miRf12084-akr	BjuB005843	4.0	-1.0	1	23	124	146	CCGGUUGGUGUUACUAACCGGGA	:::::::.::::...::	AACGAGUUAGUAGCACCGGUCGA	Cleavage		1
osa-miRf12103-akr	BjuB021273	4.0	-1.0	1	22	503	524	CUUGCUGGUUCUCGAACCAGUG	::::: ::.:.::::.::	AGAUGGUUGAAGGAUCAGCGAG	Cleavage		1
pab-miR3695	BjuA041305	4.0	-1.0	1	21	150	170	UUGUCGCCUGGUCGUUGUGGG	.:.::::. ::::::: ::::	UCUACAAUCACCAGGCAACAA	Cleavage		1
pab-miR396a	BjuA028313	4.0	-1.0	1	21	868	888	UUCCACAGCUUUCUUGAACUA	:: : :::::: .:::::::	AAGCUGAAGAAAAUUGUGGAA	Cleavage		1
pga-miR163	BjuA031302	4.0	-1.0	1	22	1071	1092	UGAAGAAGACUUGGAGCUUCGA	:::: ::: :::::::::.	GAGAAGGCCCAUGUCUUCUUCG	Translation		1
ppd-miR163	BjuO002525	4.0	-1.0	1	21	418	438	AUGAAGAGGAGUUGGAACUUA	: :::::.:::: :::..:	ACACUUCCAGCUCCGCUUUGU	Cleavage		1
ppe-miR408	BjuA029457	4.0	-1.0	1	21	764	784	AUGCACUGCCUCUUCCCUGGC	:.::::::.:::: .::: ::	GUCAGGGAGGAGGAGGUGGAU	Cleavage		1
ppl-miR164	BjuA014686	4.0	-1.0	1	21	1018	1038	UGGAGAAGCAGGGCACGUGCA	::: : .::: ::::::::	GCCACCUUUCCUACUUCUCCA	Cleavage		1
ppl-miR399b	BjuB049020	4.0	-1.0	1	20	365	384	UGCCAAAGGAGAGUUUCCCU	: : :.::::::: :::::	UGAGCAGCUCUCCUCUGGCA	Cleavage		1
ppt-miR1023a-3p	BjuB017666	4.0	-1.0	1	21	8	28	AGAGAAUUGGAGAGAGUGCAU	: :: :.:::::..::.:::	CUACAAUUUCUCCGGUUUUCU	Cleavage		1
ppt-miR1027a	BjuB025396	4.0	-1.0	1	21	495	515	UUUCUAUCUUCUCUUCCAAUC	.::: ::::::::::: ::	AGUUGUAAGAGAAGAUAACAA	Cleavage		1
ppt-miR1027a	BjuA012644	4.0	-1.0	1	21	441	461	UUUCUAUCUUCUCUUCCAAUC	.::: ::::::::::: ::	AGUUGUAAGAGAAGAUAACAA	Cleavage		1
ppt-miR1027a	BjuB008568	4.0	-1.0	1	21	477	497	UUUCUAUCUUCUCUUCCAAUC	.::: ::::::::::: ::	AGUUGUAAGAGAAGAUAACAA	Cleavage		1
ppt-miR1027b	BjuB025396	4.0	-1.0	1	21	495	515	UUUCUAUCUUCUCUUCCAAUC	.::: ::::::::::: ::	AGUUGUAAGAGAAGAUAACAA	Cleavage		1
ppt-miR1027b	BjuA012644	4.0	-1.0	1	21	441	461	UUUCUAUCUUCUCUUCCAAUC	.::: ::::::::::: ::	AGUUGUAAGAGAAGAUAACAA	Cleavage		1
ppt-miR1027b	BjuB008568	4.0	-1.0	1	21	477	497	UUUCUAUCUUCUCUUCCAAUC	.::: ::::::::::: ::	AGUUGUAAGAGAAGAUAACAA	Cleavage		1
ppt-miR1039-5p	BjuA044741	4.0	-1.0	1	21	1373	1393	UCUUUGGGUCUUUCUCUCCUG	::: :::::::....:::	AUAGAGUGAAAGACUUGGAGA	Cleavage		2
ppt-miR1039-5p	BjuB009816	4.0	-1.0	1	21	356	376	UCUUUGGGUCUUUCUCUCCUG	::: :::::::....:::	ACAGAGUGAAAGACUUGGAGA	Cleavage		1
ppt-miR1039-5p	BjuA041107	4.0	-1.0	1	21	341	361	UCUUUGGGUCUUUCUCUCCUG	::: :::::::....:::	CCAGAGUGAAAGACUUGGAGA	Cleavage		1
ppt-miR1039-5p	BjuB009536	4.0	-1.0	1	21	341	361	UCUUUGGGUCUUUCUCUCCUG	::: :::::::....:::	ACAGAGUGAAAGACUUGGAGA	Cleavage		1
ppt-miR1039-5p	BjuB023986	4.0	-1.0	1	21	149	169	UCUUUGGGUCUUUCUCUCCUG	:::: ::.::.::..:::	ACGGAGUCAAGGAUCCGGAGA	Cleavage		1
ppt-miR1052	BjuB042879	4.0	-1.0	1	21	219	239	UUCCUUUUAUUGAUUGUGGUA	: ::.:::::: .:.:::::	AAACAUAAUCAACGAGAGGAA	Cleavage		1
ppt-miR1078	BjuB019686	4.0	-1.0	1	21	502	522	UUUGGAUGAUUCAAUUGUGAU	.:.:: : ::.::::::.:.:	GUUACUAGUGGAUCAUCUAGA	Cleavage		1
ppt-miR1079-5p	BjuA047038	4.0	-1.0	1	23	888	910	CACCGAGCUCUUCUUUUUGGAGG	:::: : ::::::::.: ::	AAGCCAAUACGAAGAGCUUGUUG	Cleavage		1
ppt-miR2079	BjuB027387	4.0	-1.0	1	21	133	153	AGAGUUGAUGUUGAUGACGCA	: ::::::::: ::::: :	GACCUCAUCAACAACAACUAU	Cleavage		1
ppt-miR2079	BjuA046946	4.0	-1.0	1	21	136	156	AGAGUUGAUGUUGAUGACGCA	: ::::::::: ::::: :	CUCAUCAUCAACAACAACUAU	Cleavage		1
ppt-miR319d.2	BjuB033496	4.0	-1.0	1	21	424	444	UGGCUGAGUCGAAGGUUGUGC	.:::.:: ::.:::.:.::	CGGCAAUCUGCGGCUCGGUCA	Cleavage		1
ppt-miR533a	BjuB016538	4.0	-1.0	1	21	757	777	GAGCUGGCCAGGCUGUGAGGG	.:::::: .:::::::.:	GAUUCACAGGUUGGCCAGUUA	Cleavage		1
ppt-miR904a	BjuB046419	4.0	-1.0	1	21	446	466	UCUUGUCAAUGUUUAGGGGCA	.: .:.:::::::...:::	GAUCGUUGAACAUUGGUGAGA	Cleavage		1
ppt-miR904b	BjuB046419	4.0	-1.0	1	21	446	466	UCUUGUCAAUGUUUAGGGGCA	.: .:.:::::::...:::	GAUCGUUGAACAUUGGUGAGA	Cleavage		1
psi-miR163	BjuA031302	4.0	-1.0	1	22	1071	1092	UGAAGAAGACUUGGAGCUUCGA	:::: ::: :::::::::.	GAGAAGGCCCAUGUCUUCUUCG	Translation		1
pta-miR163a	BjuA031302	4.0	-1.0	1	22	1071	1092	UGAAGAAGACUUGGAGCUUCGA	:::: ::: :::::::::.	GAGAAGGCCCAUGUCUUCUUCG	Translation		1
pta-miR163b	BjuA031302	4.0	-1.0	1	22	1071	1092	UGAAGAAGACUUGGAGCUUCGA	:::: ::: :::::::::.	GAGAAGGCCCAUGUCUUCUUCG	Translation		1
pta-miR396	BjuA028313	4.0	-1.0	1	21	868	888	UUCCACAGCUUUCUUGAACUU	::: : :::::: .:::::::	AAGCUGAAGAAAAUUGUGGAA	Cleavage		1
pta-miR408	BjuA029457	4.0	-1.0	1	21	764	784	AUGCACUGCCUCUUCCCUGGC	:.::::::.:::: .::: ::	GUCAGGGAGGAGGAGGUGGAU	Cleavage		1
pta-miR783	BjuA021448	4.0	-1.0	1	21	1027	1047	AUGCUUUGCUGGUUCAUUUUC	::: :::::. :::::::	CUAAAGGAACCGUCAAAGCAG	Cleavage		1
ptc-miR164a	BjuA014686	4.0	-1.0	1	21	1018	1038	UGGAGAAGCAGGGCACGUGCA	::: : .::: ::::::::	GCCACCUUUCCUACUUCUCCA	Cleavage		1
ptc-miR164b	BjuA014686	4.0	-1.0	1	21	1018	1038	UGGAGAAGCAGGGCACGUGCA	::: : .::: ::::::::	GCCACCUUUCCUACUUCUCCA	Cleavage		1
ptc-miR164c	BjuA014686	4.0	-1.0	1	21	1018	1038	UGGAGAAGCAGGGCACGUGCA	::: : .::: ::::::::	GCCACCUUUCCUACUUCUCCA	Cleavage		1
ptc-miR164d	BjuA014686	4.0	-1.0	1	21	1018	1038	UGGAGAAGCAGGGCACGUGCA	::: : .::: ::::::::	GCCACCUUUCCUACUUCUCCA	Cleavage		1
ptc-miR164e	BjuA014686	4.0	-1.0	1	21	1018	1038	UGGAGAAGCAGGGCACGUGCA	::: : .::: ::::::::	GCCACCUUUCCUACUUCUCCA	Cleavage		1
ptc-miR166p	BjuA029457	4.0	-1.0	1	21	749	769	UCGGACCAGGCUCCAUUCCUU	::.:::::: :::::: :.	UUGGGAUGGAGGCUGGUCAGG	Translation		1
ptc-miR395a	BjuO010352	4.0	-1.0	1	21	132	152	CUGAAGGGUUUGGAGGAACUC	: .::::.:.::::::.:	AGAUCUCUCCGAGCCCUUCGG	Cleavage		1
ptc-miR396a	BjuA028313	4.0	-1.0	1	21	868	888	UUCCACAGCUUUCUUGAACUG	:: : :::::: .:::::::	AAGCUGAAGAAAAUUGUGGAA	Cleavage		1
ptc-miR396b	BjuA028313	4.0	-1.0	1	21	868	888	UUCCACAGCUUUCUUGAACUG	:: : :::::: .:::::::	AAGCUGAAGAAAAUUGUGGAA	Cleavage		1
ptc-miR396c	BjuA028313	4.0	-1.0	1	21	868	888	UUCCACAGCUUUCUUGAACUU	::: : :::::: .:::::::	AAGCUGAAGAAAAUUGUGGAA	Cleavage		1
ptc-miR396d	BjuA028313	4.0	-1.0	1	21	868	888	UUCCACAGCUUUCUUGAACUU	::: : :::::: .:::::::	AAGCUGAAGAAAAUUGUGGAA	Cleavage		1
ptc-miR396e	BjuA028313	4.0	-1.0	1	21	868	888	UUCCACAGCUUUCUUGAACUU	::: : :::::: .:::::::	AAGCUGAAGAAAAUUGUGGAA	Cleavage		1
ptc-miR397b	BjuB042043	4.0	-1.0	1	21	297	317	CCAUUGAGUGCAGCGUUGAUG	: ::..:::: :::.:::::	AAGCAGUGCUGAACUUAAUGG	Translation		1
ptc-miR399a	BjuB043752	4.0	-1.0	1	21	376	396	UGCCAAAGGAGAUUUGCCCCG	:::. ::::::::::::	UUCAGCAGCUCUCCUUUGGCA	Cleavage		1
ptc-miR399b	BjuB043752	4.0	-1.0	1	21	376	396	UGCCAAAGGAGAUUUGCCCGG	:::. ::::::::::::	UUCAGCAGCUCUCCUUUGGCA	Cleavage		1
ptc-miR399c	BjuB043752	4.0	-1.0	1	21	376	396	UGCCAAAGGAGAUUUGCCCGG	:::. ::::::::::::	UUCAGCAGCUCUCCUUUGGCA	Cleavage		1
ptc-miR399f	BjuB043752	4.0	-1.0	1	21	376	396	UGCCAAAGGAGAAUUGCCCUG	:::. ::::::::::::	UUCAGCAGCUCUCCUUUGGCA	Cleavage		1
ptc-miR399g	BjuB043752	4.0	-1.0	1	21	376	396	UGCCAAAGGAGAAUUGCCCUG	:::. ::::::::::::	UUCAGCAGCUCUCCUUUGGCA	Cleavage		1
ptc-miR399h	BjuB049020	4.0	-1.0	1	21	364	384	UGCCAAAGGAGAGUUUCCCUG	: : :.::::::: :::::	UUGAGCAGCUCUCCUCUGGCA	Cleavage		1
ptc-miR399l	BjuB049020	4.0	-1.0	1	21	364	384	CGCCAAAGGAGAGUUGCCCUC	: :::.::::::: ::::	UUGAGCAGCUCUCCUCUGGCA	Cleavage		1
ptc-miR408	BjuA029457	4.0	-1.0	1	21	764	784	AUGCACUGCCUCUUCCCUGGC	:.::::::.:::: .::: ::	GUCAGGGAGGAGGAGGUGGAU	Cleavage		1
ptc-miR472b	BjuA003230	4.0	-1.0	1	22	119	139	UUUUCCCAACUCCACCCAUCCC	:::.::: :::.::::::::..	GGGGUGG-UGGGGUUGGGAAGG	Cleavage		1
ptc-miR474b	BjuA041305	4.0	-1.0	1	24	322	345	CAAAAGUUGUUGGGUUUGGCUGGG	::: :.: ::::::.:::::	AGAAGCGAGAACCAACAGCUUUUA	Cleavage		1
ptc-miR475d	BjuA017316	4.0	-1.0	1	21	424	444	UUACAGAGUCCAUUGAUUAAG	:..:::::::.::: :::	AAUGGUCAAUGGGCUCAGUAU	Cleavage		1
ptc-miR478f	BjuB007520	4.0	-1.0	1	24	200	223	UGACAUGUCUUCUAUUUUUAGGGA	::::: : :::::.:::..	GGUUGAAAAAGAAAAGACGUGUUG	Cleavage		1
ptc-miRf10013-akr	BjuB023599	4.0	-1.0	1	21	596	616	GUCCUUUUCCUCAGCAACAUC	::::. :.:::.::::::	ACAGUUGUGGGGGAGAAGGAC	Cleavage		1
ptc-miRf10022-akr	BjuB007813	4.0	-1.0	1	24	270	293	UCACCAUCAGAUUCAGCUGCAGCU	::: :.:::: :: :::.:::::.	AGCGGUAGCUCAACCUGGUGGUGG	Translation		2
ptc-miRf10023-akr	BjuB023599	4.0	-1.0	1	20	531	550	CAUCAGAUUCAGCUGCAGCU	.:.:: :: ::..:::::::	GGUUGGAGAUGGGUCUGAUG	Cleavage		1
ptc-miRf10024-akr	BjuA031302	4.0	-1.0	1	25	611	635	UUGGGCUUAGCAGUGUGCCAAGUCC	::. : .:::.::::.:::...:	AGAUGAGAUACAUUGCUGAGCUUGA	Cleavage		1
ptc-miRf10035-akr	BjuA012644	4.0	-1.0	1	20	104	123	AAGCCCAUCCAGGGUUGGGC	::.::::.: :::: ::::	CCCUAACCUUUGAUGAGCUU	Translation		1
ptc-miRf10037-akr	BjuA014273	4.0	-1.0	1	21	572	592	UUGACCGGAAAGUGUUUUCCG	::.:::.: ::::::.::	AACAAGACAUUCUCCGGUUAA	Translation		1
ptc-miRf10053-akr	BjuB026462	4.0	-1.0	1	22	1044	1065	CUGUAGUAGUUGCUGCUGCUGC	:::::::::::.: .: ::::	ACAGCAGCAGCAGCAGCAACAG	Cleavage		1
ptc-miRf10058-akr	BjuA014273	4.0	-1.0	1	21	572	592	UUGACCGGAAAGUGUUUUCCG	::.:::.: ::::::.::	AACAAGACAUUCUCCGGUUAA	Translation		1
ptc-miRf10065-akr	BjuA012577	4.0	-1.0	1	22	275	296	UUUUUGUCCCUCGCUAGUCUCA	:: ::::::::: :.:::	CUCAACAAGCGAGGGAGAGAAA	Cleavage		1
ptc-miRf10065-akr	BjuB008492	4.0	-1.0	1	22	275	296	UUUUUGUCCCUCGCUAGUCUCA	:: ::::::::: :.:::	CUCAACAAGCGAGGGAGAGAAA	Cleavage		1
ptc-miRf10066-akr	BjuA012577	4.0	-1.0	1	22	275	296	UUUUUGUCCCUCGCUAGUCUCA	:: ::::::::: :.:::	CUCAACAAGCGAGGGAGAGAAA	Cleavage		1
ptc-miRf10066-akr	BjuB008492	4.0	-1.0	1	22	275	296	UUUUUGUCCCUCGCUAGUCUCA	:: ::::::::: :.:::	CUCAACAAGCGAGGGAGAGAAA	Cleavage		1
ptc-miRf10076-akr	BjuB048226	4.0	-1.0	1	23	538	560	GGGUCUGGACGCGACCGAGUCCA	.:: ::::: ::.::::::	AACGCUAGGUCGGGUUCAGACCA	Translation		1
ptc-miRf10078-akr	BjuA025127	4.0	-1.0	1	20	233	252	UCUCUGCUUCUGUAACCGCC	: ::::::: :.::::.:.	AGGGGUUACAUAGGCAGGGG	Translation		1
ptc-miRf10098-akr	BjuA018344	4.0	-1.0	1	21	110	130	AGCCGGACCGGUCCGGGUUUA	: .:: ::..::::.::::	CUACUCCUGAUUGGUCUGGCU	Cleavage		1
ptc-miRf10102-akr	BjuA014273	4.0	-1.0	1	20	573	592	UUGACCGGAAAGUGUUUUCC	::.:::.: ::::::.::	ACAAGACAUUCUCCGGUUAA	Translation		1
ptc-miRf10109-akr	BjuB048226	4.0	-1.0	1	21	543	563	UUUUGGGCUGACCUCGGCCCA	: ::.::.: :::: ::::::	UAGGUCGGGUUCAGACCAAAA	Cleavage		1
ptc-miRf10122-akr	BjuB046419	4.0	-1.0	1	22	941	962	UGCAGAUGCUGAAGCAGCUGCA	::::: ::: ::::: :::::	CGCAGCAGCUCCAGCAGCUGCA	Cleavage		1
ptc-miRf10123-akr	BjuB042240	4.0	-1.0	1	21	70	90	CGUUGGAUUCAUCUCGUUGAG	.:.::: ::::::: :::::	UUUAACCAGAUGAAGCCAACA	Cleavage		1
ptc-miRf10123-akr	BjuA040338	4.0	-1.0	1	21	55	75	CGUUGGAUUCAUCUCGUUGAG	.::: ::::::: :::::	AGUAACCAGAUGAAGCCAACA	Cleavage		1
ptc-miRf10123-akr	BjuB008568	4.0	-1.0	1	21	52	72	CGUUGGAUUCAUCUCGUUGAG	.::: ::::::: :::::	AGUAACCAGAUGAAGCCAACU	Cleavage		1
ptc-miRf10124-akr	BjuB038400	4.0	-1.0	1	20	292	311	AUGUCUGUCUGGAUCUCCAC	: ::::.::..:: ::::::	GAGGAGGUCUGGAAAGACAU	Cleavage		1
ptc-miRf10133-akr	BjuO010352	4.0	-1.0	1	21	745	765	GUCUGGCAUGUGUGCCAAACC	::: :::::::::::: : ::	GGUAUGGCACACAUGCAAUAC	Cleavage		1
ptc-miRf10146-akr	BjuB006877	4.0	-1.0	1	20	959	978	GCUUCCGCAAUUUCCUCUUC	.:::::.:: :.::::::	AUGGAGGAGAUAGUGGAAGC	Cleavage		1
ptc-miRf10147-akr	BjuB007813	4.0	-1.0	1	20	259	278	GCUGCUGUUGUUGCAGCAGC	: :::::: :::.:.:.:::	GGUGCUGCUACAGCGGUAGC	Cleavage		2
ptc-miRf10147-akr	BjuB021273	4.0	-1.0	1	20	474	493	GCUGCUGUUGUUGCAGCAGC	::::: ::.::.::::::	GCUGCCUCAGCAGCAGCAGG	Cleavage		1
ptc-miRf10147-akr	BjuB042240	4.0	-1.0	1	20	699	718	GCUGCUGUUGUUGCAGCAGC	:: :: :: ::::::::::.	GCAGCAGCCACAACAGCAGU	Cleavage		1
ptc-miRf10147-akr	BjuB025396	4.0	-1.0	1	20	657	676	GCUGCUGUUGUUGCAGCAGC	:: :: :: ::::::::::.	GCAGCAGCCACAACAGCAGU	Cleavage		1
ptc-miRf10158-akr	BjuB021273	4.0	-1.0	1	24	549	572	GCUGCUGAUUUCUGCAUCGGCAGC	: ::::: : ::: :::::::	GGAGGCGAUGGACAAAGCAGCAGC	Cleavage		1
ptc-miRf10164-akr	BjuB016538	4.0	-1.0	1	25	135	159	GGCGGGGACGCGUCCAGACCUAACA	::::::: .::::::::	AGAGAUAUCUGGACCUGUCCCCGCG	Translation		1
ptc-miRf10177-akr	BjuA017309	4.0	-1.0	1	20	39	58	GGUCGAGCAGGAGCUCGAGC	.:::: : .:::.::::::	AUUCGAUCCUCUGUUCGACC	Cleavage		1
ptc-miRf10186-akr	BjuA012644	4.0	-1.0	1	20	755	774	GACGGAAUUAUUCUGUCGGU	.: :. ::::::::::: ::	GCGGGGAGAAUAAUUCCUUC	Cleavage		1
ptc-miRf10212-akr	BjuA021448	4.0	-1.0	1	20	497	516	ACCAAUAGGAACACCGAUGG	:: : :::::.::: ::::	ACAACUGUGUUUCUACUGGU	Cleavage		1
ptc-miRf10222-akr	BjuB047102	4.0	-1.0	1	22	928	949	GAGUGCGCUUUCUAGCCCUCAC	::::::::::::: .::.	UCAAGGGCUAGAAAGCAGGCUU	Cleavage		1
ptc-miRf10230-akr	BjuA014273	4.0	-1.0	1	21	572	592	UUGACCGGAAAGUGUUUUCCG	::.:::.: ::::::.::	AACAAGACAUUCUCCGGUUAA	Translation		1
ptc-miRf10236-akr	BjuA029457	4.0	-1.0	1	21	815	835	UUCCGUCGGUAAAUUCGUUGG	...:::::: .:::::::.	GAGGUGAAUUUUUCGACGGAG	Translation		1
ptc-miRf10263-akr	BjuA014273	4.0	-1.0	1	21	572	592	UUGACCGGAAAGUGUUUUCCG	::.:::.: ::::::.::	AACAAGACAUUCUCCGGUUAA	Translation		1
ptc-miRf10285-akr	BjuB007813	4.0	-1.0	1	20	1406	1425	GACCCAAGGGAGUUGGGUUU	::::: ::::::.: ::::	AAACCGAACUCCUUCGGGUG	Cleavage		1
ptc-miRf10288-akr	BjuA014273	4.0	-1.0	1	21	572	592	UUGACCGGAAAGUGUUUUCCG	::.:::.: ::::::.::	AACAAGACAUUCUCCGGUUAA	Translation		1
ptc-miRf10290-akr	BjuA036544	4.0	-1.0	1	23	168	190	CUGUUGAUUUCUGGAUUGGCAGC	: ::.::: ::.:.:::::.::	GAUGUCAAACCGGGAAUCAGCAA	Cleavage		1
ptc-miRf10290-akr	BjuA036543	4.0	-1.0	1	23	168	190	CUGUUGAUUUCUGGAUUGGCAGC	: ::.::: ::.:.:::::.::	GAUGUCAAACCGGGAAUCAGCAA	Cleavage		1
ptc-miRf10290-akr	BjuA018344	4.0	-1.0	1	23	988	1010	CUGUUGAUUUCUGGAUUGGCAGC	:: .::. ::::::::::::	ACUCUCAGAGCAGAAAUCAACAA	Cleavage		1
ptc-miRf10290-akr	BjuB005843	4.0	-1.0	1	23	168	190	CUGUUGAUUUCUGGAUUGGCAGC	: : .::: ::.:.:::::.::	GAUAUCAAACCGGGAAUCAGCAA	Cleavage		1
ptc-miRf10334-akr	BjuA040728	4.0	-1.0	1	20	355	374	GAUUCUGGACUGGGCAGCGA	: ::: :..:::.:::.::	CCUCUGACUGGUCUAGAGUC	Cleavage		1
ptc-miRf10354-akr	BjuB028919	4.0	-1.0	1	20	629	648	GAGAAGGCCAAGGAUUCUCA	:::: .:.:::::.:::.:	UGAGUGUUCUUGGUCUUUUG	Cleavage		1
ptc-miRf10369-akr	BjuB045228	4.0	-1.0	1	22	355	376	CCGAUUCUGGACUGGGCAGCGA	: ::: :..:::::::.:: :	CCUCUGACUGGUCCAGAGUCAG	Cleavage		1
ptc-miRf10374-akr	BjuB041699	4.0	-1.0	1	20	757	776	AGCUGCUGCUACUGUCGAUG	:: : .::: ::::::::::	CAGCAGCAGCAGCAGCAGCU	Translation		2
ptc-miRf10374-akr	BjuB046419	4.0	-1.0	1	20	997	1016	AGCUGCUGCUACUGUCGAUG	:: : :::: ::::::::.:	CAACAACAGCAGCAGCAGUU	Translation		1
ptc-miRf10386-akr	BjuB036859	4.0	-1.0	1	20	870	889	CUUGGGUCCUGCGUCAGGAC	::.:: ::::::::..:.:	GUUCUUACGCAGGAUUCGAU	Cleavage		1
ptc-miRf10401-akr	BjuA043003	4.0	-1.0	1	20	548	567	UGGUGCAGGACCCAACAUCC	:::: ::::: :::::::	UGAUGAUGGGUGAUGCACCA	Cleavage		1
ptc-miRf10403-akr	BjuB045228	4.0	-1.0	1	20	357	376	CCGAUUCUGGACUGGGCAGC	::: :..:::::::.:: :	UCUGACUGGUCCAGAGUCAG	Cleavage		1
ptc-miRf10426-akr	BjuO002525	4.0	-1.0	1	21	482	503	UUGGCUCCACCACCA-UACCCA	:::: ::::::::::: ::.	GAGGUAGUGGUGGUGGAGACAG	Cleavage		1
ptc-miRf10451-akr	BjuO004828	4.0	-1.0	1	24	424	447	AGCAGGACCCAUCAGUGUUGGGUC	::: ::: : ::::::.:::::	AACCAAACUAUCAUGGGUUCUGCU	Cleavage		1
ptc-miRf10456-akr	BjuA041305	4.0	-1.0	1	21	16	36	GUUGUUGAGUCUUGGGGUACA	:: :.:::: ::.::::.:	GAUAGCUCAAGUCUUAACAGC	Translation		1
ptc-miRf10483-akr	BjuA025558	4.0	-1.0	1	20	212	231	UGGAAUGGCUCCAUCAUCAC	: .::.::: :.:::::::	CUAGUGGUGGUGUCAUUCCA	Translation		1
ptc-miRf10498-akr	BjuA002828	4.0	-1.0	1	21	89	109	GGAGAUUAGAUUAGUUUCCUC	.::..:::. :.:.::::::	AGGGGGACUGCUUUGAUCUCC	Translation		1
ptc-miRf10528-akr	BjuB021273	4.0	-1.0	1	20	479	498	AGGAUUCUGCUGCUGUGGUG	: : .:::::::::.::::	CUCAGCAGCAGCAGGAUCCG	Cleavage		1
ptc-miRf10540-akr	BjuB036793	4.0	-1.0	1	24	1028	1051	UUGCUGCUGAUUUCUGAAUCGGCA	:: ::. .:::::::::::	UAAAGAAUCGUGAAUCAGCAGCAC	Cleavage		1
ptc-miRf10563-akr	BjuA035826	4.0	-1.0	1	21	395	415	UGCUGUUCCCAUGCUUUCACC	: : .:: ::::::::..:.:	GUUCGAACCAUGGGAAUGGUA	Cleavage		1
ptc-miRf10630-akr	BjuA017316	4.0	-1.0	1	20	147	166	CAGACCCAAUACUCUUGGGU	:.:::::::.: : :::::	UCUCAAGAGUGUCGUGUCUG	Cleavage		1
ptc-miRf10630-akr	BjuA043003	4.0	-1.0	1	20	147	166	CAGACCCAAUACUCUUGGGU	:.:::::::.: ::::::	UCUCAAGAGUGUCUGGUCUG	Cleavage		1
ptc-miRf10630-akr	BjuB038400	4.0	-1.0	1	20	147	166	CAGACCCAAUACUCUUGGGU	:.:::::::.:: : ::::	UCUCAAGAGUGUUUGUUCUG	Cleavage		1
ptc-miRf10630-akr	BjuB042043	4.0	-1.0	1	20	147	166	CAGACCCAAUACUCUUGGGU	:.:::::::.: ::::::	UCUCAAGAGUGUCUGGUCUG	Cleavage		1
ptc-miRf10635-akr	BjuA040338	4.0	-1.0	1	22	704	725	UGAGGGUCUAGCUGCUGUGGUC	:::::::::: . :.:::::	CUCCACAGCAGCAGCAUCCUCA	Translation		1
ptc-miRf10636-akr	BjuB006877	4.0	-1.0	1	25	1784	1808	CCGGAAAGUGAUUUCCGGGAAACCA	:: :::.::::::::: :	CCUCAAACCCGAAGUCACUUUCCCG	Cleavage		1
ptc-miRf10668-akr	BjuA015229	4.0	-1.0	1	20	1047	1066	UUGGGUGGCAAGCAUCCUUG	.::::::::: .:::.::	AGAGGAUGCUUCUCACUCAC	Cleavage		1
ptc-miRf10668-akr	BjuO000631	4.0	-1.0	1	20	81	100	UUGGGUGGCAAGCAUCCUUG	.::::::::: .:::.::	AGAGGAUGCUUCUCACUCAC	Cleavage		1
ptc-miRf10687-akr	BjuA029457	4.0	-1.0	1	20	815	834	UCCGUCGGUAAAUCCGUCUG	::..: :::: .:::::::	GAGGUGAAUUUUUCGACGGA	Cleavage		1
ptc-miRf10705-akr	BjuA033921	4.0	-1.0	1	21	1326	1346	UUCACAUCGGGAAAAAGGUCC	: :: : ::::.:::::::.	UGUCCCUGUUCCUGAUGUGAG	Cleavage		1
ptc-miRf10719-akr	BjuB045228	4.0	-1.0	1	20	357	376	CCGAUUCUGGACUGGGCAGC	::: :..:::::::.:: :	UCUGACUGGUCCAGAGUCAG	Cleavage		1
ptc-miRf10733-akr	BjuB028919	4.0	-1.0	1	20	629	648	GAGAAGGCCAAGGAUUCUCA	:::: .:.:::::.:::.:	UGAGUGUUCUUGGUCUUUUG	Cleavage		1
ptc-miRf10764-akr	BjuB002172	4.0	-1.0	1	20	145	164	GGGUUUGGGUGCAUAUGCGC	:: :::. :.:::.::::::	GCUCAUGAGUACCUAAACCC	Cleavage		1
ptc-miRf10780-akr	BjuB006877	4.0	-1.0	1	22	868	889	UAUUGGUGACCUUCCUUAGUGU	: .:: : ::::::..:.:.::	AAGCUCAAGAAGGUUGCUAGUA	Cleavage		1
ptc-miRf10800-akr	BjuB045228	4.0	-1.0	1	20	357	376	CCGAUUCUGGACUGGGCAGC	::: :..:::::::.:: :	UCUGACUGGUCCAGAGUCAG	Cleavage		1
ptc-miRf10802-akr	BjuB047102	4.0	-1.0	1	20	1101	1120	CUGGACCGGUUCGGGUUUGU	: .::::: ::::::::::	AAGAACCCUAACCGGUCCAU	Cleavage		1
ptc-miRf10817-akr	BjuA033921	4.0	-1.0	1	21	1326	1346	UUCACAUCGGGAAAAAGGUCC	: :: : ::::.:::::::.	UGUCCCUGUUCCUGAUGUGAG	Cleavage		1
ptc-miRf10818-akr	BjuA037531	4.0	-1.0	1	24	652	675	UAGGGGCUGUUUGUGCUCUCGAAU	:::::: ::.:.::::...:.	GAGCGAGAGAACGAGCAGCUUUUG	Cleavage		1
ptc-miRf10818-akr	BjuB021273	4.0	-1.0	1	24	676	699	UAGGGGCUGUUUGUGCUCUCGAAU	: :::: ::.:.::::...:.	GAGCAAGAGAACGAGCAGCUUUUG	Cleavage		1
ptc-miRf10826-akr	BjuB020302	4.0	-1.0	1	20	536	555	CAGCAGUGGAACACUGCUGU	::: :: : ::.::::::::	ACACCAUUAUUUCACUGCUG	Cleavage		1
ptc-miRf10850-akr	BjuA031472	4.0	-1.0	1	20	499	518	CCGUUGGUAACCUUCCUUAG	:.: : :::::::.:..::	AUGAAGCAGGUUACUAGUGG	Cleavage		1
ptc-miRf10850-akr	BjuB019686	4.0	-1.0	1	20	493	512	CCGUUGGUAACCUUCCUUAG	:.: : :::::::.:..::	AUGAAGCAGGUUACUAGUGG	Cleavage		1
ptc-miRf10884-akr	BjuB042050	4.0	-1.0	1	23	1771	1793	AUUCCGUCGGUAAUUCCGUUGGU	..:.:::. ::.:::.::.::	GGUGAUGGAGAUAUCGAUGGGAU	Cleavage		1
ptc-miRf10884-akr	BjuA017309	4.0	-1.0	1	23	1738	1760	AUUCCGUCGGUAAUUCCGUUGGU	..:.:::. ::.:::.::.::	GGUGAUGGAGAUAUCGAUGGGAU	Cleavage		1
ptc-miRf10890-akr	BjuB022206	4.0	-1.0	1	25	9	33	GUUGUUGACGGGAUCAGCAAGGUGG	: :::::.::: ::::.:.	GAAAAGUCCUGAUUCCGACAACGAU	Cleavage		1
ptc-miRf10890-akr	BjuA026821	4.0	-1.0	1	25	9	33	GUUGUUGACGGGAUCAGCAAGGUGG	: :::::.::: ::::.:.	GAAAAGUCCUGAUUCCGACAACGAU	Cleavage		1
ptc-miRf10890-akr	BjuO004809	4.0	-1.0	1	25	21	45	GUUGUUGACGGGAUCAGCAAGGUGG	: :::::.::: ::::.:.	GACAAGUCCUGAUUCCGACAACGAU	Cleavage		1
ptc-miRf10890-akr	BjuA036326	4.0	-1.0	1	25	21	45	GUUGUUGACGGGAUCAGCAAGGUGG	: :::::.::: ::::.:.	GACAAGUCCUGAUUCCGACAACGAU	Cleavage		1
ptc-miRf10895-akr	BjuO010366	4.0	-1.0	1	22	145	166	UAGACCCAAGACUCUUGGGUCU	:.::::::: :: :::::.	CUUCUCAAGAGUGUUUGGUCUG	Translation		1
ptc-miRf10916-akr	BjuA015229	4.0	-1.0	1	20	803	822	GAGCAGCAUCAGCAAGAAGU	:::.::::::.: :: :::	UCUUUUUGCUGGUUCUUCUC	Cleavage		1
ptc-miRf10951-akr	BjuA032576	4.0	-1.0	1	23	370	392	UUUGGCUUGGCAAUCAGACCCAA	:::: :::: .::::..::	AACUGUCUUAUUGAUAAGCUGAA	Translation		1
ptc-miRf10951-akr	BjuB027387	4.0	-1.0	1	23	367	389	UUUGGCUUGGCAAUCAGACCCAA	:::: :::: .::::..::	AACUGUCUUAUUGAUAAGCUGAA	Translation		1
ptc-miRf10955-akr	BjuA044741	4.0	-1.0	1	20	400	419	UCAGCAUCCUCACCACCUGA	:::::::: ::::.:::	GGUGGUGGUGACGAUGUUGA	Cleavage		2
ptc-miRf10957-akr	BjuB026462	4.0	-1.0	1	22	1044	1065	CUGUAGUAGUUGCUGCUGCUGU	::::::::::::.: .: ::::	ACAGCAGCAGCAGCAGCAACAG	Cleavage		1
ptc-miRf10962-akr	BjuB038400	4.0	-1.0	1	20	201	220	UUGCAGCAGCAGAAGCUGCU	::::::::::::::..	CGGUGCUUCUGCUGCUGCGG	Cleavage		1
ptc-miRf10977-akr	BjuB045319	4.0	-1.0	1	20	732	751	CAUCAGGCUUCUGAAUCCGA	: ::::::::::: ::::	ACUGAUUCAGAAGCAGGAUG	Cleavage		1
ptc-miRf10981-akr	BjuA032576	4.0	-1.0	1	23	26	48	UUCCGUCGGUAAAUACCGACAGA	.: :: ::::::.:: :::::	AUUAUCAAUAUUUAUCGCCGGAA	Cleavage		1
ptc-miRf10985-akr	BjuA014686	4.0	-1.0	1	20	545	564	CAGAAGAUAGAGAGCACUGA	:.::::.:::. .::::.::	UUAGUGUUCUUGGUCUUUUG	Cleavage		1
ptc-miRf10997-akr	BjuB006877	4.0	-1.0	1	20	691	710	UUAGCAGCGGCAGCAGUGUU	.:::::::.::::::..	AUGGCUGCUGCUGCUGCUGG	Cleavage		1
ptc-miRf11022-akr	BjuB041251	4.0	-1.0	1	20	534	553	AUCCAGGUCCCAGGUCGACC	::::.:::::.:::::	GCACGACUUGGGAUCUGGAC	Cleavage		1
ptc-miRf11026-akr	BjuO002133	4.0	-1.0	1	21	692	712	CUGCAUUUGCACCUGCACCUU	: ::: ::::.::.::::	CUGCUGCUGGUGUAAGUGCAA	Cleavage		1
ptc-miRf11028-akr	BjuA021448	4.0	-1.0	1	21	989	1009	UCGGAGUUUCAGUGUGCUUCC	: ::::: .::::::.: .::	GAAAGCAGGCUGAAAUUAUGA	Cleavage		1
ptc-miRf11030-akr	BjuA014273	4.0	-1.0	1	22	572	593	GUUGACCGGAAAGUGUUUUCCG	::.:::.: ::::::.::	AACAAGACAUUCUCCGGUUAAG	Translation		1
ptc-miRf11046-akr	BjuA029457	4.0	-1.0	1	23	811	833	CCGACGAAAAAUUUCCGUCGGUA	:: : .::::::::: :::	GGAGGAGGUGAAUUUUUCGACGG	Cleavage		1
ptc-miRf11050-akr	BjuB020783	4.0	-1.0	1	22	550	571	UUCCGACGGUAUUACCGACGGA	: .::.: ::.::::::.: ::	UGUGUUGAUAGUACCGUUGUAA	Cleavage		1
ptc-miRf11070-akr	BjuA025064	4.0	-1.0	1	20	521	540	UUCCGAGGGUUCCAUCGACG	.: .::::::.::.:.:::	UGAUGAUGGAGCCUUUGGAU	Cleavage		1
ptc-miRf11072-akr	BjuA014273	4.0	-1.0	1	21	573	593	GUUGACCGGAAAGUGUUUUCC	::.:::.: ::::::.::	ACAAGACAUUCUCCGGUUAAG	Translation		1
ptc-miRf11088-akr	BjuB011393	4.0	-1.0	1	20	381	401	AAUUCUGGGUUGAC-CCGUCA	::::: :::::.:.::..::	CGACGGAGUCAAUCUAGGGUU	Cleavage		1
ptc-miRf11161-akr	BjuA014273	4.0	-1.0	1	21	572	592	UUGACCGGAAAGUGUUUUCCG	::.:::.: ::::::.::	AACAAGACAUUCUCCGGUUAA	Translation		1
ptc-miRf11194-akr	BjuB020783	4.0	-1.0	1	23	549	571	UUCCGACGGUAUUACCGACGGAC	: .::.: ::.::::::.: ::	AUGUGUUGAUAGUACCGUUGUAA	Cleavage		1
ptc-miRf11196-akr	BjuA025558	4.0	-1.0	1	20	779	798	AGGUGGCGUUGCAGGAGACA	:::::::::. ::::::..	UGUCUCCUGUUACGCCAUUG	Translation		1
ptc-miRf11218-akr	BjuA025064	4.0	-1.0	1	20	478	497	UCUCCCCCAAAGGCAUCCAA	::::::.:: ::: ::::.	GUGGAUGUCUAUGGAGGAGG	Translation		1
ptc-miRf11241-akr	BjuB037545	4.0	-1.0	1	22	824	844	UGAUCUCUGGUGUCAGUGGUGU	: .. ::: :::::.:::::::	AAGUGACU-ACACCGGAGAUCA	Cleavage		1
ptc-miRf11259-akr	BjuO010363	4.0	-1.0	1	25	114	138	GUCGCUGUCGAUUCAGAAAUCAGCA	:. ::: .::::::.:::::	UCUAGGGUUCCCGAUCGACGGCGAC	Cleavage		1
ptc-miRf11267-akr	BjuB037083	4.0	-1.0	1	22	181	202	GUGUUGGGUUGAUCCUCAUCAA	::::::: : ::::.::::..	AUGAUGAGCAACAACUCAACGU	Cleavage		1
ptc-miRf11299-akr	BjuB007813	4.0	-1.0	1	20	1320	1339	GGUGGAGAAGCUGACAGAUU	.::. :: ::.:::::.:::	GAUUGGUGAGUUUCUCUACC	Cleavage		1
ptc-miRf11330-akr	BjuB028919	4.0	-1.0	1	20	671	690	GUUGACACCAGGACCCAAUA	.:::::::::: ::: ::.	CGUUGGGUCCUGUUGUGAAU	Cleavage		1
ptc-miRf11357-akr	BjuA028313	4.0	-1.0	1	20	868	887	CCCACAGCUUUCUUGAGCUU	::::: :::::: .:::::	AAGCUGAAGAAAAUUGUGGA	Cleavage		1
ptc-miRf11374-akr	BjuB020303	4.0	-1.0	1	22	21	42	AGUAAGCUUCUCUUUGCUUGCU	:: . ::::::::::.::..:	UGCUGUCAAAGAGAAGUUUGUU	Cleavage		1
ptc-miRf11395-akr	BjuB016810	4.0	-1.0	1	20	573	593	CGGAGUGGGCUACA-UGAGCU	.:.::: ::::::.::.:.::	GGUUCAGUGUAGCUCAUUUCG	Cleavage		1
ptc-miRf11402-akr	BjuA032576	4.0	-1.0	1	20	29	48	UUCCGUCGGUAAAUACCGAC	:: ::::::.:: :::::	AUCAAUAUUUAUCGCCGGAA	Cleavage		1
ptc-miRf11417-akr	BjuB011393	4.0	-1.0	1	25	10	33	CAGCGACGCAGUUUUCGCUGCAGAU	::::.::::::: :::.::	CCCACGAGCGGAAACUGC-UCGUUG	Cleavage		1
ptc-miRf11495-akr	BjuB026462	4.0	-1.0	1	21	222	242	GUGUUGGUACUAGUAGCAGCA	:: :: ::::.::::.::..:	UGGUGGUACUGGUACUAAUGC	Cleavage		1
ptc-miRf11501-akr	BjuB011393	4.0	-1.0	1	25	11	34	GCAGCGAAGCAGUUUUCGCUGCCGA	::::.:::::::: ::.:::	CCACGAGCGGAAACUGCU-CGUUGC	Cleavage		1
ptc-miRf11508-akr	BjuO010482	4.0	-1.0	1	20	134	153	UUUGGCUUGGAAGCCAGACC	:::::::.:::::.::. :	GGUCUGGUUUCCAGGCUUAU	Cleavage		1
ptc-miRf11508-akr	BjuA047038	4.0	-1.0	1	20	116	135	UUUGGCUUGGAAGCCAGACC	:::::::.:::::.::. :	GGUCUGGUUUCCAGGCUUAU	Cleavage		1
ptc-miRf11512-akr	BjuB007520	4.0	-1.0	1	24	166	189	UGCCGAUUUCUGGAUCGGCAGCGA	::.::: ::.:.:::: :::	ACCAUGUCGAACCGGGAAUCAGCA	Cleavage		1
ptc-miRf11514-akr	BjuB043752	4.0	-1.0	1	20	405	424	UGUUUGAGCUUAGAGUGGUA	::...:::.::::..:::	AACUGUUCUGAGCUUGAACU	Cleavage		1
ptc-miRf11519-akr	BjuA006024	4.0	-1.0	1	20	696	715	CUGCAUUUGCACCUGCAUCU	: ::: ::::.::.::::	UGCUGCUGGUGUAAGUGCAA	Cleavage		1
ptc-miRf11519-akr	BjuO002133	4.0	-1.0	1	20	693	712	CUGCAUUUGCACCUGCAUCU	: ::: ::::.::.::::	UGCUGCUGGUGUAAGUGCAA	Cleavage		1
ptc-miRf11569-akr	BjuA029457	4.0	-1.0	1	23	811	833	CCGACGAAAAAUUUCCGUCGGUA	:: : .::::::::: :::	GGAGGAGGUGAAUUUUUCGACGG	Cleavage		1
ptc-miRf11572-akr	BjuB009816	4.0	-1.0	1	23	209	231	AACUUUUCAUCCGACCGUUGGAU	.:::::::::: ::.:.: :	AGAUAACGGUCGGAGGAGAGGGU	Cleavage		1
ptc-miRf11574-akr	BjuB007813	4.0	-1.0	1	24	1222	1247	GCUGCCGAUUUAGA--AAUCAGCAGC	.: :::::: :.:.:::.::::::	AUUACUGAUUCUUUUGAAUUGGCAGC	Cleavage		1
ptc-miRf11601-akr	BjuB020783	4.0	-1.0	1	20	550	569	CCGACGGUAUUAUCGACGGA	: .::.::::.::::::.:	UGUGUUGAUAGUACCGUUGU	Cleavage		1
ptc-miRf11606-akr	BjuB006877	4.0	-1.0	1	21	183	203	GGAUCGUCAGAUGGGAUCUCA	:: ::.:.:.:::::::.:	GGAUUUCUCGUUUGACGAUUC	Cleavage		1
ptc-miRf11647-akr	BjuB013140	4.0	-1.0	1	22	539	560	CUUGGGUCCUUUGUAGGACCCA	:: .::::.: ::.:::::	CUUGUAUUACAGAUGAUCCAAG	Cleavage		1
ptc-miRf11653-akr	BjuA014103	4.0	-1.0	1	24	306	329	UGAGGGAAGUCGAUGAUGCCAUCU	: : ::::::::..::::.: :	CAACGACAUCAUCGGUUUCCUUGA	Cleavage		1
ptc-miRf11653-akr	BjuA035826	4.0	-1.0	1	24	457	480	UGAGGGAAGUCGAUGAUGCCAUCU	:.:::::: .::::: :::	GUUCAGUAUCAUCAGCUUCCGUCA	Translation		1
ptc-miRf11653-akr	BjuA026586	4.0	-1.0	1	24	388	411	UGAGGGAAGUCGAUGAUGCCAUCU	:.:::::: .::::: :::	GUUCAGUAUCAUCAGCUUCCGUCA	Translation		1
ptc-miRf11675-akr	BjuB038543	4.0	-1.0	1	23	389	411	UUUCCGGUUCGAUGUCCCCAUCA	:: : :. ::::::::::.::	AGAGGAUGGAAUCGAACCGGGAA	Cleavage		1
ptc-miRf11675-akr	BjuA014273	4.0	-1.0	1	23	389	411	UUUCCGGUUCGAUGUCCCCAUCA	:: : :. ::::::::::.::	AGAGGAUGGAAUCGAACCGGGAA	Cleavage		1
ptc-miRf11819-akr	BjuO010363	4.0	-1.0	1	22	844	865	UACUGUUCUUGCUGUUUCCACU	::.:: ::.::::: :::.	AAGGGGAAGAGUAAGAAGAGUG	Cleavage		2
ptc-miRf11843-akr	BjuB009816	4.0	-1.0	1	20	275	294	CCUCAACAACCUCAGUAAAU	:: :::::::::::::	GGCUAAAGAGGUUGUUGAGG	Cleavage		1
ptc-miRf11843-akr	BjuB009536	4.0	-1.0	1	20	260	279	CCUCAACAACCUCAGUAAAU	:: :::::::::::::	GGCUAAAGAGGUUGUUGAGG	Cleavage		1
ptc-miRf11847-akr	BjuB045319	4.0	-1.0	1	21	874	894	GAAAGUGUGGAGAAGGUUGCC	:::::::::::: .:: :.	AACAACCUUCUCCAAGCUGUU	Cleavage		1
ptc-miRf11879-akr	BjuB023599	4.0	-1.0	1	21	1029	1049	CUUGGGUCUAGCAACUUUGCC	:.. :::::: ::.:::::	CUCGGUGUUGCUUGAUCCAAG	Cleavage		1
ptc-miRf11920-akr	BjuA014273	4.0	-1.0	1	21	572	592	UUGACCGGAAAGUGUUUUCCG	::.:::.: ::::::.::	AACAAGACAUUCUCCGGUUAA	Translation		1
ptc-miRf11939-akr	BjuB019686	4.0	-1.0	1	24	406	429	GACCCAAGAACCUUGGGUUUGGCA	::.:::::::::: :::	CCUCUUACUCAAGGUUCUUUGGUG	Cleavage		1
ptc-miRf11939-akr	BjuA031472	4.0	-1.0	1	24	412	435	GACCCAAGAACCUUGGGUUUGGCA	::.:::::::::: :::	CCUCUUACUCAAGGUUCUUUGGUG	Cleavage		1
ptc-miRf11961-akr	BjuB020783	4.0	-1.0	1	22	550	571	UUCCGACGGUAUUACCGACGGA	: .::.: ::.::::::.: ::	UGUGUUGAUAGUACCGUUGUAA	Cleavage		1
ptc-miRf11974-akr	BjuA015073	4.0	-1.0	1	20	862	881	UCUCUACUGUUCACUUUGCA	:::::: ::::::: : :::	UGCAAAAUGAACAGGACAGA	Cleavage		1
ptc-miRf11974-akr	BjuB037545	4.0	-1.0	1	20	880	899	UCUCUACUGUUCACUUUGCA	:::::: ::::::: : :::	UGCAAAAUGAACAGAACAGA	Cleavage		1
ptc-miRf11974-akr	BjuB042975	4.0	-1.0	1	20	859	878	UCUCUACUGUUCACUUUGCA	:::::: ::::::: : :::	UGCAAAAUGAACAGAACAGA	Cleavage		1
ptc-miRf12003-akr	BjuB020302	4.0	-1.0	1	20	536	555	CAGCAGUGGAACACUGCUGU	::: :: : ::.::::::::	ACACCAUUAUUUCACUGCUG	Cleavage		1
ptc-miRf12076-akr	BjuB033515	4.0	-1.0	1	20	29	48	AGGAAGGCUGCCAAUAGGGG	:.:::: ::: .:.::::::	CUCCUAGUGGAGGUCUUCCU	Translation		1
ptc-miRf12078-akr	BjuB049020	4.0	-1.0	1	21	750	769	CUAGCUGAUCUUUCCAUGAUU	: ::::: :.:::::::.::	ACUCAUG-AGAGAUCAGUUAA	Cleavage		1
ptc-miRf12106-akr	BjuB041699	4.0	-1.0	1	20	1180	1199	GACCGGUUCGGUUCGGUUUU	.::.: ::::.::::: ::.	GAAGCAGAACUGAACCAGUU	Cleavage		1
ptc-miRf12106-akr	BjuO002525	4.0	-1.0	1	20	1060	1079	GACCGGUUCGGUUCGGUUUU	.::.: ::::.::::: ::.	GAAGCAGAACUGAACCAGUU	Cleavage		1
ptc-miRf12106-akr	BjuA018972	4.0	-1.0	1	20	1150	1169	GACCGGUUCGGUUCGGUUUU	.::.: ::::.::::: ::.	GAAGCAGAACUGAACCAGUU	Cleavage		1
ptc-miRf12126-akr	BjuB041699	4.0	-1.0	1	21	1179	1199	GACCGGUUCGGUUCGGUUUUG	.::.: ::::.::::: ::.	GGAAGCAGAACUGAACCAGUU	Cleavage		1
ptc-miRf12126-akr	BjuO002525	4.0	-1.0	1	21	1059	1079	GACCGGUUCGGUUCGGUUUUG	.::.: ::::.::::: ::.	GGAAGCAGAACUGAACCAGUU	Cleavage		1
ptc-miRf12126-akr	BjuA018972	4.0	-1.0	1	21	1149	1169	GACCGGUUCGGUUCGGUUUUG	.::.: ::::.::::: ::.	AGAAGCAGAACUGAACCAGUU	Cleavage		1
ptc-miRf12165-akr	BjuB025396	4.0	-1.0	1	21	1170	1190	UCUGGAAUGAGGUUUGUAAGG	::: .:::.:::::.: ::	UAUUAAGAACUUCAUUUCUGA	Cleavage		1
ptc-miRf12180-akr	BjuA031472	4.0	-1.0	1	20	184	202	CCGACGAAAUUACCGACGGA	.:::::: :.:::::::::	AUCGUCGG-AGUUUCGUCGG	Cleavage		1
ptc-miRf12198-akr	BjuB045319	4.0	-1.0	1	20	598	617	UGGGCUGAGUCCAGCCCAAU	:::::::..:::::.:.	GCGGGGCUGGGUUCAGCUCG	Cleavage		1
ptc-miRf12201-akr	BjuA046946	4.0	-1.0	1	21	259	279	GGAAAGCGUUUUCCGUUGACC	::: :::.::.::::::	AAACAAAGGAGAAUGCUUUCA	Cleavage		1
ptc-miRf12253-akr	BjuB036859	4.0	-1.0	1	21	257	277	CCGUCGUUAUUUCCGUCGGUA	.::::.:::.. ..::::::	CGCCGAUGGAGGCGGCGACGG	Cleavage		1
ptc-miRf12285-akr	BjuB021273	4.0	-1.0	1	22	471	492	CAGCUGCUGCUCAAGCAGCUGC	::::::: : ::::::::: :	UCAGCUGCCUCAGCAGCAGCAG	Cleavage		1
ptc-miRf12296-akr	BjuB043752	4.0	-1.0	1	20	404	423	GUUUGAGCUUAGAGUGGUAU	::...:::.::::..:::	CAACUGUUCUGAGCUUGAAC	Cleavage		1
ptc-miRf12334-akr	BjuA025064	4.0	-1.0	1	22	764	785	UGGGUCCUGCGUCAGGACCCAA	: :::.:: .:::::::..:.	CUCGGUUCUUGCGCAGGAUUCG	Cleavage		1
ptc-miRf12386-akr	BjuA002075	4.0	-1.0	1	21	1516	1536	GAUGCUGAGCUCGCGUGCCUG	::::. .:::::.: ::::	UUGGCAUCUGAGCUUAACAUC	Cleavage		1
ptc-miRf12386-akr	BjuA033921	4.0	-1.0	1	21	1624	1644	GAUGCUGAGCUCGCGUGCCUG	::::. .:::::.: ::::	UUGGCAUCUGAGCUUAACAUC	Cleavage		1
ptc-miRf12387-akr	BjuB041699	4.0	-1.0	1	20	776	795	UUCUGGAGACAUGUCUUAGA	:.:: :...:::.:::::.:	UUUACGGUGUGUUUCCAGGA	Cleavage		1
ptc-miRf12416-akr	BjuO010199	4.0	-1.0	1	20	761	780	UGACCCAAGAUGAUUGGGUC	:::: :::::: ::: :::	CACCCUAUCAUCAUGGCUCA	Cleavage		1
ptc-miRf12443-akr	BjuO010482	4.0	-1.0	1	20	131	150	GGCUUGGCAAUCAGACCCAA	: ::::::.:: :::.::.	AUUGGUCUGGUUUCCAGGCU	Cleavage		1
ptc-miRf12443-akr	BjuA047038	4.0	-1.0	1	20	113	132	GGCUUGGCAAUCAGACCCAA	: ::::::.:: :::.::.	AUUGGUCUGGUUUCCAGGCU	Cleavage		1
ptc-miRf12449-akr	BjuB042050	4.0	-1.0	1	23	1022	1044	CGAAAUUCUGUUUCGCUGCCGCA	: ::: :.::.:::.:::.:	ACCAGCAUAGGAAUAGAGUUUUG	Cleavage		1
ptc-miRf12449-akr	BjuA017309	4.0	-1.0	1	23	1058	1080	CGAAAUUCUGUUUCGCUGCCGCA	: ::: :.::.:::.:::.:	AUCAGCAUAGGAAUAGAGUUUUG	Cleavage		1
ptc-miRf12491-akr	BjuB020302	4.0	-1.0	1	20	536	555	CAGCAGUGGAACACUGCUGU	::: :: : ::.::::::::	ACACCAUUAUUUCACUGCUG	Cleavage		1
ptc-miRf12539-akr	BjuB020783	4.0	-1.0	1	22	550	571	UUCCGACGGUAUUACCGACGAA	: .::.: ::.::::::.: ::	UGUGUUGAUAGUACCGUUGUAA	Cleavage		1
pvi-miR444	BjuO010482	4.0	-1.0	1	21	7	27	UGUUGUCUCAAGCUUGCUGCC	:::::.:: :::::: :::.	AGCAGCGAGAUUGAGAAAACG	Cleavage		1
pvi-miR444	BjuO010363	4.0	-1.0	1	21	648	668	UGUUGUCUCAAGCUUGCUGCC	::.::.:::::.::.::	GAAUGCGAGUUUGAGGCAGCA	Cleavage		1
pvi-miR444	BjuB046236	4.0	-1.0	1	21	394	414	UGUUGUCUCAAGCUUGCUGCC	:::::::::::::. .:.	AAGAGCAAGCUUGAGAUCGCG	Cleavage		1
pvu-miR482	BjuB045319	4.0	-1.0	1	22	119	139	UCUUCCCAAUUCCGCCCAUUCC	::..::: .::.:::::::::.	GGGGUGG-UGGGAUUGGGAAGG	Cleavage		1
pvu-miR482	BjuA028313	4.0	-1.0	1	22	649	670	UCUUCCCAAUUCCGCCCAUUCC	: ::: ::::: :::::.::	UGUAUGACCGGAAGUGGGAGGA	Cleavage		1
pvu-miR482	BjuA002075	4.0	-1.0	1	22	1989	2010	GGAAUGGGCUGAUUGGGAAGCA	: :::.:::. ::::...::::	UCCUUUCCAGACAGCUUGUUCC	Cleavage		1
pvu-miR482	BjuO010363	4.0	-1.0	1	22	1634	1655	GGAAUGGGCUGAUUGGGAAGCA	:::: ...:: :::::::::	CCCUUCGUGGUCUGCCCAUUCC	Translation		1
rco-miR164a	BjuA014686	4.0	-1.0	1	21	1018	1038	UGGAGAAGCAGGGCACGUGCA	::: : .::: ::::::::	GCCACCUUUCCUACUUCUCCA	Cleavage		1
rco-miR164b	BjuA014686	4.0	-1.0	1	21	1018	1038	UGGAGAAGCAGGGCACGUGCA	::: : .::: ::::::::	GCCACCUUUCCUACUUCUCCA	Cleavage		1
rco-miR164c	BjuA014686	4.0	-1.0	1	21	1018	1038	UGGAGAAGCAGGGCACGUGCA	::: : .::: ::::::::	GCCACCUUUCCUACUUCUCCA	Cleavage		1
rco-miR396	BjuA028313	4.0	-1.0	1	21	868	888	UUCCACAGCUUUCUUGAACUU	::: : :::::: .:::::::	AAGCUGAAGAAAAUUGUGGAA	Cleavage		1
rco-miR399b	BjuB043752	4.0	-1.0	1	21	376	396	UGCCAAAGGAGAUUUGCCCGG	:::. ::::::::::::	UUCAGCAGCUCUCCUUUGGCA	Cleavage		1
rco-miR399c	BjuB043752	4.0	-1.0	1	21	376	396	UGCCAAAGGAGAUUUGCCCGG	:::. ::::::::::::	UUCAGCAGCUCUCCUUUGGCA	Cleavage		1
rco-miR399e	BjuB043752	4.0	-1.0	1	21	376	396	UGCCAAAGGAGAUUUGCCCAG	:::. ::::::::::::	UUCAGCAGCUCUCCUUUGGCA	Cleavage		1
sbi-miR1435a	BjuA028313	4.0	-1.0	1	20	338	357	UUUCUUAAGUCAAACUUUUC	..:::::::..::.::: :	AGGAAGUUUGGUUUGAGAUA	Cleavage		1
sbi-miR164	BjuA014686	4.0	-1.0	1	21	1018	1038	UGGAGAAGCAGGGCACGUGCA	::: : .::: ::::::::	GCCACCUUUCCUACUUCUCCA	Cleavage		1
sbi-miR164b	BjuA014686	4.0	-1.0	1	21	1018	1038	UGGAGAAGCAGGGCACGUGCU	::: : .::: ::::::::	GCCACCUUUCCUACUUCUCCA	Cleavage		1
sbi-miR164d	BjuA014686	4.0	-1.0	1	21	1018	1038	UGGAGAAGCAGGGCACGUGCA	::: : .::: ::::::::	GCCACCUUUCCUACUUCUCCA	Cleavage		1
sbi-miR164e	BjuA014686	4.0	-1.0	1	21	1018	1038	UGGAGAAGCAGGGCACGUGCA	::: : .::: ::::::::	GCCACCUUUCCUACUUCUCCA	Cleavage		1
sbi-miR396a	BjuA028313	4.0	-1.0	1	21	868	888	UUCCACAGCUUUCUUGAACUG	:: : :::::: .:::::::	AAGCUGAAGAAAAUUGUGGAA	Cleavage		1
sbi-miR396b	BjuA028313	4.0	-1.0	1	21	868	888	UUCCACAGCUUUCUUGAACUG	:: : :::::: .:::::::	AAGCUGAAGAAAAUUGUGGAA	Cleavage		1
sbi-miR396c	BjuA028313	4.0	-1.0	1	21	868	888	UUCCACAGCUUUCUUGAACUU	::: : :::::: .:::::::	AAGCUGAAGAAAAUUGUGGAA	Cleavage		1
sbi-miR396e	BjuA014675	4.0	-1.0	1	22	561	582	UUCCACAGGCUUUCUUGAACUG	::::.:..:: .::::::.	GGCUUCAGGGGAGGUUGUGGAG	Cleavage		1
sbi-miR399a	BjuB043752	4.0	-1.0	1	21	376	396	UGCCAAAGGAGAAUUGCCCUG	:::. ::::::::::::	UUCAGCAGCUCUCCUUUGGCA	Cleavage		1
sbi-miR399c	BjuB043752	4.0	-1.0	1	21	376	396	UGCCAAAGGAGAAUUGCCCUG	:::. ::::::::::::	UUCAGCAGCUCUCCUUUGGCA	Cleavage		1
sbi-miR399e	BjuB043752	4.0	-1.0	1	21	376	396	UGCCAAAGGAGAUUUGCCCAG	:::. ::::::::::::	UUCAGCAGCUCUCCUUUGGCA	Cleavage		1
sbi-miR399f	BjuB043752	4.0	-1.0	1	21	376	396	UGCCAAAGGAGAUUUGCCCAG	:::. ::::::::::::	UUCAGCAGCUCUCCUUUGGCA	Cleavage		1
sbi-miR399h	BjuB043752	4.0	-1.0	1	21	376	396	UGCCAAAGGAGAAUUGCCCUG	:::. ::::::::::::	UUCAGCAGCUCUCCUUUGGCA	Cleavage		1
sbi-miR399j	BjuB043752	4.0	-1.0	1	21	376	396	UGCCAAAGGAGAAUUGCCCUG	:::. ::::::::::::	UUCAGCAGCUCUCCUUUGGCA	Cleavage		1
sbi-miR5385	BjuB025396	4.0	-1.0	1	22	30	51	ACCACCAACCCCACCGCUUCUC	.::.:.::::: : :::::::	AGGAGGUGGUGGUGGUGGUGGU	Translation		1
sbi-miR5565f	BjuO010363	4.0	-1.0	1	20	1179	1198	UAGUCGGAUUUAUAUCAAUC	:::::::. .:::..::.::	GAUUGAUGGGAAUUUGAUUA	Cleavage		1
sbi-miR5565f	BjuA017309	4.0	-1.0	1	20	1182	1201	UAGUCGGAUUUAUAUCAAUC	:::::::. .:::..::.::	GAUUGAUGGGAAUUUGAUUA	Cleavage		1
sit-miR05-npr	BjuB041699	4.0	-1.0	1	21	485	505	UUUCGGACCAGGCUUCAUUCC	.: ::.:..:::::.::.:	UUGAAGAGGUUUGGUCUGAGA	Cleavage		1
sit-miR05-npr	BjuA018972	4.0	-1.0	1	21	479	499	UUUCGGACCAGGCUUCAUUCC	.: ::.:..:::::.::.:	UUGAAGAGGUUUGGUCUGAGA	Cleavage		1
sit-miR05-npr	BjuA028313	4.0	-1.0	1	21	335	355	UUUCGGACCAGGCUUCAUUCC	.: ::::..::::..::.:	UCGAGGAAGUUUGGUUUGAGA	Cleavage		1
sit-miR101-npr	BjuA025542	4.0	-1.0	1	20	277	296	GGCAGCUCUCCUCUGGCAGG	:.:::..::: .:.::::::	CUUGCUGGAGAGGGGCUGCC	Translation		1
sit-miR104-npr	BjuB036859	4.0	-1.0	1	22	593	614	GCUCACUUCUCUCUCUGUCGGC	:: :::::.:::: ::::	GAGGAGCGAGAGGGAAGAGAGC	Cleavage		1
sit-miR104-npr	BjuA025064	4.0	-1.0	1	22	494	515	GCUCACUUCUCUCUCUGUCGGC	:: :::::.:::: ::::	GAGGAGCGAGAGGGAAGAGAGC	Cleavage		1
sit-miR11-npr	BjuB010770	4.0	-1.0	1	21	82	104	UUGGACUUGUUUGA--UGGCAAA	: ::::: :::.::.::::.::	UCUGCCACGUCAGACGAGUCUAA	Cleavage		1
sit-miR126-npr	BjuB025396	4.0	-1.0	1	21	452	472	CCGGUGUCAUUUCCCCUGAAC	::.::::: ::::::::. :	CUUUAGGGGCAAUGACACUUG	Cleavage		1
sit-miR126-npr	BjuA040338	4.0	-1.0	1	21	440	460	CCGGUGUCAUUUCCCCUGAAC	::.::::::::: ::::. :	CUUUAGGGGAAAUAACACUUG	Cleavage		1
sit-miR126-npr	BjuA018972	4.0	-1.0	1	21	617	637	CCGGUGUCAUUUCCCCUGAAC	:. :::::.:::::::. :	CGUUUGGGGAGAUGACACUUG	Cleavage		1
sit-miR126-npr	BjuA035826	4.0	-1.0	1	21	329	349	CCGGUGUCAUUUCCCCUGAAC	:.::: ::::::::.:. :	CCUUAGGUGAAAUGACGCUUG	Cleavage		1
sit-miR156-npr	BjuO010352	4.0	-1.0	1	21	389	408	AGCGGGUUUAUCUGUGAGCCC	::::: : :::::::.::::	UGGCUC-CUGAUAAACUCGCU	Cleavage		1
sit-miR156-npr	BjuB042069	4.0	-1.0	1	21	353	372	AGCGGGUUUAUCUGUGAGCCC	::::: : :::::::.::::	UGGCUC-CUGAUAAACUCGCU	Cleavage		1
sit-miR164a	BjuA014686	4.0	-1.0	1	21	1018	1038	UGGAGAAGCAGGGCACGUGCA	::: : .::: ::::::::	GCCACCUUUCCUACUUCUCCA	Cleavage		1
sit-miR164b	BjuA014686	4.0	-1.0	1	21	1018	1038	UGGAGAAGCAGGGCACGUGCU	::: : .::: ::::::::	GCCACCUUUCCUACUUCUCCA	Cleavage		1
sit-miR21-1-npr	BjuO002525	4.0	-1.0	1	22	447	468	UUCGGACCAGGCUUCAUUCCCC	.::::.:..:::::.::.	UGUUGAUGAGGUUUGGUCUGAG	Cleavage		1
sit-miR21-2-npr	BjuO002525	4.0	-1.0	1	22	447	468	UUCGGACCAGGCUUCAUUCCCC	.::::.:..:::::.::.	UGUUGAUGAGGUUUGGUCUGAG	Cleavage		1
sit-miR25-npr	BjuO002525	4.0	-1.0	1	22	1171	1192	UUAUUUUUGGUGAUCUAGGGUG	:: :: : .:.:::.:::.:::	CAACCAAAGUUACCGAAAGUAA	Cleavage		1
sit-miR26-npr	BjuB020302	4.0	-1.0	1	22	467	488	UUAUUUCCUUUAAGCAUGUGUA	:. ::::: ::: :::::: ::	UGAACAUGAUUACAGGAAAGAA	Translation		1
sit-miR26-npr	BjuA018344	4.0	-1.0	1	22	461	482	UUAUUUCCUUUAAGCAUGUGUA	:. ::::: ::: :::::: ::	UGAACAUGAUUACAGGAAAGAA	Translation		1
sit-miR31-npr	BjuA024129	4.0	-1.0	1	21	152	172	UUAGGCUCGGGGACUAUGGUG	::: : ::: .::::::::	AUCCACAAUCCAUGAGCCUAA	Translation		1
sit-miR31-npr	BjuB042879	4.0	-1.0	1	21	152	172	UUAGGCUCGGGGACUAUGGUG	::: : ::: .::::::::	AUCCACAAUCCAUGAGCCUAA	Translation		1
sit-miR31-npr	BjuA008307	4.0	-1.0	1	21	152	172	UUAGGCUCGGGGACUAUGGUG	::: : ::: .::::::::	AUCCACAAUCCAUGAGCCUAA	Translation		1
sit-miR399a-1	BjuB043752	4.0	-1.0	1	21	376	396	UGCCAAAGGAGAAUUGCCCUG	:::. ::::::::::::	UUCAGCAGCUCUCCUUUGGCA	Cleavage		1
sit-miR399a-2	BjuB043752	4.0	-1.0	1	21	376	396	UGCCAAAGGAGAAUUGCCCUG	:::. ::::::::::::	UUCAGCAGCUCUCCUUUGGCA	Cleavage		1
sit-miR399c	BjuB043752	4.0	-1.0	1	21	376	396	UGCCAAAGGAGAUUUGCCCGG	:::. ::::::::::::	UUCAGCAGCUCUCCUUUGGCA	Cleavage		1
sit-miR42-npr	BjuA044741	4.0	-1.0	1	21	187	207	UGGAGAAGGAGAACACGUGCA	: : ::: ::::.: ::::::	UCCUCGUCUUCUUCGUCUCCA	Cleavage		1
sit-miR42-npr	BjuA012575	4.0	-1.0	1	21	25	45	UGGAGAAGGAGAACACGUGCA	: :: :::::.:::::.:	AACUCGAGUUCUUCUUCUUCC	Cleavage		1
sit-miR46-npr	BjuB045319	4.0	-1.0	1	21	141	161	UGCAAGUUCAUGGACCUAGAU	:.:.::::::::::: :: :	CUUUGGGUCCAUGAACAUGGA	Cleavage		1
sit-miR46-npr	BjuA003230	4.0	-1.0	1	21	141	161	UGCAAGUUCAUGGACCUAGAU	:.:.::::::::::: :: :	CUUUGGGUCCAUGAACAUGGA	Cleavage		1
sit-miR53-npr	BjuB007813	4.0	-1.0	1	21	493	513	UCUUGUAGCGCCAGUGAGGCA	: .: :.::::.:.:..::::	UUUCGCGCUGGUGUUGUAAGA	Cleavage		1
sit-miR55-npr	BjuB043752	4.0	-1.0	1	21	380	400	UCUGUGCCAAAGGAGAGCUGC	::::::::::::::::::	GCAGCUCUCCUUUGGCACCUC	Cleavage		1
sit-miR56-npr	BjuA014675	4.0	-1.0	1	21	434	454	UCUGCAGCAUCGAAGAUCGCA	:: . : ::::::::::::.	AGCUGCCGUCGAUGCUGCAGG	Cleavage		1
sit-miR62-npr	BjuB041699	4.0	-1.0	1	21	189	209	UCGAAGUUCAUGGACCUGGAU	:.:.::::::::::: : ::	CUUCGGGUCCAUGAACAUGGA	Cleavage		1
sit-miR62-npr	BjuO002525	4.0	-1.0	1	21	165	185	UCGAAGUUCAUGGACCUGGAU	:.:.::::::::::: : ::	CUUCGGGUCCAUGAACAUGGA	Cleavage		1
sit-miR62-npr	BjuA018972	4.0	-1.0	1	21	195	215	UCGAAGUUCAUGGACCUGGAU	:.:.::::::::::: : ::	CUUCGGGUCCAUGAACAUGGA	Cleavage		1
sit-miR75-1-npr	BjuA002075	4.0	-1.0	1	21	832	852	UAGGAACAUGAAGGAAAGCAU	:: :: :.:::.::::::.:.	AUUCUCUUCUUUAUGUUCUUG	Cleavage		1
sit-miR75-2-npr	BjuA002075	4.0	-1.0	1	21	832	852	UAGGAACAUGAAGGAAAGCAU	:: :: :.:::.::::::.:.	AUUCUCUUCUUUAUGUUCUUG	Cleavage		1
sit-miR89-npr	BjuA040728	4.0	-1.0	1	21	51	71	GUGCGGUUCUCCUCUGGCAUG	:. :.::::::::::.: ::.	CGGGUCAGAGGAGAAUCUCAU	Cleavage		1
sit-miR95-npr	BjuB041251	4.0	-1.0	1	21	312	332	GGUCUGUUUGGAUGAGGGUAU	...::.:::::::.:: ::	GGGUUCUUAUCCAAAUAGCCC	Cleavage		1
sly-miR171c	BjuB047102	4.0	-1.0	1	21	578	598	UAUUGGUGCGGUUCAAUGAGA	: ::::: ::: ::: :::::	UAUCAUUCAACGGCAACAAUA	Translation		1
sly-miR171c	BjuA012644	4.0	-1.0	1	21	533	553	UAUUGGUGCGGUUCAAUGAGA	: ::::: ::. ::::.:::.	UAUCAUUCAAUGGCACUAAUG	Translation		1
smo-miR1080	BjuA018972	4.0	-1.0	1	22	786	807	UUCACUAUCUGCAAACACCUCU	:::: ::.::.::::::	CCCGGUGGGUGUAGGUAGUGAC	Cleavage		1
smo-miR1081	BjuB020302	4.0	-1.0	1	21	1013	1033	UGAGGCUUGCCUUUGAUUCUC	::: ::: :::::.::::	AUGAAGAAAACGCAAGUCUCA	Translation		1
smo-miR1081	BjuB026592	4.0	-1.0	1	21	521	541	UGAGGCUUGCCUUUGAUUCUC	::: ::: :::::.::::	AUGAAGAAAACGCAAGUCUCA	Translation		1
smo-miR1081	BjuA016969	4.0	-1.0	1	21	407	427	UGAGGCUUGCCUUUGAUUCUC	::: ::: :::::.::::	AUGAAGAAAACGCAAGUCUCA	Translation		1
smo-miR1081	BjuB020303	4.0	-1.0	1	21	347	367	UGAGGCUUGCCUUUGAUUCUC	::: ::: :::::.::::	AUGAAGAAAACGCAAGUCUCA	Translation		1
smo-miR1082a	BjuB022206	4.0	-1.0	1	21	180	200	GCGUUGGCCUGCUGGCCGGUG	:.:: : ::::::.:.:.::	GAUCGCCGAGCAGGUCGAUGC	Cleavage		1
smo-miR1085-3p	BjuA040728	4.0	-1.0	1	20	332	351	UUGAUAUGUCUUGUAGGGAC	: :: ::..::.::.::::	AUACCAACGGGAUAUGUCAA	Cleavage		1
smo-miR1088-3p	BjuA017309	4.0	-1.0	1	21	537	557	GCGUGCUCUUUUUCUUCUGUC	:. :::::::.::::: :::	GGAAGAAGAAGAAGAGGACGA	Cleavage		2
smo-miR1088-3p	BjuA017309	4.0	-1.0	1	21	554	574	GCGUGCUCUUUUUCUUCUGUC	::::::::::::: .::	ACGAGAAGAAAAAGAGAGCGA	Cleavage		2
smo-miR1088-3p	BjuO004828	4.0	-1.0	1	21	65	85	GCGUGCUCUUUUUCUUCUGUC	.:.:::::.:::::: : ::	AGCGGAAGAGAAAGAGGAAGC	Cleavage		1
smo-miR1088-3p	BjuA027015	4.0	-1.0	1	21	110	130	GCGUGCUCUUUUUCUUCUGUC	.:.:::::.:::::: : ::	AGCGGAAGAGAAAGAGGAAGC	Cleavage		1
smo-miR1093	BjuB033515	4.0	-1.0	1	21	91	111	UGGAGGUGUCGUUGCCAAGGA	:::: ::::.:: ::::::	ACCUUUGCAAUGAAACCUCCU	Cleavage		1
smo-miR1097	BjuO002525	4.0	-1.0	1	21	288	308	UAGCCAUUGUUGUUGUUGGAA	:::::::::::::::.	CAACAACAACAACAAUGGUGG	Cleavage		1
smo-miR1097	BjuA040338	4.0	-1.0	1	21	498	518	UAGCCAUUGUUGUUGUUGGAA	::::::.:::::::: :	UAACAACAAUAACAAUGGGUU	Cleavage		2
smo-miR1097	BjuA021448	4.0	-1.0	1	21	696	716	UAGCCAUUGUUGUUGUUGGAA	::::::.::.:.:::.:	GAGCAACAAUAAUAGUGGUUU	Cleavage		1
smo-miR1103-3p	BjuB026462	4.0	-1.0	1	24	239	262	UGGAAAAAGGAGGUGCAUUCUUGU	:.. .:::.::::.:::: ::..	AUGCUGAUGUACCUUCUUUCUCUG	Cleavage		1
smo-miR1112-5p	BjuA036543	4.0	-1.0	1	21	302	322	ACUUUGUUAUGGCAUUCCUCG	.: ::::::::: :::::	GUGGUAAUGCCAUAUCAAAGG	Cleavage		1
smo-miR1112-5p	BjuA036544	4.0	-1.0	1	21	302	322	ACUUUGUUAUGGCAUUCCUCG	.: ::::::::: :::::	GUGGUAAUGCCAUAUCAAAGG	Cleavage		1
smo-miR1113	BjuA044794	4.0	-1.0	1	21	4	24	UGAGCAGUCAUAAGGUAGCCU	:: :: ::::::. :::::	CAGCCACAUUAUGAUAGCUCA	Cleavage		1
smo-miR1113	BjuB035721	4.0	-1.0	1	21	4	24	UGAGCAGUCAUAAGGUAGCCU	:: :: ::::::. :::::	CAGCCACAUUAUGAUAGCUCA	Cleavage		1
sof-miR396	BjuA028313	4.0	-1.0	1	21	868	888	UUCCACAGCUUUCUUGAACUG	:: : :::::: .:::::::	AAGCUGAAGAAAAUUGUGGAA	Cleavage		1
ssp-miR396	BjuA028313	4.0	-1.0	1	21	868	888	UUCCACAGCUUUCUUGAACUG	:: : :::::: .:::::::	AAGCUGAAGAAAAUUGUGGAA	Cleavage		1
ssp-miR444c	BjuO010482	4.0	-1.0	1	21	7	27	UGUUGUCUCAAGCUUGCUGCC	:::::.:: :::::: :::.	AGCAGCGAGAUUGAGAAAACG	Cleavage		1
ssp-miR444c	BjuO010363	4.0	-1.0	1	21	648	668	UGUUGUCUCAAGCUUGCUGCC	::.::.:::::.::.::	GAAUGCGAGUUUGAGGCAGCA	Cleavage		1
ssp-miR444c	BjuB046236	4.0	-1.0	1	21	394	414	UGUUGUCUCAAGCUUGCUGCC	:::::::::::::. .:.	AAGAGCAAGCUUGAGAUCGCG	Cleavage		1
tae-miR164	BjuA014686	4.0	-1.0	1	21	1018	1038	UGGAGAAGCAGGGCACGUGCA	::: : .::: ::::::::	GCCACCUUUCCUACUUCUCCA	Cleavage		1
tae-miR164b	BjuA014686	4.0	-1.0	1	21	1018	1038	UGGAGAAGCAGGGCACGUGCA	::: : .::: ::::::::	GCCACCUUUCCUACUUCUCCA	Cleavage		1
tae-miR166	BjuA029457	4.0	-1.0	1	21	749	769	CCGGACCAGGCUUCAUUCCCA	: ::.:::.:: :::::: ::	UUGGGAUGGAGGCUGGUCAGG	Translation		1
tae-miR2024a	BjuO010363	4.0	-1.0	1	20	654	673	GCAGUUGCUGUCUCAAGCUU	.::.:::::.:::::.::	GAGUUUGAGGCAGCAGCUAG	Cleavage		1
tae-miR2024b	BjuA003230	4.0	-1.0	1	21	1078	1098	UGCAGUUGCUGCCUCAAGCUU	.::.: ::::::: :..::::	GAGUUGGAGGCAGAAGUUGCA	Cleavage		1
tae-miR2024b	BjuB045319	4.0	-1.0	1	21	1129	1149	UGCAGUUGCUGCCUCAAGCUU	.::.: ::::::: :..::::	GAGUUGGAGGCAGAAGUUGCA	Cleavage		1
tae-miR399	BjuB043752	4.0	-1.0	1	19	378	396	UGCCAAAGGAGAAUUGCCC	:::. ::::::::::::	CAGCAGCUCUCCUUUGGCA	Cleavage		1
tae-miR444	BjuB025396	4.0	-1.0	1	21	1201	1221	UUGCUGCCUCAAGCUUGCUGC	: :: :: : ::.::::::::	GAAGAAACCAUGGGGCAGCAA	Cleavage		1
tae-miR444	BjuB042240	4.0	-1.0	1	21	1185	1205	UUGCUGCCUCAAGCUUGCUGC	: :: :: : ::.::::::::	GAAGAAACCGUGGGGCAGCAA	Cleavage		1
tcc-miR164a	BjuA014686	4.0	-1.0	1	21	1018	1038	UGGAGAAGCAGGGCACGUGCA	::: : .::: ::::::::	GCCACCUUUCCUACUUCUCCA	Cleavage		1
tcc-miR164b	BjuA014686	4.0	-1.0	1	21	1018	1038	UGGAGAAGCAGGGCACGUGCA	::: : .::: ::::::::	GCCACCUUUCCUACUUCUCCA	Cleavage		1
tcc-miR396a	BjuA028313	4.0	-1.0	1	21	868	888	UUCCACAGCUUUCUUGAACUG	:: : :::::: .:::::::	AAGCUGAAGAAAAUUGUGGAA	Cleavage		1
tcc-miR396b	BjuA028313	4.0	-1.0	1	21	868	888	UUCCACAGCUUUCUUGAACUG	:: : :::::: .:::::::	AAGCUGAAGAAAAUUGUGGAA	Cleavage		1
tcc-miR396c	BjuA028313	4.0	-1.0	1	21	868	888	UUCCACAGCUUUCUUGAACUU	::: : :::::: .:::::::	AAGCUGAAGAAAAUUGUGGAA	Cleavage		1
tcc-miR396e	BjuA028313	4.0	-1.0	1	21	868	888	UUCCACAGCUUUCUUGAACUU	::: : :::::: .:::::::	AAGCUGAAGAAAAUUGUGGAA	Cleavage		1
tcc-miR399a	BjuB049020	4.0	-1.0	1	21	364	384	CGCCAAAGGAGAGUUGCCCUG	: :::.::::::: ::::	UUGAGCAGCUCUCCUCUGGCA	Cleavage		1
tcc-miR399b	BjuB043752	4.0	-1.0	1	21	376	396	UGCCAAAGGAGAUUUGCCCGG	:::. ::::::::::::	UUCAGCAGCUCUCCUUUGGCA	Cleavage		1
tcc-miR399d	BjuB043752	4.0	-1.0	1	21	376	396	UGCCAAAGGAGAUUUGCCCGG	:::. ::::::::::::	UUCAGCAGCUCUCCUUUGGCA	Cleavage		1
tcc-miR399g	BjuB043752	4.0	-1.0	1	21	376	396	UGCCAAAGGAGAAUUGCCCUG	:::. ::::::::::::	UUCAGCAGCUCUCCUUUGGCA	Cleavage		1
tcc-miR399h	BjuB043752	4.0	-1.0	1	21	376	396	UGCCAAAGGAGAUUUGCCCCG	:::. ::::::::::::	UUCAGCAGCUCUCCUUUGGCA	Cleavage		1
vun-miR1507a	BjuA037531	4.0	-1.0	1	22	265	286	UCUCAUUCCAUACAUCGUCUGA	..::::: :: ::::: ::::	GUGGACGACGUCUGGAAAGAGA	Translation		1
vun-miR1507a	BjuA025064	4.0	-1.0	1	22	268	289	UCUCAUUCCAUACAUCGUCUGA	::::: ::.::::. :.::	GUCGACGAGGUGUGGAGAGGGA	Cleavage		1
vun-miR164a.1	BjuA014686	4.0	-1.0	1	21	1018	1038	UGGAGAAGCAGGGCACGUGCA	::: : .::: ::::::::	GCCACCUUUCCUACUUCUCCA	Cleavage		1
vun-miR164a.2	BjuA014686	4.0	-1.0	1	21	1018	1038	UGGAGAAGCAGGGCACGUGCA	::: : .::: ::::::::	GCCACCUUUCCUACUUCUCCA	Cleavage		1
vun-miR164a.3	BjuA014686	4.0	-1.0	1	21	1018	1038	UGGAGAAGCAGGGCACGUGCA	::: : .::: ::::::::	GCCACCUUUCCUACUUCUCCA	Cleavage		1
vun-miR164a.4	BjuA014686	4.0	-1.0	1	21	1018	1038	UGGAGAAGCAGGGCACGUGCA	::: : .::: ::::::::	GCCACCUUUCCUACUUCUCCA	Cleavage		1
vun-miR396a	BjuA028313	4.0	-1.0	1	21	868	888	UUCCACAGCUUUCUUGAACUG	:: : :::::: .:::::::	AAGCUGAAGAAAAUUGUGGAA	Cleavage		1
vun-miR408.1	BjuA029457	4.0	-1.0	1	21	764	784	AUGCACUGCCUCUUCCCUGGC	:.::::::.:::: .::: ::	GUCAGGGAGGAGGAGGUGGAU	Cleavage		1
vun-miR408.2	BjuA029457	4.0	-1.0	1	21	764	784	AUGCACUGCCUCUUCCCUGGC	:.::::::.:::: .::: ::	GUCAGGGAGGAGGAGGUGGAU	Cleavage		1
vun-miR482	BjuA002075	4.0	-1.0	1	21	1990	2010	GGAAUGGGCUGAUUGGGAAGC	:::.:::. ::::...::::	CCUUUCCAGACAGCUUGUUCC	Cleavage		1
vun-miR482	BjuO010363	4.0	-1.0	1	21	1635	1655	GGAAUGGGCUGAUUGGGAAGC	:::: ...:: :::::::::	CCUUCGUGGUCUGCCCAUUCC	Translation		1
vvi-miR164a	BjuA014686	4.0	-1.0	1	21	1018	1038	UGGAGAAGCAGGGCACGUGCA	::: : .::: ::::::::	GCCACCUUUCCUACUUCUCCA	Cleavage		1
vvi-miR164c	BjuA014686	4.0	-1.0	1	21	1018	1038	UGGAGAAGCAGGGCACGUGCA	::: : .::: ::::::::	GCCACCUUUCCUACUUCUCCA	Cleavage		1
vvi-miR164d	BjuA014686	4.0	-1.0	1	21	1018	1038	UGGAGAAGCAGGGCACGUGCA	::: : .::: ::::::::	GCCACCUUUCCUACUUCUCCA	Cleavage		1
vvi-miR2950	BjuA026821	4.0	-1.0	1	21	244	264	UUCCAUCUCUUGCACACUGGA	:. :: : :::::::.::::.	UUGAGAGCGCAAGAGGUGGAG	Cleavage		1
vvi-miR3630	BjuB037545	4.0	-1.0	1	22	215	237	UUUGGGAAUCUCUCUG-AUGCAC	:: :: :::::::::::..:::	AUGAAUACAGAGAGAUUCUUAAA	Cleavage		1
vvi-miR3633a	BjuB049020	4.0	-1.0	1	20	660	679	GGAAUGGAUGGUUAGGAGAG	::::::::::: ::.: :.:	CUCUCCUAACCUUCUACUUC	Cleavage		1
vvi-miR3633b	BjuA010437	4.0	-1.0	1	21	222	242	GGAAUGGGUGGCUGGGAUCUA	: ::::. ::.:..::.::.:	UCGAUCUGAGUCGUCCGUUUC	Cleavage		1
vvi-miR3636	BjuA001111	4.0	-1.0	1	24	107	130	GUCUGUCGGAGAAGCAAGUCGGAG	:::: ::::::::.:. :.	CGGACACUUUCUUCUCCGGCGAAU	Cleavage		1
vvi-miR3636	BjuA036543	4.0	-1.0	1	24	226	249	UCGGUUUGCUUCUUUGAUAGAUUC	:: :. : :.::::.:.::::::.	GACUUAACCGAAGAGGUAAACCGG	Cleavage		2
vvi-miR3636	BjuA036544	4.0	-1.0	1	24	226	249	UCGGUUUGCUUCUUUGAUAGAUUC	:: :. : :.::::.:.::::::.	GACUUAACCGAAGAGGUAAACCGG	Cleavage		2
[truncated: 9,526 more rows]
