# Supplementary material for: Genome-wide systematic characterization of bZIP transcription factors and their expression profiles during stem in tumorous stem mustard
Source: PeerJ. 2026 Jan 14;14:e20518. doi: 10.7717/peerj.20518 (PMC12811965; doi:10.7717/peerj.20518)
Supplement: Supplemental Information 17 [file peerj-14-20518-s017.zip › bzip raw file/miRNA prediction/psRNATargetJob-1612351351994214.txt]

#Please import the downloaded file into Microsoft Excel or other speadsheet software
miRNA_Acc.	Target_Acc.	Expectation	UPE$	miRNA_start	miRNA_end	Target_start	Target_end	miRNA_aligned_fragment	alignment	Target_aligned_fragment	Inhibition	Target_Desc.	Multiplicity
bma-miR-5848	BjuO002133	0.5	-1.0	1	22	67	88	UAGGAUAGACAUGAACAUUUUG	:::::::::::::::::::.	ACAAAUGUUCAUGUCUAUCCUG	Cleavage		1
bta-miR-320b	BjuB042069	0.5	-1.0	1	20	508	527	AGCUGGGUUGAGAGGGUGGU	::::::::::::.:::::::	ACCACCCUCUCAGCCCAGCU	Cleavage		1
ami-miR-599-3p	BjuB041251	1.0	-1.0	1	22	958	979	GUUGUGUCAGUUUAUCAAACCC	::::::::::::.:::::.	GAAUUUGAUAAACUGGCACAAU	Cleavage		1
ath-miR5658	BjuB027387	1.0	-1.0	1	21	211	231	AUGAUGAUGAUGAUGAUGAAA	::::::::::::::::::	GAUCAUCAUCAUCAUCAUCAG	Cleavage		1
bta-miR-599	BjuB041251	1.0	-1.0	1	20	960	979	GUUGUGUCAGUUUAUCAAAC	::::::::::::.:::::.	AUUUGAUAAACUGGCACAAU	Cleavage		1
cfa-miR-599	BjuB041251	1.0	-1.0	1	20	960	979	GUUGUGUCAGUUUAUCAAAC	::::::::::::.:::::.	AUUUGAUAAACUGGCACAAU	Cleavage		1
cpi-miR-599-3p	BjuB041251	1.0	-1.0	1	22	958	979	GUUGUGUCAGUUUAUCAAACCC	::::::::::::.:::::.	GAAUUUGAUAAACUGGCACAAU	Cleavage		1
gsa-miR-76b-5p	BjuB010770	1.0	-1.0	1	22	286	307	UCUUGUUUUUUUCAACAACGAA	.:::::::::.:.:::::::	AAUGUUGUUGAAGAGAACAAGA	Cleavage		1
gsa-miR-76b-5p	BjuA041565	1.0	-1.0	1	22	286	307	UCUUGUUUUUUUCAACAACGAA	.:::::::::.:.:::::::	GAUGUUGUUGAAGAGAACAAGA	Cleavage		1
hco-lin-4	BjuB007813	1.0	-1.0	1	21	1463	1483	UCCCUGAGACCUCAAUUGCGA	:::::::::::.:.:::::	AAGCAAUUGAGGUUUUAGGGA	Cleavage		1
hco-miR-5909	BjuA003230	1.0	-1.0	1	22	1108	1129	UCUGCAACUCUUCAUUCUUGUC	:: ::::::::::::::::::	GAGCAGAAUGAAGAGUUGCAGA	Cleavage		1
hpo-lin-4-5p	BjuB007813	1.0	-1.0	1	21	1463	1483	UCCCUGAGACCUCAAUUGCGA	:::::::::::.:.:::::	AAGCAAUUGAGGUUUUAGGGA	Cleavage		1
hsa-miR-599	BjuB041251	1.0	-1.0	1	20	960	979	GUUGUGUCAGUUUAUCAAAC	::::::::::::.:::::.	AUUUGAUAAACUGGCACAAU	Cleavage		1
mdo-miR-599-3p	BjuB041251	1.0	-1.0	1	20	960	979	GUUGUGUCAGUUUAUCAAAC	::::::::::::.:::::.	AUUUGAUAAACUGGCACAAU	Cleavage		1
mml-miR-599-3p	BjuB041251	1.0	-1.0	1	20	960	979	GUUGUGUCAGUUUAUCAAAC	::::::::::::.:::::.	AUUUGAUAAACUGGCACAAU	Cleavage		1
mtr-miR399q	BjuB043752	1.0	-1.0	1	21	376	396	UGCCAAAGGAGAGCUGCUCUU	::::::::::::::::::	UUCAGCAGCUCUCCUUUGGCA	Cleavage		1
oni-miR-10770	BjuB046419	1.0	-1.0	1	22	975	996	UUGUUGAUGCUGUUGUUGGUGU	: ::::::::::::::::::	GAAACAACAACAGCAUCAACAA	Cleavage		3
ppy-miR-599	BjuB041251	1.0	-1.0	1	20	960	979	GUUGUGUCAGUUUAUCAAAC	::::::::::::.:::::.	AUUUGAUAAACUGGCACAAU	Cleavage		1
ptr-miR-599	BjuB041251	1.0	-1.0	1	20	960	979	GUUGUGUCAGUUUAUCAAAC	::::::::::::.:::::.	AUUUGAUAAACUGGCACAAU	Cleavage		1
ath-miR5658	BjuA032576	1.5	-1.0	1	21	211	231	AUGAUGAUGAUGAUGAUGAAA	:::::: ::::::::::::	GAUCAUCAGCAUCAUCAUCAU	Cleavage		1
gga-miR-12240-5p	BjuA037531	1.5	-1.0	1	23	304	326	UCCUCCUCCUUCAUGGCCUCGUU	:: :::.::::::::::::::	AAGAAGGUCAUGAAGGAGGAGGC	Cleavage		1
hpo-miR-10022-3p	BjuB027759	1.5	-1.0	1	21	151	171	CCUUUCGUCGAGUGUCAUGGC	.::::.:::::::.::.:::	AUCAUGGCACUCGAUGAGAGG	Cleavage		1
hsa-miR-3917	BjuB046236	1.5	-1.0	1	20	195	214	GCUCGGACUGAGCAGGUGGG	.::.:: :::::::::::::	UCCGCCGGCUCAGUCCGAGC	Cleavage		1
hsa-miR-4502	BjuA032576	1.5	-1.0	1	22	214	235	GCUGAUGAUGAUGGUGCUGAAG	: ::::::.::::::::::::	CAUCAGCAUCAUCAUCAUCAGA	Cleavage		1
hsa-miR-4502	BjuO010352	1.5	-1.0	1	22	805	826	GCUGAUGAUGAUGGUGCUGAAG	:: ::.:::::::::::::	CAACAACAUCAUCAUCAUCAGC	Cleavage		1
mmu-miR-599	BjuB041251	1.5	-1.0	1	19	960	978	UUGUGUCAGUUUAUCAAAC	::::::::::::.:::::	AUUUGAUAAACUGGCACAA	Cleavage		1
mtr-miR2673a	BjuB036859	1.5	-1.0	1	22	434	455	CCUCUUCCUCUUCCUCUUCCAC	:::.:::::.:::::.::::	CAGGAGGAGGAGGAGGAGGAGG	Cleavage		3
mtr-miR2673a	BjuA036326	1.5	-1.0	1	22	66	87	CCUCUUCCUCUUCCUCUUCCAC	.:::::::::::::::::	GGACGAGAGGAAGAGGAAGAGG	Cleavage		1
mtr-miR2673a	BjuO004809	1.5	-1.0	1	22	66	87	CCUCUUCCUCUUCCUCUUCCAC	.:::::::::::::::::	GGACGAGAGGAAGAGGAAGAGG	Cleavage		1
mtr-miR2673a	BjuB038543	1.5	-1.0	1	22	372	393	CCUCUUCCUCUUCCUCUUCCAC	:.::: :::::::::::::	CGAGGAGAAGAAGAGGAAGAGG	Cleavage		1
mtr-miR2673a	BjuA014273	1.5	-1.0	1	22	372	393	CCUCUUCCUCUUCCUCUUCCAC	:.::: :::::::::::::	CGAGGAGAAGAAGAGGAAGAGG	Cleavage		1
mtr-miR2673b	BjuB036859	1.5	-1.0	1	22	434	455	CCUCUUCCUCUUCCUCUUCCAC	:::.:::::.:::::.::::	CAGGAGGAGGAGGAGGAGGAGG	Cleavage		3
mtr-miR2673b	BjuA036326	1.5	-1.0	1	22	66	87	CCUCUUCCUCUUCCUCUUCCAC	.:::::::::::::::::	GGACGAGAGGAAGAGGAAGAGG	Cleavage		1
mtr-miR2673b	BjuO004809	1.5	-1.0	1	22	66	87	CCUCUUCCUCUUCCUCUUCCAC	.:::::::::::::::::	GGACGAGAGGAAGAGGAAGAGG	Cleavage		1
mtr-miR2673b	BjuA014273	1.5	-1.0	1	22	372	393	CCUCUUCCUCUUCCUCUUCCAC	:.::: :::::::::::::	CGAGGAGAAGAAGAGGAAGAGG	Cleavage		1
mtr-miR2673b	BjuB038543	1.5	-1.0	1	22	372	393	CCUCUUCCUCUUCCUCUUCCAC	:.::: :::::::::::::	CGAGGAGAAGAAGAGGAAGAGG	Cleavage		1
mtr-miR399q	BjuB049020	1.5	-1.0	1	21	364	384	UGCCAAAGGAGAGCUGCUCUU	::::::::::::: :::::	UUGAGCAGCUCUCCUCUGGCA	Cleavage		1
ocu-miR-599-3p	BjuB041251	1.5	-1.0	1	20	959	978	UUGUGUCAGUUUAUCAAACC	::::::::::::.:::::	AAUUUGAUAAACUGGCACAA	Cleavage		1
pab-miR399e	BjuB043752	1.5	-1.0	1	21	376	396	UGCCAAAGGAGAGUUGCUCUG	::::.:::::::::::::	UUCAGCAGCUCUCCUUUGGCA	Cleavage		1
pal-miR-599-3p	BjuB041251	1.5	-1.0	1	20	959	978	UUGUGUCAGUUUAUCAAACC	::::::::::::.:::::	AAUUUGAUAAACUGGCACAA	Cleavage		1
ppc-lin-4	BjuB007813	1.5	-1.0	1	20	1464	1483	UCCCUGAGACCUCAAUUGUG	.::::::::::.:.:::::	AGCAAUUGAGGUUUUAGGGA	Cleavage		1
ami-miR-599-3p	BjuB020303	2.0	-1.0	1	22	310	331	GUUGUGUCAGUUUAUCAAACCC	: ::::.:::::.::::::	GAAUGUGAUGAACUGGCACAAC	Cleavage		1
ami-miR-599-3p	BjuA018344	2.0	-1.0	1	22	937	958	GUUGUGUCAGUUUAUCAAACCC	: ::::.:::::.::::::	GAAUGUGAUGAACUGGCACAAC	Cleavage		1
ami-miR-599-3p	BjuB020302	2.0	-1.0	1	22	976	997	GUUGUGUCAGUUUAUCAAACCC	: ::::.:::::.::::::	GAAUGUGAUGAACUGGCACAAC	Cleavage		1
ath-miR414	BjuA044741	2.0	-1.0	1	21	459	479	UCAUCUUCAUCAUCAUCGUCA	:::.:::::::::::::: ::	UGAUGAUGAUGAUGAAGAGGA	Cleavage		3
ath-miR414	BjuA044741	2.0	-1.0	1	21	480	500	UCAUCUUCAUCAUCAUCGUCA	:::.::::::::::: :::::	UGAUGAUGAUGAUGAUGAUGA	Cleavage		3
ath-miR5658	BjuA046946	2.0	-1.0	1	21	214	234	AUGAUGAUGAUGAUGAUGAAA	:::::::::::::::::	GACCAUCAUCAUCAUCAUCAG	Cleavage		1
ath-miR5658	BjuB037083	2.0	-1.0	1	21	211	231	AUGAUGAUGAUGAUGAUGAAA	:::::::::: ::::::.:	GAUCAUCAUCAUAAUCAUCGU	Cleavage		1
bma-miR-5848	BjuA006024	2.0	-1.0	1	22	70	91	UAGGAUAGACAUGAACAUUUUG	::::::::::::::: :::.	ACAAAUGUUCAUGUCUACCCUG	Cleavage		1
bta-miR-320b	BjuB026462	2.0	-1.0	1	20	703	722	AGCUGGGUUGAGAGGGUGGU	:: ::.::::::.:::::::	ACAACUCUCUCAGCCCAGCU	Cleavage		1
bta-miR-599	BjuA018344	2.0	-1.0	1	20	939	958	GUUGUGUCAGUUUAUCAAAC	: ::::.:::::.::::::	AUGUGAUGAACUGGCACAAC	Cleavage		1
bta-miR-599	BjuB020302	2.0	-1.0	1	20	978	997	GUUGUGUCAGUUUAUCAAAC	: ::::.:::::.::::::	AUGUGAUGAACUGGCACAAC	Cleavage		1
bta-miR-599	BjuB020303	2.0	-1.0	1	20	312	331	GUUGUGUCAGUUUAUCAAAC	: ::::.:::::.::::::	AUGUGAUGAACUGGCACAAC	Cleavage		1
cbr-miR-56-3p	BjuB042240	2.0	-1.0	1	22	967	988	CACCCGUAUUGCUUCCUCUGAG	::: ::::::::::::::	GGAAGAAGAAGCAAUACGGGUC	Cleavage		1
cbr-miR-90b-3p	BjuA012644	2.0	-1.0	1	24	514	537	UGAUAUGUUGUUUUGAAUGUCACU	: ::::::::::::::::	CAGCUAAAUCAAAACAACAUAUCA	Cleavage		1
cbr-miR-90b-3p	BjuB007813	2.0	-1.0	1	24	604	627	UGAUAUGUUGUUUUGAAUGUCACU	: ::::::::::::::::	CAGCCAAAUCAAAACAACAUAUCA	Cleavage		1
cbr-miR-90b-3p	BjuB047102	2.0	-1.0	1	24	559	582	UGAUAUGUUGUUUUGAAUGUCACU	: ::::::::::::::::	CAGCCGAAUCAAAACAACAUAUCA	Cleavage		1
cfa-miR-599	BjuA018344	2.0	-1.0	1	20	939	958	GUUGUGUCAGUUUAUCAAAC	: ::::.:::::.::::::	AUGUGAUGAACUGGCACAAC	Cleavage		1
cfa-miR-599	BjuB020302	2.0	-1.0	1	20	978	997	GUUGUGUCAGUUUAUCAAAC	: ::::.:::::.::::::	AUGUGAUGAACUGGCACAAC	Cleavage		1
cfa-miR-599	BjuB020303	2.0	-1.0	1	20	312	331	GUUGUGUCAGUUUAUCAAAC	: ::::.:::::.::::::	AUGUGAUGAACUGGCACAAC	Cleavage		1
cfa-miR-8803	BjuB007520	2.0	-1.0	1	21	255	275	CUCAGCCCCUGAUUCUCUAGC	: :: :::::::::::::::	GAUAAAGAAUCAGGGGCUGAA	Cleavage		1
cin-miR-4162-5p	BjuB036793	2.0	-1.0	1	23	1106	1128	CUGUUGAUUCUCUUUUCUUGAUU	:.:.:::.:::::::::::: ::	AGUUAAGGAAAGAGAAUCAAGAG	Cleavage		2
cpi-miR-599-3p	BjuB020303	2.0	-1.0	1	22	310	331	GUUGUGUCAGUUUAUCAAACCC	: ::::.:::::.::::::	GAAUGUGAUGAACUGGCACAAC	Cleavage		1
cpi-miR-599-3p	BjuA018344	2.0	-1.0	1	22	937	958	GUUGUGUCAGUUUAUCAAACCC	: ::::.:::::.::::::	GAAUGUGAUGAACUGGCACAAC	Cleavage		1
cpi-miR-599-3p	BjuB020302	2.0	-1.0	1	22	976	997	GUUGUGUCAGUUUAUCAAACCC	: ::::.:::::.::::::	GAAUGUGAUGAACUGGCACAAC	Cleavage		1
eca-miR-9044	BjuB026462	2.0	-1.0	1	25	935	959	UGAUGGUUGUUGGGAUAUCUUUAAU	:: ::::.:::::::.:::::	AGCAAUUAUAUUCCAACAAUCAUCA	Cleavage		1
gga-miR-6624-3p	BjuB021273	2.0	-1.0	1	21	804	824	UCCAGGGAAGGGCUUCUGUUU	::.:::.::::.::::.::::	AAGCAGGAGCCUUUCCUUGGA	Cleavage		1
gma-miR399l	BjuB043752	2.0	-1.0	1	21	376	396	UGCCAAAGGAGAGCUGCCCUG	:::::::::::::::::	UUCAGCAGCUCUCCUUUGGCA	Cleavage		1
gma-miR399n	BjuB043752	2.0	-1.0	1	21	376	396	UGCCAAAGGAGAGCUGCCCUG	:::::::::::::::::	UUCAGCAGCUCUCCUUUGGCA	Cleavage		1
gmo-miR-11205-5p	BjuB038400	2.0	-1.0	1	21	689	709	UCUCUCUGUUCUUUAUCAAUG	: :::::::::::::::::	GAAUGAUAAAGAACAGAGAGU	Cleavage		1
hpo-miR-10022-3p	BjuA024436	2.0	-1.0	1	21	241	261	CCUUUCGUCGAGUGUCAUGGC	.::: :.:::::::::.:::	AUCAUCAUACUCGACGAGAGG	Cleavage		1
hpo-miR-10022-3p	BjuB037083	2.0	-1.0	1	21	238	258	CCUUUCGUCGAGUGUCAUGGC	.::: :.:::::::::.:::	AUCAUCAUACUCGACGAGAGG	Cleavage		1
hpo-miR-10022-3p	BjuB027387	2.0	-1.0	1	21	235	255	CCUUUCGUCGAGUGUCAUGGC	.::: :.:::::::::.:::	AUCAUCAUACUCGACGAGAGG	Cleavage		1
hsa-miR-1256	BjuB026462	2.0	-1.0	1	22	531	552	AGGCAUUGACUUCUCACUAGCU	: :.:: :::::::::::.::	UGAUGGUAAGAAGUCAAUGUCU	Cleavage		1
hsa-miR-4753-3p	BjuA025542	2.0	-1.0	1	22	1022	1043	UUCUCUUUCUUUAGCCUUGUGU	..::: :.:::::.:::::::	UUGCAAAGUUAAAGGAAGAGAA	Cleavage		1
hsa-miR-4764-5p	BjuB021273	2.0	-1.0	1	21	17	37	UGGAUGUGGAAGGAGUUAUCU	:::. ::.::::::::::::	UGAUGUCUUCUUCCACAUCCA	Cleavage		1
hsa-miR-599	BjuB020303	2.0	-1.0	1	20	312	331	GUUGUGUCAGUUUAUCAAAC	: ::::.:::::.::::::	AUGUGAUGAACUGGCACAAC	Cleavage		1
hsa-miR-599	BjuB020302	2.0	-1.0	1	20	978	997	GUUGUGUCAGUUUAUCAAAC	: ::::.:::::.::::::	AUGUGAUGAACUGGCACAAC	Cleavage		1
hsa-miR-599	BjuA018344	2.0	-1.0	1	20	939	958	GUUGUGUCAGUUUAUCAAAC	: ::::.:::::.::::::	AUGUGAUGAACUGGCACAAC	Cleavage		1
hsa-miR-6769b-5p	BjuA031302	2.0	-1.0	1	23	23	45	UGGUGGGUGGGGAGGAGAAGUGC	:. .: :::::::.::.::::::	GUCUUCCUCCUCCUCAUCCACCA	Cleavage		1
hsa-miR-6780a-3p	BjuB027387	2.0	-1.0	1	21	246	266	CUCCUCUGUUUUCUUUCCUAG	: : ::.::.:::::::::::	CGACGAGAGGAAACAGAGGAG	Cleavage		1
hsa-miR-6780a-3p	BjuA032576	2.0	-1.0	1	21	249	269	CUCCUCUGUUUUCUUUCCUAG	: : ::.::.:::::::::::	CGACGAGAGGAAACAGAGGAG	Cleavage		1
mdo-miR-599-3p	BjuB020303	2.0	-1.0	1	20	312	331	GUUGUGUCAGUUUAUCAAAC	: ::::.:::::.::::::	AUGUGAUGAACUGGCACAAC	Cleavage		1
mdo-miR-599-3p	BjuB020302	2.0	-1.0	1	20	978	997	GUUGUGUCAGUUUAUCAAAC	: ::::.:::::.::::::	AUGUGAUGAACUGGCACAAC	Cleavage		1
mdo-miR-599-3p	BjuA018344	2.0	-1.0	1	20	939	958	GUUGUGUCAGUUUAUCAAAC	: ::::.:::::.::::::	AUGUGAUGAACUGGCACAAC	Cleavage		1
mml-miR-548b	BjuB007813	2.0	-1.0	1	22	1459	1480	CAAAAACCUCAAUUGCUUUUGU	: :.:::::::::::::::: :	AAAGAAGCAAUUGAGGUUUUAG	Cleavage		1
mml-miR-599-3p	BjuB020302	2.0	-1.0	1	20	978	997	GUUGUGUCAGUUUAUCAAAC	: ::::.:::::.::::::	AUGUGAUGAACUGGCACAAC	Cleavage		1
mml-miR-599-3p	BjuB020303	2.0	-1.0	1	20	312	331	GUUGUGUCAGUUUAUCAAAC	: ::::.:::::.::::::	AUGUGAUGAACUGGCACAAC	Cleavage		1
mml-miR-599-3p	BjuA018344	2.0	-1.0	1	20	939	958	GUUGUGUCAGUUUAUCAAAC	: ::::.:::::.::::::	AUGUGAUGAACUGGCACAAC	Cleavage		1
mmu-miR-12196-5p	BjuA001111	2.0	-1.0	1	23	635	658	UCCUUUCUAGCUCACCUGUG-ACU	::: .:: ::::::::.::.::::	AGUAUACUGGUGAGCUGGAGAGGA	Cleavage		1
mmu-miR-12196-5p	BjuA022725	2.0	-1.0	1	23	114	136	UCCUUUCUAGCUCACCUGUGACU	.:: ::::::::.::.::::	GUAUACUGGUGAGCUGGAGAGGA	Cleavage		1
mmu-miR-6769b-5p	BjuA031302	2.0	-1.0	1	20	28	47	CCUGGUGGGUGGGGAAGAGC	::: :::.::.::::::::	CCUCCUCCUCAUCCACCAGG	Cleavage		1
mmu-miR-6946-3p	BjuA006024	2.0	-1.0	1	20	790	809	UUUCUUCUCUUCCCUUUCAG	:::::: ::.:::::::.::	CUGAAACGGGAGAGAAGGAA	Cleavage		1
mmu-miR-6946-3p	BjuO002133	2.0	-1.0	1	20	784	803	UUUCUUCUCUUCCCUUUCAG	:::::: ::.:::::::.::	CUGAAACGGGAGAGAAGGAA	Cleavage		1
mmu-miR-6958-3p	BjuA035826	2.0	-1.0	1	23	831	853	UCAGCUGCCUCUUGCCAUCACAG	:::: ::::::::::::::	ACUUGAUCCCAAGAGGCAGCUGA	Cleavage		1
mmu-miR-6958-3p	BjuB038400	2.0	-1.0	1	23	846	868	UCAGCUGCCUCUUGCCAUCACAG	:::: ::::::::::::::	ACUUGAUCCCAAGAGGCAGCUGA	Cleavage		1
mmu-miR-7009-3p	BjuA033921	2.0	-1.0	1	21	895	915	UCUUUUCCCCUCUCCCUGCAG	: ::::::::::::::::	AAGAAGGGAGAGGGGAAAAGC	Cleavage		1
mmu-miR-7116-3p	BjuA012644	2.0	-1.0	1	22	838	859	UUUUUUUCCUUUGCCUUCUCAG	:::.::::::::::..::.:	GAGAGGAGGCAAAGGAGGAAGA	Cleavage		1
mmu-miR-871-5p	BjuA040759	2.0	-1.0	1	23	582	604	UAUUCAGAUUAGUGCCAGUCAUG	:::: :::::::::::::	GGCUCCUGGGACUAAUCUGAAUA	Cleavage		1
mmu-miR-871-5p	BjuB040792	2.0	-1.0	1	23	576	598	UAUUCAGAUUAGUGCCAGUCAUG	:::: :::::::::::::	GGCUCCUGGGACUAAUCUGAAUA	Cleavage		1
mtr-miR2595	BjuA041305	2.0	-1.0	1	21	400	420	UACAUUUUCUUCUUUAUGUCU	::.: ::::::.:::::::::	AGGCUUAAAGAGGAAAAUGUA	Cleavage		1
mtr-miR2673a	BjuO002525	2.0	-1.0	1	22	731	752	CCUCUUCCUCUUCCUCUUCCAC	::::: ::::.:::::.::::	AUGGAACAGGAGGAGGAGGAGG	Cleavage		3
mtr-miR2673b	BjuO002525	2.0	-1.0	1	22	731	752	CCUCUUCCUCUUCCUCUUCCAC	::::: ::::.:::::.::::	AUGGAACAGGAGGAGGAGGAGG	Cleavage		3
mtr-miR399b	BjuB043752	2.0	-1.0	1	21	376	396	UGCCAAAGGAGAGCUGCCCUG	:::::::::::::::::	UUCAGCAGCUCUCCUUUGGCA	Cleavage		1
mtr-miR399d	BjuB043752	2.0	-1.0	1	21	376	396	UGCCAAAGGAGAGCUGCCCUA	:::::::::::::::::	UUCAGCAGCUCUCCUUUGGCA	Cleavage		1
mtr-miR399m	BjuB043752	2.0	-1.0	1	21	376	396	UGCCAAAGGAGAGCUGCCCUA	:::::::::::::::::	UUCAGCAGCUCUCCUUUGGCA	Cleavage		1
mtr-miR399n	BjuB043752	2.0	-1.0	1	21	376	396	UGCCAAAGGAGAGCUGCCCUA	:::::::::::::::::	UUCAGCAGCUCUCCUUUGGCA	Cleavage		1
mtr-miR399o	BjuB043752	2.0	-1.0	1	21	376	396	UGCCAAAGGAGAGCUGCCCUG	:::::::::::::::::	UUCAGCAGCUCUCCUUUGGCA	Cleavage		1
mtr-miR5270a	BjuO010482	2.0	-1.0	1	24	38	61	GAGGAGGAGUAGUUUUAGGUCAUU	::::::.::: :::::::::	ACGAACCUAAGACUCCUCCUCCUC	Translation		1
mtr-miR5270b	BjuO010482	2.0	-1.0	1	24	38	61	GAGGAGGAGUAGUUUUAGGUCAUU	::::::.::: :::::::::	ACGAACCUAAGACUCCUCCUCCUC	Translation		1
ocu-miR-197-5p	BjuA031284	2.0	-1.0	1	23	505	527	UGGGUAGAGAGGGUAGUGGGAGG	:.:::::.::::::.:.::	GAAGCUACUACUCUCUCUGCUCA	Cleavage		1
osa-miR1432-3p	BjuA018972	2.0	-1.0	1	21	617	637	CAGGUGUCAUCUCCCCUGAAC	:. :::::::::::::.::	CGUUUGGGGAGAUGACACUUG	Cleavage		1
osa-miR399i	BjuB043752	2.0	-1.0	1	21	376	396	UGCCAAAGGAGAGCUGCCCUG	:::::::::::::::::	UUCAGCAGCUCUCCUUUGGCA	Cleavage		1
osa-miR414	BjuA044741	2.0	-1.0	1	21	477	497	UCAUCCUCAUCAUCAUCGUCC	:::.::::::::::: :::::	GGAUGAUGAUGAUGAUGAUGA	Cleavage		1
osa-miR5794	BjuA025542	2.0	-1.0	1	21	835	855	UGAGGAAUCACUAGUAGUCGU	: ::::: :.:::::::.:::	AAGACUAAUGGUGAUUCUUCA	Cleavage		1
pab-miR399e	BjuB049020	2.0	-1.0	1	21	364	384	UGCCAAAGGAGAGUUGCUCUG	:::::.::::::: :::::	UUGAGCAGCUCUCCUCUGGCA	Cleavage		1
ppy-miR-1256	BjuB026462	2.0	-1.0	1	22	531	552	AGGCAUUGACUUCUCACUAGCU	: :.:: :::::::::::.::	UGAUGGUAAGAAGUCAAUGUCU	Cleavage		1
ppy-miR-599	BjuB020303	2.0	-1.0	1	20	312	331	GUUGUGUCAGUUUAUCAAAC	: ::::.:::::.::::::	AUGUGAUGAACUGGCACAAC	Cleavage		1
ppy-miR-599	BjuA018344	2.0	-1.0	1	20	939	958	GUUGUGUCAGUUUAUCAAAC	: ::::.:::::.::::::	AUGUGAUGAACUGGCACAAC	Cleavage		1
ppy-miR-599	BjuB020302	2.0	-1.0	1	20	978	997	GUUGUGUCAGUUUAUCAAAC	: ::::.:::::.::::::	AUGUGAUGAACUGGCACAAC	Cleavage		1
ptr-miR-1256	BjuB026462	2.0	-1.0	1	22	531	552	AGGCAUUGACUUCUCACUAGCU	: :.:: :::::::::::.::	UGAUGGUAAGAAGUCAAUGUCU	Cleavage		1
ptr-miR-599	BjuB020303	2.0	-1.0	1	20	312	331	GUUGUGUCAGUUUAUCAAAC	: ::::.:::::.::::::	AUGUGAUGAACUGGCACAAC	Cleavage		1
ptr-miR-599	BjuA018344	2.0	-1.0	1	20	939	958	GUUGUGUCAGUUUAUCAAAC	: ::::.:::::.::::::	AUGUGAUGAACUGGCACAAC	Cleavage		1
ptr-miR-599	BjuB020302	2.0	-1.0	1	20	978	997	GUUGUGUCAGUUUAUCAAAC	: ::::.:::::.::::::	AUGUGAUGAACUGGCACAAC	Cleavage		1
pxy-miR-8535-3p	BjuA021448	2.0	-1.0	1	22	638	659	UAGAUAGUUGGUGUCAGUCAGU	::.:: ::::::::::.::	AGAGAUUGCCACCAACUAUUUA	Cleavage		1
rco-miR399d	BjuB043752	2.0	-1.0	1	21	376	396	UGCCAAAGGAGAGCUGCCCUG	:::::::::::::::::	UUCAGCAGCUCUCCUUUGGCA	Cleavage		1
sbi-miR399b	BjuB043752	2.0	-1.0	1	21	376	396	UGCCAAAGGAGAGCUGCCCUG	:::::::::::::::::	UUCAGCAGCUCUCCUUUGGCA	Cleavage		1
sfr-miR-10457-5p	BjuA034470	2.0	-1.0	1	20	51	70	UUUGUUUGUUGUGUGUUUCG	.::::.:.::::.::.::::	UGAAAUAUACAAUAAGCAAA	Cleavage		1
sfr-miR-10457-5p	BjuA026652	2.0	-1.0	1	20	51	70	UUUGUUUGUUGUGUGUUUCG	.::::.:.::::.::.::::	UGAAAUAUACAAUAAGCAAA	Cleavage		1
sme-bantam-a	BjuB046419	2.0	-1.0	1	21	185	205	UGAGAUCACUAUGAAAGCUGG	:::::: :::::::::::.	UGAGCUUUGAUAGUGAUCUCG	Cleavage		1
stu-miR399a-3p	BjuB043752	2.0	-1.0	1	21	376	396	UGCCAAAGGAGAGCUGCCCUG	:::::::::::::::::	UUCAGCAGCUCUCCUUUGGCA	Cleavage		1
stu-miR399b-3p	BjuB043752	2.0	-1.0	1	21	376	396	UGCCAAAGGAGAGCUGCCCUG	:::::::::::::::::	UUCAGCAGCUCUCCUUUGGCA	Cleavage		1
stu-miR399c-3p	BjuB043752	2.0	-1.0	1	21	376	396	UGCCAAAGGAGAGCUGCCCUG	:::::::::::::::::	UUCAGCAGCUCUCCUUUGGCA	Cleavage		1
stu-miR399d-3p	BjuB043752	2.0	-1.0	1	21	376	396	UGCCAAAGGAGAGCUGCCCUG	:::::::::::::::::	UUCAGCAGCUCUCCUUUGGCA	Cleavage		1
stu-miR399e-3p	BjuB043752	2.0	-1.0	1	21	376	396	UGCCAAAGGAGAGCUGCCCUG	:::::::::::::::::	UUCAGCAGCUCUCCUUUGGCA	Cleavage		1
stu-miR399f-3p	BjuB043752	2.0	-1.0	1	21	376	396	UGCCAAAGGAGAGCUGCCCUG	:::::::::::::::::	UUCAGCAGCUCUCCUUUGGCA	Cleavage		1
tca-miR-3825-5p	BjuB042975	2.0	-1.0	1	23	502	524	UGUUUUCUUCUUCUGCACUAUUU	:.: .:: ::::::::::::.::	AGACGGUCCAGAAGAAGAAAGCA	Cleavage		1
tca-miR-3825-5p	BjuA015073	2.0	-1.0	1	23	508	530	UGUUUUCUUCUUCUGCACUAUUU	:.. .:: ::::::::::::.::	AGGCGGUCCAGAAGAAGAAAGCA	Cleavage		2
zma-miR399d-3p	BjuB043752	2.0	-1.0	1	21	376	396	UGCCAAAGGAGAGCUGCCCUG	:::::::::::::::::	UUCAGCAGCUCUCCUUUGGCA	Cleavage		1
abu-miR-10556b	BjuB020783	2.5	-1.0	1	22	230	251	GGAAGAAAAACGUCUGGACUUC	: .::... :::::::::::::	GUGGUUUGAACGUUUUUCUUCC	Cleavage		1
aly-miR3434-5p	BjuA012644	2.5	-1.0	1	21	858	878	GCUGAUUCUCUGAUUUUGAAC	: ::::.: :::.::::::::	GAUCAAGAACAGGGAAUCAGC	Cleavage		1
aly-miR399b-3p	BjuB043752	2.5	-1.0	1	21	376	396	UGCCAAAGGAGAGUUGCCCUG	:::.:::::::::::::	UUCAGCAGCUCUCCUUUGGCA	Cleavage		1
aly-miR399c-3p	BjuB043752	2.5	-1.0	1	21	376	396	UGCCAAAGGAGAGUUGCCCUG	:::.:::::::::::::	UUCAGCAGCUCUCCUUUGGCA	Cleavage		1
aly-miR839-3p	BjuO011409	2.5	-1.0	1	22	422	443	GAACGCAUGAGAGGUUGGUGAA	: ::::: :::::::: ::::	AUAACCAAACUCUCAUGGGUUC	Cleavage		1
aof-miR166a	BjuO002525	2.5	-1.0	1	21	449	469	UCUCGGACCAGGCUUCAUUCC	.::::.:..:::::.::::	UUGAUGAGGUUUGGUCUGAGA	Cleavage		1
aof-miR166b	BjuO002525	2.5	-1.0	1	21	449	469	UCUCGGACCAGGCUUCAUUCU	.::::.:..:::::.::::	UUGAUGAGGUUUGGUCUGAGA	Cleavage		1
aof-miR399a	BjuB043752	2.5	-1.0	1	21	376	396	UGCCAAAGGAGAGUUGCCCUG	:::.:::::::::::::	UUCAGCAGCUCUCCUUUGGCA	Cleavage		1
aqc-miR399	BjuB043752	2.5	-1.0	1	21	376	396	UGCCAAAGGAGAGUUGCCCUA	:::.:::::::::::::	UUCAGCAGCUCUCCUUUGGCA	Cleavage		1
aqc-miR477f	BjuA037531	2.5	-1.0	1	20	664	683	CUCUCCUUCAAAGGCUUCUA	:: :::.:::::::::::	GAGCAGCUUUUGAAGGAGAU	Cleavage		1
aqc-miR477f	BjuB021273	2.5	-1.0	1	20	688	707	CUCUCCUUCAAAGGCUUCUA	:: :::.:::::::::::	GAGCAGCUUUUGAAGGAGAU	Cleavage		2
ath-miR399b	BjuB043752	2.5	-1.0	1	21	376	396	UGCCAAAGGAGAGUUGCCCUG	:::.:::::::::::::	UUCAGCAGCUCUCCUUUGGCA	Cleavage		1
ath-miR399c-3p	BjuB043752	2.5	-1.0	1	21	376	396	UGCCAAAGGAGAGUUGCCCUG	:::.:::::::::::::	UUCAGCAGCUCUCCUUUGGCA	Cleavage		1
ath-miR5658	BjuO010352	2.5	-1.0	1	21	802	822	AUGAUGAUGAUGAUGAUGAAA	::::: :: ::::::::::::	UUUCAACAACAUCAUCAUCAU	Cleavage		1
atr-miR166b	BjuO002525	2.5	-1.0	1	21	449	469	UCUCGGACCAGGCUUCAUUCC	.::::.:..:::::.::::	UUGAUGAGGUUUGGUCUGAGA	Cleavage		1
bdi-miR166f	BjuO002525	2.5	-1.0	1	21	449	469	UCUCGGACCAGGCUUCAUUCC	.::::.:..:::::.::::	UUGAUGAGGUUUGGUCUGAGA	Cleavage		1
bdi-miR166h-5p	BjuA006024	2.5	-1.0	1	21	27	47	GGUUUGUUGUCUGGCUCGGGG	:: : .:::::::::::::	UACCAAAUCAGACAACAAACC	Cleavage		1
bdi-miR444a	BjuO010363	2.5	-1.0	1	21	649	669	UUGCUGCCUCAAGCUUGCUGC	::.::.:::::::::::.	AAUGCGAGUUUGAGGCAGCAG	Cleavage		1
bma-miR-9510	BjuO010352	2.5	-1.0	1	22	282	303	UUUCCCAUCUUUUUCUCUUCAG	::::::::.:::.::::...	AGGAAGAGAAGAAGGUGGGGGG	Cleavage		1
bma-miR-9518	BjuB008568	2.5	-1.0	1	22	780	801	AUUAUUUUUAUUGAUAAAGACU	::: :::::::: ::::::	CUCCUUCAUCAAUAAUAAUAAU	Cleavage		1
bmo-miR-3270	BjuB026462	2.5	-1.0	1	23	419	441	UGUCUUUUUCCUAAAACGAUUCA	:.: :::::.::.:::.::::	AUAGUAGUUUUGGGGAAAGGACA	Cleavage		1
bmo-miR-3429	BjuA012575	2.5	-1.0	1	24	238	261	UCUUAAUAAUUUCUUAACGAUUUG	.:: : ::::::.:::.::.:::	AGAAGCCUUAAGAGAUUGUUGAGA	Cleavage		1
bta-miR-12012	BjuB033496	2.5	-1.0	1	21	369	389	GUGCUCUAGAGCUCACAGGCC	: .:: ::::::::.:::::.	GCUCUCUGAGCUCUGGAGCAU	Cleavage		1
bta-miR-2345	BjuA018972	2.5	-1.0	1	20	1170	1189	GUUGUGUGUUUUCUUAUUUC	:::: ::::.:::.::::.:	GAAAGAAGAGAACGCACAGC	Cleavage		1
bta-miR-2465	BjuA010437	2.5	-1.0	1	23	472	494	UGAGCCACAGUAGAGCCUUGGAU	: .:::::.:::.::::::: ::	ACUCAAGGUUCUGCUGUGGCACA	Cleavage		1
bta-miR-658	BjuA031284	2.5	-1.0	1	25	96	120	GGCGGAGGGAAGCGGGUCCGUUGGU	... :::::.::::: .::::::::	GUUCACGGAUCCGCUCUCCUCCGCC	Translation		1
cas-miR159c-5	BjuA047038	2.5	-1.0	1	21	46	66	AGAAGAAGAGGAAGAGCUCCU	: :: : ::::.:::::::::	AAGACCCCUUCUUCUUCUUCU	Cleavage		1
cbn-lin-4	BjuB007813	2.5	-1.0	1	21	1463	1483	UCCCUGAGACCUCAAGUGUGA	.:: :::::::.:.:::::	AAGCAAUUGAGGUUUUAGGGA	Cleavage		1
cbr-lin-4	BjuB007813	2.5	-1.0	1	21	1463	1483	UCCCUGAGACCUCAAGUGUGA	.:: :::::::.:.:::::	AAGCAAUUGAGGUUUUAGGGA	Cleavage		1
cbr-miR-56-3p	BjuB047102	2.5	-1.0	1	22	844	865	CACCCGUAUUGCUUCCUCUGAG	::: :::::::::: ::::	GGAAGAAGAAGCAAUACAGGUG	Cleavage		1
cbr-miR-56-3p	BjuA012644	2.5	-1.0	1	22	802	823	CACCCGUAUUGCUUCCUCUGAG	::: ::::: :::::::::	GGAAGAAGAAGCCAUACGGGUG	Translation		1
cbr-miR-90b-3p	BjuA021448	2.5	-1.0	1	24	535	558	UGAUAUGUUGUUUUGAAUGUCACU	: :::::::::::::::.	CAGCCGAAUCAAAACAACAUAUCG	Cleavage		1
cel-lin-4-5p	BjuB007813	2.5	-1.0	1	21	1463	1483	UCCCUGAGACCUCAAGUGUGA	.:: :::::::.:.:::::	AAGCAAUUGAGGUUUUAGGGA	Cleavage		1
cel-miR-1830-5p	BjuB013140	2.5	-1.0	1	23	406	428	CGAGGUUUCACGUUUUCUAGGCC	.:::::::::.:::.:::	AAAGAGGAAAACGUGGAACUUCG	Cleavage		1
cfa-miR-8811	BjuA003230	2.5	-1.0	1	22	359	380	UCGUCGUCCUGCGUCAGCUGCU	:: ::::::.: :::::::.::	AGGAGCUGAUGAAGGACGAUGA	Translation		1
chi-miR-877-3p	BjuO010366	2.5	-1.0	1	22	628	649	UCCUCUUCUCCCUCCUCCCAGG	: ::::::: :::::::::	GUAGAGAGGAGGCAGAAGAGGA	Translation		1
cin-miR-4006g-3p	BjuA017316	2.5	-1.0	1	20	596	615	UUUCCUUUCCACAAUGUUCG	::. ::::::::.:::::.	AGAGGAUUGUGGAGAGGAAG	Cleavage		1
cme-miR399b	BjuB043752	2.5	-1.0	1	21	376	396	UGCCAAAGGAGAGUUGCCCUA	:::.:::::::::::::	UUCAGCAGCUCUCCUUUGGCA	Cleavage		1
cme-miR399d	BjuB043752	2.5	-1.0	1	21	376	396	UGCCAAAGGAGAGUUGCCCUU	:::.:::::::::::::	UUCAGCAGCUCUCCUUUGGCA	Cleavage		1
cme-miR399e	BjuB043752	2.5	-1.0	1	21	376	396	UGCCAAAGGAGAGUUGCCCUU	:::.:::::::::::::	UUCAGCAGCUCUCCUUUGGCA	Cleavage		1
cpo-miR-509a-5p	BjuA040759	2.5	-1.0	1	23	794	816	UUCUUCAGAGAGUUUUAGUCGUU	:.. :: .:.::::::::.::::	AGUUACAGAGACUCUCUGGAGAA	Cleavage		1
crm-lin-4-5p	BjuB007813	2.5	-1.0	1	20	1464	1483	UCCCUGAGACCUCAAGUGUG	.:: :::::::.:.:::::	AGCAAUUGAGGUUUUAGGGA	Cleavage		1
csi-miR166b-3p	BjuO002525	2.5	-1.0	1	21	449	469	UCUCGGACCAGGCUUCAUUCC	.::::.:..:::::.::::	UUGAUGAGGUUUGGUCUGAGA	Cleavage		1
csi-miR166d-3p	BjuO002525	2.5	-1.0	1	21	449	469	UCUCGGACCAGGCUUCAUUCC	.::::.:..:::::.::::	UUGAUGAGGUUUGGUCUGAGA	Cleavage		1
csi-miR166g-3p	BjuO002525	2.5	-1.0	1	21	449	469	UCUCGGACCAGGCUUCAUUCC	.::::.:..:::::.::::	UUGAUGAGGUUUGGUCUGAGA	Cleavage		1
csi-miR399b-3p	BjuB043752	2.5	-1.0	1	21	376	396	UGCCAAAGGAGAGUUGCCCUA	:::.:::::::::::::	UUCAGCAGCUCUCCUUUGGCA	Cleavage		1
csi-miR399d-3p	BjuB043752	2.5	-1.0	1	21	376	396	UGCCAAAGGAGAGUUGCCCUG	:::.:::::::::::::	UUCAGCAGCUCUCCUUUGGCA	Cleavage		1
cte-miR-2715	BjuO011409	2.5	-1.0	1	24	61	84	UUUCCUCUUCGUCUUUUGCCUCUG	::..:::: ::::::::::	GAUGAGCGGAAGAGGAAGAGGAAA	Translation		1
dme-miR-4968-3p	BjuB006877	2.5	-1.0	1	22	694	715	CAGCAACAGCAGCAGCAGCAGA	::::::::::::::: ::::	GCUGCUGCUGCUGCUGGUGCUC	Cleavage		1
dre-miR-153b-5p	BjuA042006	2.5	-1.0	1	22	582	603	GUCAUUUUUGUGGUUUGCAGCU	: :::::::.:. ::::::::	UGAUGCAAACUAUCAAAAUGAC	Cleavage		1
eca-miR-9159	BjuB047306	2.5	-1.0	1	22	34	55	UCCUCUUUCUUUGCUUCCUUCU	: :.::::.::.:::::::	CUCAUGGAGCAGAGGAAGAGGA	Cleavage		1
efu-miR-9255	BjuA010437	2.5	-1.0	1	21	94	114	UCACUCUGAUUGGCUUGUGGG	::: ::::::.::.:::::.	ACCAGAAGCCAGUCGGAGUGG	Cleavage		1
egr-miR-10254-5p	BjuA041795	2.5	-1.0	1	21	456	476	CCUCCUUCUGUUCGACCAAUU	:::: ::.::::::::::	GCUUGGAGGAGCAGAAGGAGG	Cleavage		1
egr-miR-10254-5p	BjuB015072	2.5	-1.0	1	21	441	461	CCUCCUUCUGUUCGACCAAUU	:::: ::.::::::::::	GCUUGGAGGAGCAGAAGGAGG	Cleavage		1
fve-miR399a	BjuB043752	2.5	-1.0	1	21	376	396	UGCCAAAGGAGAGUUGCCCUG	:::.:::::::::::::	UUCAGCAGCUCUCCUUUGGCA	Cleavage		1
gga-miR-12209-5p	BjuB026462	2.5	-1.0	1	22	183	204	AUCAAAGUGAAAGGUCAAGAUU	::::: :::: ::::::::	UGACUUGAGCUUUGACUUUGAU	Cleavage		1
gga-miR-12240-5p	BjuA025542	2.5	-1.0	1	23	83	105	UCCUCCUCCUUCAUGGCCUCGUU	:: ::: :::.::::::::::	CACCAGGAGAUGGAGGAGGAGGA	Cleavage		1
gga-miR-12243-3p	BjuB036859	2.5	-1.0	1	22	58	79	AGGAAGAAGAGGGGAGGGGAGC	:: : ::::.::::::::::	CGUCGCAUCCCUUCUUCUUCCU	Cleavage		1
gga-miR-7442-3p	BjuB045319	2.5	-1.0	1	21	439	459	UCUGCUUCCUCCUCCUGCAGC	::. :::::::::::..::	AAUGUCGGAGGAGGAAGUGGA	Cleavage		1
ggo-miR-548b	BjuB007813	2.5	-1.0	1	21	1460	1480	CAAAAACCUCAGUUGCUUUUG	:.::::::.::::::::: :	AAGAAGCAAUUGAGGUUUUAG	Cleavage		1
gma-miR166h-3p	BjuO002525	2.5	-1.0	1	21	449	469	UCUCGGACCAGGCUUCAUUCC	.::::.:..:::::.::::	UUGAUGAGGUUUGGUCUGAGA	Cleavage		1
gma-miR166k	BjuO002525	2.5	-1.0	1	21	449	469	UCUCGGACCAGGCUUCAUUCC	.::::.:..:::::.::::	UUGAUGAGGUUUGGUCUGAGA	Cleavage		1
gma-miR166u	BjuO002525	2.5	-1.0	1	20	450	469	UCUCGGACCAGGCUUCAUUC	.::::.:..:::::.::::	UGAUGAGGUUUGGUCUGAGA	Cleavage		1
gma-miR399a	BjuB043752	2.5	-1.0	1	21	376	396	UGCCAAAGGAGAGUUGCCCUG	:::.:::::::::::::	UUCAGCAGCUCUCCUUUGGCA	Cleavage		1
gma-miR399b	BjuB043752	2.5	-1.0	1	21	376	396	UGCCAAAGGAGAGUUGCCCUG	:::.:::::::::::::	UUCAGCAGCUCUCCUUUGGCA	Cleavage		1
gma-miR399c	BjuB043752	2.5	-1.0	1	21	376	396	UGCCAAAGGAGAGUUGCCCUG	:::.:::::::::::::	UUCAGCAGCUCUCCUUUGGCA	Cleavage		1
gma-miR399h	BjuB043752	2.5	-1.0	1	21	376	396	UGCCAAAGGAGAGUUGCCCUG	:::.:::::::::::::	UUCAGCAGCUCUCCUUUGGCA	Cleavage		1
gma-miR399l	BjuB049020	2.5	-1.0	1	21	364	384	UGCCAAAGGAGAGCUGCCCUG	: ::::::::::: :::::	UUGAGCAGCUCUCCUCUGGCA	Cleavage		1
gma-miR399n	BjuB049020	2.5	-1.0	1	21	364	384	UGCCAAAGGAGAGCUGCCCUG	: ::::::::::: :::::	UUGAGCAGCUCUCCUCUGGCA	Cleavage		1
gma-miR4349-3p	BjuA012575	2.5	-1.0	1	24	291	314	UCACUUAUAUACUCUUUCUUGGCC	::::::: ::::.:.:::::	GAGGAAGAAAGUGUAUGUGAGUGA	Cleavage		1
gma-miR4349-3p	BjuA012577	2.5	-1.0	1	24	291	314	UCACUUAUAUACUCUUUCUUGGCC	::::::: ::::.:.:::::	GAGAAAGAAAGUGUAUGUGAGUGA	Cleavage		1
gma-miR4349-3p	BjuB008492	2.5	-1.0	1	24	291	314	UCACUUAUAUACUCUUUCUUGGCC	::::::: ::::.:.:::::	GAGAAAGAAAGUGUAUGUGAGUGA	Cleavage		1
gma-miR4349-3p	BjuA005478	2.5	-1.0	1	24	222	245	UCACUUAUAUACUCUUUCUUGGCC	::::::: ::::.:.:::::	GAGGAAGAAAGUGUAUGUGAGUGA	Cleavage		1
gma-miR5767	BjuB043752	2.5	-1.0	1	21	890	910	UGGAGGACCUUUGAAGGUGCA	: :::::::::::.::::	ACAAACUUCAAAGGUCUUCCA	Cleavage		1
gma-miR9734	BjuA025127	2.5	-1.0	1	24	677	700	UCGUGAAUGAGAUUUGUGUUGCUU	: : :::::::.:: ::::.::::	AUGGAACACAAGUCGCAUUUACGA	Translation		1
gmo-miR-11932-5p	BjuB038543	2.5	-1.0	1	23	415	437	GUAUGCAUUCUUGACUGUUAGCU	:::.:::.:::::::.::	GCGAAACGGUCGAGAAUGCGUAA	Cleavage		1
gmo-miR-11932-5p	BjuA002828	2.5	-1.0	1	23	448	470	GUAUGCAUUCUUGACUGUUAGCU	.::.:::::::::::.::	GCGAGACGGUCAAGAAUGCGUAG	Cleavage		1
gmo-miR-153b-5p	BjuA042006	2.5	-1.0	1	22	582	603	GUCAUUUUUGUGGUUUGCAGCU	: :::::::.:. ::::::::	UGAUGCAAACUAUCAAAAUGAC	Cleavage		1
hbr-miR6169	BjuB036859	2.5	-1.0	1	21	792	812	UAGUAUUUCUCUUUUCUCUCU	::::.:::::::.:::: :	GAAGAGGAAAGAGAGAUACCA	Cleavage		1
hco-miR-5909	BjuB045319	2.5	-1.0	1	22	1159	1180	UCUGCAACUCUUCAUUCUUGUC	:: ::::::::::::::: ::	GAGCAGAAUGAAGAGUUGCUGA	Cleavage		1
hsa-miR-1260b	BjuO002525	2.5	-1.0	1	19	791	809	AUCCCACCACUGCCACCAU	:::::::..:::::::: :	AUGGUGGUGGUGGUGGGUU	Cleavage		1
hsa-miR-3150b-3p	BjuO010366	2.5	-1.0	1	21	131	151	UGAGGAGAUCGUCGAGGUUGG	::::::::.:: ::.::::	UGAACCUCGAUGAGCUUCUCA	Cleavage		1
hsa-miR-3150b-3p	BjuA017316	2.5	-1.0	1	21	131	151	UGAGGAGAUCGUCGAGGUUGG	::::::::.:: ::.::::	UGAACCUCGAUGAGCUUCUCA	Cleavage		1
hsa-miR-3150b-3p	BjuA014675	2.5	-1.0	1	21	122	142	UGAGGAGAUCGUCGAGGUUGG	:::::.::::: ::.::::	UGAACCUUGACGAGCUUCUCA	Cleavage		1
hsa-miR-3960	BjuB046236	2.5	-1.0	1	20	262	281	GGCGGCGGCGGAGGCGGGGG	:::.:::::::::::::	AAGCCGUCUCCGCCGCCGCC	Cleavage		2
hsa-miR-4502	BjuA043003	2.5	-1.0	1	22	460	481	GCUGAUGAUGAUGGUGCUGAAG	:::::.:.::::::: :::::	AUUCAGUAUCAUCAUCCUCAGC	Cleavage		1
hsa-miR-4502	BjuB027387	2.5	-1.0	1	22	211	232	GCUGAUGAUGAUGGUGCUGAAG	::: ::.::::::::::::	GAUCAUCAUCAUCAUCAUCAGA	Cleavage		1
hsa-miR-4502	BjuA046946	2.5	-1.0	1	22	214	235	GCUGAUGAUGAUGGUGCUGAAG	:: ::.::::::::::::	GACCAUCAUCAUCAUCAUCAGA	Cleavage		1
hsa-miR-4739	BjuA042006	2.5	-1.0	1	25	59	83	AAGGGAGGAGGAGCGGAGGGGCCCU	..:.::.:::::::::::.:	CUUCUUCUUCUGCUCCUCCUCCUUC	Cleavage		1
hsa-miR-6767-3p	BjuB028673	2.5	-1.0	1	22	136	157	CCACGUGCUUCUCUUUCCGCAG	:::: ::: ::::::::::::	AUGCGCAAACAGAAGCACGUGG	Cleavage		1
hsa-miR-6780a-3p	BjuB041699	2.5	-1.0	1	21	1092	1112	CUCCUCUGUUUUCUUUCCUAG	:::.::::..::::::::	AGUGGAGAGAAGGCAGAGGAG	Cleavage		2
hsa-miR-6780a-3p	BjuA018972	2.5	-1.0	1	21	1062	1082	CUCCUCUGUUUUCUUUCCUAG	:::.::::..::::::::	GGUGGAGAGAAGGCAGAGGAG	Cleavage		1
hsa-miR-6780a-3p	BjuB037083	2.5	-1.0	1	21	249	269	CUCCUCUGUUUUCUUUCCUAG	: : ::.::.::.::::::::	CGACGAGAGGAAGCAGAGGAG	Cleavage		1
hsa-miR-6780a-3p	BjuA024436	2.5	-1.0	1	21	252	272	CUCCUCUGUUUUCUUUCCUAG	: : ::.::.::.::::::::	CGACGAGAGGAAGCAGAGGAG	Cleavage		1
hsa-miR-6828-5p	BjuA015073	2.5	-1.0	1	22	355	376	AGGAAGCAAGAGAACCCUGUGG	:: :: :::::::::::.:	GACCAAGGCUCUCUUGCUUCUU	Cleavage		1
hsa-miR-6828-5p	BjuB042975	2.5	-1.0	1	22	334	355	AGGAAGCAAGAGAACCCUGUGG	:: :: :::::::::::.:	GACCAAGGCUCUCUUGCUUCUU	Cleavage		1
hsa-miR-6839-3p	BjuA037531	2.5	-1.0	1	22	678	699	UUGGGUUUUCUCUUCAAUCCAG	::::::::::::.::: .:	GGAGAUUGAAGAGAAGACCAGA	Cleavage		1
hsa-miR-877-3p	BjuO010366	2.5	-1.0	1	21	629	649	UCCUCUUCUCCCUCCUCCCAG	: ::::::: :::::::::	UAGAGAGGAGGCAGAAGAGGA	Translation		1
hvsa-miR-HSUR2-5p	BjuO004809	2.5	-1.0	1	22	247	268	UCUGUGCUCUCAAGGCUUUAAA	.: :.:::::::::::::.	AACGAUGUCUUGAGAGCACAGG	Cleavage		1
hvu-miR444a	BjuO010363	2.5	-1.0	1	21	649	669	UUGCUGCCUCAAGCUUGCUGC	::.::.:::::::::::.	AAUGCGAGUUUGAGGCAGCAG	Cleavage		1
ipu-miR-7557	BjuA043791	2.5	-1.0	1	23	727	749	UGCUUGCGUUCUGUCUGUUCCCU	:: :.:::.:.:::.::.::::	CGGAAGCAGGCGGAAUGCGAGCA	Cleavage		1
lja-miR11117a-3p	BjuB036859	2.5	-1.0	1	21	68	88	UUAUGGAGGAAGAGGAAGAAG	:::::::.:: :::::.::::	CUUCUUCUUCCUCCUCUAUAA	Translation		1
lja-miR11117a-5p	BjuA018972	2.5	-1.0	1	21	79	99	UCUUCCUCUUCCUCCAUAACU	: .:::::::.:::::.::	GCUGGUGGAGGAGGAGGAGGA	Cleavage		2
lja-miR11117b-3p	BjuB036859	2.5	-1.0	1	21	68	88	UUAUGGAGGAAGAGGAAGAAG	:::::::.:: :::::.::::	CUUCUUCUUCCUCCUCUAUAA	Translation		1
lja-miR166-3p	BjuO002525	2.5	-1.0	1	24	447	470	AUUUCGGACCAGGCUUCAUUCCCC	.::::.:..:::::.::.::	UGUUGAUGAGGUUUGGUCUGAGAU	Cleavage		1
mdm-miR399d	BjuB043752	2.5	-1.0	1	21	376	396	UGCCAAAGGAGAGUUGCCCUA	:::.:::::::::::::	UUCAGCAGCUCUCCUUUGGCA	Cleavage		1
mdm-miR399i	BjuB043752	2.5	-1.0	1	21	376	396	UGCCAAAGGAGAGUUGCCCUG	:::.:::::::::::::	UUCAGCAGCUCUCCUUUGGCA	Cleavage		1
mdm-miR399j	BjuB043752	2.5	-1.0	1	21	376	396	UGCCAAAGGAGAGUUGCCCUG	:::.:::::::::::::	UUCAGCAGCUCUCCUUUGGCA	Cleavage		1
mdm-miR399k	BjuB043752	2.5	-1.0	1	21	376	396	UGCCAAAGGAGAGUUGCCCUU	:::.:::::::::::::	UUCAGCAGCUCUCCUUUGGCA	Cleavage		1
mdm-miR482c	BjuA018972	2.5	-1.0	1	22	1006	1027	UCUUUCCUAACCCUCCCAUUCC	:::::::::::: ::..::	GAUAUGGGAGGGUUAAGAGGGA	Cleavage		1
mdo-miR-7286-3p	BjuA015229	2.5	-1.0	1	23	941	963	UAUUUUAGAUUAUAAGCUCCUGG	.: ::::.::: :::::::.:::	UCUGGAGUUUAGAAUCUAAGAUA	Cleavage		1
mes-miR399f	BjuB043752	2.5	-1.0	1	21	376	396	UGCCAAAGGAGAGUUGCCCUG	:::.:::::::::::::	UUCAGCAGCUCUCCUUUGGCA	Cleavage		1
mmu-miR-1903	BjuA015229	2.5	-1.0	1	22	1177	1198	CCUUCUUCUUCUUCCUGAGACA	::::.::::::::::::	AAGUACAGGGAGAAGAAGAAGG	Cleavage		2
mmu-miR-1903	BjuO000631	2.5	-1.0	1	22	202	223	CCUUCUUCUUCUUCCUGAGACA	::::.::::::::::::	AAGUACAGGGAGAAGAAGAAGG	Cleavage		2
mmu-miR-3066-5p	BjuA017309	2.5	-1.0	1	22	1538	1559	UUGGUUGCUGUAGAUUAAGUAG	.: :: ::::.::::::::::	UUCCUGCAUCUGCAGCAACCAA	Cleavage		1
mmu-miR-3960	BjuB046236	2.5	-1.0	1	20	262	281	GGCGGCGGCGGAGGCGGGGG	:::.:::::::::::::	AAGCCGUCUCCGCCGCCGCC	Cleavage		2
mmu-miR-6932-3p	BjuB038400	2.5	-1.0	1	21	670	690	UCUGUUCUGCUUCCUCUGCAG	:: ::::::::::::: :::	GUGGAGAGGAAGCAGAAGAGA	Cleavage		1
mmu-miR-6932-3p	BjuB032115	2.5	-1.0	1	21	58	78	UCUGUUCUGCUUCCUCUGCAG	:::::::::::.::: ::.	GAGCAGAGGAAGCGGAAGAGG	Cleavage		1
mmu-miR-6950-3p	BjuA031284	2.5	-1.0	1	21	655	675	CUCUGUCUUGAUCCUCUCCAG	:::::::::: ::::..:::	GUGGAGAGGAUGAAGAUGGAG	Translation		1
mmu-miR-6961-3p	BjuB011393	2.5	-1.0	1	22	327	348	UCCUCUUUCUUCCUGGCUCUAG	::.:.::::.::.:.:::::	GAAGGGUCAGGGAGGAGGAGGA	Cleavage		1
mmu-miR-7009-3p	BjuA002075	2.5	-1.0	1	21	775	795	UCUUUUCCCCUCUCCCUGCAG	: ::::::::::::.:::	AAGAAGGGAGAGGGGAGAAGC	Cleavage		1
mmu-miR-7015-3p	BjuB010770	2.5	-1.0	1	21	107	127	UCUCACUGUCCUCUGCACUAG	:::::::::::.. :::::	GGAGUGCAGAGGAUGAUGAGA	Cleavage		1
mmu-miR-7015-3p	BjuA041565	2.5	-1.0	1	21	107	127	UCUCACUGUCCUCUGCACUAG	:::::::::::.. :::::	GGAGUGCAGAGGAUGAUGAGA	Cleavage		1
mmu-miR-7232-5p	BjuO002525	2.5	-1.0	1	24	90	113	UACAUGGAUGAUUGUUUUUCCAAG	::::.::.:::::::::::: ::	AUUGGGAAGACAAUCAUCCAUCUA	Cleavage		2
mmu-miR-743a-5p	BjuA043791	2.5	-1.0	1	22	592	613	UAUUCAGAUUGGUGCCUGUCAU	: :::: ::.::::::::::	GCGCCAGGGACUAAUCUGAAUA	Cleavage		1
mmu-miR-802-3p	BjuA043791	2.5	-1.0	1	22	800	821	ACGGAGAGUCUUUGUCACUCAG	::::: :::.::::::::::	AUGAGUUACAGAGACUCUCCGG	Cleavage		1
mmu-miR-8093	BjuA044741	2.5	-1.0	1	21	1090	1110	UUGGGGAGCAGAGCAUGAGUG	:::: ::::::::::.::	UCCUCAAGCUCUGCUCCUCAU	Cleavage		1
mmu-miR-8112	BjuB041699	2.5	-1.0	1	20	529	548	UCUCCGCCACCUCCACCGCA	:.::::: :::::.:::::	GGUGGUGGUGGUGGUGGAGA	Cleavage		1
mmu-miR-877-3p	BjuO010366	2.5	-1.0	1	22	630	651	UGUCCUCUUCUCCCUCCUCCCA	: ::::::: :::::::::..	AGAGAGGAGGCAGAAGAGGAUG	Cleavage		1
mtr-miR2673a	BjuO002525	2.5	-1.0	1	22	50	71	CCUCUUCCUCUUCCUCUUCCAC	::::.:::::.:::::.:::	CUGGAGGAGGAGGAGGAGGAGA	Cleavage		3
mtr-miR2673a	BjuB047306	2.5	-1.0	1	22	37	60	CCUCUUCCUCUUCCUCU--UCCAC	:::: :::::::::::::::::	AUGGAGCAGAGGAAGAGGAAGAGG	Cleavage		1
mtr-miR2673a	BjuA026821	2.5	-1.0	1	22	54	75	CCUCUUCCUCUUCCUCUUCCAC	.::::::::::::::::	GGACGAGAGGAAGAGGAAGAGA	Cleavage		1
mtr-miR2673a	BjuB040834	2.5	-1.0	1	22	405	426	CCUCUUCCUCUUCCUCUUCCAC	.::::::::::::::::	CGACGAGAGGAAGAGGAAGAGA	Cleavage		1
mtr-miR2673a	BjuA041107	2.5	-1.0	1	22	449	470	CCUCUUCCUCUUCCUCUUCCAC	.::::::.:::::.::::	ACAAGAGAGGAGGAGGAGGAGG	Cleavage		1
mtr-miR2673a	BjuA029457	2.5	-1.0	1	22	102	123	CCUCUUCCUCUUCCUCUUCCAC	.:: ::::::::::::::	CAACGAGCGGAAGAGGAAGAGG	Cleavage		1
mtr-miR2673b	BjuO002525	2.5	-1.0	1	22	50	71	CCUCUUCCUCUUCCUCUUCCAC	::::.:::::.:::::.:::	CUGGAGGAGGAGGAGGAGGAGA	Cleavage		3
mtr-miR2673b	BjuB047306	2.5	-1.0	1	22	37	60	CCUCUUCCUCUUCCUCU--UCCAC	:::: :::::::::::::::::	AUGGAGCAGAGGAAGAGGAAGAGG	Cleavage		1
mtr-miR2673b	BjuB040834	2.5	-1.0	1	22	405	426	CCUCUUCCUCUUCCUCUUCCAC	.::::::::::::::::	CGACGAGAGGAAGAGGAAGAGA	Cleavage		1
mtr-miR2673b	BjuA026821	2.5	-1.0	1	22	54	75	CCUCUUCCUCUUCCUCUUCCAC	.::::::::::::::::	GGACGAGAGGAAGAGGAAGAGA	Cleavage		1
mtr-miR2673b	BjuA041107	2.5	-1.0	1	22	449	470	CCUCUUCCUCUUCCUCUUCCAC	.::::::.:::::.::::	ACAAGAGAGGAGGAGGAGGAGG	Cleavage		1
mtr-miR2673b	BjuA029457	2.5	-1.0	1	22	102	123	CCUCUUCCUCUUCCUCUUCCAC	.:: ::::::::::::::	CAACGAGCGGAAGAGGAAGAGG	Cleavage		1
mtr-miR399b	BjuB049020	2.5	-1.0	1	21	364	384	UGCCAAAGGAGAGCUGCCCUG	: ::::::::::: :::::	UUGAGCAGCUCUCCUCUGGCA	Cleavage		1
mtr-miR399d	BjuB049020	2.5	-1.0	1	21	364	384	UGCCAAAGGAGAGCUGCCCUA	: : ::::::::::: :::::	UUGAGCAGCUCUCCUCUGGCA	Cleavage		1
mtr-miR399l	BjuB043752	2.5	-1.0	1	21	376	396	UGCCAAAGGAGAGUUGCCCUG	:::.:::::::::::::	UUCAGCAGCUCUCCUUUGGCA	Cleavage		1
mtr-miR399m	BjuB049020	2.5	-1.0	1	21	364	384	UGCCAAAGGAGAGCUGCCCUA	: : ::::::::::: :::::	UUGAGCAGCUCUCCUCUGGCA	Cleavage		1
mtr-miR399n	BjuB049020	2.5	-1.0	1	21	364	384	UGCCAAAGGAGAGCUGCCCUA	: : ::::::::::: :::::	UUGAGCAGCUCUCCUCUGGCA	Cleavage		1
mtr-miR399o	BjuB049020	2.5	-1.0	1	21	364	384	UGCCAAAGGAGAGCUGCCCUG	: ::::::::::: :::::	UUGAGCAGCUCUCCUCUGGCA	Cleavage		1
mtr-miR399p	BjuB043752	2.5	-1.0	1	21	376	396	UGCCAAAGGAGAGUUGCCCUG	:::.:::::::::::::	UUCAGCAGCUCUCCUUUGGCA	Cleavage		1
oan-miR-7412-3p	BjuA022725	2.5	-1.0	1	22	124	145	UCUGUUCUUUCCUCUCCUGCCU	:: ::::::::::: :::::	GAGCUGGAGAGGAAAGUACAGA	Cleavage		1
oan-miR-7415-5p	BjuA010437	2.5	-1.0	1	21	1017	1037	GAAUUGUUGUUCUCUGAGAGC	: :::::::::.:::.::.	AAUAUCAGAGAACGACAGUUU	Cleavage		1
ocu-miR-197-5p	BjuB015428	2.5	-1.0	1	23	532	554	UGGGUAGAGAGGGUAGUGGGAGG	:::: ::.::::::.:.::	GAAGCCACCACUCUCUCUGCUCA	Cleavage		1
ocu-miR-197-5p	BjuB033496	2.5	-1.0	1	23	505	527	UGGGUAGAGAGGGUAGUGGGAGG	:::: ::.::::::.:.::	GAAGCCACCACUCUCUCUGCUCA	Cleavage		1
ocu-miR-197-5p	BjuO010199	2.5	-1.0	1	23	505	527	UGGGUAGAGAGGGUAGUGGGAGG	:::: ::.::::::.:.::	GAAGCCACCACUCUCUCUGCUCA	Cleavage		1
oha-miR-30c-2-3p	BjuB045319	2.5	-1.0	1	21	871	891	AGCUGGGAGAAGGUUGUUUAC	::::::::::::: ::::	AACAACAACCUUCUCCAAGCU	Cleavage		1
oha-miR-599	BjuB041251	2.5	-1.0	1	20	960	979	GUUGUGUCAAUUUAUCAAAC	::::::::: ::.:::::.	AUUUGAUAAACUGGCACAAU	Translation		1
oha-miR-599	BjuA042006	2.5	-1.0	1	20	972	991	GUUGUGUCAAUUUAUCAAAC	:::::: :::::.:::::.	AUUUGAUCAAUUGGCACAAU	Cleavage		1
oha-miR-599	BjuO010482	2.5	-1.0	1	20	837	856	GUUGUGUCAAUUUAUCAAAC	: ::::.:.:::.::::::	AUGUGAUGAGUUGGCACAAC	Cleavage		1
oni-miR-10596-3p	BjuO010482	2.5	-1.0	1	22	1035	1056	AGUGGUUUCCAAAUAGUCUGAU	:::. :::::::::::::	UCAAGAUGUUUUGGAAACCACU	Cleavage		1
oni-miR-10770	BjuA044074	2.5	-1.0	1	22	152	173	UUGUUGAUGCUGUUGUUGGUGU	:: :::::::: :::::::::	CCAACAACAACAACAUCAACAA	Translation		1
oni-miR-10770	BjuO009504	2.5	-1.0	1	22	152	173	UUGUUGAUGCUGUUGUUGGUGU	:: :::::::: :::::::::	CCAACAACAACAACAUCAACAA	Translation		1
osa-miR1432-3p	BjuB042240	2.5	-1.0	1	21	449	469	CAGGUGUCAUCUCCCCUGAAC	::.:::::: :::::::.::	CUUUAGGGGAAAUGACACUUG	Translation		1
osa-miR1432-3p	BjuB008568	2.5	-1.0	1	21	434	454	CAGGUGUCAUCUCCCCUGAAC	: .::::::::::::.:.::	CUCUAGGGGAGAUGACGCUUG	Cleavage		1
osa-miR1432-3p	BjuO002525	2.5	-1.0	1	21	584	604	CAGGUGUCAUCUCCCCUGAAC	::. :::::::::::.:.::	CUUUUGGGGAGAUGACGCUUG	Cleavage		1
osa-miR1858a	BjuB015428	2.5	-1.0	1	21	281	301	GAGAGGAGGACGGAGUGGGGC	.::: : .::::::::::::	UUCCCUCCUCGUCCUCCUCUC	Cleavage		1
osa-miR1858b	BjuB015428	2.5	-1.0	1	21	281	301	GAGAGGAGGACGGAGUGGGGC	.::: : .::::::::::::	UUCCCUCCUCGUCCUCCUCUC	Cleavage		1
osa-miR399d	BjuB043752	2.5	-1.0	1	21	376	396	UGCCAAAGGAGAGUUGCCCUG	:::.:::::::::::::	UUCAGCAGCUCUCCUUUGGCA	Cleavage		1
osa-miR399i	BjuB049020	2.5	-1.0	1	21	364	384	UGCCAAAGGAGAGCUGCCCUG	: ::::::::::: :::::	UUGAGCAGCUCUCCUCUGGCA	Cleavage		1
osa-miR399j	BjuB043752	2.5	-1.0	1	21	376	396	UGCCAAAGGAGAGUUGCCCUA	:::.:::::::::::::	UUCAGCAGCUCUCCUUUGGCA	Cleavage		1
osa-miR444a-3p.1	BjuO010363	2.5	-1.0	1	21	649	669	UUGCUGCCUCAAGCUUGCUGC	::.::.:::::::::::.	AAUGCGAGUUUGAGGCAGCAG	Cleavage		1
osa-miR444d.1	BjuO010363	2.5	-1.0	1	21	649	669	UUGCUGCCUCAAGCUUGCUGC	::.::.:::::::::::.	AAUGCGAGUUUGAGGCAGCAG	Cleavage		1
pab-miR11418	BjuB046696	2.5	-1.0	1	21	416	436	ACCCACCGCCGCUGCCGCCGC	::::::::.: ::.:::::::	GCGGCGGCGGAGGUGGUGGGU	Translation		1
pab-miR166e	BjuO002525	2.5	-1.0	1	21	449	469	UCUCGGACCAGGCUUCAUUCC	.::::.:..:::::.::::	UUGAUGAGGUUUGGUCUGAGA	Cleavage		1
pab-miR399a	BjuB043752	2.5	-1.0	1	21	376	396	CGCCAAAGGAGAGUUGCUCAG	.: ::::.::::::::::::	UUCAGCAGCUCUCCUUUGGCA	Cleavage		1
pab-miR399d	BjuB043752	2.5	-1.0	1	21	376	396	UGCCAAAGGAGAGUUGCCCUG	:::.:::::::::::::	UUCAGCAGCUCUCCUUUGGCA	Cleavage		1
pbv-miR-599-3p	BjuA042006	2.5	-1.0	1	22	970	991	GUUGUGUCAAUUUAUCAAACCC	:::::: :::::.:::::.	GAAUUUGAUCAAUUGGCACAAU	Cleavage		1
pbv-miR-599-3p	BjuB041251	2.5	-1.0	1	22	958	979	GUUGUGUCAAUUUAUCAAACCC	::::::::: ::.:::::.	GAAUUUGAUAAACUGGCACAAU	Translation		1
pbv-miR-599-3p	BjuO010482	2.5	-1.0	1	22	835	856	GUUGUGUCAAUUUAUCAAACCC	: ::::.:.:::.::::::	GAAUGUGAUGAGUUGGCACAAC	Cleavage		1
pma-miR-4545-5p	BjuA017309	2.5	-1.0	1	21	1415	1435	CUUCACAACUGGCUGCUUUAC	:::::::::::: :::::	CAAAAGCAGCCAGUGGUGAAA	Cleavage		1
pma-miR-4561	BjuB037083	2.5	-1.0	1	22	214	235	UUUGGUGAUGAUUUUGAUGACG	: :::::: :::::::..::.:	CAUCAUCAUAAUCAUCGUCAGA	Cleavage		1
ppc-miR-8281-3p	BjuA003230	2.5	-1.0	1	22	1258	1279	UAAGCAAGCUCUUUUCCCAGGC	::: :: :.::::::::::::	UCCUUGGUAGAGAGCUUGCUUA	Cleavage		1
ppc-miR-8335-3p	BjuA025127	2.5	-1.0	1	25	598	622	GUUGUUGUUGUUGUUUUGCCUCUAG	:.:::::::::::::::	CCGCGACAAGAACAACAACAACAAC	Cleavage		1
ppc-miR-8335-3p	BjuA031472	2.5	-1.0	1	25	879	903	GUUGUUGUUGUUGUUUUGCCUCUAG	: .: :: ::::::::::::::.	AAAUGGACAUAACAACAACAACAAU	Cleavage		2
ppc-miR-8336-3p	BjuA012575	2.5	-1.0	1	22	172	193	UGGAGAUUGCAUUUUGAGUAGA	:: :::::::::: :::::	CAGACCCAAAAUGCAACCUCCA	Cleavage		1
ppy-miR-1179	BjuB023599	2.5	-1.0	1	21	658	678	AAGCAUUCUUUCAUUGGCUGG	::. ::::.:.::::::::	AGAGUAAAUGGAGGAAUGCUU	Cleavage		1
ppy-miR-1913	BjuB042240	2.5	-1.0	1	22	399	420	ACUGCCCCCUCCGCUGCUGCCA	:::::::::::::: ::..::	CGGCAGCAGCGGAGGCGGUGGU	Cleavage		1
ppy-miR-1913	BjuB025396	2.5	-1.0	1	22	396	417	ACUGCCCCCUCCGCUGCUGCCA	::.::::::::::: :::.::	AGGUAGCAGCGGAGGUGGCGGU	Cleavage		1
prd-miR-7880b-5p	BjuO010352	2.5	-1.0	1	22	358	379	UGGCUUCGAUCGGUUACAAACU	:::::: :..:::::::.::::	AGUUUGGAGUCGAUCGAGGCCA	Cleavage		1
prd-miR-7922-3p	BjuB036859	2.5	-1.0	1	24	792	815	CUCUCGUAUCUCUGUUUCCAUCUC	:: . ::::: :::::::: ::::	GAAGAGGAAAGAGAGAUACCAGAG	Cleavage		1
ptc-miR399i	BjuB043752	2.5	-1.0	1	21	376	396	UGCCAAAGGAGAGUUGCCCUA	:::.:::::::::::::	UUCAGCAGCUCUCCUUUGGCA	Cleavage		1
ptr-miR-1260b	BjuO002525	2.5	-1.0	1	19	791	809	AUCCCACCACUGCCACCAU	:::::::..:::::::: :	AUGGUGGUGGUGGUGGGUU	Cleavage		1
pvu-miR399a	BjuB043752	2.5	-1.0	1	21	376	396	UGCCAAAGGAGAGUUGCCCUG	:::.:::::::::::::	UUCAGCAGCUCUCCUUUGGCA	Cleavage		1
rco-miR399a	BjuB043752	2.5	-1.0	1	21	376	396	UGCCAAAGGAGAGUUGCCCUG	:::.:::::::::::::	UUCAGCAGCUCUCCUUUGGCA	Cleavage		1
rco-miR399d	BjuB049020	2.5	-1.0	1	21	364	384	UGCCAAAGGAGAGCUGCCCUG	: ::::::::::: :::::	UUGAGCAGCUCUCCUCUGGCA	Cleavage		1
rno-miR-743a-5p	BjuA043791	2.5	-1.0	1	22	592	613	UAUUCAGAUUGGUGCCUGUCAU	: :::: ::.::::::::::	GCGCCAGGGACUAAUCUGAAUA	Cleavage		1
rno-miR-802-3p	BjuA043791	2.5	-1.0	1	23	799	821	ACGGAGAGUCUUUGUCACUCAGU	::::: :::.::::::::::	GAUGAGUUACAGAGACUCUCCGG	Cleavage		1
sbi-miR399b	BjuB049020	2.5	-1.0	1	21	364	384	UGCCAAAGGAGAGCUGCCCUG	: ::::::::::: :::::	UUGAGCAGCUCUCCUCUGGCA	Cleavage		1
sbi-miR399d	BjuB043752	2.5	-1.0	1	21	376	396	UGCCAAAGGAGAGUUGCCCUG	:::.:::::::::::::	UUCAGCAGCUCUCCUUUGGCA	Cleavage		1
sbi-miR399i	BjuB043752	2.5	-1.0	1	21	376	396	UGCCAAAGGAGAGUUGCCCUG	:::.:::::::::::::	UUCAGCAGCUCUCCUUUGGCA	Cleavage		1
sja-miR-7-3p	BjuO010482	2.5	-1.0	1	22	828	849	CAACUUAUCGCAUUCUUCCAUG	:: .:::::.:::.:::::	ACAGGCGGAAUGUGAUGAGUUG	Cleavage		1
sly-miR399	BjuB043752	2.5	-1.0	1	21	376	396	UGCCAAAGGAGAGUUGCCCUA	:::.:::::::::::::	UUCAGCAGCUCUCCUUUGGCA	Cleavage		1
sma-miR-61-5p	BjuA015073	2.5	-1.0	1	22	699	720	UGUGGGUCUCUUUCUUGUCCAU	::::. .:::::::.::::	GGAGACAGUGAAGAGACUCACA	Cleavage		1
sme-bantam-a	BjuB033515	2.5	-1.0	1	21	266	286	UGAGAUCACUAUGAAAGCUGG	:::::: ::::::::::..	UGAGCUUUGAUAGUGAUCUUG	Cleavage		1
sme-bantam-c-3p	BjuB046419	2.5	-1.0	1	22	184	205	UGAGAUCAUUAUGAAAGCUUUU	.:::::: :::.:::::::.	CUGAGCUUUGAUAGUGAUCUCG	Cleavage		1
sme-miR-753e-3p	BjuB046419	2.5	-1.0	1	23	183	205	UGAGAUCAUUAUUCAAGCUCUUC	:::::: .:::.:::::::.	UCUGAGCUUUGAUAGUGAUCUCG	Cleavage		1
ssa-miR-24a-4-5p	BjuB009536	2.5	-1.0	1	23	281	303	UGCCUGCUGUGCUGAUAAUCAGU	:: :: ::::::::::::: :::	ACAGAGUAUCAGCACAGCAAGCA	Cleavage		1
str-miR-360-5p	BjuB036859	2.5	-1.0	1	24	135	158	UUGUGACCGUUGUAACGGCUAUUC	.:: :::::.:::::.:::.	UCUCGGCGGUUACGACGGUUACAG	Cleavage		1
str-miR-360-5p	BjuA025064	2.5	-1.0	1	24	108	131	UUGUGACCGUUGUAACGGCUAUUC	.:: :::::.:::::.:::.	CCUCGGCGGUUACGACGGUUACAG	Cleavage		1
str-miR-8365-5p	BjuA015229	2.5	-1.0	1	22	855	876	CACUCCUUUUCGUUUGCUAAUA	:: :.::::.:::.:::::::	UAAUGGCAAGCGAGAAGGAGUU	Cleavage		1
stu-miR399a-3p	BjuB049020	2.5	-1.0	1	21	364	384	UGCCAAAGGAGAGCUGCCCUG	: ::::::::::: :::::	UUGAGCAGCUCUCCUCUGGCA	Cleavage		1
stu-miR399b-3p	BjuB049020	2.5	-1.0	1	21	364	384	UGCCAAAGGAGAGCUGCCCUG	: ::::::::::: :::::	UUGAGCAGCUCUCCUCUGGCA	Cleavage		1
stu-miR399c-3p	BjuB049020	2.5	-1.0	1	21	364	384	UGCCAAAGGAGAGCUGCCCUG	: ::::::::::: :::::	UUGAGCAGCUCUCCUCUGGCA	Cleavage		1
stu-miR399d-3p	BjuB049020	2.5	-1.0	1	21	364	384	UGCCAAAGGAGAGCUGCCCUG	: ::::::::::: :::::	UUGAGCAGCUCUCCUCUGGCA	Cleavage		1
stu-miR399e-3p	BjuB049020	2.5	-1.0	1	21	364	384	UGCCAAAGGAGAGCUGCCCUG	: ::::::::::: :::::	UUGAGCAGCUCUCCUCUGGCA	Cleavage		1
stu-miR399f-3p	BjuB049020	2.5	-1.0	1	21	364	384	UGCCAAAGGAGAGCUGCCCUG	: ::::::::::: :::::	UUGAGCAGCUCUCCUCUGGCA	Cleavage		1
stu-miR399i-3p	BjuB043752	2.5	-1.0	1	21	376	396	UGCCAAAGGAGAGUUGCCCUA	:::.:::::::::::::	UUCAGCAGCUCUCCUUUGGCA	Cleavage		1
tae-miR444a	BjuO010363	2.5	-1.0	1	21	649	669	UUGCUGCCUCAAGCUUGCUGC	::.::.:::::::::::.	AAUGCGAGUUUGAGGCAGCAG	Cleavage		1
tae-miR444b	BjuO010363	2.5	-1.0	1	21	649	669	UUGCUGCCUCAAGCUUGCUGC	::.::.:::::::::::.	AAUGCGAGUUUGAGGCAGCAG	Cleavage		1
tca-miR-3825-5p	BjuA031472	2.5	-1.0	1	23	637	659	UGUUUUCUUCUUCUGCACUAUUU	:.. .:: .:::::.::::::::	AGGCGGUCUAGAAGGAGAAAACA	Cleavage		1
tca-miR-3825-5p	BjuA043003	2.5	-1.0	1	23	723	745	UGUUUUCUUCUUCUGCACUAUUU	:: .::::::::::::::	UUCAAGCUUAGAAGAAGAAAACA	Cleavage		2
tca-miR-3843-5p	BjuA014273	2.5	-1.0	1	22	436	457	AGUUGUUGAUGUGGCUUUAGUG	::::.:::::.::.::::	AAACAAAGUCACAUUAAUAACU	Cleavage		1
tca-miR-3843-5p	BjuB038543	2.5	-1.0	1	22	436	457	AGUUGUUGAUGUGGCUUUAGUG	::::.:::::.::.::::	AAACAAAGUCACAUUAAUAACU	Cleavage		1
tca-miR-87a-5p	BjuA043003	2.5	-1.0	1	22	710	731	GGGCUUGAAAUCUUGCUCUCCC	:::: ::::.::::::::..	UAGAGAUCAAGGUUUCAAGCUU	Cleavage		1
tca-miR-87a-5p	BjuO010366	2.5	-1.0	1	22	713	734	GGGCUUGAAAUCUUGCUCUCCC	:::: ::::.::::::::..	UAGAGAUCAAGGUUUCAAGCUU	Cleavage		1
tca-miR-87a-5p	BjuB042043	2.5	-1.0	1	22	704	725	GGGCUUGAAAUCUUGCUCUCCC	:::: ::::.::::::::..	UAGAGAUCAAGGUUUCAAGCUU	Cleavage		1
tcc-miR399i	BjuB043752	2.5	-1.0	1	21	376	396	UGCCAAAGGAGAGUUGCCCUG	:::.:::::::::::::	UUCAGCAGCUCUCCUUUGGCA	Cleavage		1
vun-miR399a	BjuB043752	2.5	-1.0	1	21	376	396	UGCCAAAGGAGAGUUGCCCUG	:::.:::::::::::::	UUCAGCAGCUCUCCUUUGGCA	Cleavage		1
vvi-miR399b	BjuB043752	2.5	-1.0	1	21	376	396	UGCCAAAGGAGAGUUGCCCUG	:::.:::::::::::::	UUCAGCAGCUCUCCUUUGGCA	Cleavage		1
vvi-miR399c	BjuB043752	2.5	-1.0	1	21	376	396	UGCCAAAGGAGAGUUGCCCUG	:::.:::::::::::::	UUCAGCAGCUCUCCUUUGGCA	Cleavage		1
vvi-miR479	BjuB046236	2.5	-1.0	1	22	364	385	UGUGGUAUUGGUUCGGCUCAUC	:: :::::.::.::::::.	GUCGAUCCGAAUCAGUACCACG	Cleavage		1
zma-miR2275b-5p	BjuA015073	2.5	-1.0	1	21	754	774	AGGAUUAGAGGCAACUGAACC	: :::: ::.::::::::::	GUUUCAACUGUCUCUAAUCCU	Cleavage		1
zma-miR399b-3p	BjuB043752	2.5	-1.0	1	21	376	396	UGCCAAAGGAGAGCUGUCCUG	.::::::::::::::::	UUCAGCAGCUCUCCUUUGGCA	Cleavage		1
zma-miR399d-3p	BjuB049020	2.5	-1.0	1	21	364	384	UGCCAAAGGAGAGCUGCCCUG	: ::::::::::: :::::	UUGAGCAGCUCUCCUCUGGCA	Cleavage		1
zma-miR399e-3p	BjuB043752	2.5	-1.0	1	21	376	396	UGCCAAAGGAGAGUUGCCCUG	:::.:::::::::::::	UUCAGCAGCUCUCCUUUGGCA	Cleavage		1
zma-miR399i-3p	BjuB043752	2.5	-1.0	1	21	376	396	UGCCAAAGGAGAGUUGCCCUG	:::.:::::::::::::	UUCAGCAGCUCUCCUUUGGCA	Cleavage		1
zma-miR399j-3p	BjuB043752	2.5	-1.0	1	21	376	396	UGCCAAAGGAGAGUUGCCCUG	:::.:::::::::::::	UUCAGCAGCUCUCCUUUGGCA	Cleavage		1
aae-miR-11-3p	BjuB047102	3.0	-1.0	1	22	19	40	CAUCACAGUCUGAGUUCUUGCU	::: :::::::.: ::::::	UUCAACAACUCAGGCGGUGAUG	Cleavage		1
abu-miR-451	BjuB045319	3.0	-1.0	1	20	295	314	AAACCGUUACCAUUACUGAG	::.::..::::...:::::	AUCGGUGGUGGUGGUGGUUU	Cleavage		1
aca-miR-130a-1-5p	BjuB016538	3.0	-1.0	1	21	903	923	GCUCUUUUCACAUUGUGCUUC	.:: ::: :::::::::::.	AGAGGACACUGUGAAAAGAGU	Cleavage		1
aca-miR-130a-1-5p	BjuA010437	3.0	-1.0	1	21	885	905	GCUCUUUUCACAUUGUGCUUC	.:: ::: :::::::::::.	AGAGGACACUGUGAAAAGAGU	Cleavage		1
aca-miR-22-5p	BjuA012644	3.0	-1.0	1	21	477	497	AGUUCUUCAGCGGCAUCGCUU	: ::.:::.:::::::..::	CAACGGUGCUGCUGAAGGGCU	Cleavage		1
aca-miR-451-5p	BjuB045319	3.0	-1.0	1	22	293	314	AAACCGUUACCAUUACUGAGUU	:. ::.::..::::...:::::	AGAUCGGUGGUGGUGGUGGUUU	Cleavage		1
aga-miR-10364-3p	BjuB027759	3.0	-1.0	1	20	129	148	UAUGAUGCUGUUGAUGGGAU	: .:::::::::::::: :	UUAUCAUCAACAGCAUCAGA	Cleavage		1
aga-miR-10377b-3p	BjuB042975	3.0	-1.0	1	22	416	437	UCAUCAUCAGUUUCUAAUUCCA	::: ::::.::::::.:::	AAGAAGAAGAAGCUGAUGGUGA	Cleavage		1
aga-miR-10379-3p	BjuA002075	3.0	-1.0	1	22	1855	1876	UGGAAGAACGAACAAGACUGUA	: .:: ::: :::::::::::	AAAGGUGUUGCUCGUUCUUCCA	Cleavage		1
aga-miR-11	BjuB047102	3.0	-1.0	1	22	19	40	CAUCACAGUCUGAGUUCUUGCU	::: :::::::.: ::::::	UUCAACAACUCAGGCGGUGAUG	Cleavage		1
aga-miR-998-5p	BjuB049020	3.0	-1.0	1	21	746	766	GCUGAACUCUCGUGGGUCUGC	::::.::.::::: ::::.	CAAGACUCAUGAGAGAUCAGU	Cleavage		1
aly-miR319b-5p	BjuB008568	3.0	-1.0	1	21	144	164	AGAGCUUUCUUCGGUCCACUC	.::::::::..::::: :.:	UGGUGGACCGGGGAAAGAUUU	Cleavage		1
aly-miR3433-3p	BjuB041699	3.0	-1.0	1	21	1110	1130	UCACAGUUCUUGAUUACCCAC	: :: :.::::::::: ::::	GAGGAUGAUCAAGAACCGUGA	Cleavage		1
aly-miR3433-3p	BjuA018972	3.0	-1.0	1	21	1080	1100	UCACAGUUCUUGAUUACCCAC	: :: :.::::::::: ::::	GAGGAUGAUCAAGAACCGUGA	Cleavage		1
aly-miR3433-3p	BjuA037531	3.0	-1.0	1	21	561	581	UCACAGUUCUUGAUUACCCAC	: :: :.::::::::: ::::	GAGGAUGAUCAAGAACCGUGA	Cleavage		1
aly-miR3433-3p	BjuA025064	3.0	-1.0	1	21	564	584	UCACAGUUCUUGAUUACCCAC	: :: :.::::::::: ::::	GAGGAUGAUCAAGAACCGUGA	Cleavage		1
aly-miR3433-3p	BjuB008568	3.0	-1.0	1	21	945	965	UCACAGUUCUUGAUUACCCAC	: :: :.::::::::: ::::	GAGGAUGAUCAAGAACCGUGA	Cleavage		1
aly-miR3433-3p	BjuB021273	3.0	-1.0	1	21	585	605	UCACAGUUCUUGAUUACCCAC	: :: :.::::::::: ::::	GAGGAUGAUCAAGAACCGUGA	Cleavage		1
aly-miR3433-3p	BjuO002525	3.0	-1.0	1	21	990	1010	UCACAGUUCUUGAUUACCCAC	: :: :.::::::::: ::::	GAGGAUGAUCAAGAACCGUGA	Cleavage		1
aly-miR3433-3p	BjuB036859	3.0	-1.0	1	21	663	683	UCACAGUUCUUGAUUACCCAC	:: :.::::::::: ::::	AAGGAUGAUCAAGAACCGUGA	Cleavage		1
aly-miR399b-3p	BjuB049020	3.0	-1.0	1	21	364	384	UGCCAAAGGAGAGUUGCCCUG	: :::.::::::: :::::	UUGAGCAGCUCUCCUCUGGCA	Cleavage		1
aly-miR399c-3p	BjuB049020	3.0	-1.0	1	21	364	384	UGCCAAAGGAGAGUUGCCCUG	: :::.::::::: :::::	UUGAGCAGCUCUCCUCUGGCA	Cleavage		1
aly-miR838-3p	BjuB006877	3.0	-1.0	1	21	416	436	UUUUCUUCUUCUUCUUGCACA	:: ::::::.:::::::..:.	UGAGCAAGAGGAAGAAGGGAG	Cleavage		1
aly-miR838-3p	BjuA033921	3.0	-1.0	1	21	461	481	UUUUCUUCUUCUUCUUGCACA	: ::::::.:::::::..:.	CGAGCAAGAGGAAGAAGGGAG	Cleavage		1
aly-miR838-3p	BjuO000631	3.0	-1.0	1	21	203	223	UUUUCUUCUUCUUCUUGCACA	:: ::.:.::::::::::..	AGUACAGGGAGAAGAAGAAGG	Cleavage		2
aly-miR838-3p	BjuA015229	3.0	-1.0	1	21	1178	1198	UUUUCUUCUUCUUCUUGCACA	:: ::.:.::::::::::..	AGUACAGGGAGAAGAAGAAGG	Cleavage		2
aly-miR838-3p	BjuA002075	3.0	-1.0	1	21	359	379	UUUUCUUCUUCUUCUUGCACA	: ::::::.:::::::..:.	AGAGCAAGAGGAAGAAGGGAG	Cleavage		1
aly-miR838-3p	BjuA017309	3.0	-1.0	1	21	534	554	UUUUCUUCUUCUUCUUGCACA	: : :::::::::::::..:	CGAGGAAGAAGAAGAAGAGGA	Cleavage		3
ame-bantam-3p	BjuB046419	3.0	-1.0	1	23	183	205	UGAGAUCAUUGUGAAAGCUGAUU	: :::::: :.:.:::::::.	UCUGAGCUUUGAUAGUGAUCUCG	Cleavage		1
ame-miR-928-5p	BjuB037744	3.0	-1.0	1	21	94	114	CUGGCUGUGGAAGCUGGCGAA	::::: :::::::. ::::	AACGCCAACUUCCACGUCCAG	Cleavage		1
ami-miR-223-3p	BjuB041251	3.0	-1.0	1	23	953	975	UGUCAGUUUGUCAAAUACCCCAA	: ::::::.::::::.::	AGGCCGAAUUUGAUAAACUGGCA	Cleavage		1
ami-miR-599-3p	BjuA042006	3.0	-1.0	1	22	970	991	GUUGUGUCAGUUUAUCAAACCC	:::::: ::.::.:::::.	GAAUUUGAUCAAUUGGCACAAU	Cleavage		1
ami-miR-599-3p	BjuO010482	3.0	-1.0	1	22	835	856	GUUGUGUCAGUUUAUCAAACCC	: ::::.:..::.::::::	GAAUGUGAUGAGUUGGCACAAC	Cleavage		1
aof-miR12160	BjuA014675	3.0	-1.0	1	22	246	267	UUUCCAGACAUCUUCGUCAAGC	:: :::.:: :::::::::	GACUGUCGAGGAAGUCUGGAAA	Translation		1
aof-miR399a	BjuB049020	3.0	-1.0	1	21	364	384	UGCCAAAGGAGAGUUGCCCUG	: :::.::::::: :::::	UUGAGCAGCUCUCCUCUGGCA	Cleavage		1
api-bantam	BjuB046419	3.0	-1.0	1	23	183	205	UGAGAUCAUUGUGAAAGCUAAUU	: :::::: :.:.:::::::.	UCUGAGCUUUGAUAGUGAUCUCG	Cleavage		1
api-miR-3031	BjuB037744	3.0	-1.0	1	23	343	365	UUGCUUUUUAACAAGUUUCACUA	::::::::..:::::::	GUCAUCAACUUGUUGGAAAGCAA	Cleavage		1
api-miR-3044	BjuA009096	3.0	-1.0	1	22	342	363	UGAAUUCUUAUGUGAGCUUUGC	::.: ::..:::.::::::::	UCAGAUCUUGCAUGAGAAUUCA	Cleavage		1
aqc-miR399	BjuB049020	3.0	-1.0	1	21	364	384	UGCCAAAGGAGAGUUGCCCUA	: : :::.::::::: :::::	UUGAGCAGCUCUCCUCUGGCA	Cleavage		1
aqc-miR477d	BjuA037531	3.0	-1.0	1	20	664	683	CUCUUCUUCAAAGGCUUCUA	:: :::.:::::::.:::	GAGCAGCUUUUGAAGGAGAU	Cleavage		1
aqc-miR477d	BjuB021273	3.0	-1.0	1	20	688	707	CUCUUCUUCAAAGGCUUCUA	:: :::.:::::::.:::	GAGCAGCUUUUGAAGGAGAU	Cleavage		2
asu-miR-81a	BjuB046419	3.0	-1.0	1	22	184	205	UGAGAUCAUUGUGAAAGCUAUU	:::::: :.:.:::::::.	CUGAGCUUUGAUAGUGAUCUCG	Cleavage		1
asu-miR-83-3p	BjuA025542	3.0	-1.0	1	22	619	640	UAGCACCAUUUAAAUUCAGCAU	: :::::: ::::::: ::::	CUUCUGAAUGUAAAUGGAGCUA	Cleavage		1
ata-miR5070-5p	BjuB011393	3.0	-1.0	1	21	317	337	UCUGACCCUUCUUAGUUCAAC	:::.:. .:::::::::::.	UUUGGAUGGAGAAGGGUCAGG	Cleavage		1
ath-miR399b	BjuB049020	3.0	-1.0	1	21	364	384	UGCCAAAGGAGAGUUGCCCUG	: :::.::::::: :::::	UUGAGCAGCUCUCCUCUGGCA	Cleavage		1
ath-miR399c-3p	BjuB049020	3.0	-1.0	1	21	364	384	UGCCAAAGGAGAGUUGCCCUG	: :::.::::::: :::::	UUGAGCAGCUCUCCUCUGGCA	Cleavage		1
ath-miR413	BjuA014686	3.0	-1.0	1	21	1045	1065	AUAGUUUCUCUUGUUCUGCAC	:::: :::::.::::: ::	CAGCAGCACAAGGGAAACAAU	Cleavage		1
ath-miR414	BjuB046236	3.0	-1.0	1	21	288	308	UCAUCUUCAUCAUCAUCGUCA	..: ::::::::::::::	CCGUGCGGAUGAUGAAGAUGA	Cleavage		1
atr-miR8551	BjuA043791	3.0	-1.0	1	24	889	912	AUGUUCUAGGUUAGCUCUUGGAUG	::. ::::::.::::::::	GAGGCAGUAGCUAAUCUAGAACAG	Cleavage		1
bbe-miR-10a-3p	BjuB042975	3.0	-1.0	1	21	906	926	CAAAUUCGUUUCUGCAGGUAU	::::::::::::: ::: :	GCACCUGCAGAAACGUAUUCG	Cleavage		1
bdi-miR166h-5p	BjuO002133	3.0	-1.0	1	21	27	47	GGUUUGUUGUCUGGCUCGGGG	:: : .::::::.::::::	UACCAAAUCAGACAGCAAACC	Cleavage		1
bdi-miR444a	BjuB007813	3.0	-1.0	1	21	1261	1281	UUGCUGCCUCAAGCUUGCUGC	: ::::: : ::.::::::::	GAAGCAACCGUGGGGCAGCAA	Cleavage		1
bdi-miR7717c-3p	BjuA006024	3.0	-1.0	1	24	618	641	UUAGUUGACUGAGAAAUAGACGGU	: ::::.:::::::::::: :..	UCGGUCUGUUUCUCAGUCAAGUGG	Cleavage		1
bdi-miR7727-5p	BjuB042043	3.0	-1.0	1	24	156	179	UGAUUAGUUUCAGUUGGUCUGGGC	.: :..: .:::::.:::::::	UGUCUGGUCUGCUGAAGCUAAUCA	Cleavage		1
bdi-miR7738-5p	BjuA041107	3.0	-1.0	1	21	371	391	AGAGUCGUUUGUCAAGCUCGG	:.::::::::..:. ::::::	CUGAGCUUGAUGAGAGACUCU	Cleavage		1
bdi-miR7739-3p	BjuA025127	3.0	-1.0	1	22	348	369	UUGAGUCUGAGAAGUAUUUCUG	: :::::.: ::::::.:::.	AACAAAUAUUCCUCAGAUUCAG	Cleavage		1
bdi-miR7739-3p	BjuB036793	3.0	-1.0	1	22	348	369	UUGAGUCUGAGAAGUAUUUCUG	: :::::.: ::::::.:::.	AACAAAUAUUCCUCAGAUUCAG	Cleavage		1
bdi-miR7740-5p	BjuA028313	3.0	-1.0	1	21	467	487	UUUGAACAACCUCGGUCUCAU	: ::.:.:.::::::::::.	UUAAGGCUGGGGUUGUUCAAG	Cleavage		1
bdo-miR-11	BjuB047102	3.0	-1.0	1	22	19	40	CAUCACAGUCUGAGUUCUUGCU	::: :::::::.: ::::::	UUCAACAACUCAGGCGGUGAUG	Cleavage		1
bfl-miR-10a-3p	BjuB042975	3.0	-1.0	1	21	906	926	CAAAUUCGUUUCUGCAGGUAU	::::::::::::: ::: :	GCACCUGCAGAAACGUAUUCG	Cleavage		1
bfl-miR-4892	BjuA041795	3.0	-1.0	1	23	290	312	UUAGGAUAGAAGCACAUUUUGGA	:. :.::: :::::::::: ::	ACUUAGAUGAGCUUCUAUCCCAA	Cleavage		1
bfl-miR-4892	BjuB015072	3.0	-1.0	1	23	275	297	UUAGGAUAGAAGCACAUUUUGGA	:. :.::: :::::::::: ::	ACUUAGAUGAGCUUCUAUCCCAA	Cleavage		1
bma-miR-2g-5p	BjuB020303	3.0	-1.0	1	21	30	50	AUAUCACAAACAAAAUUCUGG	:::: ::::::: ::.:::	AGAGAAGUUUGUUUUUGGUAU	Cleavage		1
bma-miR-5848	BjuB016810	3.0	-1.0	1	22	67	88	UAGGAUAGACAUGAACAUUUUG	::::: ::::::::: :::.	ACAAAUGCUCAUGUCUACCCUG	Cleavage		1
bma-miR-81	BjuB046419	3.0	-1.0	1	21	185	205	UGAGAUCAUUGUGAAAGCUAU	:::::: :.:.:::::::.	UGAGCUUUGAUAGUGAUCUCG	Cleavage		1
bma-miR-9537	BjuA031284	3.0	-1.0	1	22	663	684	UUUUCCUGUCUUCAUUUCCCUU	.: : :.:::.::::::::.:.	GAUGAAGAUGGAGACAGGAGAG	Cleavage		1
bmo-bantam-3p	BjuB046419	3.0	-1.0	1	23	183	205	UGAGAUCAUUGUGAAAGCUAAUU	: :::::: :.:.:::::::.	UCUGAGCUUUGAUAGUGAUCUCG	Cleavage		1
bmo-miR-3312	BjuB009816	3.0	-1.0	1	23	228	250	UCCUUUCUUGCUUCGCUUGCGUG	::. ::::::.::..::::	GGGUCAGACGAAGCGAGGGAGGA	Cleavage		1
bmo-miR-3414-3p	BjuA008307	3.0	-1.0	1	25	246	270	UGAUUUUUUGUUCGAUGUCAACCUA	::: :::.::: ::::.:.:::::	AAGGAUGAUAUCAAACAGAGAAUCA	Cleavage		1
bmo-miR-3414-3p	BjuB042879	3.0	-1.0	1	25	246	270	UGAUUUUUUGUUCGAUGUCAACCUA	:: :::.::: ::::.:.:::::	ACGGAUGAUAUCAAACAGAGAAUCA	Cleavage		1
bra-miR5716	BjuB021273	3.0	-1.0	1	21	443	463	UUGGAUAAUUGAAGAUAUAAA	:::: :::.:::::::.:	GAUAUACAUUCGAUUAUCCGA	Cleavage		1
bra-miR9565-3p	BjuO002525	3.0	-1.0	1	21	1307	1327	CUGAAGCUAGUGAAAGAGAGA	:::: :.:::::.:::::	GUGCUCUGUUACUAGUUUCAG	Cleavage		1
bra-miR9565-5p	BjuA037531	3.0	-1.0	1	21	647	667	UCUCGUUCUCUCGUUUCAGCU	:::: .:.::::::::::::	AGCUUGAGCGAGAGAACGAGC	Cleavage		1
bta-miR-1179	BjuB023599	3.0	-1.0	1	21	658	678	AAGCAUUCUUUCAUUGGUUGG	:.. ::::.:.::::::::	AGAGUAAAUGGAGGAAUGCUU	Cleavage		1
bta-miR-12006	BjuA044741	3.0	-1.0	1	21	1306	1326	UGCUGAAACUCUGUUCAACCC	::::::::::::::::	UUGAGGAACAGAGUUUCAGCA	Cleavage		1
bta-miR-12006	BjuB009816	3.0	-1.0	1	21	289	309	UGCUGAAACUCUGUUCAACCC	::::::::::::::::	UUGAGGAACAGAGUUUCAGCA	Cleavage		1
bta-miR-1256	BjuB026462	3.0	-1.0	1	22	531	552	AGGCAUUGACUUCUCUCUAGAU	:.: :::::::::::.::	UGAUGGUAAGAAGUCAAUGUCU	Cleavage		1
bta-miR-190b	BjuB037545	3.0	-1.0	1	21	473	493	UGAUAUGUUUGAUAUUGGGUU	:::::.::::.:.:.:::	CUACCAAUGUCAAGCGUGUCA	Cleavage		1
bta-miR-223	BjuB041251	3.0	-1.0	1	22	954	975	UGUCAGUUUGUCAAAUACCCCA	: ::::::.::::::.::	GGCCGAAUUUGAUAAACUGGCA	Cleavage		1
bta-miR-2285y	BjuA047038	3.0	-1.0	1	21	407	427	AAAACCCAAACAAACUUUUUU	:.:::. ::::::::: ::::	AGAAAGCUUUGUUUGGUUUUU	Cleavage		1
bta-miR-2325c	BjuB045319	3.0	-1.0	1	20	1201	1220	GGUUGUUUUUUUUCUUUUUC	:::::. :.::::::::.:.	GAAAAGCAGAAAAAACAGCU	Cleavage		1
bta-miR-2386	BjuA014675	3.0	-1.0	1	20	702	721	UGUUUGGUUUUUCGUUUUCC	::::::::::.::.::. :	AGAAAACGAAAGACUAAGGA	Cleavage		1
bta-miR-2410	BjuB042240	3.0	-1.0	1	22	255	276	CUGAGCUGAGGAGGACCUGUGA	:: : :.::.:::::::::	GACCAUGACUUCUUCAGCUCAG	Cleavage		1
bta-miR-2422	BjuB029839	3.0	-1.0	1	22	332	353	UUGAGGGGACUGAGGUGCGGAG	:.:::::::.:::::::	ACCAUCGCCUCAGUUCCCUCAA	Cleavage		1
bta-miR-2479	BjuB020302	3.0	-1.0	1	20	594	613	AGUUUGUAUUGUUUCUUUUG	..::.:::...::.::::::	UGAAGGAAGUGAUGCAAACU	Cleavage		1
bta-miR-2479	BjuA016969	3.0	-1.0	1	20	189	208	AGUUUGUAUUGUUUCUUUUG	..::.:::...::.::::::	UGAAGGAAGUGAUGCAAACU	Cleavage		1
bta-miR-2479	BjuA047038	3.0	-1.0	1	20	459	478	AGUUUGUAUUGUUUCUUUUG	..::.:::.:.::.:.::::	UGAAGGAAGCGAUGCGAACU	Cleavage		1
bta-miR-2479	BjuA042006	3.0	-1.0	1	20	573	592	AGUUUGUAUUGUUUCUUUUG	..::.:::...::.::::::	UGAAGGAAGUGAUGCAAACU	Cleavage		1
bta-miR-2479	BjuB026592	3.0	-1.0	1	20	263	282	AGUUUGUAUUGUUUCUUUUG	..::.:::...::.::::::	UGAAGGAAGUGAUGCAAACU	Cleavage		1
bta-miR-27a-5p	BjuA035384	3.0	-1.0	1	22	141	162	AGGGCUUAGCUGCUUGUGAGCA	:.:::..::.: :::::::::	GGUUCAUGAGUACCUAAGCCCU	Translation		1
bta-miR-27a-5p	BjuA035385	3.0	-1.0	1	22	141	162	AGGGCUUAGCUGCUUGUGAGCA	:.:::..::.: :::::::::	GGUUCAUGAGUACCUAAGCCCU	Translation		1
bta-miR-320a	BjuB042069	3.0	-1.0	1	22	509	530	AAAAGCUGGGUUGAGAGGGCGA	: ::::::::.::::::: :	CCACCCUCUCAGCCCAGCUCUC	Cleavage		1
bta-miR-320b	BjuO010199	3.0	-1.0	1	20	511	530	AGCUGGGUUGAGAGGGUGGU	:::::.::::: .:.:::::	ACCACUCUCUCUGCUCAGCU	Cleavage		1
bta-miR-320b	BjuB015428	3.0	-1.0	1	20	538	557	AGCUGGGUUGAGAGGGUGGU	:::::.::::: .:.:::::	ACCACUCUCUCUGCUCAGCU	Cleavage		1
bta-miR-320b	BjuB033496	3.0	-1.0	1	20	511	530	AGCUGGGUUGAGAGGGUGGU	:::::.::::: .:.:::::	ACCACUCUCUCUGCUCAGCU	Cleavage		1
bta-miR-451	BjuB045319	3.0	-1.0	1	23	292	314	AAACCGUUACCAUUACUGAGUUU	.:. ::.::..::::...:::::	GAGAUCGGUGGUGGUGGUGGUUU	Cleavage		1
bta-miR-599	BjuA042006	3.0	-1.0	1	20	972	991	GUUGUGUCAGUUUAUCAAAC	:::::: ::.::.:::::.	AUUUGAUCAAUUGGCACAAU	Cleavage		1
bta-miR-599	BjuO010482	3.0	-1.0	1	20	837	856	GUUGUGUCAGUUUAUCAAAC	: ::::.:..::.::::::	AUGUGAUGAGUUGGCACAAC	Cleavage		1
bta-miR-6528	BjuB041251	3.0	-1.0	1	20	579	598	AGAGGGAAGAGGGAAGGAGG	:::::.:.:::::.::.:	GAUCCUUUCUUCUUCUCUUU	Cleavage		1
bta-miR-764	BjuA033921	3.0	-1.0	1	19	1146	1164	GGUGCUCACUCGUCCUUCU	:::::::::::::.:::	AGAAGGACGAGUGGGCAAU	Cleavage		1
cas-miR319b	BjuB008568	3.0	-1.0	1	21	144	164	AGAGCUUUCUUCGGUCCACUC	.::::::::..::::: :.:	UGGUGGACCGGGGAAAGAUUU	Cleavage		1
cbn-miR-90	BjuB047102	3.0	-1.0	1	22	561	582	UGAUAUGUUGUUUGAAUGCCCC	: :: :::::::::::::	GCCGAAUCAAAACAACAUAUCA	Cleavage		1
cbr-miR-2224	BjuB007813	3.0	-1.0	1	21	739	759	UUGAGGUAAUCUUUGGUUUUG	::. ::::.::.::.::::::	CAGCACCAGAGGUUGCCUCAA	Cleavage		1
cbr-miR-61	BjuA025558	3.0	-1.0	1	23	580	602	UGACUAGAACCUUGACUCUGCUC	::::. :::::::::::::.	AUGCAGGUUCAAGGUUCUAGUUU	Cleavage		1
cbr-miR-61	BjuA025542	3.0	-1.0	1	23	595	617	UGACUAGAACCUUGACUCUGCUC	::::. :::::::::::::.	AUGCAGGUUCAAGGUUCUAGUUU	Cleavage		1
cbr-miR-90a	BjuB047102	3.0	-1.0	1	22	561	582	UGAUAUGUUGUUUGAAUGCCCC	: :: :::::::::::::	GCCGAAUCAAAACAACAUAUCA	Cleavage		1
cca-miR6103-5p	BjuO010482	3.0	-1.0	1	21	983	1003	UGUCUAAGACAACUCCUUGGA	::::::::: :::.::::	AGGAAGGAGUUGACUUGGACA	Cleavage		1
cca-miR6108d	BjuO010352	3.0	-1.0	1	24	548	571	AUAAGGAGAGUUAAGCUGAGAAGC	: ::::::: ::::::::::.:	CCCUCUCAGCACAACUCUCCUUGU	Cleavage		1
cel-lsy-6-3p	BjuB041251	3.0	-1.0	1	22	1171	1192	UUUUGUAUGAGACGCAUUUCGA	: ::.: .::.:::::::::.	ACAAAGUUUGUUUCAUACAAAG	Cleavage		1
cel-miR-264	BjuA034470	3.0	-1.0	1	20	160	179	GGCGGGUGGUUGUUGUUAUG	:::::::::::.::.: .:	AAUAACAACAACUACUCUUC	Cleavage		1
cel-miR-264	BjuA026652	3.0	-1.0	1	20	160	179	GGCGGGUGGUUGUUGUUAUG	:::::::::::.::.: .:	AAUAACAACAACUACUCUUC	Cleavage		1
cel-miR-4812-5p	BjuA012644	3.0	-1.0	1	22	1012	1033	AAGAGCGCUUGUAGUGAGUUGU	:..:: :::::::::.:.::	GGAGUUCUCUACAAGCGUUUUU	Cleavage		1
cel-miR-8209-3p	BjuA015229	3.0	-1.0	1	22	1174	1195	UCUUCUUCUCCCUUCGUUUCCC	: ::.. :::::::::::::	AGAAAGUACAGGGAGAAGAAGA	Cleavage		1
cel-miR-8209-3p	BjuO000631	3.0	-1.0	1	22	199	220	UCUUCUUCUCCCUUCGUUUCCC	: ::.. :::::::::::::	AGAAAGUACAGGGAGAAGAAGA	Cleavage		1
cel-miR-90-3p	BjuB047102	3.0	-1.0	1	23	560	582	UGAUAUGUUGUUUGAAUGCCCCU	:: : :: :::::::::::::	AGCCGAAUCAAAACAACAUAUCA	Cleavage		1
cfa-miR-1843	BjuB049020	3.0	-1.0	1	22	123	143	ACUGGAGGUCUCUGUCUGGCUU	::::: :::::.:::.:::	AUCCCAGA-AGAGAUCUCUAGU	Cleavage		1
cfa-miR-190b	BjuB037545	3.0	-1.0	1	21	473	493	UGAUAUGUUUGAUAUUGGGUU	:::::.::::.:.:.:::	CUACCAAUGUCAAGCGUGUCA	Cleavage		1
cfa-miR-223	BjuB041251	3.0	-1.0	1	21	955	975	UGUCAGUUUGUCAAAUACCCC	: ::::::.::::::.::	GCCGAAUUUGAUAAACUGGCA	Cleavage		1
cfa-miR-320	BjuB042069	3.0	-1.0	1	22	509	530	AAAAGCUGGGUUGAGAGGGCGA	: ::::::::.::::::: :	CCACCCUCUCAGCCCAGCUCUC	Cleavage		1
cfa-miR-451	BjuB045319	3.0	-1.0	1	22	293	314	AAACCGUUACCAUUACUGAGUU	:. ::.::..::::...:::::	AGAUCGGUGGUGGUGGUGGUUU	Cleavage		1
cfa-miR-599	BjuA042006	3.0	-1.0	1	20	972	991	GUUGUGUCAGUUUAUCAAAC	:::::: ::.::.:::::.	AUUUGAUCAAUUGGCACAAU	Cleavage		1
cfa-miR-599	BjuO010482	3.0	-1.0	1	20	837	856	GUUGUGUCAGUUUAUCAAAC	: ::::.:..::.::::::	AUGUGAUGAGUUGGCACAAC	Cleavage		1
cfa-miR-8824	BjuA018972	3.0	-1.0	1	22	510	531	GUUUCCAUCUCCACCCCCGGCA	:: ::: ::::.::::::.::	UGGCGGUAGUGGGGAUGGAGAC	Cleavage		1
cfa-miR-8843	BjuB028919	3.0	-1.0	1	25	869	893	UUGUUUUUUUCUCUCGCCCCGCCUG	:::::::::.:::.:::	CUGUUUUGGCGAGAGAGAAAGACAU	Cleavage		1
cfa-miR-8861	BjuA025558	3.0	-1.0	1	22	376	397	UUAGUGUCUGCUGCCCUUGCUG	:: ::. ::::::::::..::.	CAACAGAGGCAGCAGACGUUAG	Cleavage		1
cfa-miR-8861	BjuA025542	3.0	-1.0	1	22	415	436	UUAGUGUCUGCUGCCCUUGCUG	::. ::::::::::..::.	AGUCAGAGGCAGCAGACGUUAG	Cleavage		1
cgr-miR-130a-5p	BjuB016538	3.0	-1.0	1	22	902	923	GCUCUUUUCACAUUGUGCUACU	:: ::: :::::::::::.	CAGAGGACACUGUGAAAAGAGU	Cleavage		1
cgr-miR-130a-5p	BjuA010437	3.0	-1.0	1	22	884	905	GCUCUUUUCACAUUGUGCUACU	:: ::: :::::::::::.	CAGAGGACACUGUGAAAAGAGU	Cleavage		1
cgr-miR-149-3p	BjuB033496	3.0	-1.0	1	22	236	257	GAGGGAGGGACGGGGGCGGUGC	:.::::: ::::.::::: ::	CCGCCGCCGCCGUUCCUCCGUC	Cleavage		1
cgr-miR-190b	BjuB037545	3.0	-1.0	1	22	472	493	UGAUAUGUUUGAUAUUGGGUUG	:::::.::::.:.:.:::	CCUACCAAUGUCAAGCGUGUCA	Cleavage		1
cgr-miR-27a-5p	BjuA035384	3.0	-1.0	1	22	141	162	AGGGCUUAGCUGCUUGUGAGCA	:.:::..::.: :::::::::	GGUUCAUGAGUACCUAAGCCCU	Translation		1
cgr-miR-27a-5p	BjuA035385	3.0	-1.0	1	22	141	162	AGGGCUUAGCUGCUUGUGAGCA	:.:::..::.: :::::::::	GGUUCAUGAGUACCUAAGCCCU	Translation		1
cgr-miR-320a	BjuB042069	3.0	-1.0	1	22	509	530	AAAAGCUGGGUUGAGAGGGCGA	: ::::::::.::::::: :	CCACCCUCUCAGCCCAGCUCUC	Cleavage		1
cgr-miR-374-3p	BjuB025396	3.0	-1.0	1	22	279	300	CUUAUCAGGUUGUAUUAUCAUU	:: :::..:.:::::::.:..:	AACGAUGGUGCAACCUGGUGGG	Cleavage		1
cgr-miR-451a	BjuB045319	3.0	-1.0	1	22	293	314	AAACCGUUACCAUUACUGAGUU	:. ::.::..::::...:::::	AGAUCGGUGGUGGUGGUGGUUU	Cleavage		1
chi-miR-130a-5p	BjuA010437	3.0	-1.0	1	22	884	905	GCUCUUUUCACAUUGUGCUACU	:: ::: :::::::::::.	CAGAGGACACUGUGAAAAGAGU	Cleavage		1
chi-miR-130a-5p	BjuB016538	3.0	-1.0	1	22	902	923	GCUCUUUUCACAUUGUGCUACU	:: ::: :::::::::::.	CAGAGGACACUGUGAAAAGAGU	Cleavage		1
chi-miR-190b	BjuB037545	3.0	-1.0	1	22	472	493	UGAUAUGUUUGAUAUUGGGUUG	:::::.::::.:.:.:::	CCUACCAAUGUCAAGCGUGUCA	Cleavage		1
chi-miR-223-3p	BjuB041251	3.0	-1.0	1	22	954	975	UGUCAGUUUGUCAAAUACCCCA	: ::::::.::::::.::	GGCCGAAUUUGAUAAACUGGCA	Cleavage		1
chi-miR-27a-5p	BjuA035384	3.0	-1.0	1	22	141	162	AGGGCUUAGCUGCUUGUGAGCA	:.:::..::.: :::::::::	GGUUCAUGAGUACCUAAGCCCU	Translation		1
chi-miR-27a-5p	BjuA035385	3.0	-1.0	1	22	141	162	AGGGCUUAGCUGCUUGUGAGCA	:.:::..::.: :::::::::	GGUUCAUGAGUACCUAAGCCCU	Translation		1
chi-miR-320-3p	BjuB042069	3.0	-1.0	1	22	509	530	AAAAGCUGGGUUGAGAGGGCGA	: ::::::::.::::::: :	CCACCCUCUCAGCCCAGCUCUC	Cleavage		1
chi-miR-374b-3p	BjuB025396	3.0	-1.0	1	22	279	300	CUUAUCAGGUUGUAUUAUCAUU	:: :::..:.:::::::.:..:	AACGAUGGUGCAACCUGGUGGG	Cleavage		1
chi-miR-451-5p	BjuB045319	3.0	-1.0	1	19	296	314	AAACCGUUACCAUUACUGA	::.::..::::...:::::	UCGGUGGUGGUGGUGGUUU	Cleavage		1
chi-miR-877-3p	BjuA044741	3.0	-1.0	1	22	251	272	UCCUCUUCUCCCUCCUCCCAGG	: ::::::: .::::::::	GAGGUGAGGAGGCGGAAGAGGA	Translation		1
cin-miR-4006a-1-3p	BjuA018344	3.0	-1.0	1	20	614	633	GUCAUUAUUUUCAUGCUUCA	:::: ::::.:::..:::.	GGAAGGAUGAGAAUGGUGAU	Cleavage		2
cin-miR-4006g-3p	BjuB038400	3.0	-1.0	1	20	662	681	UUUCCUUUCCACAAUGUUCG	::: : ::::::.:::::.	AGAAGACUGUGGAGAGGAAG	Cleavage		1
cin-miR-4059-5p	BjuB047102	3.0	-1.0	1	20	723	742	UAGCAGCAAAGACAGUAUUG	::::: :: .::::::::::	CAAUAGUGGUUUUGCUGCUA	Cleavage		1
cin-miR-4059-5p	BjuA021448	3.0	-1.0	1	20	705	724	UAGCAGCAAAGACAGUAUUG	.:::: :: .::::::::::	UAAUAGUGGUUUUGCUGCUA	Cleavage		1
cin-miR-4101-3p	BjuA044074	3.0	-1.0	1	19	48	66	UAGGUUGUUGUAUAUGUGG	: ::::::::::.:::: :	CGACAUAUACAAUAACCAA	Cleavage		1
cin-miR-4101-3p	BjuO009504	3.0	-1.0	1	19	48	66	UAGGUUGUUGUAUAUGUGG	: ::::::::::.:::: :	CGACAUAUACAAUAACCAA	Cleavage		1
cin-miR-4111-3p	BjuA009096	3.0	-1.0	1	19	86	104	AUUUGAUUAUUUUGUGGGU	:::::::::::.:::: :	ACCCACAAAAUGAUCAUAA	Cleavage		1
cin-miR-4121-3p	BjuO010352	3.0	-1.0	1	19	49	67	GUGUUGGAGUUGGGUUUGU	: :::::::::::.::.:	UCCAACCCAACUCCGACGC	Cleavage		1
cin-miR-4162-5p	BjuA043003	3.0	-1.0	1	23	648	670	CUGUUGAUUCUCUUUUCUUGAUU	.:::::::: :::::::: .:::	GAUCAAGAACAGAGAAUCUGCAG	Cleavage		1
cin-miR-4162-5p	BjuO010366	3.0	-1.0	1	23	651	673	CUGUUGAUUCUCUUUUCUUGAUU	.:::::::: :::::::: .:::	GAUCAAGAACAGAGAAUCUGCAG	Cleavage		1
cin-miR-4162-5p	BjuB049020	3.0	-1.0	1	23	597	619	CUGUUGAUUCUCUUUUCUUGAUU	.:::::::: :::::::: .:::	GAUCAAGAACAGAGAAUCUGCAG	Cleavage		1
cin-miR-4186-5p	BjuA026586	3.0	-1.0	1	20	426	445	CUAGAUGAGGCAAGAGUGAG	:::.::::::: .::::.:	GUCAUUCUUGCCAUAUCUGG	Cleavage		1
cin-miR-5596a-3p	BjuA037531	3.0	-1.0	1	21	73	93	UAGGGUGGGGGAAGAUGGGAC	: :.:.:::::.:::::: ::	GCCUCGUCUUCUCCCACCGUA	Cleavage		1
cin-miR-5596b-3p	BjuA037531	3.0	-1.0	1	22	71	92	AUGGUGGGGGAAGAUGGGACAC	: :.:.:::::.::::::.:	CCGCCUCGUCUUCUCCCACCGU	Cleavage		1
cja-miR-190b	BjuB037545	3.0	-1.0	1	22	472	493	UGAUAUGUUUGAUAUUGGGUUG	:::::.::::.:.:.:::	CCUACCAAUGUCAAGCGUGUCA	Cleavage		1
cja-miR-223	BjuB041251	3.0	-1.0	1	22	954	975	UGUCAGUUUGUCAAAUACCCCA	: ::::::.::::::.::	GGCCGAAUUUGAUAAACUGGCA	Cleavage		1
cja-miR-320	BjuB042069	3.0	-1.0	1	20	511	530	AAAAGCUGGGUUGAGAGGGC	::::::::.::::::: :	ACCCUCUCAGCCCAGCUCUC	Cleavage		1
cja-miR-451	BjuB045319	3.0	-1.0	1	23	292	314	AAACCGUUACCAUUACUGAGUUU	.:. ::.::..::::...:::::	GAGAUCGGUGGUGGUGGUGGUUU	Cleavage		1
cja-miR-548q	BjuB038543	3.0	-1.0	1	22	153	174	AAAACUGUAAUUACUUUUGUAC	::::: ::::: .::::::	CGUCAAAAUUAAUUCUAGUUUU	Cleavage		1
cja-miR-887-3p	BjuA016969	3.0	-1.0	1	23	251	273	GUGAACGGGCGCCAUCCCGAGGC	:.: :: :::::.: ::::::::	GUCACGAGAUGGUGGCCGUUCAC	Cleavage		1
cja-miR-9970	BjuA025542	3.0	-1.0	1	21	611	630	UGCAUUCAGAAGUAGAACUGA	.:::: :.::::::::::.:	CUAGUU-UGCUUCUGAAUGUA	Cleavage		1
cli-miR-223-3p	BjuB041251	3.0	-1.0	1	22	954	975	UGUCAGUUUGUCAAAUACCCCA	: ::::::.::::::.::	GGCCGAAUUUGAUAAACUGGCA	Cleavage		1
cli-miR-599-3p	BjuB041251	3.0	-1.0	1	22	957	978	UUGUGUCAGUAUAUCAAACUCA	:: ::::::: ::::.:::::	CGAAUUUGAUAAACUGGCACAA	Translation		1
cme-miR399b	BjuB049020	3.0	-1.0	1	21	364	384	UGCCAAAGGAGAGUUGCCCUA	: : :::.::::::: :::::	UUGAGCAGCUCUCCUCUGGCA	Cleavage		1
cme-miR399d	BjuB049020	3.0	-1.0	1	21	364	384	UGCCAAAGGAGAGUUGCCCUU	: :::.::::::: :::::	UUGAGCAGCUCUCCUCUGGCA	Cleavage		1
cme-miR399e	BjuB049020	3.0	-1.0	1	21	364	384	UGCCAAAGGAGAGUUGCCCUU	: :::.::::::: :::::	UUGAGCAGCUCUCCUCUGGCA	Cleavage		1
cpi-miR-130a-5p	BjuB016538	3.0	-1.0	1	22	902	923	GCUCUUUUCACAUUGUGCUACU	:: ::: :::::::::::.	CAGAGGACACUGUGAAAAGAGU	Cleavage		1
cpi-miR-130a-5p	BjuA010437	3.0	-1.0	1	22	884	905	GCUCUUUUCACAUUGUGCUACU	:: ::: :::::::::::.	CAGAGGACACUGUGAAAAGAGU	Cleavage		1
cpi-miR-223-3p	BjuB041251	3.0	-1.0	1	22	954	975	UGUCAGUUUGUCAAAUACCCCA	: ::::::.::::::.::	GGCCGAAUUUGAUAAACUGGCA	Cleavage		1
cpi-miR-451-5p	BjuB045319	3.0	-1.0	1	22	293	314	AAACCGUUACCAUUACUGACUU	:. ::.::..::::...:::::	AGAUCGGUGGUGGUGGUGGUUU	Cleavage		1
cpi-miR-599-3p	BjuA042006	3.0	-1.0	1	22	970	991	GUUGUGUCAGUUUAUCAAACCC	:::::: ::.::.:::::.	GAAUUUGAUCAAUUGGCACAAU	Cleavage		1
cpi-miR-599-3p	BjuO010482	3.0	-1.0	1	22	835	856	GUUGUGUCAGUUUAUCAAACCC	: ::::.:..::.::::::	GAAUGUGAUGAGUUGGCACAAC	Cleavage		1
cpo-miR-130a-5p	BjuA010437	3.0	-1.0	1	22	884	905	GCUCUUUUCACAUUGUGCUACU	:: ::: :::::::::::.	CAGAGGACACUGUGAAAAGAGU	Cleavage		1
cpo-miR-130a-5p	BjuB016538	3.0	-1.0	1	22	902	923	GCUCUUUUCACAUUGUGCUACU	:: ::: :::::::::::.	CAGAGGACACUGUGAAAAGAGU	Cleavage		1
cpo-miR-190b-5p	BjuB037545	3.0	-1.0	1	22	472	493	UGAUAUGUUUGAUAUUGGGUUG	:::::.::::.:.:.:::	CCUACCAAUGUCAAGCGUGUCA	Cleavage		1
cpo-miR-223-3p	BjuB041251	3.0	-1.0	1	23	953	975	UGUCAGUUUGUCAAAUACCCCAA	: ::::::.::::::.::	AGGCCGAAUUUGAUAAACUGGCA	Cleavage		1
cpo-miR-27a-5p	BjuA035384	3.0	-1.0	1	22	141	162	AGGGCUUAGCUGCUUGUGAGCA	:.:::..::.: :::::::::	GGUUCAUGAGUACCUAAGCCCU	Translation		1
cpo-miR-27a-5p	BjuA035385	3.0	-1.0	1	22	141	162	AGGGCUUAGCUGCUUGUGAGCA	:.:::..::.: :::::::::	GGUUCAUGAGUACCUAAGCCCU	Translation		1
cpo-miR-451-5p	BjuB045319	3.0	-1.0	1	23	292	314	AAACCGUUACCAUUACUGAGUUU	.:. ::.::..::::...:::::	GAGAUCGGUGGUGGUGGUGGUUU	Cleavage		1
cqu-miR-11-3p	BjuB047102	3.0	-1.0	1	22	19	40	CAUCACAGUCUGAGUUCUUGCU	::: :::::::.: ::::::	UUCAACAACUCAGGCGGUGAUG	Cleavage		1
crm-miR-90	BjuB047102	3.0	-1.0	1	23	560	582	UGAUAUGUUGUUUGAAUGCCCCU	:: : :: :::::::::::::	AGCCGAAUCAAAACAACAUAUCA	Cleavage		1
csi-miR166i-3p	BjuO002525	3.0	-1.0	1	21	449	469	UCUUGGACCAGGCUUCAUUCC	.::::.:..:::::..:::	UUGAUGAGGUUUGGUCUGAGA	Cleavage		1
csi-miR166k-3p	BjuO002525	3.0	-1.0	1	21	449	469	UCUUGGACCAGGCUUCAUUCC	.::::.:..:::::..:::	UUGAUGAGGUUUGGUCUGAGA	Cleavage		1
csi-miR3951b-3p	BjuO010482	3.0	-1.0	1	22	743	764	UUUCUCUUAUCUUUUAUCUGUG	::..:::: :.:::.:::::.:	CAUGGAUACAGGAUGAGAGAGA	Cleavage		1
csi-miR399b-3p	BjuB049020	3.0	-1.0	1	21	364	384	UGCCAAAGGAGAGUUGCCCUA	: : :::.::::::: :::::	UUGAGCAGCUCUCCUCUGGCA	Cleavage		1
csi-miR399d-3p	BjuB049020	3.0	-1.0	1	21	364	384	UGCCAAAGGAGAGUUGCCCUG	: :::.::::::: :::::	UUGAGCAGCUCUCCUCUGGCA	Cleavage		1
cte-miR-1175-5p	BjuA017316	3.0	-1.0	1	22	49	70	AGUGGAGAGAGUUUUAUCUCAU	::: .::::::::::.::	CCUAGAGGAAACUCUCUCUACA	Cleavage		1
cte-miR-1175-5p	BjuB042043	3.0	-1.0	1	22	49	70	AGUGGAGAGAGUUUUAUCUCAU	::: ::::::::::..::	CCCAGAGAAAACUCUCUUUACA	Cleavage		1
cte-miR-263	BjuB037545	3.0	-1.0	1	22	465	486	CUUGGCACUGGUAGAAUUCACU	::::: :::::: ::.::::	UAUGAAUCCUACCAAUGUCAAG	Cleavage		1
cte-miR-2698	BjuB016810	3.0	-1.0	1	24	222	245	UGAGCUUCUCUUCCAUGACUGUGC	:::::::.:::.::.:.:	ACCCUAUCAUGGAGGAGGAGUUUA	Cleavage		1
dan-miR-11	BjuB047102	3.0	-1.0	1	21	20	40	CAUCACAGUCUGAGUUCUUGC	::: :::::::.: ::::::	UCAACAACUCAGGCGGUGAUG	Cleavage		1
der-miR-11	BjuB047102	3.0	-1.0	1	21	20	40	CAUCACAGUCUGAGUUCUUGC	::: :::::::.: ::::::	UCAACAACUCAGGCGGUGAUG	Cleavage		1
der-miR-977-3p	BjuB039707	3.0	-1.0	1	21	482	502	UGAGAUAAUUCACGUUGUCUA	.:::::::::: ::::::	ACCGCAACGUGAAUCAUCUCA	Cleavage		1
der-miR-991-5p	BjuB028919	3.0	-1.0	1	22	762	783	UUUCCCCACUCCUUGCUUUAGU	.: :::::::::::::.:	UUCUGAUCAAGGAGUGGGGAGA	Cleavage		1
dgr-miR-11	BjuB047102	3.0	-1.0	1	21	20	40	CAUCACAGUCUGAGUUCUUGC	::: :::::::.: ::::::	UCAACAACUCAGGCGGUGAUG	Cleavage		1
dme-miR-1016-3p	BjuA025064	3.0	-1.0	1	21	273	293	UUCACCUCUCUCCAUACUUAG	: :.::.:::::::.: ::::	CGAGGUGUGGAGAGGGAUGAA	Cleavage		1
dme-miR-11-3p	BjuB047102	3.0	-1.0	1	21	20	40	CAUCACAGUCUGAGUUCUUGC	::: :::::::.: ::::::	UCAACAACUCAGGCGGUGAUG	Cleavage		1
dme-miR-3645-5p	BjuB042043	3.0	-1.0	1	21	330	350	GUGAGUGCAGGCUGUUUAUUG	..::::::::::: :::::.	UGAUAAACAGCCUACACUCGG	Cleavage		1
dme-miR-4940-3p	BjuB002172	3.0	-1.0	1	22	543	564	AACAAGAUUUGUUUCGGCCGCC	: ::::.: :::::::: ::::	GUCGGCUGUAACAAAUCAUGUU	Cleavage		1
dme-miR-4945-5p	BjuB040834	3.0	-1.0	1	21	403	423	UUUUCUCUUCUUUUUGUUGUU	: :.::.:.:.::::::.::.	ACCGACGAGAGGAAGAGGAAG	Cleavage		1
dme-miR-4945-5p	BjuB005843	3.0	-1.0	1	21	142	162	UUUUCUCUUCUUUUUGUUGUU	:.:..:.:.:::::::::.	GUCGAUGAGAGGAAGAGAAAG	Cleavage		1
dme-miR-4975-5p	BjuB020302	3.0	-1.0	1	21	13	33	UUUACUUGGGUUUUCUGUUCA	.:..::.::.::.::::::	GAGAUGGAGAAUCCGAGUAAA	Cleavage		1
dme-miR-9374-3p	BjuA044074	3.0	-1.0	1	22	31	52	AGUCGGGUACAUAUUGCACAAG	: :::::::::::::::	UACUUCCAAUAUGUACCCGACA	Cleavage		1
dme-miR-9374-3p	BjuO009504	3.0	-1.0	1	22	31	52	AGUCGGGUACAUAUUGCACAAG	: :::::::::::::::	UACUUCCAAUAUGUACCCGACA	Cleavage		1
dmo-miR-11	BjuB047102	3.0	-1.0	1	21	20	40	CAUCACAGUCUGAGUUCUUGC	::: :::::::.: ::::::	UCAACAACUCAGGCGGUGAUG	Cleavage		1
dno-miR-130a-5p	BjuA010437	3.0	-1.0	1	22	884	905	GCUCUUUUCACAUUGUGCUACU	:: ::: :::::::::::.	CAGAGGACACUGUGAAAAGAGU	Cleavage		1
dno-miR-130a-5p	BjuB016538	3.0	-1.0	1	22	902	923	GCUCUUUUCACAUUGUGCUACU	:: ::: :::::::::::.	CAGAGGACACUGUGAAAAGAGU	Cleavage		1
dno-miR-190b-5p	BjuB037545	3.0	-1.0	1	22	472	493	UGAUAUGUUUGAUAUUGGGUUG	:::::.::::.:.:.:::	CCUACCAAUGUCAAGCGUGUCA	Cleavage		1
dno-miR-197-3p	BjuA018972	3.0	-1.0	1	22	1046	1067	UUCACCACCUUCUCCACUCAGC	::::::::: ::::::.:	GUCCAGUGGAGAAAGUGGUGGA	Cleavage		1
dno-miR-223-3p	BjuB041251	3.0	-1.0	1	23	953	975	UGUCAGUUUGUCAAAUACCCCAA	: ::::::.::::::.::	AGGCCGAAUUUGAUAAACUGGCA	Cleavage		1
dno-miR-27a-5p	BjuA035384	3.0	-1.0	1	22	141	162	AGGGCUUAGCUGCUUGUGAGCA	:.:::..::.: :::::::::	GGUUCAUGAGUACCUAAGCCCU	Translation		1
dno-miR-27a-5p	BjuA035385	3.0	-1.0	1	22	141	162	AGGGCUUAGCUGCUUGUGAGCA	:.:::..::.: :::::::::	GGUUCAUGAGUACCUAAGCCCU	Translation		1
dno-miR-451-5p	BjuB045319	3.0	-1.0	1	23	292	314	AAACCGUUACCAUUACUGAGUUU	.:. ::.::..::::...:::::	GAGAUCGGUGGUGGUGGUGGUUU	Cleavage		1
dno-miR-506-3p	BjuB038400	3.0	-1.0	1	23	4	26	UUAACCGCACCCUUCUGAGUAGA	: ::::::.:::::. :::.:	GAUUCUCAGAGGGGUGUUGUUGA	Cleavage		1
dpe-miR-11	BjuB047102	3.0	-1.0	1	21	20	40	CAUCACAGUCUGAGUUCUUGC	::: :::::::.: ::::::	UCAACAACUCAGGCGGUGAUG	Cleavage		1
dps-miR-11	BjuB047102	3.0	-1.0	1	21	20	40	CAUCACAGUCUGAGUUCUUGC	::: :::::::.: ::::::	UCAACAACUCAGGCGGUGAUG	Cleavage		1
dps-miR-2513b	BjuB036793	3.0	-1.0	1	22	1062	1083	UAUGGUCUGAAGUUGCUUUACA	::::::.::::: ::.::.	UCGAAAGCAGCUUCAAACUAUG	Cleavage		1
dps-miR-2515	BjuO002525	3.0	-1.0	1	21	88	108	UGAUGAGUGUUUUCCCAAUUU	::::::::.::: :::::	UCAUUGGGAAGACAAUCAUCC	Cleavage		1
dps-miR-2530	BjuO010482	3.0	-1.0	1	23	354	376	UAUUUCUGGAAGUUACAGUGGGC	.::: :.::::..::::::	AAUGGCUGAAGCUUCUGGAAAUA	Cleavage		1
dps-miR-2530	BjuA047038	3.0	-1.0	1	23	339	361	UAUUUCUGGAAGUUACAGUGGGC	.::: :.::::..::::::	AAUGGCUGAAGCUUCUGGAAAUA	Cleavage		1
dps-miR-2575-5p	BjuO010352	3.0	-1.0	1	21	812	832	UUUGUUACUGAUGGUGCUGUC	:: ::.:::::: ::::::	AUCAUCAUCAUCAGCAACAAA	Cleavage		1
dpu-bantam	BjuB046419	3.0	-1.0	1	23	183	205	UGAGAUCAUUGUGAAAGCUGAUU	: :::::: :.:.:::::::.	UCUGAGCUUUGAUAGUGAUCUCG	Cleavage		1
dqu-bantam-3p	BjuB046419	3.0	-1.0	1	23	183	205	UGAGAUCAUUGUGAAAGCUGAUU	: :::::: :.:.:::::::.	UCUGAGCUUUGAUAGUGAUCUCG	Cleavage		1
dre-miR-223	BjuB041251	3.0	-1.0	1	21	955	975	UGUCAGUUUGUCAAAUACCCC	: ::::::.::::::.::	GCCGAAUUUGAUAAACUGGCA	Cleavage		1
dre-miR-451	BjuB045319	3.0	-1.0	1	22	293	314	AAACCGUUACCAUUACUGAGUU	:. ::.::..::::...:::::	AGAUCGGUGGUGGUGGUGGUUU	Cleavage		1
dse-miR-11	BjuB047102	3.0	-1.0	1	21	20	40	CAUCACAGUCUGAGUUCUUGC	::: :::::::.: ::::::	UCAACAACUCAGGCGGUGAUG	Cleavage		1
dse-miR-303-3p	BjuB047102	3.0	-1.0	1	22	415	436	UAGUUUCCUCUAAGGUUUUAAA	:.::.::::.:::::.::	CAGCAGACUUUAGGGGAAAUUA	Cleavage		1
dsi-miR-11	BjuB047102	3.0	-1.0	1	21	20	40	CAUCACAGUCUGAGUUCUUGC	::: :::::::.: ::::::	UCAACAACUCAGGCGGUGAUG	Cleavage		1
dvi-miR-11-3p	BjuB047102	3.0	-1.0	1	21	20	40	CAUCACAGUCUGAGUUCUUGC	::: :::::::.: ::::::	UCAACAACUCAGGCGGUGAUG	Cleavage		1
dvi-miR-2c-5p	BjuB038400	3.0	-1.0	1	21	581	601	UCAUCAAAAAGGGCUGAGAAU	::::::.:.: :::::::.	UGUCUCAGUCUUCUUUGAUGG	Cleavage		1
dvi-miR-2c-5p	BjuA035826	3.0	-1.0	1	21	536	556	UCAUCAAAAAGGGCUGAGAAU	::::::.:.: :::::::.	UGUCUCAGUCUUCUUUGAUGG	Cleavage		1
dwi-miR-11	BjuB047102	3.0	-1.0	1	21	20	40	CAUCACAGUCUGAGUUCUUGC	::: :::::::.: ::::::	UCAACAACUCAGGCGGUGAUG	Cleavage		1
dya-miR-11	BjuB047102	3.0	-1.0	1	21	20	40	CAUCACAGUCUGAGUUCUUGC	::: :::::::.: ::::::	UCAACAACUCAGGCGGUGAUG	Cleavage		1
dya-miR-991-5p	BjuB028919	3.0	-1.0	1	20	764	783	UUUCCCCACUCCUUGCUUUA	.: :::::::::::::.:	CUGAUCAAGGAGUGGGGAGA	Cleavage		1
eca-miR-1179	BjuB023599	3.0	-1.0	1	21	658	678	AAGCAUUCUUUCAUUGGUUGG	:.. ::::.:.::::::::	AGAGUAAAUGGAGGAAUGCUU	Cleavage		1
eca-miR-190b	BjuB037545	3.0	-1.0	1	21	473	493	UGAUAUGUUUGAUAUUGGGUU	:::::.::::.:.:.:::	CUACCAAUGUCAAGCGUGUCA	Cleavage		1
eca-miR-223	BjuB041251	3.0	-1.0	1	22	954	975	UGUCAGUUUGUCAAAUACCCCA	: ::::::.::::::.::	GGCCGAAUUUGAUAAACUGGCA	Cleavage		1
eca-miR-684	BjuA016969	3.0	-1.0	1	19	50	68	AGUUUUCCCUUCAAUUCAG	::::: :::::: ::::.:	CUGAAGUGAAGGAAAAAUU	Cleavage		1
eca-miR-8913	BjuB047306	3.0	-1.0	1	25	32	56	UUCCUCAUUUUCUGCUUCAAGUGGU	..: : ::.::::::..: ::::::	GUCUCAUGGAGCAGAGGAAGAGGAA	Cleavage		1
eca-miR-8926	BjuB023599	3.0	-1.0	1	24	691	714	AGAAAGAUCAGAAGGUACACGGGC	: : .::::::.:::::::	AAGGCUUUCUCUUCUGGUCUUUCU	Cleavage		1
eca-miR-8946	BjuO002133	3.0	-1.0	1	22	744	765	CCACGUUUCAGGAGGCACUGCU	..:: ::::::::::: :::	CAUGGUUCCUCCUGAAACUUGG	Cleavage		1
eca-miR-8946	BjuA006024	3.0	-1.0	1	22	750	771	CCACGUUUCAGGAGGCACUGCU	..:: ::::::::::: :::	CAUGGUUCCUCCUGAAACUUGG	Cleavage		1
eca-miR-9105	BjuA031284	3.0	-1.0	1	21	821	841	UCUGAGACUUCGGCAUUGGGU	:.: ::::.:::: :::::::	AUCAAAUGUCGAAUUCUCAGA	Cleavage		1
eca-miR-9159	BjuA012644	3.0	-1.0	1	22	838	859	UCCUCUUUCUUUGCUUCCUUCU	.::::.::::::.:.:: ::	GAGAGGAGGCAAAGGAGGAAGA	Cleavage		1
eca-miR-9159	BjuB008568	3.0	-1.0	1	22	931	952	UCCUCUUUCUUUGCUUCCUUCU	.::::.::::::.:.:: ::	GAGAGGAGGCAAAGGAGGAUGA	Cleavage		1
eca-miR-9159	BjuB044565	3.0	-1.0	1	22	235	256	UCCUCUUUCUUUGCUUCCUUCU	::::::::::::.:: ::	GAGCGGAAGCAAAGAAGGAUGA	Cleavage		1
eca-miR-9159	BjuA024129	3.0	-1.0	1	22	235	256	UCCUCUUUCUUUGCUUCCUUCU	::::::::::::.:: ::	GAGCGGAAGCAAAGAAGGAUGA	Cleavage		1
eca-miR-9159	BjuA044074	3.0	-1.0	1	22	262	283	UCCUCUUUCUUUGCUUCCUUCU	.::::: :::::::.:: ::	GAGAGGAAACAAAGAAGGAUGA	Cleavage		1
eca-miR-9159	BjuO009504	3.0	-1.0	1	22	262	283	UCCUCUUUCUUUGCUUCCUUCU	.::::: :::::::.:: ::	GAGAGGAAACAAAGAAGGAUGA	Cleavage		1
eca-miR-9159	BjuA034470	3.0	-1.0	1	22	259	280	UCCUCUUUCUUUGCUUCCUUCU	.::::: :::::::.:: ::	GAGAGGAAACAAAGAAGGAUGA	Cleavage		1
eca-miR-9159	BjuA026652	3.0	-1.0	1	22	259	280	UCCUCUUUCUUUGCUUCCUUCU	.::::: :::::::.:: ::	GAGAGGAAACAAAGAAGGAUGA	Cleavage		1
efu-miR-1185	BjuA037531	3.0	-1.0	1	22	416	437	AAUGUACAGGGGAGACUCUUAU	: :::::::.:: :::::::	CGAUGAGUCUCUCCGGUACAUU	Cleavage		1
efu-miR-223	BjuB041251	3.0	-1.0	1	23	953	975	UGUCAGUUUGUCAAAUACCCCAA	: ::::::.::::::.::	AGGCCGAAUUUGAUAAACUGGCA	Cleavage		1
efu-miR-27a	BjuA035384	3.0	-1.0	1	25	138	162	AGGGCUUAGCUGCUUGUGAGCAGGG	:.: :.:::..::.: :::::::::	CUCGGUUCAUGAGUACCUAAGCCCU	Translation		1
efu-miR-27a	BjuA035385	3.0	-1.0	1	25	138	162	AGGGCUUAGCUGCUUGUGAGCAGGG	:.: :.:::..::.: :::::::::	CUCGGUUCAUGAGUACCUAAGCCCU	Translation		1
efu-miR-320	BjuB042069	3.0	-1.0	1	25	506	530	AAAAGCUGGGUUGAGAGGGCGAAAA	: ::::::::.::::::: :	CUACCACCCUCUCAGCCCAGCUCUC	Cleavage		1
efu-miR-9235b	BjuB038543	3.0	-1.0	1	24	140	163	UAAUUUUGAUGUGGCUGUGGGAAG	::::.:.: :.:::::::::	CCGACCACGGUCUCGUCAAAAUUA	Cleavage		1
egr-miR-10240-3p	BjuB041699	3.0	-1.0	1	20	855	875	CCUCCUCC-CCUGCCCUUUUC	::::::::::: ::::::::	UAAAAGGGCAGGAGGAGGAGG	Cleavage		2
esi-miR3461-5p	BjuB032115	3.0	-1.0	1	21	17	37	UCGACGGCGAGGUUGGACUAG	: :: ::::.:::::::::.	CGAGAACAACUUCGCCGUCGG	Cleavage		1
fhe-bantam	BjuB046419	3.0	-1.0	1	22	184	205	UGAGAUCGCGAUUAAAGCUGGU	::::::.:: :.::::::.	CUGAGCUUUGAUAGUGAUCUCG	Translation		1
fhe-miR-9	BjuB042240	3.0	-1.0	1	22	377	398	UCUUUGGUUAUCAAGCAGUAUG	: ::.::::: ::::::::	GGAAAUGUUUGAUCACCAAAGA	Cleavage		1
fru-miR-223	BjuB041251	3.0	-1.0	1	21	955	975	UGUCAGUUUGUCAAAUACCCC	: ::::::.::::::.::	GCCGAAUUUGAUAAACUGGCA	Cleavage		1
fve-miR11302	BjuB038400	3.0	-1.0	1	21	430	450	AGGACCGCCAUCACGUUUUGG	.:.:: : ::::::.::::::	UCGAACCAUGAUGGUGGUCCU	Cleavage		1
fve-miR11305	BjuB048226	3.0	-1.0	1	22	542	563	UUUUGGUCCGAAUCCGAGCUCC	:: ::::.::: ::::::::	CUAGGUCGGGUUCAGACCAAAA	Cleavage		1
fve-miR399a	BjuB049020	3.0	-1.0	1	21	364	384	UGCCAAAGGAGAGUUGCCCUG	: :::.::::::: :::::	UUGAGCAGCUCUCCUCUGGCA	Cleavage		1
fve-miR482b	BjuB045319	3.0	-1.0	1	22	119	140	UCUUUCCUAGUCCUGCCAUUCC	::..:::..:::.:.::::.::	GGGGUGGUGGGAUUGGGAAGGA	Cleavage		1
gga-miR-12215-5p	BjuA031284	3.0	-1.0	1	25	40	64	GGCGGCGGAGGGAGGAGGAGGCGGU	:::.. ::::::::.::: :::::	CCCGUUCCCUCCUCCUUCCACCGCC	Cleavage		2
gga-miR-12215-5p	BjuA029457	3.0	-1.0	1	25	570	594	GGCGGCGGAGGGAGGAGGAGGCGGU	: .: : :: ::::::::::::::	AAUGGCGACUGCUCCCUCCGCCGCC	Cleavage		8
gga-miR-12215-5p	BjuA029457	3.0	-1.0	1	25	462	486	GGCGGCGGAGGGAGGAGGAGGCGGU	:: ::::::::::::::	GAUGGAGACUGCUCCCUCCGCCGCC	Cleavage		8
gga-miR-12215-5p	BjuA029457	3.0	-1.0	1	25	498	522	GGCGGCGGAGGGAGGAGGAGGCGGU	:: ::::::::::::::	GAUGGCGACUGCUCCCUCCGCCGCC	Cleavage		8
gga-miR-12215-5p	BjuA029457	3.0	-1.0	1	25	642	666	GGCGGCGGAGGGAGGAGGAGGCGGU	:: ::::::::::::::	GAUGGCGACUGCUCCCUCCGCCGCC	Cleavage		8
gga-miR-12215-5p	BjuA029457	3.0	-1.0	1	25	681	705	GGCGGCGGAGGGAGGAGGAGGCGGU	: :::::.:: ::::::::	GGAGAAUGCUCCUUCCGCCGCCGCC	Cleavage		8
gga-miR-12223-3p	BjuO010352	3.0	-1.0	1	21	324	344	UCAUCAGAGAGGCUGGGCUCU	.:: ::::::::::: :::	CAGGCACAGCCUCUCUGUUGA	Cleavage		1
gga-miR-12234-3p	BjuO010366	3.0	-1.0	1	23	735	757	UAAUCUUUUCCUUUUCUUCACAG	:::::::: :::::: :::	AGAAGAAGAAAACGAAAAGCUUA	Translation		1
gga-miR-12240-5p	BjuB011393	3.0	-1.0	1	23	326	348	UCCUCCUCCUUCAUGGCCUCGUU	.::.:: :.::::::::::	AGAAGGGUCAGGGAGGAGGAGGA	Cleavage		1
gga-miR-12242-5p	BjuA037531	3.0	-1.0	1	24	51	74	GCCGAGGGGGGGUUGCGGCGCAGU	:::::.:::.::.:::: ::	CUCUCGCCGUAACUCCUCCUCCGC	Cleavage		1
gga-miR-12259-3p	BjuB041950	3.0	-1.0	1	21	662	682	UCUGCCUCUUUGUCUAUCUGC	::: :: .:::::::::::	AAAGAGAGCUAAAGAGGCAGA	Cleavage		1
gga-miR-1463	BjuB049020	3.0	-1.0	1	25	5	29	GUUCUAUGAUGCUUUGCUGAGAAUU	.::.:::::::::::::: :::.	UGUUUUCAGCAAAGCAUCAGAGAGA	Cleavage		1
gga-miR-1655-5p	BjuA002075	3.0	-1.0	1	22	1934	1957	UCAGCUGGUCUUGGGU--AAAUGC	..::: :::::::::::::::.	AUGUUUCCACCCAAGACCAGCUGG	Cleavage		1
gga-miR-1768	BjuB008568	3.0	-1.0	1	22	88	109	GAGCAGAGGAUUGUCGUGCUGA	:..::. ::::.:::::::.:.	UUGGCGAGACAGUCCUCUGUUU	Cleavage		1
gga-miR-1768	BjuA012644	3.0	-1.0	1	22	79	100	GAGCAGAGGAUUGUCGUGCUGA	::. ::::.:::::::.:.	CUCGCGAGACAGUCCUCUGUUU	Cleavage		1
gga-miR-1770	BjuA031284	3.0	-1.0	1	22	103	124	CUGCGGGGGAGGAGGGAGGGGG	.:: :.::::::: ::::::	GAUCCGCUCUCCUCCGCCGCAG	Cleavage		2
gga-miR-1790	BjuB028919	3.0	-1.0	1	20	909	928	CGGGUGAGGGCGGUGGGGGA	::. :::.:::.:::::.:	GCCUGCACUGCCUUCACCUG	Cleavage		1
gga-miR-223	BjuB041251	3.0	-1.0	1	21	955	975	UGUCAGUUUGUCAAAUACCCC	: ::::::.::::::.::	GCCGAAUUUGAUAAACUGGCA	Cleavage		1
gga-miR-451	BjuB045319	3.0	-1.0	1	23	292	314	AAACCGUUACCAUUACUGAGUUU	.:. ::.::..::::...:::::	GAGAUCGGUGGUGGUGGUGGUUU	Cleavage		1
gga-miR-6544-3p	BjuB049020	3.0	-1.0	1	24	675	697	AAGUUGUAUUUCUUUUCUGACAGU	::: ::: :::::::::....:::	ACU-UCAAAAAAGAAAUGUGGCUU	Cleavage		1
gga-miR-6549-5p	BjuA015229	3.0	-1.0	1	23	446	468	AGCCUUCUGUUGUGCAUCUGAGA	:::::::::::: ..::.:	UUGAAGAUGCACAACAUGGGGUU	Cleavage		1
gga-miR-6580-5p	BjuB041251	3.0	-1.0	1	22	384	405	AGAAUUGACUUCAGUGCUGACU	: :.::::::::: ..:::::	UGGCGGCACUGAAGGUGAUUCU	Cleavage		1
gga-miR-6606-5p	BjuO010482	3.0	-1.0	1	20	54	73	GAGGAGCGGGAGGAGCGGGA	:::. :::::::.::::::	UCCUCCUCCUCCUGCUCCUG	Cleavage		1
gga-miR-7463-3p	BjuB038400	3.0	-1.0	1	22	156	177	AUUACUUUCAAUGGGACUAAGU	:: ::.:..:::::.:::::	UGUUUGUUCUGUUGAAGGUAAU	Cleavage		2
ggo-miR-1179	BjuB023599	3.0	-1.0	1	21	658	678	AAGCAUUCUUUCAUUGGUUGG	:.. ::::.:.::::::::	AGAGUAAAUGGAGGAAUGCUU	Cleavage		1
ggo-miR-190b	BjuB037545	3.0	-1.0	1	22	472	493	UGAUAUGUUUGAUAUUGGGUUG	:::::.::::.:.:.:::	CCUACCAAUGUCAAGCGUGUCA	Cleavage		1
ggo-miR-223	BjuB041251	3.0	-1.0	1	21	955	975	UGUCAGUUUGUCAAAUACCCC	: ::::::.::::::.::	GCCGAAUUUGAUAAACUGGCA	Cleavage		1
ggo-miR-320a	BjuB042069	3.0	-1.0	1	22	509	530	AAAAGCUGGGUUGAGAGGGCGA	: ::::::::.::::::: :	CCACCCUCUCAGCCCAGCUCUC	Cleavage		1
ggo-miR-320a-2	BjuB042069	3.0	-1.0	1	20	511	530	AAAAGCUGGGUUGAGAGGGC	::::::::.::::::: :	ACCCUCUCAGCCCAGCUCUC	Cleavage		1
ggo-miR-887	BjuA016969	3.0	-1.0	1	24	250	273	GUGAACGGGCGCCAUCCCGAGGCU	:.: :: :::::.: ::::::::	UGUCACGAGAUGGUGGCCGUUCAC	Cleavage		1
gma-miR1507a	BjuB021273	3.0	-1.0	1	22	280	301	UCUCAUUCCAUACAUCGUCUGA	..:::::::: ::::: ::::	GUGGACGAUGUCUGGAAAGAGA	Translation		1
gma-miR1507b	BjuB021273	3.0	-1.0	1	21	281	301	UCUCAUUCCAUACAUCGUCUG	..:::::::: ::::: ::::	UGGACGAUGUCUGGAAAGAGA	Translation		1
gma-miR399a	BjuB049020	3.0	-1.0	1	21	364	384	UGCCAAAGGAGAGUUGCCCUG	: :::.::::::: :::::	UUGAGCAGCUCUCCUCUGGCA	Cleavage		1
gma-miR399b	BjuB049020	3.0	-1.0	1	21	364	384	UGCCAAAGGAGAGUUGCCCUG	: :::.::::::: :::::	UUGAGCAGCUCUCCUCUGGCA	Cleavage		1
gma-miR399c	BjuB049020	3.0	-1.0	1	21	364	384	UGCCAAAGGAGAGUUGCCCUG	: :::.::::::: :::::	UUGAGCAGCUCUCCUCUGGCA	Cleavage		1
gma-miR399h	BjuB049020	3.0	-1.0	1	21	364	384	UGCCAAAGGAGAGUUGCCCUG	: :::.::::::: :::::	UUGAGCAGCUCUCCUCUGGCA	Cleavage		1
gma-miR4992	BjuB042069	3.0	-1.0	1	22	920	941	AUUCUAAGAUGGUUUUUGUUAG	:..::.::::::::.:::	UGCAUGAAGACCAUCUUGGAAG	Cleavage		1
gma-miR5373	BjuA012577	3.0	-1.0	1	21	309	329	UCUCUUGAUUCUAGAUGAUGU	.: ::::.::::::::::	GAGUGAUCUGGAAUCAAGAGC	Cleavage		1
gma-miR5373	BjuB008492	3.0	-1.0	1	21	309	329	UCUCUUGAUUCUAGAUGAUGU	.: ::::.::::::::::	GAGUGAUCUGGAAUCAAGAGC	Cleavage		1
gma-miR5780d	BjuB027759	3.0	-1.0	1	22	307	328	UGUUUUGAGUUUCUGAUAAAUU	.: ::::.::.:::::.::.:	CGUGUAUCGGAGACUCAGAAUA	Cleavage		1
gma-miR5780d	BjuA032576	3.0	-1.0	1	22	394	415	UGUUUUGAGUUUCUGAUAAAUU	.: ::::.::.::::::.:.:	CGUGUAUCGGAGACUCAAGAUA	Cleavage		1
gma-miR862a	BjuB038400	3.0	-1.0	1	22	296	317	UGCUGGAUGUCUUUGAAGGAAU	.:: ::::::::.:::::	AGGUCUGGAAAGACAUUCAGCA	Cleavage		1
gma-miR862a	BjuA014675	3.0	-1.0	1	22	257	278	UGCUGGAUGUCUUUGAAGGAAU	.:: ::::::::.:::::	AAGUCUGGAAAGACAUUCAGCA	Cleavage		1
gma-miR862a	BjuA035826	3.0	-1.0	1	22	257	278	UGCUGGAUGUCUUUGAAGGAAU	.:: ::::::::.:::::	AGGUCUGGAAAGACAUUCAGCA	Cleavage		1
gma-miR9752	BjuO000631	3.0	-1.0	1	21	204	224	UGCUUCUUCUUUUCCCUGUUU	:::::::.:::::::::	GUACAGGGAGAAGAAGAAGGC	Cleavage		1
gma-miR9752	BjuA015229	3.0	-1.0	1	21	1179	1199	UGCUUCUUCUUUUCCCUGUUU	:::::::.:::::::::	GUACAGGGAGAAGAAGAAGGC	Cleavage		1
gmo-miR-11205-5p	BjuA026586	3.0	-1.0	1	21	575	595	UCUCUCUGUUCUUUAUCAAUG	: :::: ::::::::::::	GAAUGAUUAAGAACAGAGAGU	Cleavage		1
gmo-miR-11205-5p	BjuA035826	3.0	-1.0	1	21	644	664	UCUCUCUGUUCUUUAUCAAUG	:::: ::::::::::::	GGAUGAUUAAGAACAGAGAGU	Cleavage		1
gmo-miR-11211-3p	BjuA031302	3.0	-1.0	1	23	996	1018	CUUGGUACAUUUGUUGCUGACCU	:: :::::::::::.::.	UCACCAACAACAAAUGUAUCAGC	Cleavage		1
gmo-miR-11216-5p	BjuB016538	3.0	-1.0	1	23	756	778	AUGGCUGGUCAACCUGUGGUGCA	:: .:::::::::.::::..:	UGAUUCACAGGUUGGCCAGUUAC	Cleavage		1
gmo-miR-11221-5p	BjuB045319	3.0	-1.0	1	23	536	558	UAUUCUCACUGUAGGUUGGCGUC	.: .::::::...::::::.:.	AGCCUCAACCUGUGGUGAGAGUG	Cleavage		1
gmo-miR-11932-5p	BjuB040834	3.0	-1.0	1	23	448	470	GUAUGCAUUCUUGACUGUUAGCU	.::.:::.:::::::.::	GCGAGACGGUCGAGAAUGCGUAA	Cleavage		1
gmo-miR-11933-5p	BjuA002075	3.0	-1.0	1	22	372	393	UUCUUCUCCAGAGUUGCCGAGG	:: .:::::::::.::::	GAAGGGAGACUCUGGAGGAGAA	Cleavage		1
gmo-miR-138-3p	BjuA025542	3.0	-1.0	1	21	467	487	GCUUUUUCACAACGCCAGGGU	::::::::::::.:.::	GUGCUGGCGUUGUGAGAGAGG	Cleavage		1
gmo-miR-138-3p	BjuA025558	3.0	-1.0	1	21	428	448	GCUUUUUCACAACGCCAGGGU	::::::::::::.:.::	GUGCUGGCGUUGUGAGAGAGG	Cleavage		1
gmo-miR-223a-3p	BjuB041251	3.0	-1.0	1	22	954	975	UGUCAGUUUGUCAAAUACCCCA	: ::::::.::::::.::	GGCCGAAUUUGAUAAACUGGCA	Cleavage		1
gmo-miR-451-5p	BjuB045319	3.0	-1.0	1	21	294	314	AAACCGUUACCAUUACUGAGU	::.::..::::...:::::	GAUCGGUGGUGGUGGUGGUUU	Cleavage		1
gmo-miR-458-5p	BjuB045319	3.0	-1.0	1	22	414	435	AGCGCCAUUUCCAGAGUUAUCA	:::.:: ::::.:.:::::.:	GGAUGACACUGGGAGUGGCGUU	Cleavage		1
gra-miR7494b	BjuB020302	3.0	-1.0	1	23	59	81	AGAGGGAGAAGCAGAAGAGAAUA	: .:: :::::: ::::::::	CUUCUUCCUCUGCUCCUCCCUCU	Cleavage		1
gra-miR7494b	BjuB041251	3.0	-1.0	1	23	62	84	AGAGGGAGAAGCAGAAGAGAAUA	: .::: ::::: ::::::::	CUUCUUCUGCUGCUCCUCCCUCU	Cleavage		2
gra-miR8691	BjuA015073	3.0	-1.0	1	24	1106	1129	AGAUGAUGAGAAAGGAAAGUCAAG	:: :.:: ::: :::::::::::	GUUUAUUUGCCUCUCUCAUCAUCU	Cleavage		1
gsa-miR-2b-5p	BjuA001111	3.0	-1.0	1	22	884	905	AGUUGCAAGCGGUUGUUAUAUA	: :::::::::: ::::.:	UCAACAACAACCGCUCGCAAUU	Cleavage		1
gsa-miR-9393-5p	BjuA017309	3.0	-1.0	1	22	1271	1292	GUGAGGGAAUGGUUUUUCGAUU	: :::.:.::::::::..:	CUCCUAAAGAUCAUUCCCUUGC	Cleavage		1
gsa-miR-9393-5p	BjuB042050	3.0	-1.0	1	22	1286	1307	GUGAGGGAAUGGUUUUUCGAUU	: :::.:.::::::::..:	UUCCUAAAGAUCAUUCCCUUGC	Cleavage		1
gso-miR1507a	BjuB021273	3.0	-1.0	1	22	280	301	UCUCAUUCCAUACAUCGUCUGA	..:::::::: ::::: ::::	GUGGACGAUGUCUGGAAAGAGA	Translation		1
gso-miR1507b	BjuB021273	3.0	-1.0	1	22	280	301	UCUCAUUCCAUACAUCGUCUGA	..:::::::: ::::: ::::	GUGGACGAUGUCUGGAAAGAGA	Translation		1
hbr-miR6169	BjuA025064	3.0	-1.0	1	21	693	713	UAGUAUUUCUCUUUUCUCUCU	::::.:::::::..::: :	GAAGAGGAAAGAGAGGUACCA	Cleavage		1
hbv-miR-B14RC-3p	BjuA031284	3.0	-1.0	1	23	216	238	AGGAGGGGUCUGGGAGAGAAGGG	:: .:.::.::.:::::::	GAUCUCGUUUCCGGAUCCCUCCU	Cleavage		1
hco-miR-5917	BjuB041251	3.0	-1.0	1	23	123	145	GAAAACCGGGUAGACCUGGAGCU	:::::: :.:..:.:::::::	UACUCCAGAUUUGUCUGGUUUUC	Cleavage		1
hco-miR-5940	BjuB006877	3.0	-1.0	1	20	4	23	GGAGGGAGUGUGGGCUCGGC	: :::.:::::.::.:::.	ACGGAGUCCACAUUCUCUCU	Cleavage		1
hhv6b-miR-Ro6-2-5p	BjuB041699	3.0	-1.0	1	22	583	604	CGCCGCCGCCGUUACUGUCACU	: :: .: ::::::::::::.:	AAUGCUAAUAACGGCGGCGGUG	Cleavage		2
hme-bantam	BjuB046419	3.0	-1.0	1	23	183	205	UGAGAUCAUUGUGAAAGCUAAUU	: :::::: :.:.:::::::.	UCUGAGCUUUGAUAGUGAUCUCG	Cleavage		1
hsa-miR-1179	BjuB023599	3.0	-1.0	1	21	658	678	AAGCAUUCUUUCAUUGGUUGG	:.. ::::.:.::::::::	AGAGUAAAUGGAGGAAUGCUU	Cleavage		1
hsa-miR-1249-5p	BjuB021273	3.0	-1.0	1	24	68	91	AGGAGGGAGGAGAUGGGCCAAGUU	:: :.:::::.::::::::	CCUCUGCCUCAUCUUCUCCCUCCG	Cleavage		1
hsa-miR-130a-5p	BjuB016538	3.0	-1.0	1	22	902	923	GCUCUUUUCACAUUGUGCUACU	:: ::: :::::::::::.	CAGAGGACACUGUGAAAAGAGU	Cleavage		1
hsa-miR-130a-5p	BjuA010437	3.0	-1.0	1	22	884	905	GCUCUUUUCACAUUGUGCUACU	:: ::: :::::::::::.	CAGAGGACACUGUGAAAAGAGU	Cleavage		1
hsa-miR-190b-5p	BjuB037545	3.0	-1.0	1	22	472	493	UGAUAUGUUUGAUAUUGGGUUG	:::::.::::.:.:.:::	CCUACCAAUGUCAAGCGUGUCA	Cleavage		1
hsa-miR-223-3p	BjuB041251	3.0	-1.0	1	22	954	975	UGUCAGUUUGUCAAAUACCCCA	: ::::::.::::::.::	GGCCGAAUUUGAUAAACUGGCA	Cleavage		1
hsa-miR-27a-5p	BjuA035384	3.0	-1.0	1	22	141	162	AGGGCUUAGCUGCUUGUGAGCA	:.:::..::.: :::::::::	GGUUCAUGAGUACCUAAGCCCU	Translation		1
hsa-miR-27a-5p	BjuA035385	3.0	-1.0	1	22	141	162	AGGGCUUAGCUGCUUGUGAGCA	:.:::..::.: :::::::::	GGUUCAUGAGUACCUAAGCCCU	Translation		1
hsa-miR-3150b-3p	BjuA043003	3.0	-1.0	1	21	131	151	UGAGGAGAUCGUCGAGGUUGG	::.:::::.:: ::.::::	UGAAUCUCGAUGAGCUUCUCA	Cleavage		1
hsa-miR-3150b-3p	BjuB042043	3.0	-1.0	1	21	131	151	UGAGGAGAUCGUCGAGGUUGG	:::::.::.:: ::.::::	UGAACCUUGAUGAGCUUCUCA	Cleavage		1
hsa-miR-3150b-3p	BjuA026586	3.0	-1.0	1	21	137	157	UGAGGAGAUCGUCGAGGUUGG	::.::.::::: ::.::::	UGAAUCUUGACGAGCUUCUCA	Cleavage		1
hsa-miR-3150b-3p	BjuB038400	3.0	-1.0	1	21	131	151	UGAGGAGAUCGUCGAGGUUGG	::.::.::::: ::.::::	UGAAUCUUGACGAGCUUCUCA	Cleavage		1
hsa-miR-3150b-3p	BjuA035826	3.0	-1.0	1	21	122	142	UGAGGAGAUCGUCGAGGUUGG	::.::.::::: ::.::::	UGAAUCUUGACGAGCUUCUCA	Cleavage		1
hsa-miR-3193	BjuA025064	3.0	-1.0	1	22	760	781	UCCUGCGUAGGAUCUGAGGAGU	::::.: ::.:.:::::::	GAACCUCGGUUCUUGCGCAGGA	Cleavage		1
hsa-miR-320a-3p	BjuB042069	3.0	-1.0	1	22	509	530	AAAAGCUGGGUUGAGAGGGCGA	: ::::::::.::::::: :	CCACCCUCUCAGCCCAGCUCUC	Cleavage		1
hsa-miR-320b	BjuB042069	3.0	-1.0	1	22	509	530	AAAAGCUGGGUUGAGAGGGCAA	::::::::.::::::: :	CCACCCUCUCAGCCCAGCUCUC	Cleavage		1
hsa-miR-320c	BjuB042069	3.0	-1.0	1	20	511	530	AAAAGCUGGGUUGAGAGGGU	:::::::::.::::::: :	ACCCUCUCAGCCCAGCUCUC	Cleavage		1
hsa-miR-3925-3p	BjuB016810	3.0	-1.0	1	21	734	754	ACUCCAGUUUUAGUUCUCUUG	.::::::::.:::: ::::	AGAGAGAACUGAAACGGGAGC	Cleavage		1
hsa-miR-3925-3p	BjuO002133	3.0	-1.0	1	21	776	796	ACUCCAGUUUUAGUUCUCUUG	.::::::::.:::: ::::	AGAGAGAACUGAAACGGGAGA	Cleavage		1
hsa-miR-3925-3p	BjuA006024	3.0	-1.0	1	21	782	802	ACUCCAGUUUUAGUUCUCUUG	.::::::::.:::: ::::	AGAGAGAACUGAAACGGGAGA	Cleavage		1
hsa-miR-4423-5p	BjuO000631	3.0	-1.0	1	22	177	198	AGUUGCCUUUUUGUUCCCAUGC	..::::::::.:.:::::..	AUGUGGGAACAGAGAGGCAGUG	Cleavage		1
hsa-miR-4423-5p	BjuA015229	3.0	-1.0	1	22	1152	1173	AGUUGCCUUUUUGUUCCCAUGC	..::::::::.:.:::::..	AUGUGGGAACAGAGAGGCAGUG	Cleavage		1
hsa-miR-4445-5p	BjuB041950	3.0	-1.0	1	22	675	696	AGAUUGUUUCUUUUGCCGUGCA	.: : :::.::::::::::	GAGGCAGAAAAGGAAACAAUCU	Cleavage		1
hsa-miR-4445-5p	BjuA040759	3.0	-1.0	1	22	666	687	AGAUUGUUUCUUUUGCCGUGCA	.: : :::.::::::::::	GAGGCAGAAAAGGAAACAAUCU	Cleavage		1
hsa-miR-4445-5p	BjuA043791	3.0	-1.0	1	22	675	696	AGAUUGUUUCUUUUGCCGUGCA	.: : :::.::::::::::	GAGGCAGAAAAGGAAACAAUCU	Cleavage		1
hsa-miR-4474-3p	BjuB029839	3.0	-1.0	1	22	720	741	UUGUGGCUGGUCAUGAGGCUAA	.:..:.:::::::::::: :	AGGGUUUUAUGACCAGCCACCA	Cleavage		1
hsa-miR-451a	BjuB045319	3.0	-1.0	1	22	293	314	AAACCGUUACCAUUACUGAGUU	:. ::.::..::::...:::::	AGAUCGGUGGUGGUGGUGGUUU	Cleavage		1
hsa-miR-4668-5p	BjuB041251	3.0	-1.0	1	23	588	610	AGGGAAAAAAAAAAGGAUUUGUC	::.::::::::::.:::	UUCUUCUCUUUUUUUUUUUUCCU	Cleavage		1
hsa-miR-4693-3p	BjuA027015	3.0	-1.0	1	23	276	298	UGAGAGUGGAAUUCACAGUAUUU	..: .: : ::::::::.:::::	GGAGGCGGAGAAUUCCAUUCUCA	Cleavage		1
hsa-miR-4753-3p	BjuB036793	3.0	-1.0	1	22	1100	1121	UUCUCUUUCUUUAGCCUUGUGU	:: :.:::.:::::::::	CUGAAAAGUUAAGGAAAGAGAA	Cleavage		1
hsa-miR-4753-3p	BjuA025127	3.0	-1.0	1	22	1082	1103	UUCUCUUUCUUUAGCCUUGUGU	:: :.:::.:::::::::	CUGAAAAGUUAAGGAAAGAGAA	Cleavage		1
hsa-miR-4753-3p	BjuB045228	3.0	-1.0	1	22	122	143	UUCUCUUUCUUUAGCCUUGUGU	::::: :.:::::: ::::	GAUCAAGGAUGAAGAAACAGAA	Cleavage		1
hsa-miR-4764-5p	BjuA037531	3.0	-1.0	1	21	17	37	UGGAUGUGGAAGGAGUUAUCU	:::. ::.:::::::::::	UGAUGUCUUCUUCCACAUCCC	Cleavage		1
hsa-miR-5047	BjuA040338	3.0	-1.0	1	21	655	675	UUGCAGCUGCGGUUGUAAGGU	: : ::::::::::.::::.	UCAUCACAACCGCAGUUGCAG	Cleavage		1
hsa-miR-5047	BjuB007813	3.0	-1.0	1	21	688	708	UUGCAGCUGCGGUUGUAAGGU	: ::::::::::.::::.	CAGUCACAACCGCAGUUGCAG	Cleavage		1
hsa-miR-5187-5p	BjuO010352	3.0	-1.0	1	22	937	959	UGGGAUGAGGGAUU-GAAGUGGA	:.::::: ::::::::.::.::	GCUACUUCUAAUCCCUCGUCUCA	Cleavage		1
hsa-miR-548b-3p	BjuB007813	3.0	-1.0	1	22	1459	1480	CAAGAACCUCAGUUGCUUUUGU	: :.::::::.:::::::.: :	AAAGAAGCAAUUGAGGUUUUAG	Cleavage		1
hsa-miR-548g-3p	BjuB038543	3.0	-1.0	1	22	153	174	AAAACUGUAAUUACUUUUGUAC	::::: ::::: .::::::	CGUCAAAAUUAAUUCUAGUUUU	Cleavage		1
hsa-miR-599	BjuA042006	3.0	-1.0	1	20	972	991	GUUGUGUCAGUUUAUCAAAC	:::::: ::.::.:::::.	AUUUGAUCAAUUGGCACAAU	Cleavage		1
hsa-miR-599	BjuO010482	3.0	-1.0	1	20	837	856	GUUGUGUCAGUUUAUCAAAC	: ::::.:..::.::::::	AUGUGAUGAGUUGGCACAAC	Cleavage		1
hsa-miR-6125	BjuA031284	3.0	-1.0	1	20	118	137	GCGGAAGGCGGAGCGGCGGA	:::: :::::::::::. :	GCCGCAGCUCCGCCUUCUUC	Cleavage		1
hsa-miR-6507-3p	BjuB045319	3.0	-1.0	1	22	124	145	CAAAGUCCUUCCUAUUUUUCCC	:: ...: :.::::::::::::	GGUGGGAUUGGGAAGGACUUUG	Cleavage		1
hsa-miR-6513-3p	BjuB008568	3.0	-1.0	1	21	436	455	UCAAGUGUCAUCUGUCCCUAG	::::::. :::::::.:::::	CUAGGGG-AGAUGACGCUUGA	Cleavage		1
hsa-miR-6761-5p	BjuB026462	3.0	-1.0	1	21	144	164	UCUGAGAGAGCUCGAUGGCAG	::.:::::::: ::::::	UCACCGUCGAGCUCACUCAGA	Cleavage		1
hsa-miR-6769b-5p	BjuO000631	3.0	-1.0	1	23	566	588	UGGUGGGUGGGGAGGAGAAGUGC	: :::.: .::::::..:::::	ACUCUUUUGUUCCCCAUUCACCA	Cleavage		1
hsa-miR-6780a-3p	BjuB038364	3.0	-1.0	1	21	72	92	CUCCUCUGUUUUCUUUCCUAG	::::.::.::::.:: :::	GGAGGAGAGGAAACGGAAGAG	Cleavage		1
hsa-miR-6830-3p	BjuA033921	3.0	-1.0	1	23	894	916	UGUCUUUCUUCUCUCCCUUGCAG	:::::::::..:::: .::	GAAGAAGGGAGAGGGGAAAAGCA	Cleavage		3
hsa-miR-6838-3p	BjuA043003	3.0	-1.0	1	20	191	210	AAGUCCUGCUUCUGUUGCAG	::::::::.:::::.::	AAGCAACAGAGGCAGGGCUC	Cleavage		1
hsa-miR-6880-3p	BjuA044741	3.0	-1.0	1	21	245	265	CCGCCUUCUCUCCUCCCCCAG	::: ::::: :::.::::::	AUGGAGGAGGUGAGGAGGCGG	Translation		1
hsa-miR-8071	BjuB015428	3.0	-1.0	1	20	131	150	CGGUGGACUGGAGUGGGUGG	.: ::. ::::.::::::::	UCUCCUCCUCCGGUCCACCG	Cleavage		1
hsa-miR-877-3p	BjuA044741	3.0	-1.0	1	21	252	272	UCCUCUUCUCCCUCCUCCCAG	: ::::::: .::::::::	AGGUGAGGAGGCGGAAGAGGA	Translation		1
hsa-miR-887-3p	BjuA016969	3.0	-1.0	1	22	252	273	GUGAACGGGCGCCAUCCCGAGG	.: :: :::::.: ::::::::	UCACGAGAUGGUGGCCGUUCAC	Cleavage		1
hsa-miR-942-5p	BjuB047102	3.0	-1.0	1	22	1021	1042	UCUUCUCUGUUUUGGCCAUGUG	: :: :.::::::: ::::::	GAAAUUGUCAAAACACAGAAGA	Cleavage		1
hsv2-miR-H6-3p	BjuB013140	3.0	-1.0	1	23	452	474	CCCAUCUUCUGCCCUUCCAUCCU	:: ::::.: ::::.::.::::	AGCUUGGAGGAGCAGGAGGUGGG	Cleavage		1
hvt-miR-H18-5p	BjuA025542	3.0	-1.0	1	23	541	563	AUCAAACCGGGGGGGAUUUCAGU	:: ::.:. ..:::::::::::	CCUCAAGUUGUUCCCGGUUUGAU	Cleavage		1
hvu-miR444a	BjuB007813	3.0	-1.0	1	21	1261	1281	UUGCUGCCUCAAGCUUGCUGC	: ::::: : ::.::::::::	GAAGCAACCGUGGGGCAGCAA	Cleavage		1
iltv-miR-I5-5p	BjuA017309	3.0	-1.0	1	24	538	561	CUUCUCGUCCCCGUCUUCUUCAGA	:::::::: : ::::::::::	GAAGAAGAAGAAGAGGACGAGAAG	Translation		1
ipu-miR-7575	BjuA009096	3.0	-1.0	1	20	97	116	GCAUGGUCAUGAUCAUGGUC	::.::: :::::::.::::	GAUCAUAAUCAUGAUCAUGA	Cleavage		2
isc-bantam	BjuB046419	3.0	-1.0	1	23	183	205	UGAGAUCAUUGUGAAAGCUGAUU	: :::::: :.:.:::::::.	UCUGAGCUUUGAUAGUGAUCUCG	Cleavage		1
lgi-miR-1175-5p	BjuA017316	3.0	-1.0	1	22	49	70	AGUGGAGAGAGUUUUAUCUCAU	::: .::::::::::.::	CCUAGAGGAAACUCUCUCUACA	Cleavage		1
lgi-miR-1175-5p	BjuB042043	3.0	-1.0	1	22	49	70	AGUGGAGAGAGUUUUAUCUCAU	::: ::::::::::..::	CCCAGAGAAAACUCUCUUUACA	Cleavage		1
lgi-miR-133-5p	BjuA031472	3.0	-1.0	1	23	380	402	AGCUGGUUGAAAUUGGGCCAAAU	: :.: .::::::::::::	CUGAGACUCUGUUUCAACCAGCU	Cleavage		1
lgi-miR-263a	BjuB037545	3.0	-1.0	1	23	464	486	CUUGGCACUGGUAGAAUUCACUG	::::: :::::: ::.::::	AUAUGAAUCCUACCAAUGUCAAG	Cleavage		1
lja-miR11088a-5p	BjuB019686	3.0	-1.0	1	21	1038	1058	AAAUGCGGGUUGGGUUGGGCU	::::: :.::::: :::::	CUCCCAAACUAACCCUCAUUU	Cleavage		1
lja-miR11101a-3p	BjuA025558	3.0	-1.0	1	21	1155	1175	CGAGAAACAACAUUUUGGGGG	:::.. : :::::::::::::	CCCUUCAUAUGUUGUUUCUCG	Cleavage		1
lja-miR11101b-3p	BjuA025558	3.0	-1.0	1	21	1155	1175	CGAGAAACAACAUUUUGGGGG	:::.. : :::::::::::::	CCCUUCAUAUGUUGUUUCUCG	Cleavage		1
lja-miR11117a-5p	BjuA025542	3.0	-1.0	1	21	88	108	UCUUCCUCUUCCUCCAUAACU	::::::::.:::::.::	GGAGAUGGAGGAGGAGGAGGA	Cleavage		1
lja-miR11117a-5p	BjuB036859	3.0	-1.0	1	21	577	597	UCUUCCUCUUCCUCCAUAACU	:: ::::::.:::::.::	GUCUACGGAGGAGGAGGAGGA	Cleavage		3
mco-bantam-3p	BjuB046419	3.0	-1.0	1	22	184	205	UGAGAUCGCGAUUAAAGCUGAU	: ::::::.:: :.::::::.	CUGAGCUUUGAUAGUGAUCUCG	Translation		1
mdm-miR399d	BjuB049020	3.0	-1.0	1	21	364	384	UGCCAAAGGAGAGUUGCCCUA	: : :::.::::::: :::::	UUGAGCAGCUCUCCUCUGGCA	Cleavage		1
mdm-miR399e	BjuB043752	3.0	-1.0	1	21	376	396	UGCCAAAGGAGAUUUGCUCGG	::::. ::::::::::::	UUCAGCAGCUCUCCUUUGGCA	Cleavage		1
mdm-miR399f	BjuB043752	3.0	-1.0	1	21	376	396	UGCCAAAGGAGAUUUGCUCGG	::::. ::::::::::::	UUCAGCAGCUCUCCUUUGGCA	Cleavage		1
mdm-miR399g	BjuB043752	3.0	-1.0	1	21	376	396	UGCCAAAGGAGAUUUGCUCGG	::::. ::::::::::::	UUCAGCAGCUCUCCUUUGGCA	Cleavage		1
mdm-miR399h	BjuB043752	3.0	-1.0	1	21	376	396	UGCCAAAGGAGAUUUGCUCGG	::::. ::::::::::::	UUCAGCAGCUCUCCUUUGGCA	Cleavage		1
mdm-miR399i	BjuB049020	3.0	-1.0	1	21	364	384	UGCCAAAGGAGAGUUGCCCUG	: :::.::::::: :::::	UUGAGCAGCUCUCCUCUGGCA	Cleavage		1
mdm-miR399j	BjuB049020	3.0	-1.0	1	21	364	384	UGCCAAAGGAGAGUUGCCCUG	: :::.::::::: :::::	UUGAGCAGCUCUCCUCUGGCA	Cleavage		1
mdm-miR399k	BjuB049020	3.0	-1.0	1	21	364	384	UGCCAAAGGAGAGUUGCCCUU	: :::.::::::: :::::	UUGAGCAGCUCUCCUCUGGCA	Cleavage		1
mdm-miR482c	BjuA003230	3.0	-1.0	1	22	119	140	UCUUUCCUAACCCUCCCAUUCC	::..::: .:::::.::::.::	GGGGUGGUGGGGUUGGGAAGGA	Cleavage		2
mdo-miR-12319-5p	BjuA012575	3.0	-1.0	1	20	28	47	UGGGAAGAGGAAGAGCUAGA	:: ::.:::::.:::::::	UCGAGUUCUUCUUCUUCCCC	Cleavage		1
mdo-miR-12342-3p	BjuA029457	3.0	-1.0	1	21	766	786	AGGUCUGCCUCCUCUUCCUUC	:.:::.:::::::..::..:	CAGGGAGGAGGAGGUGGAUUU	Cleavage		2
mdo-miR-12356-3p	BjuB006877	3.0	-1.0	1	21	838	858	CUCUCUUCUCUUCUCCGGCAC	::: :::::.::.:::::	AGGCCAAAGAAGGGAGGAGAG	Cleavage		1
mdo-miR-12389-3p	BjuO002525	3.0	-1.0	1	21	809	829	UCUGCUGUUUGCCUUCUCCAG	.::::::: :...::::::::	UUGGAGAAAGUGGACAGCAGA	Cleavage		2
mdo-miR-130a-5p	BjuB016538	3.0	-1.0	1	22	902	923	GCUCUUUUCACAUUGUGCUACU	:: ::: :::::::::::.	CAGAGGACACUGUGAAAAGAGU	Cleavage		1
mdo-miR-130a-5p	BjuA010437	3.0	-1.0	1	22	884	905	GCUCUUUUCACAUUGUGCUACU	:: ::: :::::::::::.	CAGAGGACACUGUGAAAAGAGU	Cleavage		1
mdo-miR-1541	BjuB042975	3.0	-1.0	1	22	795	816	UGGUGUGCUCGUUUGGAUGUGG	.:::::::..:: ::::::.	AAGCAUCCAAGUGACCACACCG	Cleavage		1
mdo-miR-190b	BjuB037545	3.0	-1.0	1	21	473	493	UGAUAUGUUUGAUAUUGGGUU	:::::.::::.:.:.:::	CUACCAAUGUCAAGCGUGUCA	Cleavage		1
mdo-miR-223-3p	BjuB041251	3.0	-1.0	1	21	955	975	UGUCAGUUUGUCAAAUACCCC	: ::::::.::::::.::	GCCGAAUUUGAUAAACUGGCA	Cleavage		1
mdo-miR-599-3p	BjuA042006	3.0	-1.0	1	20	972	991	GUUGUGUCAGUUUAUCAAAC	:::::: ::.::.:::::.	AUUUGAUCAAUUGGCACAAU	Cleavage		1
mdo-miR-599-3p	BjuO010482	3.0	-1.0	1	20	837	856	GUUGUGUCAGUUUAUCAAAC	: ::::.:..::.::::::	AUGUGAUGAGUUGGCACAAC	Cleavage		1
mdo-miR-7261-3p	BjuB045319	3.0	-1.0	1	23	124	146	CCAAGGUCCUUUCCUCUCCAGAU	::: ::.::::::.::::	GGUGGGAUUGGGAAGGACUUUGG	Cleavage		1
mdo-miR-7274-3p	BjuB011393	3.0	-1.0	1	24	59	82	ACUCUUUUCCUUUUCUCUGCAGGG	: : :::::::. :::::::::	AGCGGAAGAGAAAGAGAAAAGAGU	Translation		1
mdo-miR-7274-3p	BjuO002525	3.0	-1.0	1	24	924	947	ACUCUUUUCCUUUUCUCUGCAGGG	.: .:..::::::::::::	AGGGUUAAGGGGAAGGAAAAGAGU	Cleavage		1
mdo-miR-7295-5p	BjuB025396	3.0	-1.0	1	21	25	45	ACCGCCACCACCUGCAGAGCU	: ::. : :::::::::.:::	AACUUAGGAGGUGGUGGUGGU	Cleavage		1
mdo-miR-7295-5p	BjuB007813	3.0	-1.0	1	21	25	45	ACCGCCACCACCUGCAGAGCU	: ::. : :::::::::.:::	AACUUAGGAGGUGGUGGUGGU	Cleavage		1
mdo-miR-7325-5p	BjuO010366	3.0	-1.0	1	21	195	215	GAGGGCCCGGUUUCCUCUGGC	:::::::..: ::::.:::	AACAGAGGAGGCAGGGCUCUC	Cleavage		1
mdo-miR-7350-3p	BjuB016538	3.0	-1.0	1	23	539	561	UUUUUGCUUUCUGUCUGAUAUAG	.:.::::: :.::::::::	CCUCGUUAGACACAGAGCAAAAA	Translation		1
mdo-miR-7350-3p	BjuA041305	3.0	-1.0	1	23	207	231	UUUUUGCUUUCUGUC--UGAUAUAG	:::: :::::::::::::.:	CGUCAUCAACGACAGAAAGCAAAGA	Cleavage		1
mdo-miR-7379-3p	BjuA046946	3.0	-1.0	1	22	223	244	UCUGGAUGCUUUGAUGGUGUAG	::.:::::.:::::: ::.	CAUCAUCAUCAGAGCAUCAAGG	Cleavage		1
mdo-miR-7398f-5p	BjuA015229	3.0	-1.0	1	24	660	683	AGUGUAGAAGAGAGUGGGAAUGUC	:::.:::::::: .::::.:	CGGCUUCUCACUCUCUAUUACAUU	Cleavage		1
mes-miR399e	BjuB043752	3.0	-1.0	1	21	376	396	UGCCAAAGGAGAUUUGCUCGG	::::. ::::::::::::	UUCAGCAGCUCUCCUUUGGCA	Cleavage		1
mes-miR399f	BjuB049020	3.0	-1.0	1	21	364	384	UGCCAAAGGAGAGUUGCCCUG	: :::.::::::: :::::	UUGAGCAGCUCUCCUCUGGCA	Cleavage		1
mle-miR-1175-5p	BjuA017316	3.0	-1.0	1	23	48	70	AGUGGAGAGAGUUUUAUCUCAUC	::: .::::::::::.::	ACCUAGAGGAAACUCUCUCUACA	Cleavage		1
mle-miR-1175-5p	BjuB042043	3.0	-1.0	1	23	48	70	AGUGGAGAGAGUUUUAUCUCAUC	::: ::::::::::..::	ACCCAGAGAAAACUCUCUUUACA	Cleavage		1
mle-miR-1989a-5p	BjuB046236	3.0	-1.0	1	22	656	677	UCAGCUGUUUCGAUGCCUUCUU	: :.:: :: ::::::::::::	AUGGAGACACCGAAACAGCUGA	Cleavage		1
mle-miR-1993-5p	BjuA001569	3.0	-1.0	1	22	26	47	UCGGGAAUAUCGGCAUAAUGCA	::::.: .::::::::..::	AUCAUUGUUUCGAUAUUCUUGA	Cleavage		1
mle-miR-29c-3p	BjuA025558	3.0	-1.0	1	22	604	625	UUGCUCCAUUUGUAACCAGACA	:::: :..:::::::::::	CCUCUGAAUGUAAAUGGAGCAA	Cleavage		1
mle-miR-2d-5p	BjuA026821	3.0	-1.0	1	22	172	193	CCUGUUCAGUGAUUGUGGUGUG	::.:.: .::::::::.::::	AACGCUAAGAUCACUGAGCAGG	Cleavage		1
mml-miR-1179	BjuB023599	3.0	-1.0	1	21	658	678	AAGCAUUCUUUCAUUGGUUGG	:.. ::::.:.::::::::	AGAGUAAAUGGAGGAAUGCUU	Cleavage		1
mml-miR-1227	BjuA026586	3.0	-1.0	1	20	721	740	GUGGGGCCAGGCGGUGGUGG	:::::::::::: .::::	GCACCACCGCCUGAUCCCAA	Cleavage		1
mml-miR-1243-5p	BjuB026462	3.0	-1.0	1	21	798	818	UCCUGUAACUGGGCCAGUUUC	: :.: ::..:::::.:::::	GCAGCGGGUUCAGUUGCAGGA	Cleavage		1
mml-miR-130a-5p	BjuB016538	3.0	-1.0	1	22	902	923	GCUCUUUUCACAUUGUGCUACU	:: ::: :::::::::::.	CAGAGGACACUGUGAAAAGAGU	Cleavage		1
mml-miR-130a-5p	BjuA010437	3.0	-1.0	1	22	884	905	GCUCUUUUCACAUUGUGCUACU	:: ::: :::::::::::.	CAGAGGACACUGUGAAAAGAGU	Cleavage		1
mml-miR-190b	BjuB037545	3.0	-1.0	1	21	473	493	UGAUAUGUUUGAUAUUGGGUU	:::::.::::.:.:.:::	CUACCAAUGUCAAGCGUGUCA	Cleavage		1
mml-miR-223	BjuB041251	3.0	-1.0	1	21	955	975	UGUCAGUUUGUCAAAUACCCC	: ::::::.::::::.::	GCCGAAUUUGAUAAACUGGCA	Cleavage		1
mml-miR-27a-5p	BjuA035384	3.0	-1.0	1	22	141	162	AGGGCUUAGCUGCUUGUGAGCA	:.:::..::.: :::::::::	GGUUCAUGAGUACCUAAGCCCU	Translation		1
mml-miR-27a-5p	BjuA035385	3.0	-1.0	1	22	141	162	AGGGCUUAGCUGCUUGUGAGCA	:.:::..::.: :::::::::	GGUUCAUGAGUACCUAAGCCCU	Translation		1
mml-miR-320a	BjuB042069	3.0	-1.0	1	22	509	530	AAAAGCUGGGUUGAGAGGGCGA	: ::::::::.::::::: :	CCACCCUCUCAGCCCAGCUCUC	Cleavage		1
mml-miR-320b	BjuB042069	3.0	-1.0	1	22	509	530	AAAAGCUGGGUUGAGAGGGCAA	::::::::.::::::: :	CCACCCUCUCAGCCCAGCUCUC	Cleavage		1
mml-miR-451	BjuB045319	3.0	-1.0	1	22	293	314	AAACCGUUACCAUUACUGAGUU	:. ::.::..::::...:::::	AGAUCGGUGGUGGUGGUGGUUU	Cleavage		1
mml-miR-599-3p	BjuA042006	3.0	-1.0	1	20	972	991	GUUGUGUCAGUUUAUCAAAC	:::::: ::.::.:::::.	AUUUGAUCAAUUGGCACAAU	Cleavage		1
mml-miR-599-3p	BjuO010482	3.0	-1.0	1	20	837	856	GUUGUGUCAGUUUAUCAAAC	: ::::.:..::.::::::	AUGUGAUGAGUUGGCACAAC	Cleavage		1
mml-miR-609	BjuB041699	3.0	-1.0	1	20	346	365	AGGGUGUUGCUCUCAUCUCU	.:::.:::::::..:..:.:	GGAGGUGAGAGCGGCGUCUU	Cleavage		1
mml-miR-887	BjuA016969	3.0	-1.0	1	22	252	273	GUGAACGGGCGCCAUCCCGAGG	.: :: :::::.: ::::::::	UCACGAGAUGGUGGCCGUUCAC	Cleavage		1
mmr-miR-320a	BjuB042069	3.0	-1.0	1	22	509	530	AAAAGCUGGGUUGAGAGGGCGA	: ::::::::.::::::: :	CCACCCUCUCAGCCCAGCUCUC	Cleavage		1
mmu-miR-130a-5p	BjuA010437	3.0	-1.0	1	22	884	905	GCUCUUUUCACAUUGUGCUACU	:: ::: :::::::::::.	CAGAGGACACUGUGAAAAGAGU	Cleavage		1
mmu-miR-130a-5p	BjuB016538	3.0	-1.0	1	22	902	923	GCUCUUUUCACAUUGUGCUACU	:: ::: :::::::::::.	CAGAGGACACUGUGAAAAGAGU	Cleavage		1
mmu-miR-149-3p	BjuB033496	3.0	-1.0	1	22	236	257	GAGGGAGGGACGGGGGCGGUGC	:.::::: ::::.::::: ::	CCGCCGCCGCCGUUCCUCCGUC	Cleavage		1
mmu-miR-190b-5p	BjuB037545	3.0	-1.0	1	22	472	493	UGAUAUGUUUGAUAUUGGGUUG	:::::.::::.:.:.:::	CCUACCAAUGUCAAGCGUGUCA	Cleavage		1
mmu-miR-1942	BjuB008568	3.0	-1.0	1	21	54	74	UCAGAUGUCUUCAUCUGGUUG	.:::::::::::: :: ::::	UAACCAGAUGAAGCCAACUGA	Cleavage		1
mmu-miR-207	BjuA005478	3.0	-1.0	1	23	3	25	GCUUCUCCUGGCUCUCCUCCCUC	::::::::: :::::.::	UUCAGAGGAGAGCGAGGAGGAGG	Translation		1
mmu-miR-223-3p	BjuB041251	3.0	-1.0	1	22	954	975	UGUCAGUUUGUCAAAUACCCCA	: ::::::.::::::.::	GGCCGAAUUUGAUAAACUGGCA	Cleavage		1
mmu-miR-27a-5p	BjuA035384	3.0	-1.0	1	22	141	162	AGGGCUUAGCUGCUUGUGAGCA	:.:::..::.: :::::::::	GGUUCAUGAGUACCUAAGCCCU	Translation		1
mmu-miR-27a-5p	BjuA035385	3.0	-1.0	1	22	141	162	AGGGCUUAGCUGCUUGUGAGCA	:.:::..::.: :::::::::	GGUUCAUGAGUACCUAAGCCCU	Translation		1
mmu-miR-291a-5p	BjuA005478	3.0	-1.0	1	22	294	315	CAUCAAAGUGGAGGCCCUCUCU	.:::: : .:::.:::::::::	GGAGAAGAUCUCUACUUUGAUG	Cleavage		1
mmu-miR-3088-3p	BjuB037744	3.0	-1.0	1	23	409	431	UUCAUGAGCAGCUGCAAAGGUGU	: .:::: :::.::::::::.	UCUUCUUUUCAGUUGCUCAUGGC	Cleavage		1
mmu-miR-320-3p	BjuB042069	3.0	-1.0	1	22	509	530	AAAAGCUGGGUUGAGAGGGCGA	: ::::::::.::::::: :	CCACCCUCUCAGCCCAGCUCUC	Cleavage		1
mmu-miR-451a	BjuB045319	3.0	-1.0	1	22	293	314	AAACCGUUACCAUUACUGAGUU	:. ::.::..::::...:::::	AGAUCGGUGGUGGUGGUGGUUU	Cleavage		1
mmu-miR-451b	BjuA015073	3.0	-1.0	1	21	359	379	UGGGAGCAGCAAGAGAACCGU	: :: ::::::::: ::.:::	AAGGCUCUCUUGCUUCUUCCA	Cleavage		1
mmu-miR-451b	BjuB042975	3.0	-1.0	1	21	338	358	UGGGAGCAGCAAGAGAACCGU	: :: ::::::::: ::.:::	AAGGCUCUCUUGCUUCUUCCA	Cleavage		1
mmu-miR-599	BjuA018344	3.0	-1.0	1	19	939	957	UUGUGUCAGUUUAUCAAAC	: ::::.:::::.:::::	AUGUGAUGAACUGGCACAA	Cleavage		1
mmu-miR-599	BjuB020303	3.0	-1.0	1	19	312	330	UUGUGUCAGUUUAUCAAAC	: ::::.:::::.:::::	AUGUGAUGAACUGGCACAA	Cleavage		1
mmu-miR-599	BjuB020302	3.0	-1.0	1	19	978	996	UUGUGUCAGUUUAUCAAAC	: ::::.:::::.:::::	AUGUGAUGAACUGGCACAA	Cleavage		1
mmu-miR-6932-3p	BjuA017316	3.0	-1.0	1	21	604	624	UCUGUUCUGCUUCCUCUGCAG	:: ::::::::::::: ::.	GUGGAGAGGAAGCAGAAGAGG	Cleavage		1
mmu-miR-6939-5p	BjuA014273	3.0	-1.0	1	21	83	103	CAGGCAGCUGGUUGGUGGAAG	.::::...:::::::::.::	UUUCCGUUAACCAGCUGUCUC	Cleavage		1
mmu-miR-6973a-5p	BjuA037531	3.0	-1.0	1	22	72	93	UACGGUGGGAGGGGUGGAGUUG	:. ::: :..:::::::::::	CGCCUCGUCUUCUCCCACCGUA	Cleavage		2
mmu-miR-698-3p	BjuA025064	3.0	-1.0	1	19	504	522	CAUUCUCGUUUCCUUCCCU	::::::: .:.:::::.::	AGGGAAGAGAGCGAGAGUG	Cleavage		1
mmu-miR-698-3p	BjuB036859	3.0	-1.0	1	19	603	621	CAUUCUCGUUUCCUUCCCU	::::::: .:.:::::.::	AGGGAAGAGAGCGAGAGUG	Cleavage		1
mmu-miR-7045-5p	BjuO010482	3.0	-1.0	1	21	49	69	AGCGGGUGGGGGAGGGGGACU	: :::.:::::.:: ::.:::	ACUCCUCCUCCUCCUCCUGCU	Cleavage		1
mmu-miR-7046-3p	BjuA031472	3.0	-1.0	1	22	921	942	UGAACCACCCAUCCCCCUACAG	::: :::::::::::::	UAAUAGCAGGAUGGGUGGUUCU	Cleavage		1
mmu-miR-7050-3p	BjuA012644	3.0	-1.0	1	21	401	421	UCUCAGCCUUUAUCUCCCCAG	::::::::.::: .::::.	UAGGGGAGAUGAAGAUUGAGG	Cleavage		1
mmu-miR-7088-3p	BjuA012644	3.0	-1.0	1	22	842	863	UUGACCUUCCUCCAUUGCUUCC	:::.:::: :::::::: ::::	GGAGGCAAAGGAGGAAGAUCAA	Cleavage		1
mmu-miR-709	BjuA034470	3.0	-1.0	1	19	108	126	GGAGGCAGAGGCAGGAGGA	:.::::: :.:::::.:::	UUCUCCUACUUCUGCUUCC	Cleavage		1
mmu-miR-709	BjuA026652	3.0	-1.0	1	19	108	126	GGAGGCAGAGGCAGGAGGA	:.::::: :.:::::.:::	UUCUCCUACUUCUGCUUCC	Cleavage		1
mmu-miR-7116-3p	BjuB025396	3.0	-1.0	1	22	997	1018	UUUUUUUCCUUUGCCUUCUCAG	:::.::::::::::.:: .:	GAGAGGAGGCAAAGGAGAAUGA	Cleavage		1
mmu-miR-7116-3p	BjuA040338	3.0	-1.0	1	22	958	979	UUUUUUUCCUUUGCCUUCUCAG	:::.::::::::::.:: .:	GAGAGGAGGCAAAGGAGAAUGA	Cleavage		1
mmu-miR-7116-3p	BjuB042240	3.0	-1.0	1	22	1003	1024	UUUUUUUCCUUUGCCUUCUCAG	:::.::::::::::.:: .:	GAGAGGAGGCAAAGGAGAAUGA	Cleavage		1
mmu-miR-7116-3p	BjuA025558	3.0	-1.0	1	22	913	934	UUUUUUUCCUUUGCCUUCUCAG	:::.::::::::::.:: .:	GAGAGGAGGCAAAGGAGAAUGA	Cleavage		1
mmu-miR-7116-3p	BjuB007813	3.0	-1.0	1	22	1009	1030	UUUUUUUCCUUUGCCUUCUCAG	:::.::::::::::.:: .:	GAGAGGAGGCAAAGGAGAAUGA	Cleavage		1
mmu-miR-743a-5p	BjuB041950	3.0	-1.0	1	22	592	613	UAUUCAGAUUGGUGCCUGUCAU	:.:: ::.::::::::::	GCCCCGGGGACUAAUCUGAAUA	Cleavage		1
mmu-miR-7683-5p	BjuB009816	3.0	-1.0	1	22	226	247	UUCCGUGUUUCGUCUGACCACU	:::::::::::.:. ::.:	GAGGGUCAGACGAAGCGAGGGA	Cleavage		1
mmu-miR-802-3p	BjuB041950	3.0	-1.0	1	22	800	821	ACGGAGAGUCUUUGUCACUCAG	::::: :::.::::::::.:	AUGAGUUACAGAGACUCUCUGG	Cleavage		1
mmu-miR-802-3p	BjuA040759	3.0	-1.0	1	22	791	812	ACGGAGAGUCUUUGUCACUCAG	::::: :::.::::::::.:	AUGAGUUACAGAGACUCUCUGG	Cleavage		1
mmu-miR-8103	BjuA033921	3.0	-1.0	1	21	1576	1596	UCUCCUGUUCUCUGUUCUCCC	:::::.. ::::::::::.	AAGAGAAUGAAGAACAGGAGG	Cleavage		1
mmu-miR-8103	BjuA002075	3.0	-1.0	1	21	1468	1488	UCUCCUGUUCUCUGUUCUCCC	:::::.. ::::::::::.	AAGAGAAUGAAGAACAGGAGG	Cleavage		1
mmu-miR-8103	BjuB006877	3.0	-1.0	1	21	1567	1587	UCUCCUGUUCUCUGUUCUCCC	:::::.. ::::::::::.	AAGAGAAUGAAGAACAGGAGG	Cleavage		1
mmu-miR-8104	BjuA018344	3.0	-1.0	1	22	232	253	CAGGAUGAGGUGGAGUGCAGCG	: :::::::::::::::	UAUGGAACUCCACCUCAUCCUU	Cleavage		1
mmu-miR-871-5p	BjuA043791	3.0	-1.0	1	23	591	613	UAUUCAGAUUAGUGCCAGUCAUG	: : :: :::::::::::::	GGCGCCAGGGACUAAUCUGAAUA	Cleavage		1
mmu-miR-871-5p	BjuB041950	3.0	-1.0	1	23	591	613	UAUUCAGAUUAGUGCCAGUCAUG	: :: :::::::::::::	GGCCCCGGGGACUAAUCUGAAUA	Cleavage		1
mmu-miR-877-3p	BjuA044741	3.0	-1.0	1	22	253	274	UGUCCUCUUCUCCCUCCUCCCA	: ::::::: .::::::::..	GGUGAGGAGGCGGAAGAGGAUG	Cleavage		1
mse-bantam	BjuB046419	3.0	-1.0	1	22	184	205	UGAGAUCAUUGUGAAAGCUAAU	: :::::: :.:.:::::::.	CUGAGCUUUGAUAGUGAUCUCG	Cleavage		1
mtr-miR2673a	BjuB036859	3.0	-1.0	1	22	584	605	CCUCUUCCUCUUCCUCUUCCAC	: :::.:::::.::: .:::::	GAGGAGGAGGAGGAGCGAGAGG	Cleavage		3
mtr-miR2673a	BjuA002075	3.0	-1.0	1	22	354	375	CCUCUUCCUCUUCCUCUUCCAC	: :::::: :::::::::: :	CUCGAAGAGCAAGAGGAAGAAG	Cleavage		1
mtr-miR2673a	BjuB029839	3.0	-1.0	1	22	117	138	CCUCUUCCUCUUCCUCUUCCAC	.:: :::.::::::::::	GAACGAGCGGAGGAGGAAGAGG	Cleavage		2
mtr-miR2673a	BjuA017309	3.0	-1.0	1	22	532	553	CCUCUUCCUCUUCCUCUUCCAC	::.:: ::::: :::::::	GGCGAGGAAGAAGAAGAAGAGG	Cleavage		1
mtr-miR2673b	BjuB036859	3.0	-1.0	1	22	584	605	CCUCUUCCUCUUCCUCUUCCAC	: :::.:::::.::: .:::::	GAGGAGGAGGAGGAGCGAGAGG	Cleavage		3
mtr-miR2673b	BjuA002075	3.0	-1.0	1	22	354	375	CCUCUUCCUCUUCCUCUUCCAC	: :::::: :::::::::: :	CUCGAAGAGCAAGAGGAAGAAG	Cleavage		1
mtr-miR2673b	BjuB029839	3.0	-1.0	1	22	117	138	CCUCUUCCUCUUCCUCUUCCAC	.:: :::.::::::::::	GAACGAGCGGAGGAGGAAGAGG	Cleavage		2
mtr-miR2673b	BjuA017309	3.0	-1.0	1	22	532	553	CCUCUUCCUCUUCCUCUUCCAC	::.:: ::::: :::::::	GGCGAGGAAGAAGAAGAAGAGG	Cleavage		1
mtr-miR399l	BjuB049020	3.0	-1.0	1	21	364	384	UGCCAAAGGAGAGUUGCCCUG	: :::.::::::: :::::	UUGAGCAGCUCUCCUCUGGCA	Cleavage		1
mtr-miR399p	BjuB049020	3.0	-1.0	1	21	364	384	UGCCAAAGGAGAGUUGCCCUG	: :::.::::::: :::::	UUGAGCAGCUCUCCUCUGGCA	Cleavage		1
nle-miR-320a	BjuB042069	3.0	-1.0	1	22	509	530	AAAAGCUGGGUUGAGAGGGCGA	: ::::::::.::::::: :	CCACCCUCUCAGCCCAGCUCUC	Cleavage		1
nle-miR-320b	BjuB042069	3.0	-1.0	1	20	511	530	AAAAGCUGGGUUGAGAGGGC	::::::::.::::::: :	ACCCUCUCAGCCCAGCUCUC	Cleavage		1
nle-miR-887	BjuA016969	3.0	-1.0	1	24	250	273	GUGAACGGGCGCCAUCCCGAGGCU	:.: :: :::::.: ::::::::	UGUCACGAGAUGGUGGCCGUUCAC	Cleavage		1
nta-miR171a	BjuA045602	3.0	-1.0	1	21	497	517	UAUUGGUGCGGUUCAAUGAGA	:::::::::: ::::::.	AGACAUUGAACCGGACCAAUG	Cleavage		1
nta-miR399a	BjuB043752	3.0	-1.0	1	21	376	396	CGCCAAAGGAGAGCUGCCCUG	::::::::::::::::	UUCAGCAGCUCUCCUUUGGCA	Cleavage		1
nta-miR399b	BjuB043752	3.0	-1.0	1	21	376	396	CGCCAAAGGAGAGCUGCCCUG	::::::::::::::::	UUCAGCAGCUCUCCUUUGGCA	Cleavage		1
nta-miR399c	BjuB043752	3.0	-1.0	1	21	376	396	CGCCAAAGGAGAGCUGCCCUG	::::::::::::::::	UUCAGCAGCUCUCCUUUGGCA	Cleavage		1
nta-miR399d	BjuB043752	3.0	-1.0	1	21	376	396	CGCCAAAGGAGAGCUGCCCUG	::::::::::::::::	UUCAGCAGCUCUCCUUUGGCA	Cleavage		1
nta-miR399e	BjuB043752	3.0	-1.0	1	21	376	396	CGCCAAAGGAGAGCUGCCCUG	::::::::::::::::	UUCAGCAGCUCUCCUUUGGCA	Cleavage		1
nta-miR399f	BjuB043752	3.0	-1.0	1	21	376	396	CGCCAAAGGAGAGCUGCCCUG	::::::::::::::::	UUCAGCAGCUCUCCUUUGGCA	Cleavage		1
nta-miR399g	BjuB043752	3.0	-1.0	1	21	376	396	CGCCAAAGGAGAGCUGCCCUG	::::::::::::::::	UUCAGCAGCUCUCCUUUGGCA	Cleavage		1
nve-miR-9429-5p	BjuB049020	3.0	-1.0	1	20	551	570	ACCUUCUCCAUUAGACGAAA	::::::::::::::::	AAGAGUCUAAUGGAGAAGGU	Cleavage		1
nvi-bantam	BjuB046419	3.0	-1.0	1	23	183	205	UGAGAUCAUUGUGAAAGCUGAUU	: :::::: :.:.:::::::.	UCUGAGCUUUGAUAGUGAUCUCG	Cleavage		1
oan-miR-1391-5p	BjuB042050	3.0	-1.0	1	20	1199	1218	CGCCAGUAUCGGGUGGGUGA	:::.. :..:::::::::::	UCAUUAAUUCGAUACUGGCG	Cleavage		1
oan-miR-1400-3p	BjuB042050	3.0	-1.0	1	21	685	705	CAUCCCACUCCAAUCCAUCCA	: :::.: :::::::::::	CAGCUGGGUGGGAGUGGGAUG	Cleavage		1
oan-miR-1405-3p	BjuA025542	3.0	-1.0	1	22	234	255	UGCAGCAACAGCCAUUGGUCAU	: : ::::::::::::::	ACAAGCCAUGGCUGUUGCUGCC	Cleavage		1
oan-miR-223-3p	BjuB041251	3.0	-1.0	1	22	954	975	UGUCAGUUUGUCAAAUACCCUA	: ::::::.::::::.::	GGCCGAAUUUGAUAAACUGGCA	Cleavage		1
oan-miR-451	BjuB045319	3.0	-1.0	1	23	292	314	AAACCGUUACCAUUACUGAGUUU	.:. ::.::..::::...:::::	GAGAUCGGUGGUGGUGGUGGUUU	Cleavage		1
oan-miR-7412-3p	BjuA001111	3.0	-1.0	1	22	646	667	UCUGUUCUUUCCUCUCCUGCCU	:: :::::::::.: :::::	GAGCUGGAGAGGAAGGUACAGA	Cleavage		1
oan-miR-7419-3p	BjuB043752	3.0	-1.0	1	22	268	289	UGUUUAGAAGAUCUUUGAACCG	::: :::::.:::: ::::	AUCUUCCAAGAUUUUCUCAACA	Cleavage		1
oan-miR-7419-3p	BjuB049020	3.0	-1.0	1	22	262	283	UGUUUAGAAGAUCUUUGAACCG	::: :::::.:::: ::::	AUCUUCCAAGAUUUUCUCAACA	Cleavage		1
oan-miR-7435-5p	BjuB038400	3.0	-1.0	1	22	606	627	UGGGAUUUGUGUAUGUGAUUGC	:::: ::::::::: .:::	UUUAUCAGAUACACAAACUCCA	Cleavage		1
ocu-miR-130a-5p	BjuA010437	3.0	-1.0	1	22	884	905	GCUCUUUUCACAUUGUGCUACU	:: ::: :::::::::::.	CAGAGGACACUGUGAAAAGAGU	Cleavage		1
ocu-miR-130a-5p	BjuB016538	3.0	-1.0	1	22	902	923	GCUCUUUUCACAUUGUGCUACU	:: ::: :::::::::::.	CAGAGGACACUGUGAAAAGAGU	Cleavage		1
ocu-miR-190b-5p	BjuB037545	3.0	-1.0	1	22	472	493	UGAUAUGUUUGAUAUUGGGUUG	:::::.::::.:.:.:::	CCUACCAAUGUCAAGCGUGUCA	Cleavage		1
ocu-miR-197-5p	BjuA022725	3.0	-1.0	1	23	157	179	UGGGUAGAGAGGGUAGUGGGAGG	: ::::: ::::::.::::	GAAGCAACUACACUCUCUGCCCA	Cleavage		1
ocu-miR-223-3p	BjuB041251	3.0	-1.0	1	23	953	975	UGUCAGUUUGUCAAAUACCCCAA	: ::::::.::::::.::	AGGCCGAAUUUGAUAAACUGGCA	Cleavage		1
ocu-miR-451-5p	BjuB045319	3.0	-1.0	1	23	292	314	AAACCGUUACCAUUACUGAGUUU	.:. ::.::..::::...:::::	GAGAUCGGUGGUGGUGGUGGUUU	Cleavage		1
ocu-miR-599-3p	BjuA018344	3.0	-1.0	1	20	938	957	UUGUGUCAGUUUAUCAAACC	: ::::.:::::.:::::	AAUGUGAUGAACUGGCACAA	Cleavage		1
ocu-miR-599-3p	BjuB020303	3.0	-1.0	1	20	311	330	UUGUGUCAGUUUAUCAAACC	: ::::.:::::.:::::	AAUGUGAUGAACUGGCACAA	Cleavage		1
ocu-miR-599-3p	BjuB020302	3.0	-1.0	1	20	977	996	UUGUGUCAGUUUAUCAAACC	: ::::.:::::.:::::	AAUGUGAUGAACUGGCACAA	Cleavage		1
oga-miR-320a	BjuB042069	3.0	-1.0	1	22	509	530	AAAAGCUGGGUUGAGAGGGCGA	: ::::::::.::::::: :	CCACCCUCUCAGCCCAGCUCUC	Cleavage		1
oha-miR-130c-5p	BjuA010437	3.0	-1.0	1	22	884	905	GCUCUUUUCACAUUGUGCUACU	:: ::: :::::::::::.	CAGAGGACACUGUGAAAAGAGU	Cleavage		1
oha-miR-130c-5p	BjuB016538	3.0	-1.0	1	22	902	923	GCUCUUUUCACAUUGUGCUACU	:: ::: :::::::::::.	CAGAGGACACUGUGAAAAGAGU	Cleavage		1
oha-miR-451	BjuB045319	3.0	-1.0	1	23	292	314	AAACCGUUACCAUUACUGAGUUU	.:. ::.::..::::...:::::	GAGAUCGGUGGUGGUGGUGGUUU	Cleavage		1
oha-miR-9-4-5p	BjuA028313	3.0	-1.0	1	21	643	663	ACUUUCGGUUAUCUAGCUUUA	: :::::. ::.::::.::::	UCAAGCUGUAUGACCGGAAGU	Cleavage		1
ola-miR-223	BjuB041251	3.0	-1.0	1	20	956	975	UGUCAGUUUGUCAAAUACCC	: ::::::.::::::.::	CCGAAUUUGAUAAACUGGCA	Cleavage		1
oni-miR-10616a	BjuA034470	3.0	-1.0	1	22	470	491	UUUGUUUUAGAGACUGGCUGUU	::::::.: :::::.:.:.:::	AACAGCUAAUCUCUGAGAUAAA	Cleavage		1
oni-miR-10616a	BjuA026652	3.0	-1.0	1	22	470	491	UUUGUUUUAGAGACUGGCUGUU	::::::.: :::::.:.:.:::	AACAGCUAAUCUCUGAGAUAAA	Cleavage		1
oni-miR-10647	BjuB033515	3.0	-1.0	1	22	1032	1053	UUGUUGUUGCUGCUGUGAUGCU	::::::::::::::::	ACAGAAACAGCAGCAACAACAA	Cleavage		2
oni-miR-10770	BjuA031472	3.0	-1.0	1	22	158	179	UUGUUGAUGCUGUUGUUGGUGU	::::::::: :: ::::::	GAUCCAACAACAACAACAACAA	Translation		1
oni-miR-10782	BjuB045319	3.0	-1.0	1	22	197	218	UUGUUAACUGUUGUAGAUUACA	: ::::..:..::::::::	GCCACUCUAUGAUGGUUAACAA	Cleavage		1
oni-miR-10923	BjuA035384	3.0	-1.0	1	23	341	363	UGUGUGCUGGAUCUGGUUUCAUC	:::::::::::.:.::..	UAGAAAACCAGAUCCGGUACGUU	Cleavage		1
oni-miR-10923	BjuA035385	3.0	-1.0	1	23	341	363	UGUGUGCUGGAUCUGGUUUCAUC	:::::::::::.:.::..	UAGAAAACCAGAUCCGGUACGUU	Cleavage		1
oni-miR-10948	BjuB008568	3.0	-1.0	1	23	32	54	UCUAUUUCUUUUCUCUCCUUCCU	:::::.:.::.:::.:::	ACUUAGGAGGGGAAGGAAGUAGU	Cleavage		1
oni-miR-6960	BjuB043752	3.0	-1.0	1	25	74	98	AAUGAUCAGGAUGAGAUGGUUUGGC	::::.::::::: :::::	UUUCUUCCAUUUCAUCCUCAUCAUC	Cleavage		1
osa-miR2923	BjuB006877	3.0	-1.0	1	22	906	927	AGACAAAAAUAUAAAUAACAAA	: :: :::::.:::::::.:	CAUUUUCUUUAUGUUUUUGUUU	Cleavage		1
osa-miR399d	BjuB049020	3.0	-1.0	1	21	364	384	UGCCAAAGGAGAGUUGCCCUG	: :::.::::::: :::::	UUGAGCAGCUCUCCUCUGGCA	Cleavage		1
osa-miR399j	BjuB049020	3.0	-1.0	1	21	364	384	UGCCAAAGGAGAGUUGCCCUA	: : :::.::::::: :::::	UUGAGCAGCUCUCCUCUGGCA	Cleavage		1
osa-miR444a-3p.1	BjuB007813	3.0	-1.0	1	21	1261	1281	UUGCUGCCUCAAGCUUGCUGC	: ::::: : ::.::::::::	GAAGCAACCGUGGGGCAGCAA	Cleavage		1
osa-miR444d.1	BjuB007813	3.0	-1.0	1	21	1261	1281	UUGCUGCCUCAAGCUUGCUGC	: ::::: : ::.::::::::	GAAGCAACCGUGGGGCAGCAA	Cleavage		1
osa-miR5075	BjuA025558	3.0	-1.0	1	21	40	60	UUCUCCGUCGCCGCCGUCCGC	:::::.::.:..::::::	GGAGACGGUGGUGGUGGAGAA	Cleavage		1
osa-miR5144-5p	BjuA014686	3.0	-1.0	1	21	1038	1058	UUCUUGUGCUGCUGAAGAGAC	:: :::::::::::::..	AGCUACUCAGCAGCACAAGGG	Cleavage		1
osa-miR5498	BjuA047038	3.0	-1.0	1	21	606	626	UGAGCUGUAACACUUGAAGAC	: :: ::.::::: :::::::	GGCUACAGGUGUUCCAGCUCA	Cleavage		1
osa-miR5543	BjuB047102	3.0	-1.0	1	21	688	708	UAUGAAUGGUAUAUUUUCUUG	:::: .:::.:::::::..::	CAAGCGAAUGUACCAUUUGUA	Cleavage		1
osa-miR5794	BjuA025558	3.0	-1.0	1	21	817	837	UGAGGAAUCACUAGUAGUCGU	: :: :: :.:::::::.:::	AAGAAUAAUGGUGAUUCUUCA	Cleavage		1
osa-miR6245b-5p	BjuA002075	3.0	-1.0	1	21	988	1008	UUUAAUAGAACCGACACCUAU	: ::::: :::::::::.:	GAAAGUGUCUGUUCUAUUAGA	Cleavage		1
pab-miR11419	BjuA025542	3.0	-1.0	1	21	151	171	ACCUAAACUGCUCAAACACUG	::: : :::::::::::::	GAGUUUCAGAGCAGUUUAGGU	Cleavage		1
pab-miR11466c	BjuB010770	3.0	-1.0	1	21	234	254	UCUACAAGGCAUUUGUUCUCU	:::::::::::::: :: ::	CGAGAACAAAUGCCUGGUCGA	Cleavage		1
pab-miR11466c	BjuA041565	3.0	-1.0	1	21	234	254	UCUACAAGGCAUUUGUUCUCU	:::::::::::::: :: ::	CGAGAACAAAUGCCUGGUCGA	Cleavage		1
pab-miR11510	BjuA032576	3.0	-1.0	1	22	488	509	UCAUUGUCGCAGUUCUCGUAGU	:: ::::: :::::.::::	CUAACAAGAACAGCGACGAUGA	Translation		1
pab-miR397j	BjuB042043	3.0	-1.0	1	21	300	320	UCAUCAUUGAGUGCAGCAUUG	::.::::: :::.::::.:::	CAGUGCUGAACUUAAUGGUGA	Cleavage		1
pab-miR397k	BjuB042043	3.0	-1.0	1	21	300	320	UCAUCAUUGAGUGCAGCAUUG	::.::::: :::.::::.:::	CAGUGCUGAACUUAAUGGUGA	Cleavage		1
pab-miR397l	BjuB042043	3.0	-1.0	1	21	300	320	UCAUCAUUGAGUGCAGCAUUG	::.::::: :::.::::.:::	CAGUGCUGAACUUAAUGGUGA	Cleavage		1
pab-miR399a	BjuB049020	3.0	-1.0	1	21	364	384	CGCCAAAGGAGAGUUGCUCAG	.::::::.::::::: ::::	UUGAGCAGCUCUCCUCUGGCA	Cleavage		1
pab-miR399d	BjuB049020	3.0	-1.0	1	21	364	384	UGCCAAAGGAGAGUUGCCCUG	: :::.::::::: :::::	UUGAGCAGCUCUCCUCUGGCA	Cleavage		1
pal-miR-101-5p	BjuB006877	3.0	-1.0	1	21	1004	1024	GGUUAUCAUGGUACCGAUGCU	:.:::::::.:::::.: :	GUCGUCGGUACUAUGAUGAGC	Cleavage		1
pal-miR-1249-5p	BjuB021273	3.0	-1.0	1	22	70	91	AGGAGGGAGGAGAUGGGCCAAG	:: :.:::::.::::::::	UCUGCCUCAUCUUCUCCCUCCG	Cleavage		1
pal-miR-130-5p	BjuB016538	3.0	-1.0	1	21	903	923	GCUCUUUUCACAUUGUGCUAC	:: ::: :::::::::::.	AGAGGACACUGUGAAAAGAGU	Cleavage		1
pal-miR-130-5p	BjuA010437	3.0	-1.0	1	21	885	905	GCUCUUUUCACAUUGUGCUAC	:: ::: :::::::::::.	AGAGGACACUGUGAAAAGAGU	Cleavage		1
pal-miR-190b-5p	BjuB037545	3.0	-1.0	1	24	470	493	UGAUAUGUUUGAUAUUGGGUUGUU	:::::.::::.:.:.:::	AUCCUACCAAUGUCAAGCGUGUCA	Cleavage		1
pal-miR-27a-5p	BjuA035384	3.0	-1.0	1	22	141	162	AGGGCUUAGCUGCUUGUGAGCA	:.:::..::.: :::::::::	GGUUCAUGAGUACCUAAGCCCU	Translation		1
pal-miR-27a-5p	BjuA035385	3.0	-1.0	1	22	141	162	AGGGCUUAGCUGCUUGUGAGCA	:.:::..::.: :::::::::	GGUUCAUGAGUACCUAAGCCCU	Translation		1
pal-miR-320-3p	BjuB042069	3.0	-1.0	1	22	509	530	AAAAGCUGGGUUGAGAGGGCGA	: ::::::::.::::::: :	CCACCCUCUCAGCCCAGCUCUC	Cleavage		1
pal-miR-509b-3p	BjuB045319	3.0	-1.0	1	22	878	899	UGAUUGACAGCUUUGAGAGUGG	: .:::: :::::::..::.:	ACCUUCUCCAAGCUGUUGAUUA	Cleavage		1
pal-miR-599-3p	BjuA018344	3.0	-1.0	1	20	938	957	UUGUGUCAGUUUAUCAAACC	: ::::.:::::.:::::	AAUGUGAUGAACUGGCACAA	Cleavage		1
pal-miR-599-3p	BjuB020303	3.0	-1.0	1	20	311	330	UUGUGUCAGUUUAUCAAACC	: ::::.:::::.:::::	AAUGUGAUGAACUGGCACAA	Cleavage		1
pal-miR-599-3p	BjuB020302	3.0	-1.0	1	20	977	996	UUGUGUCAGUUUAUCAAACC	: ::::.:::::.:::::	AAUGUGAUGAACUGGCACAA	Cleavage		1
pca-bantam-3p	BjuB046419	3.0	-1.0	1	22	184	205	UGAGAUCAUUGUGAAAGCUGAU	: :::::: :.:.:::::::.	CUGAGCUUUGAUAGUGAUCUCG	Cleavage		1
pgi-miR6138	BjuB002172	3.0	-1.0	1	24	458	481	UACGUUUGGAUUGAAGGAAUGAAA	..::.: :::.:.:.::::::	UGAUGUUUCGUCAGUUCGAACGUA	Cleavage		1
pha-miR-320a	BjuB042069	3.0	-1.0	1	22	509	530	AAAAGCUGGGUUGAGAGGGCGA	: ::::::::.::::::: :	CCACCCUCUCAGCCCAGCUCUC	Cleavage		1
pha-miR-320b	BjuB042069	3.0	-1.0	1	20	511	530	AAAAGCUGGGUUGAGAGGGC	::::::::.::::::: :	ACCCUCUCAGCCCAGCUCUC	Cleavage		1
pha-miR-887	BjuA016969	3.0	-1.0	1	24	250	273	GUGAACGGGCGCCAUCCCGAGGCU	:.: :: :::::.: ::::::::	UGUCACGAGAUGGUGGCCGUUCAC	Cleavage		1
ppa-miR-223	BjuB041251	3.0	-1.0	1	21	955	975	UGUCAGUUUGUCAAAUACCCC	: ::::::.::::::.::	GCCGAAUUUGAUAAACUGGCA	Cleavage		1
ppa-miR-320a	BjuB042069	3.0	-1.0	1	22	509	530	AAAAGCUGGGUUGAGAGGGCGA	: ::::::::.::::::: :	CCACCCUCUCAGCCCAGCUCUC	Cleavage		1
ppa-miR-320b	BjuB042069	3.0	-1.0	1	20	511	530	AAAAGCUGGGUUGAGAGGGC	::::::::.::::::: :	ACCCUCUCAGCCCAGCUCUC	Cleavage		1
ppa-miR-887	BjuA016969	3.0	-1.0	1	24	250	273	GUGAACGGGCGCCAUCCCGAGGCU	:.: :: :::::.: ::::::::	UGUCACGAGAUGGUGGCCGUUCAC	Cleavage		1
ppc-miR-8219-3p	BjuO010363	3.0	-1.0	1	22	1810	1831	UGGCAAGAACUCGGCACGGUCC	::.:: :::::::.:::.:.	UCACUGUCCCGAGUUUUUGUCG	Cleavage		1
ppc-miR-8250d-5p	BjuB039707	3.0	-1.0	1	25	199	223	UCCUUUAUUUGUCUGGAUCGGAUUG	..:::::::::.:: .::::.	GGUCUUGAUCCAGACGAAAGAAGGG	Cleavage		1
ppc-miR-8250d-5p	BjuA001569	3.0	-1.0	1	25	208	232	UCCUUUAUUUGUCUGGAUCGGAUUG	..:::::::::.:: .::::.	GGUCUUGAUCCAGACGAAAGAAGGG	Cleavage		1
ppc-miR-8335-3p	BjuB041699	3.0	-1.0	1	25	235	258	GUUGUUGUUGUUGUUUUGCCUCUAG	:::: :.::.::::::::::::	GCUGAGG-AGAAUAACAACAACAAC	Cleavage		3
ppc-miR-8335-3p	BjuA031472	3.0	-1.0	1	25	155	180	GUUGUUGUUGUUGUU-UUGCCUCUAG	.:: ::: :::::::::::::::	UCGGAUCCAACAACAACAACAACAAC	Cleavage		2
ppc-miR-8335-3p	BjuO010352	3.0	-1.0	1	25	879	903	GUUGUUGUUGUUGUUUUGCCUCUAG	: :::::::::::::::	UCAGCCCAAUAACAACAACAACAAC	Cleavage		1
ppc-miR-8352-3p	BjuO010366	3.0	-1.0	1	23	424	446	UUGGCAGUGUCUCGAGGCAUAGU	:. .: ::::::::...::.:::	AUAGUCCCUCGAGAUGUUGUCAA	Cleavage		1
ppc-miR-8362-3p	BjuA010437	3.0	-1.0	1	20	837	856	CGAUGACAGCUUUAAAGAUA	::::: ::::::: .::::	AAUCUUAAAAGCUGAUAUCG	Cleavage		1
ppc-miR-8362-3p	BjuB016538	3.0	-1.0	1	20	855	874	CGAUGACAGCUUUAAAGAUA	::::: ::::::: .::::	AAUCUUAAAAGCUGAUAUCG	Cleavage		1
ppc-miR-8364m-5p	BjuA006024	3.0	-1.0	1	23	1015	1037	UCUUCAUUUCCCGUGCUCUCUCA	::::: : :::::::.:::	GUUAAGAGCUCAGGAAAUGGAGA	Cleavage		1
ppe-miR399m	BjuB043752	3.0	-1.0	1	21	376	396	UGCCAAAGGAGAUUUGCUCGG	::::. ::::::::::::	UUCAGCAGCUCUCCUUUGGCA	Cleavage		1
ppe-miR399n	BjuB043752	3.0	-1.0	1	21	376	396	UGCCAAAGGAGAUUUGCUCGG	::::. ::::::::::::	UUCAGCAGCUCUCCUUUGGCA	Cleavage		1
ppe-miR6281	BjuA033921	3.0	-1.0	1	21	10	30	GUUAGAGAUAGAGAGAGUGAG	::: .:::::::: :::::	UCCACAUUCUCUAUCGCUAAC	Cleavage		1
ppe-miR6281	BjuA002075	3.0	-1.0	1	21	10	30	GUUAGAGAUAGAGAGAGUGAG	::: .:::::::: :::::	UCCACAUUCUCUAUCGCUAAC	Cleavage		1
ppt-miR1075	BjuA014675	3.0	-1.0	1	21	358	378	UGUUUCAGUCAUGGUUUCUAC	: ::.:...::::::::.::.	GCAGGAGUUAUGACUGAGACG	Cleavage		1
ppt-miR1075	BjuB038400	3.0	-1.0	1	21	397	417	UGUUUCAGUCAUGGUUUCUAC	: ::.:....:::::::.:::	GCAGGAGUUGUGACUGAGACA	Cleavage		1
ppt-miR414	BjuA044741	3.0	-1.0	1	21	477	497	UCAUCCUCAUCAUCCUCGUCC	:::.:: :::::::: :::::	GGAUGAUGAUGAUGAUGAUGA	Cleavage		1
ppy-miR-190b	BjuB037545	3.0	-1.0	1	21	473	493	UGAUAUGUUUGAUAUUGGGUU	:::::.::::.:.:.:::	CUACCAAUGUCAAGCGUGUCA	Cleavage		1
ppy-miR-1913	BjuB007813	3.0	-1.0	1	22	408	429	ACUGCCCCCUCCGCUGCUGCCA	::.:::::.::::: :::.::	AGGUAGCAGUGGAGGAGGCGGU	Cleavage		1
ppy-miR-1913	BjuA040338	3.0	-1.0	1	22	390	411	ACUGCCCCCUCCGCUGCUGCCA	::.:::::.::::: ::.:::	AGGUAGCAGUGGAGGUGGUAGU	Cleavage		1
ppy-miR-223	BjuB041251	3.0	-1.0	1	21	955	975	UGUCAGUUUGUCAAAUACCCC	: ::::::.::::::.::	GCCGAAUUUGAUAAACUGGCA	Cleavage		1
ppy-miR-320a	BjuB042069	3.0	-1.0	1	22	509	530	AAAAGCUGGGUUGAGAGGGCGA	: ::::::::.::::::: :	CCACCCUCUCAGCCCAGCUCUC	Cleavage		1
ppy-miR-320b	BjuB042069	3.0	-1.0	1	22	509	530	AAAAGCUGGGUUGAGAGGGCAA	::::::::.::::::: :	CCACCCUCUCAGCCCAGCUCUC	Cleavage		1
ppy-miR-320c	BjuB042069	3.0	-1.0	1	20	511	530	AAAAGCUGGGUUGAGAGGGU	:::::::::.::::::: :	ACCCUCUCAGCCCAGCUCUC	Cleavage		1
ppy-miR-451	BjuB045319	3.0	-1.0	1	22	293	314	AAACCGUUACCAUUACUGAGUU	:. ::.::..::::...:::::	AGAUCGGUGGUGGUGGUGGUUU	Cleavage		1
ppy-miR-599	BjuA042006	3.0	-1.0	1	20	972	991	GUUGUGUCAGUUUAUCAAAC	:::::: ::.::.:::::.	AUUUGAUCAAUUGGCACAAU	Cleavage		1
ppy-miR-599	BjuO010482	3.0	-1.0	1	20	837	856	GUUGUGUCAGUUUAUCAAAC	: ::::.:..::.::::::	AUGUGAUGAGUUGGCACAAC	Cleavage		1
ppy-miR-887	BjuA016969	3.0	-1.0	1	22	252	273	GUGAACGGGCGCCAUCCCGAGG	.: :: :::::.: ::::::::	UCACGAGAUGGUGGCCGUUCAC	Cleavage		1
ptc-miR399c	BjuB043752	3.0	-1.0	1	21	376	396	UGCCAAAGGAGAUUUGCUCAC	: ::::. ::::::::::::	UUCAGCAGCUCUCCUUUGGCA	Cleavage		1
ptc-miR399i	BjuB049020	3.0	-1.0	1	21	364	384	UGCCAAAGGAGAGUUGCCCUA	: : :::.::::::: :::::	UUGAGCAGCUCUCCUCUGGCA	Cleavage		1
ptc-miR474c	BjuB013140	3.0	-1.0	1	24	322	345	CAAAAGCUGUUGGGUUUGGCUGGG	::: ::: ::::::::::::	CGAAGCGAAAACCAACAGCUUUUA	Cleavage		1
ptc-miR6464	BjuA026652	3.0	-1.0	1	21	52	72	UGAUUGCUUGUUGGAUAUUAU	::::: :::.:::::: ::	GAAAUAUACAAUAAGCAAACA	Cleavage		1
ptc-miR6464	BjuA034470	3.0	-1.0	1	21	52	72	UGAUUGCUUGUUGGAUAUUAU	::::: :::.:::::: ::	GAAAUAUACAAUAAGCAAACA	Cleavage		1
pte-bantam-3p	BjuB046419	3.0	-1.0	1	23	183	205	UGAGAUCAUUGUGAAAGCUGAUU	: :::::: :.:.:::::::.	UCUGAGCUUUGAUAGUGAUCUCG	Cleavage		1
pte-miR-11940-5p	BjuB042050	3.0	-1.0	1	21	1054	1074	UCCGUCACUGUUACUACUGCU	:.:::::::::::: ::::	CGUAGUAGUAACAGUAACGGU	Cleavage		1
pte-miR-11966-5p	BjuB041251	3.0	-1.0	1	22	743	764	CCCAACCUAAUAUUUAUUUCUG	:: : ::.::::::::: ::::	CAUAUAUGAAUAUUAGGAUGGG	Cleavage		1
pte-miR-34-3p	BjuA041107	3.0	-1.0	1	21	458	478	AACCACUAUCUUCUCUGCCCU	:: .:::.::.:.::::::	GAGGAGGAGGAGGUGGUGGUU	Cleavage		1
pte-miR-35a-5p	BjuA041107	3.0	-1.0	1	23	336	358	GCAAGUUUUUCACCUUGGUUAUU	.::::. ::::::.:::::	GGAGACCAGAGUGAAAGACUUGG	Cleavage		1
pte-miR-35b-5p	BjuA041107	3.0	-1.0	1	23	336	358	GCAAGUUUUUCACCUUGGUAAUU	::::. ::::::.:::::	GGAGACCAGAGUGAAAGACUUGG	Cleavage		1
pte-miR-35j-5p	BjuA041107	3.0	-1.0	1	23	336	358	UCGAGUCUUUCGCUUCGGUAAUU	::: .::.::::::::.:.	GGAGACCAGAGUGAAAGACUUGG	Cleavage		1
ptr-miR-1179	BjuB023599	3.0	-1.0	1	21	658	678	AAGCAUUCUUUCAUUGGUUGG	:.. ::::.:.::::::::	AGAGUAAAUGGAGGAAUGCUU	Cleavage		1
ptr-miR-190b	BjuB037545	3.0	-1.0	1	21	473	493	UGAUAUGUUUGAUAUUGGGUU	:::::.::::.:.:.:::	CUACCAAUGUCAAGCGUGUCA	Cleavage		1
ptr-miR-223	BjuB041251	3.0	-1.0	1	21	955	975	UGUCAGUUUGUCAAAUACCCC	: ::::::.::::::.::	GCCGAAUUUGAUAAACUGGCA	Cleavage		1
ptr-miR-320a	BjuB042069	3.0	-1.0	1	22	509	530	AAAAGCUGGGUUGAGAGGGCGA	: ::::::::.::::::: :	CCACCCUCUCAGCCCAGCUCUC	Cleavage		1
ptr-miR-320b	BjuB042069	3.0	-1.0	1	22	509	530	AAAAGCUGGGUUGAGAGGGCAA	::::::::.::::::: :	CCACCCUCUCAGCCCAGCUCUC	Cleavage		1
ptr-miR-320c	BjuB042069	3.0	-1.0	1	20	511	530	AAAAGCUGGGUUGAGAGGGU	:::::::::.::::::: :	ACCCUCUCAGCCCAGCUCUC	Cleavage		1
ptr-miR-451	BjuB045319	3.0	-1.0	1	22	293	314	AAACCGUUACCAUUACUGAGUU	:. ::.::..::::...:::::	AGAUCGGUGGUGGUGGUGGUUU	Cleavage		1
ptr-miR-548b	BjuB007813	3.0	-1.0	1	22	1459	1480	CAAGAACCUCAGUUGCUUUUGU	: :.::::::.:::::::.: :	AAAGAAGCAAUUGAGGUUUUAG	Cleavage		1
ptr-miR-599	BjuA042006	3.0	-1.0	1	20	972	991	GUUGUGUCAGUUUAUCAAAC	:::::: ::.::.:::::.	AUUUGAUCAAUUGGCACAAU	Cleavage		1
ptr-miR-599	BjuO010482	3.0	-1.0	1	20	837	856	GUUGUGUCAGUUUAUCAAAC	: ::::.:..::.::::::	AUGUGAUGAGUUGGCACAAC	Cleavage		1
ptr-miR-887	BjuA016969	3.0	-1.0	1	22	252	273	GUGAACGGGCGCCAUCCCGAGG	.: :: :::::.: ::::::::	UCACGAGAUGGUGGCCGUUCAC	Cleavage		1
ptr-miR-942	BjuB047102	3.0	-1.0	1	22	1021	1042	UCUUCUCUGUUUUGGCCAUGUG	: :: :.::::::: ::::::	GAAAUUGUCAAAACACAGAAGA	Cleavage		1
pvu-miR399a	BjuB049020	3.0	-1.0	1	21	364	384	UGCCAAAGGAGAGUUGCCCUG	: :::.::::::: :::::	UUGAGCAGCUCUCCUCUGGCA	Cleavage		1
rco-miR399a	BjuB049020	3.0	-1.0	1	21	364	384	UGCCAAAGGAGAGUUGCCCUG	: :::.::::::: :::::	UUGAGCAGCUCUCCUCUGGCA	Cleavage		1
rco-miR399f	BjuB043752	3.0	-1.0	1	21	376	396	UGCCAAAGGAGAUUUGCUCAC	: ::::. ::::::::::::	UUCAGCAGCUCUCCUUUGGCA	Cleavage		1
rgl-miR164	BjuB049020	3.0	-1.0	1	21	313	333	UGGGGAAGAAGAGCACAUGAA	:::: :.:::::::::.:	ACCAUGGGUUCUUCUUCCUCU	Cleavage		1
rgl-miR5137	BjuB046236	3.0	-1.0	1	20	2	21	AGCGGAGAAGACGAUGGGCU	:: ::::::::::::.:.	UGCACAUCGUCUUCUCUGUC	Cleavage		1
rgl-miR5577	BjuO002525	3.0	-1.0	1	21	1257	1277	AGAAGCUGAGAAUCACUUUUU	:.:::::::::::: :.:::	AGAAAGUGAUUCUCUGUUUCA	Cleavage		1
rgl-miR7972	BjuA015229	3.0	-1.0	1	21	900	920	UUGUCAGGCUUGUUAUUCUCC	::::: .::::::.:::..:	UGAGAAAGACAAGCUUGAUGA	Cleavage		2
rlcv-miR-rL1-33-5p	BjuA033921	3.0	-1.0	1	22	642	663	CAUUGUCUUCAUUUGCCCUUGC	:::::: ::.::::::: :::	UCAAGGGAAAGUGAAGACUAUG	Cleavage		1
rlcv-miR-rL1-4-5p	BjuA031472	3.0	-1.0	1	21	454	474	ACCUAGUAAUUGUGCGGUGUU	:::: ::. ::::::::::	GUCACCUCAUCAUUACUAGGU	Translation		1
rno-miR-130a-5p	BjuA010437	3.0	-1.0	1	22	884	905	GCUCUUUUCACAUUGUGCUACU	:: ::: :::::::::::.	CAGAGGACACUGUGAAAAGAGU	Cleavage		1
rno-miR-130a-5p	BjuB016538	3.0	-1.0	1	22	902	923	GCUCUUUUCACAUUGUGCUACU	:: ::: :::::::::::.	CAGAGGACACUGUGAAAAGAGU	Cleavage		1
rno-miR-207	BjuA005478	3.0	-1.0	1	23	2	24	CUUCUCCUGGCUCUCCUCCCUUU	::::::::: :::::.::	CUUCAGAGGAGAGCGAGGAGGAG	Cleavage		1
rno-miR-223-3p	BjuB041251	3.0	-1.0	1	21	955	975	UGUCAGUUUGUCAAAUACCCC	: ::::::.::::::.::	GCCGAAUUUGAUAAACUGGCA	Cleavage		1
rno-miR-27a-5p	BjuA035384	3.0	-1.0	1	22	141	162	AGGGCUUAGCUGCUUGUGAGCA	:.:::..::.: :::::::::	GGUUCAUGAGUACCUAAGCCCU	Translation		1
rno-miR-27a-5p	BjuA035385	3.0	-1.0	1	22	141	162	AGGGCUUAGCUGCUUGUGAGCA	:.:::..::.: :::::::::	GGUUCAUGAGUACCUAAGCCCU	Translation		1
rno-miR-291a-5p	BjuA005478	3.0	-1.0	1	22	294	315	CAUCAAAGUGGAGGCCCUCUCU	.:::: : .:::.:::::::::	GGAGAAGAUCUCUACUUUGAUG	Cleavage		1
rno-miR-320-3p	BjuB042069	3.0	-1.0	1	22	509	530	AAAAGCUGGGUUGAGAGGGCGA	: ::::::::.::::::: :	CCACCCUCUCAGCCCAGCUCUC	Cleavage		1
rno-miR-378b	BjuB020302	3.0	-1.0	1	21	171	191	AGUGGACUUGGAGUCAGAAGG	..:: ::.::.:::::::::	UUUUGUGGCUUCAAGUCCACA	Cleavage		1
rno-miR-378b	BjuA018344	3.0	-1.0	1	21	162	182	AGUGGACUUGGAGUCAGAAGG	.:: ::.::.:::::::::	GUUUGUGGCUUCAAGUCCACA	Cleavage		1
rno-miR-451-5p	BjuB045319	3.0	-1.0	1	22	293	314	AAACCGUUACCAUUACUGAGUU	:. ::.::..::::...:::::	AGAUCGGUGGUGGUGGUGGUUU	Cleavage		1
rno-miR-743a-5p	BjuB041950	3.0	-1.0	1	22	592	613	UAUUCAGAUUGGUGCCUGUCAU	:.:: ::.::::::::::	GCCCCGGGGACUAAUCUGAAUA	Cleavage		1
rno-miR-802-3p	BjuB041950	3.0	-1.0	1	23	799	821	ACGGAGAGUCUUUGUCACUCAGU	::::: :::.::::::::.:	GAUGAGUUACAGAGACUCUCUGG	Cleavage		1
rno-miR-802-3p	BjuA040759	3.0	-1.0	1	23	790	812	ACGGAGAGUCUUUGUCACUCAGU	::::: :::.::::::::.:	GAUGAGUUACAGAGACUCUCUGG	Cleavage		1
rno-miR-871-5p	BjuB040792	3.0	-1.0	1	24	575	598	UAUUCAGAUUGGUGCCGGUCACAU	:.:: ::.::::::::::	UGGCUCCUGGGACUAAUCUGAAUA	Cleavage		1
rno-miR-871-5p	BjuA040759	3.0	-1.0	1	24	581	604	UAUUCAGAUUGGUGCCGGUCACAU	:.:: ::.::::::::::	UGGCUCCUGGGACUAAUCUGAAUA	Cleavage		1
sbi-miR399d	BjuB049020	3.0	-1.0	1	21	364	384	UGCCAAAGGAGAGUUGCCCUG	: :::.::::::: :::::	UUGAGCAGCUCUCCUCUGGCA	Cleavage		1
sbi-miR399i	BjuB049020	3.0	-1.0	1	21	364	384	UGCCAAAGGAGAGUUGCCCUG	: :::.::::::: :::::	UUGAGCAGCUCUCCUCUGGCA	Cleavage		1
seu-miR11028	BjuO010363	3.0	-1.0	1	23	1847	1869	AGAAUAUGUUAUAUACUCUAUCA	: :::::.::::::: :::	GUGCAAAGUAUGUAACAUACUCU	Cleavage		1
seu-miR11028	BjuA017309	3.0	-1.0	1	23	1814	1836	AGAAUAUGUUAUAUACUCUAUCA	: :::::.::::::: :::	GUGCAAAGUAUGUAACAUACUCU	Cleavage		1
seu-miR11036	BjuB035721	3.0	-1.0	1	22	119	140	UUUGGAUGAAUAUGAGGAUGAA	.: ::::::::::::: :.:	CAUACCCUCAUAUUCAUCAAGA	Cleavage		1
sfr-miR-10454d-5p	BjuA015229	3.0	-1.0	1	20	1113	1132	UGUCAGAAUGGUCGAUCAUU	:. :: .:::::::::::::	AGAGAAUGACCAUUCUGACA	Cleavage		1
sja-bantam	BjuB046419	3.0	-1.0	1	22	184	205	UGAGAUCGCGAUUAAAGCUGGU	::::::.:: :.::::::.	CUGAGCUUUGAUAGUGAUCUCG	Translation		1
sja-miR-7-3p	BjuA047038	3.0	-1.0	1	22	801	822	CAACUUAUCGCAUUCUUCCAUG	:: ::::::.:::.::::	ACAGGCAGAAUGUGAUGAGUUA	Cleavage		1
sla-miR-223	BjuB041251	3.0	-1.0	1	21	955	975	UGUCAGUUUGUCAAAUACCCC	: ::::::.::::::.::	GCCGAAUUUGAUAAACUGGCA	Cleavage		1
sly-miR171c	BjuA045602	3.0	-1.0	1	21	497	517	UAUUGGUGCGGUUCAAUGAGA	:::::::::: ::::::.	AGACAUUGAACCGGACCAAUG	Cleavage		1
sly-miR399	BjuB049020	3.0	-1.0	1	21	364	384	UGCCAAAGGAGAGUUGCCCUA	: : :::.::::::: :::::	UUGAGCAGCUCUCCUCUGGCA	Cleavage		1
sly-miR6026	BjuO010363	3.0	-1.0	1	22	1695	1716	UUCUUGGCUAGAGUUGUAUUGC	.: :::.::::::: :::::	AAGAAACAGCUCUAGCAAAGAA	Cleavage		1
sly-miR6026	BjuA017309	3.0	-1.0	1	22	1662	1683	UUCUUGGCUAGAGUUGUAUUGC	.: :::.::::::: :::::	AAGAAACAGCUCUAGCAAAGAA	Cleavage		1
sly-miR6026	BjuB042050	3.0	-1.0	1	22	1695	1716	UUCUUGGCUAGAGUUGUAUUGC	.: :::.::::::: :::::	AAGAAACAGCUCUAGCAAAGAA	Cleavage		1
sma-bantam-3p	BjuB046419	3.0	-1.0	1	22	184	205	UGAGAUCGCGAUUAAAGCUGGU	::::::.:: :.::::::.	CUGAGCUUUGAUAGUGAUCUCG	Translation		1
sme-bantam-c-3p	BjuB033515	3.0	-1.0	1	22	265	286	UGAGAUCAUUAUGAAAGCUUUU	.:::::: :::.::::::..	UUGAGCUUUGAUAGUGAUCUUG	Cleavage		1
sme-miR-184-5p	BjuO002525	3.0	-1.0	1	24	459	482	ACUCCUUUGUGUAUCUCCGUUUCA	: .. : ::::::::.:.:::::	UUGGUCUGAGAUACAUAGAGGAGG	Cleavage		1
sme-miR-1a-5p	BjuB023986	3.0	-1.0	1	22	395	416	AGCAUUUUUCGAGGCAUUUCAU	: : :::::.::: ::::::::	ACGCAAUGCUUCGCAAAAUGCU	Cleavage		1
sme-miR-1a-5p	BjuA005478	3.0	-1.0	1	22	323	344	AGCAUUUUUCGAGGCAUUUCAU	:::::.::: ::::::::	ACACAAUGCUUCGCAAAAUGCU	Cleavage		1
sme-miR-2205-5p	BjuB007813	3.0	-1.0	1	22	106	127	UGGAUAGUGAGUAAAGCGGUGA	:: .:::::::::::::: ::	UCCUCGCUUUACUCACUAACCU	Cleavage		1
sme-miR-2205-5p	BjuA040338	3.0	-1.0	1	22	103	124	UGGAUAGUGAGUAAAGCGGUGA	:: .:::::::::::::: ::	UCCUCGCUUUACUCACUAACCU	Cleavage		1
sme-miR-745-3p	BjuA026586	3.0	-1.0	1	23	37	59	UGCUGCCUGGUUAAGAGCUGUGU	: :::.::::.: .::::::::	UCUCAGUUCUUGAAUAGGCAGCA	Translation		1
sme-miR-753b-3p	BjuB046419	3.0	-1.0	1	23	183	205	UGAGAUCAUUGUUCAAGCUCUUA	:::::: .:.:.:::::::.	UCUGAGCUUUGAUAGUGAUCUCG	Cleavage		1
sme-miR-753e-3p	BjuB033515	3.0	-1.0	1	23	264	286	UGAGAUCAUUAUUCAAGCUCUUC	:::::: .:::.::::::..	CUUGAGCUUUGAUAGUGAUCUUG	Cleavage		1
sme-miR-754a	BjuB047102	3.0	-1.0	1	20	972	991	GUUGCUUGGGGUUAUUACUA	: :.: ::::.::::::::	GAUUGAAAACCUCAAGCAAC	Cleavage		1
ssa-miR-24a-4-5p	BjuA041107	3.0	-1.0	1	23	281	303	UGCCUGCUGUGCUGAUAAUCAGU	:: :: :.::::::::::: :::	ACAGAGUGUCAGCACAGCAAGCA	Cleavage		1
ssc-miR-10383	BjuB046419	3.0	-1.0	1	22	405	425	UGGUGCCUGACGUCUUGGCAGU	::::::: :::::::::::	AAGGCCAAGA-GUCAGGCACCA	Cleavage		1
ssc-miR-190b	BjuB037545	3.0	-1.0	1	22	472	493	UGAUAUGUUUGAUAUUGGGUUG	:::::.::::.:.:.:::	CCUACCAAUGUCAAGCGUGUCA	Cleavage		1
ssc-miR-194b-5p	BjuB008568	3.0	-1.0	1	22	804	825	UGUAACAGCGACUCCAUGUGGA	..: :::.:::::::::.::	AUUAGCUGGGGUCGCUGUUGCA	Cleavage		1
ssc-miR-223	BjuB041251	3.0	-1.0	1	21	955	975	UGUCAGUUUGUCAAAUACCCC	: ::::::.::::::.::	GCCGAAUUUGAUAAACUGGCA	Cleavage		1
ssc-miR-320	BjuB042069	3.0	-1.0	1	23	508	530	AAAAGCUGGGUUGAGAGGGCGAA	: ::::::::.::::::: :	ACCACCCUCUCAGCCCAGCUCUC	Cleavage		1
ssc-miR-374b-3p	BjuB025396	3.0	-1.0	1	22	279	300	CUUAUCAGGUUGUAUUAUCAUU	:: :::..:.:::::::.:..:	AACGAUGGUGCAACCUGGUGGG	Cleavage		1
ssc-miR-451	BjuB045319	3.0	-1.0	1	22	293	314	AAACCGUUACCAUUACUGAGUU	:. ::.::..::::...:::::	AGAUCGGUGGUGGUGGUGGUUU	Cleavage		1
ssc-miR-9786-3p	BjuA029457	3.0	-1.0	1	20	843	862	AGAAUUCUAGGUCGGAGGGU	::.:.:::.::::..::.:	CCCUUUCGAUCUAGGGUUUU	Cleavage		1
str-miR-7880b-1-5p	BjuO002570	3.0	-1.0	1	23	228	250	UGGCUUGGAUCUUUCUGCAAACA	::: :: .::::::::::::.	GCUUUACACGAAGAUCCAAGCCG	Cleavage		1
str-miR-7880b-1-5p	BjuB006374	3.0	-1.0	1	23	234	256	UGGCUUGGAUCUUUCUGCAAACA	::: :: .::::::::::::.	GCUUUACAUGAAGAUCCAAGCCG	Cleavage		1
str-miR-8370-5p	BjuB021273	3.0	-1.0	1	22	89	110	AGAUGCAGGUUGGGUCUUUAUG	::::.::::::: :::::	CCGUAAGAUCCAACCUCCAUCU	Cleavage		1
str-miR-8378-3p	BjuB009536	3.0	-1.0	1	21	386	406	UAUUAUGCAAAGUAGAAUGUA	:: :::::::::::: :::.	GACUUUCUACUUUGCAGAAUG	Cleavage		1
stu-miR319a-5p	BjuB008568	3.0	-1.0	1	21	144	164	AGAGCUUUCUUCGGUCCACAC	::::::::..::::: :.:	UGGUGGACCGGGGAAAGAUUU	Cleavage		1
stu-miR399i-3p	BjuB049020	3.0	-1.0	1	21	364	384	UGCCAAAGGAGAGUUGCCCUA	: : :::.::::::: :::::	UUGAGCAGCUCUCCUCUGGCA	Cleavage		1
stu-miR399j-3p	BjuB043752	3.0	-1.0	1	21	376	396	CGCCAAAGGAGAGCUGCCCUG	::::::::::::::::	UUCAGCAGCUCUCCUUUGGCA	Cleavage		1
stu-miR399k-3p	BjuB043752	3.0	-1.0	1	21	376	396	CGCCAAAGGAGAGCUGCCCUG	::::::::::::::::	UUCAGCAGCUCUCCUUUGGCA	Cleavage		1
stu-miR399l-3p	BjuB043752	3.0	-1.0	1	21	376	396	CGCCAAAGGAGAGCUGCCCUG	::::::::::::::::	UUCAGCAGCUCUCCUUUGGCA	Cleavage		1
stu-miR399m-3p	BjuB043752	3.0	-1.0	1	21	376	396	CGCCAAAGGAGAGCUGCCCUG	::::::::::::::::	UUCAGCAGCUCUCCUUUGGCA	Cleavage		1
stu-miR399n-3p	BjuB043752	3.0	-1.0	1	21	376	396	CGCCAAAGGAGAGCUGCCCUG	::::::::::::::::	UUCAGCAGCUCUCCUUUGGCA	Cleavage		1
stu-miR399o-3p	BjuB043752	3.0	-1.0	1	21	376	396	CGCCAAAGGAGAGCUGCCCUG	::::::::::::::::	UUCAGCAGCUCUCCUUUGGCA	Cleavage		1
stu-miR6026-3p	BjuB042050	3.0	-1.0	1	22	1695	1716	UUCUUGGCUAGAGUUGUAUUGC	.: :::.::::::: :::::	AAGAAACAGCUCUAGCAAAGAA	Cleavage		1
stu-miR6026-3p	BjuA017309	3.0	-1.0	1	22	1662	1683	UUCUUGGCUAGAGUUGUAUUGC	.: :::.::::::: :::::	AAGAAACAGCUCUAGCAAAGAA	Cleavage		1
stu-miR6026-3p	BjuO010363	3.0	-1.0	1	22	1695	1716	UUCUUGGCUAGAGUUGUAUUGC	.: :::.::::::: :::::	AAGAAACAGCUCUAGCAAAGAA	Cleavage		1
tae-miR444a	BjuB007813	3.0	-1.0	1	21	1261	1281	UUGCUGCCUCAAGCUUGCUGC	: ::::: : ::.::::::::	GAAGCAACCGUGGGGCAGCAA	Cleavage		1
tae-miR444b	BjuB007813	3.0	-1.0	1	21	1261	1281	UUGCUGCCUCAAGCUUGCUGC	: ::::: : ::.::::::::	GAAGCAACCGUGGGGCAGCAA	Cleavage		1
tca-bantam-3p	BjuB046419	3.0	-1.0	1	23	183	205	UGAGAUCAUUGUGAAAGCUGAUU	: :::::: :.:.:::::::.	UCUGAGCUUUGAUAGUGAUCUCG	Cleavage		1
tca-miR-133-5p	BjuA031472	3.0	-1.0	1	20	383	402	AGCUGGUUGAAUCCGGGUCA	:::.: : :::::::::::	AGACUCUGUUUCAACCAGCU	Cleavage		1
tca-miR-3825-5p	BjuB019686	3.0	-1.0	1	23	631	653	UGUUUUCUUCUUCUGCACUAUUU	:.. .:: .:::::.:::::.::	AGGCGGUCUAGAAGGAGAAAGCA	Cleavage		1
tca-miR-3825-5p	BjuB037545	3.0	-1.0	1	23	523	545	UGUUUUCUUCUUCUGCACUAUUU	:.: . : ::::::::::::.::	AGACGAUCCAGAAGAAGAAAGCA	Cleavage		1
tca-miR-3825-5p	BjuB035721	3.0	-1.0	1	23	456	478	UGUUUUCUUCUUCUGCACUAUUU	.: ::::.::.::.:::::	UAUAGGAGCAGGAGGAGGAAACA	Cleavage		2
tca-miR-3825-5p	BjuA041795	3.0	-1.0	1	23	459	481	UGUUUUCUUCUUCUGCACUAUUU	.: :::::::.::.::.::	UGGAGGAGCAGAAGGAGGAAGCA	Cleavage		2
tca-miR-3825-5p	BjuB015072	3.0	-1.0	1	23	444	466	UGUUUUCUUCUUCUGCACUAUUU	.: :::::::.::.::.::	UGGAGGAGCAGAAGGAGGAAGCA	Cleavage		2
tca-miR-3825-5p	BjuO010366	3.0	-1.0	1	23	726	748	UGUUUUCUUCUUCUGCACUAUUU	:: .:::::::::::::.	UUCAAGCUUAGAAGAAGAAAACG	Cleavage		1
tcc-miR399f	BjuB049020	3.0	-1.0	1	21	364	384	UGCCAGAGGAGAUUUGCCCUG	: :::. ::::::::::::	UUGAGCAGCUCUCCUCUGGCA	Cleavage		1
tcc-miR399i	BjuB049020	3.0	-1.0	1	21	364	384	UGCCAAAGGAGAGUUGCCCUG	: :::.::::::: :::::	UUGAGCAGCUCUCCUCUGGCA	Cleavage		1
tcf-bantam	BjuB046419	3.0	-1.0	1	23	183	205	UGAGAUCAUUGUGAAAGCUGAUU	: :::::: :.:.:::::::.	UCUGAGCUUUGAUAGUGAUCUCG	Cleavage		1
tch-miR-190b	BjuB037545	3.0	-1.0	1	21	473	493	UGAUAUGUUUGAUAUUGGGUU	:::::.::::.:.:.:::	CUACCAAUGUCAAGCGUGUCA	Cleavage		1
tgu-miR-223	BjuB041251	3.0	-1.0	1	21	955	975	UGUCAGUUUGUCAAAUACCCC	: ::::::.::::::.::	GCCGAAUUUGAUAAACUGGCA	Cleavage		1
tgu-miR-2968	BjuA036326	3.0	-1.0	1	23	184	206	CUCUGCUUGGUGACCUUGGGCGA	::::: :::::.:::::.	AACGCCAAGAUCACCGAGCAGGU	Cleavage		1
tgu-miR-451	BjuB045319	3.0	-1.0	1	23	292	314	AAACCGUUACCAUUACUGAGUUU	.:. ::.::..::::...:::::	GAGAUCGGUGGUGGUGGUGGUUU	Cleavage		1
tni-miR-223	BjuB041251	3.0	-1.0	1	21	955	975	UGUCAGUUUGUCAAAUACCCC	: ::::::.::::::.::	GCCGAAUUUGAUAAACUGGCA	Cleavage		1
vca-miR10203-5p	BjuA010437	3.0	-1.0	1	24	1070	1093	UUGUGCUUUUAGAAGCAUUCCGGC	:..: :::::::.:.::. :::::	GUUGCAAUGCUUUUGAAGCCACAA	Cleavage		1
vun-miR1507a	BjuB021273	3.0	-1.0	1	21	281	301	UCUCAUUCCAUACAUCGUCUG	..:::::::: ::::: ::::	UGGACGAUGUCUGGAAAGAGA	Translation		1
vun-miR1507b	BjuB021273	3.0	-1.0	1	21	281	301	UCUCAUUCCAUACAUCGUCUG	..:::::::: ::::: ::::	UGGACGAUGUCUGGAAAGAGA	Translation		1
vun-miR399a	BjuB049020	3.0	-1.0	1	21	364	384	UGCCAAAGGAGAGUUGCCCUG	: :::.::::::: :::::	UUGAGCAGCUCUCCUCUGGCA	Cleavage		1
vvi-miR399b	BjuB049020	3.0	-1.0	1	21	364	384	UGCCAAAGGAGAGUUGCCCUG	: :::.::::::: :::::	UUGAGCAGCUCUCCUCUGGCA	Cleavage		1
vvi-miR399c	BjuB049020	3.0	-1.0	1	21	364	384	UGCCAAAGGAGAGUUGCCCUG	: :::.::::::: :::::	UUGAGCAGCUCUCCUCUGGCA	Cleavage		1
vvi-miR399d	BjuB043752	3.0	-1.0	1	21	376	396	UGCCAAAGGAGAUUUGCUCGU	::::. ::::::::::::	UUCAGCAGCUCUCCUUUGGCA	Cleavage		1
xla-miR-223	BjuB041251	3.0	-1.0	1	21	955	975	UGUCAGUUUGUCAAAUACCCC	: ::::::.::::::.::	GCCGAAUUUGAUAAACUGGCA	Cleavage		1
xtr-miR-223	BjuB041251	3.0	-1.0	1	21	955	975	UGUCAGUUUGUCAAAUACCCC	: ::::::.::::::.::	GCCGAAUUUGAUAAACUGGCA	Cleavage		1
xtr-miR-451	BjuB045319	3.0	-1.0	1	22	293	314	AAACCGUUACCAUUACUGAGUU	:. ::.::..::::...:::::	AGAUCGGUGGUGGUGGUGGUUU	Cleavage		1
zma-miR169c-3p	BjuA022725	3.0	-1.0	1	22	6	27	GGCAAGUCUGUCCUUGGCUACA	: :.::.:. ::::::::::::	UAUGGCUAGUGACAGACUUGCC	Cleavage		1
zma-miR2275c-5p	BjuB042975	3.0	-1.0	1	21	748	768	AGGAUUAGAGGGACUUGAACC	: ::::: : .::::::::::	GUUUCAACUAUCUCUAAUCCU	Cleavage		1
zma-miR2275c-5p	BjuA015073	3.0	-1.0	1	21	754	774	AGGAUUAGAGGGACUUGAACC	: ::::: : .::::::::::	GUUUCAACUGUCUCUAAUCCU	Cleavage		1
zma-miR399b-3p	BjuB049020	3.0	-1.0	1	21	364	384	UGCCAAAGGAGAGCUGUCCUG	: .:::::::::: :::::	UUGAGCAGCUCUCCUCUGGCA	Cleavage		1
zma-miR399e-3p	BjuB049020	3.0	-1.0	1	21	364	384	UGCCAAAGGAGAGUUGCCCUG	: :::.::::::: :::::	UUGAGCAGCUCUCCUCUGGCA	Cleavage		1
zma-miR399i-3p	BjuB049020	3.0	-1.0	1	21	364	384	UGCCAAAGGAGAGUUGCCCUG	: :::.::::::: :::::	UUGAGCAGCUCUCCUCUGGCA	Cleavage		1
zma-miR399j-3p	BjuB049020	3.0	-1.0	1	21	364	384	UGCCAAAGGAGAGUUGCCCUG	: :::.::::::: :::::	UUGAGCAGCUCUCCUCUGGCA	Cleavage		1
aae-miR-11901	BjuB046419	3.5	-1.0	1	22	342	363	CAUCACAGAAUUGUUUUUACUG	: :::::..: :::::::::	UUGGAAAAAUGAGUCUGUGAUG	Translation		1
aae-miR-11918	BjuB015428	3.5	-1.0	1	22	96	117	CAUGAACGACGACGUGACGCCG	:: :: ::.:::: .:::::::	CGACGACAUGUCGAUGUUCAUG	Cleavage		1
aae-miR-11918	BjuA031284	3.5	-1.0	1	22	75	96	CAUGAACGACGACGUGACGCCG	:: :: ::.:::: .:::::::	CGACGACAUGUCGAUGUUCAUG	Cleavage		1
aae-miR-11918	BjuO010199	3.5	-1.0	1	22	75	96	CAUGAACGACGACGUGACGCCG	:: :: ::.:::: .:::::::	CGACGACAUGUCGAUGUUCAUG	Cleavage		1
aae-miR-11922	BjuA017316	3.5	-1.0	1	22	131	152	UUCAGGAGAUCAUCGAGGUAGC	:::::::::: ::.:: ::	UGAACCUCGAUGAGCUUCUCAA	Cleavage		1
aae-miR-11922	BjuO010366	3.5	-1.0	1	22	131	152	UUCAGGAGAUCAUCGAGGUAGC	:::::::::: ::.:: ::	UGAACCUCGAUGAGCUUCUCAA	Cleavage		1
aae-miR-11922	BjuB007813	3.5	-1.0	1	22	179	200	UUCAGGAGAUCAUCGAGGUAGC	:: : ::::: ::::::::	UGAACAUGGAUGAACUCCUGAA	Cleavage		1
aae-miR-11922	BjuA040338	3.5	-1.0	1	22	179	200	UUCAGGAGAUCAUCGAGGUAGC	:: : ::::: ::::::::	UGAACAUGGAUGAACUCCUGAA	Cleavage		1
aae-miR-1890	BjuB042240	3.5	-1.0	1	22	163	184	UGAAAUCUUUGAUUAGGUCUGG	:.:: ..:.:::::::::.	GGUGGCCCGGUUAAAGAUUUCG	Cleavage		1
aae-miR-275-5p	BjuB042050	3.5	-1.0	1	22	909	930	CGCGCUAAGCAGGAACCGAGAC	: :: :::..::.::.:.:::	UUGUCUGUUUUUGUUUGGUGCG	Cleavage		1
aae-miR-375	BjuA034470	3.5	-1.0	1	22	543	564	UUUGUUCGUUUGGCUCGAGUUA	.:.:::: :::::.:..::.:	GGAUUCGAACCAAAUGGGCAGA	Cleavage		1
aae-miR-375	BjuA026652	3.5	-1.0	1	22	543	564	UUUGUUCGUUUGGCUCGAGUUA	.:.:::: :::::.:..::.:	GGAUUCGAACCAAAUGGGCAGA	Cleavage		1
aae-miR-9b	BjuB038543	3.5	-1.0	1	24	581	604	UCUUUGGUGAUUUUAGCUGUAUGC	: :.:.::::::...:..:::	UUCUCCGGUUAAAAUUGUCGGAGA	Cleavage		1
abu-miR-10543	BjuB047102	3.5	-1.0	1	22	289	310	AUUGGCUCUGUAGAGGACUGGA	::::.:::.::::: :::	GGGAGUCUUCUGCAGAGGCAAG	Cleavage		1
abu-miR-182	BjuB006877	3.5	-1.0	1	22	612	633	UUUGGCAAUGGUAGAACUCACA	: ::: ::: ::::::::..::	UAUGAAUUCCACCAUUGCUGAA	Cleavage		1
abu-miR-222	BjuB045319	3.5	-1.0	1	24	733	756	AGCUACAUCUGGCUACUGGGUCUC	::..::: ::: .:::::::::	CUGAUUCAGAAGCAGGAUGUAGCU	Translation		1
abu-miR-737	BjuB016810	3.5	-1.0	1	22	512	533	GUUUUUUUAGGUUUUGAUUUUU	: .:: :.::::.:::::.::	AUGAACCGAAACUUAAAAGAAG	Cleavage		2
abu-miR-737	BjuB047102	3.5	-1.0	1	22	991	1012	GUUUUUUUAGGUUUUGAUUUUU	.::::::.:.::.::.:.:	CUGAAUCAAGAUCUGAAGAGAA	Cleavage		1
abu-miR-737	BjuO002133	3.5	-1.0	1	22	542	563	GUUUUUUUAGGUUUUGAUUUUU	: .:: :.::::.:::::.::	AUGAACCGAAACUUAAAAGAAG	Cleavage		1
aca-miR-146b-3p	BjuA012644	3.5	-1.0	1	21	994	1014	UCCAUAAUGCUCAGUUUUCCA	:::.: ::::. :::::::	CAGAAGAAUGAGUUUUAUGGA	Cleavage		1
aca-miR-182-5p	BjuB006877	3.5	-1.0	1	22	612	633	UUUGGCAAUGGUAGAACUCACA	: ::: ::: ::::::::..::	UAUGAAUUCCACCAUUGCUGAA	Cleavage		1
aca-miR-222a-3p	BjuB045319	3.5	-1.0	1	22	735	756	AGCUACAUCUGGCUACUGGGUC	::..::: ::: .:::::::::	GAUUCAGAAGCAGGAUGUAGCU	Translation		1
aca-miR-5402-5p	BjuA012644	3.5	-1.0	1	21	132	152	UCUUCUCUUGGUCUACAGAUC	:.:::.:::::.:. ::::	AUUUUGUGGACCAGGGAAAGA	Cleavage		1
aca-miR-5403	BjuB038543	3.5	-1.0	1	22	68	89	ACGGAAAAGAGAUAAGGAAUGC	.:: :::::::::::::	ACUGCUCUGAUCUCUUUUCCGU	Cleavage		1
aca-miR-5403	BjuA014273	3.5	-1.0	1	22	68	89	ACGGAAAAGAGAUAAGGAAUGC	.:: :::::::::::::	ACUGCUCUGAUCUCUUUUCCGU	Cleavage		1
aca-miR-5439	BjuA041107	3.5	-1.0	1	22	130	151	UCGCUUCUCCUCAGAGCUCCGC	:::::.:: :::::::::: :	CCGGAGUUCGGAGGAGAAGCCA	Cleavage		1
aca-miR-5448	BjuA040728	3.5	-1.0	1	22	328	349	GACAUGUCUUGUUAGUAUCUGA	:::: :::..::.:::::	GACAAUACCAACGGGAUAUGUC	Cleavage		1
aca-miR-5457	BjuA015073	3.5	-1.0	1	22	620	641	UCAACAGCUGAUUCAUUGGAUC	::.::::::: ::::::: ::	CAUUCAAUGAAGCAGCUGUCGA	Translation		1
aca-miR-5457	BjuB042975	3.5	-1.0	1	22	614	635	UCAACAGCUGAUUCAUUGGAUC	::.:::::: ::::::::::	CAUUCAAUGACGCAGCUGUUGA	Translation		1
aca-miR-737-3p	BjuB006877	3.5	-1.0	1	21	906	926	AAUCAAAACCUAAAGAAAAUG	::::::::::: ::::: .::	CAUUUUCUUUAUGUUUUUGUU	Translation		1
aca-miR-737-5p	BjuB016810	3.5	-1.0	1	22	512	533	GUUUUUUUAGGUUUUGAUUUUU	: .:: :.::::.:::::.::	AUGAACCGAAACUUAAAAGAAG	Cleavage		2
aca-miR-737-5p	BjuB047102	3.5	-1.0	1	22	991	1012	GUUUUUUUAGGUUUUGAUUUUU	.::::::.:.::.::.:.:	CUGAAUCAAGAUCUGAAGAGAA	Cleavage		1
aca-miR-737-5p	BjuO002133	3.5	-1.0	1	22	542	563	GUUUUUUUAGGUUUUGAUUUUU	: .:: :.::::.:::::.::	AUGAACCGAAACUUAAAAGAAG	Cleavage		1
aga-bantam	BjuB046419	3.5	-1.0	1	23	183	205	UGAGAUCACUUUGAAAGCUGAUU	: :::::: : :::::::::.	UCUGAGCUUUGAUAGUGAUCUCG	Translation		1
aga-miR-12419-5p	BjuB033515	3.5	-1.0	1	22	136	157	AGCUGUUCUGACUUGAUGUACU	::: ::::: .::.:::::	CUGACACCAAGUGGGAGCAGCU	Translation		1
aga-miR-1890	BjuB042240	3.5	-1.0	1	20	165	184	UGAAAUCUUUGAUUAGGUCU	:.:: ..:.:::::::::.	UGGCCCGGUUAAAGAUUUCG	Cleavage		1
aga-miR-2c-5p	BjuB007520	3.5	-1.0	1	21	131	151	GCUCAUCAAUUGGUUGUGGCU	::.: :.:::.::::::::	UGCUAGAGCCAGUUGAUGAGA	Cleavage		1
aga-miR-375	BjuA034470	3.5	-1.0	1	22	543	564	UUUGUUCGUUUGGCUCGAGUUA	.:.:::: :::::.:..::.:	GGAUUCGAACCAAAUGGGCAGA	Cleavage		1
aga-miR-375	BjuA026652	3.5	-1.0	1	22	543	564	UUUGUUCGUUUGGCUCGAGUUA	.:.:::: :::::.:..::.:	GGAUUCGAACCAAAUGGGCAGA	Cleavage		1
aga-miR-980-5p	BjuB029839	3.5	-1.0	1	24	102	125	CGGUCGUUCAUUAGGUCAUCUAGC	: : .:::..:.:::::::: ::	ACAACGUGAUUUGAUGAACGAGCG	Cleavage		1
age-miR-197	BjuA018344	3.5	-1.0	1	22	375	396	UUCACCACCUUCUCCACCCAGC	:: :::::.::::::::	UACAGGCGGAGAGGGUGGUGAU	Cleavage		1
age-miR-222	BjuB045319	3.5	-1.0	1	24	733	756	AGCUACAUCUGGCUACUGGGUCUC	::..::: ::: .:::::::::	CUGAUUCAGAAGCAGGAUGUAGCU	Translation		1
age-miR-506	BjuB038400	3.5	-1.0	1	21	4	24	AAUGGCGCCCUUCUGAGUAGA	: ::::::.:::.:...::	GAUUCUCAGAGGGGUGUUGUU	Cleavage		1
age-miR-513a	BjuA047038	3.5	-1.0	1	22	204	225	UUCACAAGGAGGUGUCAUUCAU	::::.:::::::: ::.:	GCAUAUGAUACCUCCUUAUGGA	Cleavage		1
ahy-miR3513-3p	BjuB013140	3.5	-1.0	1	21	99	119	UUGAUAAGAUAGAAAUUGUAU	::::: :: :::::::::	UGACAAUCUCAAUCUUAUCAC	Translation		1
ahy-miR3520-3p	BjuB020783	3.5	-1.0	1	21	229	249	AAGGGAGACGUUUGAAUUAUC	.:..::..:::::.:..:::	AGUGGUUUGAACGUUUUUCUU	Cleavage		1
aly-miR170-3p	BjuA031284	3.5	-1.0	1	21	764	784	UGAUUGAGCCGUGUCAAUAUC	.::: ::.::::::::::	CGUAUCAUCAUGGCUCAAUCA	Cleavage		1
aly-miR170-3p	BjuO010199	3.5	-1.0	1	21	764	784	UGAUUGAGCCGUGUCAAUAUC	::: ::.::::::::::	CCUAUCAUCAUGGCUCAAUCA	Cleavage		1
aly-miR3434-5p	BjuB049020	3.5	-1.0	1	21	597	617	GCUGAUUCUCUGAUUUUGAAC	: ::::.: ::::::::: ::	GAUCAAGAACAGAGAAUCUGC	Cleavage		1
aly-miR3434-5p	BjuB042043	3.5	-1.0	1	21	642	662	GCUGAUUCUCUGAUUUUGAAC	: ::::.: ::::::::: ::	GAUCAAGAACAGAGAAUCUGC	Cleavage		1
aly-miR3434-5p	BjuA040338	3.5	-1.0	1	21	978	998	GCUGAUUCUCUGAUUUUGAAC	: ::::.: : ::::::::::	GAUCAAGAACCGAGAAUCAGC	Translation		1
aly-miR3434-5p	BjuB042240	3.5	-1.0	1	21	1023	1043	GCUGAUUCUCUGAUUUUGAAC	: ::::.: : ::::::::::	GAUCAAGAACCGAGAAUCAGC	Translation		1
aly-miR3434-5p	BjuA043003	3.5	-1.0	1	21	648	668	GCUGAUUCUCUGAUUUUGAAC	: ::::.: ::::::::: ::	GAUCAAGAACAGAGAAUCUGC	Cleavage		1
aly-miR3434-5p	BjuB007813	3.5	-1.0	1	21	1029	1049	GCUGAUUCUCUGAUUUUGAAC	: ::::.: : ::::::::::	GAUCAAGAACCGAGAAUCAGC	Translation		1
aly-miR3434-5p	BjuO010366	3.5	-1.0	1	21	651	671	GCUGAUUCUCUGAUUUUGAAC	: ::::.: ::::::::: ::	GAUCAAGAACAGAGAAUCUGC	Cleavage		1
aly-miR3434-5p	BjuA003230	3.5	-1.0	1	21	1020	1040	GCUGAUUCUCUGAUUUUGAAC	: :.::.: .::.::::::::	GAUUAAGAAUAGGGAAUCAGC	Cleavage		1
aly-miR3434-5p	BjuB043752	3.5	-1.0	1	21	615	635	GCUGAUUCUCUGAUUUUGAAC	: ::::.: ::::::::: ::	GAUCAAGAACAGAGAAUCUGC	Cleavage		1
aly-miR3434-5p	BjuB025396	3.5	-1.0	1	21	1017	1037	GCUGAUUCUCUGAUUUUGAAC	: ::::.: : ::::::::::	GAUCAAGAACCGAGAAUCAGC	Translation		1
aly-miR3434-5p	BjuA017316	3.5	-1.0	1	21	627	647	GCUGAUUCUCUGAUUUUGAAC	: ::::.: ::::::::: ::	GAUCAAGAACAGAGAAUCUGC	Cleavage		1
aly-miR3434-5p	BjuB045319	3.5	-1.0	1	21	1071	1091	GCUGAUUCUCUGAUUUUGAAC	: ::::.: .::.:::::.::	GAUCAAGAAUAGGGAAUCGGC	Cleavage		1
aly-miR3441-3p.2	BjuA026821	3.5	-1.0	1	21	267	287	AACGACUUCAUCUUCUUUGCU	:..:::.: :::.::::::	GACGGAGAGGCUGAGGUCGUU	Translation		1
aly-miR3441-3p.2	BjuA036326	3.5	-1.0	1	21	279	299	AACGACUUCAUCUUCUUUGCU	:..:::.: :::.::::::	GACGGAGAGGUUGAGGUCGUU	Translation		1
aly-miR3441-3p.2	BjuB022206	3.5	-1.0	1	21	267	287	AACGACUUCAUCUUCUUUGCU	:..:::.: :::.::::::	GACGGAGAGGCUGAGGUCGUU	Translation		1
aly-miR822-5p	BjuB020783	3.5	-1.0	1	21	524	544	AUGUAACGCAUGUUGUUUUCU	:::. :::::::.:::::.:	AGAGCUCAACAUGUGUUACGU	Cleavage		1
aly-miR829-3p	BjuA044074	3.5	-1.0	1	21	528	548	CAAAUCAAAUCUUCAAGGUAC	: :::::::::::::: :	ACAGCUUGAAGAUUUGAUAUC	Cleavage		1
aly-miR829-3p	BjuO009504	3.5	-1.0	1	21	528	548	CAAAUCAAAUCUUCAAGGUAC	: :::::::::::::: :	ACAGCUUGAAGAUUUGAUAUC	Cleavage		1
aly-miR837-5p	BjuA006024	3.5	-1.0	1	21	1038	1058	CAUUGUUUCUUGUUUUUUUCA	:: ::.::::::::.::: :	CGACAAGAACAAGAAGCAAGG	Cleavage		1
aly-miR837-5p	BjuA028313	3.5	-1.0	1	21	901	921	CAUUGUUUCUUGUUUUUUUCA	::.::..:::::....:::	AAAAGAAGGCAAGAGGUGAUG	Cleavage		1
aly-miR838-3p	BjuA015229	3.5	-1.0	1	21	53	73	UUUUCUUCUUCUUCUUGCACA	::::::::::::::.:	UGGAGAAGAAGAAGAAGAAGA	Cleavage		2
aly-miR838-3p	BjuB023599	3.5	-1.0	1	21	182	202	UUUUCUUCUUCUUCUUGCACA	::::::::::::::.:	AUGAGAAGAAGAAGAAGAAGA	Cleavage		3
aly-miR838-3p	BjuB042050	3.5	-1.0	1	21	503	523	UUUUCUUCUUCUUCUUGCACA	:.::::::::::::.:.	AAGACGAGAAGAAGAAGAGAG	Cleavage		3
aly-miR838-3p	BjuB042050	3.5	-1.0	1	21	483	503	UUUUCUUCUUCUUCUUGCACA	: : ::::::.::::::..:	AGAGGAAGAAGGAGAAGAGGA	Cleavage		3
aly-miR838-3p	BjuO011409	3.5	-1.0	1	21	65	85	UUUUCUUCUUCUUCUUGCACA	: : ::::.:::::.::::.	AGCGGAAGAGGAAGAGGAAAG	Cleavage		1
aly-miR838-3p	BjuA025064	3.5	-1.0	1	21	288	308	UUUUCUUCUUCUUCUUGCACA	:: :.::.::::::::.:	GAUGAAGGAGGAAGAAGAGAU	Cleavage		2
aly-miR844-5p	BjuA015229	3.5	-1.0	1	21	801	821	AGAAGGACUAGUAAGAUGGCU	::.: :.::.::.::.:::::	AGUCUUUUUGCUGGUUCUUCU	Cleavage		1
aly-miR859-5p	BjuA027015	3.5	-1.0	1	21	440	460	UCUCUCCGUUGUAAAAUCAAA	: ::::::::.::::.: ::	GUGGAUUUUACGACGGGGUGA	Cleavage		1
aly-miR859-5p	BjuO011409	3.5	-1.0	1	21	377	397	UCUCUCCGUUGUAAAAUCAAA	:.::::::.:::::: ::	GAGGGUUUUACGACGGAGUGA	Cleavage		1
ame-bantam-3p	BjuB033515	3.5	-1.0	1	23	264	286	UGAGAUCAUUGUGAAAGCUGAUU	: :::::: :.:.::::::..	CUUGAGCUUUGAUAGUGAUCUUG	Cleavage		1
ame-miR-3741-3p	BjuB006877	3.5	-1.0	1	22	99	120	ACGAGAGGGGGAGAGAGAAGUA	: ::::::.::.:::: ::	AGAUCCUCUCUUCCUCUCUGGU	Cleavage		1
ame-miR-3743-3p	BjuA006024	3.5	-1.0	1	23	999	1021	UCGUGACUUUCUUUUCAGCCCCU	:::::::::.:::.: ::	AGAACCUGAAAAGAGAGUUAAGA	Cleavage		1
ame-miR-3757-3p	BjuB023599	3.5	-1.0	1	23	549	571	UGGAAUUAUUUUUUCAUUUUCUU	::: ::.:::.:..:::.:	UGUUAAAAGAGAAAGUGGUUCUA	Cleavage		2
ame-miR-6042-3p	BjuO011409	3.5	-1.0	1	21	440	460	UAGGAACGGUAGUAGUGGAGA	.::..:: ::::.::::::.	GUUCUGCUUCUACUGUUCCUG	Cleavage		1
ame-miR-6064-5p	BjuB011393	3.5	-1.0	1	22	24	45	UUUGAAAUUUUGCAACGAGACG	:::::::::::: :::..	CUGCUCGUUGCAAAACUUCGGU	Cleavage		1
ame-miR-9887-5p	BjuA002828	3.5	-1.0	1	20	135	154	AAGGGCUGGGAAGGGCGGAG	: ::: ::::::::::::	ACCGGCCGUUCCCAGCCCUU	Cleavage		1
ame-miR-9887-5p	BjuB040834	3.5	-1.0	1	20	135	154	AAGGGCUGGGAAGGGCGGAG	: ::: ::::::::::::	ACCGGCCAUUCCCAGCCCUU	Cleavage		1
ame-miR-9894-3p	BjuB015428	3.5	-1.0	1	20	288	307	GAGGGCGAGGAGAGGAGGAA	:: ::::: .::::.::::	CUCGUCCUCCUCUCGUCCUC	Translation		1
ame-miR-9894-3p	BjuO010199	3.5	-1.0	1	20	261	280	GAGGGCGAGGAGAGGAGGAA	::::: :: .::::.::::	GUCCUCGUCGUCUCGUCCUC	Translation		1
ame-miR-9894-3p	BjuB033496	3.5	-1.0	1	20	255	274	GAGGGCGAGGAGAGGAGGAA	::::: :: .::::.::::	GUCCUCAUCGUCUCGUCCUC	Translation		1
ami-miR-182-5p	BjuB006877	3.5	-1.0	1	24	610	633	UUUGGCAAUGGUAGAACUCACACU	::: ::: ::: ::::::::..::	AGUAUGAAUUCCACCAUUGCUGAA	Cleavage		1
ami-miR-222a-3p	BjuB045319	3.5	-1.0	1	24	733	756	AGCUACAUCUGGCUACUGGGUCUC	::..::: ::: .:::::::::	CUGAUUCAGAAGCAGGAUGUAGCU	Translation		1
ami-miR-223-3p	BjuA018344	3.5	-1.0	1	23	932	954	UGUCAGUUUGUCAAAUACCCCAA	: :: :: :::..:::::.::	AGGCGGAAUGUGAUGAACUGGCA	Cleavage		1
ami-miR-29b-5p	BjuA012644	3.5	-1.0	1	22	39	60	UGGUUUCAUAUGGUGGUUUAGA	::...:::: :::::.:::	UGGAAGUUACCAGAUGAAGCCA	Translation		1
ami-miR-30c-2-3p	BjuB038400	3.5	-1.0	1	21	170	190	UGGGAGAAGGCUGUUUACUCU	: .:::: ::::: :::.:::	AAGGUAAUCAGCCGUCUUCCA	Cleavage		1
ami-miR-599-3p	BjuA016969	3.5	-1.0	1	22	370	391	GUUGUGUCAGUUUAUCAAACCC	: ::::.:::: .::::::	GAAUGUGAUGAACUUGCACAAC	Cleavage		1
ami-miR-737-5p	BjuB016810	3.5	-1.0	1	22	944	965	AUUUUUUUAGGUUUUGAUUUUU	:::. :::.:::::.:.::.::	AAAGUUCAGAACCUGAGAAGAU	Cleavage		2
ami-miR-737-5p	BjuB016810	3.5	-1.0	1	22	512	533	AUUUUUUUAGGUUUUGAUUUUU	: .:: :.::::.:::::.::	AUGAACCGAAACUUAAAAGAAG	Cleavage		2
ami-miR-737-5p	BjuB047102	3.5	-1.0	1	22	991	1012	AUUUUUUUAGGUUUUGAUUUUU	.::::::.:.::.::.:.:	CUGAAUCAAGAUCUGAAGAGAA	Cleavage		1
ami-miR-737-5p	BjuO002133	3.5	-1.0	1	22	542	563	AUUUUUUUAGGUUUUGAUUUUU	: .:: :.::::.:::::.::	AUGAACCGAAACUUAAAAGAAG	Cleavage		1
ami-miR-9607-5p	BjuA017309	3.5	-1.0	1	22	1594	1615	CUCUGUUCUUUUGCAUCUUUCA	: ::: ::.::::::::::	ACACAGAGGCGAAAGAACAGAA	Cleavage		1
ami-miR-9610-5p	BjuA021448	3.5	-1.0	1	22	729	750	UGUGACAGUAACUCCUUCUAGG	::.:::.:: :::::..::	AAGAGGAGGGGUGACUGUUGCA	Translation		1
aof-miR12160	BjuB021273	3.5	-1.0	1	22	276	297	UUUCCAGACAUCUUCGUCAAGC	:: :: ::::::::::::	GAGUGUGGACGAUGUCUGGAAA	Cleavage		1
aof-miR12163	BjuO011409	3.5	-1.0	1	21	52	72	AUUCCGCUCGUUUGACUCUAG	:::::..:.::::::::	UCUGAGUCGGAUGAGCGGAAG	Cleavage		1
aof-miR12163	BjuB011393	3.5	-1.0	1	21	46	66	AUUCCGCUCGUUUGACUCUAG	:::::..:.::::::::	ACUGAGUCGGAUGAGCGGAAG	Cleavage		1
aof-miR166a	BjuA028313	3.5	-1.0	1	21	335	355	UCUCGGACCAGGCUUCAUUCC	.: ::::..::::..::::	UCGAGGAAGUUUGGUUUGAGA	Cleavage		1
aof-miR166a	BjuB041699	3.5	-1.0	1	21	485	505	UCUCGGACCAGGCUUCAUUCC	.: ::.:..:::::.::::	UUGAAGAGGUUUGGUCUGAGA	Cleavage		1
aof-miR166a	BjuA018972	3.5	-1.0	1	21	479	499	UCUCGGACCAGGCUUCAUUCC	.: ::.:..:::::.::::	UUGAAGAGGUUUGGUCUGAGA	Cleavage		1
aof-miR166b	BjuB041699	3.5	-1.0	1	21	485	505	UCUCGGACCAGGCUUCAUUCU	.: ::.:..:::::.::::	UUGAAGAGGUUUGGUCUGAGA	Cleavage		1
aof-miR166b	BjuA018972	3.5	-1.0	1	21	479	499	UCUCGGACCAGGCUUCAUUCU	.: ::.:..:::::.::::	UUGAAGAGGUUUGGUCUGAGA	Cleavage		1
aof-miR166b	BjuA028313	3.5	-1.0	1	21	335	355	UCUCGGACCAGGCUUCAUUCU	.: ::::..::::..::::	UCGAGGAAGUUUGGUUUGAGA	Cleavage		1
aof-miR171a	BjuA031284	3.5	-1.0	1	21	764	784	UGAUUGAGCCGUGCCAAUAUC	.::: ::.::::::::::	CGUAUCAUCAUGGCUCAAUCA	Cleavage		1
aof-miR171a	BjuO010199	3.5	-1.0	1	21	764	784	UGAUUGAGCCGUGCCAAUAUC	::: ::.::::::::::	CCUAUCAUCAUGGCUCAAUCA	Cleavage		1
api-bantam	BjuB033515	3.5	-1.0	1	23	264	286	UGAGAUCAUUGUGAAAGCUAAUU	: :::::: :.:.::::::..	CUUGAGCUUUGAUAGUGAUCUUG	Cleavage		1
api-miR-3015c	BjuA026586	3.5	-1.0	1	21	427	447	AACCAGAUGUUGUAAGAACGA	:: :::::.: :.::::::::	UCAUUCUUGCCAUAUCUGGUU	Translation		1
aqc-miR168	BjuA033921	3.5	-1.0	1	21	874	894	UGGCUUAGUGCAGCUCGGGGA	.::::::.::.: ::.:::.	CUCCCGAGUUGUAGUAGGCCG	Cleavage		1
aqc-miR171a	BjuA031284	3.5	-1.0	1	21	764	784	UGAUUGAGCCGUGCCAAUAUC	.::: ::.::::::::::	CGUAUCAUCAUGGCUCAAUCA	Cleavage		1
aqc-miR171a	BjuO010199	3.5	-1.0	1	21	764	784	UGAUUGAGCCGUGCCAAUAUC	::: ::.::::::::::	CCUAUCAUCAUGGCUCAAUCA	Cleavage		1
aqc-miR171b	BjuA031284	3.5	-1.0	1	21	764	784	UGAUUGAGCCGUGCCAAUAUC	.::: ::.::::::::::	CGUAUCAUCAUGGCUCAAUCA	Cleavage		1
aqc-miR171b	BjuO010199	3.5	-1.0	1	21	764	784	UGAUUGAGCCGUGCCAAUAUC	::: ::.::::::::::	CCUAUCAUCAUGGCUCAAUCA	Cleavage		1
aqc-miR171d	BjuA031284	3.5	-1.0	1	21	764	784	UGAUUGAGCCGUGCCAAUAUC	.::: ::.::::::::::	CGUAUCAUCAUGGCUCAAUCA	Cleavage		1
aqc-miR171d	BjuO010199	3.5	-1.0	1	21	764	784	UGAUUGAGCCGUGCCAAUAUC	::: ::.::::::::::	CCUAUCAUCAUGGCUCAAUCA	Cleavage		1
aqu-miR-2014-5p	BjuA010437	3.5	-1.0	1	22	208	229	UAGGUCGGGCCUGGGGGGCAGG	: :.:::::::..:::.::.	UAUCCUCCCCAGGUUCGAUCUG	Cleavage		1
aqu-miR-2019-3p	BjuB042050	3.5	-1.0	1	22	1215	1236	CACGGUAGCUUGCUCACUUAGA	.:::::: :::::...:::	GGCGAGUGAGAAAGCUGUUGUG	Cleavage		1
asu-miR-124-5p	BjuA025064	3.5	-1.0	1	22	331	352	CGCCUUCACCGGUGACUUUGGU	.: ::.: :::.::::::: ::	GCGAAGGCCACUGGUGAAGACG	Cleavage		1
asu-miR-375-3p	BjuB042975	3.5	-1.0	1	23	851	873	UUUGUUCGUUUUGCUUGCGAUCA	::.::: . ::::::.:::::.:	UGGUCGGGUGCAAAAUGAACAGA	Cleavage		1
asu-miR-5354-5p	BjuB043752	3.5	-1.0	1	24	298	320	GCGGGUAUGGUUGUGUUCCAAAGC	::::: ::::::::::: :	AAUCAGGAAC-CAACCAUACCCAC	Cleavage		1
asu-miR-5359-5p	BjuB046419	3.5	-1.0	1	22	917	938	UCUGGGAUUGUCUAUAUUGGUA	..::::. ::::::::..::	AGUCAAUGCAGACAAUCUUAGC	Cleavage		1
asu-miR-71-3p	BjuA009096	3.5	-1.0	1	22	402	423	UAUCACUAUUCUGUUUUUCGCC	.:.::.::::.::.::: ::	UAUGGAAGACAGGAUGGUGUUA	Cleavage		1
asu-miR-81a	BjuB033515	3.5	-1.0	1	22	265	286	UGAGAUCAUUGUGAAAGCUAUU	:::::: :.:.::::::..	UUGAGCUUUGAUAGUGAUCUUG	Cleavage		1
ata-miR169b-3p	BjuB040792	3.5	-1.0	1	23	837	859	UGGGCAAGUCAUCCUGGCUACCC	:: ::::::::: ::::..:	CUCUAUCCAGGAUGAGUUGCUUA	Cleavage		1
ata-miR171b-3p	BjuA031284	3.5	-1.0	1	21	764	784	UGAUUGAGCCGUGCCAAUAUC	.::: ::.::::::::::	CGUAUCAUCAUGGCUCAAUCA	Cleavage		1
ata-miR171b-3p	BjuO010199	3.5	-1.0	1	21	764	784	UGAUUGAGCCGUGCCAAUAUC	::: ::.::::::::::	CCUAUCAUCAUGGCUCAAUCA	Cleavage		1
ata-miR171c-5p	BjuA045602	3.5	-1.0	1	21	500	520	CGGUAUUGGUGCGGUUCAAUC	::::::::: ::::::.:.	CAUUGAACCGGACCAAUGCUU	Translation		1
ata-miR171d-3p	BjuA031284	3.5	-1.0	1	21	764	784	UGAUUGAGCCGUGCCAAUAUC	.::: ::.::::::::::	CGUAUCAUCAUGGCUCAAUCA	Cleavage		1
ata-miR171d-3p	BjuO010199	3.5	-1.0	1	21	764	784	UGAUUGAGCCGUGCCAAUAUC	::: ::.::::::::::	CCUAUCAUCAUGGCUCAAUCA	Cleavage		1
ath-miR10515	BjuB006374	3.5	-1.0	1	21	433	453	ACCCCGAUGGUUAUCCUCACC	:::. : :::.:::.:::::	AGUGGCGUUAAUCAUUGGGGU	Cleavage		1
ath-miR10515	BjuA025359	3.5	-1.0	1	21	433	453	ACCCCGAUGGUUAUCCUCACC	:::. : :::.:::.:::::	AGUGGCGUUAAUCAUUGGGGU	Cleavage		1
ath-miR170-3p	BjuA031284	3.5	-1.0	1	21	764	784	UGAUUGAGCCGUGUCAAUAUC	.::: ::.::::::::::	CGUAUCAUCAUGGCUCAAUCA	Cleavage		1
ath-miR170-3p	BjuO010199	3.5	-1.0	1	21	764	784	UGAUUGAGCCGUGUCAAUAUC	::: ::.::::::::::	CCUAUCAUCAUGGCUCAAUCA	Cleavage		1
ath-miR3434-3p	BjuA002075	3.5	-1.0	1	20	1950	1969	UCAGAGUAUCAGCCAUGUGA	:: :::::::::: ::::	CCAGCUGGCUGAUACACUGA	Cleavage		1
ath-miR5021	BjuA042006	3.5	-1.0	1	20	52	71	UGAGAAGAAGAAGAAGAAAA	::::::::::::::::	CCUUCUUCUUCUUCUUCUGC	Cleavage		1
ath-miR5021	BjuB041251	3.5	-1.0	1	20	52	71	UGAGAAGAAGAAGAAGAAAA	::::::::::::::::	CCUUCUUCUUCUUCUUCUGC	Cleavage		2
ath-miR5021	BjuB041251	3.5	-1.0	1	20	595	614	UGAGAAGAAGAAGAAGAAAA	:::.::.::.::: :.:::	CUUUUUUUUUUUUCCUUUCA	Cleavage		2
ath-miR5021	BjuA047038	3.5	-1.0	1	20	52	71	UGAGAAGAAGAAGAAGAAAA	::::::::::::: :::	CCUUCUUCUUCUUCUGCUCC	Cleavage		1
ath-miR5632-3p	BjuB047102	3.5	-1.0	1	21	665	685	UUGGAUUUAUAGUUGGAUAAG	:::::::::: ::::::	UGCCUCCAACUAUAUAUCCAA	Cleavage		1
ath-miR5658	BjuB043752	3.5	-1.0	1	21	83	103	AUGAUGAUGAUGAUGAUGAAA	::::::: :::::::: :::	UUUCAUCCUCAUCAUCUUCAC	Cleavage		1
ath-miR5658	BjuB042069	3.5	-1.0	1	21	757	777	AUGAUGAUGAUGAUGAUGAAA	::::: ::::::::::: ::	UUUCAACAUCAUCAUCAGCAA	Cleavage		1
ath-miR5658	BjuA024436	3.5	-1.0	1	21	214	234	AUGAUGAUGAUGAUGAUGAAA	:::::: ::: ::::::.:	GAUCAUCACCAUAAUCAUCGU	Cleavage		1
ath-miR843	BjuO010482	3.5	-1.0	1	21	411	431	UUUAGGUCGAGCUUCAUUGGA	:.::::.::::.: .:::::	GCUAAUGGAGCUUGUUCUAAA	Cleavage		1
ath-miR847	BjuA021448	3.5	-1.0	1	21	722	742	UCACUCCUCUUCUUCUUGAUG	...:::::.::::.::::	CUAUGGGAAGAGGAGGGGUGA	Cleavage		1
atr-miR166b	BjuA028313	3.5	-1.0	1	21	335	355	UCUCGGACCAGGCUUCAUUCC	.: ::::..::::..::::	UCGAGGAAGUUUGGUUUGAGA	Cleavage		1
atr-miR166b	BjuA018972	3.5	-1.0	1	21	479	499	UCUCGGACCAGGCUUCAUUCC	.: ::.:..:::::.::::	UUGAAGAGGUUUGGUCUGAGA	Cleavage		1
atr-miR166b	BjuB041699	3.5	-1.0	1	21	485	505	UCUCGGACCAGGCUUCAUUCC	.: ::.:..:::::.::::	UUGAAGAGGUUUGGUCUGAGA	Cleavage		1
atr-miR8578.2	BjuA047038	3.5	-1.0	1	21	1013	1033	UAUGAGUGAUCUUUGCAAUAG	:.:::::.::: :::::.:.	AUGUUGCAGAGACCACUCGUG	Cleavage		1
bbe-miR-10a-3p	BjuB037545	3.5	-1.0	1	21	927	947	CAAAUUCGUUUCUGCAGGUAU	:.::::::::::: ::: :	GCAUCUGCAGAAACGUAUUCG	Cleavage		1
bbe-miR-10a-3p	BjuA015073	3.5	-1.0	1	21	909	929	CAAAUUCGUUUCUGCAGGUAU	:.::::::::::: ::: :	GCAUCUGCAGAAACGUAUUCG	Cleavage		1
bbe-miR-129b-5p	BjuA003230	3.5	-1.0	1	23	637	659	ACCUUCUGUGGUUUGGGCGAUCG	::: :.:::::::::::	CAGCCGCAGCAGCCACAGAAGGU	Cleavage		1
bbe-miR-184-5p	BjuA043791	3.5	-1.0	1	23	367	389	CCCUUAUCACUUCUUCCGCCGAG	:.:::.::::::: ::::	AAGAGUGGAGGAAGUGAGAAGGC	Cleavage		1
bbe-miR-4868a-3p	BjuA040338	3.5	-1.0	1	23	466	488	UCAGCUCCAGCGCUGAUCAGUGA	:. ::: :: :::::::::.::	UUUCUGCUCCGCGCUGGAGUUGU	Cleavage		1
bdi-miR159b-5p.3	BjuA025127	3.5	-1.0	1	21	1012	1032	AGCUGCUUGUUCAUGGUUCCC	:::::.::::. ::::::	AAGAACCGUGAAUCAGCAGCA	Cleavage		1
bdi-miR166e-3p	BjuO002525	3.5	-1.0	1	21	448	468	CUCGGACCAGGCUUCAUUCCC	.::::.:..:::::.:::	GUUGAUGAGGUUUGGUCUGAG	Cleavage		1
bdi-miR166f	BjuA028313	3.5	-1.0	1	21	335	355	UCUCGGACCAGGCUUCAUUCC	.: ::::..::::..::::	UCGAGGAAGUUUGGUUUGAGA	Cleavage		1
bdi-miR166f	BjuA018972	3.5	-1.0	1	21	479	499	UCUCGGACCAGGCUUCAUUCC	.: ::.:..:::::.::::	UUGAAGAGGUUUGGUCUGAGA	Cleavage		1
bdi-miR166f	BjuB041699	3.5	-1.0	1	21	485	505	UCUCGGACCAGGCUUCAUUCC	.: ::.:..:::::.::::	UUGAAGAGGUUUGGUCUGAGA	Cleavage		1
bdi-miR171b	BjuA031284	3.5	-1.0	1	21	764	784	UGAUUGAGCCGUGCCAAUAUC	.::: ::.::::::::::	CGUAUCAUCAUGGCUCAAUCA	Cleavage		1
bdi-miR171b	BjuO010199	3.5	-1.0	1	21	764	784	UGAUUGAGCCGUGCCAAUAUC	::: ::.::::::::::	CCUAUCAUCAUGGCUCAAUCA	Cleavage		1
bdi-miR171c-3p	BjuA031284	3.5	-1.0	1	21	764	784	UGAUUGAGCCGUGCCAAUAUC	.::: ::.::::::::::	CGUAUCAUCAUGGCUCAAUCA	Cleavage		1
bdi-miR171c-3p	BjuO010199	3.5	-1.0	1	21	764	784	UGAUUGAGCCGUGCCAAUAUC	::: ::.::::::::::	CCUAUCAUCAUGGCUCAAUCA	Cleavage		1
bdi-miR171c-5p	BjuA045602	3.5	-1.0	1	21	500	520	CGGUAUUGGUGCGGUUCAAUC	::::::::: ::::::.:.	CAUUGAACCGGACCAAUGCUU	Translation		1
bdi-miR171d-3p	BjuA031284	3.5	-1.0	1	21	764	784	UGAUUGAGCCGUGCCAAUAUC	.::: ::.::::::::::	CGUAUCAUCAUGGCUCAAUCA	Cleavage		1
bdi-miR171d-3p	BjuO010199	3.5	-1.0	1	21	764	784	UGAUUGAGCCGUGCCAAUAUC	::: ::.::::::::::	CCUAUCAUCAUGGCUCAAUCA	Cleavage		1
bdi-miR171e	BjuA031284	3.5	-1.0	1	21	764	784	UGAUUGAGCCGUGCCAAUAUC	.::: ::.::::::::::	CGUAUCAUCAUGGCUCAAUCA	Cleavage		1
bdi-miR171e	BjuO010199	3.5	-1.0	1	21	764	784	UGAUUGAGCCGUGCCAAUAUC	::: ::.::::::::::	CCUAUCAUCAUGGCUCAAUCA	Cleavage		1
bdi-miR5056	BjuA015229	3.5	-1.0	1	21	802	822	AGGAAGAACCGGUAAUAAGCA	::: ::.:.::::::::.	GUCUUUUUGCUGGUUCUUCUC	Cleavage		1
bdi-miR5184	BjuB006877	3.5	-1.0	1	21	1049	1069	UUCUAACAUUAUGCACAUCUA	:::: :. :.:::::::::	GUGAUGGGUCUGAUGUUAGAA	Cleavage		1
bdi-miR5184	BjuA033921	3.5	-1.0	1	21	1085	1105	UUCUAACAUUAUGCACAUCUA	:::: :. :.:::::::::	GUGAUGGGUCUGAUGUUAGAA	Cleavage		1
bdi-miR5184	BjuA002075	3.5	-1.0	1	21	965	985	UUCUAACAUUAUGCACAUCUA	:::: :. :.:::::::::	GUGAUGGGUCUGAUGUUAGAA	Cleavage		1
bdi-miR7717b-5p	BjuB046236	3.5	-1.0	1	24	814	837	UCUAAGACGACUGAGAAAUAACUA	:: ::.:::::::::::	UCAACUUUACUUAGUCGUCUUAGU	Cleavage		1
bdi-miR7722-3p	BjuB042879	3.5	-1.0	1	21	51	71	GAAGGGUAUCGGGAUGAGAGG	:: ::::.: :::.:::::	GAUCCCAUCUCCAUAUCCUUC	Translation		1
bdi-miR7722-3p	BjuB044565	3.5	-1.0	1	21	51	71	GAAGGGUAUCGGGAUGAGAGG	:: ::::.: :::.:::::	GAUCCCAUCUCCAUAUCCUUC	Translation		1
bdi-miR7722-3p	BjuA024129	3.5	-1.0	1	21	51	71	GAAGGGUAUCGGGAUGAGAGG	:: ::::.: :::.:::::	GAUCCCAUCUCCAUAUCCUUC	Translation		1
bdi-miR7722-5p	BjuB042240	3.5	-1.0	1	21	991	1011	UCUCCUCCCGGUACCCUUCUU	.:::::: ::.:: ::::::.	GAGAAGGUUAUCGAGAGGAGG	Cleavage		1
bdi-miR7722-5p	BjuB025396	3.5	-1.0	1	21	985	1005	UCUCCUCCCGGUACCCUUCUU	.:::::: ::.:: ::::::.	GAGAAGGUUAUCGAGAGGAGG	Cleavage		1
bdi-miR7722-5p	BjuB007813	3.5	-1.0	1	21	997	1017	UCUCCUCCCGGUACCCUUCUU	.:::::: ::.:: ::::::.	GAGAAGGUUAUCGAGAGGAGG	Cleavage		1
bdi-miR7722-5p	BjuA012644	3.5	-1.0	1	21	826	846	UCUCCUCCCGGUACCCUUCUU	.:::::: ::.:: ::::::.	GAGAAGGUUAUCGAGAGGAGG	Cleavage		1
bdi-miR7741-5p.1	BjuB016810	3.5	-1.0	1	21	962	982	UUUUAAUUGUGGAAGCUCUUG	.: ::. ::::.:.::::::	AGAUAGUGUCCAUAGUUAAAA	Cleavage		1
bdi-miR7766-3p	BjuB045319	3.5	-1.0	1	24	621	644	CGAGGCUGACUGGGACUAAGCGGC	:.::.::::.:: :::::::	UGGGUUUGGUCCUAGCCAGCCUCA	Cleavage		1
bdi-miR7781-3p	BjuA026586	3.5	-1.0	1	24	433	456	CAUGUCUGUAGUCAGAAAAAUCAA	::: : ::::..:.::::::::	UUGCCAUAUCUGGUUGCAGACAUG	Cleavage		1
bdi-miR9480a	BjuB037744	3.5	-1.0	1	21	145	165	UAUGUGAGGGUGGUAACUGAA	::: :::.:..:::::::	AACAGCAACCGCUUUCACAUA	Cleavage		1
bdi-miR9480b	BjuB037744	3.5	-1.0	1	21	145	165	UAUGUGAGGGUGGUAACUGAA	::: :::.:..:::::::	AACAGCAACCGCUUUCACAUA	Cleavage		1
bdi-miR9485	BjuB016810	3.5	-1.0	1	21	673	693	UUAUGACGUGUAGGAGUUGCA	: :::::::: ::.:::: ::	UCCAACUCCUUCAUGUCACAA	Translation		1
bdi-miR9494	BjuB046696	3.5	-1.0	1	21	415	435	UUCAUCACCUUCGUCUCCGUC	:.::: :.::.:::::.::..	GGCGGCGGCGGAGGUGGUGGG	Cleavage		1
bdi-miR9494	BjuA025558	3.5	-1.0	1	21	1077	1097	UUCAUCACCUUCGUCUCCGUC	:::::.:.:: :::::::	UCAGGAGAUGGAGAUGAUGAA	Cleavage		2
bdi-miR9494	BjuA025542	3.5	-1.0	1	21	1092	1112	UUCAUCACCUUCGUCUCCGUC	:::::.:.:: :::::::	UCAGGAGAUGGAGAUGAUGAA	Cleavage		1
bdo-miR-9b	BjuB038543	3.5	-1.0	1	23	582	604	UCUUUGGUGAUUUUAGCUGUAUG	: :.:.::::::...:..:::	UCUCCGGUUAAAAUUGUCGGAGA	Cleavage		1
bfl-miR-10a-3p	BjuB037545	3.5	-1.0	1	21	927	947	CAAAUUCGUUUCUGCAGGUAU	:.::::::::::: ::: :	GCAUCUGCAGAAACGUAUUCG	Cleavage		1
bfl-miR-10a-3p	BjuA015073	3.5	-1.0	1	21	909	929	CAAAUUCGUUUCUGCAGGUAU	:.::::::::::: ::: :	GCAUCUGCAGAAACGUAUUCG	Cleavage		1
bfl-miR-129b	BjuA003230	3.5	-1.0	1	23	637	659	ACCUUCUGUGGUUUGGGCGAUCG	::: :.:::::::::::	CAGCCGCAGCAGCCACAGAAGGU	Cleavage		1
bfl-miR-184-5p	BjuA043791	3.5	-1.0	1	23	367	389	CCCUUAUCACUUCUUCCGCCGAG	:.:::.::::::: ::::	AAGAGUGGAGGAAGUGAGAAGGC	Cleavage		1
bfl-miR-4868a	BjuA040338	3.5	-1.0	1	23	466	488	UCAGCUCCAGCGCUGAUCAGUGA	:. ::: :: :::::::::.::	UUUCUGCUCCGCGCUGGAGUUGU	Cleavage		1
bma-lin-4	BjuB007813	3.5	-1.0	1	21	1463	1483	UCCCUGAGACCUCUGCUGCGA	::: . :::::.:.:::::	AAGCAAUUGAGGUUUUAGGGA	Cleavage		1
bma-miR-5365a	BjuB006374	3.5	-1.0	1	24	89	112	AAUUCGAUUGUGUUCUCUUAAUCA	::::::::..: :::::::	AACGUAAGAGAAUGCUAUCGAAUC	Cleavage		1
bma-miR-5365a	BjuA025359	3.5	-1.0	1	24	89	112	AAUUCGAUUGUGUUCUCUUAAUCA	:::::::..: :::::::	AACGCAAGAGAAUGCUAUCGAAUC	Cleavage		1
bma-miR-5872	BjuB041950	3.5	-1.0	1	20	441	460	UUUCAGGAGGUGAACCAGCA	:::::::::.:: :::::	AGCUGGUUCAUCUGAUGAAA	Cleavage		1
bma-miR-5872	BjuA043791	3.5	-1.0	1	20	441	460	UUUCAGGAGGUGAACCAGCA	:::::::::.:: :::::	AGCUGGUUCAUCUGAUGAAA	Cleavage		1
bma-miR-81	BjuB033515	3.5	-1.0	1	21	266	286	UGAGAUCAUUGUGAAAGCUAU	:::::: :.:.::::::..	UGAGCUUUGAUAGUGAUCUUG	Cleavage		1
bma-miR-9526	BjuB037083	3.5	-1.0	1	22	126	147	UUGGUUUGUGAGUUUGUUUUUA	::::.::::::.:::: :	CCUAAACGAACUCAUAAACAAC	Cleavage		1
bmo-bantam-3p	BjuB033515	3.5	-1.0	1	23	264	286	UGAGAUCAUUGUGAAAGCUAAUU	: :::::: :.:.::::::..	CUUGAGCUUUGAUAGUGAUCUUG	Cleavage		1
bmo-miR-2803	BjuA029457	3.5	-1.0	1	22	893	914	UGGACGUUACCAAUGCCAGGGA	::::..:::::.:.::.:	CGACUGGUGUUGGUGAUGUUCU	Cleavage		1
bmo-miR-2803	BjuB029839	3.5	-1.0	1	22	758	779	UGGACGUUACCAAUGCCAGGGA	::::..:::::.:.::.:	CUACUGGUGUUGGUGAUGUUCC	Cleavage		1
bmo-miR-2807c-3p	BjuA014686	3.5	-1.0	1	21	1239	1259	UCAUAUUUCGCAUUGUUGACG	.::..:.::::.:::.::::	UGUUGAUAAUGUGAAGUAUGU	Cleavage		1
bmo-miR-281-3p	BjuB045319	3.5	-1.0	1	22	191	212	ACUGUCAUGGAGUUGCUCUCUU	:.:: ::: ::::.::::..::	AGGAAAGCCACUCUAUGAUGGU	Cleavage		1
bmo-miR-2845	BjuO002525	3.5	-1.0	1	22	817	838	CCGUUGCCAGCUGCUGUGCGUA	..: ::::::: ::::.:.::	AGUGGACAGCAGAUGGCGAUGG	Translation		1
bmo-miR-2859	BjuB042050	3.5	-1.0	1	23	1719	1741	CAACUAUUGAUCGGGCAGGACAA	:: :::. ::::::.::::	CAAGCCGGCCUCAUCAAUGGUUG	Cleavage		1
bmo-miR-3222	BjuA033921	3.5	-1.0	1	23	1039	1061	UACUUAUCAUAGUAUCUAUGAAA	::.:::.::.::::::.:: :	GGUCGUAGGUAUUAUGAUGAGCA	Cleavage		1
bmo-miR-3237	BjuB042240	3.5	-1.0	1	24	200	223	UCCAUAUGUUGUUUAAGUGGUCAC	::: : :::.:: :.::::::::	AUGAACUCUUGAAGAGCAUAUGGA	Translation		1
bmo-miR-3237	BjuB025396	3.5	-1.0	1	24	203	226	UCCAUAUGUUGUUUAAGUGGUCAC	::: : :::.:: :.::::::::	AUGAACUCUUGAAGAGCAUAUGGA	Translation		1
bmo-miR-3237	BjuA025542	3.5	-1.0	1	24	197	220	UCCAUAUGUUGUUUAAGUGGUCAC	:: : ::::: ::::::::::	ACGAGCUGUUAAAGAACAUAUGGA	Translation		1
bmo-miR-3242	BjuO010363	3.5	-1.0	1	25	343	367	CCUUUGCCUUCAUCUUCUGCAACUU	::::::.: ::::...:::	GUGGAUCAGAAGGUUAAGGUGGAGG	Translation		2
bmo-miR-3242	BjuA025542	3.5	-1.0	1	25	80	104	CCUUUGCCUUCAUCUUCUGCAACUU	:::.:::::.::: ..:::	AGCCACCAGGAGAUGGAGGAGGAGG	Cleavage		1
bmo-miR-3271	BjuB016810	3.5	-1.0	1	23	188	210	UGACAUCAUGUGCGCGUGCUGCU	.: : ::: :::.:::::::::	GGAAUCACCAGCAUAUGAUGUCA	Cleavage		1
bmo-miR-3312	BjuB009536	3.5	-1.0	1	23	213	235	UCCUUUCUUGCUUCGCUUGCGUG	::: :::::.::..::::	AGGUCAAAGGAAGCGAGGGAGGA	Cleavage		1
bmo-miR-3354	BjuA033921	3.5	-1.0	1	24	1322	1345	UCACAUCAGGCACAGUUACAGGGG	::: :::: ::::::::::	CUGGUGUCCCUGUUCCUGAUGUGA	Translation		1
bmo-miR-3385-3p	BjuB026462	3.5	-1.0	1	24	441	464	UGACUGUUUUGGUGUAUGGUAGAG	..:: .:::::: :::::::	AAGAGUCAGGCACCAACACAGUCA	Cleavage		1
bmo-miR-3414-3p	BjuB044565	3.5	-1.0	1	25	249	273	UGAUUUUUUGUUCGAUGUCAACCUA	::: :::.::: ::::.:.::::.	AAGGAUGAUAUCAAACAGAGAAUCG	Cleavage		1
bmo-miR-3414-3p	BjuA044794	3.5	-1.0	1	25	225	249	UGAUUUUUUGUUCGAUGUCAACCUA	::..::: ::::.:.:::::	ACGUAUGGUAUCUAACAGAGAAUCA	Cleavage		1
bmo-miR-3414-3p	BjuB015072	3.5	-1.0	1	25	219	243	UGAUUUUUUGUUCGAUGUCAACCUA	::..::: ::::.:.:::::	ACGUAUGGUAUCUAACAGAGAAUCA	Cleavage		1
bmo-miR-3414-3p	BjuA041305	3.5	-1.0	1	25	231	255	UGAUUUUUUGUUCGAUGUCAACCUA	::..::: ::::.:.:::::	ACGUAUGGUAUCUAACAGAGAAUCA	Cleavage		1
bmo-miR-3414-3p	BjuA041795	3.5	-1.0	1	25	234	258	UGAUUUUUUGUUCGAUGUCAACCUA	::..::: ::::.:.:::::	ACGUAUGGUAUCUAACAGAGAAUCA	Cleavage		1
bmo-miR-3414-3p	BjuB035721	3.5	-1.0	1	25	231	255	UGAUUUUUUGUUCGAUGUCAACCUA	::..::: ::::.:.:::::	ACGUAUGGUAUCUAACAGAGAAUCA	Cleavage		1
bmo-miR-3414-3p	BjuB013140	3.5	-1.0	1	25	231	255	UGAUUUUUUGUUCGAUGUCAACCUA	::..::: ::::.:.:::::	ACGUAUGGUAUCUAACAGAGAAUCA	Cleavage		1
bmo-miR-3429	BjuA012577	3.5	-1.0	1	24	238	261	UCUUAAUAAUUUCUUAACGAUUUG	.:: : : ::::.:::.::.:::	AGAAGCCUCAAGAGAUUGUUGAGA	Cleavage		1
bmo-miR-3429	BjuB008492	3.5	-1.0	1	24	238	261	UCUUAAUAAUUUCUUAACGAUUUG	.:: : : ::::.:::.::.:::	AGAAGCCUCAAGAGAUUGUUGAGA	Cleavage		1
bmo-miR-965-5p	BjuB016810	3.5	-1.0	1	24	635	658	CGGGAGAAGCUAUAGCGCUAUAUG	: :: :::::::. :::::.:	UUCAAAGAGCUAUAGUCUCUCCUG	Cleavage		1
bmo-miR-9b-3p	BjuO010363	3.5	-1.0	1	22	925	946	ACGGAGCUAAAUCGCCAAAGCG	:::::.: :::.::::::	UUGUUUGGUGCUUUGGCUCCGG	Cleavage		1
bra-miR158-5p	BjuB036859	3.5	-1.0	1	22	517	538	CUUUGUCUAUCGUUUGGAAAAG	::.::.:.::: ::.::::	CCGUUUCAGAUGAUUGAUAAAG	Cleavage		1
bra-miR158-5p	BjuA025064	3.5	-1.0	1	22	424	445	CUUUGUCUAUCGUUUGGAAAAG	::.::.:.::: ::.::::	CCCUUUCAGAUGAUUGAUAAAG	Cleavage		1
bra-miR9559-5p	BjuB042879	3.5	-1.0	1	21	99	119	UUUGGAUUUUGGUCAUUGUUG	: ::: :..::::::::.::	GAUCAACGGUCAAAAUCCGAA	Cleavage		1
bra-miR9560a-3p	BjuA025558	3.5	-1.0	1	24	338	361	UCAUAUUAGUUCUACCUCCUGUUG	::::::.:::: :: ::::	AAGAUGGAGGUGGAACAAACAUGA	Cleavage		1
bra-miR9560b-3p	BjuA025558	3.5	-1.0	1	24	338	361	UCAUAUUAGUUCUACCUCCUGCUG	:: ::::::.:::: :: ::::	AAGAUGGAGGUGGAACAAACAUGA	Cleavage		1
bra-miR9565-5p	BjuB021273	3.5	-1.0	1	21	671	691	UCUCGUUCUCUCGUUUCAGCU	:::::.:.: ::::::::::	AGCUGGAGCAAGAGAACGAGC	Cleavage		1
bta-miR-10179-5p	BjuB026462	3.5	-1.0	1	22	715	736	UCUGCAGGGUGGUAGGCUGUGG	: ::::.:::. .:.::::::	GCCCAGCUUACUCUCUUGCAGA	Translation		1
bta-miR-12012	BjuA031284	3.5	-1.0	1	21	369	389	GUGCUCUAGAGCUCACAGGCC	: .:: :::::::.:::::.	GCUCUCCGAGCUCUGGAGCAU	Cleavage		1
bta-miR-12014	BjuA014273	3.5	-1.0	1	22	549	570	UGCCACGGGCUGGGCCUUGGGA	::: .:::::.::::::.	AGACAACAUCCAGCUCGUGGCG	Cleavage		1
bta-miR-12057	BjuB015428	3.5	-1.0	1	21	760	780	ACUGGGAGUGGAAGGAGAGCC	:::::::::::::..::	UACUCUCCUUCCACUUUCAUG	Cleavage		1
bta-miR-1298	BjuA021448	3.5	-1.0	1	22	525	546	UUCAUUCGGCUGUCCAGAUGUA	:. ::.::: ::::::::: ::	UGGAUUUGGUCAGCCGAAUCAA	Cleavage		1
bta-miR-1298	BjuB047102	3.5	-1.0	1	22	549	570	UUCAUUCGGCUGUCCAGAUGUA	:. ::.::: ::::::::: ::	UGGAUUUGGUCAGCCGAAUCAA	Cleavage		1
bta-miR-134	BjuA017309	3.5	-1.0	1	22	44	65	UGUGACUGGUUGACCAGAGUGG	::::: ::.:::: :.:::	AUCCUCUGUUCGACCAAUUACA	Cleavage		1
bta-miR-182	BjuB006877	3.5	-1.0	1	24	610	633	UUUGGCAAUGGUAGAACUCACACU	::: ::: ::: ::::::::..::	AGUAUGAAUUCCACCAUUGCUGAA	Cleavage		1
bta-miR-190b	BjuA015073	3.5	-1.0	1	21	458	478	UGAUAUGUUUGAUAUUGGGUU	:::::.:.::.:.:.:::	CCACCAAUGUUAAGCGUGUCA	Cleavage		1
bta-miR-190b	BjuB042975	3.5	-1.0	1	21	452	472	UGAUAUGUUUGAUAUUGGGUU	:::::.:.::.:.:.:::	CCACCAAUGUUAAGCGUGUCA	Cleavage		1
bta-miR-197	BjuA018344	3.5	-1.0	1	22	375	396	UUCACCACCUUCUCCACCCAGC	:: :::::.::::::::	UACAGGCGGAGAGGGUGGUGAU	Cleavage		1
bta-miR-222	BjuB045319	3.5	-1.0	1	21	736	756	AGCUACAUCUGGCUACUGGGU	:..::: ::: .:::::::::	AUUCAGAAGCAGGAUGUAGCU	Translation		1
bta-miR-223	BjuA018344	3.5	-1.0	1	22	933	954	UGUCAGUUUGUCAAAUACCCCA	: :: :: :::..:::::.::	GGCGGAAUGUGAUGAACUGGCA	Cleavage		1
bta-miR-2284j	BjuA003230	3.5	-1.0	1	20	152	171	GAAAAGUUCGUUCAGGUUUU	.::: ::.::::.:::::	UGAACAUGGACGAGCUUUUG	Cleavage		1
bta-miR-2285ah-5p	BjuA010437	3.5	-1.0	1	22	61	82	UUGGGGGUAGAGGUGGGCAGGA	: : .::.::::::.::::..	CCGUCUCCGCCUCUAUCCCCGG	Cleavage		1
bta-miR-2285cr	BjuA003230	3.5	-1.0	1	20	151	170	AAAAGUUCGUUCAGGUUUCU	: .::: ::.::::.:::::	AUGAACAUGGACGAGCUUUU	Cleavage		1
bta-miR-2293	BjuB032115	3.5	-1.0	1	20	168	187	UGAUUUUGUUGUUUUGUAUU	:. :::.::::::.:.:::.	AGAACAGAACAACGAGAUCG	Cleavage		1
bta-miR-2297	BjuA037531	3.5	-1.0	1	20	246	265	CACUCUUUUUUCUUAUUCCU	:::. :.:.:..:::::::	CGGAGGAGGGAGGAAGAGUG	Cleavage		1
bta-miR-2298	BjuB045319	3.5	-1.0	1	20	210	229	GACUGAUGUUGUUGUUUGCA	:. :::::::::: ::::.	GGUUAACAACAACACCAGUU	Cleavage		1
bta-miR-2301	BjuB042050	3.5	-1.0	1	20	853	872	GUGGUUUUGGUUUCCCUCUU	::::: :::...:::::::	AAGAGUGAAGUUAAAACCAA	Cleavage		2
bta-miR-2301	BjuB041699	3.5	-1.0	1	20	83	102	GUGGUUUUGGUUUCCCUCUU	.::. :::.:.::.:::::.	GAGGAGGAGAUCAGAACCAU	Cleavage		1
bta-miR-2321	BjuB035721	3.5	-1.0	1	20	323	342	UGUCGGUUGGUUUUUGUUUG	::.:.:.::::::: ::.:	GAAGCGAGAACCAACAGAUA	Cleavage		1
bta-miR-2325c	BjuA003230	3.5	-1.0	1	20	1150	1169	GGUUGUUUUUUUUCUUUUUC	:::::. :.::::::::...	GAAAAGCAGAAAAAACAGUU	Cleavage		1
bta-miR-2340	BjuB042043	3.5	-1.0	1	22	89	110	GGACUUCCCUGGUGGUCUUGUG	::: :::::. :::::::.:	UUCAAAACCACUUGGGAAGUUC	Translation		1
bta-miR-2359	BjuO004828	3.5	-1.0	1	20	170	189	GAUUGUGUUGUUUUCUUUUU	...:::::::::.:: .:::	GGGAAGAAAACAGCAAGAUC	Cleavage		1
bta-miR-2365	BjuA028313	3.5	-1.0	1	20	156	175	AGUUUUUGCUGUUUCUUAUC	:::.: ::.:.::::.:.::	GAUGAAAAGCGGCAAGAGCU	Cleavage		1
bta-miR-2390	BjuA015073	3.5	-1.0	1	20	1020	1039	GUUGUGUGUUUUUGUUUUCC	::.:::::.:::::::::	GGGAAACAGAAACACACACA	Cleavage		1
bta-miR-2390	BjuB035721	3.5	-1.0	1	20	274	293	GUUGUGUGUUUUUGUUUUCC	::::.::::.::::..:.	AGAAAGCAAAGACACGUAGA	Cleavage		3
bta-miR-2390	BjuB015428	3.5	-1.0	1	20	588	607	GUUGUGUGUUUUUGUUUUCC	: ::::.:::::::: :.:	AGCAAACGAAAACACAGAGC	Cleavage		1
bta-miR-2393	BjuA043003	3.5	-1.0	1	20	735	754	UAGAUUUUUUGUUUUCUUUU	:.:::::::::::::: .:	AGAAGAAAACAAAAAACUUC	Cleavage		1
bta-miR-2393	BjuO010366	3.5	-1.0	1	20	738	757	UAGAUUUUUUGUUUUCUUUU	:.::::::::.::::. .::	AGAAGAAAACGAAAAGCUUA	Cleavage		1
bta-miR-2401	BjuB037545	3.5	-1.0	1	20	803	822	AGAGCUUGUGUCUAGGGCUG	:.::::::::::::::	ACUCUCUAGACACAAGCUCC	Cleavage		2
bta-miR-2401	BjuB037545	3.5	-1.0	1	20	559	578	AGAGCUUGUGUCUAGGGCUG	:::.: :::::::::.:.	GAGCUCGAGACACAAGUUUC	Cleavage		2
bta-miR-2420	BjuB019686	3.5	-1.0	1	20	1064	1083	AGGUUGUGUGUUUAUUCUUU	.:: :: :::::::::: ::	GAAUAAGAAACACACAAACU	Cleavage		2
bta-miR-2437	BjuA043003	3.5	-1.0	1	21	735	755	UGUGGUUUUUUGUUUUCCUUU	:.: :::::::::::::. :.	AGAAGAAAACAAAAAACUUCG	Cleavage		1
bta-miR-2443	BjuB043752	3.5	-1.0	1	24	697	720	UGAGGGCAGGACCGUAUGAGGUGU	:::.:::..::::::::	AAGAAAAAUAUGGUUUUGCCCUCA	Cleavage		1
bta-miR-2479	BjuA018344	3.5	-1.0	1	20	564	583	AGUUUGUAUUGUUUCUUUUG	..::.:::...::.:.::::	UGAAGGAAGUGAUGCGAACU	Cleavage		1
bta-miR-2479	BjuO010482	3.5	-1.0	1	20	465	484	AGUUUGUAUUGUUUCUUUUG	..::.:::...::.::::.:	UGAAGGAAGUGAUGCAAAUU	Cleavage		1
bta-miR-2479	BjuB047102	3.5	-1.0	1	20	846	865	AGUUUGUAUUGUUUCUUUUG	:.:::::.:::::::...	AAGAAGAAGCAAUACAGGUG	Cleavage		1
bta-miR-2479	BjuB008568	3.5	-1.0	1	20	897	916	AGUUUGUAUUGUUUCUUUUG	:.:::::.:::::::...	AAGAAGAAGCAAUACAGGUC	Cleavage		1
bta-miR-2485	BjuB015072	3.5	-1.0	1	21	317	337	UUUCUAGAAUCUGCAGGUAGU	::: ::::::.::::::	AGAACCACCAGAUUUUAGAAA	Cleavage		1
bta-miR-2887	BjuA040759	3.5	-1.0	1	20	203	222	CGGGACCGGGGUCCGGUGCG	: .:. ::::::::::.:::	CUUAUGGGACCCCGGUUCCG	Cleavage		1
bta-miR-2887	BjuB040792	3.5	-1.0	1	20	197	216	CGGGACCGGGGUCCGGUGCG	: .:. ::::::::::.:::	CUUAUGGGACCCCGGUUCCG	Cleavage		1
bta-miR-2887	BjuB040834	3.5	-1.0	1	20	162	181	CGGGACCGGGGUCCGGUGCG	.: :.: :::::.::::.::	UGAAUCCGACCCUGGUCUCG	Cleavage		1
bta-miR-320a	BjuB026462	3.5	-1.0	1	22	704	725	AAAAGCUGGGUUGAGAGGGCGA	:.::::::.::::::::	CAACUCUCUCAGCCCAGCUUAC	Cleavage		1
bta-miR-320a	BjuA032964	3.5	-1.0	1	22	218	239	AAAAGCUGGGUUGAGAGGGCGA	:: :: :: ::::.:::::::	UCACCGUCACAACUCAGCUUUA	Cleavage		1
bta-miR-320b	BjuA031284	3.5	-1.0	1	20	511	530	AGCUGGGUUGAGAGGGUGGU	::.::.::::: .:.:::::	ACUACUCUCUCUGCUCAGCU	Cleavage		1
bta-miR-320b	BjuA032964	3.5	-1.0	1	20	217	236	AGCUGGGUUGAGAGGGUGGU	.:::: :: ::::.:::::	CUCACCGUCACAACUCAGCU	Translation		1
bta-miR-378d	BjuB020302	3.5	-1.0	1	22	169	190	CUGGACUUGGAGUCAGAAGACC	:::.:: ::.::.::::::::	GGUUUUGUGGCUUCAAGUCCAC	Cleavage		1
bta-miR-378d	BjuA018344	3.5	-1.0	1	22	160	181	CUGGACUUGGAGUCAGAAGACC	:: .:: ::.::.::::::::	GGGUUUGUGGCUUCAAGUCCAC	Cleavage		1
bta-miR-574	BjuO000631	3.5	-1.0	1	24	102	125	UGAGUGUGUGUGUGUGAGUGUGUG	::::..::. ::::: ::::::::	CACAUGCUUCCACACUCACACUCA	Cleavage		1
bta-miR-574	BjuA015229	3.5	-1.0	1	24	1068	1091	UGAGUGUGUGUGUGUGAGUGUGUG	::::..::. ::::: ::::::::	CACAUGCUUCCACACUCACACUCA	Cleavage		1
bta-miR-599	BjuA016969	3.5	-1.0	1	20	372	391	GUUGUGUCAGUUUAUCAAAC	: ::::.:::: .::::::	AUGUGAUGAACUUGCACAAC	Cleavage		1
bta-miR-6521	BjuB047102	3.5	-1.0	1	23	448	470	GUGGCGCCAGCUCUGAGCAGAGU	.::::: :::::::.:....	UUCUUGCUCCGAGCUGGUGUUGU	Cleavage		1
bta-miR-6521	BjuA021448	3.5	-1.0	1	23	448	470	GUGGCGCCAGCUCUGAGCAGAGU	.::::: :::::::.:....	UUCUUGCUCCGAGCUGGUGUUGU	Cleavage		1
bta-miR-6533	BjuB045228	3.5	-1.0	1	21	441	461	UGCGGCAGAGCAUUAGAGAAC	: .:::.:::::.:::.:.:	AUCUUCUGAUGCUUUGCUGUA	Cleavage		1
bta-miR-6533	BjuA040728	3.5	-1.0	1	21	441	461	UGCGGCAGAGCAUUAGAGAAC	: .:::.:::::.:::.:.:	AUCUUCUGAUGCUUUGCUGUA	Cleavage		1
cas-miR159c-5	BjuO010482	3.5	-1.0	1	21	83	102	AGAAGAAGAGGAAGAGCUCCU	:::: : ::::.:::::::::	AGGAAC-CUUCUUCUUCUUCU	Cleavage		1
cbn-miR-7631	BjuB036859	3.5	-1.0	1	24	32	55	AUAGAUCUGGCUUUGUGAAAUAAU	:: .::::: ::.:::::::	CCACUUCUACAAACCCGGAUCUAU	Translation		1
cbn-miR-90	BjuA021448	3.5	-1.0	1	22	537	558	UGAUAUGUUGUUUGAAUGCCCC	: :: ::::::::::::.	GCCGAAUCAAAACAACAUAUCG	Cleavage		1
cbr-miR-2231	BjuB038400	3.5	-1.0	1	21	214	234	UCCCUGAGUAGCUGCCGUUGA	: .:::.::::::::::: :	GCUGCGGUAGCUACUCAGGAA	Cleavage		1
cbr-miR-56-3p	BjuA044741	3.5	-1.0	1	22	801	822	CACCCGUAUUGCUUCCUCUGAG	::::::::::.::: :::	AAAAGAGGAAGCAGUACAUGUG	Cleavage		1
cbr-miR-56-3p	BjuB007813	3.5	-1.0	1	22	973	994	CACCCGUAUUGCUUCCUCUGAG	::: :::::::::: :::	GGAAGAAGAAGCAAUACUGGUC	Cleavage		1
cbr-miR-56-3p	BjuB025396	3.5	-1.0	1	22	961	982	CACCCGUAUUGCUUCCUCUGAG	::: :::::::::: :::	GGAAGAAGAAGCAAUACUGGUC	Cleavage		1
cbr-miR-56-3p	BjuB008568	3.5	-1.0	1	22	895	916	CACCCGUAUUGCUUCCUCUGAG	::: :::::::::: :::	GGAAGAAGAAGCAAUACAGGUC	Cleavage		1
cbr-miR-7579	BjuB019686	3.5	-1.0	1	23	353	374	UGAGGACCAGUAGAAUGCUGUAG	::. :: :::::::::::.:::	CUGAAG-AUUCUACUGGUUCUCC	Cleavage		1
cbr-miR-90a	BjuA021448	3.5	-1.0	1	22	537	558	UGAUAUGUUGUUUGAAUGCCCC	: :: ::::::::::::.	GCCGAAUCAAAACAACAUAUCG	Cleavage		1
cbr-miR-90b-3p	BjuB008568	3.5	-1.0	1	24	550	573	UGAUAUGUUGUUUUGAAUGUCACU	: : :::::::::: :::::	CAGCAAAAUCAAAACAACCUAUCA	Cleavage		1
cbr-miR-90b-3p	BjuA040338	3.5	-1.0	1	24	565	588	UGAUAUGUUGUUUUGAAUGUCACU	: :::::::::::: :::	CAGCCAAAUCAAAACAACAUUUCA	Cleavage		1
cca-miR6117	BjuB019686	3.5	-1.0	1	24	383	406	GGUUAGGUUGAUCGGGUUGAAGAC	.:::::::.: ::::.:::..:	UGUUUCAACCUGCUCAAUCUAGUC	Cleavage		1
cca-miR6118-3p	BjuB007813	3.5	-1.0	1	22	862	883	UUCCGAGGCCACCCAUUCCAAC	:::: ::::: ::.:::::.	AAUGGAUUGGGUAGCUUCGGAG	Translation		1
ccr-miR-182-5p	BjuB006877	3.5	-1.0	1	23	611	633	UUUGGCAAUGGUAGAACUCACAC	:: ::: ::: ::::::::..::	GUAUGAAUUCCACCAUUGCUGAA	Cleavage		1
ccr-miR-222	BjuB045319	3.5	-1.0	1	20	737	756	AGCUACAUCUGGCUACUGGG	..::: ::: .:::::::::	UUCAGAAGCAGGAUGUAGCU	Translation		1
cel-lsy-6-3p	BjuB049020	3.5	-1.0	1	22	684	705	UUUUGUAUGAGACGCAUUUCGA	::::::.: ::.:::::::	AAGAAAUGUGGCUUAUACAAAC	Cleavage		1
cel-miR-2-5p	BjuA027015	3.5	-1.0	1	22	313	334	CAUCAAAGCGGUGGUUGAUGUG	::::::::::: :::::	GAGCUCAACCACCGCCUUGAUU	Cleavage		1
cel-miR-358-3p	BjuB023599	3.5	-1.0	1	22	993	1014	AUUGGUAUCCCUGUCAAGGUCU	.:.:: :..:::::.:.:::	GAGCUUUCAUGGGGAUGCUAAU	Cleavage		1
cel-miR-38-5p	BjuO010199	3.5	-1.0	1	22	638	659	UCCGGUUUUUUCCGUGGUGAUA	: :::.. :::::.::..:::	AAGCACUGAGGAAAGAAUUGGA	Cleavage		1
cel-miR-41-5p	BjuA003230	3.5	-1.0	1	23	180	202	GGUGGUUUUUCUCUGCAGUGAUA	:: :: :::.:::.::::.	UUGGACAGCUGAGGAAAGCCACU	Cleavage		1
cel-miR-41-5p	BjuB045319	3.5	-1.0	1	23	180	202	GGUGGUUUUUCUCUGCAGUGAUA	:: :: :::.:::.::::.	UUGGACAGCUGAGGAAAGCCACU	Cleavage		1
cel-miR-4814-3p	BjuA031472	3.5	-1.0	1	22	388	409	UGGGCAAAGUUGGUUGAGAAGU	:.:::::::.:: ::.:.:	CUGUUUCAACCAGCUCUGUCUA	Cleavage		1
cel-miR-4925	BjuB016538	3.5	-1.0	1	23	1086	1108	UUUCGAAAACAUUGCAUUUACAG	:. ::::::: :::.::::	AACCAGUUGCAAUGCUUUUGAAA	Cleavage		1
cel-miR-4931	BjuO010363	3.5	-1.0	1	20	1	20	UCGCUGAUUGGUUGAGCAGU	:. ::::::::::::: .::	AUGGCUCAACCAAUCACUGA	Cleavage		1
cel-miR-5549-3p	BjuA015073	3.5	-1.0	1	21	434	454	UCAUGUUGGUUUUUUGUUGGU	:: :: ::.::::.::.::::	ACGAAGAAGAAACUAAUAUGA	Cleavage		1
cel-miR-71-3p	BjuA009096	3.5	-1.0	1	21	403	423	UAUCACUAUUCUGUUUUUCGC	.:.::.::::.::.::: ::	AUGGAAGACAGGAUGGUGUUA	Cleavage		1
cel-miR-789-3p	BjuB025396	3.5	-1.0	1	23	46	68	UCCCUGCCUGGGUCACCAAUUGU	::::::::: ::..::::	GGUGGUGGUGACCCUGGUGGGGA	Cleavage		1
cel-miR-792-3p	BjuA043003	3.5	-1.0	1	23	252	274	UUGAAAUCUCUUCAACUUUCAGA	:: ::::::::::.::: .:	GAAGACAGUUGAAGAGGUUUGGA	Cleavage		1
cel-miR-8202-5p	BjuA025542	3.5	-1.0	1	21	513	533	UGAACAGAAAAAGUCGUGUGU	:::::. ::: ::::::::	UAACACGGGUUUCUCUGUUCA	Cleavage		1
cel-miR-8209-3p	BjuA025064	3.5	-1.0	1	22	284	305	UCUUCUUCUCCCUUCGUUUCCC	: :..:.::::: .::::::::	GAGGGAUGAAGGAGGAAGAAGA	Translation		1
cel-miR-8209-3p	BjuB036859	3.5	-1.0	1	22	350	371	UCUUCUUCUCCCUUCGUUUCCC	:..:.::::: ::::::::.	AAGGGAUGAAGGAAGAAGAAGG	Translation		1
cel-miR-90-3p	BjuA021448	3.5	-1.0	1	23	536	558	UGAUAUGUUGUUUGAAUGCCCCU	:: : :: ::::::::::::.	AGCCGAAUCAAAACAACAUAUCG	Cleavage		1
cfa-miR-134	BjuA017309	3.5	-1.0	1	22	44	65	UGUGACUGGUUGACCAGAGGGG	.:::::: ::.:::: :.:::	AUCCUCUGUUCGACCAAUUACA	Cleavage		1
cfa-miR-182	BjuB006877	3.5	-1.0	1	24	610	633	UUUGGCAAUGGUAGAACUCACACU	::: ::: ::: ::::::::..::	AGUAUGAAUUCCACCAUUGCUGAA	Cleavage		1
cfa-miR-190b	BjuB042975	3.5	-1.0	1	21	452	472	UGAUAUGUUUGAUAUUGGGUU	:::::.:.::.:.:.:::	CCACCAAUGUUAAGCGUGUCA	Cleavage		1
cfa-miR-190b	BjuA015073	3.5	-1.0	1	21	458	478	UGAUAUGUUUGAUAUUGGGUU	:::::.:.::.:.:.:::	CCACCAAUGUUAAGCGUGUCA	Cleavage		1
cfa-miR-197	BjuA018344	3.5	-1.0	1	22	375	396	UUCACCACCUUCUCCACCCAGC	:: :::::.::::::::	UACAGGCGGAGAGGGUGGUGAU	Cleavage		1
cfa-miR-222	BjuB045319	3.5	-1.0	1	21	736	756	AGCUACAUCUGGCUACUGGGU	:..::: ::: .:::::::::	AUUCAGAAGCAGGAUGUAGCU	Translation		1
cfa-miR-223	BjuA018344	3.5	-1.0	1	21	934	954	UGUCAGUUUGUCAAAUACCCC	: :: :: :::..:::::.::	GCGGAAUGUGAUGAACUGGCA	Cleavage		1
cfa-miR-320	BjuB026462	3.5	-1.0	1	22	704	725	AAAAGCUGGGUUGAGAGGGCGA	:.::::::.::::::::	CAACUCUCUCAGCCCAGCUUAC	Cleavage		1
cfa-miR-320	BjuA032964	3.5	-1.0	1	22	218	239	AAAAGCUGGGUUGAGAGGGCGA	:: :: :: ::::.:::::::	UCACCGUCACAACUCAGCUUUA	Cleavage		1
cfa-miR-599	BjuA016969	3.5	-1.0	1	20	372	391	GUUGUGUCAGUUUAUCAAAC	: ::::.:::: .::::::	AUGUGAUGAACUUGCACAAC	Cleavage		1
cfa-miR-8843	BjuA003230	3.5	-1.0	1	25	952	976	UUGUUUUUUUCUCUCGCCCCGCCUG	:: :::: ::.:::::::.	AUGUUUGGUCGAGUGAGAAAAACAG	Cleavage		1
cfa-miR-8859a	BjuB040792	3.5	-1.0	1	22	200	222	UGGAU-CGGAGCCGGGGUCCGGA	:::::::::.:::: :::::	AUGGGACCCCGGUUCCGUAUCCA	Cleavage		1
cfa-miR-8881	BjuB020783	3.5	-1.0	1	23	142	164	UUUGUUUUCUCUGGUUCUGUACC	: : :. ..::::::::::::	AAUCCCGGUUUAGAGAAAACAAA	Cleavage		1
cgr-miR-100-3p	BjuA015073	3.5	-1.0	1	22	542	563	CAAGCUUGUGUCUAUAGGUAUG	: ::: :::::::::.::	ACGAGCUAGAGACACAAGUUUC	Cleavage		2
cgr-miR-130b-5p	BjuB047102	3.5	-1.0	1	22	136	157	ACUCUUUCCCUGUUGCACUACU	.::: . ::::::::::::	UUAGGUGAGCCAGGGAAAGAGU	Cleavage		1
cgr-miR-134	BjuA017309	3.5	-1.0	1	22	44	65	UGUGACUGGUUGACCAGAGGGG	.:::::: ::.:::: :.:::	AUCCUCUGUUCGACCAAUUACA	Cleavage		1
cgr-miR-182	BjuB006877	3.5	-1.0	1	24	610	633	UUUGGCAAUGGUAGAACUCACACC	:: ::: ::: ::::::::..::	AGUAUGAAUUCCACCAUUGCUGAA	Cleavage		1
cgr-miR-190b	BjuA015073	3.5	-1.0	1	22	457	478	UGAUAUGUUUGAUAUUGGGUUG	:::::.:.::.:.:.:::	CCCACCAAUGUUAAGCGUGUCA	Cleavage		1
cgr-miR-190b	BjuB042975	3.5	-1.0	1	22	451	472	UGAUAUGUUUGAUAUUGGGUUG	:::::.:.::.:.:.:::	CCCACCAAUGUUAAGCGUGUCA	Cleavage		1
cgr-miR-222-3p	BjuB045319	3.5	-1.0	1	25	732	756	AGCUACAUCUGGCUACUGGGUCUCU	::..::: ::: .:::::::::	ACUGAUUCAGAAGCAGGAUGUAGCU	Translation		1
cgr-miR-298-5p	BjuB049020	3.5	-1.0	1	21	363	383	GGCAGAGGAGGGCUGUUCUUC	::.::::.:::::::: :	CUUGAGCAGCUCUCCUCUGGC	Cleavage		1
cgr-miR-320a	BjuB026462	3.5	-1.0	1	22	704	725	AAAAGCUGGGUUGAGAGGGCGA	:.::::::.::::::::	CAACUCUCUCAGCCCAGCUUAC	Cleavage		1
cgr-miR-320a	BjuA032964	3.5	-1.0	1	22	218	239	AAAAGCUGGGUUGAGAGGGCGA	:: :: :: ::::.:::::::	UCACCGUCACAACUCAGCUUUA	Cleavage		1
chi-miR-100-3p	BjuA015073	3.5	-1.0	1	21	543	563	CAAGCUUGUGUCUAUAGGUAU	: ::: :::::::::.::	CGAGCUAGAGACACAAGUUUC	Cleavage		2
chi-miR-130b-5p	BjuB047102	3.5	-1.0	1	22	136	157	ACUCUUUCCCUGUUGCACUACU	.::: . ::::::::::::	UUAGGUGAGCCAGGGAAAGAGU	Cleavage		1
chi-miR-134	BjuA017309	3.5	-1.0	1	22	44	65	UGUGACUGGUUGACCAGAGGGG	.:::::: ::.:::: :.:::	AUCCUCUGUUCGACCAAUUACA	Cleavage		1
chi-miR-182	BjuB006877	3.5	-1.0	1	21	613	633	UUUGGCAAUGGUAGAACUCAC	::: ::: ::::::::..::	AUGAAUUCCACCAUUGCUGAA	Cleavage		1
chi-miR-190b	BjuA015073	3.5	-1.0	1	22	457	478	UGAUAUGUUUGAUAUUGGGUUG	:::::.:.::.:.:.:::	CCCACCAAUGUUAAGCGUGUCA	Cleavage		1
chi-miR-190b	BjuB042975	3.5	-1.0	1	22	451	472	UGAUAUGUUUGAUAUUGGGUUG	:::::.:.::.:.:.:::	CCCACCAAUGUUAAGCGUGUCA	Cleavage		1
chi-miR-197-3p	BjuA018344	3.5	-1.0	1	22	375	396	UUCACCACCUUCUCCACCCAGC	:: :::::.::::::::	UACAGGCGGAGAGGGUGGUGAU	Cleavage		1
chi-miR-222-3p	BjuB045319	3.5	-1.0	1	24	733	756	AGCUACAUCUGGCUACUGGGUCUC	::..::: ::: .:::::::::	CUGAUUCAGAAGCAGGAUGUAGCU	Translation		1
chi-miR-223-3p	BjuA018344	3.5	-1.0	1	22	933	954	UGUCAGUUUGUCAAAUACCCCA	: :: :: :::..:::::.::	GGCGGAAUGUGAUGAACUGGCA	Cleavage		1
chi-miR-223-5p	BjuA026586	3.5	-1.0	1	23	484	506	UGUGUAUUUGACAAGCUGAGUUG	..:.::::::.::::.::	AUGGGUGGUUUGUCAGAUACGCA	Cleavage		1
chi-miR-320-3p	BjuB026462	3.5	-1.0	1	22	704	725	AAAAGCUGGGUUGAGAGGGCGA	:.::::::.::::::::	CAACUCUCUCAGCCCAGCUUAC	Cleavage		1
chi-miR-320-3p	BjuA032964	3.5	-1.0	1	22	218	239	AAAAGCUGGGUUGAGAGGGCGA	:: :: :: ::::.:::::::	UCACCGUCACAACUCAGCUUUA	Cleavage		1
chi-miR-335-3p	BjuB038400	3.5	-1.0	1	22	644	665	UUUUUCAUUAUUGCUCCUGACC	::::::: :.::.::.:.::	CUUCAGGAGAAGUAGUGGAGAA	Cleavage		1
chi-miR-877-3p	BjuB036859	3.5	-1.0	1	22	432	453	UCCUCUUCUCCCUCCUCCCAGG	:::::::: .::.:::::	CGCAGGAGGAGGAGGAGGAGGA	Translation		1
chi-miR-877-3p	BjuO002525	3.5	-1.0	1	22	48	69	UCCUCUUCUCCCUCCUCCCAGG	:::::::: .::.:::::	AGCUGGAGGAGGAGGAGGAGGA	Translation		2
chi-miR-877-3p	BjuB042050	3.5	-1.0	1	22	482	503	UCCUCUUCUCCCUCCUCCCAGG	::: :: :::::::::::	AAGAGGAAGAAGGAGAAGAGGA	Cleavage		1
cin-miR-4006d-3p	BjuA015229	3.5	-1.0	1	20	519	538	UCUUUAACUGGGUGUUCAAA	: :::....:.::::::::	AUGGAAUGUUCGGUUAAAGA	Cleavage		1
cin-miR-4006g-3p	BjuA026586	3.5	-1.0	1	20	548	567	UUUCCUUUCCACAAUGUUCG	::: ::::: ::.:::::.	AGAAGAUUGUUGAGAGGAAG	Translation		1
cin-miR-4012-3p	BjuA031284	3.5	-1.0	1	19	612	630	AGCAUUAUGUAUGUGAGCU	::::::: : :.:::::::	AGCUCACCUUCGUAAUGCU	Translation		1
cin-miR-4012-3p	BjuB015428	3.5	-1.0	1	19	639	657	AGCAUUAUGUAUGUGAGCU	::::::: : :.:::::::	AGCUCACCUUCGUAAUGCU	Translation		1
cin-miR-4012-3p	BjuO010199	3.5	-1.0	1	19	612	630	AGCAUUAUGUAUGUGAGCU	::::::: : :.:::::::	AGCUCACCUUCGUAAUGCU	Translation		1
cin-miR-4020b-5p	BjuO010366	3.5	-1.0	1	20	170	189	GUGUGGUUGGUUGGUGGUUG	:.:.::.::.::.:::::	AAGCUACUAAUCAGCCACAA	Cleavage		1
cin-miR-4020b-5p	BjuB043752	3.5	-1.0	1	20	297	316	GUGUGGUUGGUUGGUGGUUG	::.:: :::::::::.::	GAAUCAGGAACCAACCAUAC	Cleavage		1
cin-miR-4045-3p	BjuB038400	3.5	-1.0	1	20	432	451	CGGGAUCACUAUCAUUGUGA	:: :::::.:::.:::.:	GAACCAUGAUGGUGGUCCUG	Cleavage		1
cin-miR-4077a-5p	BjuB040834	3.5	-1.0	1	20	45	64	AAGUUGGAAAUUGAUUGACU	.::.:::::::::.:.. ::	GGUUAAUCAAUUUUCGGGUU	Cleavage		1
cin-miR-4085-3p	BjuO002525	3.5	-1.0	1	20	881	900	UGCUGUGUUGUCCAAUUGUG	:::: ::::.::::.:: :	GACAAGUGGAUAACAUAGGA	Cleavage		1
cin-miR-4101-3p	BjuB013140	3.5	-1.0	1	19	66	84	UAGGUUGUUGUAUAUGUGG	:::: ::::::::::::	CCACUAUUACAACAACCUA	Cleavage		1
cin-miR-4101-3p	BjuA041305	3.5	-1.0	1	19	66	84	UAGGUUGUUGUAUAUGUGG	:::: ::::::::::::	CCACUAUUACAACAACCUA	Cleavage		1
cin-miR-4113-5p	BjuB009536	3.5	-1.0	1	20	396	415	UCUGGUUUUCAAUGUGUAAA	:::.:: : :::.:::::::	UUUGCAGAAUGAGAACCAGA	Cleavage		1
cin-miR-4113-5p	BjuA044741	3.5	-1.0	1	20	560	579	UCUGGUUUUCAAUGUGUAAA	:::..:.::::::.:..:.	CUUAUGCGUUGAAAGCUGGG	Cleavage		2
cin-miR-4120-5p	BjuA032576	3.5	-1.0	1	19	146	164	CAUGAUGAUGAGAAUUUGU	:::: : :::::::::::	ACAACUACUCAUCAUCAUC	Cleavage		1
cin-miR-4123-5p	BjuA006024	3.5	-1.0	1	22	389	410	AGCUUCUUCCUCAGCUCGCUUU	:.: .:.::::: :::::::::	AGAAUGGGCUGAUGAAGAAGCU	Translation		1
cin-miR-4132-3p	BjuB026462	3.5	-1.0	1	20	1016	1035	AAAUUGCUGAUGUUGUAUUA	.: :::::: :::::.:::	AGAAACAACAACAGCAGUUU	Translation		1
cin-miR-4134-5p	BjuO010363	3.5	-1.0	1	20	908	927	UAAAAACAGGCAGUGUAAAU	:::.. .::.::::::::.	UUUUGUUUUGUCUGUUUUUG	Cleavage		1
cin-miR-4134-5p	BjuA017309	3.5	-1.0	1	20	935	954	UAAAAACAGGCAGUGUAAAU	:::.. .::.::::::::.	UUUUGUUUUGUCUGUUUUUG	Cleavage		1
cin-miR-4150-5p	BjuA015229	3.5	-1.0	1	19	1017	1035	AUAGCUACUGUGAGUGUGA	:::::::::.::: :: ::	UCACACUCAUAGUUGCAAU	Cleavage		1
cin-miR-4155-5p	BjuA002828	3.5	-1.0	1	21	595	615	CAUUUUUUGUUCUGUUAUAGU	.:.::.::::::.:.:::	CUCGUGACGGAACAAGAGAUG	Cleavage		1
cin-miR-4162-5p	BjuB043752	3.5	-1.0	1	23	615	637	CUGUUGAUUCUCUUUUCUUGAUU	.:::::::: :::::::: .:.:	GAUCAAGAACAGAGAAUCUGCGG	Cleavage		1
cin-miR-4162-5p	BjuA012644	3.5	-1.0	1	23	858	880	CUGUUGAUUCUCUUUUCUUGAUU	.:::::::: ::.::::::.: :	GAUCAAGAACAGGGAAUCAGCUG	Cleavage		1
cin-miR-4162-5p	BjuA025127	3.5	-1.0	1	23	1088	1110	CUGUUGAUUCUCUUUUCUUGAUU	:.:.:::.::::::::::: ::	AGUUAAGGAAAGAGAAUCAUGAG	Cleavage		2
cin-miR-4162-5p	BjuA026586	3.5	-1.0	1	23	579	601	CUGUUGAUUCUCUUUUCUUGAUU	.::.::::: :::::.:: .:::	GAUUAAGAACAGAGAGUCUGCAG	Cleavage		1
cin-miR-4162-5p	BjuA003230	3.5	-1.0	1	23	1020	1042	CUGUUGAUUCUCUUUUCUUGAUU	.::.::::: ::.::::::.: :	GAUUAAGAAUAGGGAAUCAGCUG	Cleavage		2
cin-miR-4162-5p	BjuA025542	3.5	-1.0	1	23	1028	1050	CUGUUGAUUCUCUUUUCUUGAUU	:.:.:: ..::::::::::: ::	AGUUAAAGGAAGAGAAUCAAGAG	Cleavage		2
cin-miR-4162-5p	BjuB038400	3.5	-1.0	1	23	693	715	CUGUUGAUUCUCUUUUCUUGAUU	.:: ::::: :::::.:: .:::	GAUAAAGAACAGAGAGUCUGCAG	Cleavage		1
cin-miR-4162-5p	BjuA041305	3.5	-1.0	1	23	317	339	CUGUUGAUUCUCUUUUCUUGAUU	.:::::. ::::: ::::::	GGCUAAGAAGCGAGAACCAACAG	Cleavage		1
cin-miR-4170-5p	BjuA001111	3.5	-1.0	1	19	24	42	UGGAAUUGGUGAUUGGCUG	: :::::::.:.::::.:	AAACCAAUCAUCGAUUCUA	Cleavage		1
cin-miR-4177-3p	BjuA003230	3.5	-1.0	1	20	843	862	UAAUUGCUGUUUUAAAAAUA	:. ::::::::::: :.:::	UGAUUUUAAAACAGGAGUUA	Cleavage		1
cja-miR-134	BjuA017309	3.5	-1.0	1	22	44	65	UGUGACUGGUUGACCAGAGGGG	.:::::: ::.:::: :.:::	AUCCUCUGUUCGACCAAUUACA	Cleavage		1
cja-miR-182	BjuB006877	3.5	-1.0	1	22	612	633	UUUGGCAAUGGUAGAACUCACA	: ::: ::: ::::::::..::	UAUGAAUUCCACCAUUGCUGAA	Cleavage		1
cja-miR-190b	BjuA015073	3.5	-1.0	1	22	457	478	UGAUAUGUUUGAUAUUGGGUUG	:::::.:.::.:.:.:::	CCCACCAAUGUUAAGCGUGUCA	Cleavage		1
cja-miR-190b	BjuB042975	3.5	-1.0	1	22	451	472	UGAUAUGUUUGAUAUUGGGUUG	:::::.:.::.:.:.:::	CCCACCAAUGUUAAGCGUGUCA	Cleavage		1
cja-miR-197	BjuA018344	3.5	-1.0	1	22	375	396	UUCACCACCUUCUCCACCCAGC	:: :::::.::::::::	UACAGGCGGAGAGGGUGGUGAU	Cleavage		1
cja-miR-222	BjuB045319	3.5	-1.0	1	23	734	756	AGCUACAUCUGGCUACUGGGUCU	::..::: ::: .:::::::::	UGAUUCAGAAGCAGGAUGUAGCU	Translation		1
cja-miR-223	BjuA018344	3.5	-1.0	1	22	933	954	UGUCAGUUUGUCAAAUACCCCA	: :: :: :::..:::::.::	GGCGGAAUGUGAUGAACUGGCA	Cleavage		1
cja-miR-2968	BjuA036326	3.5	-1.0	1	22	184	205	UCUGCUUGGUGACCUUGGGCGA	::::: :::::.:::::.	AACGCCAAGAUCACCGAGCAGG	Cleavage		1
cja-miR-320	BjuB026462	3.5	-1.0	1	20	706	725	AAAAGCUGGGUUGAGAGGGC	:.::::::.::::::::	ACUCUCUCAGCCCAGCUUAC	Cleavage		1
cja-miR-320	BjuA032964	3.5	-1.0	1	20	220	239	AAAAGCUGGGUUGAGAGGGC	:: :: ::::.:::::::	ACCGUCACAACUCAGCUUUA	Cleavage		1
cja-miR-335-3p	BjuB038400	3.5	-1.0	1	21	645	665	UUUUUCAUUAUUGCUCCUGAC	::::::: :.::.::.:.::	UUCAGGAGAAGUAGUGGAGAA	Cleavage		1
cja-miR-450c	BjuB026462	3.5	-1.0	1	21	356	376	UUUUGCAAUUUGUUCCUGAAU	:::::::: . ::::::::	CAUCAGGAACUGCUUGCAAAA	Translation		1
cja-miR-4790	BjuA015229	3.5	-1.0	1	20	964	983	AUCGCUUUUCCAUUCAUGUU	.:.:::.::::..::: :::	GAUAUGGAUGGGGAAGAGAU	Cleavage		1
cja-miR-506	BjuB038400	3.5	-1.0	1	23	4	26	UGAAUGGCACCCUUCUGAGCAGA	: ::::::.:::::...:: :	GAUUCUCAGAGGGGUGUUGUUGA	Cleavage		1
cja-miR-513a-5p	BjuA047038	3.5	-1.0	1	22	204	225	UUCACAAGGAGGUGUCAUUCAU	::::.:::::::: ::.:	GCAUAUGAUACCUCCUUAUGGA	Cleavage		1
cja-miR-513f-3p	BjuO002133	3.5	-1.0	1	23	241	263	UGAAUGUCGCCUUCUUGAGAAGA	:::: :.:::.:.:.::.:	UACCCUCAUGGAGGUGGCGUUUA	Cleavage		1
cja-miR-548j	BjuB007813	3.5	-1.0	1	22	1459	1480	CAAAAAUCUCAAUUACUUUUGC	:.::: :::::::.:::: :	AAAGAAGCAAUUGAGGUUUUAG	Cleavage		1
cja-miR-9942	BjuA015229	3.5	-1.0	1	20	356	375	CCGGGCGGGCGGGACGGAGG	::..:::..:.:.::.:::	ACUUUGUCUUGUCUGCUCGG	Cleavage		1
cja-miR-9951	BjuB025396	3.5	-1.0	1	20	262	281	GUUGUAGAAGCUGGAGUGGC	:. ::.::::: :::::::	ACUUCUUCAGCUGCUACAAC	Cleavage		2
cja-miR-9951	BjuB033515	3.5	-1.0	1	20	1062	1081	GUUGUAGAAGCUGGAGUGGC	: :: .::::::::.::.:	UCAACGUCAGCUUCUGCAGC	Cleavage		1
cja-miR-9956	BjuA025542	3.5	-1.0	1	21	95	115	UCAACGUUUCUCCUCUUGUCC	:.::::::.:.::::::	GAGGAGGAGGAGGAGCGUUGA	Cleavage		1
cja-miR-9977	BjuA009096	3.5	-1.0	1	22	27	48	UUCGGAGAGCUUGAAGUGAGGA	:: :.:.::::: ::.:.::::	UCAUUAUUUCAAUCUUUUCGAA	Translation		1
cli-miR-1720-3p	BjuA033921	3.5	-1.0	1	23	1165	1187	GAAGCAACGAGAGGCUGGUCUGA	:: .. :::::::: :::::::	UCCAGUGAGCCUCUCUUUGCUUC	Cleavage		1
cli-miR-1720-3p	BjuB006877	3.5	-1.0	1	23	1144	1166	GAAGCAACGAGAGGCUGGUCUGA	:: .. :::::::: :::::::	UCCAGUGAGCCUCUCUUUGCUUC	Cleavage		1
cli-miR-1788-5p	BjuA041107	3.5	-1.0	1	22	144	165	GGCUUGUUUUCCGUUGCCUGCG	: :: :: ::::::: :::::	AGAAGCCACCGGAAAAGAAGCC	Cleavage		1
cli-miR-182-5p	BjuB006877	3.5	-1.0	1	24	610	633	UUUGGCAAUGGUAGAACUCACACU	::: ::: ::: ::::::::..::	AGUAUGAAUUCCACCAUUGCUGAA	Cleavage		1
cli-miR-222a-3p	BjuB045319	3.5	-1.0	1	24	733	756	AGCUACAUCUGGCUACUGGGUCUC	::..::: ::: .:::::::::	CUGAUUCAGAAGCAGGAUGUAGCU	Translation		1
cli-miR-223-3p	BjuA018344	3.5	-1.0	1	22	933	954	UGUCAGUUUGUCAAAUACCCCA	: :: :: :::..:::::.::	GGCGGAAUGUGAUGAACUGGCA	Cleavage		1
cli-miR-737-5p	BjuB016810	3.5	-1.0	1	22	512	533	GUUUUUUUAGGUUUUGAUUUUU	: .:: :.::::.:::::.::	AUGAACCGAAACUUAAAAGAAG	Cleavage		2
cli-miR-737-5p	BjuB047102	3.5	-1.0	1	22	991	1012	GUUUUUUUAGGUUUUGAUUUUU	.::::::.:.::.::.:.:	CUGAAUCAAGAUCUGAAGAGAA	Cleavage		1
cli-miR-737-5p	BjuO002133	3.5	-1.0	1	22	542	563	GUUUUUUUAGGUUUUGAUUUUU	: .:: :.::::.:::::.::	AUGAACCGAAACUUAAAAGAAG	Cleavage		1
cln-miR166	BjuA029457	3.5	-1.0	1	21	749	769	CCGGACCAGGCUUCAUCCCAG	.:::::::.:: :::::: ::	UUGGGAUGGAGGCUGGUCAGG	Translation		1
cme-miR171c	BjuA031284	3.5	-1.0	1	21	764	784	UGAUUGAGCCGUGCCAAUAUC	.::: ::.::::::::::	CGUAUCAUCAUGGCUCAAUCA	Cleavage		1
cme-miR171c	BjuO010199	3.5	-1.0	1	21	764	784	UGAUUGAGCCGUGCCAAUAUC	::: ::.::::::::::	CCUAUCAUCAUGGCUCAAUCA	Cleavage		1
cme-miR171f	BjuA031284	3.5	-1.0	1	21	764	784	UGAUUGAGCCGUGCCAAUAUC	.::: ::.::::::::::	CGUAUCAUCAUGGCUCAAUCA	Cleavage		1
cme-miR171f	BjuO010199	3.5	-1.0	1	21	764	784	UGAUUGAGCCGUGCCAAUAUC	::: ::.::::::::::	CCUAUCAUCAUGGCUCAAUCA	Cleavage		1
cpa-miR171a	BjuA031284	3.5	-1.0	1	21	764	784	UGAUUGAGCCGUGCCAAUAUC	.::: ::.::::::::::	CGUAUCAUCAUGGCUCAAUCA	Cleavage		1
cpa-miR171a	BjuO010199	3.5	-1.0	1	21	764	784	UGAUUGAGCCGUGCCAAUAUC	::: ::.::::::::::	CCUAUCAUCAUGGCUCAAUCA	Cleavage		1
cpa-miR171b	BjuA031284	3.5	-1.0	1	21	764	784	UGAUUGAGCCGUGCCAAUAUC	.::: ::.::::::::::	CGUAUCAUCAUGGCUCAAUCA	Cleavage		1
cpa-miR171b	BjuO010199	3.5	-1.0	1	21	764	784	UGAUUGAGCCGUGCCAAUAUC	::: ::.::::::::::	CCUAUCAUCAUGGCUCAAUCA	Cleavage		1
cpa-miR171c	BjuA031284	3.5	-1.0	1	21	764	784	UGAUUGAGCCGUGCCAAUAUC	.::: ::.::::::::::	CGUAUCAUCAUGGCUCAAUCA	Cleavage		1
cpa-miR171c	BjuO010199	3.5	-1.0	1	21	764	784	UGAUUGAGCCGUGCCAAUAUC	::: ::.::::::::::	CCUAUCAUCAUGGCUCAAUCA	Cleavage		1
cpa-miR171d	BjuA031284	3.5	-1.0	1	21	764	784	UGAUUGAGCCGUGCCAAUAUC	.::: ::.::::::::::	CGUAUCAUCAUGGCUCAAUCA	Cleavage		1
cpa-miR171d	BjuO010199	3.5	-1.0	1	21	764	784	UGAUUGAGCCGUGCCAAUAUC	::: ::.::::::::::	CCUAUCAUCAUGGCUCAAUCA	Cleavage		1
cpa-miR8142	BjuA031302	3.5	-1.0	1	24	308	331	UGAGGUAAGUAGACAGUAAAGGUU	::.:::::::. ::.:::.	AGGACUUGCUGUCUAUGUAUCUCG	Cleavage		1
cpi-miR-130b-5p	BjuB047102	3.5	-1.0	1	22	136	157	ACUCUUUCCCUGUUGCACUACU	.::: . ::::::::::::	UUAGGUGAGCCAGGGAAAGAGU	Cleavage		1
cpi-miR-15c-3p	BjuA002075	3.5	-1.0	1	20	624	643	GAAUCAUUAUUUGCUGCUUU	::.::::::.::.:::. ::	AAGGCAGCAGAUGAUGGCUC	Cleavage		1
cpi-miR-182-5p	BjuB006877	3.5	-1.0	1	24	610	633	UUUGGCAAUGGUAGAACUCACACU	::: ::: ::: ::::::::..::	AGUAUGAAUUCCACCAUUGCUGAA	Cleavage		1
cpi-miR-222a-3p	BjuB045319	3.5	-1.0	1	23	734	756	AGCUACAUCUGGCUACUGGGUCU	::..::: ::: .:::::::::	UGAUUCAGAAGCAGGAUGUAGCU	Translation		1
cpi-miR-223-3p	BjuA018344	3.5	-1.0	1	22	933	954	UGUCAGUUUGUCAAAUACCCCA	: :: :: :::..:::::.::	GGCGGAAUGUGAUGAACUGGCA	Cleavage		1
cpi-miR-26-2-3p	BjuB045319	3.5	-1.0	1	22	1062	1083	CCUAUUCUUGAUUACUUGUUUC	:::: .. :.::::::::::::	GAAAAGGAUGAUCAAGAAUAGG	Cleavage		2
cpi-miR-599-3p	BjuA016969	3.5	-1.0	1	22	370	391	GUUGUGUCAGUUUAUCAAACCC	: ::::.:::: .::::::	GAAUGUGAUGAACUUGCACAAC	Cleavage		1
cpi-miR-737-5p	BjuB016810	3.5	-1.0	1	22	944	965	AUUUUUUUAGGUUUUGAUUUUU	:::. :::.:::::.:.::.::	AAAGUUCAGAACCUGAGAAGAU	Cleavage		2
cpi-miR-737-5p	BjuB016810	3.5	-1.0	1	22	512	533	AUUUUUUUAGGUUUUGAUUUUU	: .:: :.::::.:::::.::	AUGAACCGAAACUUAAAAGAAG	Cleavage		2
cpi-miR-737-5p	BjuB047102	3.5	-1.0	1	22	991	1012	AUUUUUUUAGGUUUUGAUUUUU	.::::::.:.::.::.:.:	CUGAAUCAAGAUCUGAAGAGAA	Cleavage		1
cpi-miR-737-5p	BjuO002133	3.5	-1.0	1	22	542	563	AUUUUUUUAGGUUUUGAUUUUU	: .:: :.::::.:::::.::	AUGAACCGAAACUUAAAAGAAG	Cleavage		1
cpi-miR-9583-5p	BjuB041251	3.5	-1.0	1	23	54	76	CAGCAGUCGGAGAAGAAGAGACG	.:::::::::.: .:::::	UUCUUCUUCUUCUUCUGCUGCUC	Cleavage		1
cpi-miR-9593-5p	BjuA031302	3.5	-1.0	1	22	48	69	UGGUGUAAAUCUGGAGUGGAUC	..::::.. ::::::::::	UCGUUACUCUGCAUUUACACCA	Translation		1
cpo-miR-12078-5p	BjuO004828	3.5	-1.0	1	21	428	448	AGGUGGAACUCUUGAUAGUCU	: ::::::: :.::::..:.:	AAACUAUCAUGGGUUCUGCUU	Cleavage		1
cpo-miR-127-5p	BjuO010199	3.5	-1.0	1	23	362	384	CUGAAGCUCAGAGGGCUCUGAUU	:::.::::::::::..:	CUGAGAAGCUCUCUGAGCUUUGG	Cleavage		1
cpo-miR-130b-5p	BjuB047102	3.5	-1.0	1	22	136	157	ACUCUUUCCCUGUUGCACUACU	.::: . ::::::::::::	UUAGGUGAGCCAGGGAAAGAGU	Cleavage		1
cpo-miR-134-5p	BjuA017309	3.5	-1.0	1	22	44	65	UGUGACUGGUUGACCAGAGGGG	.:::::: ::.:::: :.:::	AUCCUCUGUUCGACCAAUUACA	Cleavage		1
cpo-miR-182-5p	BjuB006877	3.5	-1.0	1	24	610	633	UUUGGCAAUGGUAGAACUCACACU	::: ::: ::: ::::::::..::	AGUAUGAAUUCCACCAUUGCUGAA	Cleavage		1
cpo-miR-190b-5p	BjuA015073	3.5	-1.0	1	22	457	478	UGAUAUGUUUGAUAUUGGGUUG	:::::.:.::.:.:.:::	CCCACCAAUGUUAAGCGUGUCA	Cleavage		1
cpo-miR-190b-5p	BjuB042975	3.5	-1.0	1	22	451	472	UGAUAUGUUUGAUAUUGGGUUG	:::::.:.::.:.:.:::	CCCACCAAUGUUAAGCGUGUCA	Cleavage		1
cpo-miR-197-3p	BjuA018344	3.5	-1.0	1	22	375	396	UUCACCACCUUCUCCACCCAGC	:: :::::.::::::::	UACAGGCGGAGAGGGUGGUGAU	Cleavage		1
cpo-miR-222-3p	BjuB045319	3.5	-1.0	1	24	733	756	AGCUACAUCUGGCUACUGGGUCUC	::..::: ::: .:::::::::	CUGAUUCAGAAGCAGGAUGUAGCU	Translation		1
cpo-miR-223-3p	BjuA018344	3.5	-1.0	1	23	932	954	UGUCAGUUUGUCAAAUACCCCAA	: :: :: :::..:::::.::	AGGCGGAAUGUGAUGAACUGGCA	Cleavage		1
cpo-miR-26a-2-3p	BjuB045319	3.5	-1.0	1	22	1062	1083	CCUAUUCUUGAUUACUUGUUUC	:::: .. :.::::::::::::	GAAAAGGAUGAUCAAGAAUAGG	Cleavage		2
cpo-miR-28-3p	BjuB042050	3.5	-1.0	1	22	1884	1905	CACUAGAUUGGGAGCUCCUGGA	:::::::::::. :::: :::	ACCAGGAGCUCCUCAUCUUGUG	Cleavage		1
cpo-miR-28-3p	BjuO010363	3.5	-1.0	1	22	1884	1905	CACUAGAUUGGGAGCUCCUGGA	.::::::::::. :::: :::	AUCAGGAGCUCCUCAUCUUGUG	Cleavage		1
cpo-miR-3059-5p	BjuA001111	3.5	-1.0	1	24	702	725	UUUCCUCUCUGCCCCAUAGGGUGU	: ::::: :::::::::::	AGUCACUAUGUUGCAGAGAGGAAC	Cleavage		1
cpo-miR-335-3p	BjuB038400	3.5	-1.0	1	22	644	665	UUUUUCAUUAUUGCUCCUGACC	::::::: :.::.::.:.::	CUUCAGGAGAAGUAGUGGAGAA	Cleavage		1
cpo-miR-574-5p	BjuA015229	3.5	-1.0	1	24	1068	1091	UGAGUGUGUGUGUGUGAGUGUGUG	::::..::. ::::: ::::::::	CACAUGCUUCCACACUCACACUCA	Cleavage		1
cpo-miR-574-5p	BjuO000631	3.5	-1.0	1	24	102	125	UGAGUGUGUGUGUGUGAGUGUGUG	::::..::. ::::: ::::::::	CACAUGCUUCCACACUCACACUCA	Cleavage		1
cqu-miR-1890	BjuB042240	3.5	-1.0	1	22	163	184	UGAAAUCUUUGAUUAGGUCUGG	:.:: ..:.:::::::::.	GGUGGCCCGGUUAAAGAUUUCG	Cleavage		1
cqu-miR-2941-2-5p	BjuA034470	3.5	-1.0	1	25	1	25	UGAAUUUCGCUGGAGUUCUGCCGGA	:: ::.:::::::.:: :::	AUGAACACAAUUCCAGCGGAACUCA	Cleavage		1
cqu-miR-2941-2-5p	BjuA026652	3.5	-1.0	1	25	1	25	UGAAUUUCGCUGGAGUUCUGCCGGA	:: ::.:::::::.:: :::	AUGAACACAAUUCCAGCGGAACUCA	Cleavage		1
cqu-miR-2941-2-5p	BjuO009504	3.5	-1.0	1	25	1	25	UGAAUUUCGCUGGAGUUCUGCCGGA	:: ::.:::::::.:: :::	AUGAACACAAUUCCAGCGGAACUCA	Cleavage		1
cqu-miR-2941-2-5p	BjuA044074	3.5	-1.0	1	25	1	25	UGAAUUUCGCUGGAGUUCUGCCGGA	:: ::.:::::::.:: :::	AUGAACACAAUUCCAGCGGAACUCA	Cleavage		1
cqu-miR-2941-2-5p	BjuA046946	3.5	-1.0	1	25	52	76	UGAAUUUCGCUGGAGUUCUGCCGGA	: ::. ::.:::.::::::	UUAUCAACAAUCCCGGCGGAAUUCA	Cleavage		2
cqu-miR-375	BjuA034470	3.5	-1.0	1	22	543	564	UUUGUUCGUUUGGCUCGAGUUA	.:.:::: :::::.:..::.:	GGAUUCGAACCAAAUGGGCAGA	Cleavage		1
cqu-miR-375	BjuA026652	3.5	-1.0	1	22	543	564	UUUGUUCGUUUGGCUCGAGUUA	.:.:::: :::::.:..::.:	GGAUUCGAACCAAAUGGGCAGA	Cleavage		1
cre-miR1156.2	BjuA025127	3.5	-1.0	1	21	1066	1086	UUCAGCUGGAGCUUCAGGCAC	: ::.::::::: :::::::	GAGCUUGAAGCUGAAGCUGAA	Cleavage		1
cre-miR1156.2	BjuB036793	3.5	-1.0	1	21	1084	1104	UUCAGCUGGAGCUUCAGGCAC	: ::.::::::: :::::::	GAGCUUGAAGCUGAAGCUGAA	Cleavage		1
crm-miR-358	BjuB023599	3.5	-1.0	1	22	993	1014	AUUGGUAUCCCUGUCAAGGUCU	.:.:: :..:::::.:.:::	GAGCUUUCAUGGGGAUGCUAAU	Cleavage		1
crm-miR-64d-3p	BjuA029457	3.5	-1.0	1	22	289	310	CUGUUACCUGAGGUGUCAUGGC	:..:::: : :::::::.::.:	GUUAUGAGAGCUCAGGUGACGG	Cleavage		1
crm-miR-71-3p	BjuA009096	3.5	-1.0	1	22	402	423	UAUCACUAUUCUGUUUUUCGCC	.:.::.::::.::.::: ::	UAUGGAAGACAGGAUGGUGUUA	Cleavage		1
crm-miR-90	BjuA021448	3.5	-1.0	1	23	536	558	UGAUAUGUUGUUUGAAUGCCCCU	:: : :: ::::::::::::.	AGCCGAAUCAAAACAACAUAUCG	Cleavage		1
crt-miR171	BjuA031284	3.5	-1.0	1	21	764	784	UGAUUGAGCCGUGCCAAUAUC	.::: ::.::::::::::	CGUAUCAUCAUGGCUCAAUCA	Cleavage		1
crt-miR171	BjuO010199	3.5	-1.0	1	21	764	784	UGAUUGAGCCGUGCCAAUAUC	::: ::.::::::::::	CCUAUCAUCAUGGCUCAAUCA	Cleavage		1
csi-miR12105-3p	BjuA025127	3.5	-1.0	1	22	624	645	UUGUUUUGGGUGAAACGGGUGU	:::::::::: ::. :::::	UAACCCGUUUCAACCGCAACAA	Translation		1
csi-miR159c-5p	BjuB008568	3.5	-1.0	1	20	144	163	GAGCUUUCUUCGGUCCACUU	.::::::::..::::: :.	UGGUGGACCGGGGAAAGAUU	Cleavage		1
csi-miR166b-3p	BjuB041699	3.5	-1.0	1	21	485	505	UCUCGGACCAGGCUUCAUUCC	.: ::.:..:::::.::::	UUGAAGAGGUUUGGUCUGAGA	Cleavage		1
csi-miR166b-3p	BjuA018972	3.5	-1.0	1	21	479	499	UCUCGGACCAGGCUUCAUUCC	.: ::.:..:::::.::::	UUGAAGAGGUUUGGUCUGAGA	Cleavage		1
csi-miR166b-3p	BjuA028313	3.5	-1.0	1	21	335	355	UCUCGGACCAGGCUUCAUUCC	.: ::::..::::..::::	UCGAGGAAGUUUGGUUUGAGA	Cleavage		1
csi-miR166d-3p	BjuA028313	3.5	-1.0	1	21	335	355	UCUCGGACCAGGCUUCAUUCC	.: ::::..::::..::::	UCGAGGAAGUUUGGUUUGAGA	Cleavage		1
csi-miR166d-3p	BjuB041699	3.5	-1.0	1	21	485	505	UCUCGGACCAGGCUUCAUUCC	.: ::.:..:::::.::::	UUGAAGAGGUUUGGUCUGAGA	Cleavage		1
csi-miR166d-3p	BjuA018972	3.5	-1.0	1	21	479	499	UCUCGGACCAGGCUUCAUUCC	.: ::.:..:::::.::::	UUGAAGAGGUUUGGUCUGAGA	Cleavage		1
csi-miR166g-3p	BjuB041699	3.5	-1.0	1	21	485	505	UCUCGGACCAGGCUUCAUUCC	.: ::.:..:::::.::::	UUGAAGAGGUUUGGUCUGAGA	Cleavage		1
csi-miR166g-3p	BjuA018972	3.5	-1.0	1	21	479	499	UCUCGGACCAGGCUUCAUUCC	.: ::.:..:::::.::::	UUGAAGAGGUUUGGUCUGAGA	Cleavage		1
csi-miR166g-3p	BjuA028313	3.5	-1.0	1	21	335	355	UCUCGGACCAGGCUUCAUUCC	.: ::::..::::..::::	UCGAGGAAGUUUGGUUUGAGA	Cleavage		1
csi-miR171c-3p	BjuA031284	3.5	-1.0	1	21	764	784	UGAUUGAGCCGUGCCAAUAUC	.::: ::.::::::::::	CGUAUCAUCAUGGCUCAAUCA	Cleavage		1
csi-miR171c-3p	BjuO010199	3.5	-1.0	1	21	764	784	UGAUUGAGCCGUGCCAAUAUC	::: ::.::::::::::	CCUAUCAUCAUGGCUCAAUCA	Cleavage		1
csi-miR171d-3p	BjuA031284	3.5	-1.0	1	21	764	784	UGAUUGAGCCGUGCCAAUAUC	.::: ::.::::::::::	CGUAUCAUCAUGGCUCAAUCA	Cleavage		1
csi-miR171d-3p	BjuO010199	3.5	-1.0	1	21	764	784	UGAUUGAGCCGUGCCAAUAUC	::: ::.::::::::::	CCUAUCAUCAUGGCUCAAUCA	Cleavage		1
csi-miR171f-3p	BjuA031284	3.5	-1.0	1	21	764	784	UGAUUGAGCCGUGCCAAUAUC	.::: ::.::::::::::	CGUAUCAUCAUGGCUCAAUCA	Cleavage		1
csi-miR171f-3p	BjuO010199	3.5	-1.0	1	21	764	784	UGAUUGAGCCGUGCCAAUAUC	::: ::.::::::::::	CCUAUCAUCAUGGCUCAAUCA	Cleavage		1
csi-miR171h-3p	BjuA031284	3.5	-1.0	1	21	764	784	UGAUUGAGCCGUGCCAAUAUC	.::: ::.::::::::::	CGUAUCAUCAUGGCUCAAUCA	Cleavage		1
csi-miR171h-3p	BjuO010199	3.5	-1.0	1	21	764	784	UGAUUGAGCCGUGCCAAUAUC	::: ::.::::::::::	CCUAUCAUCAUGGCUCAAUCA	Cleavage		1
csi-miR171i-3p	BjuA031284	3.5	-1.0	1	21	764	784	UGAUUGAGCCGUGCCAAUAUC	.::: ::.::::::::::	CGUAUCAUCAUGGCUCAAUCA	Cleavage		1
csi-miR171i-3p	BjuO010199	3.5	-1.0	1	21	764	784	UGAUUGAGCCGUGCCAAUAUC	::: ::.::::::::::	CCUAUCAUCAUGGCUCAAUCA	Cleavage		1
csi-miR3951a-3p	BjuB009816	3.5	-1.0	1	20	207	226	UUUCUCUUAUCGUUAUCUGU	::::::::::.: .:::.:.	ACAGAUAACGGUCGGAGGAG	Cleavage		1
csi-miR3951b-3p	BjuB036859	3.5	-1.0	1	22	779	800	UUUCUCUUAUCUUUUAUCUGUG	:::: .:::: :::::.::	UGGAGAUUGAAGAGAAGAGGAA	Cleavage		1
csi-miR399b-5p	BjuB037744	3.5	-1.0	1	21	391	411	AGGGCUUCUCUCCUUUGGCAG	: ::..:::::::::. :.::	CAGCUGAAGGAGAGAGUCUCU	Cleavage		1
csi-miR857	BjuA044074	3.5	-1.0	1	24	177	200	UUUUGAAUGUUGAAUGGUGGCUAU	.::.::: ::::.::::..:	CUCUUCAUCAUCCAACGUUCAGGA	Cleavage		1
csi-miR857	BjuO009504	3.5	-1.0	1	24	177	200	UUUUGAAUGUUGAAUGGUGGCUAU	.::.::: ::::.::::..:	CUCUUCAUCAUCCAACGUUCAGGA	Cleavage		1
csi-miR857	BjuA026652	3.5	-1.0	1	24	174	197	UUUUGAAUGUUGAAUGGUGGCUAU	.::.::: ::::.::::..:	CUCUUCAUCAUCCAACGUUCAGGA	Cleavage		1
csi-miR857	BjuA034470	3.5	-1.0	1	24	174	197	UUUUGAAUGUUGAAUGGUGGCUAU	.::.::: ::::.::::..:	CUCUUCAUCAUCCAACGUUCAGGA	Cleavage		1
cte-miR-2691-5p	BjuB006374	3.5	-1.0	1	22	205	225	GACGGUGAGACUUCUGCAAAGC	::: : .::::::::::::	AUCUUG-ACGAGUCUCACCGUC	Cleavage		1
cte-miR-2691-5p	BjuA025359	3.5	-1.0	1	22	205	225	GACGGUGAGACUUCUGCAAAGC	::: : .::::::::::::	AUCUUG-ACGAGUCUCACCGUC	Cleavage		1
cte-miR-2691-5p	BjuA032964	3.5	-1.0	1	22	205	225	GACGGUGAGACUUCUGCAAAGC	::: : .::::::::::::	AUCUUG-ACGAGUCUCACCGUC	Cleavage		1
cte-miR-2715	BjuA018344	3.5	-1.0	1	24	426	449	UUUCCUCUUCGUCUUUUGCCUCUG	:::::::. ::::::::.	GCCUAUCAAAAGAUCAAGAGGAAG	Translation		1
cte-miR-2715	BjuB026592	3.5	-1.0	1	24	138	161	UUUCCUCUUCGUCUUUUGCCUCUG	:::::::. ::::::::.	GCCUAUCAAAAGAUCAAGAGGAAG	Translation		1
cte-miR-2715	BjuA016969	3.5	-1.0	1	24	69	92	UUUCCUCUUCGUCUUUUGCCUCUG	:::::::. ::::::::.	GCCGAUCAAAAGAUCAAGAGGAAG	Translation		1
cte-miR-2e	BjuA009096	3.5	-1.0	1	24	425	448	UAUCACAGUCAAUGCUUUGGGCUC	: : ::::::.:::::::	CAGGAAACAACAUUGAUUGUGAUA	Cleavage		1
dan-miR-9b	BjuB038543	3.5	-1.0	1	23	582	604	UCUUUGGUGAUUUUAGCUGUAUG	: :.:.::::::...:..:::	UCUCCGGUUAAAAUUGUCGGAGA	Cleavage		1
ddi-miR-7095-5p	BjuB043752	3.5	-1.0	1	21	844	864	UUCCAUUUUUAACAGAUACAA	::: :::::.:::::::	GAAGAUCAGUUAAGAAUGGAA	Cleavage		1
ddi-miR-7131a-3p	BjuB042975	3.5	-1.0	1	21	427	447	CAUAUUAAUUUCAGCAUCCAU	:::: ::::: :::::::	GCUGAUGGUGAAACUAAUAUG	Cleavage		1
der-miR-9683-3p	BjuA033921	3.5	-1.0	1	22	964	985	GCAGCGUGUCAAAUGAGAAAGU	:. ::::..::::..:::.::	AUGUUCUUGUUUGGUACGUUGG	Cleavage		1
der-miR-991-5p	BjuA033921	3.5	-1.0	1	22	891	912	UUUCCCCACUCCUUGCUUUAGU	.: .::: :.:::: :::::::	GCCGAAGAAGGGAGAGGGGAAA	Cleavage		1
der-miR-9b	BjuB038543	3.5	-1.0	1	23	582	604	UCUUUGGUGAUUUUAGCUGUAUG	: :.:.::::::...:..:::	UCUCCGGUUAAAAUUGUCGGAGA	Cleavage		1
dev-miR-D10-3p	BjuB043752	3.5	-1.0	1	23	780	802	CUUUGAGUUCUAGCCCGUCUAUC	: : ::: :.::::.::.::::	UACAAACGAGUUAGAGCUUAAAG	Cleavage		1
dev-miR-D18-5p	BjuA014686	3.5	-1.0	1	23	1178	1200	GGGAUCGGUGAGGGGGGAUUGUG	:::. .:::.:..::::::	UUGUAUCUGUCCUUAUUGAUCCC	Cleavage		1
dev-miR-D3-3p	BjuB037744	3.5	-1.0	1	23	360	382	AUUGUUGCGUUUGGUGGUUUGUG	::::::::.:.:: ::::	AAGCAACCACCAGAUGCUACAAG	Cleavage		2
dgr-miR-9b	BjuA028313	3.5	-1.0	1	23	925	947	UCUUUGGUGAUUUUAGCUCUAUG	:: :: ::::.::::::::	AGAAGUACUCAAAUUACCAAAGA	Cleavage		1
dma-miR-222	BjuB045319	3.5	-1.0	1	24	733	756	AGCUACAUCUGGCUACUGGGUCUC	::..::: ::: .:::::::::	CUGAUUCAGAAGCAGGAUGUAGCU	Translation		1
dme-bantam-5p	BjuB009816	3.5	-1.0	1	23	172	194	CCGGUUUUCGAUUUGGUUUGACU	:: :...::::..::::::	CGGGAAUCUGGAUCGGGAACCGG	Cleavage		1
dme-miR-133-5p	BjuA031472	3.5	-1.0	1	23	380	402	AGCUGGUUGACAUCGGGUCAGAU	:::.: .: ::::::::::	CUGAGACUCUGUUUCAACCAGCU	Translation		1
dme-miR-4910-5p	BjuA012644	3.5	-1.0	1	21	1007	1027	GUUUGUAUGGAAUUCCAUGAG	.:.:::::.:::. :::::.:	UUUAUGGAGUUCUCUACAAGC	Cleavage		1
dme-miR-4914-5p	BjuB033515	3.5	-1.0	1	22	588	609	GUGAGUGAGAGCGAGUUCCAAU	: :::.::.:::::::.: :.	CUCGGAGCUUGCUCUCAUUGAU	Cleavage		1
dme-miR-4944-5p	BjuA016969	3.5	-1.0	1	22	300	321	UUUCUGCUUCUGCCGCUGAGCA	::. :::::::::.::.:::.	UGUAAAGCGGCAGAGGCGGAAG	Cleavage		1
dme-miR-4944-5p	BjuB020302	3.5	-1.0	1	22	906	927	UUUCUGCUUCUGCCGCUGAGCA	:.: :::: :::::::.:::.	AGUUAAGCGACAGAAGCGGAAG	Cleavage		1
dme-miR-4944-5p	BjuA018344	3.5	-1.0	1	22	867	888	UUUCUGCUUCUGCCGCUGAGCA	.: :::: :::::::.:::.	AAUUAAGCGACAGAAGCGGAAG	Cleavage		1
dme-miR-4945-5p	BjuB007520	3.5	-1.0	1	21	142	162	UUUUCUCUUCUUUUUGUUGUU	..:..:.:.::::::::.:	GUUGAUGAGAGGAAGAGAAGA	Cleavage		1
dme-miR-4945-5p	BjuA036544	3.5	-1.0	1	21	142	162	UUUUCUCUUCUUUUUGUUGUU	..:..:.:.:::::::::.	GUUGAUGAGAGGAAGAGAAAG	Cleavage		1
dme-miR-4945-5p	BjuA036543	3.5	-1.0	1	21	142	162	UUUUCUCUUCUUUUUGUUGUU	..:..:.:.:::::::::.	GUUGAUGAGAGGAAGAGAAAG	Cleavage		1
dme-miR-4945-5p	BjuB038543	3.5	-1.0	1	21	370	390	UUUUCUCUUCUUUUUGUUGUU	: :.: .:.::::::::.::.	ACCGAGGAGAAGAAGAGGAAG	Cleavage		1
dme-miR-4945-5p	BjuA014273	3.5	-1.0	1	21	370	390	UUUUCUCUUCUUUUUGUUGUU	: :.: .:.::::::::.::.	ACCGAGGAGAAGAAGAGGAAG	Cleavage		1
dme-miR-4946-5p	BjuA044794	3.5	-1.0	1	21	175	196	UAUUUUCAGUUG-UUCAUUGCA	: :.::::: ::::::::::::	UCCGAUGAAGCAACUGAAAAUA	Cleavage		1
dme-miR-4950-3p	BjuO002133	3.5	-1.0	1	22	415	436	UUUCAAGAUGCAUGGUAAGGCU	.:.:::.:.:::. :::::.::	GGUCUUGCUAUGUCUCUUGGAA	Cleavage		1
dme-miR-4968-3p	BjuB007813	3.5	-1.0	1	22	244	265	CAGCAACAGCAGCAGCAGCAGA	::: : :::::::::: :::::	UCUUCAGCUGCUGCUGGUGCUG	Cleavage		1
dme-miR-4971-5p	BjuB046419	3.5	-1.0	1	22	137	158	GGAUGAGCUUGUCAGUGGCGGA	:. ::::: : :.:::::::.:	UUGGCCACCGUCGAGCUCAUUC	Cleavage		1
dme-miR-9376-3p	BjuA006024	3.5	-1.0	1	21	293	313	UUUGACCAUGCGGUGGUGGCC	::.::: .:: ::::::::::	GGUCACAGCCACAUGGUCAAA	Translation		1
dme-miR-9377-5p	BjuB021273	3.5	-1.0	1	22	522	543	CGCUCUUUCUCUCUAUCUGGCC	::: ::::::..::::.:	GAGGAGAAAGAGAGGGAGAGUG	Cleavage		1
dme-miR-9377-5p	BjuA037531	3.5	-1.0	1	22	498	519	CGCUCUUUCUCUCUAUCUGGCC	::: ::::::..::::.:	GAGGAGAAAGAGAGGGAGAGUG	Cleavage		1
dme-miR-9380-5p	BjuB047102	3.5	-1.0	1	22	623	643	GCUCCUGCUGCAUCUGUUGGCG	::::: ::::::::: :::	CAGCAACA-AUGCAGCAGCAGC	Cleavage		1
dme-miR-9380-5p	BjuA021448	3.5	-1.0	1	22	599	619	GCUCCUGCUGCAUCUGUUGGCG	::::: ::::::::: :::	CAGCAACA-AUGCAGCAGCAGC	Cleavage		1
dme-miR-957-5p	BjuB028919	3.5	-1.0	1	23	587	609	CUUAGUUUUCGACGUGUUUUGGU	.:: : ::::.::.:::::	AGGUGAAGAGGUCGGAAGCUAAG	Cleavage		1
dme-miR-973-5p	BjuB023986	3.5	-1.0	1	25	182	206	UGGUUGGUGGUUGAACUUCGAUUUU	:::: ::: :::::::.:::: :.	AAAACGGAACUUCAACCGCCAAGCG	Cleavage		1
dme-miR-9b-5p	BjuB038543	3.5	-1.0	1	23	582	604	UCUUUGGUGAUUUUAGCUGUAUG	: :.:.::::::...:..:::	UCUCCGGUUAAAAUUGUCGGAGA	Cleavage		1
dmo-miR-9b	BjuB038543	3.5	-1.0	1	23	582	604	UCUUUGGUGAUUUUAGCUGUAUG	: :.:.::::::...:..:::	UCUCCGGUUAAAAUUGUCGGAGA	Cleavage		1
dno-miR-1249-5p	BjuB036859	3.5	-1.0	1	25	58	82	AGGAGGGAGGAGAGGGGCCAAGUUC	:::.:::.::.::::::	CGUCGCAUCCCUUCUUCUUCCUCCU	Cleavage		1
dno-miR-127-5p	BjuO010199	3.5	-1.0	1	23	362	384	CUGAAGCUCAGAGGGCUCUGAUU	:::.::::::::::..:	CUGAGAAGCUCUCUGAGCUUUGG	Cleavage		1
dno-miR-130b-5p	BjuB047102	3.5	-1.0	1	22	136	157	ACUCUUUCCCUGUUGCACUACU	.::: . ::::::::::::	UUAGGUGAGCCAGGGAAAGAGU	Cleavage		1
dno-miR-134-5p	BjuA017309	3.5	-1.0	1	22	44	65	UGUGACUGGUUGACCAGAGGGC	.:::::: ::.:::: :.:::	AUCCUCUGUUCGACCAAUUACA	Cleavage		1
dno-miR-135a-3p	BjuA026586	3.5	-1.0	1	21	56	76	UAUAGGGAUUGGAGCCUUGGC	::::::::: ::.:::::	AGCAAGGCUCCUCUCUCUAUA	Translation		1
dno-miR-182-5p	BjuB006877	3.5	-1.0	1	24	610	633	UUUGGCAAUGGUAGAACUCACACU	::: ::: ::: ::::::::..::	AGUAUGAAUUCCACCAUUGCUGAA	Cleavage		1
dno-miR-190b-5p	BjuB042975	3.5	-1.0	1	22	451	472	UGAUAUGUUUGAUAUUGGGUUG	:::::.:.::.:.:.:::	CCCACCAAUGUUAAGCGUGUCA	Cleavage		1
dno-miR-190b-5p	BjuA015073	3.5	-1.0	1	22	457	478	UGAUAUGUUUGAUAUUGGGUUG	:::::.:.::.:.:.:::	CCCACCAAUGUUAAGCGUGUCA	Cleavage		1
dno-miR-222-3p	BjuB045319	3.5	-1.0	1	24	733	756	AGCUACAUCUGGCUACUGGGUCUC	::..::: ::: .:::::::::	CUGAUUCAGAAGCAGGAUGUAGCU	Translation		1
dno-miR-223-3p	BjuA018344	3.5	-1.0	1	23	932	954	UGUCAGUUUGUCAAAUACCCCAA	: :: :: :::..:::::.::	AGGCGGAAUGUGAUGAACUGGCA	Cleavage		1
dno-miR-26a-2-3p	BjuB045319	3.5	-1.0	1	22	1062	1083	CCUAUUCUUGAUUACUUGUUUC	:::: .. :.::::::::::::	GAAAAGGAUGAUCAAGAAUAGG	Cleavage		2
dno-miR-29c-5p	BjuB019686	3.5	-1.0	1	23	426	448	GACCGAUUUCUCCUGGUGUUCAG	.::.:: ::::::.:.:::	GGUGACGCCUGGAGAAGUUGGUG	Cleavage		1
dno-miR-3059-5p	BjuA001111	3.5	-1.0	1	24	702	725	UUUCCUCUCUGCCCCAUAGGGUGU	: ::::: :::::::::::	AGUCACUAUGUUGCAGAGAGGAAC	Cleavage		1
dno-miR-335-3p	BjuB038400	3.5	-1.0	1	22	644	665	UUUUUCAUUAUUGCUCCUGACC	::::::: :.::.::.:.::	CUUCAGGAGAAGUAGUGGAGAA	Cleavage		1
dno-miR-450c-5p	BjuB036793	3.5	-1.0	1	22	297	318	UUUUGUGAUGUGUUCCUAAUAU	::.: ::.:.::::::.:.	AGUUUGGAAAUAUAUCACAGAG	Cleavage		1
dno-miR-450c-5p	BjuA025127	3.5	-1.0	1	22	297	318	UUUUGUGAUGUGUUCCUAAUAU	::.: ::.:.::::::.:.	AGUUUGGAAAUAUAUCACAGAG	Cleavage		1
dno-miR-574-5p	BjuO000631	3.5	-1.0	1	24	102	125	UGAGUGUGUGUGUGUGAGUGUGUG	::::..::. ::::: ::::::::	CACAUGCUUCCACACUCACACUCA	Cleavage		1
dno-miR-574-5p	BjuA015229	3.5	-1.0	1	24	1068	1091	UGAGUGUGUGUGUGUGAGUGUGUG	::::..::. ::::: ::::::::	CACAUGCUUCCACACUCACACUCA	Cleavage		1
dpe-miR-309	BjuB046236	3.5	-1.0	1	22	521	542	GCACUGGGUGAAGUUUGUCUUA	:.. ::::.: ::::::.::::	UGGCACAAGCCUCACCCGGUGC	Cleavage		1
dpe-miR-9b	BjuB038543	3.5	-1.0	1	23	582	604	UCUUUGGUGAUUUUAGCUGUAUG	: :.:.::::::...:..:::	UCUCCGGUUAAAAUUGUCGGAGA	Cleavage		1
dps-miR-2502	BjuB007813	3.5	-1.0	1	21	249	269	GCGGCAGCGCCAGCAACAGCU	::::: ::::::.:::::. :	AGCUGCUGCUGGUGCUGCUAC	Cleavage		1
dps-miR-2502	BjuA031302	3.5	-1.0	1	21	252	272	GCGGCAGCGCCAGCAACAGCU	.: ::: :.:::.:::::.::	GGGUGUGGUUGGUGCUGCUGC	Cleavage		1
dps-miR-2551-3p	BjuA014273	3.5	-1.0	1	21	155	175	UAAAGCUUGAUUUGAUUUUCA	: :::::.::::: .:.:::.	UCAAAAUUAAAUCUGGUUUUG	Cleavage		1
dps-miR-2562-3p	BjuA009096	3.5	-1.0	1	24	167	190	UUAACAUCUUCACUUGAUUUGCAG	...:::::: ::::: :::::	UGAUGGAUCAAGAGAAGAGGUUAA	Cleavage		1
dps-miR-2564-5p	BjuB007813	3.5	-1.0	1	23	772	794	GUAAAUGUGAUAAUUGUUUGUAA	::::::.: :.:..:::::::	AAACAAACGAAUGUUGCAUUUAC	Cleavage		1
dps-miR-2575-5p	BjuA044794	3.5	-1.0	1	21	466	486	UUUGUUACUGAUGGUGCUGUC	.::: : :::::::..::.:	AGCAGAAGCAUCAGUGGCAGA	Cleavage		1
dps-miR-309	BjuB046236	3.5	-1.0	1	22	521	542	GCACUGGGUGAAGUUUGUCUUA	:.. ::::.: ::::::.::::	UGGCACAAGCCUCACCCGGUGC	Cleavage		1
dps-miR-957-5p	BjuB028919	3.5	-1.0	1	23	587	609	CUUAGUUUUCGACGUGUUUUGGU	.:: : ::::.::.:::::	AGGUGAAGAGGUCGGAAGCUAAG	Cleavage		1
dps-miR-986-3p	BjuA025127	3.5	-1.0	1	22	954	975	CUCAGCGGCAGUGCUAUUCCAG	:::.:::.:::::: :::	GAACAAUGGCAUUGCCGCGGAG	Cleavage		1
dps-miR-986-3p	BjuB036793	3.5	-1.0	1	22	972	993	CUCAGCGGCAGUGCUAUUCCAG	:::.:::.:::::: :::	GAACAAUGGCAUUGCCGCGGAG	Cleavage		1
dps-miR-9b	BjuB038543	3.5	-1.0	1	23	582	604	UCUUUGGUGAUUUUAGCUGUAUG	: :.:.::::::...:..:::	UCUCCGGUUAAAAUUGUCGGAGA	Cleavage		1
dpu-bantam	BjuB033515	3.5	-1.0	1	23	264	286	UGAGAUCAUUGUGAAAGCUGAUU	: :::::: :.:.::::::..	CUUGAGCUUUGAUAGUGAUCUUG	Cleavage		1
dqu-bantam-3p	BjuB033515	3.5	-1.0	1	23	264	286	UGAGAUCAUUGUGAAAGCUGAUU	: :::::: :.:.::::::..	CUUGAGCUUUGAUAGUGAUCUUG	Cleavage		1
dqu-miR-11655-5p	BjuB010770	3.5	-1.0	1	22	283	304	UGUUCUUUUUAACUGUGUUACU	::... :::.::.::::::	GAGAAUGUUGUUGAAGAGAACA	Cleavage		1
dqu-miR-184-5p	BjuA025558	3.5	-1.0	1	22	918	939	CCUUAUCAUUCUCCUGUCCGGU	: : ::::::::::::: :	GAGGCAAAGGAGAAUGAUAAAG	Cleavage		1
dre-miR-182-5p	BjuB006877	3.5	-1.0	1	22	612	633	UUUGGCAAUGGUAGAACUCACA	: ::: ::: ::::::::..::	UAUGAAUUCCACCAUUGCUGAA	Cleavage		1
dre-miR-222a-3p	BjuB045319	3.5	-1.0	1	24	733	756	AGCUACAUCUGGCUACUGGGUCUC	::..::: ::: .:::::::::	CUGAUUCAGAAGCAGGAUGUAGCU	Translation		1
dre-miR-223	BjuA018344	3.5	-1.0	1	21	934	954	UGUCAGUUUGUCAAAUACCCC	: :: :: :::..:::::.::	GCGGAAUGUGAUGAACUGGCA	Cleavage		1
dre-miR-430i-3p	BjuA040338	3.5	-1.0	1	22	65	86	UAAGUGCUAUUUGUUGGCGUAG	: :::::::.::: :.::::	UGAAGCCAACAGAUAACGCUUA	Cleavage		1
dre-miR-733	BjuA029457	3.5	-1.0	1	23	303	325	UGCGUUGGUUUAGCUCAGUGGUU	... :: ::::::::::: :::	GGUGACGGAGCUAAACCAUCGCC	Cleavage		1
dre-miR-733	BjuO002133	3.5	-1.0	1	23	909	931	UGCGUUGGUUUAGCUCAGUGGUU	:::: :::::::::: ::	AAGAUCUGAACUAAACCAACUCA	Cleavage		1
dre-miR-737-3p	BjuB006877	3.5	-1.0	1	21	906	926	AAUCAAAACCUAAAGAAAAUA	:::::::::: ::::: .::	CAUUUUCUUUAUGUUUUUGUU	Translation		1
dre-miR-737-5p	BjuB016810	3.5	-1.0	1	21	513	533	GUUUUUUUAGGUUUUGAUUUU	.:: :.::::.:::::.::	UGAACCGAAACUUAAAAGAAG	Cleavage		2
dre-miR-737-5p	BjuB047102	3.5	-1.0	1	21	992	1012	GUUUUUUUAGGUUUUGAUUUU	.::::::.:.::.::.:.:	UGAAUCAAGAUCUGAAGAGAA	Cleavage		1
dre-miR-737-5p	BjuO002133	3.5	-1.0	1	21	543	563	GUUUUUUUAGGUUUUGAUUUU	.:: :.::::.:::::.::	UGAACCGAAACUUAAAAGAAG	Cleavage		1
dse-miR-303-3p	BjuB042240	3.5	-1.0	1	22	442	463	UAGUUUCCUCUAAGGUUUUAAA	::.::.::::.:::::. :	CAGAAGACUUUAGGGGAAAUGA	Cleavage		1
dse-miR-982c-3p	BjuO010366	3.5	-1.0	1	22	326	347	UUAUUGUUAUUUGUCCUUGAAC	:: .::::.:.:::..:::::	GUGAGAGGAUAGAUAGUAAUAA	Cleavage		1
dse-miR-982c-3p	BjuA043003	3.5	-1.0	1	22	320	341	UUAUUGUUAUUUGUCCUUGAAC	:: .::::.:.:::..:::::	GUGAGAGGAUAGAUAGUAAUAA	Cleavage		1
dse-miR-982c-3p	BjuB015428	3.5	-1.0	1	22	908	929	UUAUUGUUAUUUGUCCUUGAAC	.:. ::.::.::.::::::	GGCUAGAGAUAAGUAGCAAUAA	Cleavage		1
dse-miR-982c-3p	BjuB033496	3.5	-1.0	1	22	899	920	UUAUUGUUAUUUGUCCUUGAAC	.:. ::.::.::.::::::	GGCUAGAGAUAAGUAGCAAUAA	Cleavage		1
dse-miR-982c-3p	BjuA031284	3.5	-1.0	1	22	878	899	UUAUUGUUAUUUGUCCUUGAAC	.:. ::.::.::.::::::	GGCUAGAGAUAAGUAGCAAUAA	Cleavage		1
dse-miR-9b	BjuB038543	3.5	-1.0	1	23	582	604	UCUUUGGUGAUUUUAGCUGUAUG	: :.:.::::::...:..:::	UCUCCGGUUAAAAUUGUCGGAGA	Cleavage		1
dsi-miR-2582a-5p	BjuB041699	3.5	-1.0	1	24	219	242	UUCACAGUGUUCCUAAUAGAUAGU	: :::::: :::::.::: :.:	CGUCUCUAUUUGGAACGCUGAGGA	Cleavage		1
dsi-miR-2582a-5p	BjuA018972	3.5	-1.0	1	24	225	248	UUCACAGUGUUCCUAAUAGAUAGU	: :::::: :::::.::: :.:	CGUCUCUAUUUGGAACGCUGAGGA	Cleavage		1
dsi-miR-2582a-5p	BjuO002525	3.5	-1.0	1	24	195	218	UUCACAGUGUUCCUAAUAGAUAGU	: :::::: :::::.::: :.:	CGUCUCUAUUUGGAACGCUGAGGA	Cleavage		1
dsi-miR-303-3p	BjuB047102	3.5	-1.0	1	21	417	437	CUAGUUUCCUCUAACGUUUCA	:.:: ::::.:::::.::	GCAGACUUUAGGGGAAAUUAC	Cleavage		1
dsi-miR-982c-3p	BjuA043003	3.5	-1.0	1	22	320	341	UUAUUGUUAUUUGUCCUUGAAC	:: .::::.:.:::..:::::	GUGAGAGGAUAGAUAGUAAUAA	Cleavage		1
dsi-miR-982c-3p	BjuO010366	3.5	-1.0	1	22	326	347	UUAUUGUUAUUUGUCCUUGAAC	:: .::::.:.:::..:::::	GUGAGAGGAUAGAUAGUAAUAA	Cleavage		1
dsi-miR-982c-3p	BjuB015428	3.5	-1.0	1	22	908	929	UUAUUGUUAUUUGUCCUUGAAC	.:. ::.::.::.::::::	GGCUAGAGAUAAGUAGCAAUAA	Cleavage		1
dsi-miR-982c-3p	BjuB033496	3.5	-1.0	1	22	899	920	UUAUUGUUAUUUGUCCUUGAAC	.:. ::.::.::.::::::	GGCUAGAGAUAAGUAGCAAUAA	Cleavage		1
dsi-miR-982c-3p	BjuA031284	3.5	-1.0	1	22	878	899	UUAUUGUUAUUUGUCCUUGAAC	.:. ::.::.::.::::::	GGCUAGAGAUAAGUAGCAAUAA	Cleavage		1
dvi-bantam-5p	BjuB009816	3.5	-1.0	1	23	172	194	CCGGUUUUCGAUUUGGUUUGACU	:: :...::::..::::::	CGGGAAUCUGGAUCGGGAACCGG	Cleavage		1
dvi-miR-124-5p	BjuB028919	3.5	-1.0	1	23	422	444	GGUAUCCACUGUAGGCCUCUAUG	::::: :::.::::.: ::	CUCUGAGGCAUACGGUGGGUUCC	Cleavage		1
dvi-miR-13b-5p	BjuA002075	3.5	-1.0	1	25	914	938	UCGUUAAAAUGCCUGUGACCUUAUG	:.::::..::::::: :.:.::	AUGAGGGUCGUAGGCAUUAUGAUGA	Cleavage		1
dvi-miR-9705-5p	BjuB042050	3.5	-1.0	1	22	994	1015	UCUGAUCAGUUGUGUAGUGUGG	:.::....::::::::::	UCUAAUUAUGUGACUGAUCAGA	Cleavage		1
dvi-miR-9706b-3p	BjuA033921	3.5	-1.0	1	22	1827	1848	AUGCUUGAUGCUGUCUAUAAUU	:: :::::::..:::::.:	GCUUCUAGACAGUGUCAAGUAC	Cleavage		1
dvi-miR-9706b-3p	BjuB006877	3.5	-1.0	1	22	1824	1845	AUGCUUGAUGCUGUCUAUAAUU	:: :::::::..:::::.:	GCUUCUAGACAGUGUCAAGUAC	Cleavage		1
dvi-miR-9706b-3p	BjuA002075	3.5	-1.0	1	22	1719	1740	AUGCUUGAUGCUGUCUAUAAUU	:: :::::::..:::::.:	GCUUCUAGACAGUGUCAAGUAC	Cleavage		1
dvi-miR-9b-5p	BjuB038543	3.5	-1.0	1	23	582	604	UCUUUGGUGAUUUUAGCUGUAUG	: :.:.::::::...:..:::	UCUCCGGUUAAAAUUGUCGGAGA	Cleavage		1
dwi-miR-9b	BjuB038543	3.5	-1.0	1	23	582	604	UCUUUGGUGAUUUUAGCUGUAUG	: :.:.::::::...:..:::	UCUCCGGUUAAAAUUGUCGGAGA	Cleavage		1
dya-miR-9683-3p	BjuA033921	3.5	-1.0	1	22	963	984	CAGCGUGUCAAAUGAGAAAGUU	:. ::::..::::..:::.::	UAUGUUCUUGUUUGGUACGUUG	Cleavage		1
dya-miR-991-5p	BjuA033921	3.5	-1.0	1	20	893	912	UUUCCCCACUCCUUGCUUUA	.::: :.:::: :::::::	CGAAGAAGGGAGAGGGGAAA	Cleavage		1
dya-miR-9b	BjuB038543	3.5	-1.0	1	23	582	604	UCUUUGGUGAUUUUAGCUGUAUG	: :.:.::::::...:..:::	UCUCCGGUUAAAAUUGUCGGAGA	Cleavage		1
ebv-miR-BART15	BjuA031472	3.5	-1.0	1	22	555	576	GUCAGUGGUUUUGUUUCCUUGA	: ::: .::..:::::::::..	UGAAGAGAAUGAAACCACUGGU	Cleavage		1
ebv-miR-BART15	BjuB019686	3.5	-1.0	1	22	549	570	GUCAGUGGUUUUGUUUCCUUGA	: ::: .::..:::::::::..	UGAAGAGAAUGAAACCACUGGU	Cleavage		1
eca-miR-1298	BjuA021448	3.5	-1.0	1	22	525	546	UUCAUUCGGCUGUCCAGAUGUA	:. ::.::: ::::::::: ::	UGGAUUUGGUCAGCCGAAUCAA	Cleavage		1
eca-miR-1298	BjuB047102	3.5	-1.0	1	22	549	570	UUCAUUCGGCUGUCCAGAUGUA	:. ::.::: ::::::::: ::	UGGAUUUGGUCAGCCGAAUCAA	Cleavage		1
eca-miR-134	BjuA017309	3.5	-1.0	1	22	44	65	UGUGACUGGUUGACCAGAGGGG	.:::::: ::.:::: :.:::	AUCCUCUGUUCGACCAAUUACA	Cleavage		1
eca-miR-182	BjuB006877	3.5	-1.0	1	25	609	633	UUUGGCAAUGGUAGAACUCACACUG	::: ::: ::: ::::::::..::	GAGUAUGAAUUCCACCAUUGCUGAA	Cleavage		1
eca-miR-190b	BjuA015073	3.5	-1.0	1	21	458	478	UGAUAUGUUUGAUAUUGGGUU	:::::.:.::.:.:.:::	CCACCAAUGUUAAGCGUGUCA	Cleavage		1
eca-miR-190b	BjuB042975	3.5	-1.0	1	21	452	472	UGAUAUGUUUGAUAUUGGGUU	:::::.:.::.:.:.:::	CCACCAAUGUUAAGCGUGUCA	Cleavage		1
eca-miR-197	BjuA018344	3.5	-1.0	1	22	375	396	UUCACCACCUUCUCCACCCAGC	:: :::::.::::::::	UACAGGCGGAGAGGGUGGUGAU	Cleavage		1
eca-miR-222	BjuB045319	3.5	-1.0	1	21	736	756	AGCUACAUCUGGCUACUGGGU	:..::: ::: .:::::::::	AUUCAGAAGCAGGAUGUAGCU	Translation		1
eca-miR-223	BjuA018344	3.5	-1.0	1	22	933	954	UGUCAGUUUGUCAAAUACCCCA	: :: :: :::..:::::.::	GGCGGAAUGUGAUGAACUGGCA	Cleavage		1
eca-miR-421	BjuB042043	3.5	-1.0	1	21	247	267	GGCCUCAUUAAAUGUUUGUUG	.: :.::: :::::::::.:	AGAAAGACAGUUAAUGAGGUC	Cleavage		1
eca-miR-507a	BjuA006024	3.5	-1.0	1	21	949	969	AUUGGCACCUCUUAGAGUGAA	.: ::::::::: ::.:::	AAUAAUCUAAGAGGAGCUAAU	Cleavage		1
eca-miR-684	BjuB020302	3.5	-1.0	1	19	413	431	AGUUUUCCCUUCAAUUCAG	::::: :::::: :::..:	CUGAAGUGAAGGAAAAGUU	Cleavage		1
eca-miR-684	BjuB026592	3.5	-1.0	1	19	119	137	AGUUUUCCCUUCAAUUCAG	::::: :::::: :::..:	CUGAAGUGAAGGAAAAGUU	Cleavage		1
eca-miR-8913	BjuB028919	3.5	-1.0	1	25	225	249	UUCCUCAUUUUCUGCUUCAAGUGGU	::::: ::::.:::: ::.	AGAGAGUGAAGAAGAAGAUGAUGAG	Cleavage		1
eca-miR-8958	BjuB016538	3.5	-1.0	1	22	180	201	GGAUGAUUGUCCCUUUGCUGCU	:::::: ::::: .:::::.	UUCAGCAACGGGACUGUCAUCU	Cleavage		1
eca-miR-9019	BjuB006877	3.5	-1.0	1	25	336	360	AGAAGAGGCCUGGGAGUGGGUCGUA	: ...::.::.::::.::: :::	CUCUGUUCAUUCUCAGGUCUCGUCU	Cleavage		1
eca-miR-9024	BjuA025127	3.5	-1.0	1	25	150	174	CAGGGACUCUGCCAUGUUCUCCAUU	:::::::: :::::..::	GUCAAUGAACAUGGAAGAGUUUCUU	Translation		1
eca-miR-9029	BjuA041565	3.5	-1.0	1	24	81	104	UUGGACGUAUCUGAGGUGGGGCUU	:::: ::::::. :::.::	GUCUGCCACGUCAGAUGAGUCUAA	Cleavage		1
eca-miR-9035	BjuB042240	3.5	-1.0	1	25	686	710	UGUGGUUGUGGCAUUUUCCCCGGGG	:::: ::::: .::.:::::	UGGAUGGGACAAUGCAGCAGCCACA	Translation		1
eca-miR-9035	BjuB023599	3.5	-1.0	1	25	858	882	UGUGGUUGUGGCAUUUUCCCCGGGG	:::::::.::: ::.:::	GCAUCUCGAAAAUGUCACCACUACA	Cleavage		1
eca-miR-9087	BjuB046696	3.5	-1.0	1	21	301	320	UUGAGAUCCAGGACGCUGAGG	:::::: ::::::: :::::	GCUCAGC-UCCUGGAGCUCAA	Cleavage		1
eca-miR-9087	BjuA027015	3.5	-1.0	1	21	301	320	UUGAGAUCCAGGACGCUGAGG	:::::: ::::::: :::::	GCUCAGC-UCCUGGAGCUCAA	Cleavage		1
eca-miR-9094	BjuB042050	3.5	-1.0	1	25	392	416	UCACCCGUGUCCUUUCUCUGCCUAG	::: ::: :.::::.::: ::::	AGAGGAAGAAAGAGGAUACGAGUGA	Cleavage		1
eca-miR-9097	BjuO010352	3.5	-1.0	1	24	129	152	CCGAAGGGCUGGCAGGGAUUGGGA	::. .:::.:: : ::::::::::	UCUAGAUCUCUCCGAGCCCUUCGG	Translation		1
eca-miR-9159	BjuA008307	3.5	-1.0	1	22	232	253	UCCUCUUUCUUUGCUUCCUUCU	:::::::.::::.:: ::	GAGCGGAAGCAGAGAAGGAUGA	Cleavage		1
efu-miR-182	BjuB006877	3.5	-1.0	1	25	609	633	UUUGGCAAUGGUAGAACUCACACUG	::: ::: ::: ::::::::..::	GAGUAUGAAUUCCACCAUUGCUGAA	Cleavage		1
efu-miR-223	BjuA018344	3.5	-1.0	1	23	932	954	UGUCAGUUUGUCAAAUACCCCAA	: :: :: :::..:::::.::	AGGCGGAAUGUGAUGAACUGGCA	Cleavage		1
efu-miR-320	BjuB026462	3.5	-1.0	1	25	701	725	AAAAGCUGGGUUGAGAGGGCGAAAA	:.::::::.::::::::	CUACAACUCUCUCAGCCCAGCUUAC	Cleavage		1
efu-miR-320	BjuA032964	3.5	-1.0	1	25	215	239	AAAAGCUGGGUUGAGAGGGCGAAAA	: :: :: :: ::::.:::::::	GUCUCACCGUCACAACUCAGCUUUA	Cleavage		1
efu-miR-4667	BjuA012575	3.5	-1.0	1	22	28	49	UGGGGGCGGAAGGAGAACCCAA	: : :::::.::::. ::::::	UCGAGUUCUUCUUCUUCCCCCA	Cleavage		1
efu-miR-4667	BjuA012577	3.5	-1.0	1	22	28	49	UGGGGGCGGAAGGAGAACCCAA	: :::::: .::::. ::::::	UCGGGUUCCUCUUCUUCCCCCA	Cleavage		1
efu-miR-4667	BjuB008492	3.5	-1.0	1	22	28	49	UGGGGGCGGAAGGAGAACCCAA	: :::::: .::::. ::::::	UCGGGUUCCUCUUCUUCCCCCA	Cleavage		1
efu-miR-9186k	BjuA044741	3.5	-1.0	1	25	438	462	GUUGGCGGUAUCACUGGUACUGUGG	:::.::::::...::..:.	UUCGGUUACUAGUGAUGUUGCUGAU	Cleavage		1
efu-miR-9217	BjuA029457	3.5	-1.0	1	21	291	311	GCUGUUGCCUGAGUUUUCAGU	:::.:.::::::..::.:	UAUGAGAGCUCAGGUGACGGA	Cleavage		1
efu-miR-9235a	BjuB047102	3.5	-1.0	1	23	638	660	UUGAUGUGGUUGUGGGAGGCGGC	::.: ::::::.:::::.	AGCAGCUUCAACAACCGCAUCAG	Cleavage		2
efu-miR-9255	BjuB016538	3.5	-1.0	1	21	94	114	UCACUCUGAUUGGCUUGUGGG	::: :::.::::: :::::.	ACCAGAAGUCAAUCCGAGUGG	Cleavage		1
efu-miR-9268	BjuB023986	3.5	-1.0	1	23	276	298	UCUUCUCCCACGUUUCCUGUCCC	:: ::: :::.:: ::::::.::	GGCACAAGAAGCGAGGGAGAGGA	Translation		1
efu-miR-9285	BjuA018344	3.5	-1.0	1	20	988	1007	UUGACUUCUGCUCCCAGAGC	:::: :::::::: ::::	ACUCUCAGAGCAGAAAUCAA	Cleavage		1
efu-miR-9331	BjuB027759	3.5	-1.0	1	25	400	424	CCAGGCUGUUGUUGUUCUCAACGUG	:::::::::::::..: :	UCUAACAAGAACAACAACAGUUUUG	Cleavage		1
efu-miR-9351	BjuA002828	3.5	-1.0	1	19	445	463	UUCUUGGCUGACUCCCUGA	:::: ::: :.:.::::::	UCAGCGAGACGGUCAAGAA	Translation		1
egr-miR-10254-5p	BjuO002525	3.5	-1.0	1	21	726	746	CCUCCUUCUGUUCGACCAAUU	:: : ::::::.::::::	GUUUCAUGGAACAGGAGGAGG	Cleavage		1
egr-miR-9-3p	BjuA040759	3.5	-1.0	1	22	484	505	CAAGGCUAGAUUUCCAAACAAA	::: ::::. :::::.:::	UCAGUUAGGAAGCCUAGCUUUG	Translation		1
emu-miR-9-3p	BjuA040759	3.5	-1.0	1	22	484	505	CAAGGCUAGAUUUCCAAACAAA	::: ::::. :::::.:::	UCAGUUAGGAAGCCUAGCUUUG	Translation		1
esi-miR3454c-3p	BjuB046236	3.5	-1.0	1	20	148	167	CUUCCAUCGGAGCUGGGUAG	:..::.::::::::: .::	AUGUCCGGCUCCGAUGAGAG	Cleavage		1
eun-miR10212-5p	BjuB040834	3.5	-1.0	1	24	37	60	CGAAAAAUGAUUGGUUGUAUCGCU	:.:::....::::: ::::::	CCGGGUACGGUUAAUCAAUUUUCG	Cleavage		1
eun-miR10216-5p	BjuA037531	3.5	-1.0	1	21	210	230	UCUCUGUUGAUCUGAUAAAUA	:.:: :::.:: ::::.::::	UGUUGAUCGGAGCAACGGAGA	Translation		1
far-miR166	BjuA029457	3.5	-1.0	1	21	749	769	CCGGACCAGGCUUCAUCCCAG	.:::::::.:: :::::: ::	UUGGGAUGGAGGCUGGUCAGG	Translation		1
far-miR171	BjuA031284	3.5	-1.0	1	21	764	784	UGAUUGAGCCGUGCCAAUAUC	.::: ::.::::::::::	CGUAUCAUCAUGGCUCAAUCA	Cleavage		1
far-miR171	BjuO010199	3.5	-1.0	1	21	764	784	UGAUUGAGCCGUGCCAAUAUC	::: ::.::::::::::	CCUAUCAUCAUGGCUCAAUCA	Cleavage		1
fhe-bantam	BjuB033515	3.5	-1.0	1	22	265	286	UGAGAUCGCGAUUAAAGCUGGU	::::::.:: :.:::::..	UUGAGCUUUGAUAGUGAUCUUG	Translation		1
fru-miR-222	BjuB045319	3.5	-1.0	1	24	733	756	AGCUACAUCUGGCUACUGGGUCUC	::..::: ::: .:::::::::	CUGAUUCAGAAGCAGGAUGUAGCU	Translation		1
fru-miR-223	BjuA018344	3.5	-1.0	1	21	934	954	UGUCAGUUUGUCAAAUACCCC	: :: :: :::..:::::.::	GCGGAAUGUGAUGAACUGGCA	Cleavage		1
fve-miR11288d	BjuB040792	3.5	-1.0	1	21	397	417	UCCAUCGUUUUGAGACACAGG	::: :::::::..:::: :	GGUGUAUCUCAAAGUGAUGAA	Cleavage		1
fve-miR11305	BjuA034470	3.5	-1.0	1	22	536	557	UUUUGGUCCGAAUCCGAGCUCC	:: ::::::::: ::::::	CUAGAUCGGAUUCGAACCAAAU	Cleavage		1
fve-miR11305	BjuA026652	3.5	-1.0	1	22	536	557	UUUUGGUCCGAAUCCGAGCUCC	:: ::::::::: ::::::	CUAGAUCGGAUUCGAACCAAAU	Cleavage		1
fve-miR11312	BjuB043752	3.5	-1.0	1	21	368	388	UGGAGCUGUUGGGGAGAGUUA	.:::::..::.::::::.	CUGCUCUCUUCAGCAGCUCUC	Cleavage		1
fve-miR171a	BjuA031284	3.5	-1.0	1	21	764	784	UGAUUGAGCCGUGCCAAUAUC	.::: ::.::::::::::	CGUAUCAUCAUGGCUCAAUCA	Cleavage		1
fve-miR171a	BjuO010199	3.5	-1.0	1	21	764	784	UGAUUGAGCCGUGCCAAUAUC	::: ::.::::::::::	CCUAUCAUCAUGGCUCAAUCA	Cleavage		1
fve-miR171c-3p	BjuA031284	3.5	-1.0	1	21	764	784	UGAUUGAGCCGUGCCAAUAUC	.::: ::.::::::::::	CGUAUCAUCAUGGCUCAAUCA	Cleavage		1
fve-miR171c-3p	BjuO010199	3.5	-1.0	1	21	764	784	UGAUUGAGCCGUGCCAAUAUC	::: ::.::::::::::	CCUAUCAUCAUGGCUCAAUCA	Cleavage		1
fve-miR171d	BjuA031284	3.5	-1.0	1	21	764	784	UGAUUGAGCCGUGCCAAUAUC	.::: ::.::::::::::	CGUAUCAUCAUGGCUCAAUCA	Cleavage		1
fve-miR171d	BjuO010199	3.5	-1.0	1	21	764	784	UGAUUGAGCCGUGCCAAUAUC	::: ::.::::::::::	CCUAUCAUCAUGGCUCAAUCA	Cleavage		1
fve-miR171e	BjuA031284	3.5	-1.0	1	21	764	784	UGAUUGAGCCGUGCCAAUAUC	.::: ::.::::::::::	CGUAUCAUCAUGGCUCAAUCA	Cleavage		1
fve-miR171e	BjuO010199	3.5	-1.0	1	21	764	784	UGAUUGAGCCGUGCCAAUAUC	::: ::.::::::::::	CCUAUCAUCAUGGCUCAAUCA	Cleavage		1
fve-miR171g	BjuA031284	3.5	-1.0	1	21	764	784	UGAUUGAGCCGUGCCAAUAUC	.::: ::.::::::::::	CGUAUCAUCAUGGCUCAAUCA	Cleavage		1
fve-miR171g	BjuO010199	3.5	-1.0	1	21	764	784	UGAUUGAGCCGUGCCAAUAUC	::: ::.::::::::::	CCUAUCAUCAUGGCUCAAUCA	Cleavage		1
fve-miR482b	BjuA003230	3.5	-1.0	1	22	119	140	UCUUUCCUAGUCCUGCCAUUCC	::..:::..::..:.::::.::	GGGGUGGUGGGGUUGGGAAGGA	Cleavage		2
gga-miR-12215-5p	BjuB041251	3.5	-1.0	1	25	51	75	GGCGGCGGAGGGAGGAGGAGGCGGU	.:: .::.::.::.:.::.::.::.	GCCUUCUUCUUCUUCUUCUGCUGCU	Cleavage		1
gga-miR-12215-5p	BjuA029457	3.5	-1.0	1	25	606	630	GGCGGCGGAGGGAGGAGGAGGCGGU	:: ::::::::::.:::	GAUGGCGACUGCUCCCUCCGCUGCC	Cleavage		8
gga-miR-12215-5p	BjuA029457	3.5	-1.0	1	25	534	558	GGCGGCGGAGGGAGGAGGAGGCGGU	:: ::::::::::.:::	UAUGGCGACUGCUCCCUCCGCUGCC	Cleavage		8
gga-miR-12215-5p	BjuA029457	3.5	-1.0	1	25	426	450	GGCGGCGGAGGGAGGAGGAGGCGGU	:: ::::::::::.:::	GAUGGAGACUGCUCCCUCCGCUGCC	Cleavage		8
gga-miR-12234-3p	BjuB040834	3.5	-1.0	1	23	407	429	UAAUCUUUUCCUUUUCUUCACAG	: ::.:::.:::::.::: :.	ACGAGAGGAAGAGGAAGAGAAUG	Cleavage		1
gga-miR-12234-3p	BjuA026821	3.5	-1.0	1	23	56	78	UAAUCUUUUCCUUUUCUUCACAG	: ::.:::.:::::.::: :.	ACGAGAGGAAGAGGAAGAGAAUG	Cleavage		1
gga-miR-12234-3p	BjuA014273	3.5	-1.0	1	23	374	396	UAAUCUUUUCCUUUUCUUCACAG	: ::::::.:::::.::. :.	AGGAGAAGAAGAGGAAGAGGAUG	Cleavage		1
gga-miR-12234-3p	BjuB038543	3.5	-1.0	1	23	374	396	UAAUCUUUUCCUUUUCUUCACAG	: ::::::.:::::.::. :.	AGGAGAAGAAGAGGAAGAGGAUG	Cleavage		1
gga-miR-12240-3p	BjuA040728	3.5	-1.0	1	22	424	445	AAGGUGCUGCGGGAGGUUGUGC	:::::::.: ..:::.:::	AACCAACCUCUCAUGGCAUCUU	Translation		1
gga-miR-12240-5p	BjuA018972	3.5	-1.0	1	23	74	96	UCCUCCUCCUUCAUGGCCUCGUU	.: ::: . .::.::::::::::	GAGGAGCUGGUGGAGGAGGAGGA	Cleavage		2
gga-miR-12240-5p	BjuO002525	3.5	-1.0	1	23	41	63	UCCUCCUCCUUCAUGGCCUCGUU	:::: ::.::::::::::	AUGGAGGAGCUGGAGGAGGAGGA	Cleavage		1
gga-miR-12248-5p	BjuA001111	3.5	-1.0	1	23	936	958	UCAGCCCAUUUGUCCUCAUGCCU	::::: :::::::::: :	GCAGAUGAGCACAAAUGGGCAGC	Cleavage		1
gga-miR-12258-3p	BjuO010363	3.5	-1.0	1	22	686	707	GGAGGAGGACGCAGCCAUGUGC	: :..: : ::.::::::::::	GGAUGUCGAUGUGUCCUCCUCC	Cleavage		2
gga-miR-12260-3p	BjuA001111	3.5	-1.0	1	21	132	152	AGAAGGAGCGGAUCCGCGAGC	:.: ::::.:::::::.:	AAUUGACGAUCUGCUCCUUUU	Cleavage		1
gga-miR-12283-3p	BjuA015229	3.5	-1.0	1	21	1171	1192	UCUUCUCUCUGU-CUUUCUCAG	:::::::: ::::.:::::::	GUGAGAAAGUACAGGGAGAAGA	Cleavage		1
gga-miR-12283-3p	BjuO000631	3.5	-1.0	1	21	196	217	UCUUCUCUCUGU-CUUUCUCAG	:::::::: ::::.:::::::	GUGAGAAAGUACAGGGAGAAGA	Cleavage		1
gga-miR-12289-3p	BjuA037531	3.5	-1.0	1	22	754	775	CCGACGCCGGCGACGCGGGUUG	:::: :::::.::::::::	AAACCAUCGUCGUCGGCGUCGA	Cleavage		1
gga-miR-135b	BjuA012644	3.5	-1.0	1	20	798	817	UAUGGCUUUUUAUUCCUUUU	.::::: ::.::::::::	CCGAGGAAGAAGAAGCCAUA	Cleavage		1
gga-miR-1452	BjuA014686	3.5	-1.0	1	22	1088	1109	UUGAGAUAAGACAGAGGAUAUU	::::::: ::: ::::.::	GUCAUCCUCUAUCUAAUCUUAA	Cleavage		1
gga-miR-1463	BjuB043752	3.5	-1.0	1	25	4	29	GUUCUAUGAUGCUUUGCUGA-GAAUU	::: ::::: :::::::: ::::	UUUUCAUCAGCCAAGCAUCAAAGAAA	Cleavage		1
gga-miR-1463	BjuB027759	3.5	-1.0	1	25	136	160	GUUCUAUGAUGCUUUGCUGAGAAUU	:: ::.::::::::.: ::	CAACAGCAUCAGAGCAUCAUGGCAC	Cleavage		1
gga-miR-1551-3p	BjuA047038	3.5	-1.0	1	22	459	480	UGAGUUUGUGUUGCUGCUUUCU	:::.: :::.:..:.::::::	UGAAGGAAGCGAUGCGAACUCA	Cleavage		1
gga-miR-1564-3p	BjuO004828	3.5	-1.0	1	22	358	379	CUCCUCUGCCGUGCUGGUUGUG	.::..::: :.:::..::::::	UACGGCCACCGCGGUGGAGGAG	Cleavage		1
gga-miR-1579	BjuB016538	3.5	-1.0	1	21	30	50	CGUGGCGGGAAGGGAUGGGCG	: :: .:.:.::::::::::	CACCGGUUCUUUCCCGCCACC	Cleavage		1
gga-miR-15b-3p	BjuA002075	3.5	-1.0	1	21	623	643	GAAUCAUUAUUUGCUGCUUUA	:::.::::::.::.:::. ::	UAAGGCAGCAGAUGAUGGCUC	Cleavage		1
gga-miR-1618-3p	BjuA025558	3.5	-1.0	1	22	657	678	GAGCCCGGAGCCAGGCUGCUGU	: ::::::::::.:..:::. :	AAAGCAGCCUGGUUUUGGGUAC	Cleavage		1
gga-miR-1620	BjuB042975	3.5	-1.0	1	22	572	593	ACUUUAAUGGGCUUUGGAUCAC	::.::::::.::: ::::	AGAAUUCAAAGCUCAUGAAAGG	Cleavage		1
gga-miR-1629	BjuA041795	3.5	-1.0	1	21	356	376	UGCUGUCGGUGGGUUUGUUCU	:::::: :::: ::.::::	UUAACAAAGCCACGGAUAGCA	Cleavage		1
gga-miR-1692	BjuB019686	3.5	-1.0	1	20	714	733	UGUAGCUCAGUUGGUAGAGU	::: : ::::::::: :::	UCUCAAGCAACUGAGCAACA	Cleavage		1
gga-miR-1723	BjuO010363	3.5	-1.0	1	23	1640	1662	UGGGAGCGGAAUGUGCAGCCUCA	.: :::: :::::: ::::::	GUGGUCUGCCCAUUCCACUCCCA	Cleavage		1
gga-miR-1770	BjuA031284	3.5	-1.0	1	22	226	247	CUGCGGGGGAGGAGGGAGGGGG	:::::::::: ::::::	CCGGAUCCCUCCUCCGCCGCAG	Cleavage		2
gga-miR-1770	BjuB016810	3.5	-1.0	1	22	40	61	CUGCGGGGGAGGAGGGAGGGGG	:: .:.::.:::::.::.:	AAACCAUCUUCUUCCCCUGCGG	Cleavage		1
gga-miR-1788-5p	BjuA041107	3.5	-1.0	1	22	144	165	GGCUUGUUUUCCGUUGCCUGCG	: :: :: ::::::: :::::	AGAAGCCACCGGAAAAGAAGCC	Cleavage		1
gga-miR-182-5p	BjuB006877	3.5	-1.0	1	25	609	633	UUUGGCAAUGGUAGAACUCACACUG	::: ::: ::: ::::::::..::	GAGUAUGAAUUCCACCAUUGCUGAA	Cleavage		1
gga-miR-222a	BjuB045319	3.5	-1.0	1	24	733	756	AGCUACAUCUGGCUACUGGGUCUC	::..::: ::: .:::::::::	CUGAUUCAGAAGCAGGAUGUAGCU	Translation		1
gga-miR-223	BjuA018344	3.5	-1.0	1	21	934	954	UGUCAGUUUGUCAAAUACCCC	: :: :: :::..:::::.::	GCGGAAUGUGAUGAACUGGCA	Cleavage		1
gga-miR-30c-2-3p	BjuB038400	3.5	-1.0	1	21	170	190	UGGGAGAAGGCUGUUUACUCU	: .:::: ::::: :::.:::	AAGGUAAUCAGCCGUCUUCCA	Cleavage		1
gga-miR-3539	BjuB045319	3.5	-1.0	1	22	45	66	CAGAGGAAGACUGAUGCUAGUU	.:.: : ..:::::::::::	UUUUGGAACUGGUCUUCCUCUG	Cleavage		1
gga-miR-4732-5p	BjuA034470	3.5	-1.0	1	21	113	133	UGGAGGAGGGAGCAGGAAUAU	:: :.:::::.::::::.:	CUACUUCUGCUUCCUCCUUCU	Cleavage		1
gga-miR-4732-5p	BjuA026652	3.5	-1.0	1	21	113	133	UGGAGGAGGGAGCAGGAAUAU	:: :.:::::.::::::.:	CUACUUCUGCUUCCUCCUUCU	Cleavage		1
gga-miR-6543-5p	BjuB020303	3.5	-1.0	1	24	82	105	GCUGUUACCUGAGAGAAGAUGCUG	:..:: :.::::::::.::: :	GCGUGUCGUUUCUCAGGUGACAUC	Cleavage		1
gga-miR-6550-3p	BjuB002172	3.5	-1.0	1	22	256	277	GCUCCACCCUCGGCUGCUUUGA	: ::::.:.:::::::: ::	GCUAAGCGGUCGAGGGUGAAGA	Cleavage		1
gga-miR-6606-5p	BjuA042006	3.5	-1.0	1	20	57	76	GAGGAGCGGGAGGAGCGGGA	:.:. ::.::.:.:::::::	UUCUUCUUCUUCUGCUCCUC	Cleavage		2
gga-miR-6608-5p	BjuA044741	3.5	-1.0	1	20	50	69	UGAUGGGGAAUGAAGAUGAA	:::::::::.:::.::. :.	UUCAUCUUCGUUCUCCGGCG	Cleavage		1
gga-miR-6642-5p	BjuB029839	3.5	-1.0	1	22	594	615	UUCCCCGACGGCCGAGCGGGCC	:: :: ::: :.::::::::.:	GGGCCACUCCGUCGUCGGGGGA	Cleavage		1
gga-miR-6680-3p	BjuB042069	3.5	-1.0	1	22	757	778	GUUGCUGAUGAAGAUACUGAAU	:::: ::: :::::::::::	UUUCAACAUCAUCAUCAGCAAC	Cleavage		1
gga-miR-6680-3p	BjuO010352	3.5	-1.0	1	22	808	829	GUUGCUGAUGAAGAUACUGAAU	:: ::: :::::::::::	CAACAUCAUCAUCAUCAGCAAC	Cleavage		1
gga-miR-6698-3p	BjuA015229	3.5	-1.0	1	23	658	680	UUAGGAGAGAGUGAGAAGUAAGU	.::::::::::::: .::	UUCGGCUUCUCACUCUCUAUUAC	Cleavage		1
gga-miR-6707-5p	BjuA002075	3.5	-1.0	1	24	1990	2013	ACUGGAACAAGCUGCCUGGAGAGG	:::.::::: ::::::::::::	CCUUUCCAGACAGCUUGUUCCAAG	Cleavage		1
gga-miR-7442-3p	BjuO002525	3.5	-1.0	1	21	49	69	UCUGCUUCCUCCUCCUGCAGC	:::: ::::::::::.: .::	GCUGGAGGAGGAGGAGGAGGA	Cleavage		2
gga-miR-7442-3p	BjuB036859	3.5	-1.0	1	21	430	450	UCUGCUUCCUCCUCCUGCAGC	::::::::::::.: .::	GACGCAGGAGGAGGAGGAGGA	Cleavage		1
gga-miR-7442-3p	BjuB015072	3.5	-1.0	1	21	448	468	UCUGCUUCCUCCUCCUGCAGC	:::: ::::::::::: :	GGAGCAGAAGGAGGAAGCACA	Cleavage		1
gga-miR-7442-3p	BjuA041795	3.5	-1.0	1	21	463	483	UCUGCUUCCUCCUCCUGCAGC	:::: ::::::::::: :	GGAGCAGAAGGAGGAAGCACA	Cleavage		1
gga-miR-7451-3p	BjuA047038	3.5	-1.0	1	22	966	987	UUGCUUCUUCUUAUCCCACAGU	: ::::..::::.:::::	AAACUUGGAUGGGAAGGAGCAA	Cleavage		1
gga-miR-7458-3p	BjuA002075	3.5	-1.0	1	22	60	81	CACUGGGAUCAUCUCAGCAGAG	: : :::::::::.::::	CGAUCCCGAGAUGAUCUCAGUC	Cleavage		1
gga-miR-7458-3p	BjuA033921	3.5	-1.0	1	22	69	90	CACUGGGAUCAUCUCAGCAGAG	: : :::::::::.::::	AGAUCCCGAGAUGAUCUCAGUC	Cleavage		1
gga-miR-7472-3p	BjuB023986	3.5	-1.0	1	22	66	87	CAGCUCCUCUCCAUCACUCUGC	: ::::::: : .:::::::::	GGAGAGUGACGAGGAGGAGCUG	Translation		1
gga-miR-7475-5p	BjuB042240	3.5	-1.0	1	20	31	50	CCGCCGCCGCCGCGCCCUCC	::::: :.:::::.::.::	GGAGGAGGUGGCGGUGGUGG	Cleavage		1
gga-miR-7476-5p	BjuB047102	3.5	-1.0	1	22	129	150	UCUUAGCUCAUCUGAUGUGAAG	:::::.::.::::: :.:.	GAGCACAUUAGGUGAGCCAGGG	Cleavage		1
ggo-miR-1298	BjuB047102	3.5	-1.0	1	20	551	570	UUCAUUCGGCUGUCCAGAUG	::.::: ::::::::: ::	GAUUUGGUCAGCCGAAUCAA	Cleavage		1
ggo-miR-1298	BjuA021448	3.5	-1.0	1	20	527	546	UUCAUUCGGCUGUCCAGAUG	::.::: ::::::::: ::	GAUUUGGUCAGCCGAAUCAA	Cleavage		1
ggo-miR-134	BjuA017309	3.5	-1.0	1	21	45	65	UGUGACUGGUUGACCAGAGGG	.:::::: ::.:::: :.:::	UCCUCUGUUCGACCAAUUACA	Cleavage		1
ggo-miR-182	BjuB006877	3.5	-1.0	1	22	612	633	UUUGGCAAUGGUAGAACUCACA	: ::: ::: ::::::::..::	UAUGAAUUCCACCAUUGCUGAA	Cleavage		1
ggo-miR-190b	BjuA015073	3.5	-1.0	1	22	457	478	UGAUAUGUUUGAUAUUGGGUUG	:::::.:.::.:.:.:::	CCCACCAAUGUUAAGCGUGUCA	Cleavage		1
ggo-miR-190b	BjuB042975	3.5	-1.0	1	22	451	472	UGAUAUGUUUGAUAUUGGGUUG	:::::.:.::.:.:.:::	CCCACCAAUGUUAAGCGUGUCA	Cleavage		1
ggo-miR-197	BjuA018344	3.5	-1.0	1	22	375	396	UUCACCACCUUCUCCACCCAGC	:: :::::.::::::::	UACAGGCGGAGAGGGUGGUGAU	Cleavage		1
ggo-miR-222	BjuB045319	3.5	-1.0	1	22	735	756	AGCUACAUCUGGCUACUGGGUC	::..::: ::: .:::::::::	GAUUCAGAAGCAGGAUGUAGCU	Translation		1
ggo-miR-223	BjuA018344	3.5	-1.0	1	21	934	954	UGUCAGUUUGUCAAAUACCCC	: :: :: :::..:::::.::	GCGGAAUGUGAUGAACUGGCA	Cleavage		1
ggo-miR-3138	BjuA015073	3.5	-1.0	1	20	1142	1161	ACAGUGAGGUAGAGGGAGUG	.::::: ::.:.:::::::	UACUCCGGCUGCUUCACUGU	Cleavage		1
ggo-miR-320a	BjuB026462	3.5	-1.0	1	22	704	725	AAAAGCUGGGUUGAGAGGGCGA	:.::::::.::::::::	CAACUCUCUCAGCCCAGCUUAC	Cleavage		1
ggo-miR-320a	BjuA032964	3.5	-1.0	1	22	218	239	AAAAGCUGGGUUGAGAGGGCGA	:: :: :: ::::.:::::::	UCACCGUCACAACUCAGCUUUA	Cleavage		1
ggo-miR-320a-2	BjuB026462	3.5	-1.0	1	20	706	725	AAAAGCUGGGUUGAGAGGGC	:.::::::.::::::::	ACUCUCUCAGCCCAGCUUAC	Cleavage		1
ggo-miR-320a-2	BjuA032964	3.5	-1.0	1	20	220	239	AAAAGCUGGGUUGAGAGGGC	:: :: ::::.:::::::	ACCGUCACAACUCAGCUUUA	Cleavage		1
ggo-miR-320b	BjuB026462	3.5	-1.0	1	22	704	725	AGAAGCUGGGUUGAGAGGGCAA	:.::::::.::::::::	CAACUCUCUCAGCCCAGCUUAC	Cleavage		1
ggo-miR-320b	BjuB042069	3.5	-1.0	1	22	509	531	AGA-AGCUGGGUUGAGAGGGCAA	::::::::.::::::: :::	CCACCCUCUCAGCCCAGCUCUCU	Cleavage		1
ggo-miR-3923	BjuB016810	3.5	-1.0	1	23	914	936	AACUAGUAAUGUUGGAUUAGGGC	::::: :::::::.::.: :	GAGCUAAUGCAACAUUGCUGGAU	Cleavage		1
ggo-miR-4429	BjuB042069	3.5	-1.0	1	21	510	530	AAAAGCUGGGCUGAGAGGCGA	::::::::::::::: :	CACCCUCUCAGCCCAGCUCUC	Cleavage		1
ghr-miR399c	BjuB043752	3.5	-1.0	1	21	376	396	UGCCAAAGGAGAGUUGGCCUU	::.:::::::::::::	UUCAGCAGCUCUCCUUUGGCA	Cleavage		1
ghr-miR479	BjuB046236	3.5	-1.0	1	22	364	385	CGUGAUAUUGGUUCGGCUCAUC	:: :::::.::.:: ::::	GUCGAUCCGAAUCAGUACCACG	Cleavage		1
ghr-miR482b	BjuB041950	3.5	-1.0	1	22	364	385	UCUUGCCUACUCCACCCAUGCC	: : :::::::: :::..:::	AGAAAGGGUGGAGGAGGUGAGA	Cleavage		1
ghr-miR7488	BjuB022206	3.5	-1.0	1	21	284	304	UUUUGAGUACAGGGGACAAAA	::: :.::::.:::.:::	CGUUGAACUCUGUGCUCGAAA	Cleavage		1
gma-miR1507a	BjuB036859	3.5	-1.0	1	22	310	331	UCUCAUUCCAUACAUCGUCUGA	..::::: ::.::::. ::::	GUGGACGAGGUGUGGAGAGAGA	Cleavage		1
gma-miR1507b	BjuB036859	3.5	-1.0	1	21	311	331	UCUCAUUCCAUACAUCGUCUG	..::::: ::.::::. ::::	UGGACGAGGUGUGGAGAGAGA	Cleavage		1
gma-miR1520p	BjuA041795	3.5	-1.0	1	24	84	107	AUGUUGUUAUUGGAUGAUGACGGU	: ::: ::::::::::: :	AAACCCUUCAACCAAUAACAACCU	Cleavage		1
gma-miR1535a	BjuA012644	3.5	-1.0	1	19	734	752	CUUGUUUGUGGUGAUGUCU	:::::::::: ..:::::	CGACAUCACCAGGGACAAG	Cleavage		1
gma-miR1535a	BjuA016969	3.5	-1.0	1	19	522	540	CUUGUUUGUGGUGAUGUCU	::.:.:..:::...:::::	AGGCGUUGCCAUGGACAAG	Cleavage		1
gma-miR1535b	BjuA012644	3.5	-1.0	1	21	732	752	CUUGUUUGUGGUGAUGUCUAG	:::::::::: ..:::::	AGCGACAUCACCAGGGACAAG	Cleavage		1
gma-miR1535b	BjuA016969	3.5	-1.0	1	21	520	540	CUUGUUUGUGGUGAUGUCUAG	::.:.:..:::...:::::	GAAGGCGUUGCCAUGGACAAG	Cleavage		1
gma-miR166h-3p	BjuA018972	3.5	-1.0	1	21	479	499	UCUCGGACCAGGCUUCAUUCC	.: ::.:..:::::.::::	UUGAAGAGGUUUGGUCUGAGA	Cleavage		1
gma-miR166h-3p	BjuB041699	3.5	-1.0	1	21	485	505	UCUCGGACCAGGCUUCAUUCC	.: ::.:..:::::.::::	UUGAAGAGGUUUGGUCUGAGA	Cleavage		1
gma-miR166h-3p	BjuA028313	3.5	-1.0	1	21	335	355	UCUCGGACCAGGCUUCAUUCC	.: ::::..::::..::::	UCGAGGAAGUUUGGUUUGAGA	Cleavage		1
gma-miR166k	BjuA028313	3.5	-1.0	1	21	335	355	UCUCGGACCAGGCUUCAUUCC	.: ::::..::::..::::	UCGAGGAAGUUUGGUUUGAGA	Cleavage		1
gma-miR166k	BjuB041699	3.5	-1.0	1	21	485	505	UCUCGGACCAGGCUUCAUUCC	.: ::.:..:::::.::::	UUGAAGAGGUUUGGUCUGAGA	Cleavage		1
gma-miR166k	BjuA018972	3.5	-1.0	1	21	479	499	UCUCGGACCAGGCUUCAUUCC	.: ::.:..:::::.::::	UUGAAGAGGUUUGGUCUGAGA	Cleavage		1
gma-miR166u	BjuA018972	3.5	-1.0	1	20	480	499	UCUCGGACCAGGCUUCAUUC	.: ::.:..:::::.::::	UGAAGAGGUUUGGUCUGAGA	Cleavage		1
gma-miR166u	BjuA028313	3.5	-1.0	1	20	336	355	UCUCGGACCAGGCUUCAUUC	.: ::::..::::..::::	CGAGGAAGUUUGGUUUGAGA	Cleavage		1
gma-miR166u	BjuB041699	3.5	-1.0	1	20	486	505	UCUCGGACCAGGCUUCAUUC	.: ::.:..:::::.::::	UGAAGAGGUUUGGUCUGAGA	Cleavage		1
gma-miR171e	BjuA031284	3.5	-1.0	1	21	764	784	UGAUUGAGCCGUGCCAAUAUC	.::: ::.::::::::::	CGUAUCAUCAUGGCUCAAUCA	Cleavage		1
gma-miR171e	BjuO010199	3.5	-1.0	1	21	764	784	UGAUUGAGCCGUGCCAAUAUC	::: ::.::::::::::	CCUAUCAUCAUGGCUCAAUCA	Cleavage		1
gma-miR171f	BjuA031284	3.5	-1.0	1	21	764	784	UGAUUGAGCCGUGCCAAUAUC	.::: ::.::::::::::	CGUAUCAUCAUGGCUCAAUCA	Cleavage		1
gma-miR171f	BjuO010199	3.5	-1.0	1	21	764	784	UGAUUGAGCCGUGCCAAUAUC	::: ::.::::::::::	CCUAUCAUCAUGGCUCAAUCA	Cleavage		1
gma-miR171g	BjuA031284	3.5	-1.0	1	21	764	784	UGAUUGAGCCGUGCCAAUAUC	.::: ::.::::::::::	CGUAUCAUCAUGGCUCAAUCA	Cleavage		1
gma-miR171g	BjuO010199	3.5	-1.0	1	21	764	784	UGAUUGAGCCGUGCCAAUAUC	::: ::.::::::::::	CCUAUCAUCAUGGCUCAAUCA	Cleavage		1
gma-miR171j-3p	BjuA031284	3.5	-1.0	1	21	764	784	UGAUUGAGCCGUGCCAAUAUC	.::: ::.::::::::::	CGUAUCAUCAUGGCUCAAUCA	Cleavage		1
gma-miR171j-3p	BjuO010199	3.5	-1.0	1	21	764	784	UGAUUGAGCCGUGCCAAUAUC	::: ::.::::::::::	CCUAUCAUCAUGGCUCAAUCA	Cleavage		1
gma-miR171u	BjuA031284	3.5	-1.0	1	21	764	784	UGAUUGAGCCGUGCCAAUAUC	.::: ::.::::::::::	CGUAUCAUCAUGGCUCAAUCA	Cleavage		1
gma-miR171u	BjuO010199	3.5	-1.0	1	21	764	784	UGAUUGAGCCGUGCCAAUAUC	::: ::.::::::::::	CCUAUCAUCAUGGCUCAAUCA	Cleavage		1
gma-miR2118a-5p	BjuB019686	3.5	-1.0	1	22	977	998	GGAGAUGGGAGGGUCGGUAAAG	:::: ::: :.:.::::::	GACUACCAACCAUUCUAUCUCC	Translation		1
gma-miR2118b-5p	BjuB019686	3.5	-1.0	1	22	977	998	GGAGAUGGGAGGGUCGGUAAAG	:::: ::: :.:.::::::	GACUACCAACCAUUCUAUCUCC	Translation		1
gma-miR396d	BjuB023599	3.5	-1.0	1	24	678	701	AAGAAAGCUGUGGGAGAAUAUGGC	:. ::::::.::: .:::::::	UCUCUAUUCUUCCAAGGCUUUCUC	Translation		1
gma-miR396f	BjuB025396	3.5	-1.0	1	25	1086	1110	AGCUUUCUUGAACUUCUUAUGCCUA	:.: ::: :::::::::.:	UGAAAUUGAAAAGCUCAAGAAAGUU	Cleavage		1
gma-miR4349-3p	BjuB042050	3.5	-1.0	1	24	393	416	UCACUUAUAUACUCUUUCUUGGCC	::::::::: ::: .:::::	GAGGAAGAAAGAGGAUACGAGUGA	Translation		1
gma-miR5373	BjuA012575	3.5	-1.0	1	21	309	329	UCUCUUGAUUCUAGAUGAUGU	.: ::.:.::::::::::	GAGUGAUUUGGAAUCAAGAGC	Cleavage		1
gma-miR5373	BjuA005478	3.5	-1.0	1	21	240	260	UCUCUUGAUUCUAGAUGAUGU	.: ::.:.::::::::::	GAGUGAUUUGGAAUCAAGAGC	Cleavage		1
gma-miR5780d	BjuA046946	3.5	-1.0	1	22	394	415	UGUUUUGAGUUUCUGAUAAAUU	::::::: ::::::.:.:	CGCGUAUCAGAUACUCAAGAUA	Translation		1
gma-miR5781	BjuB046419	3.5	-1.0	1	22	1005	1026	CUGAAACUGAGACUGCAUCUGG	::: :::::.:::::::::	GCAGCAGCAGUUUCAGUUUCAA	Cleavage		1
gma-miR862b	BjuB037545	3.5	-1.0	1	19	786	804	GCUGGAUGUCUUUGAAGGA	:::::::.::::::: : :	UCCUUCAGAGACAUCGAAC	Cleavage		1
gma-miR9752	BjuA044794	3.5	-1.0	1	21	455	475	UGCUUCUUCUUUUCCCUGUUU	.:.:::: .:::: :::::::	GAGCAGGAGAAAGCAGAAGCA	Cleavage		1
gma-miR9752	BjuA044741	3.5	-1.0	1	21	793	813	UGCUUCUUCUUUUCCCUGUUU	.:: : : ::::::.::::::	GAAAAAGUAAAAGAGGAAGCA	Cleavage		1
gma-miR9760	BjuA021448	3.5	-1.0	1	21	224	244	UGGAUGAUGUAGUUUUGAUUG	:: : ::::::::: ::::	UCAUGACAACUACAUCCUCCA	Cleavage		1
gmo-miR-101b-5p	BjuB007813	3.5	-1.0	1	23	1304	1325	UCAGUUAUCAUGGUACCGGUGCU	:::::: :::::::.:.::.	CUAACCGGU-CCAUGAUGAUUGG	Cleavage		1
gmo-miR-11198-5p	BjuA041107	3.5	-1.0	1	22	472	493	UAGCAUCGACGUUAGCAUCGAU	.:.: :::::: .:::::::	GGUGGUUCUAACGCUGAUGCUA	Cleavage		1
gmo-miR-11205-5p	BjuA014675	3.5	-1.0	1	21	608	628	UCUCUCUGUUCUUUAUCAAUG	:::: :::::.::::::	GGAUGAUCAAGAAUAGAGAGU	Cleavage		1
gmo-miR-11229-5p	BjuB038400	3.5	-1.0	1	24	597	620	UGUGUAUCUGUUGAAUGACUCCCU	:.:: .::.: ::::::::::	GAUGGGUGGUUUAUCAGAUACACA	Translation		1
gmo-miR-11251-3p	BjuA026821	3.5	-1.0	1	22	205	226	ACAUCUCCACUUGUCUCCUUCU	: .:::::..: :::::::::	ACGAGGAGGUACGUGGAGAUGG	Translation		1
gmo-miR-11259-5p	BjuO010363	3.5	-1.0	1	22	956	977	CCACUAGUUUUUUUGUAACAGA	::::..:..::.::::::	UUAAUUACGGAGGAAUUAGUGG	Cleavage		1
gmo-miR-11929-5p	BjuB028919	3.5	-1.0	1	22	887	908	UUCGUUGCAGAAGGCUUGUAGA	::: : :::::: ::::::	AAGACAUGGCUUCUGAAACGAA	Cleavage		1
gmo-miR-11932-5p	BjuA014273	3.5	-1.0	1	23	415	437	GUAUGCAUUCUUGACUGUUAGCU	:: .:::.:::::::.::	GCGAAAAGGUCGAGAAUGCGUAA	Cleavage		1
gmo-miR-135b-5p	BjuA012644	3.5	-1.0	1	23	795	817	UAUGGCUUCUUAUUCCUAUCUGA	::::: :::::::::::	UAACCGAGGAAGAAGAAGCCAUA	Cleavage		1
gmo-miR-182-5p	BjuB006877	3.5	-1.0	1	22	612	633	UUUGGCAAUGGUAGAACUCACA	: ::: ::: ::::::::..::	UAUGAAUUCCACCAUUGCUGAA	Cleavage		1
gmo-miR-222-3p	BjuB045319	3.5	-1.0	1	23	734	756	AGCUACAUCUGGCUACUGGGUCU	::..::: ::: .:::::::::	UGAUUCAGAAGCAGGAUGUAGCU	Translation		1
gmo-miR-223a-3p	BjuA018344	3.5	-1.0	1	22	933	954	UGUCAGUUUGUCAAAUACCCCA	: :: :: :::..:::::.::	GGCGGAAUGUGAUGAACUGGCA	Cleavage		1
gmo-miR-737-5p	BjuB016810	3.5	-1.0	1	21	513	533	GUUUUUUUAGGUUUUGAUUUU	.:: :.::::.:::::.::	UGAACCGAAACUUAAAAGAAG	Cleavage		2
gmo-miR-737-5p	BjuB047102	3.5	-1.0	1	21	992	1012	GUUUUUUUAGGUUUUGAUUUU	.::::::.:.::.::.:.:	UGAAUCAAGAUCUGAAGAGAA	Cleavage		1
gmo-miR-737-5p	BjuO002133	3.5	-1.0	1	21	543	563	GUUUUUUUAGGUUUUGAUUUU	.:: :.::::.:::::.::	UGAACCGAAACUUAAAAGAAG	Cleavage		1
gmo-miR-92-5p	BjuB042069	3.5	-1.0	1	23	818	840	AGGUUGGGAGAGGUGACAAUGCU	: :: : :::.::::.:::.:::	AUCAGUUUCAUCUCUUCCAGCCU	Cleavage		1
gmo-miR-92-5p	BjuB049020	3.5	-1.0	1	23	649	671	AGGUUGGGAGAGGUGACAAUGCU	: :: :::::::.:::::	GCCUCUCUCUCCUCUCCUAACCU	Cleavage		1
gra-miR7502f	BjuB046419	3.5	-1.0	1	21	511	531	UUUAGCAGUAGAAAUAGAUGA	.:: :: :::.::::::::	AAGUCCAUGUCUGCUGCUAAA	Cleavage		1
gra-miR7502f	BjuB026462	3.5	-1.0	1	21	541	561	UUUAGCAGUAGAAAUAGAUGA	.:: :: :::.::::::::	AAGUCAAUGUCUGCUGCUAAA	Cleavage		1
gra-miR7504i	BjuB033496	3.5	-1.0	1	21	688	708	AUAUGAAACUGAGAUACCAUG	::::: .:::: :::.:::	UCUGGUAAUUCAGAUUCGUAU	Cleavage		1
gra-miR7504j	BjuB033496	3.5	-1.0	1	21	688	708	AUAUGAAACUGAGAUACCAUG	::::: .:::: :::.:::	UCUGGUAAUUCAGAUUCGUAU	Cleavage		1
gra-miR8637	BjuO004828	3.5	-1.0	1	24	398	421	AGGCCCCUGUAUUGAGAGUCGGAU	:::::::::.:::: .::	UGAAUCCUCUCAAUAUAGGGUUCU	Cleavage		1
gra-miR8639a	BjuA015073	3.5	-1.0	1	24	943	966	UAAACAUAAGUAGAAUUAAACAAG	::: :::::::: :::::	CAGUAUUAUUUCUACUUCUGUUUU	Cleavage		1
gra-miR8639b	BjuA015073	3.5	-1.0	1	24	943	966	UAAACAUAAGUAGAAUUAAACAAG	::: :::::::: :::::	CAGUAUUAUUUCUACUUCUGUUUU	Cleavage		1
gra-miR8639c	BjuA015073	3.5	-1.0	1	24	943	966	UAAACAUAAGUAGAAUUAAACAAG	::: :::::::: :::::	CAGUAUUAUUUCUACUUCUGUUUU	Cleavage		1
gra-miR8639d	BjuA015073	3.5	-1.0	1	24	943	966	UAAACAUAAGUAGAAUUAAACAAG	::: :::::::: :::::	CAGUAUUAUUUCUACUUCUGUUUU	Cleavage		1
gra-miR8639e	BjuA015073	3.5	-1.0	1	24	943	966	UAAACAUAAGUAGAAUUAAACAAG	::: :::::::: :::::	CAGUAUUAUUUCUACUUCUGUUUU	Cleavage		1
gra-miR8639f	BjuA015073	3.5	-1.0	1	24	943	966	UAAACAUAAGUAGAAUUAAACAAG	::: :::::::: :::::	CAGUAUUAUUUCUACUUCUGUUUU	Cleavage		1
gra-miR8639g	BjuA015073	3.5	-1.0	1	24	943	966	UAAACAUAAGUAGAAUUAAACAAG	::: :::::::: :::::	CAGUAUUAUUUCUACUUCUGUUUU	Cleavage		1
[truncated: 49,430 more rows]
