# Supplementary material for: Genome-wide systematic characterization of bZIP transcription factors and their expression profiles during stem in tumorous stem mustard
Source: PeerJ. 2026 Jan 14;14:e20518. doi: 10.7717/peerj.20518 (PMC12811965; doi:10.7717/peerj.20518)
Supplement: Supplemental Information 17 [file peerj-14-20518-s017.zip › bzip raw file/motif/Job Status - MEME Suite_files/menu-configure.js.download]

MemeMenu.config = {
  "VERSION": "5.1.1",
  "URL": "http://meme-suite.org/",
  "ALT_URL": "ALT_URL",
  "PREV_VER": "5.1.0",
  "PREV_URL": "http://meme-suite.org/meme_5.1.0",
  "NOTICES": "../messages/notices_5.1.1.txt",
  "NEWS": "../messages/news_5.1.1.txt",
  "CONTACT": "meme-suite@uw.edu",
  "DEV_CONTACT": "meme-suite@uw.edu"
};
// indicate to the caller that the file is loaded
MemeMenu.config_loaded = true;
MemeMenu.script_loaded();
