# Supplementary material for: Genome-wide systematic characterization of bZIP transcription factors and their expression profiles during stem in tumorous stem mustard
Source: PeerJ. 2026 Jan 14;14:e20518. doi: 10.7717/peerj.20518 (PMC12811965; doi:10.7717/peerj.20518)
Supplement: Supplemental Information 17 [file peerj-14-20518-s017.zip › bzip raw file/motif/Job Status - MEME Suite_files/menu-path.js(1).download]

var menu_is_server = true;
var menu_path_prefix = "../";
if (typeof MemeMenu !== "undefined") MemeMenu.script_loaded();
