# Supplementary material for: Genome-wide systematic characterization of bZIP transcription factors and their expression profiles during stem in tumorous stem mustard
Source: PeerJ. 2026 Jan 14;14:e20518. doi: 10.7717/peerj.20518 (PMC12811965; doi:10.7717/peerj.20518)
Supplement: Supplemental Information 17 [file peerj-14-20518-s017.zip › bzip raw file/motif/Job Status - MEME Suite_files/menu.css]

body {
  margin-left: 160px;
}

div.menu_container {
  position: absolute;
  z-index: 1;
  width: 150px;
  left: 5px;
  top: 80px;
}

a.menu_header, a.menu_header:hover {
  /* heading font styling */
  font-size: 0.9em; 
  font-style: normal;
  font-family: Arial, serif;
  font-weight: bold;
  /* curved border */
  border: 2px outset #02656A;
  border-radius: 5px;
  /* padding */
  margin: 0;
  padding: 8px 5px;
  /* background failback */
  background-color: #A6C9CA;
  /* background gradient on modern browsers */ 
  background: -webkit-linear-gradient(top, #008F8F, #A6C9CA); 
  background: -moz-linear-gradient(top, #008F8F, #A6C9CA); 
  background: -ms-linear-gradient(top,  #008F8F, #A6C9CA); 
  background: -o-linear-gradient(top,  #008F8F, #A6C9CA);
  text-decoration: none;
  color: white;
  text-shadow:
   -1px -1px 0 #555,  
    1px -1px 0 #555,
    -1px 1px 0 #555,
     1px 1px 0 #555;
  display: block;
}

a.menu_previous, a.menu_previous:visited{
  font-size: 0.7em; 
  font-style: normal;
  font-family: Arial, serif;
  font-weight: bold;
  /* curved border */
  border: 2px outset #02656A;
  border-radius: 5px;
  margin-top: 10px;
  /* padding */
  padding: 4px 5px;
  /* background */
  background-color: #E4ECEC;
  text-decoration: none;
  color: #02656A;
  display: block;
} 

a.menu_previous:hover {
  border-color: #AA2244;
  color: #AA2244;
}

div.menu_topic {
  /* make it behave like a link */
  cursor: pointer;
  /* heading font styling */
  font-size: 0.8em; 
  font-style: normal;
  font-family: Arial, serif;
  font-weight: bold;
  /* curved border */
  border: 2px outset #02656A;
  border-radius: 5px;
  /* padding */
  margin: 2px 0 0 0;
  padding: 2px 5px;
  /* background failback */
  background-color: #A6C9CA;
  /* background gradient on modern browsers */ 
  background: -webkit-linear-gradient(top, #A6C9CA, #E4ECEC); 
  background: -moz-linear-gradient(top, #A6C9CA, #E4ECEC); 
  background: -ms-linear-gradient(top, #A6C9CA, #E4ECEC); 
  background: -o-linear-gradient(top, #A6C9CA, #E4ECEC);
  text-indent:-15px;
  padding-left:20px;
}

div.menu_subtopics {
  visibility: hidden;
  overflow-y: hidden;
  border: 2px outset #02656A;
  border-radius: 0 0 5px 5px;
  border-top-width: 0px;
  border-bottom-width: 0px;
}

div.menu_subtopics.animate {
  -moz-transition: max-height 0.2s, visibility 0.2s, border-bottom-width 0.2s; 
  -webkit-transition: max-height 0.2s, visibility 0.2s, border-bottom-width 0.2s; 
  -ms-transition: max-height 0.2s, visibility 0.2s, border-bottom-width 0.2s; 
  -o-transition: max-height 0.2s, visibility 0.2s, border-bottom-width 0.2s; 
}

div.menu_divider {
  margin: 0;
  padding: 2px 5px;
  font-size: 0.7em; 
  font-style: normal;
  font-family: Arial, serif;
  font-weight: bold;
  text-decoration: underline;
}

div.menu_subtopic, a.menu_subtopic, div.menu_recent_job, div.menu_clear_jobs {
  margin: 0;
  padding: 2px 5px;
  font-size: 0.8em; 
  font-style: normal;
  font-family: Arial, serif;
  font-weight: normal;
  text-indent:-10px;
  padding-left:15px;
}

a.menu_subtopic, div.menu_recent_job a, div.menu_clear_jobs {
  text-decoration: none;
  color: #02656A;
  display: block;
  cursor: pointer;
}

div.menu_recent_job a span.time {
  font-size: 0.9em;
  font-family: monospace;
  margin-right: 5px;
  float:right;
  color: black;
}

div.menu_recent_job span.close {
  display: block;
  float:right;
  width: 0.9em;
  height: 0.9em;
  text-align: center;
  line-height: 0.9em;
  text-indent: 0;
  color: #444;
  border: 1px solid #444;
  background-color: white;
  cursor: pointer;
  border-radius: 3px;
}

div.menu_recent_job span.close:hover {
  border-color: #AA2244;
  color: #AA2244;
}

div.menu_subtopic:hover, a.menu_subtopic:hover, div.menu_recent_job:hover, div.menu_clear_jobs:hover {
  background-color: #E4ECEC;
}

a.menu_subtopic:hover, div.menu_recent_job a:hover, div.menu_clear_jobs:hover {
  text-decoration: underline;
  color: #AA2244;
}

div.menu_arrow {
  display: inline-block;
  text-align:center;
  line-height: 1em;
  font-size: 0.9em;
  width: 1em;
  height: 1em;
  text-indent:0;
  color: #333;
}

div.menu_info {
  position: absolute;
  z-index:2;
  width:300px;
  padding: 5px;
  background: #E4ECEC;
  font-size: 12px;
  font-family: Arial;
  border-style: double;
  border-width: 3px;
  border-color: #AA2244;
  visibility: hidden;
}

div.menu_info .sample_output {
  display: none;
}

div.menu_info .manual_link {
  display: none;
}

div.menu_info th {
  vertical-align: text-top;
}

iframe.menu_frame {
  position: absolute;
  visibility: hidden;
}

div.menu_topic.open {
  border-radius: 5px 5px 0 0;
}

div.menu_topic:not(.open) div.open {
  display:none;
}
div.menu_topic.open div.closed {
  display:none;
}

div.menu_topic.open + div.menu_subtopics {
  visibility: visible;
  border-bottom-width: 2px;
}

div.notice_area {
  position: fixed;
  left: 0;
  bottom: 0;
  width: 100%;
  padding: 0;
  margin: 0;
  z-index: 10;
}

div.notice_box {
  position: relative;
  margin: 1px;
  border: 3px double black;
  background-color: #E4ECEC;
}

div.notice_area.important div.notice_box {
  background-color: #FFC;
}

div.notice {
  max-height: 10em;
  overflow-y: auto;
  overflow-x: hidden;
  padding: 5px;
  margin-top: calc(0.8em + 4px);
  border-top: 1px solid grey;
}

div.notice p {
  margin: 0;
}

div.notice p + p {
  margin-top: 1ex;
}

div.notice_dismiss_button {
  display: inline-block;
  position: absolute;
  right: 0;
  top: 0;
  width: 0.8em;
  height: 0.8em;
  text-align: center;
  line-height: 0.8em;
  border-radius: 3px;
  padding: 2px;
  color: white;
  cursor: pointer;
  background-color: #02656A;
}

div.notice_dismiss_button:hover {
  background-color: #B00;
}

div.notice_area.important div.notice_dismiss_button {
  background-color: #800;
}

div.notice_area.important div.notice_dismiss_button:hover {
  background-color: #B00;
}

div.notice_timestamp {
  display: block;
  position: absolute;
  left: 0;
  top: 0;
  width: 100%;
  height: 0.8em;
  text-align:center;
  line-height: 0.8em;
  padding: 5px;
  font-size:smaller;
  font-family:monospace;
  color:gray;
}
