# Supplementary material for: Genome-wide systematic characterization of bZIP transcription factors and their expression profiles during stem in tumorous stem mustard
Source: PeerJ. 2026 Jan 14;14:e20518. doi: 10.7717/peerj.20518 (PMC12811965; doi:10.7717/peerj.20518)
Supplement: Supplemental Information 17 [file peerj-14-20518-s017.zip › bzip raw file/motif/Job Status - MEME Suite_files/status.css]

#preview_container iframe {
  width: 100%;
  height: 500px;
  border-style:none;
  margin: 0;
  padding:0;
}

/* These styles are for the details expansion */
#details h3 {
  display: inline;
  margin: 0;
}
#details {
  /* make it behave like a link */
  cursor: pointer;
  /* padding */
  margin: 0;
  padding: 2px;
}
#details:hover {
  color: #AA2244;
}
#details:active {
  color: #884466;
}
#details > span {
  /* heading font styling */
  font-size: 0.8em; 
  font-style: normal;
  font-family: Arial, serif;
  font-weight: bold;
}
#details > span.expanded {
  display: none;
}
#details > span.collapsed {
  display: inline;
}
#details.expanded > span.expanded {
  display:inline;
}
#details.expanded > span.collapsed {
  display:none;
}
#details + div {
  display:none;
  margin-top: 0;
  margin-left: 5px;
  padding: 5px;
}
#details.expanded + div {
  display: block;
}

table.job_details {
  width: 100%;
}

table.job_details tr th {
  text-align: left;
}

table.job_details tr.odd {
  background-color: #b6e4cd;
}

table.job_details tr.even {
  background-color: #E4ECEC;
}

table.job_details span.file {
  font-family: monospace;
  white-space: pre;
  padding: 2px;
  border: 1px solid black;
}

table.job_details ul {
  margin-top: 2px;
  margin-bottom: 2px;
  padding-left: 15px;
}

table.job_details ul li {
  padding: 2px;
}

table.job_details span.filter_field {
  font-family: monospace;
  white-space: pre;
  padding: 2px;
  border: 1px solid black;
}

table.job_details span.alphabet {
  white-space: pre;
  font-weight: bold;
}

span.info.expired, span.info.pending, span.info.active, span.info.suspended,
    span.info.failed, span.info.done, span.info.unknown {
  display: none;
}

p.expired span.info.expired, p.pending span.info.pending, 
p.active span.info.active, p.suspended span.info.suspended,
p.failed span.info.failed, p.done span.info.done, p.unknown span.info.unknown {
  display: inline;
}
