# Supplementary material for: Genome-wide systematic characterization of bZIP transcription factors and their expression profiles during stem in tumorous stem mustard
Source: PeerJ. 2026 Jan 14;14:e20518. doi: 10.7717/peerj.20518 (PMC12811965; doi:10.7717/peerj.20518)
Supplement: Supplemental Information 17 [file peerj-14-20518-s017.zip › bzip raw file/motif/MEME_files/d3.v5.min.js.download]

// https://d3js.org v5.12.0 Copyright 2019 Mike Bostock
// All rights reserved.
// Redistribution and use in source and binary forms, with or without modification,
// are permitted provided that the following conditions are met:
// 
// * Redistributions of source code must retain the above copyright notice, this
//   list of conditions and the following disclaimer.
// 
// * Redistributions in binary form must reproduce the above copyright notice,
//   this list of conditions and the following disclaimer in the documentation
//   and/or other materials provided with the distribution.
// 
// * Neither the name of the author nor the names of contributors may be used to
//   endorse or promote products derived from this software without specific prior
//   written permission.
// 
// THIS SOFTWARE IS PROVIDED BY THE COPYRIGHT HOLDERS AND CONTRIBUTORS "AS IS" AND
// ANY EXPRESS OR IMPLIED WARRANTIES, INCLUDING, BUT NOT LIMITED TO, THE IMPLIED
// WARRANTIES OF MERCHANTABILITY AND FITNESS FOR A PARTICULAR PURPOSE ARE
// DISCLAIMED. IN NO EVENT SHALL THE COPYRIGHT OWNER OR CONTRIBUTORS BE LIABLE FOR
// ANY DIRECT, INDIRECT, INCIDENTAL, SPECIAL, EXEMPLARY, OR CONSEQUENTIAL DAMAGES
// (INCLUDING, BUT NOT LIMITED TO, PROCUREMENT OF SUBSTITUTE GOODS OR SERVICES;
// LOSS OF USE, DATA, OR PROFITS; OR BUSINESS INTERRUPTION) HOWEVER CAUSED AND ON
// ANY THEORY OF LIABILITY, WHETHER IN CONTRACT, STRICT LIABILITY, OR TORT
// (INCLUDING NEGLIGENCE OR OTHERWISE) ARISING IN ANY WAY OUT OF THE USE OF THIS
// SOFTWARE, EVEN IF ADVISED OF THE POSSIBILITY OF SUCH DAMAGE.
!function(t,n){"object"==typeof exports&&"undefined"!=typeof module?n(exports):"function"==typeof define&&define.amd?define(["exports"],n):n((t=t||self).d3=t.d3||{})}(this,function(t){"use strict";function n(t,n){return t<n?-1:t>n?1:t>=n?0:NaN}function e(t){var e;return 1===t.length&&(e=t,t=function(t,r){return n(e(t),r)}),{left:function(n,e,r,i){for(null==r&&(r=0),null==i&&(i=n.length);r<i;){var o=r+i>>>1;t(n[o],e)<0?r=o+1:i=o}return r},right:function(n,e,r,i){for(null==r&&(r=0),null==i&&(i=n.length);r<i;){var o=r+i>>>1;t(n[o],e)>0?i=o:r=o+1}return r}}}var r=e(n),i=r.right,o=r.left;function a(t,n){return[t,n]}function u(t){return null===t?NaN:+t}function c(t,n){var e,r,i=t.length,o=0,a=-1,c=0,f=0;if(null==n)for(;++a<i;)isNaN(e=u(t[a]))||(f+=(r=e-c)*(e-(c+=r/++o)));else for(;++a<i;)isNaN(e=u(n(t[a],a,t)))||(f+=(r=e-c)*(e-(c+=r/++o)));if(o>1)return f/(o-1)}function f(t,n){var e=c(t,n);return e?Math.sqrt(e):e}function s(t,n){var e,r,i,o=t.length,a=-1;if(null==n){for(;++a<o;)if(null!=(e=t[a])&&e>=e)for(r=i=e;++a<o;)null!=(e=t[a])&&(r>e&&(r=e),i<e&&(i=e))}else for(;++a<o;)if(null!=(e=n(t[a],a,t))&&e>=e)for(r=i=e;++a<o;)null!=(e=n(t[a],a,t))&&(r>e&&(r=e),i<e&&(i=e));return[r,i]}var l=Array.prototype,h=l.slice,d=l.map;function p(t){return function(){return t}}function v(t){return t}function g(t,n,e){t=+t,n=+n,e=(i=arguments.length)<2?(n=t,t=0,1):i<3?1:+e;for(var r=-1,i=0|Math.max(0,Math.ceil((n-t)/e)),o=new Array(i);++r<i;)o[r]=t+r*e;return o}var y=Math.sqrt(50),_=Math.sqrt(10),b=Math.sqrt(2);function m(t,n,e){var r,i,o,a,u=-1;if(e=+e,(t=+t)===(n=+n)&&e>0)return[t];if((r=n<t)&&(i=t,t=n,n=i),0===(a=x(t,n,e))||!isFinite(a))return[];if(a>0)for(t=Math.ceil(t/a),n=Math.floor(n/a),o=new Array(i=Math.ceil(n-t+1));++u<i;)o[u]=(t+u)*a;else for(t=Math.floor(t*a),n=Math.ceil(n*a),o=new Array(i=Math.ceil(t-n+1));++u<i;)o[u]=(t-u)/a;return r&&o.reverse(),o}function x(t,n,e){var r=(n-t)/Math.max(0,e),i=Math.floor(Math.log(r)/Math.LN10),o=r/Math.pow(10,i);return i>=0?(o>=y?10:o>=_?5:o>=b?2:1)*Math.pow(10,i):-Math.pow(10,-i)/(o>=y?10:o>=_?5:o>=b?2:1)}function w(t,n,e){var r=Math.abs(n-t)/Math.max(0,e),i=Math.pow(10,Math.floor(Math.log(r)/Math.LN10)),o=r/i;return o>=y?i*=10:o>=_?i*=5:o>=b&&(i*=2),n<t?-i:i}function M(t){return Math.ceil(Math.log(t.length)/Math.LN2)+1}function N(t,n,e){if(null==e&&(e=u),r=t.length){if((n=+n)<=0||r<2)return+e(t[0],0,t);if(n>=1)return+e(t[r-1],r-1,t);var r,i=(r-1)*n,o=Math.floor(i),a=+e(t[o],o,t);return a+(+e(t[o+1],o+1,t)-a)*(i-o)}}function A(t,n){var e,r,i=t.length,o=-1;if(null==n){for(;++o<i;)if(null!=(e=t[o])&&e>=e)for(r=e;++o<i;)null!=(e=t[o])&&e>r&&(r=e)}else for(;++o<i;)if(null!=(e=n(t[o],o,t))&&e>=e)for(r=e;++o<i;)null!=(e=n(t[o],o,t))&&e>r&&(r=e);return r}function T(t){for(var n,e,r,i=t.length,o=-1,a=0;++o<i;)a+=t[o].length;for(e=new Array(a);--i>=0;)for(n=(r=t[i]).length;--n>=0;)e[--a]=r[n];return e}function S(t,n){var e,r,i=t.length,o=-1;if(null==n){for(;++o<i;)if(null!=(e=t[o])&&e>=e)for(r=e;++o<i;)null!=(e=t[o])&&r>e&&(r=e)}else for(;++o<i;)if(null!=(e=n(t[o],o,t))&&e>=e)for(r=e;++o<i;)null!=(e=n(t[o],o,t))&&r>e&&(r=e);return r}function k(t){if(!(i=t.length))return[];for(var n=-1,e=S(t,E),r=new Array(e);++n<e;)for(var i,o=-1,a=r[n]=new Array(i);++o<i;)a[o]=t[o][n];return r}function E(t){return t.length}var C=Array.prototype.slice;function P(t){return t}var z=1,R=2,D=3,q=4,L=1e-6;function U(t){return"translate("+(t+.5)+",0)"}function O(t){return"translate(0,"+(t+.5)+")"}function B(){return!this.__axis}function Y(t,n){var e=[],r=null,i=null,o=6,a=6,u=3,c=t===z||t===q?-1:1,f=t===q||t===R?"x":"y",s=t===z||t===D?U:O;function l(l){var h=null==r?n.ticks?n.ticks.apply(n,e):n.domain():r,d=null==i?n.tickFormat?n.tickFormat.apply(n,e):P:i,p=Math.max(o,0)+u,v=n.range(),g=+v[0]+.5,y=+v[v.length-1]+.5,_=(n.bandwidth?function(t){var n=Math.max(0,t.bandwidth()-1)/2;return t.round()&&(n=Math.round(n)),function(e){return+t(e)+n}}:function(t){return function(n){return+t(n)}})(n.copy()),b=l.selection?l.selection():l,m=b.selectAll(".domain").data([null]),x=b.selectAll(".tick").data(h,n).order(),w=x.exit(),M=x.enter().append("g").attr("class","tick"),N=x.select("line"),A=x.select("text");m=m.merge(m.enter().insert("path",".tick").attr("class","domain").attr("stroke","currentColor")),x=x.merge(M),N=N.merge(M.append("line").attr("stroke","currentColor").attr(f+"2",c*o)),A=A.merge(M.append("text").attr("fill","currentColor").attr(f,c*p).attr("dy",t===z?"0em":t===D?"0.71em":"0.32em")),l!==b&&(m=m.transition(l),x=x.transition(l),N=N.transition(l),A=A.transition(l),w=w.transition(l).attr("opacity",L).attr("transform",function(t){return isFinite(t=_(t))?s(t):this.getAttribute("transform")}),M.attr("opacity",L).attr("transform",function(t){var n=this.parentNode.__axis;return s(n&&isFinite(n=n(t))?n:_(t))})),w.remove(),m.attr("d",t===q||t==R?a?"M"+c*a+","+g+"H0.5V"+y+"H"+c*a:"M0.5,"+g+"V"+y:a?"M"+g+","+c*a+"V0.5H"+y+"V"+c*a:"M"+g+",0.5H"+y),x.attr("opacity",1).attr("transform",function(t){return s(_(t))}),N.attr(f+"2",c*o),A.attr(f,c*p).text(d),b.filter(B).attr("fill","none").attr("font-size",10).attr("font-family","sans-serif").attr("text-anchor",t===R?"start":t===q?"end":"middle"),b.each(function(){this.__axis=_})}return l.scale=function(t){return arguments.length?(n=t,l):n},l.ticks=function(){return e=C.call(arguments),l},l.tickArguments=function(t){return arguments.length?(e=null==t?[]:C.call(t),l):e.slice()},l.tickValues=function(t){return arguments.length?(r=null==t?null:C.call(t),l):r&&r.slice()},l.tickFormat=function(t){return arguments.length?(i=t,l):i},l.tickSize=function(t){return arguments.length?(o=a=+t,l):o},l.tickSizeInner=function(t){return arguments.length?(o=+t,l):o},l.tickSizeOuter=function(t){return arguments.length?(a=+t,l):a},l.tickPadding=function(t){return arguments.length?(u=+t,l):u},l}var F={value:function(){}};function I(){for(var t,n=0,e=arguments.length,r={};n<e;++n){if(!(t=arguments[n]+"")||t in r)throw new Error("illegal type: "+t);r[t]=[]}return new H(r)}function H(t){this._=t}function j(t,n){return t.trim().split(/^|\s+/).map(function(t){var e="",r=t.indexOf(".");if(r>=0&&(e=t.slice(r+1),t=t.slice(0,r)),t&&!n.hasOwnProperty(t))throw new Error("unknown type: "+t);return{type:t,name:e}})}function X(t,n){for(var e,r=0,i=t.length;r<i;++r)if((e=t[r]).name===n)return e.value}function G(t,n,e){for(var r=0,i=t.length;r<i;++r)if(t[r].name===n){t[r]=F,t=t.slice(0,r).concat(t.slice(r+1));break}return null!=e&&t.push({name:n,value:e}),t}H.prototype=I.prototype={constructor:H,on:function(t,n){var e,r=this._,i=j(t+"",r),o=-1,a=i.length;if(!(arguments.length<2)){if(null!=n&&"function"!=typeof n)throw new Error("invalid callback: "+n);for(;++o<a;)if(e=(t=i[o]).type)r[e]=G(r[e],t.name,n);else if(null==n)for(e in r)r[e]=G(r[e],t.name,null);return this}for(;++o<a;)if((e=(t=i[o]).type)&&(e=X(r[e],t.name)))return e},copy:function(){var t={},n=this._;for(var e in n)t[e]=n[e].slice();return new H(t)},call:function(t,n){if((e=arguments.length-2)>0)for(var e,r,i=new Array(e),o=0;o<e;++o)i[o]=arguments[o+2];if(!this._.hasOwnProperty(t))throw new Error("unknown type: "+t);for(o=0,e=(r=this._[t]).length;o<e;++o)r[o].value.apply(n,i)},apply:function(t,n,e){if(!this._.hasOwnProperty(t))throw new Error("unknown type: "+t);for(var r=this._[t],i=0,o=r.length;i<o;++i)r[i].value.apply(n,e)}};var V="http://www.w3.org/1999/xhtml",$={svg:"http://www.w3.org/2000/svg",xhtml:V,xlink:"http://www.w3.org/1999/xlink",xml:"http://www.w3.org/XML/1998/namespace",xmlns:"http://www.w3.org/2000/xmlns/"};function W(t){var n=t+="",e=n.indexOf(":");return e>=0&&"xmlns"!==(n=t.slice(0,e))&&(t=t.slice(e+1)),$.hasOwnProperty(n)?{space:$[n],local:t}:t}function Z(t){var n=W(t);return(n.local?function(t){return function(){return this.ownerDocument.createElementNS(t.space,t.local)}}:function(t){return function(){var n=this.ownerDocument,e=this.namespaceURI;return e===V&&n.documentElement.namespaceURI===V?n.createElement(t):n.createElementNS(e,t)}})(n)}function Q(){}function K(t){return null==t?Q:function(){return this.querySelector(t)}}function J(){return[]}function tt(t){return null==t?J:function(){return this.querySelectorAll(t)}}function nt(t){return function(){return this.matches(t)}}function et(t){return new Array(t.length)}function rt(t,n){this.ownerDocument=t.ownerDocument,this.namespaceURI=t.namespaceURI,this._next=null,this._parent=t,this.__data__=n}rt.prototype={constructor:rt,appendChild:function(t){return this._parent.insertBefore(t,this._next)},insertBefore:function(t,n){return this._parent.insertBefore(t,n)},querySelector:function(t){return this._parent.querySelector(t)},querySelectorAll:function(t){return this._parent.querySelectorAll(t)}};var it="$";function ot(t,n,e,r,i,o){for(var a,u=0,c=n.length,f=o.length;u<f;++u)(a=n[u])?(a.__data__=o[u],r[u]=a):e[u]=new rt(t,o[u]);for(;u<c;++u)(a=n[u])&&(i[u]=a)}function at(t,n,e,r,i,o,a){var u,c,f,s={},l=n.length,h=o.length,d=new Array(l);for(u=0;u<l;++u)(c=n[u])&&(d[u]=f=it+a.call(c,c.__data__,u,n),f in s?i[u]=c:s[f]=c);for(u=0;u<h;++u)(c=s[f=it+a.call(t,o[u],u,o)])?(r[u]=c,c.__data__=o[u],s[f]=null):e[u]=new rt(t,o[u]);for(u=0;u<l;++u)(c=n[u])&&s[d[u]]===c&&(i[u]=c)}function ut(t,n){return t<n?-1:t>n?1:t>=n?0:NaN}function ct(t){return t.ownerDocument&&t.ownerDocument.defaultView||t.document&&t||t.defaultView}function ft(t,n){return t.style.getPropertyValue(n)||ct(t).getComputedStyle(t,null).getPropertyValue(n)}function st(t){return t.trim().split(/^|\s+/)}function lt(t){return t.classList||new ht(t)}function ht(t){this._node=t,this._names=st(t.getAttribute("class")||"")}function dt(t,n){for(var e=lt(t),r=-1,i=n.length;++r<i;)e.add(n[r])}function pt(t,n){for(var e=lt(t),r=-1,i=n.length;++r<i;)e.remove(n[r])}function vt(){this.textContent=""}function gt(){this.innerHTML=""}function yt(){this.nextSibling&&this.parentNode.appendChild(this)}function _t(){this.previousSibling&&this.parentNode.insertBefore(this,this.parentNode.firstChild)}function bt(){return null}function mt(){var t=this.parentNode;t&&t.removeChild(this)}function xt(){return this.parentNode.insertBefore(this.cloneNode(!1),this.nextSibling)}function wt(){return this.parentNode.insertBefore(this.cloneNode(!0),this.nextSibling)}ht.prototype={add:function(t){this._names.indexOf(t)<0&&(this._names.push(t),this._node.setAttribute("class",this._names.join(" ")))},remove:function(t){var n=this._names.indexOf(t);n>=0&&(this._names.splice(n,1),this._node.setAttribute("class",this._names.join(" ")))},contains:function(t){return this._names.indexOf(t)>=0}};var Mt={};(t.event=null,"undefined"!=typeof document)&&("onmouseenter"in document.documentElement||(Mt={mouseenter:"mouseover",mouseleave:"mouseout"}));function Nt(t,n,e){return t=At(t,n,e),function(n){var e=n.relatedTarget;e&&(e===this||8&e.compareDocumentPosition(this))||t.call(this,n)}}function At(n,e,r){return function(i){var o=t.event;t.event=i;try{n.call(this,this.__data__,e,r)}finally{t.event=o}}}function Tt(t){return function(){var n=this.__on;if(n){for(var e,r=0,i=-1,o=n.length;r<o;++r)e=n[r],t.type&&e.type!==t.type||e.name!==t.name?n[++i]=e:this.removeEventListener(e.type,e.listener,e.capture);++i?n.length=i:delete this.__on}}}function St(t,n,e){var r=Mt.hasOwnProperty(t.type)?Nt:At;return function(i,o,a){var u,c=this.__on,f=r(n,o,a);if(c)for(var s=0,l=c.length;s<l;++s)if((u=c[s]).type===t.type&&u.name===t.name)return this.removeEventListener(u.type,u.listener,u.capture),this.addEventListener(u.type,u.listener=f,u.capture=e),void(u.value=n);this.addEventListener(t.type,f,e),u={type:t.type,name:t.name,value:n,listener:f,capture:e},c?c.push(u):this.__on=[u]}}function kt(n,e,r,i){var o=t.event;n.sourceEvent=t.event,t.event=n;try{return e.apply(r,i)}finally{t.event=o}}function Et(t,n,e){var r=ct(t),i=r.CustomEvent;"function"==typeof i?i=new i(n,e):(i=r.document.createEvent("Event"),e?(i.initEvent(n,e.bubbles,e.cancelable),i.detail=e.detail):i.initEvent(n,!1,!1)),t.dispatchEvent(i)}var Ct=[null];function Pt(t,n){this._groups=t,this._parents=n}function zt(){return new Pt([[document.documentElement]],Ct)}function Rt(t){return"string"==typeof t?new Pt([[document.querySelector(t)]],[document.documentElement]):new Pt([[t]],Ct)}Pt.prototype=zt.prototype={constructor:Pt,select:function(t){"function"!=typeof t&&(t=K(t));for(var n=this._groups,e=n.length,r=new Array(e),i=0;i<e;++i)for(var o,a,u=n[i],c=u.length,f=r[i]=new Array(c),s=0;s<c;++s)(o=u[s])&&(a=t.call(o,o.__data__,s,u))&&("__data__"in o&&(a.__data__=o.__data__),f[s]=a);return new Pt(r,this._parents)},selectAll:function(t){"function"!=typeof t&&(t=tt(t));for(var n=this._groups,e=n.length,r=[],i=[],o=0;o<e;++o)for(var a,u=n[o],c=u.length,f=0;f<c;++f)(a=u[f])&&(r.push(t.call(a,a.__data__,f,u)),i.push(a));return new Pt(r,i)},filter:function(t){"function"!=typeof t&&(t=nt(t));for(var n=this._groups,e=n.length,r=new Array(e),i=0;i<e;++i)for(var o,a=n[i],u=a.length,c=r[i]=[],f=0;f<u;++f)(o=a[f])&&t.call(o,o.__data__,f,a)&&c.push(o);return new Pt(r,this._parents)},data:function(t,n){if(!t)return d=new Array(this.size()),f=-1,this.each(function(t){d[++f]=t}),d;var e=n?at:ot,r=this._parents,i=this._groups;"function"!=typeof t&&(t=function(t){return function(){return t}}(t));for(var o=i.length,a=new Array(o),u=new Array(o),c=new Array(o),f=0;f<o;++f){var s=r[f],l=i[f],h=l.length,d=t.call(s,s&&s.__data__,f,r),p=d.length,v=u[f]=new Array(p),g=a[f]=new Array(p);e(s,l,v,g,c[f]=new Array(h),d,n);for(var y,_,b=0,m=0;b<p;++b)if(y=v[b]){for(b>=m&&(m=b+1);!(_=g[m])&&++m<p;);y._next=_||null}}return(a=new Pt(a,r))._enter=u,a._exit=c,a},enter:function(){return new Pt(this._enter||this._groups.map(et),this._parents)},exit:function(){return new Pt(this._exit||this._groups.map(et),this._parents)},join:function(t,n,e){var r=this.enter(),i=this,o=this.exit();return r="function"==typeof t?t(r):r.append(t+""),null!=n&&(i=n(i)),null==e?o.remove():e(o),r&&i?r.merge(i).order():i},merge:function(t){for(var n=this._groups,e=t._groups,r=n.length,i=e.length,o=Math.min(r,i),a=new Array(r),u=0;u<o;++u)for(var c,f=n[u],s=e[u],l=f.length,h=a[u]=new Array(l),d=0;d<l;++d)(c=f[d]||s[d])&&(h[d]=c);for(;u<r;++u)a[u]=n[u];return new Pt(a,this._parents)},order:function(){for(var t=this._groups,n=-1,e=t.length;++n<e;)for(var r,i=t[n],o=i.length-1,a=i[o];--o>=0;)(r=i[o])&&(a&&4^r.compareDocumentPosition(a)&&a.parentNode.insertBefore(r,a),a=r);return this},sort:function(t){function n(n,e){return n&&e?t(n.__data__,e.__data__):!n-!e}t||(t=ut);for(var e=this._groups,r=e.length,i=new Array(r),o=0;o<r;++o){for(var a,u=e[o],c=u.length,f=i[o]=new Array(c),s=0;s<c;++s)(a=u[s])&&(f[s]=a);f.sort(n)}return new Pt(i,this._parents).order()},call:function(){var t=arguments[0];return arguments[0]=this,t.apply(null,arguments),this},nodes:function(){var t=new Array(this.size()),n=-1;return this.each(function(){t[++n]=this}),t},node:function(){for(var t=this._groups,n=0,e=t.length;n<e;++n)for(var r=t[n],i=0,o=r.length;i<o;++i){var a=r[i];if(a)return a}return null},size:function(){var t=0;return this.each(function(){++t}),t},empty:function(){return!this.node()},each:function(t){for(var n=this._groups,e=0,r=n.length;e<r;++e)for(var i,o=n[e],a=0,u=o.length;a<u;++a)(i=o[a])&&t.call(i,i.__data__,a,o);return this},attr:function(t,n){var e=W(t);if(arguments.length<2){var r=this.node();return e.local?r.getAttributeNS(e.space,e.local):r.getAttribute(e)}return this.each((null==n?e.local?function(t){return function(){this.removeAttributeNS(t.space,t.local)}}:function(t){return function(){this.removeAttribute(t)}}:"function"==typeof n?e.local?function(t,n){return function(){var e=n.apply(this,arguments);null==e?this.removeAttributeNS(t.space,t.local):this.setAttributeNS(t.space,t.local,e)}}:function(t,n){return function(){var e=n.apply(this,arguments);null==e?this.removeAttribute(t):this.setAttribute(t,e)}}:e.local?function(t,n){return function(){this.setAttributeNS(t.space,t.local,n)}}:function(t,n){return function(){this.setAttribute(t,n)}})(e,n))},style:function(t,n,e){return arguments.length>1?this.each((null==n?function(t){return function(){this.style.removeProperty(t)}}:"function"==typeof n?function(t,n,e){return function(){var r=n.apply(this,arguments);null==r?this.style.removeProperty(t):this.style.setProperty(t,r,e)}}:function(t,n,e){return function(){this.style.setProperty(t,n,e)}})(t,n,null==e?"":e)):ft(this.node(),t)},property:function(t,n){return arguments.length>1?this.each((null==n?function(t){return function(){delete this[t]}}:"function"==typeof n?function(t,n){return function(){var e=n.apply(this,arguments);null==e?delete this[t]:this[t]=e}}:function(t,n){return function(){this[t]=n}})(t,n)):this.node()[t]},classed:function(t,n){var e=st(t+"");if(arguments.length<2){for(var r=lt(this.node()),i=-1,o=e.length;++i<o;)if(!r.contains(e[i]))return!1;return!0}return this.each(("function"==typeof n?function(t,n){return function(){(n.apply(this,arguments)?dt:pt)(this,t)}}:n?function(t){return function(){dt(this,t)}}:function(t){return function(){pt(this,t)}})(e,n))},text:function(t){return arguments.length?this.each(null==t?vt:("function"==typeof t?function(t){return function(){var n=t.apply(this,arguments);this.textContent=null==n?"":n}}:function(t){return function(){this.textContent=t}})(t)):this.node().textContent},html:function(t){return arguments.length?this.each(null==t?gt:("function"==typeof t?function(t){return function(){var n=t.apply(this,arguments);this.innerHTML=null==n?"":n}}:function(t){return function(){this.innerHTML=t}})(t)):this.node().innerHTML},raise:function(){return this.each(yt)},lower:function(){return this.each(_t)},append:function(t){var n="function"==typeof t?t:Z(t);return this.select(function(){return this.appendChild(n.apply(this,arguments))})},insert:function(t,n){var e="function"==typeof t?t:Z(t),r=null==n?bt:"function"==typeof n?n:K(n);return this.select(function(){return this.insertBefore(e.apply(this,arguments),r.apply(this,arguments)||null)})},remove:function(){return this.each(mt)},clone:function(t){return this.select(t?wt:xt)},datum:function(t){return arguments.length?this.property("__data__",t):this.node().__data__},on:function(t,n,e){var r,i,o=function(t){return t.trim().split(/^|\s+/).map(function(t){var n="",e=t.indexOf(".");return e>=0&&(n=t.slice(e+1),t=t.slice(0,e)),{type:t,name:n}})}(t+""),a=o.length;if(!(arguments.length<2)){for(u=n?St:Tt,null==e&&(e=!1),r=0;r<a;++r)this.each(u(o[r],n,e));return this}var u=this.node().__on;if(u)for(var c,f=0,s=u.length;f<s;++f)for(r=0,c=u[f];r<a;++r)if((i=o[r]).type===c.type&&i.name===c.name)return c.value},dispatch:function(t,n){return this.each(("function"==typeof n?function(t,n){return function(){return Et(this,t,n.apply(this,arguments))}}:function(t,n){return function(){return Et(this,t,n)}})(t,n))}};var Dt=0;function qt(){return new Lt}function Lt(){this._="@"+(++Dt).toString(36)}function Ut(){for(var n,e=t.event;n=e.sourceEvent;)e=n;return e}function Ot(t,n){var e=t.ownerSVGElement||t;if(e.createSVGPoint){var r=e.createSVGPoint();return r.x=n.clientX,r.y=n.clientY,[(r=r.matrixTransform(t.getScreenCTM().inverse())).x,r.y]}var i=t.getBoundingClientRect();return[n.clientX-i.left-t.clientLeft,n.clientY-i.top-t.clientTop]}function Bt(t){var n=Ut();return n.changedTouches&&(n=n.changedTouches[0]),Ot(t,n)}function Yt(t,n,e){arguments.length<3&&(e=n,n=Ut().changedTouches);for(var r,i=0,o=n?n.length:0;i<o;++i)if((r=n[i]).identifier===e)return Ot(t,r);return null}function Ft(){t.event.stopImmediatePropagation()}function It(){t.event.preventDefault(),t.event.stopImmediatePropagation()}function Ht(t){var n=t.document.documentElement,e=Rt(t).on("dragstart.drag",It,!0);"onselectstart"in n?e.on("selectstart.drag",It,!0):(n.__noselect=n.style.MozUserSelect,n.style.MozUserSelect="none")}function jt(t,n){var e=t.document.documentElement,r=Rt(t).on("dragstart.drag",null);n&&(r.on("click.drag",It,!0),setTimeout(function(){r.on("click.drag",null)},0)),"onselectstart"in e?r.on("selectstart.drag",null):(e.style.MozUserSelect=e.__noselect,delete e.__noselect)}function Xt(t){return function(){return t}}function Gt(t,n,e,r,i,o,a,u,c,f){this.target=t,this.type=n,this.subject=e,this.identifier=r,this.active=i,this.x=o,this.y=a,this.dx=u,this.dy=c,this._=f}function Vt(){return!t.event.ctrlKey&&!t.event.button}function $t(){return this.parentNode}function Wt(n){return null==n?{x:t.event.x,y:t.event.y}:n}function Zt(){return navigator.maxTouchPoints||"ontouchstart"in this}function Qt(t,n,e){t.prototype=n.prototype=e,e.constructor=t}function Kt(t,n){var e=Object.create(t.prototype);for(var r in n)e[r]=n[r];return e}function Jt(){}Lt.prototype=qt.prototype={constructor:Lt,get:function(t){for(var n=this._;!(n in t);)if(!(t=t.parentNode))return;return t[n]},set:function(t,n){return t[this._]=n},remove:function(t){return this._ in t&&delete t[this._]},toString:function(){return this._}},Gt.prototype.on=function(){var t=this._.on.apply(this._,arguments);return t===this._?this:t};var tn="\\s*([+-]?\\d+)\\s*",nn="\\s*([+-]?\\d*\\.?\\d+(?:[eE][+-]?\\d+)?)\\s*",en="\\s*([+-]?\\d*\\.?\\d+(?:[eE][+-]?\\d+)?)%\\s*",rn=/^#([0-9a-f]{3})$/,on=/^#([0-9a-f]{6})$/,an=new RegExp("^rgb\\("+[tn,tn,tn]+"\\)$"),un=new RegExp("^rgb\\("+[en,en,en]+"\\)$"),cn=new RegExp("^rgba\\("+[tn,tn,tn,nn]+"\\)$"),fn=new RegExp("^rgba\\("+[en,en,en,nn]+"\\)$"),sn=new RegExp("^hsl\\("+[nn,en,en]+"\\)$"),ln=new RegExp("^hsla\\("+[nn,en,en,nn]+"\\)$"),hn={aliceblue:15792383,antiquewhite:16444375,aqua:65535,aquamarine:8388564,azure:15794175,beige:16119260,bisque:16770244,black:0,blanchedalmond:16772045,blue:255,blueviolet:9055202,brown:10824234,burlywood:14596231,cadetblue:6266528,chartreuse:8388352,chocolate:13789470,coral:16744272,cornflowerblue:6591981,cornsilk:16775388,crimson:14423100,cyan:65535,darkblue:139,darkcyan:35723,darkgoldenrod:12092939,darkgray:11119017,darkgreen:25600,darkgrey:11119017,darkkhaki:12433259,darkmagenta:9109643,darkolivegreen:5597999,darkorange:16747520,darkorchid:10040012,darkred:9109504,darksalmon:15308410,darkseagreen:9419919,darkslateblue:4734347,darkslategray:3100495,darkslategrey:3100495,darkturquoise:52945,darkviolet:9699539,deeppink:16716947,deepskyblue:49151,dimgray:6908265,dimgrey:6908265,dodgerblue:2003199,firebrick:11674146,floralwhite:16775920,forestgreen:2263842,fuchsia:16711935,gainsboro:14474460,ghostwhite:16316671,gold:16766720,goldenrod:14329120,gray:8421504,green:32768,greenyellow:11403055,grey:8421504,honeydew:15794160,hotpink:16738740,indianred:13458524,indigo:4915330,ivory:16777200,khaki:15787660,lavender:15132410,lavenderblush:16773365,lawngreen:8190976,lemonchiffon:16775885,lightblue:11393254,lightcoral:15761536,lightcyan:14745599,lightgoldenrodyellow:16448210,lightgray:13882323,lightgreen:9498256,lightgrey:13882323,lightpink:16758465,lightsalmon:16752762,lightseagreen:2142890,lightskyblue:8900346,lightslategray:7833753,lightslategrey:7833753,lightsteelblue:11584734,lightyellow:16777184,lime:65280,limegreen:3329330,linen:16445670,magenta:16711935,maroon:8388608,mediumaquamarine:6737322,mediumblue:205,mediumorchid:12211667,mediumpurple:9662683,mediumseagreen:3978097,mediumslateblue:8087790,mediumspringgreen:64154,mediumturquoise:4772300,mediumvioletred:13047173,midnightblue:1644912,mintcream:16121850,mistyrose:16770273,moccasin:16770229,navajowhite:16768685,navy:128,oldlace:16643558,olive:8421376,olivedrab:7048739,orange:16753920,orangered:16729344,orchid:14315734,palegoldenrod:15657130,palegreen:10025880,paleturquoise:11529966,palevioletred:14381203,papayawhip:16773077,peachpuff:16767673,peru:13468991,pink:16761035,plum:14524637,powderblue:11591910,purple:8388736,rebeccapurple:6697881,red:16711680,rosybrown:12357519,royalblue:4286945,saddlebrown:9127187,salmon:16416882,sandybrown:16032864,seagreen:3050327,seashell:16774638,sienna:10506797,silver:12632256,skyblue:8900331,slateblue:6970061,slategray:7372944,slategrey:7372944,snow:16775930,springgreen:65407,steelblue:4620980,tan:13808780,teal:32896,thistle:14204888,tomato:16737095,turquoise:4251856,violet:15631086,wheat:16113331,white:16777215,whitesmoke:16119285,yellow:16776960,yellowgreen:10145074};function dn(){return this.rgb().formatHex()}function pn(){return this.rgb().formatRgb()}function vn(t){var n;return t=(t+"").trim().toLowerCase(),(n=rn.exec(t))?new mn((n=parseInt(n[1],16))>>8&15|n>>4&240,n>>4&15|240&n,(15&n)<<4|15&n,1):(n=on.exec(t))?gn(parseInt(n[1],16)):(n=an.exec(t))?new mn(n[1],n[2],n[3],1):(n=un.exec(t))?new mn(255*n[1]/100,255*n[2]/100,255*n[3]/100,1):(n=cn.exec(t))?yn(n[1],n[2],n[3],n[4]):(n=fn.exec(t))?yn(255*n[1]/100,255*n[2]/100,255*n[3]/100,n[4]):(n=sn.exec(t))?Nn(n[1],n[2]/100,n[3]/100,1):(n=ln.exec(t))?Nn(n[1],n[2]/100,n[3]/100,n[4]):hn.hasOwnProperty(t)?gn(hn[t]):"transparent"===t?new mn(NaN,NaN,NaN,0):null}function gn(t){return new mn(t>>16&255,t>>8&255,255&t,1)}function yn(t,n,e,r){return r<=0&&(t=n=e=NaN),new mn(t,n,e,r)}function _n(t){return t instanceof Jt||(t=vn(t)),t?new mn((t=t.rgb()).r,t.g,t.b,t.opacity):new mn}function bn(t,n,e,r){return 1===arguments.length?_n(t):new mn(t,n,e,null==r?1:r)}function mn(t,n,e,r){this.r=+t,this.g=+n,this.b=+e,this.opacity=+r}function xn(){return"#"+Mn(this.r)+Mn(this.g)+Mn(this.b)}function wn(){var t=this.opacity;return(1===(t=isNaN(t)?1:Math.max(0,Math.min(1,t)))?"rgb(":"rgba(")+Math.max(0,Math.min(255,Math.round(this.r)||0))+", "+Math.max(0,Math.min(255,Math.round(this.g)||0))+", "+Math.max(0,Math.min(255,Math.round(this.b)||0))+(1===t?")":", "+t+")")}function Mn(t){return((t=Math.max(0,Math.min(255,Math.round(t)||0)))<16?"0":"")+t.toString(16)}function Nn(t,n,e,r){return r<=0?t=n=e=NaN:e<=0||e>=1?t=n=NaN:n<=0&&(t=NaN),new Sn(t,n,e,r)}function An(t){if(t instanceof Sn)return new Sn(t.h,t.s,t.l,t.opacity);if(t instanceof Jt||(t=vn(t)),!t)return new Sn;if(t instanceof Sn)return t;var n=(t=t.rgb()).r/255,e=t.g/255,r=t.b/255,i=Math.min(n,e,r),o=Math.max(n,e,r),a=NaN,u=o-i,c=(o+i)/2;return u?(a=n===o?(e-r)/u+6*(e<r):e===o?(r-n)/u+2:(n-e)/u+4,u/=c<.5?o+i:2-o-i,a*=60):u=c>0&&c<1?0:a,new Sn(a,u,c,t.opacity)}function Tn(t,n,e,r){return 1===arguments.length?An(t):new Sn(t,n,e,null==r?1:r)}function Sn(t,n,e,r){this.h=+t,this.s=+n,this.l=+e,this.opacity=+r}function kn(t,n,e){return 255*(t<60?n+(e-n)*t/60:t<180?e:t<240?n+(e-n)*(240-t)/60:n)}Qt(Jt,vn,{copy:function(t){return Object.assign(new this.constructor,this,t)},displayable:function(){return this.rgb().displayable()},hex:dn,formatHex:dn,formatHsl:function(){return An(this).formatHsl()},formatRgb:pn,toString:pn}),Qt(mn,bn,Kt(Jt,{brighter:function(t){return t=null==t?1/.7:Math.pow(1/.7,t),new mn(this.r*t,this.g*t,this.b*t,this.opacity)},darker:function(t){return t=null==t?.7:Math.pow(.7,t),new mn(this.r*t,this.g*t,this.b*t,this.opacity)},rgb:function(){return this},displayable:function(){return-.5<=this.r&&this.r<255.5&&-.5<=this.g&&this.g<255.5&&-.5<=this.b&&this.b<255.5&&0<=this.opacity&&this.opacity<=1},hex:xn,formatHex:xn,formatRgb:wn,toString:wn})),Qt(Sn,Tn,Kt(Jt,{brighter:function(t){return t=null==t?1/.7:Math.pow(1/.7,t),new Sn(this.h,this.s,this.l*t,this.opacity)},darker:function(t){return t=null==t?.7:Math.pow(.7,t),new Sn(this.h,this.s,this.l*t,this.opacity)},rgb:function(){var t=this.h%360+360*(this.h<0),n=isNaN(t)||isNaN(this.s)?0:this.s,e=this.l,r=e+(e<.5?e:1-e)*n,i=2*e-r;return new mn(kn(t>=240?t-240:t+120,i,r),kn(t,i,r),kn(t<120?t+240:t-120,i,r),this.opacity)},displayable:function(){return(0<=this.s&&this.s<=1||isNaN(this.s))&&0<=this.l&&this.l<=1&&0<=this.opacity&&this.opacity<=1},formatHsl:function(){var t=this.opacity;return(1===(t=isNaN(t)?1:Math.max(0,Math.min(1,t)))?"hsl(":"hsla(")+(this.h||0)+", "+100*(this.s||0)+"%, "+100*(this.l||0)+"%"+(1===t?")":", "+t+")")}}));var En=Math.PI/180,Cn=180/Math.PI,Pn=.96422,zn=1,Rn=.82521,Dn=4/29,qn=6/29,Ln=3*qn*qn,Un=qn*qn*qn;function On(t){if(t instanceof Yn)return new Yn(t.l,t.a,t.b,t.opacity);if(t instanceof Vn)return $n(t);t instanceof mn||(t=_n(t));var n,e,r=jn(t.r),i=jn(t.g),o=jn(t.b),a=Fn((.2225045*r+.7168786*i+.0606169*o)/zn);return r===i&&i===o?n=e=a:(n=Fn((.4360747*r+.3850649*i+.1430804*o)/Pn),e=Fn((.0139322*r+.0971045*i+.7141733*o)/Rn)),new Yn(116*a-16,500*(n-a),200*(a-e),t.opacity)}function Bn(t,n,e,r){return 1===arguments.length?On(t):new Yn(t,n,e,null==r?1:r)}function Yn(t,n,e,r){this.l=+t,this.a=+n,this.b=+e,this.opacity=+r}function Fn(t){return t>Un?Math.pow(t,1/3):t/Ln+Dn}function In(t){return t>qn?t*t*t:Ln*(t-Dn)}function Hn(t){return 255*(t<=.0031308?12.92*t:1.055*Math.pow(t,1/2.4)-.055)}function jn(t){return(t/=255)<=.04045?t/12.92:Math.pow((t+.055)/1.055,2.4)}function Xn(t){if(t instanceof Vn)return new Vn(t.h,t.c,t.l,t.opacity);if(t instanceof Yn||(t=On(t)),0===t.a&&0===t.b)return new Vn(NaN,0<t.l&&t.l<100?0:NaN,t.l,t.opacity);var n=Math.atan2(t.b,t.a)*Cn;return new Vn(n<0?n+360:n,Math.sqrt(t.a*t.a+t.b*t.b),t.l,t.opacity)}function Gn(t,n,e,r){return 1===arguments.length?Xn(t):new Vn(t,n,e,null==r?1:r)}function Vn(t,n,e,r){this.h=+t,this.c=+n,this.l=+e,this.opacity=+r}function $n(t){if(isNaN(t.h))return new Yn(t.l,0,0,t.opacity);var n=t.h*En;return new Yn(t.l,Math.cos(n)*t.c,Math.sin(n)*t.c,t.opacity)}Qt(Yn,Bn,Kt(Jt,{brighter:function(t){return new Yn(this.l+18*(null==t?1:t),this.a,this.b,this.opacity)},darker:function(t){return new Yn(this.l-18*(null==t?1:t),this.a,this.b,this.opacity)},rgb:function(){var t=(this.l+16)/116,n=isNaN(this.a)?t:t+this.a/500,e=isNaN(this.b)?t:t-this.b/200;return new mn(Hn(3.1338561*(n=Pn*In(n))-1.6168667*(t=zn*In(t))-.4906146*(e=Rn*In(e))),Hn(-.9787684*n+1.9161415*t+.033454*e),Hn(.0719453*n-.2289914*t+1.4052427*e),this.opacity)}})),Qt(Vn,Gn,Kt(Jt,{brighter:function(t){return new Vn(this.h,this.c,this.l+18*(null==t?1:t),this.opacity)},darker:function(t){return new Vn(this.h,this.c,this.l-18*(null==t?1:t),this.opacity)},rgb:function(){return $n(this).rgb()}}));var Wn=-.14861,Zn=1.78277,Qn=-.29227,Kn=-.90649,Jn=1.97294,te=Jn*Kn,ne=Jn*Zn,ee=Zn*Qn-Kn*Wn;function re(t,n,e,r){return 1===arguments.length?function(t){if(t instanceof ie)return new ie(t.h,t.s,t.l,t.opacity);t instanceof mn||(t=_n(t));var n=t.r/255,e=t.g/255,r=t.b/255,i=(ee*r+te*n-ne*e)/(ee+te-ne),o=r-i,a=(Jn*(e-i)-Qn*o)/Kn,u=Math.sqrt(a*a+o*o)/(Jn*i*(1-i)),c=u?Math.atan2(a,o)*Cn-120:NaN;return new ie(c<0?c+360:c,u,i,t.opacity)}(t):new ie(t,n,e,null==r?1:r)}function ie(t,n,e,r){this.h=+t,this.s=+n,this.l=+e,this.opacity=+r}function oe(t,n,e,r,i){var o=t*t,a=o*t;return((1-3*t+3*o-a)*n+(4-6*o+3*a)*e+(1+3*t+3*o-3*a)*r+a*i)/6}function ae(t){var n=t.length-1;return function(e){var r=e<=0?e=0:e>=1?(e=1,n-1):Math.floor(e*n),i=t[r],o=t[r+1],a=r>0?t[r-1]:2*i-o,u=r<n-1?t[r+2]:2*o-i;return oe((e-r/n)*n,a,i,o,u)}}function ue(t){var n=t.length;return function(e){var r=Math.floor(((e%=1)<0?++e:e)*n),i=t[(r+n-1)%n],o=t[r%n],a=t[(r+1)%n],u=t[(r+2)%n];return oe((e-r/n)*n,i,o,a,u)}}function ce(t){return function(){return t}}function fe(t,n){return function(e){return t+e*n}}function se(t,n){var e=n-t;return e?fe(t,e>180||e<-180?e-360*Math.round(e/360):e):ce(isNaN(t)?n:t)}function le(t){return 1==(t=+t)?he:function(n,e){return e-n?function(t,n,e){return t=Math.pow(t,e),n=Math.pow(n,e)-t,e=1/e,function(r){return Math.pow(t+r*n,e)}}(n,e,t):ce(isNaN(n)?e:n)}}function he(t,n){var e=n-t;return e?fe(t,e):ce(isNaN(t)?n:t)}Qt(ie,re,Kt(Jt,{brighter:function(t){return t=null==t?1/.7:Math.pow(1/.7,t),new ie(this.h,this.s,this.l*t,this.opacity)},darker:function(t){return t=null==t?.7:Math.pow(.7,t),new ie(this.h,this.s,this.l*t,this.opacity)},rgb:function(){var t=isNaN(this.h)?0:(this.h+120)*En,n=+this.l,e=isNaN(this.s)?0:this.s*n*(1-n),r=Math.cos(t),i=Math.sin(t);return new mn(255*(n+e*(Wn*r+Zn*i)),255*(n+e*(Qn*r+Kn*i)),255*(n+e*(Jn*r)),this.opacity)}}));var de=function t(n){var e=le(n);function r(t,n){var r=e((t=bn(t)).r,(n=bn(n)).r),i=e(t.g,n.g),o=e(t.b,n.b),a=he(t.opacity,n.opacity);return function(n){return t.r=r(n),t.g=i(n),t.b=o(n),t.opacity=a(n),t+""}}return r.gamma=t,r}(1);function pe(t){return function(n){var e,r,i=n.length,o=new Array(i),a=new Array(i),u=new Array(i);for(e=0;e<i;++e)r=bn(n[e]),o[e]=r.r||0,a[e]=r.g||0,u[e]=r.b||0;return o=t(o),a=t(a),u=t(u),r.opacity=1,function(t){return r.r=o(t),r.g=a(t),r.b=u(t),r+""}}}var ve=pe(ae),ge=pe(ue);function ye(t,n){var e,r=n?n.length:0,i=t?Math.min(r,t.length):0,o=new Array(i),a=new Array(r);for(e=0;e<i;++e)o[e]=Ne(t[e],n[e]);for(;e<r;++e)a[e]=n[e];return function(t){for(e=0;e<i;++e)a[e]=o[e](t);return a}}function _e(t,n){var e=new Date;return n-=t=+t,function(r){return e.setTime(t+n*r),e}}function be(t,n){return n-=t=+t,function(e){return t+n*e}}function me(t,n){var e,r={},i={};for(e in null!==t&&"object"==typeof t||(t={}),null!==n&&"object"==typeof n||(n={}),n)e in t?r[e]=Ne(t[e],n[e]):i[e]=n[e];return function(t){for(e in r)i[e]=r[e](t);return i}}var xe=/[-+]?(?:\d+\.?\d*|\.?\d+)(?:[eE][-+]?\d+)?/g,we=new RegExp(xe.source,"g");function Me(t,n){var e,r,i,o=xe.lastIndex=we.lastIndex=0,a=-1,u=[],c=[];for(t+="",n+="";(e=xe.exec(t))&&(r=we.exec(n));)(i=r.index)>o&&(i=n.slice(o,i),u[a]?u[a]+=i:u[++a]=i),(e=e[0])===(r=r[0])?u[a]?u[a]+=r:u[++a]=r:(u[++a]=null,c.push({i:a,x:be(e,r)})),o=we.lastIndex;return o<n.length&&(i=n.slice(o),u[a]?u[a]+=i:u[++a]=i),u.length<2?c[0]?function(t){return function(n){return t(n)+""}}(c[0].x):function(t){return function(){return t}}(n):(n=c.length,function(t){for(var e,r=0;r<n;++r)u[(e=c[r]).i]=e.x(t);return u.join("")})}function Ne(t,n){var e,r=typeof n;return null==n||"boolean"===r?ce(n):("number"===r?be:"string"===r?(e=vn(n))?(n=e,de):Me:n instanceof vn?de:n instanceof Date?_e:Array.isArray(n)?ye:"function"!=typeof n.valueOf&&"function"!=typeof n.toString||isNaN(n)?me:be)(t,n)}function Ae(t,n){return n-=t=+t,function(e){return Math.round(t+n*e)}}var Te,Se,ke,Ee,Ce=180/Math.PI,Pe={translateX:0,translateY:0,rotate:0,skewX:0,scaleX:1,scaleY:1};function ze(t,n,e,r,i,o){var a,u,c;return(a=Math.sqrt(t*t+n*n))&&(t/=a,n/=a),(c=t*e+n*r)&&(e-=t*c,r-=n*c),(u=Math.sqrt(e*e+r*r))&&(e/=u,r/=u,c/=u),t*r<n*e&&(t=-t,n=-n,c=-c,a=-a),{translateX:i,translateY:o,rotate:Math.atan2(n,t)*Ce,skewX:Math.atan(c)*Ce,scaleX:a,scaleY:u}}function Re(t,n,e,r){function i(t){return t.length?t.pop()+" ":""}return function(o,a){var u=[],c=[];return o=t(o),a=t(a),function(t,r,i,o,a,u){if(t!==i||r!==o){var c=a.push("translate(",null,n,null,e);u.push({i:c-4,x:be(t,i)},{i:c-2,x:be(r,o)})}else(i||o)&&a.push("translate("+i+n+o+e)}(o.translateX,o.translateY,a.translateX,a.translateY,u,c),function(t,n,e,o){t!==n?(t-n>180?n+=360:n-t>180&&(t+=360),o.push({i:e.push(i(e)+"rotate(",null,r)-2,x:be(t,n)})):n&&e.push(i(e)+"rotate("+n+r)}(o.rotate,a.rotate,u,c),function(t,n,e,o){t!==n?o.push({i:e.push(i(e)+"skewX(",null,r)-2,x:be(t,n)}):n&&e.push(i(e)+"skewX("+n+r)}(o.skewX,a.skewX,u,c),function(t,n,e,r,o,a){if(t!==e||n!==r){var u=o.push(i(o)+"scale(",null,",",null,")");a.push({i:u-4,x:be(t,e)},{i:u-2,x:be(n,r)})}else 1===e&&1===r||o.push(i(o)+"scale("+e+","+r+")")}(o.scaleX,o.scaleY,a.scaleX,a.scaleY,u,c),o=a=null,function(t){for(var n,e=-1,r=c.length;++e<r;)u[(n=c[e]).i]=n.x(t);return u.join("")}}}var De=Re(function(t){return"none"===t?Pe:(Te||(Te=document.createElement("DIV"),Se=document.documentElement,ke=document.defaultView),Te.style.transform=t,t=ke.getComputedStyle(Se.appendChild(Te),null).getPropertyValue("transform"),Se.removeChild(Te),ze(+(t=t.slice(7,-1).split(","))[0],+t[1],+t[2],+t[3],+t[4],+t[5]))},"px, ","px)","deg)"),qe=Re(function(t){return null==t?Pe:(Ee||(Ee=document.createElementNS("http://www.w3.org/2000/svg","g")),Ee.setAttribute("transform",t),(t=Ee.transform.baseVal.consolidate())?ze((t=t.matrix).a,t.b,t.c,t.d,t.e,t.f):Pe)},", ",")",")"),Le=Math.SQRT2,Ue=2,Oe=4,Be=1e-12;function Ye(t){return((t=Math.exp(t))+1/t)/2}function Fe(t,n){var e,r,i=t[0],o=t[1],a=t[2],u=n[0],c=n[1],f=n[2],s=u-i,l=c-o,h=s*s+l*l;if(h<Be)r=Math.log(f/a)/Le,e=function(t){return[i+t*s,o+t*l,a*Math.exp(Le*t*r)]};else{var d=Math.sqrt(h),p=(f*f-a*a+Oe*h)/(2*a*Ue*d),v=(f*f-a*a-Oe*h)/(2*f*Ue*d),g=Math.log(Math.sqrt(p*p+1)-p),y=Math.log(Math.sqrt(v*v+1)-v);r=(y-g)/Le,e=function(t){var n=t*r,e=Ye(g),u=a/(Ue*d)*(e*function(t){return((t=Math.exp(2*t))-1)/(t+1)}(Le*n+g)-function(t){return((t=Math.exp(t))-1/t)/2}(g));return[i+u*s,o+u*l,a*e/Ye(Le*n+g)]}}return e.duration=1e3*r,e}function Ie(t){return function(n,e){var r=t((n=Tn(n)).h,(e=Tn(e)).h),i=he(n.s,e.s),o=he(n.l,e.l),a=he(n.opacity,e.opacity);return function(t){return n.h=r(t),n.s=i(t),n.l=o(t),n.opacity=a(t),n+""}}}var He=Ie(se),je=Ie(he);function Xe(t){return function(n,e){var r=t((n=Gn(n)).h,(e=Gn(e)).h),i=he(n.c,e.c),o=he(n.l,e.l),a=he(n.opacity,e.opacity);return function(t){return n.h=r(t),n.c=i(t),n.l=o(t),n.opacity=a(t),n+""}}}var Ge=Xe(se),Ve=Xe(he);function $e(t){return function n(e){function r(n,r){var i=t((n=re(n)).h,(r=re(r)).h),o=he(n.s,r.s),a=he(n.l,r.l),u=he(n.opacity,r.opacity);return function(t){return n.h=i(t),n.s=o(t),n.l=a(Math.pow(t,e)),n.opacity=u(t),n+""}}return e=+e,r.gamma=n,r}(1)}var We=$e(se),Ze=$e(he);var Qe,Ke,Je=0,tr=0,nr=0,er=1e3,rr=0,ir=0,or=0,ar="object"==typeof performance&&performance.now?performance:Date,ur="object"==typeof window&&window.requestAnimationFrame?window.requestAnimationFrame.bind(window):function(t){setTimeout(t,17)};function cr(){return ir||(ur(fr),ir=ar.now()+or)}function fr(){ir=0}function sr(){this._call=this._time=this._next=null}function lr(t,n,e){var r=new sr;return r.restart(t,n,e),r}function hr(){cr(),++Je;for(var t,n=Qe;n;)(t=ir-n._time)>=0&&n._call.call(null,t),n=n._next;--Je}function dr(){ir=(rr=ar.now())+or,Je=tr=0;try{hr()}finally{Je=0,function(){var t,n,e=Qe,r=1/0;for(;e;)e._call?(r>e._time&&(r=e._time),t=e,e=e._next):(n=e._next,e._next=null,e=t?t._next=n:Qe=n);Ke=t,vr(r)}(),ir=0}}function pr(){var t=ar.now(),n=t-rr;n>er&&(or-=n,rr=t)}function vr(t){Je||(tr&&(tr=clearTimeout(tr)),t-ir>24?(t<1/0&&(tr=setTimeout(dr,t-ar.now()-or)),nr&&(nr=clearInterval(nr))):(nr||(rr=ar.now(),nr=setInterval(pr,er)),Je=1,ur(dr)))}function gr(t,n,e){var r=new sr;return n=null==n?0:+n,r.restart(function(e){r.stop(),t(e+n)},n,e),r}sr.prototype=lr.prototype={constructor:sr,restart:function(t,n,e){if("function"!=typeof t)throw new TypeError("callback is not a function");e=(null==e?cr():+e)+(null==n?0:+n),this._next||Ke===this||(Ke?Ke._next=this:Qe=this,Ke=this),this._call=t,this._time=e,vr()},stop:function(){this._call&&(this._call=null,this._time=1/0,vr())}};var yr=I("start","end","cancel","interrupt"),_r=[],br=0,mr=1,xr=2,wr=3,Mr=4,Nr=5,Ar=6;function Tr(t,n,e,r,i,o){var a=t.__transition;if(a){if(e in a)return}else t.__transition={};!function(t,n,e){var r,i=t.__transition;function o(c){var f,s,l,h;if(e.state!==mr)return u();for(f in i)if((h=i[f]).name===e.name){if(h.state===wr)return gr(o);h.state===Mr?(h.state=Ar,h.timer.stop(),h.on.call("interrupt",t,t.__data__,h.index,h.group),delete i[f]):+f<n&&(h.state=Ar,h.timer.stop(),h.on.call("cancel",t,t.__data__,h.index,h.group),delete i[f])}if(gr(function(){e.state===wr&&(e.state=Mr,e.timer.restart(a,e.delay,e.time),a(c))}),e.state=xr,e.on.call("start",t,t.__data__,e.index,e.group),e.state===xr){for(e.state=wr,r=new Array(l=e.tween.length),f=0,s=-1;f<l;++f)(h=e.tween[f].value.call(t,t.__data__,e.index,e.group))&&(r[++s]=h);r.length=s+1}}function a(n){for(var i=n<e.duration?e.ease.call(null,n/e.duration):(e.timer.restart(u),e.state=Nr,1),o=-1,a=r.length;++o<a;)r[o].call(t,i);e.state===Nr&&(e.on.call("end",t,t.__data__,e.index,e.group),u())}function u(){for(var r in e.state=Ar,e.timer.stop(),delete i[n],i)return;delete t.__transition}i[n]=e,e.timer=lr(function(t){e.state=mr,e.timer.restart(o,e.delay,e.time),e.delay<=t&&o(t-e.delay)},0,e.time)}(t,e,{name:n,index:r,group:i,on:yr,tween:_r,time:o.time,delay:o.delay,duration:o.duration,ease:o.ease,timer:null,state:br})}function Sr(t,n){var e=Er(t,n);if(e.state>br)throw new Error("too late; already scheduled");return e}function kr(t,n){var e=Er(t,n);if(e.state>wr)throw new Error("too late; already running");return e}function Er(t,n){var e=t.__transition;if(!e||!(e=e[n]))throw new Error("transition not found");return e}function Cr(t,n){var e,r,i,o=t.__transition,a=!0;if(o){for(i in n=null==n?null:n+"",o)(e=o[i]).name===n?(r=e.state>xr&&e.state<Nr,e.state=Ar,e.timer.stop(),e.on.call(r?"interrupt":"cancel",t,t.__data__,e.index,e.group),delete o[i]):a=!1;a&&delete t.__transition}}function Pr(t,n,e){var r=t._id;return t.each(function(){var t=kr(this,r);(t.value||(t.value={}))[n]=e.apply(this,arguments)}),function(t){return Er(t,r).value[n]}}function zr(t,n){var e;return("number"==typeof n?be:n instanceof vn?de:(e=vn(n))?(n=e,de):Me)(t,n)}var Rr=zt.prototype.constructor;function Dr(t){return function(){this.style.removeProperty(t)}}var qr=0;function Lr(t,n,e,r){this._groups=t,this._parents=n,this._name=e,this._id=r}function Ur(t){return zt().transition(t)}function Or(){return++qr}var Br=zt.prototype;function Yr(t){return((t*=2)<=1?t*t:--t*(2-t)+1)/2}function Fr(t){return((t*=2)<=1?t*t*t:(t-=2)*t*t+2)/2}Lr.prototype=Ur.prototype={constructor:Lr,select:function(t){var n=this._name,e=this._id;"function"!=typeof t&&(t=K(t));for(var r=this._groups,i=r.length,o=new Array(i),a=0;a<i;++a)for(var u,c,f=r[a],s=f.length,l=o[a]=new Array(s),h=0;h<s;++h)(u=f[h])&&(c=t.call(u,u.__data__,h,f))&&("__data__"in u&&(c.__data__=u.__data__),l[h]=c,Tr(l[h],n,e,h,l,Er(u,e)));return new Lr(o,this._parents,n,e)},selectAll:function(t){var n=this._name,e=this._id;"function"!=typeof t&&(t=tt(t));for(var r=this._groups,i=r.length,o=[],a=[],u=0;u<i;++u)for(var c,f=r[u],s=f.length,l=0;l<s;++l)if(c=f[l]){for(var h,d=t.call(c,c.__data__,l,f),p=Er(c,e),v=0,g=d.length;v<g;++v)(h=d[v])&&Tr(h,n,e,v,d,p);o.push(d),a.push(c)}return new Lr(o,a,n,e)},filter:function(t){"function"!=typeof t&&(t=nt(t));for(var n=this._groups,e=n.length,r=new Array(e),i=0;i<e;++i)for(var o,a=n[i],u=a.length,c=r[i]=[],f=0;f<u;++f)(o=a[f])&&t.call(o,o.__data__,f,a)&&c.push(o);return new Lr(r,this._parents,this._name,this._id)},merge:function(t){if(t._id!==this._id)throw new Error;for(var n=this._groups,e=t._groups,r=n.length,i=e.length,o=Math.min(r,i),a=new Array(r),u=0;u<o;++u)for(var c,f=n[u],s=e[u],l=f.length,h=a[u]=new Array(l),d=0;d<l;++d)(c=f[d]||s[d])&&(h[d]=c);for(;u<r;++u)a[u]=n[u];return new Lr(a,this._parents,this._name,this._id)},selection:function(){return new Rr(this._groups,this._parents)},transition:function(){for(var t=this._name,n=this._id,e=Or(),r=this._groups,i=r.length,o=0;o<i;++o)for(var a,u=r[o],c=u.length,f=0;f<c;++f)if(a=u[f]){var s=Er(a,n);Tr(a,t,e,f,u,{time:s.time+s.delay+s.duration,delay:0,duration:s.duration,ease:s.ease})}return new Lr(r,this._parents,t,e)},call:Br.call,nodes:Br.nodes,node:Br.node,size:Br.size,empty:Br.empty,each:Br.each,on:function(t,n){var e=this._id;return arguments.length<2?Er(this.node(),e).on.on(t):this.each(function(t,n,e){var r,i,o=function(t){return(t+"").trim().split(/^|\s+/).every(function(t){var n=t.indexOf(".");return n>=0&&(t=t.slice(0,n)),!t||"start"===t})}(n)?Sr:kr;return function(){var a=o(this,t),u=a.on;u!==r&&(i=(r=u).copy()).on(n,e),a.on=i}}(e,t,n))},attr:function(t,n){var e=W(t),r="transform"===e?qe:zr;return this.attrTween(t,"function"==typeof n?(e.local?function(t,n,e){var r,i,o;return function(){var a,u,c=e(this);if(null!=c)return(a=this.getAttributeNS(t.space,t.local))===(u=c+"")?null:a===r&&u===i?o:(i=u,o=n(r=a,c));this.removeAttributeNS(t.space,t.local)}}:function(t,n,e){var r,i,o;return function(){var a,u,c=e(this);if(null!=c)return(a=this.getAttribute(t))===(u=c+"")?null:a===r&&u===i?o:(i=u,o=n(r=a,c));this.removeAttribute(t)}})(e,r,Pr(this,"attr."+t,n)):null==n?(e.local?function(t){return function(){this.removeAttributeNS(t.space,t.local)}}:function(t){return function(){this.removeAttribute(t)}})(e):(e.local?function(t,n,e){var r,i,o=e+"";return function(){var a=this.getAttributeNS(t.space,t.local);return a===o?null:a===r?i:i=n(r=a,e)}}:function(t,n,e){var r,i,o=e+"";return function(){var a=this.getAttribute(t);return a===o?null:a===r?i:i=n(r=a,e)}})(e,r,n))},attrTween:function(t,n){var e="attr."+t;if(arguments.length<2)return(e=this.tween(e))&&e._value;if(null==n)return this.tween(e,null);if("function"!=typeof n)throw new Error;var r=W(t);return this.tween(e,(r.local?function(t,n){var e,r;function i(){var i=n.apply(this,arguments);return i!==r&&(e=(r=i)&&function(t,n){return function(e){this.setAttributeNS(t.space,t.local,n(e))}}(t,i)),e}return i._value=n,i}:function(t,n){var e,r;function i(){var i=n.apply(this,arguments);return i!==r&&(e=(r=i)&&function(t,n){return function(e){this.setAttribute(t,n(e))}}(t,i)),e}return i._value=n,i})(r,n))},style:function(t,n,e){var r="transform"==(t+="")?De:zr;return null==n?this.styleTween(t,function(t,n){var e,r,i;return function(){var o=ft(this,t),a=(this.style.removeProperty(t),ft(this,t));return o===a?null:o===e&&a===r?i:i=n(e=o,r=a)}}(t,r)).on("end.style."+t,Dr(t)):"function"==typeof n?this.styleTween(t,function(t,n,e){var r,i,o;return function(){var a=ft(this,t),u=e(this),c=u+"";return null==u&&(this.style.removeProperty(t),c=u=ft(this,t)),a===c?null:a===r&&c===i?o:(i=c,o=n(r=a,u))}}(t,r,Pr(this,"style."+t,n))).each(function(t,n){var e,r,i,o,a="style."+n,u="end."+a;return function(){var c=kr(this,t),f=c.on,s=null==c.value[a]?o||(o=Dr(n)):void 0;f===e&&i===s||(r=(e=f).copy()).on(u,i=s),c.on=r}}(this._id,t)):this.styleTween(t,function(t,n,e){var r,i,o=e+"";return function(){var a=ft(this,t);return a===o?null:a===r?i:i=n(r=a,e)}}(t,r,n),e).on("end.style."+t,null)},styleTween:function(t,n,e){var r="style."+(t+="");if(arguments.length<2)return(r=this.tween(r))&&r._value;if(null==n)return this.tween(r,null);if("function"!=typeof n)throw new Error;return this.tween(r,function(t,n,e){var r,i;function o(){var o=n.apply(this,arguments);return o!==i&&(r=(i=o)&&function(t,n,e){return function(r){this.style.setProperty(t,n(r),e)}}(t,o,e)),r}return o._value=n,o}(t,n,null==e?"":e))},text:function(t){return this.tween("text","function"==typeof t?function(t){return function(){var n=t(this);this.textContent=null==n?"":n}}(Pr(this,"text",t)):function(t){return function(){this.textContent=t}}(null==t?"":t+""))},remove:function(){return this.on("end.remove",function(t){return function(){var n=this.parentNode;for(var e in this.__transition)if(+e!==t)return;n&&n.removeChild(this)}}(this._id))},tween:function(t,n){var e=this._id;if(t+="",arguments.length<2){for(var r,i=Er(this.node(),e).tween,o=0,a=i.length;o<a;++o)if((r=i[o]).name===t)return r.value;return null}return this.each((null==n?function(t,n){var e,r;return function(){var i=kr(this,t),o=i.tween;if(o!==e)for(var a=0,u=(r=e=o).length;a<u;++a)if(r[a].name===n){(r=r.slice()).splice(a,1);break}i.tween=r}}:function(t,n,e){var r,i;if("function"!=typeof e)throw new Error;return function(){var o=kr(this,t),a=o.tween;if(a!==r){i=(r=a).slice();for(var u={name:n,value:e},c=0,f=i.length;c<f;++c)if(i[c].name===n){i[c]=u;break}c===f&&i.push(u)}o.tween=i}})(e,t,n))},delay:function(t){var n=this._id;return arguments.length?this.each(("function"==typeof t?function(t,n){return function(){Sr(this,t).delay=+n.apply(this,arguments)}}:function(t,n){return n=+n,function(){Sr(this,t).delay=n}})(n,t)):Er(this.node(),n).delay},duration:function(t){var n=this._id;return arguments.length?this.each(("function"==typeof t?function(t,n){return function(){kr(this,t).duration=+n.apply(this,arguments)}}:function(t,n){return n=+n,function(){kr(this,t).duration=n}})(n,t)):Er(this.node(),n).duration},ease:function(t){var n=this._id;return arguments.length?this.each(function(t,n){if("function"!=typeof n)throw new Error;return function(){kr(this,t).ease=n}}(n,t)):Er(this.node(),n).ease},end:function(){var t,n,e=this,r=e._id,i=e.size();return new Promise(function(o,a){var u={value:a},c={value:function(){0==--i&&o()}};e.each(function(){var e=kr(this,r),i=e.on;i!==t&&((n=(t=i).copy())._.cancel.push(u),n._.interrupt.push(u),n._.end.push(c)),e.on=n})})}};var Ir=function t(n){function e(t){return Math.pow(t,n)}return n=+n,e.exponent=t,e}(3),Hr=function t(n){function e(t){return 1-Math.pow(1-t,n)}return n=+n,e.exponent=t,e}(3),jr=function t(n){function e(t){return((t*=2)<=1?Math.pow(t,n):2-Math.pow(2-t,n))/2}return n=+n,e.exponent=t,e}(3),Xr=Math.PI,Gr=Xr/2;function Vr(t){return(1-Math.cos(Xr*t))/2}function $r(t){return((t*=2)<=1?Math.pow(2,10*t-10):2-Math.pow(2,10-10*t))/2}function Wr(t){return((t*=2)<=1?1-Math.sqrt(1-t*t):Math.sqrt(1-(t-=2)*t)+1)/2}var Zr=4/11,Qr=6/11,Kr=8/11,Jr=.75,ti=9/11,ni=10/11,ei=.9375,ri=21/22,ii=63/64,oi=1/Zr/Zr;function ai(t){return(t=+t)<Zr?oi*t*t:t<Kr?oi*(t-=Qr)*t+Jr:t<ni?oi*(t-=ti)*t+ei:oi*(t-=ri)*t+ii}var ui=function t(n){function e(t){return t*t*((n+1)*t-n)}return n=+n,e.overshoot=t,e}(1.70158),ci=function t(n){function e(t){return--t*t*((n+1)*t+n)+1}return n=+n,e.overshoot=t,e}(1.70158),fi=function t(n){function e(t){return((t*=2)<1?t*t*((n+1)*t-n):(t-=2)*t*((n+1)*t+n)+2)/2}return n=+n,e.overshoot=t,e}(1.70158),si=2*Math.PI,li=function t(n,e){var r=Math.asin(1/(n=Math.max(1,n)))*(e/=si);function i(t){return n*Math.pow(2,10*--t)*Math.sin((r-t)/e)}return i.amplitude=function(n){return t(n,e*si)},i.period=function(e){return t(n,e)},i}(1,.3),hi=function t(n,e){var r=Math.asin(1/(n=Math.max(1,n)))*(e/=si);function i(t){return 1-n*Math.pow(2,-10*(t=+t))*Math.sin((t+r)/e)}return i.amplitude=function(n){return t(n,e*si)},i.period=function(e){return t(n,e)},i}(1,.3),di=function t(n,e){var r=Math.asin(1/(n=Math.max(1,n)))*(e/=si);function i(t){return((t=2*t-1)<0?n*Math.pow(2,10*t)*Math.sin((r-t)/e):2-n*Math.pow(2,-10*t)*Math.sin((r+t)/e))/2}return i.amplitude=function(n){return t(n,e*si)},i.period=function(e){return t(n,e)},i}(1,.3),pi={time:null,delay:0,duration:250,ease:Fr};function vi(t,n){for(var e;!(e=t.__transition)||!(e=e[n]);)if(!(t=t.parentNode))return pi.time=cr(),pi;return e}zt.prototype.interrupt=function(t){return this.each(function(){Cr(this,t)})},zt.prototype.transition=function(t){var n,e;t instanceof Lr?(n=t._id,t=t._name):(n=Or(),(e=pi).time=cr(),t=null==t?null:t+"");for(var r=this._groups,i=r.length,o=0;o<i;++o)for(var a,u=r[o],c=u.length,f=0;f<c;++f)(a=u[f])&&Tr(a,t,n,f,u,e||vi(a,n));return new Lr(r,this._parents,t,n)};var gi=[null];function yi(t){return function(){return t}}function _i(t,n,e){this.target=t,this.type=n,this.selection=e}function bi(){t.event.stopImmediatePropagation()}function mi(){t.event.preventDefault(),t.event.stopImmediatePropagation()}var xi={name:"drag"},wi={name:"space"},Mi={name:"handle"},Ni={name:"center"};function Ai(t){return[+t[0],+t[1]]}function Ti(t){return[Ai(t[0]),Ai(t[1])]}var Si={name:"x",handles:["w","e"].map(qi),input:function(t,n){return null==t?null:[[+t[0],n[0][1]],[+t[1],n[1][1]]]},output:function(t){return t&&[t[0][0],t[1][0]]}},ki={name:"y",handles:["n","s"].map(qi),input:function(t,n){return null==t?null:[[n[0][0],+t[0]],[n[1][0],+t[1]]]},output:function(t){return t&&[t[0][1],t[1][1]]}},Ei={name:"xy",handles:["n","w","e","s","nw","ne","sw","se"].map(qi),input:function(t){return null==t?null:Ti(t)},output:function(t){return t}},Ci={overlay:"crosshair",selection:"move",n:"ns-resize",e:"ew-resize",s:"ns-resize",w:"ew-resize",nw:"nwse-resize",ne:"nesw-resize",se:"nwse-resize",sw:"nesw-resize"},Pi={e:"w",w:"e",nw:"ne",ne:"nw",se:"sw",sw:"se"},zi={n:"s",s:"n",nw:"sw",ne:"se",se:"ne",sw:"nw"},Ri={overlay:1,selection:1,n:null,e:1,s:null,w:-1,nw:-1,ne:1,se:1,sw:-1},Di={overlay:1,selection:1,n:-1,e:null,s:1,w:null,nw:-1,ne:-1,se:1,sw:1};function qi(t){return{type:t}}function Li(){return!t.event.ctrlKey&&!t.event.button}function Ui(){var t=this.ownerSVGElement||this;return t.hasAttribute("viewBox")?[[(t=t.viewBox.baseVal).x,t.y],[t.x+t.width,t.y+t.height]]:[[0,0],[t.width.baseVal.value,t.height.baseVal.value]]}function Oi(){return navigator.maxTouchPoints||"ontouchstart"in this}function Bi(t){for(;!t.__brush;)if(!(t=t.parentNode))return;return t.__brush}function Yi(n){var e,r=Ui,i=Li,o=Oi,a=!0,u=I(f,"start","brush","end"),c=6;function f(t){var e=t.property("__brush",g).selectAll(".overlay").data([qi("overlay")]);e.enter().append("rect").attr("class","overlay").attr("pointer-events","all").attr("cursor",Ci.overlay).merge(e).each(function(){var t=Bi(this).extent;Rt(this).attr("x",t[0][0]).attr("y",t[0][1]).attr("width",t[1][0]-t[0][0]).attr("height",t[1][1]-t[0][1])}),t.selectAll(".selection").data([qi("selection")]).enter().append("rect").attr("class","selection").attr("cursor",Ci.selection).attr("fill","#777").attr("fill-opacity",.3).attr("stroke","#fff").attr("shape-rendering","crispEdges");var r=t.selectAll(".handle").data(n.handles,function(t){return t.type});r.exit().remove(),r.enter().append("rect").attr("class",function(t){return"handle handle--"+t.type}).attr("cursor",function(t){return Ci[t.type]}),t.each(s).attr("fill","none").attr("pointer-events","all").on("mousedown.brush",d).filter(o).on("touchstart.brush",d).on("touchmove.brush",p).on("touchend.brush touchcancel.brush",v).style("touch-action","none").style("-webkit-tap-highlight-color","rgba(0,0,0,0)")}function s(){var t=Rt(this),n=Bi(this).selection;n?(t.selectAll(".selection").style("display",null).attr("x",n[0][0]).attr("y",n[0][1]).attr("width",n[1][0]-n[0][0]).attr("height",n[1][1]-n[0][1]),t.selectAll(".handle").style("display",null).attr("x",function(t){return"e"===t.type[t.type.length-1]?n[1][0]-c/2:n[0][0]-c/2}).attr("y",function(t){return"s"===t.type[0]?n[1][1]-c/2:n[0][1]-c/2}).attr("width",function(t){return"n"===t.type||"s"===t.type?n[1][0]-n[0][0]+c:c}).attr("height",function(t){return"e"===t.type||"w"===t.type?n[1][1]-n[0][1]+c:c})):t.selectAll(".selection,.handle").style("display","none").attr("x",null).attr("y",null).attr("width",null).attr("height",null)}function l(t,n,e){return!e&&t.__brush.emitter||new h(t,n)}function h(t,n){this.that=t,this.args=n,this.state=t.__brush,this.active=0}function d(){if((!e||t.event.touches)&&i.apply(this,arguments)){var r,o,u,c,f,h,d,p,v,g,y,_,b=this,m=t.event.target.__data__.type,x="selection"===(a&&t.event.metaKey?m="overlay":m)?xi:a&&t.event.altKey?Ni:Mi,w=n===ki?null:Ri[m],M=n===Si?null:Di[m],N=Bi(b),A=N.extent,T=N.selection,S=A[0][0],k=A[0][1],E=A[1][0],C=A[1][1],P=0,z=0,R=w&&M&&a&&t.event.shiftKey,D=t.event.touches?(_=t.event.changedTouches[0].identifier,function(n){return Yt(n,t.event.touches,_)}):Bt,q=D(b),L=q,U=l(b,arguments,!0).beforestart();"overlay"===m?(T&&(v=!0),N.selection=T=[[r=n===ki?S:q[0],u=n===Si?k:q[1]],[f=n===ki?E:r,d=n===Si?C:u]]):(r=T[0][0],u=T[0][1],f=T[1][0],d=T[1][1]),o=r,c=u,h=f,p=d;var O=Rt(b).attr("pointer-events","none"),B=O.selectAll(".overlay").attr("cursor",Ci[m]);if(t.event.touches)U.moved=F,U.ended=H;else{var Y=Rt(t.event.view).on("mousemove.brush",F,!0).on("mouseup.brush",H,!0);a&&Y.on("keydown.brush",function(){switch(t.event.keyCode){case 16:R=w&&M;break;case 18:x===Mi&&(w&&(f=h-P*w,r=o+P*w),M&&(d=p-z*M,u=c+z*M),x=Ni,I());break;case 32:x!==Mi&&x!==Ni||(w<0?f=h-P:w>0&&(r=o-P),M<0?d=p-z:M>0&&(u=c-z),x=wi,B.attr("cursor",Ci.selection),I());break;default:return}mi()},!0).on("keyup.brush",function(){switch(t.event.keyCode){case 16:R&&(g=y=R=!1,I());break;case 18:x===Ni&&(w<0?f=h:w>0&&(r=o),M<0?d=p:M>0&&(u=c),x=Mi,I());break;case 32:x===wi&&(t.event.altKey?(w&&(f=h-P*w,r=o+P*w),M&&(d=p-z*M,u=c+z*M),x=Ni):(w<0?f=h:w>0&&(r=o),M<0?d=p:M>0&&(u=c),x=Mi),B.attr("cursor",Ci[m]),I());break;default:return}mi()},!0),Ht(t.event.view)}bi(),Cr(b),s.call(b),U.start()}function F(){var t=D(b);!R||g||y||(Math.abs(t[0]-L[0])>Math.abs(t[1]-L[1])?y=!0:g=!0),L=t,v=!0,mi(),I()}function I(){var t;switch(P=L[0]-q[0],z=L[1]-q[1],x){case wi:case xi:w&&(P=Math.max(S-r,Math.min(E-f,P)),o=r+P,h=f+P),M&&(z=Math.max(k-u,Math.min(C-d,z)),c=u+z,p=d+z);break;case Mi:w<0?(P=Math.max(S-r,Math.min(E-r,P)),o=r+P,h=f):w>0&&(P=Math.max(S-f,Math.min(E-f,P)),o=r,h=f+P),M<0?(z=Math.max(k-u,Math.min(C-u,z)),c=u+z,p=d):M>0&&(z=Math.max(k-d,Math.min(C-d,z)),c=u,p=d+z);break;case Ni:w&&(o=Math.max(S,Math.min(E,r-P*w)),h=Math.max(S,Math.min(E,f+P*w))),M&&(c=Math.max(k,Math.min(C,u-z*M)),p=Math.max(k,Math.min(C,d+z*M)))}h<o&&(w*=-1,t=r,r=f,f=t,t=o,o=h,h=t,m in Pi&&B.attr("cursor",Ci[m=Pi[m]])),p<c&&(M*=-1,t=u,u=d,d=t,t=c,c=p,p=t,m in zi&&B.attr("cursor",Ci[m=zi[m]])),N.selection&&(T=N.selection),g&&(o=T[0][0],h=T[1][0]),y&&(c=T[0][1],p=T[1][1]),T[0][0]===o&&T[0][1]===c&&T[1][0]===h&&T[1][1]===p||(N.selection=[[o,c],[h,p]],s.call(b),U.brush())}function H(){if(bi(),t.event.touches){if(t.event.touches.length)return;e&&clearTimeout(e),e=setTimeout(function(){e=null},500)}else jt(t.event.view,v),Y.on("keydown.brush keyup.brush mousemove.brush mouseup.brush",null);O.attr("pointer-events","all"),B.attr("cursor",Ci.overlay),N.selection&&(T=N.selection),function(t){return t[0][0]===t[1][0]||t[0][1]===t[1][1]}(T)&&(N.selection=null,s.call(b)),U.end()}}function p(){l(this,arguments).moved()}function v(){l(this,arguments).ended()}function g(){var t=this.__brush||{selection:null};return t.extent=Ti(r.apply(this,arguments)),t.dim=n,t}return f.move=function(t,e){t.selection?t.on("start.brush",function(){l(this,arguments).beforestart().start()}).on("interrupt.brush end.brush",function(){l(this,arguments).end()}).tween("brush",function(){var t=this,r=t.__brush,i=l(t,arguments),o=r.selection,a=n.input("function"==typeof e?e.apply(this,arguments):e,r.extent),u=Ne(o,a);function c(n){r.selection=1===n&&null===a?null:u(n),s.call(t),i.brush()}return null!==o&&null!==a?c:c(1)}):t.each(function(){var t=this,r=arguments,i=t.__brush,o=n.input("function"==typeof e?e.apply(t,r):e,i.extent),a=l(t,r).beforestart();Cr(t),i.selection=null===o?null:o,s.call(t),a.start().brush().end()})},f.clear=function(t){f.move(t,null)},h.prototype={beforestart:function(){return 1==++this.active&&(this.state.emitter=this,this.starting=!0),this},start:function(){return this.starting?(this.starting=!1,this.emit("start")):this.emit("brush"),this},brush:function(){return this.emit("brush"),this},end:function(){return 0==--this.active&&(delete this.state.emitter,this.emit("end")),this},emit:function(t){kt(new _i(f,t,n.output(this.state.selection)),u.apply,u,[t,this.that,this.args])}},f.extent=function(t){return arguments.length?(r="function"==typeof t?t:yi(Ti(t)),f):r},f.filter=function(t){return arguments.length?(i="function"==typeof t?t:yi(!!t),f):i},f.handleSize=function(t){return arguments.length?(c=+t,f):c},f.keyModifiers=function(t){return arguments.length?(a=!!t,f):a},f.on=function(){var t=u.on.apply(u,arguments);return t===u?f:t},f}var Fi=Math.cos,Ii=Math.sin,Hi=Math.PI,ji=Hi/2,Xi=2*Hi,Gi=Math.max;function Vi(t){return function(n,e){return t(n.source.value+n.target.value,e.source.value+e.target.value)}}var $i=Array.prototype.slice;function Wi(t){return function(){return t}}var Zi=Math.PI,Qi=2*Zi,Ki=Qi-1e-6;function Ji(){this._x0=this._y0=this._x1=this._y1=null,this._=""}function to(){return new Ji}function no(t){return t.source}function eo(t){return t.target}function ro(t){return t.radius}function io(t){return t.startAngle}function oo(t){return t.endAngle}Ji.prototype=to.prototype={constructor:Ji,moveTo:function(t,n){this._+="M"+(this._x0=this._x1=+t)+","+(this._y0=this._y1=+n)},closePath:function(){null!==this._x1&&(this._x1=this._x0,this._y1=this._y0,this._+="Z")},lineTo:function(t,n){this._+="L"+(this._x1=+t)+","+(this._y1=+n)},quadraticCurveTo:function(t,n,e,r){this._+="Q"+ +t+","+ +n+","+(this._x1=+e)+","+(this._y1=+r)},bezierCurveTo:function(t,n,e,r,i,o){this._+="C"+ +t+","+ +n+","+ +e+","+ +r+","+(this._x1=+i)+","+(this._y1=+o)},arcTo:function(t,n,e,r,i){t=+t,n=+n,e=+e,r=+r,i=+i;var o=this._x1,a=this._y1,u=e-t,c=r-n,f=o-t,s=a-n,l=f*f+s*s;if(i<0)throw new Error("negative radius: "+i);if(null===this._x1)this._+="M"+(this._x1=t)+","+(this._y1=n);else if(l>1e-6)if(Math.abs(s*u-c*f)>1e-6&&i){var h=e-o,d=r-a,p=u*u+c*c,v=h*h+d*d,g=Math.sqrt(p),y=Math.sqrt(l),_=i*Math.tan((Zi-Math.acos((p+l-v)/(2*g*y)))/2),b=_/y,m=_/g;Math.abs(b-1)>1e-6&&(this._+="L"+(t+b*f)+","+(n+b*s)),this._+="A"+i+","+i+",0,0,"+ +(s*h>f*d)+","+(this._x1=t+m*u)+","+(this._y1=n+m*c)}else this._+="L"+(this._x1=t)+","+(this._y1=n);else;},arc:function(t,n,e,r,i,o){t=+t,n=+n,o=!!o;var a=(e=+e)*Math.cos(r),u=e*Math.sin(r),c=t+a,f=n+u,s=1^o,l=o?r-i:i-r;if(e<0)throw new Error("negative radius: "+e);null===this._x1?this._+="M"+c+","+f:(Math.abs(this._x1-c)>1e-6||Math.abs(this._y1-f)>1e-6)&&(this._+="L"+c+","+f),e&&(l<0&&(l=l%Qi+Qi),l>Ki?this._+="A"+e+","+e+",0,1,"+s+","+(t-a)+","+(n-u)+"A"+e+","+e+",0,1,"+s+","+(this._x1=c)+","+(this._y1=f):l>1e-6&&(this._+="A"+e+","+e+",0,"+ +(l>=Zi)+","+s+","+(this._x1=t+e*Math.cos(i))+","+(this._y1=n+e*Math.sin(i))))},rect:function(t,n,e,r){this._+="M"+(this._x0=this._x1=+t)+","+(this._y0=this._y1=+n)+"h"+ +e+"v"+ +r+"h"+-e+"Z"},toString:function(){return this._}};function ao(){}function uo(t,n){var e=new ao;if(t instanceof ao)t.each(function(t,n){e.set(n,t)});else if(Array.isArray(t)){var r,i=-1,o=t.length;if(null==n)for(;++i<o;)e.set(i,t[i]);else for(;++i<o;)e.set(n(r=t[i],i,t),r)}else if(t)for(var a in t)e.set(a,t[a]);return e}function co(){return{}}function fo(t,n,e){t[n]=e}function so(){return uo()}function lo(t,n,e){t.set(n,e)}function ho(){}ao.prototype=uo.prototype={constructor:ao,has:function(t){return"$"+t in this},get:function(t){return this["$"+t]},set:function(t,n){return this["$"+t]=n,this},remove:function(t){var n="$"+t;return n in this&&delete this[n]},clear:function(){for(var t in this)"$"===t[0]&&delete this[t]},keys:function(){var t=[];for(var n in this)"$"===n[0]&&t.push(n.slice(1));return t},values:function(){var t=[];for(var n in this)"$"===n[0]&&t.push(this[n]);return t},entries:function(){var t=[];for(var n in this)"$"===n[0]&&t.push({key:n.slice(1),value:this[n]});return t},size:function(){var t=0;for(var n in this)"$"===n[0]&&++t;return t},empty:function(){for(var t in this)if("$"===t[0])return!1;return!0},each:function(t){for(var n in this)"$"===n[0]&&t(this[n],n.slice(1),this)}};var po=uo.prototype;function vo(t,n){var e=new ho;if(t instanceof ho)t.each(function(t){e.add(t)});else if(t){var r=-1,i=t.length;if(null==n)for(;++r<i;)e.add(t[r]);else for(;++r<i;)e.add(n(t[r],r,t))}return e}ho.prototype=vo.prototype={constructor:ho,has:po.has,add:function(t){return this["$"+(t+="")]=t,this},remove:po.remove,clear:po.clear,values:po.keys,size:po.size,empty:po.empty,each:po.each};var go=Array.prototype.slice;function yo(t,n){return t-n}function _o(t){return function(){return t}}function bo(t,n){for(var e,r=-1,i=n.length;++r<i;)if(e=mo(t,n[r]))return e;return 0}function mo(t,n){for(var e=n[0],r=n[1],i=-1,o=0,a=t.length,u=a-1;o<a;u=o++){var c=t[o],f=c[0],s=c[1],l=t[u],h=l[0],d=l[1];if(xo(c,l,n))return 0;s>r!=d>r&&e<(h-f)*(r-s)/(d-s)+f&&(i=-i)}return i}function xo(t,n,e){var r,i,o,a;return function(t,n,e){return(n[0]-t[0])*(e[1]-t[1])==(e[0]-t[0])*(n[1]-t[1])}(t,n,e)&&(i=t[r=+(t[0]===n[0])],o=e[r],a=n[r],i<=o&&o<=a||a<=o&&o<=i)}function wo(){}var Mo=[[],[[[1,1.5],[.5,1]]],[[[1.5,1],[1,1.5]]],[[[1.5,1],[.5,1]]],[[[1,.5],[1.5,1]]],[[[1,1.5],[.5,1]],[[1,.5],[1.5,1]]],[[[1,.5],[1,1.5]]],[[[1,.5],[.5,1]]],[[[.5,1],[1,.5]]],[[[1,1.5],[1,.5]]],[[[.5,1],[1,.5]],[[1.5,1],[1,1.5]]],[[[1.5,1],[1,.5]]],[[[.5,1],[1.5,1]]],[[[1,1.5],[1.5,1]]],[[[.5,1],[1,1.5]]],[]];function No(){var t=1,n=1,e=M,r=u;function i(t){var n=e(t);if(Array.isArray(n))n=n.slice().sort(yo);else{var r=s(t),i=r[0],a=r[1];n=w(i,a,n),n=g(Math.floor(i/n)*n,Math.floor(a/n)*n,n)}return n.map(function(n){return o(t,n)})}function o(e,i){var o=[],u=[];return function(e,r,i){var o,u,c,f,s,l,h=new Array,d=new Array;o=u=-1,f=e[0]>=r,Mo[f<<1].forEach(p);for(;++o<t-1;)c=f,f=e[o+1]>=r,Mo[c|f<<1].forEach(p);Mo[f<<0].forEach(p);for(;++u<n-1;){for(o=-1,f=e[u*t+t]>=r,s=e[u*t]>=r,Mo[f<<1|s<<2].forEach(p);++o<t-1;)c=f,f=e[u*t+t+o+1]>=r,l=s,s=e[u*t+o+1]>=r,Mo[c|f<<1|s<<2|l<<3].forEach(p);Mo[f|s<<3].forEach(p)}o=-1,s=e[u*t]>=r,Mo[s<<2].forEach(p);for(;++o<t-1;)l=s,s=e[u*t+o+1]>=r,Mo[s<<2|l<<3].forEach(p);function p(t){var n,e,r=[t[0][0]+o,t[0][1]+u],c=[t[1][0]+o,t[1][1]+u],f=a(r),s=a(c);(n=d[f])?(e=h[s])?(delete d[n.end],delete h[e.start],n===e?(n.ring.push(c),i(n.ring)):h[n.start]=d[e.end]={start:n.start,end:e.end,ring:n.ring.concat(e.ring)}):(delete d[n.end],n.ring.push(c),d[n.end=s]=n):(n=h[s])?(e=d[f])?(delete h[n.start],delete d[e.end],n===e?(n.ring.push(c),i(n.ring)):h[e.start]=d[n.end]={start:e.start,end:n.end,ring:e.ring.concat(n.ring)}):(delete h[n.start],n.ring.unshift(r),h[n.start=f]=n):h[f]=d[s]={start:f,end:s,ring:[r,c]}}Mo[s<<3].forEach(p)}(e,i,function(t){r(t,e,i),function(t){for(var n=0,e=t.length,r=t[e-1][1]*t[0][0]-t[e-1][0]*t[0][1];++n<e;)r+=t[n-1][1]*t[n][0]-t[n-1][0]*t[n][1];return r}(t)>0?o.push([t]):u.push(t)}),u.forEach(function(t){for(var n,e=0,r=o.length;e<r;++e)if(-1!==bo((n=o[e])[0],t))return void n.push(t)}),{type:"MultiPolygon",value:i,coordinates:o}}function a(n){return 2*n[0]+n[1]*(t+1)*4}function u(e,r,i){e.forEach(function(e){var o,a=e[0],u=e[1],c=0|a,f=0|u,s=r[f*t+c];a>0&&a<t&&c===a&&(o=r[f*t+c-1],e[0]=a+(i-o)/(s-o)-.5),u>0&&u<n&&f===u&&(o=r[(f-1)*t+c],e[1]=u+(i-o)/(s-o)-.5)})}return i.contour=o,i.size=function(e){if(!arguments.length)return[t,n];var r=Math.ceil(e[0]),o=Math.ceil(e[1]);if(!(r>0&&o>0))throw new Error("invalid size");return t=r,n=o,i},i.thresholds=function(t){return arguments.length?(e="function"==typeof t?t:Array.isArray(t)?_o(go.call(t)):_o(t),i):e},i.smooth=function(t){return arguments.length?(r=t?u:wo,i):r===u},i}function Ao(t,n,e){for(var r=t.width,i=t.height,o=1+(e<<1),a=0;a<i;++a)for(var u=0,c=0;u<r+e;++u)u<r&&(c+=t.data[u+a*r]),u>=e&&(u>=o&&(c-=t.data[u-o+a*r]),n.data[u-e+a*r]=c/Math.min(u+1,r-1+o-u,o))}function To(t,n,e){for(var r=t.width,i=t.height,o=1+(e<<1),a=0;a<r;++a)for(var u=0,c=0;u<i+e;++u)u<i&&(c+=t.data[a+u*r]),u>=e&&(u>=o&&(c-=t.data[a+(u-o)*r]),n.data[a+(u-e)*r]=c/Math.min(u+1,i-1+o-u,o))}function So(t){return t[0]}function ko(t){return t[1]}function Eo(){return 1}var Co={},Po={},zo=34,Ro=10,Do=13;function qo(t){return new Function("d","return {"+t.map(function(t,n){return JSON.stringify(t)+": d["+n+"]"}).join(",")+"}")}function Lo(t){var n=Object.create(null),e=[];return t.forEach(function(t){for(var r in t)r in n||e.push(n[r]=r)}),e}function Uo(t,n){var e=t+"",r=e.length;return r<n?new Array(n-r+1).join(0)+e:e}function Oo(t){var n=t.getUTCHours(),e=t.getUTCMinutes(),r=t.getUTCSeconds(),i=t.getUTCMilliseconds();return isNaN(t)?"Invalid Date":function(t){return t<0?"-"+Uo(-t,6):t>9999?"+"+Uo(t,6):Uo(t,4)}(t.getUTCFullYear())+"-"+Uo(t.getUTCMonth()+1,2)+"-"+Uo(t.getUTCDate(),2)+(i?"T"+Uo(n,2)+":"+Uo(e,2)+":"+Uo(r,2)+"."+Uo(i,3)+"Z":r?"T"+Uo(n,2)+":"+Uo(e,2)+":"+Uo(r,2)+"Z":e||n?"T"+Uo(n,2)+":"+Uo(e,2)+"Z":"")}function Bo(t){var n=new RegExp('["'+t+"\n\r]"),e=t.charCodeAt(0);function r(t,n){var r,i=[],o=t.length,a=0,u=0,c=o<=0,f=!1;function s(){if(c)return Po;if(f)return f=!1,Co;var n,r,i=a;if(t.charCodeAt(i)===zo){for(;a++<o&&t.charCodeAt(a)!==zo||t.charCodeAt(++a)===zo;);return(n=a)>=o?c=!0:(r=t.charCodeAt(a++))===Ro?f=!0:r===Do&&(f=!0,t.charCodeAt(a)===Ro&&++a),t.slice(i+1,n-1).replace(/""/g,'"')}for(;a<o;){if((r=t.charCodeAt(n=a++))===Ro)f=!0;else if(r===Do)f=!0,t.charCodeAt(a)===Ro&&++a;else if(r!==e)continue;return t.slice(i,n)}return c=!0,t.slice(i,o)}for(t.charCodeAt(o-1)===Ro&&--o,t.charCodeAt(o-1)===Do&&--o;(r=s())!==Po;){for(var l=[];r!==Co&&r!==Po;)l.push(r),r=s();n&&null==(l=n(l,u++))||i.push(l)}return i}function i(n,e){return n.map(function(n){return e.map(function(t){return a(n[t])}).join(t)})}function o(n){return n.map(a).join(t)}function a(t){return null==t?"":t instanceof Date?Oo(t):n.test(t+="")?'"'+t.replace(/"/g,'""')+'"':t}return{parse:function(t,n){var e,i,o=r(t,function(t,r){if(e)return e(t,r-1);i=t,e=n?function(t,n){var e=qo(t);return function(r,i){return n(e(r),i,t)}}(t,n):qo(t)});return o.columns=i||[],o},parseRows:r,format:function(n,e){return null==e&&(e=Lo(n)),[e.map(a).join(t)].concat(i(n,e)).join("\n")},formatBody:function(t,n){return null==n&&(n=Lo(t)),i(t,n).join("\n")},formatRows:function(t){return t.map(o).join("\n")}}}var Yo=Bo(","),Fo=Yo.parse,Io=Yo.parseRows,Ho=Yo.format,jo=Yo.formatBody,Xo=Yo.formatRows,Go=Bo("\t"),Vo=Go.parse,$o=Go.parseRows,Wo=Go.format,Zo=Go.formatBody,Qo=Go.formatRows;function Ko(t){if(!t.ok)throw new Error(t.status+" "+t.statusText);return t.blob()}function Jo(t){if(!t.ok)throw new Error(t.status+" "+t.statusText);return t.arrayBuffer()}function ta(t){if(!t.ok)throw new Error(t.status+" "+t.statusText);return t.text()}function na(t,n){return fetch(t,n).then(ta)}function ea(t){return function(n,e,r){return 2===arguments.length&&"function"==typeof e&&(r=e,e=void 0),na(n,e).then(function(n){return t(n,r)})}}var ra=ea(Fo),ia=ea(Vo);function oa(t){if(!t.ok)throw new Error(t.status+" "+t.statusText);return t.json()}function aa(t){return function(n,e){return na(n,e).then(function(n){return(new DOMParser).parseFromString(n,t)})}}var ua=aa("application/xml"),ca=aa("text/html"),fa=aa("image/svg+xml");function sa(t){return function(){return t}}function la(){return 1e-6*(Math.random()-.5)}function ha(t,n,e,r){if(isNaN(n)||isNaN(e))return t;var i,o,a,u,c,f,s,l,h,d=t._root,p={data:r},v=t._x0,g=t._y0,y=t._x1,_=t._y1;if(!d)return t._root=p,t;for(;d.length;)if((f=n>=(o=(v+y)/2))?v=o:y=o,(s=e>=(a=(g+_)/2))?g=a:_=a,i=d,!(d=d[l=s<<1|f]))return i[l]=p,t;if(u=+t._x.call(null,d.data),c=+t._y.call(null,d.data),n===u&&e===c)return p.next=d,i?i[l]=p:t._root=p,t;do{i=i?i[l]=new Array(4):t._root=new Array(4),(f=n>=(o=(v+y)/2))?v=o:y=o,(s=e>=(a=(g+_)/2))?g=a:_=a}while((l=s<<1|f)==(h=(c>=a)<<1|u>=o));return i[h]=d,i[l]=p,t}function da(t,n,e,r,i){this.node=t,this.x0=n,this.y0=e,this.x1=r,this.y1=i}function pa(t){return t[0]}function va(t){return t[1]}function ga(t,n,e){var r=new ya(null==n?pa:n,null==e?va:e,NaN,NaN,NaN,NaN);return null==t?r:r.addAll(t)}function ya(t,n,e,r,i,o){this._x=t,this._y=n,this._x0=e,this._y0=r,this._x1=i,this._y1=o,this._root=void 0}function _a(t){for(var n={data:t.data},e=n;t=t.next;)e=e.next={data:t.data};return n}var ba=ga.prototype=ya.prototype;function ma(t){return t.x+t.vx}function xa(t){return t.y+t.vy}function wa(t){return t.index}function Ma(t,n){var e=t.get(n);if(!e)throw new Error("missing: "+n);return e}function Na(t){return t.x}function Aa(t){return t.y}ba.copy=function(){var t,n,e=new ya(this._x,this._y,this._x0,this._y0,this._x1,this._y1),r=this._root;if(!r)return e;if(!r.length)return e._root=_a(r),e;for(t=[{source:r,target:e._root=new Array(4)}];r=t.pop();)for(var i=0;i<4;++i)(n=r.source[i])&&(n.length?t.push({source:n,target:r.target[i]=new Array(4)}):r.target[i]=_a(n));return e},ba.add=function(t){var n=+this._x.call(null,t),e=+this._y.call(null,t);return ha(this.cover(n,e),n,e,t)},ba.addAll=function(t){var n,e,r,i,o=t.length,a=new Array(o),u=new Array(o),c=1/0,f=1/0,s=-1/0,l=-1/0;for(e=0;e<o;++e)isNaN(r=+this._x.call(null,n=t[e]))||isNaN(i=+this._y.call(null,n))||(a[e]=r,u[e]=i,r<c&&(c=r),r>s&&(s=r),i<f&&(f=i),i>l&&(l=i));if(c>s||f>l)return this;for(this.cover(c,f).cover(s,l),e=0;e<o;++e)ha(this,a[e],u[e],t[e]);return this},ba.cover=function(t,n){if(isNaN(t=+t)||isNaN(n=+n))return this;var e=this._x0,r=this._y0,i=this._x1,o=this._y1;if(isNaN(e))i=(e=Math.floor(t))+1,o=(r=Math.floor(n))+1;else{for(var a,u,c=i-e,f=this._root;e>t||t>=i||r>n||n>=o;)switch(u=(n<r)<<1|t<e,(a=new Array(4))[u]=f,f=a,c*=2,u){case 0:i=e+c,o=r+c;break;case 1:e=i-c,o=r+c;break;case 2:i=e+c,r=o-c;break;case 3:e=i-c,r=o-c}this._root&&this._root.length&&(this._root=f)}return this._x0=e,this._y0=r,this._x1=i,this._y1=o,this},ba.data=function(){var t=[];return this.visit(function(n){if(!n.length)do{t.push(n.data)}while(n=n.next)}),t},ba.extent=function(t){return arguments.length?this.cover(+t[0][0],+t[0][1]).cover(+t[1][0],+t[1][1]):isNaN(this._x0)?void 0:[[this._x0,this._y0],[this._x1,this._y1]]},ba.find=function(t,n,e){var r,i,o,a,u,c,f,s=this._x0,l=this._y0,h=this._x1,d=this._y1,p=[],v=this._root;for(v&&p.push(new da(v,s,l,h,d)),null==e?e=1/0:(s=t-e,l=n-e,h=t+e,d=n+e,e*=e);c=p.pop();)if(!(!(v=c.node)||(i=c.x0)>h||(o=c.y0)>d||(a=c.x1)<s||(u=c.y1)<l))if(v.length){var g=(i+a)/2,y=(o+u)/2;p.push(new da(v[3],g,y,a,u),new da(v[2],i,y,g,u),new da(v[1],g,o,a,y),new da(v[0],i,o,g,y)),(f=(n>=y)<<1|t>=g)&&(c=p[p.length-1],p[p.length-1]=p[p.length-1-f],p[p.length-1-f]=c)}else{var _=t-+this._x.call(null,v.data),b=n-+this._y.call(null,v.data),m=_*_+b*b;if(m<e){var x=Math.sqrt(e=m);s=t-x,l=n-x,h=t+x,d=n+x,r=v.data}}return r},ba.remove=function(t){if(isNaN(o=+this._x.call(null,t))||isNaN(a=+this._y.call(null,t)))return this;var n,e,r,i,o,a,u,c,f,s,l,h,d=this._root,p=this._x0,v=this._y0,g=this._x1,y=this._y1;if(!d)return this;if(d.length)for(;;){if((f=o>=(u=(p+g)/2))?p=u:g=u,(s=a>=(c=(v+y)/2))?v=c:y=c,n=d,!(d=d[l=s<<1|f]))return this;if(!d.length)break;(n[l+1&3]||n[l+2&3]||n[l+3&3])&&(e=n,h=l)}for(;d.data!==t;)if(r=d,!(d=d.next))return this;return(i=d.next)&&delete d.next,r?(i?r.next=i:delete r.next,this):n?(i?n[l]=i:delete n[l],(d=n[0]||n[1]||n[2]||n[3])&&d===(n[3]||n[2]||n[1]||n[0])&&!d.length&&(e?e[h]=d:this._root=d),this):(this._root=i,this)},ba.removeAll=function(t){for(var n=0,e=t.length;n<e;++n)this.remove(t[n]);return this},ba.root=function(){return this._root},ba.size=function(){var t=0;return this.visit(function(n){if(!n.length)do{++t}while(n=n.next)}),t},ba.visit=function(t){var n,e,r,i,o,a,u=[],c=this._root;for(c&&u.push(new da(c,this._x0,this._y0,this._x1,this._y1));n=u.pop();)if(!t(c=n.node,r=n.x0,i=n.y0,o=n.x1,a=n.y1)&&c.length){var f=(r+o)/2,s=(i+a)/2;(e=c[3])&&u.push(new da(e,f,s,o,a)),(e=c[2])&&u.push(new da(e,r,s,f,a)),(e=c[1])&&u.push(new da(e,f,i,o,s)),(e=c[0])&&u.push(new da(e,r,i,f,s))}return this},ba.visitAfter=function(t){var n,e=[],r=[];for(this._root&&e.push(new da(this._root,this._x0,this._y0,this._x1,this._y1));n=e.pop();){var i=n.node;if(i.length){var o,a=n.x0,u=n.y0,c=n.x1,f=n.y1,s=(a+c)/2,l=(u+f)/2;(o=i[0])&&e.push(new da(o,a,u,s,l)),(o=i[1])&&e.push(new da(o,s,u,c,l)),(o=i[2])&&e.push(new da(o,a,l,s,f)),(o=i[3])&&e.push(new da(o,s,l,c,f))}r.push(n)}for(;n=r.pop();)t(n.node,n.x0,n.y0,n.x1,n.y1);return this},ba.x=function(t){return arguments.length?(this._x=t,this):this._x},ba.y=function(t){return arguments.length?(this._y=t,this):this._y};var Ta=10,Sa=Math.PI*(3-Math.sqrt(5));function ka(t,n){if((e=(t=n?t.toExponential(n-1):t.toExponential()).indexOf("e"))<0)return null;var e,r=t.slice(0,e);return[r.length>1?r[0]+r.slice(2):r,+t.slice(e+1)]}function Ea(t){return(t=ka(Math.abs(t)))?t[1]:NaN}var Ca,Pa=/^(?:(.)?([<>=^]))?([+\-( ])?([$#])?(0)?(\d+)?(,)?(\.\d+)?(~)?([a-z%])?$/i;function za(t){if(!(n=Pa.exec(t)))throw new Error("invalid format: "+t);var n;return new Ra({fill:n[1],align:n[2],sign:n[3],symbol:n[4],zero:n[5],width:n[6],comma:n[7],precision:n[8]&&n[8].slice(1),trim:n[9],type:n[10]})}function Ra(t){this.fill=void 0===t.fill?" ":t.fill+"",this.align=void 0===t.align?">":t.align+"",this.sign=void 0===t.sign?"-":t.sign+"",this.symbol=void 0===t.symbol?"":t.symbol+"",this.zero=!!t.zero,this.width=void 0===t.width?void 0:+t.width,this.comma=!!t.comma,this.precision=void 0===t.precision?void 0:+t.precision,this.trim=!!t.trim,this.type=void 0===t.type?"":t.type+""}function Da(t,n){var e=ka(t,n);if(!e)return t+"";var r=e[0],i=e[1];return i<0?"0."+new Array(-i).join("0")+r:r.length>i+1?r.slice(0,i+1)+"."+r.slice(i+1):r+new Array(i-r.length+2).join("0")}za.prototype=Ra.prototype,Ra.prototype.toString=function(){return this.fill+this.align+this.sign+this.symbol+(this.zero?"0":"")+(void 0===this.width?"":Math.max(1,0|this.width))+(this.comma?",":"")+(void 0===this.precision?"":"."+Math.max(0,0|this.precision))+(this.trim?"~":"")+this.type};var qa={"%":function(t,n){return(100*t).toFixed(n)},b:function(t){return Math.round(t).toString(2)},c:function(t){return t+""},d:function(t){return Math.round(t).toString(10)},e:function(t,n){return t.toExponential(n)},f:function(t,n){return t.toFixed(n)},g:function(t,n){return t.toPrecision(n)},o:function(t){return Math.round(t).toString(8)},p:function(t,n){return Da(100*t,n)},r:Da,s:function(t,n){var e=ka(t,n);if(!e)return t+"";var r=e[0],i=e[1],o=i-(Ca=3*Math.max(-8,Math.min(8,Math.floor(i/3))))+1,a=r.length;return o===a?r:o>a?r+new Array(o-a+1).join("0"):o>0?r.slice(0,o)+"."+r.slice(o):"0."+new Array(1-o).join("0")+ka(t,Math.max(0,n+o-1))[0]},X:function(t){return Math.round(t).toString(16).toUpperCase()},x:function(t){return Math.round(t).toString(16)}};function La(t){return t}var Ua,Oa=Array.prototype.map,Ba=["y","z","a","f","p","n","µ","m","","k","M","G","T","P","E","Z","Y"];function Ya(t){var n,e,r=void 0===t.grouping||void 0===t.thousands?La:(n=Oa.call(t.grouping,Number),e=t.thousands+"",function(t,r){for(var i=t.length,o=[],a=0,u=n[0],c=0;i>0&&u>0&&(c+u+1>r&&(u=Math.max(1,r-c)),o.push(t.substring(i-=u,i+u)),!((c+=u+1)>r));)u=n[a=(a+1)%n.length];return o.reverse().join(e)}),i=void 0===t.currency?"":t.currency[0]+"",o=void 0===t.currency?"":t.currency[1]+"",a=void 0===t.decimal?".":t.decimal+"",u=void 0===t.numerals?La:function(t){return function(n){return n.replace(/[0-9]/g,function(n){return t[+n]})}}(Oa.call(t.numerals,String)),c=void 0===t.percent?"%":t.percent+"",f=void 0===t.minus?"-":t.minus+"",s=void 0===t.nan?"NaN":t.nan+"";function l(t){var n=(t=za(t)).fill,e=t.align,l=t.sign,h=t.symbol,d=t.zero,p=t.width,v=t.comma,g=t.precision,y=t.trim,_=t.type;"n"===_?(v=!0,_="g"):qa[_]||(void 0===g&&(g=12),y=!0,_="g"),(d||"0"===n&&"="===e)&&(d=!0,n="0",e="=");var b="$"===h?i:"#"===h&&/[boxX]/.test(_)?"0"+_.toLowerCase():"",m="$"===h?o:/[%p]/.test(_)?c:"",x=qa[_],w=/[defgprs%]/.test(_);function M(t){var i,o,c,h=b,M=m;if("c"===_)M=x(t)+M,t="";else{var N=(t=+t)<0;if(t=isNaN(t)?s:x(Math.abs(t),g),y&&(t=function(t){t:for(var n,e=t.length,r=1,i=-1;r<e;++r)switch(t[r]){case".":i=n=r;break;case"0":0===i&&(i=r),n=r;break;default:if(i>0){if(!+t[r])break t;i=0}}return i>0?t.slice(0,i)+t.slice(n+1):t}(t)),N&&0==+t&&(N=!1),h=(N?"("===l?l:f:"-"===l||"("===l?"":l)+h,M=("s"===_?Ba[8+Ca/3]:"")+M+(N&&"("===l?")":""),w)for(i=-1,o=t.length;++i<o;)if(48>(c=t.charCodeAt(i))||c>57){M=(46===c?a+t.slice(i+1):t.slice(i))+M,t=t.slice(0,i);break}}v&&!d&&(t=r(t,1/0));var A=h.length+t.length+M.length,T=A<p?new Array(p-A+1).join(n):"";switch(v&&d&&(t=r(T+t,T.length?p-M.length:1/0),T=""),e){case"<":t=h+t+M+T;break;case"=":t=h+T+t+M;break;case"^":t=T.slice(0,A=T.length>>1)+h+t+M+T.slice(A);break;default:t=T+h+t+M}return u(t)}return g=void 0===g?6:/[gprs]/.test(_)?Math.max(1,Math.min(21,g)):Math.max(0,Math.min(20,g)),M.toString=function(){return t+""},M}return{format:l,formatPrefix:function(t,n){var e=l(((t=za(t)).type="f",t)),r=3*Math.max(-8,Math.min(8,Math.floor(Ea(n)/3))),i=Math.pow(10,-r),o=Ba[8+r/3];return function(t){return e(i*t)+o}}}}function Fa(n){return Ua=Ya(n),t.format=Ua.format,t.formatPrefix=Ua.formatPrefix,Ua}function Ia(t){return Math.max(0,-Ea(Math.abs(t)))}function Ha(t,n){return Math.max(0,3*Math.max(-8,Math.min(8,Math.floor(Ea(n)/3)))-Ea(Math.abs(t)))}function ja(t,n){return t=Math.abs(t),n=Math.abs(n)-t,Math.max(0,Ea(n)-Ea(t))+1}function Xa(){return new Ga}function Ga(){this.reset()}Fa({decimal:".",thousands:",",grouping:[3],currency:["$",""],minus:"-"}),Ga.prototype={constructor:Ga,reset:function(){this.s=this.t=0},add:function(t){$a(Va,t,this.t),$a(this,Va.s,this.s),this.s?this.t+=Va.t:this.s=Va.t},valueOf:function(){return this.s}};var Va=new Ga;function $a(t,n,e){var r=t.s=n+e,i=r-n,o=r-i;t.t=n-o+(e-i)}var Wa=1e-6,Za=1e-12,Qa=Math.PI,Ka=Qa/2,Ja=Qa/4,tu=2*Qa,nu=180/Qa,eu=Qa/180,ru=Math.abs,iu=Math.atan,ou=Math.atan2,au=Math.cos,uu=Math.ceil,cu=Math.exp,fu=Math.log,su=Math.pow,lu=Math.sin,hu=Math.sign||function(t){return t>0?1:t<0?-1:0},du=Math.sqrt,pu=Math.tan;function vu(t){return t>1?0:t<-1?Qa:Math.acos(t)}function gu(t){return t>1?Ka:t<-1?-Ka:Math.asin(t)}function yu(t){return(t=lu(t/2))*t}function _u(){}function bu(t,n){t&&xu.hasOwnProperty(t.type)&&xu[t.type](t,n)}var mu={Feature:function(t,n){bu(t.geometry,n)},FeatureCollection:function(t,n){for(var e=t.features,r=-1,i=e.length;++r<i;)bu(e[r].geometry,n)}},xu={Sphere:function(t,n){n.sphere()},Point:function(t,n){t=t.coordinates,n.point(t[0],t[1],t[2])},MultiPoint:function(t,n){for(var e=t.coordinates,r=-1,i=e.length;++r<i;)t=e[r],n.point(t[0],t[1],t[2])},LineString:function(t,n){wu(t.coordinates,n,0)},MultiLineString:function(t,n){for(var e=t.coordinates,r=-1,i=e.length;++r<i;)wu(e[r],n,0)},Polygon:function(t,n){Mu(t.coordinates,n)},MultiPolygon:function(t,n){for(var e=t.coordinates,r=-1,i=e.length;++r<i;)Mu(e[r],n)},GeometryCollection:function(t,n){for(var e=t.geometries,r=-1,i=e.length;++r<i;)bu(e[r],n)}};function wu(t,n,e){var r,i=-1,o=t.length-e;for(n.lineStart();++i<o;)r=t[i],n.point(r[0],r[1],r[2]);n.lineEnd()}function Mu(t,n){var e=-1,r=t.length;for(n.polygonStart();++e<r;)wu(t[e],n,1);n.polygonEnd()}function Nu(t,n){t&&mu.hasOwnProperty(t.type)?mu[t.type](t,n):bu(t,n)}var Au,Tu,Su,ku,Eu,Cu=Xa(),Pu=Xa(),zu={point:_u,lineStart:_u,lineEnd:_u,polygonStart:function(){Cu.reset(),zu.lineStart=Ru,zu.lineEnd=Du},polygonEnd:function(){var t=+Cu;Pu.add(t<0?tu+t:t),this.lineStart=this.lineEnd=this.point=_u},sphere:function(){Pu.add(tu)}};function Ru(){zu.point=qu}function Du(){Lu(Au,Tu)}function qu(t,n){zu.point=Lu,Au=t,Tu=n,Su=t*=eu,ku=au(n=(n*=eu)/2+Ja),Eu=lu(n)}function Lu(t,n){var e=(t*=eu)-Su,r=e>=0?1:-1,i=r*e,o=au(n=(n*=eu)/2+Ja),a=lu(n),u=Eu*a,c=ku*o+u*au(i),f=u*r*lu(i);Cu.add(ou(f,c)),Su=t,ku=o,Eu=a}function Uu(t){return[ou(t[1],t[0]),gu(t[2])]}function Ou(t){var n=t[0],e=t[1],r=au(e);return[r*au(n),r*lu(n),lu(e)]}function Bu(t,n){return t[0]*n[0]+t[1]*n[1]+t[2]*n[2]}function Yu(t,n){return[t[1]*n[2]-t[2]*n[1],t[2]*n[0]-t[0]*n[2],t[0]*n[1]-t[1]*n[0]]}function Fu(t,n){t[0]+=n[0],t[1]+=n[1],t[2]+=n[2]}function Iu(t,n){return[t[0]*n,t[1]*n,t[2]*n]}function Hu(t){var n=du(t[0]*t[0]+t[1]*t[1]+t[2]*t[2]);t[0]/=n,t[1]/=n,t[2]/=n}var ju,Xu,Gu,Vu,$u,Wu,Zu,Qu,Ku,Ju,tc,nc,ec,rc,ic,oc,ac,uc,cc,fc,sc,lc,hc,dc,pc,vc,gc=Xa(),yc={point:_c,lineStart:mc,lineEnd:xc,polygonStart:function(){yc.point=wc,yc.lineStart=Mc,yc.lineEnd=Nc,gc.reset(),zu.polygonStart()},polygonEnd:function(){zu.polygonEnd(),yc.point=_c,yc.lineStart=mc,yc.lineEnd=xc,Cu<0?(ju=-(Gu=180),Xu=-(Vu=90)):gc>Wa?Vu=90:gc<-Wa&&(Xu=-90),Ju[0]=ju,Ju[1]=Gu},sphere:function(){ju=-(Gu=180),Xu=-(Vu=90)}};function _c(t,n){Ku.push(Ju=[ju=t,Gu=t]),n<Xu&&(Xu=n),n>Vu&&(Vu=n)}function bc(t,n){var e=Ou([t*eu,n*eu]);if(Qu){var r=Yu(Qu,e),i=Yu([r[1],-r[0],0],r);Hu(i),i=Uu(i);var o,a=t-$u,u=a>0?1:-1,c=i[0]*nu*u,f=ru(a)>180;f^(u*$u<c&&c<u*t)?(o=i[1]*nu)>Vu&&(Vu=o):f^(u*$u<(c=(c+360)%360-180)&&c<u*t)?(o=-i[1]*nu)<Xu&&(Xu=o):(n<Xu&&(Xu=n),n>Vu&&(Vu=n)),f?t<$u?Ac(ju,t)>Ac(ju,Gu)&&(Gu=t):Ac(t,Gu)>Ac(ju,Gu)&&(ju=t):Gu>=ju?(t<ju&&(ju=t),t>Gu&&(Gu=t)):t>$u?Ac(ju,t)>Ac(ju,Gu)&&(Gu=t):Ac(t,Gu)>Ac(ju,Gu)&&(ju=t)}else Ku.push(Ju=[ju=t,Gu=t]);n<Xu&&(Xu=n),n>Vu&&(Vu=n),Qu=e,$u=t}function mc(){yc.point=bc}function xc(){Ju[0]=ju,Ju[1]=Gu,yc.point=_c,Qu=null}function wc(t,n){if(Qu){var e=t-$u;gc.add(ru(e)>180?e+(e>0?360:-360):e)}else Wu=t,Zu=n;zu.point(t,n),bc(t,n)}function Mc(){zu.lineStart()}function Nc(){wc(Wu,Zu),zu.lineEnd(),ru(gc)>Wa&&(ju=-(Gu=180)),Ju[0]=ju,Ju[1]=Gu,Qu=null}function Ac(t,n){return(n-=t)<0?n+360:n}function Tc(t,n){return t[0]-n[0]}function Sc(t,n){return t[0]<=t[1]?t[0]<=n&&n<=t[1]:n<t[0]||t[1]<n}var kc={sphere:_u,point:Ec,lineStart:Pc,lineEnd:Dc,polygonStart:function(){kc.lineStart=qc,kc.lineEnd=Lc},polygonEnd:function(){kc.lineStart=Pc,kc.lineEnd=Dc}};function Ec(t,n){t*=eu;var e=au(n*=eu);Cc(e*au(t),e*lu(t),lu(n))}function Cc(t,n,e){ec+=(t-ec)/++tc,rc+=(n-rc)/tc,ic+=(e-ic)/tc}function Pc(){kc.point=zc}function zc(t,n){t*=eu;var e=au(n*=eu);dc=e*au(t),pc=e*lu(t),vc=lu(n),kc.point=Rc,Cc(dc,pc,vc)}function Rc(t,n){t*=eu;var e=au(n*=eu),r=e*au(t),i=e*lu(t),o=lu(n),a=ou(du((a=pc*o-vc*i)*a+(a=vc*r-dc*o)*a+(a=dc*i-pc*r)*a),dc*r+pc*i+vc*o);nc+=a,oc+=a*(dc+(dc=r)),ac+=a*(pc+(pc=i)),uc+=a*(vc+(vc=o)),Cc(dc,pc,vc)}function Dc(){kc.point=Ec}function qc(){kc.point=Uc}function Lc(){Oc(lc,hc),kc.point=Ec}function Uc(t,n){lc=t,hc=n,t*=eu,n*=eu,kc.point=Oc;var e=au(n);dc=e*au(t),pc=e*lu(t),vc=lu(n),Cc(dc,pc,vc)}function Oc(t,n){t*=eu;var e=au(n*=eu),r=e*au(t),i=e*lu(t),o=lu(n),a=pc*o-vc*i,u=vc*r-dc*o,c=dc*i-pc*r,f=du(a*a+u*u+c*c),s=gu(f),l=f&&-s/f;cc+=l*a,fc+=l*u,sc+=l*c,nc+=s,oc+=s*(dc+(dc=r)),ac+=s*(pc+(pc=i)),uc+=s*(vc+(vc=o)),Cc(dc,pc,vc)}function Bc(t){return function(){return t}}function Yc(t,n){function e(e,r){return e=t(e,r),n(e[0],e[1])}return t.invert&&n.invert&&(e.invert=function(e,r){return(e=n.invert(e,r))&&t.invert(e[0],e[1])}),e}function Fc(t,n){return[ru(t)>Qa?t+Math.round(-t/tu)*tu:t,n]}function Ic(t,n,e){return(t%=tu)?n||e?Yc(jc(t),Xc(n,e)):jc(t):n||e?Xc(n,e):Fc}function Hc(t){return function(n,e){return[(n+=t)>Qa?n-tu:n<-Qa?n+tu:n,e]}}function jc(t){var n=Hc(t);return n.invert=Hc(-t),n}function Xc(t,n){var e=au(t),r=lu(t),i=au(n),o=lu(n);function a(t,n){var a=au(n),u=au(t)*a,c=lu(t)*a,f=lu(n),s=f*e+u*r;return[ou(c*i-s*o,u*e-f*r),gu(s*i+c*o)]}return a.invert=function(t,n){var a=au(n),u=au(t)*a,c=lu(t)*a,f=lu(n),s=f*i-c*o;return[ou(c*i+f*o,u*e+s*r),gu(s*e-u*r)]},a}function Gc(t){function n(n){return(n=t(n[0]*eu,n[1]*eu))[0]*=nu,n[1]*=nu,n}return t=Ic(t[0]*eu,t[1]*eu,t.length>2?t[2]*eu:0),n.invert=function(n){return(n=t.invert(n[0]*eu,n[1]*eu))[0]*=nu,n[1]*=nu,n},n}function Vc(t,n,e,r,i,o){if(e){var a=au(n),u=lu(n),c=r*e;null==i?(i=n+r*tu,o=n-c/2):(i=$c(a,i),o=$c(a,o),(r>0?i<o:i>o)&&(i+=r*tu));for(var f,s=i;r>0?s>o:s<o;s-=c)f=Uu([a,-u*au(s),-u*lu(s)]),t.point(f[0],f[1])}}function $c(t,n){(n=Ou(n))[0]-=t,Hu(n);var e=vu(-n[1]);return((-n[2]<0?-e:e)+tu-Wa)%tu}function Wc(){var t,n=[];return{point:function(n,e){t.push([n,e])},lineStart:function(){n.push(t=[])},lineEnd:_u,rejoin:function(){n.length>1&&n.push(n.pop().concat(n.shift()))},result:function(){var e=n;return n=[],t=null,e}}}function Zc(t,n){return ru(t[0]-n[0])<Wa&&ru(t[1]-n[1])<Wa}function Qc(t,n,e,r){this.x=t,this.z=n,this.o=e,this.e=r,this.v=!1,this.n=this.p=null}function Kc(t,n,e,r,i){var o,a,u=[],c=[];if(t.forEach(function(t){if(!((n=t.length-1)<=0)){var n,e,r=t[0],a=t[n];if(Zc(r,a)){for(i.lineStart(),o=0;o<n;++o)i.point((r=t[o])[0],r[1]);i.lineEnd()}else u.push(e=new Qc(r,t,null,!0)),c.push(e.o=new Qc(r,null,e,!1)),u.push(e=new Qc(a,t,null,!1)),c.push(e.o=new Qc(a,null,e,!0))}}),u.length){for(c.sort(n),Jc(u),Jc(c),o=0,a=c.length;o<a;++o)c[o].e=e=!e;for(var f,s,l=u[0];;){for(var h=l,d=!0;h.v;)if((h=h.n)===l)return;f=h.z,i.lineStart();do{if(h.v=h.o.v=!0,h.e){if(d)for(o=0,a=f.length;o<a;++o)i.point((s=f[o])[0],s[1]);else r(h.x,h.n.x,1,i);h=h.n}else{if(d)for(f=h.p.z,o=f.length-1;o>=0;--o)i.point((s=f[o])[0],s[1]);else r(h.x,h.p.x,-1,i);h=h.p}f=(h=h.o).z,d=!d}while(!h.v);i.lineEnd()}}}function Jc(t){if(n=t.length){for(var n,e,r=0,i=t[0];++r<n;)i.n=e=t[r],e.p=i,i=e;i.n=e=t[0],e.p=i}}Fc.invert=Fc;var tf=Xa();function nf(t){return ru(t[0])<=Qa?t[0]:hu(t[0])*((ru(t[0])+Qa)%tu-Qa)}function ef(t,n){var e=nf(n),r=n[1],i=lu(r),o=[lu(e),-au(e),0],a=0,u=0;tf.reset(),1===i?r=Ka+Wa:-1===i&&(r=-Ka-Wa);for(var c=0,f=t.length;c<f;++c)if(l=(s=t[c]).length)for(var s,l,h=s[l-1],d=nf(h),p=h[1]/2+Ja,v=lu(p),g=au(p),y=0;y<l;++y,d=b,v=x,g=w,h=_){var _=s[y],b=nf(_),m=_[1]/2+Ja,x=lu(m),w=au(m),M=b-d,N=M>=0?1:-1,A=N*M,T=A>Qa,S=v*x;if(tf.add(ou(S*N*lu(A),g*w+S*au(A))),a+=T?M+N*tu:M,T^d>=e^b>=e){var k=Yu(Ou(h),Ou(_));Hu(k);var E=Yu(o,k);Hu(E);var C=(T^M>=0?-1:1)*gu(E[2]);(r>C||r===C&&(k[0]||k[1]))&&(u+=T^M>=0?1:-1)}}return(a<-Wa||a<Wa&&tf<-Wa)^1&u}function rf(t,n,e,r){return function(i){var o,a,u,c=n(i),f=Wc(),s=n(f),l=!1,h={point:d,lineStart:v,lineEnd:g,polygonStart:function(){h.point=y,h.lineStart=_,h.lineEnd=b,a=[],o=[]},polygonEnd:function(){h.point=d,h.lineStart=v,h.lineEnd=g,a=T(a);var t=ef(o,r);a.length?(l||(i.polygonStart(),l=!0),Kc(a,af,t,e,i)):t&&(l||(i.polygonStart(),l=!0),i.lineStart(),e(null,null,1,i),i.lineEnd()),l&&(i.polygonEnd(),l=!1),a=o=null},sphere:function(){i.polygonStart(),i.lineStart(),e(null,null,1,i),i.lineEnd(),i.polygonEnd()}};function d(n,e){t(n,e)&&i.point(n,e)}function p(t,n){c.point(t,n)}function v(){h.point=p,c.lineStart()}function g(){h.point=d,c.lineEnd()}function y(t,n){u.push([t,n]),s.point(t,n)}function _(){s.lineStart(),u=[]}function b(){y(u[0][0],u[0][1]),s.lineEnd();var t,n,e,r,c=s.clean(),h=f.result(),d=h.length;if(u.pop(),o.push(u),u=null,d)if(1&c){if((n=(e=h[0]).length-1)>0){for(l||(i.polygonStart(),l=!0),i.lineStart(),t=0;t<n;++t)i.point((r=e[t])[0],r[1]);i.lineEnd()}}else d>1&&2&c&&h.push(h.pop().concat(h.shift())),a.push(h.filter(of))}return h}}function of(t){return t.length>1}function af(t,n){return((t=t.x)[0]<0?t[1]-Ka-Wa:Ka-t[1])-((n=n.x)[0]<0?n[1]-Ka-Wa:Ka-n[1])}var uf=rf(function(){return!0},function(t){var n,e=NaN,r=NaN,i=NaN;return{lineStart:function(){t.lineStart(),n=1},point:function(o,a){var u=o>0?Qa:-Qa,c=ru(o-e);ru(c-Qa)<Wa?(t.point(e,r=(r+a)/2>0?Ka:-Ka),t.point(i,r),t.lineEnd(),t.lineStart(),t.point(u,r),t.point(o,r),n=0):i!==u&&c>=Qa&&(ru(e-i)<Wa&&(e-=i*Wa),ru(o-u)<Wa&&(o-=u*Wa),r=function(t,n,e,r){var i,o,a=lu(t-e);return ru(a)>Wa?iu((lu(n)*(o=au(r))*lu(e)-lu(r)*(i=au(n))*lu(t))/(i*o*a)):(n+r)/2}(e,r,o,a),t.point(i,r),t.lineEnd(),t.lineStart(),t.point(u,r),n=0),t.point(e=o,r=a),i=u},lineEnd:function(){t.lineEnd(),e=r=NaN},clean:function(){return 2-n}}},function(t,n,e,r){var i;if(null==t)i=e*Ka,r.point(-Qa,i),r.point(0,i),r.point(Qa,i),r.point(Qa,0),r.point(Qa,-i),r.point(0,-i),r.point(-Qa,-i),r.point(-Qa,0),r.point(-Qa,i);else if(ru(t[0]-n[0])>Wa){var o=t[0]<n[0]?Qa:-Qa;i=e*o/2,r.point(-o,i),r.point(0,i),r.point(o,i)}else r.point(n[0],n[1])},[-Qa,-Ka]);function cf(t){var n=au(t),e=6*eu,r=n>0,i=ru(n)>Wa;function o(t,e){return au(t)*au(e)>n}function a(t,e,r){var i=[1,0,0],o=Yu(Ou(t),Ou(e)),a=Bu(o,o),u=o[0],c=a-u*u;if(!c)return!r&&t;var f=n*a/c,s=-n*u/c,l=Yu(i,o),h=Iu(i,f);Fu(h,Iu(o,s));var d=l,p=Bu(h,d),v=Bu(d,d),g=p*p-v*(Bu(h,h)-1);if(!(g<0)){var y=du(g),_=Iu(d,(-p-y)/v);if(Fu(_,h),_=Uu(_),!r)return _;var b,m=t[0],x=e[0],w=t[1],M=e[1];x<m&&(b=m,m=x,x=b);var N=x-m,A=ru(N-Qa)<Wa;if(!A&&M<w&&(b=w,w=M,M=b),A||N<Wa?A?w+M>0^_[1]<(ru(_[0]-m)<Wa?w:M):w<=_[1]&&_[1]<=M:N>Qa^(m<=_[0]&&_[0]<=x)){var T=Iu(d,(-p+y)/v);return Fu(T,h),[_,Uu(T)]}}}function u(n,e){var i=r?t:Qa-t,o=0;return n<-i?o|=1:n>i&&(o|=2),e<-i?o|=4:e>i&&(o|=8),o}return rf(o,function(t){var n,e,c,f,s;return{lineStart:function(){f=c=!1,s=1},point:function(l,h){var d,p=[l,h],v=o(l,h),g=r?v?0:u(l,h):v?u(l+(l<0?Qa:-Qa),h):0;if(!n&&(f=c=v)&&t.lineStart(),v!==c&&(!(d=a(n,p))||Zc(n,d)||Zc(p,d))&&(p[0]+=Wa,p[1]+=Wa,v=o(p[0],p[1])),v!==c)s=0,v?(t.lineStart(),d=a(p,n),t.point(d[0],d[1])):(d=a(n,p),t.point(d[0],d[1]),t.lineEnd()),n=d;else if(i&&n&&r^v){var y;g&e||!(y=a(p,n,!0))||(s=0,r?(t.lineStart(),t.point(y[0][0],y[0][1]),t.point(y[1][0],y[1][1]),t.lineEnd()):(t.point(y[1][0],y[1][1]),t.lineEnd(),t.lineStart(),t.point(y[0][0],y[0][1])))}!v||n&&Zc(n,p)||t.point(p[0],p[1]),n=p,c=v,e=g},lineEnd:function(){c&&t.lineEnd(),n=null},clean:function(){return s|(f&&c)<<1}}},function(n,r,i,o){Vc(o,t,e,i,n,r)},r?[0,-t]:[-Qa,t-Qa])}var ff=1e9,sf=-ff;function lf(t,n,e,r){function i(i,o){return t<=i&&i<=e&&n<=o&&o<=r}function o(i,o,u,f){var s=0,l=0;if(null==i||(s=a(i,u))!==(l=a(o,u))||c(i,o)<0^u>0)do{f.point(0===s||3===s?t:e,s>1?r:n)}while((s=(s+u+4)%4)!==l);else f.point(o[0],o[1])}function a(r,i){return ru(r[0]-t)<Wa?i>0?0:3:ru(r[0]-e)<Wa?i>0?2:1:ru(r[1]-n)<Wa?i>0?1:0:i>0?3:2}function u(t,n){return c(t.x,n.x)}function c(t,n){var e=a(t,1),r=a(n,1);return e!==r?e-r:0===e?n[1]-t[1]:1===e?t[0]-n[0]:2===e?t[1]-n[1]:n[0]-t[0]}return function(a){var c,f,s,l,h,d,p,v,g,y,_,b=a,m=Wc(),x={point:w,lineStart:function(){x.point=M,f&&f.push(s=[]);y=!0,g=!1,p=v=NaN},lineEnd:function(){c&&(M(l,h),d&&g&&m.rejoin(),c.push(m.result()));x.point=w,g&&b.lineEnd()},polygonStart:function(){b=m,c=[],f=[],_=!0},polygonEnd:function(){var n=function(){for(var n=0,e=0,i=f.length;e<i;++e)for(var o,a,u=f[e],c=1,s=u.length,l=u[0],h=l[0],d=l[1];c<s;++c)o=h,a=d,l=u[c],h=l[0],d=l[1],a<=r?d>r&&(h-o)*(r-a)>(d-a)*(t-o)&&++n:d<=r&&(h-o)*(r-a)<(d-a)*(t-o)&&--n;return n}(),e=_&&n,i=(c=T(c)).length;(e||i)&&(a.polygonStart(),e&&(a.lineStart(),o(null,null,1,a),a.lineEnd()),i&&Kc(c,u,n,o,a),a.polygonEnd());b=a,c=f=s=null}};function w(t,n){i(t,n)&&b.point(t,n)}function M(o,a){var u=i(o,a);if(f&&s.push([o,a]),y)l=o,h=a,d=u,y=!1,u&&(b.lineStart(),b.point(o,a));else if(u&&g)b.point(o,a);else{var c=[p=Math.max(sf,Math.min(ff,p)),v=Math.max(sf,Math.min(ff,v))],m=[o=Math.max(sf,Math.min(ff,o)),a=Math.max(sf,Math.min(ff,a))];!function(t,n,e,r,i,o){var a,u=t[0],c=t[1],f=0,s=1,l=n[0]-u,h=n[1]-c;if(a=e-u,l||!(a>0)){if(a/=l,l<0){if(a<f)return;a<s&&(s=a)}else if(l>0){if(a>s)return;a>f&&(f=a)}if(a=i-u,l||!(a<0)){if(a/=l,l<0){if(a>s)return;a>f&&(f=a)}else if(l>0){if(a<f)return;a<s&&(s=a)}if(a=r-c,h||!(a>0)){if(a/=h,h<0){if(a<f)return;a<s&&(s=a)}else if(h>0){if(a>s)return;a>f&&(f=a)}if(a=o-c,h||!(a<0)){if(a/=h,h<0){if(a>s)return;a>f&&(f=a)}else if(h>0){if(a<f)return;a<s&&(s=a)}return f>0&&(t[0]=u+f*l,t[1]=c+f*h),s<1&&(n[0]=u+s*l,n[1]=c+s*h),!0}}}}}(c,m,t,n,e,r)?u&&(b.lineStart(),b.point(o,a),_=!1):(g||(b.lineStart(),b.point(c[0],c[1])),b.point(m[0],m[1]),u||b.lineEnd(),_=!1)}p=o,v=a,g=u}return x}}var hf,df,pf,vf=Xa(),gf={sphere:_u,point:_u,lineStart:function(){gf.point=_f,gf.lineEnd=yf},lineEnd:_u,polygonStart:_u,polygonEnd:_u};function yf(){gf.point=gf.lineEnd=_u}function _f(t,n){hf=t*=eu,df=lu(n*=eu),pf=au(n),gf.point=bf}function bf(t,n){t*=eu;var e=lu(n*=eu),r=au(n),i=ru(t-hf),o=au(i),a=r*lu(i),u=pf*e-df*r*o,c=df*e+pf*r*o;vf.add(ou(du(a*a+u*u),c)),hf=t,df=e,pf=r}function mf(t){return vf.reset(),Nu(t,gf),+vf}var xf=[null,null],wf={type:"LineString",coordinates:xf};function Mf(t,n){return xf[0]=t,xf[1]=n,mf(wf)}var Nf={Feature:function(t,n){return Tf(t.geometry,n)},FeatureCollection:function(t,n){for(var e=t.features,r=-1,i=e.length;++r<i;)if(Tf(e[r].geometry,n))return!0;return!1}},Af={Sphere:function(){return!0},Point:function(t,n){return Sf(t.coordinates,n)},MultiPoint:function(t,n){for(var e=t.coordinates,r=-1,i=e.length;++r<i;)if(Sf(e[r],n))return!0;return!1},LineString:function(t,n){return kf(t.coordinates,n)},MultiLineString:function(t,n){for(var e=t.coordinates,r=-1,i=e.length;++r<i;)if(kf(e[r],n))return!0;return!1},Polygon:function(t,n){return Ef(t.coordinates,n)},MultiPolygon:function(t,n){for(var e=t.coordinates,r=-1,i=e.length;++r<i;)if(Ef(e[r],n))return!0;return!1},GeometryCollection:function(t,n){for(var e=t.geometries,r=-1,i=e.length;++r<i;)if(Tf(e[r],n))return!0;return!1}};function Tf(t,n){return!(!t||!Af.hasOwnProperty(t.type))&&Af[t.type](t,n)}function Sf(t,n){return 0===Mf(t,n)}function kf(t,n){for(var e,r,i,o=0,a=t.length;o<a;o++){if(0===(r=Mf(t[o],n)))return!0;if(o>0&&(i=Mf(t[o],t[o-1]))>0&&e<=i&&r<=i&&(e+r-i)*(1-Math.pow((e-r)/i,2))<Za*i)return!0;e=r}return!1}function Ef(t,n){return!!ef(t.map(Cf),Pf(n))}function Cf(t){return(t=t.map(Pf)).pop(),t}function Pf(t){return[t[0]*eu,t[1]*eu]}function zf(t,n,e){var r=g(t,n-Wa,e).concat(n);return function(t){return r.map(function(n){return[t,n]})}}function Rf(t,n,e){var r=g(t,n-Wa,e).concat(n);return function(t){return r.map(function(n){return[n,t]})}}function Df(){var t,n,e,r,i,o,a,u,c,f,s,l,h=10,d=h,p=90,v=360,y=2.5;function _(){return{type:"MultiLineString",coordinates:b()}}function b(){return g(uu(r/p)*p,e,p).map(s).concat(g(uu(u/v)*v,a,v).map(l)).concat(g(uu(n/h)*h,t,h).filter(function(t){return ru(t%p)>Wa}).map(c)).concat(g(uu(o/d)*d,i,d).filter(function(t){return ru(t%v)>Wa}).map(f))}return _.lines=function(){return b().map(function(t){return{type:"LineString",coordinates:t}})},_.outline=function(){return{type:"Polygon",coordinates:[s(r).concat(l(a).slice(1),s(e).reverse().slice(1),l(u).reverse().slice(1))]}},_.extent=function(t){return arguments.length?_.extentMajor(t).extentMinor(t):_.extentMinor()},_.extentMajor=function(t){return arguments.length?(r=+t[0][0],e=+t[1][0],u=+t[0][1],a=+t[1][1],r>e&&(t=r,r=e,e=t),u>a&&(t=u,u=a,a=t),_.precision(y)):[[r,u],[e,a]]},_.extentMinor=function(e){return arguments.length?(n=+e[0][0],t=+e[1][0],o=+e[0][1],i=+e[1][1],n>t&&(e=n,n=t,t=e),o>i&&(e=o,o=i,i=e),_.precision(y)):[[n,o],[t,i]]},_.step=function(t){return arguments.length?_.stepMajor(t).stepMinor(t):_.stepMinor()},_.stepMajor=function(t){return arguments.length?(p=+t[0],v=+t[1],_):[p,v]},_.stepMinor=function(t){return arguments.length?(h=+t[0],d=+t[1],_):[h,d]},_.precision=function(h){return arguments.length?(y=+h,c=zf(o,i,90),f=Rf(n,t,y),s=zf(u,a,90),l=Rf(r,e,y),_):y},_.extentMajor([[-180,-90+Wa],[180,90-Wa]]).extentMinor([[-180,-80-Wa],[180,80+Wa]])}function qf(t){return t}var Lf,Uf,Of,Bf,Yf=Xa(),Ff=Xa(),If={point:_u,lineStart:_u,lineEnd:_u,polygonStart:function(){If.lineStart=Hf,If.lineEnd=Gf},polygonEnd:function(){If.lineStart=If.lineEnd=If.point=_u,Yf.add(ru(Ff)),Ff.reset()},result:function(){var t=Yf/2;return Yf.reset(),t}};function Hf(){If.point=jf}function jf(t,n){If.point=Xf,Lf=Of=t,Uf=Bf=n}function Xf(t,n){Ff.add(Bf*t-Of*n),Of=t,Bf=n}function Gf(){Xf(Lf,Uf)}var Vf=1/0,$f=Vf,Wf=-Vf,Zf=Wf,Qf={point:function(t,n){t<Vf&&(Vf=t);t>Wf&&(Wf=t);n<$f&&($f=n);n>Zf&&(Zf=n)},lineStart:_u,lineEnd:_u,polygonStart:_u,polygonEnd:_u,result:function(){var t=[[Vf,$f],[Wf,Zf]];return Wf=Zf=-($f=Vf=1/0),t}};var Kf,Jf,ts,ns,es=0,rs=0,is=0,os=0,as=0,us=0,cs=0,fs=0,ss=0,ls={point:hs,lineStart:ds,lineEnd:gs,polygonStart:function(){ls.lineStart=ys,ls.lineEnd=_s},polygonEnd:function(){ls.point=hs,ls.lineStart=ds,ls.lineEnd=gs},result:function(){var t=ss?[cs/ss,fs/ss]:us?[os/us,as/us]:is?[es/is,rs/is]:[NaN,NaN];return es=rs=is=os=as=us=cs=fs=ss=0,t}};function hs(t,n){es+=t,rs+=n,++is}function ds(){ls.point=ps}function ps(t,n){ls.point=vs,hs(ts=t,ns=n)}function vs(t,n){var e=t-ts,r=n-ns,i=du(e*e+r*r);os+=i*(ts+t)/2,as+=i*(ns+n)/2,us+=i,hs(ts=t,ns=n)}function gs(){ls.point=hs}function ys(){ls.point=bs}function _s(){ms(Kf,Jf)}function bs(t,n){ls.point=ms,hs(Kf=ts=t,Jf=ns=n)}function ms(t,n){var e=t-ts,r=n-ns,i=du(e*e+r*r);os+=i*(ts+t)/2,as+=i*(ns+n)/2,us+=i,cs+=(i=ns*t-ts*n)*(ts+t),fs+=i*(ns+n),ss+=3*i,hs(ts=t,ns=n)}function xs(t){this._context=t}xs.prototype={_radius:4.5,pointRadius:function(t){return this._radius=t,this},polygonStart:function(){this._line=0},polygonEnd:function(){this._line=NaN},lineStart:function(){this._point=0},lineEnd:function(){0===this._line&&this._context.closePath(),this._point=NaN},point:function(t,n){switch(this._point){case 0:this._context.moveTo(t,n),this._point=1;break;case 1:this._context.lineTo(t,n);break;default:this._context.moveTo(t+this._radius,n),this._context.arc(t,n,this._radius,0,tu)}},result:_u};var ws,Ms,Ns,As,Ts,Ss=Xa(),ks={point:_u,lineStart:function(){ks.point=Es},lineEnd:function(){ws&&Cs(Ms,Ns),ks.point=_u},polygonStart:function(){ws=!0},polygonEnd:function(){ws=null},result:function(){var t=+Ss;return Ss.reset(),t}};function Es(t,n){ks.point=Cs,Ms=As=t,Ns=Ts=n}function Cs(t,n){As-=t,Ts-=n,Ss.add(du(As*As+Ts*Ts)),As=t,Ts=n}function Ps(){this._string=[]}function zs(t){return"m0,"+t+"a"+t+","+t+" 0 1,1 0,"+-2*t+"a"+t+","+t+" 0 1,1 0,"+2*t+"z"}function Rs(t){return function(n){var e=new Ds;for(var r in t)e[r]=t[r];return e.stream=n,e}}function Ds(){}function qs(t,n,e){var r=t.clipExtent&&t.clipExtent();return t.scale(150).translate([0,0]),null!=r&&t.clipExtent(null),Nu(e,t.stream(Qf)),n(Qf.result()),null!=r&&t.clipExtent(r),t}function Ls(t,n,e){return qs(t,function(e){var r=n[1][0]-n[0][0],i=n[1][1]-n[0][1],o=Math.min(r/(e[1][0]-e[0][0]),i/(e[1][1]-e[0][1])),a=+n[0][0]+(r-o*(e[1][0]+e[0][0]))/2,u=+n[0][1]+(i-o*(e[1][1]+e[0][1]))/2;t.scale(150*o).translate([a,u])},e)}function Us(t,n,e){return Ls(t,[[0,0],n],e)}function Os(t,n,e){return qs(t,function(e){var r=+n,i=r/(e[1][0]-e[0][0]),o=(r-i*(e[1][0]+e[0][0]))/2,a=-i*e[0][1];t.scale(150*i).translate([o,a])},e)}function Bs(t,n,e){return qs(t,function(e){var r=+n,i=r/(e[1][1]-e[0][1]),o=-i*e[0][0],a=(r-i*(e[1][1]+e[0][1]))/2;t.scale(150*i).translate([o,a])},e)}Ps.prototype={_radius:4.5,_circle:zs(4.5),pointRadius:function(t){return(t=+t)!==this._radius&&(this._radius=t,this._circle=null),this},polygonStart:function(){this._line=0},polygonEnd:function(){this._line=NaN},lineStart:function(){this._point=0},lineEnd:function(){0===this._line&&this._string.push("Z"),this._point=NaN},point:function(t,n){switch(this._point){case 0:this._string.push("M",t,",",n),this._point=1;break;case 1:this._string.push("L",t,",",n);break;default:null==this._circle&&(this._circle=zs(this._radius)),this._string.push("M",t,",",n,this._circle)}},result:function(){if(this._string.length){var t=this._string.join("");return this._string=[],t}return null}},Ds.prototype={constructor:Ds,point:function(t,n){this.stream.point(t,n)},sphere:function(){this.stream.sphere()},lineStart:function(){this.stream.lineStart()},lineEnd:function(){this.stream.lineEnd()},polygonStart:function(){this.stream.polygonStart()},polygonEnd:function(){this.stream.polygonEnd()}};var Ys=16,Fs=au(30*eu);function Is(t,n){return+n?function(t,n){function e(r,i,o,a,u,c,f,s,l,h,d,p,v,g){var y=f-r,_=s-i,b=y*y+_*_;if(b>4*n&&v--){var m=a+h,x=u+d,w=c+p,M=du(m*m+x*x+w*w),N=gu(w/=M),A=ru(ru(w)-1)<Wa||ru(o-l)<Wa?(o+l)/2:ou(x,m),T=t(A,N),S=T[0],k=T[1],E=S-r,C=k-i,P=_*E-y*C;(P*P/b>n||ru((y*E+_*C)/b-.5)>.3||a*h+u*d+c*p<Fs)&&(e(r,i,o,a,u,c,S,k,A,m/=M,x/=M,w,v,g),g.point(S,k),e(S,k,A,m,x,w,f,s,l,h,d,p,v,g))}}return function(n){var r,i,o,a,u,c,f,s,l,h,d,p,v={point:g,lineStart:y,lineEnd:b,polygonStart:function(){n.polygonStart(),v.lineStart=m},polygonEnd:function(){n.polygonEnd(),v.lineStart=y}};function g(e,r){e=t(e,r),n.point(e[0],e[1])}function y(){s=NaN,v.point=_,n.lineStart()}function _(r,i){var o=Ou([r,i]),a=t(r,i);e(s,l,f,h,d,p,s=a[0],l=a[1],f=r,h=o[0],d=o[1],p=o[2],Ys,n),n.point(s,l)}function b(){v.point=g,n.lineEnd()}function m(){y(),v.point=x,v.lineEnd=w}function x(t,n){_(r=t,n),i=s,o=l,a=h,u=d,c=p,v.point=_}function w(){e(s,l,f,h,d,p,i,o,r,a,u,c,Ys,n),v.lineEnd=b,b()}return v}}(t,n):function(t){return Rs({point:function(n,e){n=t(n,e),this.stream.point(n[0],n[1])}})}(t)}var Hs=Rs({point:function(t,n){this.stream.point(t*eu,n*eu)}});function js(t,n,e,r){var i=au(r),o=lu(r),a=i*t,u=o*t,c=i/t,f=o/t,s=(o*e-i*n)/t,l=(o*n+i*e)/t;function h(t,r){return[a*t-u*r+n,e-u*t-a*r]}return h.invert=function(t,n){return[c*t-f*n+s,l-f*t-c*n]},h}function Xs(t){return Gs(function(){return t})()}function Gs(t){var n,e,r,i,o,a,u,c,f,s,l=150,h=480,d=250,p=0,v=0,g=0,y=0,_=0,b=0,m=null,x=uf,w=null,M=qf,N=.5;function A(t){return c(t[0]*eu,t[1]*eu)}function T(t){return(t=c.invert(t[0],t[1]))&&[t[0]*nu,t[1]*nu]}function S(){var t=js(l,0,0,b).apply(null,n(p,v)),r=(b?js:function(t,n,e){function r(r,i){return[n+t*r,e-t*i]}return r.invert=function(r,i){return[(r-n)/t,(e-i)/t]},r})(l,h-t[0],d-t[1],b);return e=Ic(g,y,_),u=Yc(n,r),c=Yc(e,u),a=Is(u,N),k()}function k(){return f=s=null,A}return A.stream=function(t){return f&&s===t?f:f=Hs(function(t){return Rs({point:function(n,e){var r=t(n,e);return this.stream.point(r[0],r[1])}})}(e)(x(a(M(s=t)))))},A.preclip=function(t){return arguments.length?(x=t,m=void 0,k()):x},A.postclip=function(t){return arguments.length?(M=t,w=r=i=o=null,k()):M},A.clipAngle=function(t){return arguments.length?(x=+t?cf(m=t*eu):(m=null,uf),k()):m*nu},A.clipExtent=function(t){return arguments.length?(M=null==t?(w=r=i=o=null,qf):lf(w=+t[0][0],r=+t[0][1],i=+t[1][0],o=+t[1][1]),k()):null==w?null:[[w,r],[i,o]]},A.scale=function(t){return arguments.length?(l=+t,S()):l},A.translate=function(t){return arguments.length?(h=+t[0],d=+t[1],S()):[h,d]},A.center=function(t){return arguments.length?(p=t[0]%360*eu,v=t[1]%360*eu,S()):[p*nu,v*nu]},A.rotate=function(t){return arguments.length?(g=t[0]%360*eu,y=t[1]%360*eu,_=t.length>2?t[2]%360*eu:0,S()):[g*nu,y*nu,_*nu]},A.angle=function(t){return arguments.length?(b=t%360*eu,S()):b*nu},A.precision=function(t){return arguments.length?(a=Is(u,N=t*t),k()):du(N)},A.fitExtent=function(t,n){return Ls(A,t,n)},A.fitSize=function(t,n){return Us(A,t,n)},A.fitWidth=function(t,n){return Os(A,t,n)},A.fitHeight=function(t,n){return Bs(A,t,n)},function(){return n=t.apply(this,arguments),A.invert=n.invert&&T,S()}}function Vs(t){var n=0,e=Qa/3,r=Gs(t),i=r(n,e);return i.parallels=function(t){return arguments.length?r(n=t[0]*eu,e=t[1]*eu):[n*nu,e*nu]},i}function $s(t,n){var e=lu(t),r=(e+lu(n))/2;if(ru(r)<Wa)return function(t){var n=au(t);function e(t,e){return[t*n,lu(e)/n]}return e.invert=function(t,e){return[t/n,gu(e*n)]},e}(t);var i=1+e*(2*r-e),o=du(i)/r;function a(t,n){var e=du(i-2*r*lu(n))/r;return[e*lu(t*=r),o-e*au(t)]}return a.invert=function(t,n){var e=o-n;return[ou(t,ru(e))/r*hu(e),gu((i-(t*t+e*e)*r*r)/(2*r))]},a}function Ws(){return Vs($s).scale(155.424).center([0,33.6442])}function Zs(){return Ws().parallels([29.5,45.5]).scale(1070).translate([480,250]).rotate([96,0]).center([-.6,38.7])}function Qs(t){return function(n,e){var r=au(n),i=au(e),o=t(r*i);return[o*i*lu(n),o*lu(e)]}}function Ks(t){return function(n,e){var r=du(n*n+e*e),i=t(r),o=lu(i),a=au(i);return[ou(n*o,r*a),gu(r&&e*o/r)]}}var Js=Qs(function(t){return du(2/(1+t))});Js.invert=Ks(function(t){return 2*gu(t/2)});var tl=Qs(function(t){return(t=vu(t))&&t/lu(t)});function nl(t,n){return[t,fu(pu((Ka+n)/2))]}function el(t){var n,e,r,i=Xs(t),o=i.center,a=i.scale,u=i.translate,c=i.clipExtent,f=null;function s(){var o=Qa*a(),u=i(Gc(i.rotate()).invert([0,0]));return c(null==f?[[u[0]-o,u[1]-o],[u[0]+o,u[1]+o]]:t===nl?[[Math.max(u[0]-o,f),n],[Math.min(u[0]+o,e),r]]:[[f,Math.max(u[1]-o,n)],[e,Math.min(u[1]+o,r)]])}return i.scale=function(t){return arguments.length?(a(t),s()):a()},i.translate=function(t){return arguments.length?(u(t),s()):u()},i.center=function(t){return arguments.length?(o(t),s()):o()},i.clipExtent=function(t){return arguments.length?(null==t?f=n=e=r=null:(f=+t[0][0],n=+t[0][1],e=+t[1][0],r=+t[1][1]),s()):null==f?null:[[f,n],[e,r]]},s()}function rl(t){return pu((Ka+t)/2)}function il(t,n){var e=au(t),r=t===n?lu(t):fu(e/au(n))/fu(rl(n)/rl(t)),i=e*su(rl(t),r)/r;if(!r)return nl;function o(t,n){i>0?n<-Ka+Wa&&(n=-Ka+Wa):n>Ka-Wa&&(n=Ka-Wa);var e=i/su(rl(n),r);return[e*lu(r*t),i-e*au(r*t)]}return o.invert=function(t,n){var e=i-n,o=hu(r)*du(t*t+e*e);return[ou(t,ru(e))/r*hu(e),2*iu(su(i/o,1/r))-Ka]},o}function ol(t,n){return[t,n]}function al(t,n){var e=au(t),r=t===n?lu(t):(e-au(n))/(n-t),i=e/r+t;if(ru(r)<Wa)return ol;function o(t,n){var e=i-n,o=r*t;return[e*lu(o),i-e*au(o)]}return o.invert=function(t,n){var e=i-n;return[ou(t,ru(e))/r*hu(e),i-hu(r)*du(t*t+e*e)]},o}tl.invert=Ks(function(t){return t}),nl.invert=function(t,n){return[t,2*iu(cu(n))-Ka]},ol.invert=ol;var ul=1.340264,cl=-.081106,fl=893e-6,sl=.003796,ll=du(3)/2;function hl(t,n){var e=gu(ll*lu(n)),r=e*e,i=r*r*r;return[t*au(e)/(ll*(ul+3*cl*r+i*(7*fl+9*sl*r))),e*(ul+cl*r+i*(fl+sl*r))]}function dl(t,n){var e=au(n),r=au(t)*e;return[e*lu(t)/r,lu(n)/r]}function pl(t,n,e,r){return 1===t&&1===n&&0===e&&0===r?qf:Rs({point:function(i,o){this.stream.point(i*t+e,o*n+r)}})}function vl(t,n){var e=n*n,r=e*e;return[t*(.8707-.131979*e+r*(r*(.003971*e-.001529*r)-.013791)),n*(1.007226+e*(.015085+r*(.028874*e-.044475-.005916*r)))]}function gl(t,n){return[au(n)*lu(t),lu(n)]}function yl(t,n){var e=au(n),r=1+au(t)*e;return[e*lu(t)/r,lu(n)/r]}function _l(t,n){return[fu(pu((Ka+n)/2)),-t]}function bl(t,n){return t.parent===n.parent?1:2}function ml(t,n){return t+n.x}function xl(t,n){return Math.max(t,n.y)}function wl(t){var n=0,e=t.children,r=e&&e.length;if(r)for(;--r>=0;)n+=e[r].value;else n=1;t.value=n}function Ml(t,n){var e,r,i,o,a,u=new Sl(t),c=+t.value&&(u.value=t.value),f=[u];for(null==n&&(n=Nl);e=f.pop();)if(c&&(e.value=+e.data.value),(i=n(e.data))&&(a=i.length))for(e.children=new Array(a),o=a-1;o>=0;--o)f.push(r=e.children[o]=new Sl(i[o])),r.parent=e,r.depth=e.depth+1;return u.eachBefore(Tl)}function Nl(t){return t.children}function Al(t){t.data=t.data.data}function Tl(t){var n=0;do{t.height=n}while((t=t.parent)&&t.height<++n)}function Sl(t){this.data=t,this.depth=this.height=0,this.parent=null}hl.invert=function(t,n){for(var e,r=n,i=r*r,o=i*i*i,a=0;a<12&&(o=(i=(r-=e=(r*(ul+cl*i+o*(fl+sl*i))-n)/(ul+3*cl*i+o*(7*fl+9*sl*i)))*r)*i*i,!(ru(e)<Za));++a);return[ll*t*(ul+3*cl*i+o*(7*fl+9*sl*i))/au(r),gu(lu(r)/ll)]},dl.invert=Ks(iu),vl.invert=function(t,n){var e,r=n,i=25;do{var o=r*r,a=o*o;r-=e=(r*(1.007226+o*(.015085+a*(.028874*o-.044475-.005916*a)))-n)/(1.007226+o*(.045255+a*(.259866*o-.311325-.005916*11*a)))}while(ru(e)>Wa&&--i>0);return[t/(.8707+(o=r*r)*(o*(o*o*o*(.003971-.001529*o)-.013791)-.131979)),r]},gl.invert=Ks(gu),yl.invert=Ks(function(t){return 2*iu(t)}),_l.invert=function(t,n){return[-n,2*iu(cu(t))-Ka]},Sl.prototype=Ml.prototype={constructor:Sl,count:function(){return this.eachAfter(wl)},each:function(t){var n,e,r,i,o=this,a=[o];do{for(n=a.reverse(),a=[];o=n.pop();)if(t(o),e=o.children)for(r=0,i=e.length;r<i;++r)a.push(e[r])}while(a.length);return this},eachAfter:function(t){for(var n,e,r,i=this,o=[i],a=[];i=o.pop();)if(a.push(i),n=i.children)for(e=0,r=n.length;e<r;++e)o.push(n[e]);for(;i=a.pop();)t(i);return this},eachBefore:function(t){for(var n,e,r=this,i=[r];r=i.pop();)if(t(r),n=r.children)for(e=n.length-1;e>=0;--e)i.push(n[e]);return this},sum:function(t){return this.eachAfter(function(n){for(var e=+t(n.data)||0,r=n.children,i=r&&r.length;--i>=0;)e+=r[i].value;n.value=e})},sort:function(t){return this.eachBefore(function(n){n.children&&n.children.sort(t)})},path:function(t){for(var n=this,e=function(t,n){if(t===n)return t;var e=t.ancestors(),r=n.ancestors(),i=null;for(t=e.pop(),n=r.pop();t===n;)i=t,t=e.pop(),n=r.pop();return i}(n,t),r=[n];n!==e;)n=n.parent,r.push(n);for(var i=r.length;t!==e;)r.splice(i,0,t),t=t.parent;return r},ancestors:function(){for(var t=this,n=[t];t=t.parent;)n.push(t);return n},descendants:function(){var t=[];return this.each(function(n){t.push(n)}),t},leaves:function(){var t=[];return this.eachBefore(function(n){n.children||t.push(n)}),t},links:function(){var t=this,n=[];return t.each(function(e){e!==t&&n.push({source:e.parent,target:e})}),n},copy:function(){return Ml(this).eachBefore(Al)}};var kl=Array.prototype.slice;function El(t){for(var n,e,r=0,i=(t=function(t){for(var n,e,r=t.length;r;)e=Math.random()*r--|0,n=t[r],t[r]=t[e],t[e]=n;return t}(kl.call(t))).length,o=[];r<i;)n=t[r],e&&zl(e,n)?++r:(e=Dl(o=Cl(o,n)),r=0);return e}function Cl(t,n){var e,r;if(Rl(n,t))return[n];for(e=0;e<t.length;++e)if(Pl(n,t[e])&&Rl(ql(t[e],n),t))return[t[e],n];for(e=0;e<t.length-1;++e)for(r=e+1;r<t.length;++r)if(Pl(ql(t[e],t[r]),n)&&Pl(ql(t[e],n),t[r])&&Pl(ql(t[r],n),t[e])&&Rl(Ll(t[e],t[r],n),t))return[t[e],t[r],n];throw new Error}function Pl(t,n){var e=t.r-n.r,r=n.x-t.x,i=n.y-t.y;return e<0||e*e<r*r+i*i}function zl(t,n){var e=t.r-n.r+1e-6,r=n.x-t.x,i=n.y-t.y;return e>0&&e*e>r*r+i*i}function Rl(t,n){for(var e=0;e<n.length;++e)if(!zl(t,n[e]))return!1;return!0}function Dl(t){switch(t.length){case 1:return function(t){return{x:t.x,y:t.y,r:t.r}}(t[0]);case 2:return ql(t[0],t[1]);case 3:return Ll(t[0],t[1],t[2])}}function ql(t,n){var e=t.x,r=t.y,i=t.r,o=n.x,a=n.y,u=n.r,c=o-e,f=a-r,s=u-i,l=Math.sqrt(c*c+f*f);return{x:(e+o+c/l*s)/2,y:(r+a+f/l*s)/2,r:(l+i+u)/2}}function Ll(t,n,e){var r=t.x,i=t.y,o=t.r,a=n.x,u=n.y,c=n.r,f=e.x,s=e.y,l=e.r,h=r-a,d=r-f,p=i-u,v=i-s,g=c-o,y=l-o,_=r*r+i*i-o*o,b=_-a*a-u*u+c*c,m=_-f*f-s*s+l*l,x=d*p-h*v,w=(p*m-v*b)/(2*x)-r,M=(v*g-p*y)/x,N=(d*b-h*m)/(2*x)-i,A=(h*y-d*g)/x,T=M*M+A*A-1,S=2*(o+w*M+N*A),k=w*w+N*N-o*o,E=-(T?(S+Math.sqrt(S*S-4*T*k))/(2*T):k/S);return{x:r+w+M*E,y:i+N+A*E,r:E}}function Ul(t,n,e){var r,i,o,a,u=t.x-n.x,c=t.y-n.y,f=u*u+c*c;f?(i=n.r+e.r,i*=i,a=t.r+e.r,i>(a*=a)?(r=(f+a-i)/(2*f),o=Math.sqrt(Math.max(0,a/f-r*r)),e.x=t.x-r*u-o*c,e.y=t.y-r*c+o*u):(r=(f+i-a)/(2*f),o=Math.sqrt(Math.max(0,i/f-r*r)),e.x=n.x+r*u-o*c,e.y=n.y+r*c+o*u)):(e.x=n.x+e.r,e.y=n.y)}function Ol(t,n){var e=t.r+n.r-1e-6,r=n.x-t.x,i=n.y-t.y;return e>0&&e*e>r*r+i*i}function Bl(t){var n=t._,e=t.next._,r=n.r+e.r,i=(n.x*e.r+e.x*n.r)/r,o=(n.y*e.r+e.y*n.r)/r;return i*i+o*o}function Yl(t){this._=t,this.next=null,this.previous=null}function Fl(t){if(!(i=t.length))return 0;var n,e,r,i,o,a,u,c,f,s,l;if((n=t[0]).x=0,n.y=0,!(i>1))return n.r;if(e=t[1],n.x=-e.r,e.x=n.r,e.y=0,!(i>2))return n.r+e.r;Ul(e,n,r=t[2]),n=new Yl(n),e=new Yl(e),r=new Yl(r),n.next=r.previous=e,e.next=n.previous=r,r.next=e.previous=n;t:for(u=3;u<i;++u){Ul(n._,e._,r=t[u]),r=new Yl(r),c=e.next,f=n.previous,s=e._.r,l=n._.r;do{if(s<=l){if(Ol(c._,r._)){e=c,n.next=e,e.previous=n,--u;continue t}s+=c._.r,c=c.next}else{if(Ol(f._,r._)){(n=f).next=e,e.previous=n,--u;continue t}l+=f._.r,f=f.previous}}while(c!==f.next);for(r.previous=n,r.next=e,n.next=e.previous=e=r,o=Bl(n);(r=r.next)!==e;)(a=Bl(r))<o&&(n=r,o=a);e=n.next}for(n=[e._],r=e;(r=r.next)!==e;)n.push(r._);for(r=El(n),u=0;u<i;++u)(n=t[u]).x-=r.x,n.y-=r.y;return r.r}function Il(t){return null==t?null:Hl(t)}function Hl(t){if("function"!=typeof t)throw new Error;return t}function jl(){return 0}function Xl(t){return function(){return t}}function Gl(t){return Math.sqrt(t.value)}function Vl(t){return function(n){n.children||(n.r=Math.max(0,+t(n)||0))}}function $l(t,n){return function(e){if(r=e.children){var r,i,o,a=r.length,u=t(e)*n||0;if(u)for(i=0;i<a;++i)r[i].r+=u;if(o=Fl(r),u)for(i=0;i<a;++i)r[i].r-=u;e.r=o+u}}}function Wl(t){return function(n){var e=n.parent;n.r*=t,e&&(n.x=e.x+t*n.x,n.y=e.y+t*n.y)}}function Zl(t){t.x0=Math.round(t.x0),t.y0=Math.round(t.y0),t.x1=Math.round(t.x1),t.y1=Math.round(t.y1)}function Ql(t,n,e,r,i){for(var o,a=t.children,u=-1,c=a.length,f=t.value&&(r-n)/t.value;++u<c;)(o=a[u]).y0=e,o.y1=i,o.x0=n,o.x1=n+=o.value*f}var Kl="$",Jl={depth:-1},th={};function nh(t){return t.id}function eh(t){return t.parentId}function rh(t,n){return t.parent===n.parent?1:2}function ih(t){var n=t.children;return n?n[0]:t.t}function oh(t){var n=t.children;return n?n[n.length-1]:t.t}function ah(t,n,e){var r=e/(n.i-t.i);n.c-=r,n.s+=e,t.c+=r,n.z+=e,n.m+=e}function uh(t,n,e){return t.a.parent===n.parent?t.a:e}function ch(t,n){this._=t,this.parent=null,this.children=null,this.A=null,this.a=this,this.z=0,this.m=0,this.c=0,this.s=0,this.t=null,this.i=n}function fh(t,n,e,r,i){for(var o,a=t.children,u=-1,c=a.length,f=t.value&&(i-e)/t.value;++u<c;)(o=a[u]).x0=n,o.x1=r,o.y0=e,o.y1=e+=o.value*f}ch.prototype=Object.create(Sl.prototype);var sh=(1+Math.sqrt(5))/2;function lh(t,n,e,r,i,o){for(var a,u,c,f,s,l,h,d,p,v,g,y=[],_=n.children,b=0,m=0,x=_.length,w=n.value;b<x;){c=i-e,f=o-r;do{s=_[m++].value}while(!s&&m<x);for(l=h=s,g=s*s*(v=Math.max(f/c,c/f)/(w*t)),p=Math.max(h/g,g/l);m<x;++m){if(s+=u=_[m].value,u<l&&(l=u),u>h&&(h=u),g=s*s*v,(d=Math.max(h/g,g/l))>p){s-=u;break}p=d}y.push(a={value:s,dice:c<f,children:_.slice(b,m)}),a.dice?Ql(a,e,r,i,w?r+=f*s/w:o):fh(a,e,r,w?e+=c*s/w:i,o),w-=s,b=m}return y}var hh=function t(n){function e(t,e,r,i,o){lh(n,t,e,r,i,o)}return e.ratio=function(n){return t((n=+n)>1?n:1)},e}(sh);var dh=function t(n){function e(t,e,r,i,o){if((a=t._squarify)&&a.ratio===n)for(var a,u,c,f,s,l=-1,h=a.length,d=t.value;++l<h;){for(c=(u=a[l]).children,f=u.value=0,s=c.length;f<s;++f)u.value+=c[f].value;u.dice?Ql(u,e,r,i,r+=(o-r)*u.value/d):fh(u,e,r,e+=(i-e)*u.value/d,o),d-=u.value}else t._squarify=a=lh(n,t,e,r,i,o),a.ratio=n}return e.ratio=function(n){return t((n=+n)>1?n:1)},e}(sh);function ph(t,n,e){return(n[0]-t[0])*(e[1]-t[1])-(n[1]-t[1])*(e[0]-t[0])}function vh(t,n){return t[0]-n[0]||t[1]-n[1]}function gh(t){for(var n=t.length,e=[0,1],r=2,i=2;i<n;++i){for(;r>1&&ph(t[e[r-2]],t[e[r-1]],t[i])<=0;)--r;e[r++]=i}return e.slice(0,r)}function yh(){return Math.random()}var _h=function t(n){function e(t,e){return t=null==t?0:+t,e=null==e?1:+e,1===arguments.length?(e=t,t=0):e-=t,function(){return n()*e+t}}return e.source=t,e}(yh),bh=function t(n){function e(t,e){var r,i;return t=null==t?0:+t,e=null==e?1:+e,function(){var o;if(null!=r)o=r,r=null;else do{r=2*n()-1,o=2*n()-1,i=r*r+o*o}while(!i||i>1);return t+e*o*Math.sqrt(-2*Math.log(i)/i)}}return e.source=t,e}(yh),mh=function t(n){function e(){var t=bh.source(n).apply(this,arguments);return function(){return Math.exp(t())}}return e.source=t,e}(yh),xh=function t(n){function e(t){return function(){for(var e=0,r=0;r<t;++r)e+=n();return e}}return e.source=t,e}(yh),wh=function t(n){function e(t){var e=xh.source(n)(t);return function(){return e()/t}}return e.source=t,e}(yh),Mh=function t(n){function e(t){return function(){return-Math.log(1-n())/t}}return e.source=t,e}(yh);function Nh(t,n){switch(arguments.length){case 0:break;case 1:this.range(t);break;default:this.range(n).domain(t)}return this}function Ah(t,n){switch(arguments.length){case 0:break;case 1:this.interpolator(t);break;default:this.interpolator(n).domain(t)}return this}var Th=Array.prototype,Sh=Th.map,kh=Th.slice,Eh={name:"implicit"};function Ch(){var t=uo(),n=[],e=[],r=Eh;function i(i){var o=i+"",a=t.get(o);if(!a){if(r!==Eh)return r;t.set(o,a=n.push(i))}return e[(a-1)%e.length]}return i.domain=function(e){if(!arguments.length)return n.slice();n=[],t=uo();for(var r,o,a=-1,u=e.length;++a<u;)t.has(o=(r=e[a])+"")||t.set(o,n.push(r));return i},i.range=function(t){return arguments.length?(e=kh.call(t),i):e.slice()},i.unknown=function(t){return arguments.length?(r=t,i):r},i.copy=function(){return Ch(n,e).unknown(r)},Nh.apply(i,arguments),i}function Ph(){var t,n,e=Ch().unknown(void 0),r=e.domain,i=e.range,o=[0,1],a=!1,u=0,c=0,f=.5;function s(){var e=r().length,s=o[1]<o[0],l=o[s-0],h=o[1-s];t=(h-l)/Math.max(1,e-u+2*c),a&&(t=Math.floor(t)),l+=(h-l-t*(e-u))*f,n=t*(1-u),a&&(l=Math.round(l),n=Math.round(n));var d=g(e).map(function(n){return l+t*n});return i(s?d.reverse():d)}return delete e.unknown,e.domain=function(t){return arguments.length?(r(t),s()):r()},e.range=function(t){return arguments.length?(o=[+t[0],+t[1]],s()):o.slice()},e.rangeRound=function(t){return o=[+t[0],+t[1]],a=!0,s()},e.bandwidth=function(){return n},e.step=function(){return t},e.round=function(t){return arguments.length?(a=!!t,s()):a},e.padding=function(t){return arguments.length?(u=Math.min(1,c=+t),s()):u},e.paddingInner=function(t){return arguments.length?(u=Math.min(1,t),s()):u},e.paddingOuter=function(t){return arguments.length?(c=+t,s()):c},e.align=function(t){return arguments.length?(f=Math.max(0,Math.min(1,t)),s()):f},e.copy=function(){return Ph(r(),o).round(a).paddingInner(u).paddingOuter(c).align(f)},Nh.apply(s(),arguments)}function zh(t){return+t}var Rh=[0,1];function Dh(t){return t}function qh(t,n){return(n-=t=+t)?function(e){return(e-t)/n}:function(t){return function(){return t}}(isNaN(n)?NaN:.5)}function Lh(t){var n,e=t[0],r=t[t.length-1];return e>r&&(n=e,e=r,r=n),function(t){return Math.max(e,Math.min(r,t))}}function Uh(t,n,e){var r=t[0],i=t[1],o=n[0],a=n[1];return i<r?(r=qh(i,r),o=e(a,o)):(r=qh(r,i),o=e(o,a)),function(t){return o(r(t))}}function Oh(t,n,e){var r=Math.min(t.length,n.length)-1,o=new Array(r),a=new Array(r),u=-1;for(t[r]<t[0]&&(t=t.slice().reverse(),n=n.slice().reverse());++u<r;)o[u]=qh(t[u],t[u+1]),a[u]=e(n[u],n[u+1]);return function(n){var e=i(t,n,1,r)-1;return a[e](o[e](n))}}function Bh(t,n){return n.domain(t.domain()).range(t.range()).interpolate(t.interpolate()).clamp(t.clamp()).unknown(t.unknown())}function Yh(){var t,n,e,r,i,o,a=Rh,u=Rh,c=Ne,f=Dh;function s(){return r=Math.min(a.length,u.length)>2?Oh:Uh,i=o=null,l}function l(n){return isNaN(n=+n)?e:(i||(i=r(a.map(t),u,c)))(t(f(n)))}return l.invert=function(e){return f(n((o||(o=r(u,a.map(t),be)))(e)))},l.domain=function(t){return arguments.length?(a=Sh.call(t,zh),f===Dh||(f=Lh(a)),s()):a.slice()},l.range=function(t){return arguments.length?(u=kh.call(t),s()):u.slice()},l.rangeRound=function(t){return u=kh.call(t),c=Ae,s()},l.clamp=function(t){return arguments.length?(f=t?Lh(a):Dh,l):f!==Dh},l.interpolate=function(t){return arguments.length?(c=t,s()):c},l.unknown=function(t){return arguments.length?(e=t,l):e},function(e,r){return t=e,n=r,s()}}function Fh(t,n){return Yh()(t,n)}function Ih(n,e,r,i){var o,a=w(n,e,r);switch((i=za(null==i?",f":i)).type){case"s":var u=Math.max(Math.abs(n),Math.abs(e));return null!=i.precision||isNaN(o=Ha(a,u))||(i.precision=o),t.formatPrefix(i,u);case"":case"e":case"g":case"p":case"r":null!=i.precision||isNaN(o=ja(a,Math.max(Math.abs(n),Math.abs(e))))||(i.precision=o-("e"===i.type));break;case"f":case"%":null!=i.precision||isNaN(o=Ia(a))||(i.precision=o-2*("%"===i.type))}return t.format(i)}function Hh(t){var n=t.domain;return t.ticks=function(t){var e=n();return m(e[0],e[e.length-1],null==t?10:t)},t.tickFormat=function(t,e){var r=n();return Ih(r[0],r[r.length-1],null==t?10:t,e)},t.nice=function(e){null==e&&(e=10);var r,i=n(),o=0,a=i.length-1,u=i[o],c=i[a];return c<u&&(r=u,u=c,c=r,r=o,o=a,a=r),(r=x(u,c,e))>0?r=x(u=Math.floor(u/r)*r,c=Math.ceil(c/r)*r,e):r<0&&(r=x(u=Math.ceil(u*r)/r,c=Math.floor(c*r)/r,e)),r>0?(i[o]=Math.floor(u/r)*r,i[a]=Math.ceil(c/r)*r,n(i)):r<0&&(i[o]=Math.ceil(u*r)/r,i[a]=Math.floor(c*r)/r,n(i)),t},t}function jh(t,n){var e,r=0,i=(t=t.slice()).length-1,o=t[r],a=t[i];return a<o&&(e=r,r=i,i=e,e=o,o=a,a=e),t[r]=n.floor(o),t[i]=n.ceil(a),t}function Xh(t){return Math.log(t)}function Gh(t){return Math.exp(t)}function Vh(t){return-Math.log(-t)}function $h(t){return-Math.exp(-t)}function Wh(t){return isFinite(t)?+("1e"+t):t<0?0:t}function Zh(t){return function(n){return-t(-n)}}function Qh(n){var e,r,i=n(Xh,Gh),o=i.domain,a=10;function u(){return e=function(t){return t===Math.E?Math.log:10===t&&Math.log10||2===t&&Math.log2||(t=Math.log(t),function(n){return Math.log(n)/t})}(a),r=function(t){return 10===t?Wh:t===Math.E?Math.exp:function(n){return Math.pow(t,n)}}(a),o()[0]<0?(e=Zh(e),r=Zh(r),n(Vh,$h)):n(Xh,Gh),i}return i.base=function(t){return arguments.length?(a=+t,u()):a},i.domain=function(t){return arguments.length?(o(t),u()):o()},i.ticks=function(t){var n,i=o(),u=i[0],c=i[i.length-1];(n=c<u)&&(h=u,u=c,c=h);var f,s,l,h=e(u),d=e(c),p=null==t?10:+t,v=[];if(!(a%1)&&d-h<p){if(h=Math.round(h)-1,d=Math.round(d)+1,u>0){for(;h<d;++h)for(s=1,f=r(h);s<a;++s)if(!((l=f*s)<u)){if(l>c)break;v.push(l)}}else for(;h<d;++h)for(s=a-1,f=r(h);s>=1;--s)if(!((l=f*s)<u)){if(l>c)break;v.push(l)}}else v=m(h,d,Math.min(d-h,p)).map(r);return n?v.reverse():v},i.tickFormat=function(n,o){if(null==o&&(o=10===a?".0e":","),"function"!=typeof o&&(o=t.format(o)),n===1/0)return o;null==n&&(n=10);var u=Math.max(1,a*n/i.ticks().length);return function(t){var n=t/r(Math.round(e(t)));return n*a<a-.5&&(n*=a),n<=u?o(t):""}},i.nice=function(){return o(jh(o(),{floor:function(t){return r(Math.floor(e(t)))},ceil:function(t){return r(Math.ceil(e(t)))}}))},i}function Kh(t){return function(n){return Math.sign(n)*Math.log1p(Math.abs(n/t))}}function Jh(t){return function(n){return Math.sign(n)*Math.expm1(Math.abs(n))*t}}function td(t){var n=1,e=t(Kh(n),Jh(n));return e.constant=function(e){return arguments.length?t(Kh(n=+e),Jh(n)):n},Hh(e)}function nd(t){return function(n){return n<0?-Math.pow(-n,t):Math.pow(n,t)}}function ed(t){return t<0?-Math.sqrt(-t):Math.sqrt(t)}function rd(t){return t<0?-t*t:t*t}function id(t){var n=t(Dh,Dh),e=1;function r(){return 1===e?t(Dh,Dh):.5===e?t(ed,rd):t(nd(e),nd(1/e))}return n.exponent=function(t){return arguments.length?(e=+t,r()):e},Hh(n)}function od(){var t=id(Yh());return t.copy=function(){return Bh(t,od()).exponent(t.exponent())},Nh.apply(t,arguments),t}var ad=new Date,ud=new Date;function cd(t,n,e,r){function i(n){return t(n=new Date(+n)),n}return i.floor=i,i.ceil=function(e){return t(e=new Date(e-1)),n(e,1),t(e),e},i.round=function(t){var n=i(t),e=i.ceil(t);return t-n<e-t?n:e},i.offset=function(t,e){return n(t=new Date(+t),null==e?1:Math.floor(e)),t},i.range=function(e,r,o){var a,u=[];if(e=i.ceil(e),o=null==o?1:Math.floor(o),!(e<r&&o>0))return u;do{u.push(a=new Date(+e)),n(e,o),t(e)}while(a<e&&e<r);return u},i.filter=function(e){return cd(function(n){if(n>=n)for(;t(n),!e(n);)n.setTime(n-1)},function(t,r){if(t>=t)if(r<0)for(;++r<=0;)for(;n(t,-1),!e(t););else for(;--r>=0;)for(;n(t,1),!e(t););})},e&&(i.count=function(n,r){return ad.setTime(+n),ud.setTime(+r),t(ad),t(ud),Math.floor(e(ad,ud))},i.every=function(t){return t=Math.floor(t),isFinite(t)&&t>0?t>1?i.filter(r?function(n){return r(n)%t==0}:function(n){return i.count(0,n)%t==0}):i:null}),i}var fd=cd(function(){},function(t,n){t.setTime(+t+n)},function(t,n){return n-t});fd.every=function(t){return t=Math.floor(t),isFinite(t)&&t>0?t>1?cd(function(n){n.setTime(Math.floor(n/t)*t)},function(n,e){n.setTime(+n+e*t)},function(n,e){return(e-n)/t}):fd:null};var sd=fd.range,ld=6e4,hd=6048e5,dd=cd(function(t){t.setTime(t-t.getMilliseconds())},function(t,n){t.setTime(+t+1e3*n)},function(t,n){return(n-t)/1e3},function(t){return t.getUTCSeconds()}),pd=dd.range,vd=cd(function(t){t.setTime(t-t.getMilliseconds()-1e3*t.getSeconds())},function(t,n){t.setTime(+t+n*ld)},function(t,n){return(n-t)/ld},function(t){return t.getMinutes()}),gd=vd.range,yd=cd(function(t){t.setTime(t-t.getMilliseconds()-1e3*t.getSeconds()-t.getMinutes()*ld)},function(t,n){t.setTime(+t+36e5*n)},function(t,n){return(n-t)/36e5},function(t){return t.getHours()}),_d=yd.range,bd=cd(function(t){t.setHours(0,0,0,0)},function(t,n){t.setDate(t.getDate()+n)},function(t,n){return(n-t-(n.getTimezoneOffset()-t.getTimezoneOffset())*ld)/864e5},function(t){return t.getDate()-1}),md=bd.range;function xd(t){return cd(function(n){n.setDate(n.getDate()-(n.getDay()+7-t)%7),n.setHours(0,0,0,0)},function(t,n){t.setDate(t.getDate()+7*n)},function(t,n){return(n-t-(n.getTimezoneOffset()-t.getTimezoneOffset())*ld)/hd})}var wd=xd(0),Md=xd(1),Nd=xd(2),Ad=xd(3),Td=xd(4),Sd=xd(5),kd=xd(6),Ed=wd.range,Cd=Md.range,Pd=Nd.range,zd=Ad.range,Rd=Td.range,Dd=Sd.range,qd=kd.range,Ld=cd(function(t){t.setDate(1),t.setHours(0,0,0,0)},function(t,n){t.setMonth(t.getMonth()+n)},function(t,n){return n.getMonth()-t.getMonth()+12*(n.getFullYear()-t.getFullYear())},function(t){return t.getMonth()}),Ud=Ld.range,Od=cd(function(t){t.setMonth(0,1),t.setHours(0,0,0,0)},function(t,n){t.setFullYear(t.getFullYear()+n)},function(t,n){return n.getFullYear()-t.getFullYear()},function(t){return t.getFullYear()});Od.every=function(t){return isFinite(t=Math.floor(t))&&t>0?cd(function(n){n.setFullYear(Math.floor(n.getFullYear()/t)*t),n.setMonth(0,1),n.setHours(0,0,0,0)},function(n,e){n.setFullYear(n.getFullYear()+e*t)}):null};var Bd=Od.range,Yd=cd(function(t){t.setUTCSeconds(0,0)},function(t,n){t.setTime(+t+n*ld)},function(t,n){return(n-t)/ld},function(t){return t.getUTCMinutes()}),Fd=Yd.range,Id=cd(function(t){t.setUTCMinutes(0,0,0)},function(t,n){t.setTime(+t+36e5*n)},function(t,n){return(n-t)/36e5},function(t){return t.getUTCHours()}),Hd=Id.range,jd=cd(function(t){t.setUTCHours(0,0,0,0)},function(t,n){t.setUTCDate(t.getUTCDate()+n)},function(t,n){return(n-t)/864e5},function(t){return t.getUTCDate()-1}),Xd=jd.range;function Gd(t){return cd(function(n){n.setUTCDate(n.getUTCDate()-(n.getUTCDay()+7-t)%7),n.setUTCHours(0,0,0,0)},function(t,n){t.setUTCDate(t.getUTCDate()+7*n)},function(t,n){return(n-t)/hd})}var Vd=Gd(0),$d=Gd(1),Wd=Gd(2),Zd=Gd(3),Qd=Gd(4),Kd=Gd(5),Jd=Gd(6),tp=Vd.range,np=$d.range,ep=Wd.range,rp=Zd.range,ip=Qd.range,op=Kd.range,ap=Jd.range,up=cd(function(t){t.setUTCDate(1),t.setUTCHours(0,0,0,0)},function(t,n){t.setUTCMonth(t.getUTCMonth()+n)},function(t,n){return n.getUTCMonth()-t.getUTCMonth()+12*(n.getUTCFullYear()-t.getUTCFullYear())},function(t){return t.getUTCMonth()}),cp=up.range,fp=cd(function(t){t.setUTCMonth(0,1),t.setUTCHours(0,0,0,0)},function(t,n){t.setUTCFullYear(t.getUTCFullYear()+n)},function(t,n){return n.getUTCFullYear()-t.getUTCFullYear()},function(t){return t.getUTCFullYear()});fp.every=function(t){return isFinite(t=Math.floor(t))&&t>0?cd(function(n){n.setUTCFullYear(Math.floor(n.getUTCFullYear()/t)*t),n.setUTCMonth(0,1),n.setUTCHours(0,0,0,0)},function(n,e){n.setUTCFullYear(n.getUTCFullYear()+e*t)}):null};var sp=fp.range;function lp(t){if(0<=t.y&&t.y<100){var n=new Date(-1,t.m,t.d,t.H,t.M,t.S,t.L);return n.setFullYear(t.y),n}return new Date(t.y,t.m,t.d,t.H,t.M,t.S,t.L)}function hp(t){if(0<=t.y&&t.y<100){var n=new Date(Date.UTC(-1,t.m,t.d,t.H,t.M,t.S,t.L));return n.setUTCFullYear(t.y),n}return new Date(Date.UTC(t.y,t.m,t.d,t.H,t.M,t.S,t.L))}function dp(t){return{y:t,m:0,d:1,H:0,M:0,S:0,L:0}}function pp(t){var n=t.dateTime,e=t.date,r=t.time,i=t.periods,o=t.days,a=t.shortDays,u=t.months,c=t.shortMonths,f=wp(i),s=Mp(i),l=wp(o),h=Mp(o),d=wp(a),p=Mp(a),v=wp(u),g=Mp(u),y=wp(c),_=Mp(c),b={a:function(t){return a[t.getDay()]},A:function(t){return o[t.getDay()]},b:function(t){return c[t.getMonth()]},B:function(t){return u[t.getMonth()]},c:null,d:Hp,e:Hp,f:$p,H:jp,I:Xp,j:Gp,L:Vp,m:Wp,M:Zp,p:function(t){return i[+(t.getHours()>=12)]},Q:Nv,s:Av,S:Qp,u:Kp,U:Jp,V:tv,w:nv,W:ev,x:null,X:null,y:rv,Y:iv,Z:ov,"%":Mv},m={a:function(t){return a[t.getUTCDay()]},A:function(t){return o[t.getUTCDay()]},b:function(t){return c[t.getUTCMonth()]},B:function(t){return u[t.getUTCMonth()]},c:null,d:av,e:av,f:lv,H:uv,I:cv,j:fv,L:sv,m:hv,M:dv,p:function(t){return i[+(t.getUTCHours()>=12)]},Q:Nv,s:Av,S:pv,u:vv,U:gv,V:yv,w:_v,W:bv,x:null,X:null,y:mv,Y:xv,Z:wv,"%":Mv},x={a:function(t,n,e){var r=d.exec(n.slice(e));return r?(t.w=p[r[0].toLowerCase()],e+r[0].length):-1},A:function(t,n,e){var r=l.exec(n.slice(e));return r?(t.w=h[r[0].toLowerCase()],e+r[0].length):-1},b:function(t,n,e){var r=y.exec(n.slice(e));return r?(t.m=_[r[0].toLowerCase()],e+r[0].length):-1},B:function(t,n,e){var r=v.exec(n.slice(e));return r?(t.m=g[r[0].toLowerCase()],e+r[0].length):-1},c:function(t,e,r){return N(t,n,e,r)},d:Rp,e:Rp,f:Bp,H:qp,I:qp,j:Dp,L:Op,m:zp,M:Lp,p:function(t,n,e){var r=f.exec(n.slice(e));return r?(t.p=s[r[0].toLowerCase()],e+r[0].length):-1},Q:Fp,s:Ip,S:Up,u:Ap,U:Tp,V:Sp,w:Np,W:kp,x:function(t,n,r){return N(t,e,n,r)},X:function(t,n,e){return N(t,r,n,e)},y:Cp,Y:Ep,Z:Pp,"%":Yp};function w(t,n){return function(e){var r,i,o,a=[],u=-1,c=0,f=t.length;for(e instanceof Date||(e=new Date(+e));++u<f;)37===t.charCodeAt(u)&&(a.push(t.slice(c,u)),null!=(i=gp[r=t.charAt(++u)])?r=t.charAt(++u):i="e"===r?" ":"0",(o=n[r])&&(r=o(e,i)),a.push(r),c=u+1);return a.push(t.slice(c,u)),a.join("")}}function M(t,n){return function(e){var r,i,o=dp(1900);if(N(o,t,e+="",0)!=e.length)return null;if("Q"in o)return new Date(o.Q);if("p"in o&&(o.H=o.H%12+12*o.p),"V"in o){if(o.V<1||o.V>53)return null;"w"in o||(o.w=1),"Z"in o?(i=(r=hp(dp(o.y))).getUTCDay(),r=i>4||0===i?$d.ceil(r):$d(r),r=jd.offset(r,7*(o.V-1)),o.y=r.getUTCFullYear(),o.m=r.getUTCMonth(),o.d=r.getUTCDate()+(o.w+6)%7):(i=(r=n(dp(o.y))).getDay(),r=i>4||0===i?Md.ceil(r):Md(r),r=bd.offset(r,7*(o.V-1)),o.y=r.getFullYear(),o.m=r.getMonth(),o.d=r.getDate()+(o.w+6)%7)}else("W"in o||"U"in o)&&("w"in o||(o.w="u"in o?o.u%7:"W"in o?1:0),i="Z"in o?hp(dp(o.y)).getUTCDay():n(dp(o.y)).getDay(),o.m=0,o.d="W"in o?(o.w+6)%7+7*o.W-(i+5)%7:o.w+7*o.U-(i+6)%7);return"Z"in o?(o.H+=o.Z/100|0,o.M+=o.Z%100,hp(o)):n(o)}}function N(t,n,e,r){for(var i,o,a=0,u=n.length,c=e.length;a<u;){if(r>=c)return-1;if(37===(i=n.charCodeAt(a++))){if(i=n.charAt(a++),!(o=x[i in gp?n.charAt(a++):i])||(r=o(t,e,r))<0)return-1}else if(i!=e.charCodeAt(r++))return-1}return r}return b.x=w(e,b),b.X=w(r,b),b.c=w(n,b),m.x=w(e,m),m.X=w(r,m),m.c=w(n,m),{format:function(t){var n=w(t+="",b);return n.toString=function(){return t},n},parse:function(t){var n=M(t+="",lp);return n.toString=function(){return t},n},utcFormat:function(t){var n=w(t+="",m);return n.toString=function(){return t},n},utcParse:function(t){var n=M(t,hp);return n.toString=function(){return t},n}}}var vp,gp={"-":"",_:" ",0:"0"},yp=/^\s*\d+/,_p=/^%/,bp=/[\\^$*+?|[\]().{}]/g;function mp(t,n,e){var r=t<0?"-":"",i=(r?-t:t)+"",o=i.length;return r+(o<e?new Array(e-o+1).join(n)+i:i)}function xp(t){return t.replace(bp,"\\$&")}function wp(t){return new RegExp("^(?:"+t.map(xp).join("|")+")","i")}function Mp(t){for(var n={},e=-1,r=t.length;++e<r;)n[t[e].toLowerCase()]=e;return n}function Np(t,n,e){var r=yp.exec(n.slice(e,e+1));return r?(t.w=+r[0],e+r[0].length):-1}function Ap(t,n,e){var r=yp.exec(n.slice(e,e+1));return r?(t.u=+r[0],e+r[0].length):-1}function Tp(t,n,e){var r=yp.exec(n.slice(e,e+2));return r?(t.U=+r[0],e+r[0].length):-1}function Sp(t,n,e){var r=yp.exec(n.slice(e,e+2));return r?(t.V=+r[0],e+r[0].length):-1}function kp(t,n,e){var r=yp.exec(n.slice(e,e+2));return r?(t.W=+r[0],e+r[0].length):-1}function Ep(t,n,e){var r=yp.exec(n.slice(e,e+4));return r?(t.y=+r[0],e+r[0].length):-1}function Cp(t,n,e){var r=yp.exec(n.slice(e,e+2));return r?(t.y=+r[0]+(+r[0]>68?1900:2e3),e+r[0].length):-1}function Pp(t,n,e){var r=/^(Z)|([+-]\d\d)(?::?(\d\d))?/.exec(n.slice(e,e+6));return r?(t.Z=r[1]?0:-(r[2]+(r[3]||"00")),e+r[0].length):-1}function zp(t,n,e){var r=yp.exec(n.slice(e,e+2));return r?(t.m=r[0]-1,e+r[0].length):-1}function Rp(t,n,e){var r=yp.exec(n.slice(e,e+2));return r?(t.d=+r[0],e+r[0].length):-1}function Dp(t,n,e){var r=yp.exec(n.slice(e,e+3));return r?(t.m=0,t.d=+r[0],e+r[0].length):-1}function qp(t,n,e){var r=yp.exec(n.slice(e,e+2));return r?(t.H=+r[0],e+r[0].length):-1}function Lp(t,n,e){var r=yp.exec(n.slice(e,e+2));return r?(t.M=+r[0],e+r[0].length):-1}function Up(t,n,e){var r=yp.exec(n.slice(e,e+2));return r?(t.S=+r[0],e+r[0].length):-1}function Op(t,n,e){var r=yp.exec(n.slice(e,e+3));return r?(t.L=+r[0],e+r[0].length):-1}function Bp(t,n,e){var r=yp.exec(n.slice(e,e+6));return r?(t.L=Math.floor(r[0]/1e3),e+r[0].length):-1}function Yp(t,n,e){var r=_p.exec(n.slice(e,e+1));return r?e+r[0].length:-1}function Fp(t,n,e){var r=yp.exec(n.slice(e));return r?(t.Q=+r[0],e+r[0].length):-1}function Ip(t,n,e){var r=yp.exec(n.slice(e));return r?(t.Q=1e3*+r[0],e+r[0].length):-1}function Hp(t,n){return mp(t.getDate(),n,2)}function jp(t,n){return mp(t.getHours(),n,2)}function Xp(t,n){return mp(t.getHours()%12||12,n,2)}function Gp(t,n){return mp(1+bd.count(Od(t),t),n,3)}function Vp(t,n){return mp(t.getMilliseconds(),n,3)}function $p(t,n){return Vp(t,n)+"000"}function Wp(t,n){return mp(t.getMonth()+1,n,2)}function Zp(t,n){return mp(t.getMinutes(),n,2)}function Qp(t,n){return mp(t.getSeconds(),n,2)}function Kp(t){var n=t.getDay();return 0===n?7:n}function Jp(t,n){return mp(wd.count(Od(t),t),n,2)}function tv(t,n){var e=t.getDay();return t=e>=4||0===e?Td(t):Td.ceil(t),mp(Td.count(Od(t),t)+(4===Od(t).getDay()),n,2)}function nv(t){return t.getDay()}function ev(t,n){return mp(Md.count(Od(t),t),n,2)}function rv(t,n){return mp(t.getFullYear()%100,n,2)}function iv(t,n){return mp(t.getFullYear()%1e4,n,4)}function ov(t){var n=t.getTimezoneOffset();return(n>0?"-":(n*=-1,"+"))+mp(n/60|0,"0",2)+mp(n%60,"0",2)}function av(t,n){return mp(t.getUTCDate(),n,2)}function uv(t,n){return mp(t.getUTCHours(),n,2)}function cv(t,n){return mp(t.getUTCHours()%12||12,n,2)}function fv(t,n){return mp(1+jd.count(fp(t),t),n,3)}function sv(t,n){return mp(t.getUTCMilliseconds(),n,3)}function lv(t,n){return sv(t,n)+"000"}function hv(t,n){return mp(t.getUTCMonth()+1,n,2)}function dv(t,n){return mp(t.getUTCMinutes(),n,2)}function pv(t,n){return mp(t.getUTCSeconds(),n,2)}function vv(t){var n=t.getUTCDay();return 0===n?7:n}function gv(t,n){return mp(Vd.count(fp(t),t),n,2)}function yv(t,n){var e=t.getUTCDay();return t=e>=4||0===e?Qd(t):Qd.ceil(t),mp(Qd.count(fp(t),t)+(4===fp(t).getUTCDay()),n,2)}function _v(t){return t.getUTCDay()}function bv(t,n){return mp($d.count(fp(t),t),n,2)}function mv(t,n){return mp(t.getUTCFullYear()%100,n,2)}function xv(t,n){return mp(t.getUTCFullYear()%1e4,n,4)}function wv(){return"+0000"}function Mv(){return"%"}function Nv(t){return+t}function Av(t){return Math.floor(+t/1e3)}function Tv(n){return vp=pp(n),t.timeFormat=vp.format,t.timeParse=vp.parse,t.utcFormat=vp.utcFormat,t.utcParse=vp.utcParse,vp}Tv({dateTime:"%x, %X",date:"%-m/%-d/%Y",time:"%-I:%M:%S %p",periods:["AM","PM"],days:["Sunday","Monday","Tuesday","Wednesday","Thursday","Friday","Saturday"],shortDays:["Sun","Mon","Tue","Wed","Thu","Fri","Sat"],months:["January","February","March","April","May","June","July","August","September","October","November","December"],shortMonths:["Jan","Feb","Mar","Apr","May","Jun","Jul","Aug","Sep","Oct","Nov","Dec"]});var Sv=Date.prototype.toISOString?function(t){return t.toISOString()}:t.utcFormat("%Y-%m-%dT%H:%M:%S.%LZ");var kv=+new Date("2000-01-01T00:00:00.000Z")?function(t){var n=new Date(t);return isNaN(n)?null:n}:t.utcParse("%Y-%m-%dT%H:%M:%S.%LZ"),Ev=1e3,Cv=60*Ev,Pv=60*Cv,zv=24*Pv,Rv=7*zv,Dv=30*zv,qv=365*zv;function Lv(t){return new Date(t)}function Uv(t){return t instanceof Date?+t:+new Date(+t)}function Ov(t,n,r,i,o,a,u,c,f){var s=Fh(Dh,Dh),l=s.invert,h=s.domain,d=f(".%L"),p=f(":%S"),v=f("%I:%M"),g=f("%I %p"),y=f("%a %d"),_=f("%b %d"),b=f("%B"),m=f("%Y"),x=[[u,1,Ev],[u,5,5*Ev],[u,15,15*Ev],[u,30,30*Ev],[a,1,Cv],[a,5,5*Cv],[a,15,15*Cv],[a,30,30*Cv],[o,1,Pv],[o,3,3*Pv],[o,6,6*Pv],[o,12,12*Pv],[i,1,zv],[i,2,2*zv],[r,1,Rv],[n,1,Dv],[n,3,3*Dv],[t,1,qv]];function M(e){return(u(e)<e?d:a(e)<e?p:o(e)<e?v:i(e)<e?g:n(e)<e?r(e)<e?y:_:t(e)<e?b:m)(e)}function N(n,r,i,o){if(null==n&&(n=10),"number"==typeof n){var a=Math.abs(i-r)/n,u=e(function(t){return t[2]}).right(x,a);u===x.length?(o=w(r/qv,i/qv,n),n=t):u?(o=(u=x[a/x[u-1][2]<x[u][2]/a?u-1:u])[1],n=u[0]):(o=Math.max(w(r,i,n),1),n=c)}return null==o?n:n.every(o)}return s.invert=function(t){return new Date(l(t))},s.domain=function(t){return arguments.length?h(Sh.call(t,Uv)):h().map(Lv)},s.ticks=function(t,n){var e,r=h(),i=r[0],o=r[r.length-1],a=o<i;return a&&(e=i,i=o,o=e),e=(e=N(t,i,o,n))?e.range(i,o+1):[],a?e.reverse():e},s.tickFormat=function(t,n){return null==n?M:f(n)},s.nice=function(t,n){var e=h();return(t=N(t,e[0],e[e.length-1],n))?h(jh(e,t)):s},s.copy=function(){return Bh(s,Ov(t,n,r,i,o,a,u,c,f))},s}function Bv(){var t,n,e,r,i,o=0,a=1,u=Dh,c=!1;function f(n){return isNaN(n=+n)?i:u(0===e?.5:(n=(r(n)-t)*e,c?Math.max(0,Math.min(1,n)):n))}return f.domain=function(i){return arguments.length?(t=r(o=+i[0]),n=r(a=+i[1]),e=t===n?0:1/(n-t),f):[o,a]},f.clamp=function(t){return arguments.length?(c=!!t,f):c},f.interpolator=function(t){return arguments.length?(u=t,f):u},f.unknown=function(t){return arguments.length?(i=t,f):i},function(i){return r=i,t=i(o),n=i(a),e=t===n?0:1/(n-t),f}}function Yv(t,n){return n.domain(t.domain()).interpolator(t.interpolator()).clamp(t.clamp()).unknown(t.unknown())}function Fv(){var t=id(Bv());return t.copy=function(){return Yv(t,Fv()).exponent(t.exponent())},Ah.apply(t,arguments)}function Iv(){var t,n,e,r,i,o,a,u=0,c=.5,f=1,s=Dh,l=!1;function h(t){return isNaN(t=+t)?a:(t=.5+((t=+o(t))-n)*(t<n?r:i),s(l?Math.max(0,Math.min(1,t)):t))}return h.domain=function(a){return arguments.length?(t=o(u=+a[0]),n=o(c=+a[1]),e=o(f=+a[2]),r=t===n?0:.5/(n-t),i=n===e?0:.5/(e-n),h):[u,c,f]},h.clamp=function(t){return arguments.length?(l=!!t,h):l},h.interpolator=function(t){return arguments.length?(s=t,h):s},h.unknown=function(t){return arguments.length?(a=t,h):a},function(a){return o=a,t=a(u),n=a(c),e=a(f),r=t===n?0:.5/(n-t),i=n===e?0:.5/(e-n),h}}function Hv(){var t=id(Iv());return t.copy=function(){return Yv(t,Hv()).exponent(t.exponent())},Ah.apply(t,arguments)}function jv(t){for(var n=t.length/6|0,e=new Array(n),r=0;r<n;)e[r]="#"+t.slice(6*r,6*++r);return e}var Xv=jv("1f77b4ff7f0e2ca02cd627289467bd8c564be377c27f7f7fbcbd2217becf"),Gv=jv("7fc97fbeaed4fdc086ffff99386cb0f0027fbf5b17666666"),Vv=jv("1b9e77d95f027570b3e7298a66a61ee6ab02a6761d666666"),$v=jv("a6cee31f78b4b2df8a33a02cfb9a99e31a1cfdbf6fff7f00cab2d66a3d9affff99b15928"),Wv=jv("fbb4aeb3cde3ccebc5decbe4fed9a6ffffcce5d8bdfddaecf2f2f2"),Zv=jv("b3e2cdfdcdaccbd5e8f4cae4e6f5c9fff2aef1e2cccccccc"),Qv=jv("e41a1c377eb84daf4a984ea3ff7f00ffff33a65628f781bf999999"),Kv=jv("66c2a5fc8d628da0cbe78ac3a6d854ffd92fe5c494b3b3b3"),Jv=jv("8dd3c7ffffb3bebadafb807280b1d3fdb462b3de69fccde5d9d9d9bc80bdccebc5ffed6f"),tg=jv("4e79a7f28e2ce1575976b7b259a14fedc949af7aa1ff9da79c755fbab0ab");function ng(t){return ve(t[t.length-1])}var eg=new Array(3).concat("d8b365f5f5f55ab4ac","a6611adfc27d80cdc1018571","a6611adfc27df5f5f580cdc1018571","8c510ad8b365f6e8c3c7eae55ab4ac01665e","8c510ad8b365f6e8c3f5f5f5c7eae55ab4ac01665e","8c510abf812ddfc27df6e8c3c7eae580cdc135978f01665e","8c510abf812ddfc27df6e8c3f5f5f5c7eae580cdc135978f01665e","5430058c510abf812ddfc27df6e8c3c7eae580cdc135978f01665e003c30","5430058c510abf812ddfc27df6e8c3f5f5f5c7eae580cdc135978f01665e003c30").map(jv),rg=ng(eg),ig=new Array(3).concat("af8dc3f7f7f77fbf7b","7b3294c2a5cfa6dba0008837","7b3294c2a5cff7f7f7a6dba0008837","762a83af8dc3e7d4e8d9f0d37fbf7b1b7837","762a83af8dc3e7d4e8f7f7f7d9f0d37fbf7b1b7837","762a839970abc2a5cfe7d4e8d9f0d3a6dba05aae611b7837","762a839970abc2a5cfe7d4e8f7f7f7d9f0d3a6dba05aae611b7837","40004b762a839970abc2a5cfe7d4e8d9f0d3a6dba05aae611b783700441b","40004b762a839970abc2a5cfe7d4e8f7f7f7d9f0d3a6dba05aae611b783700441b").map(jv),og=ng(ig),ag=new Array(3).concat("e9a3c9f7f7f7a1d76a","d01c8bf1b6dab8e1864dac26","d01c8bf1b6daf7f7f7b8e1864dac26","c51b7de9a3c9fde0efe6f5d0a1d76a4d9221","c51b7de9a3c9fde0eff7f7f7e6f5d0a1d76a4d9221","c51b7dde77aef1b6dafde0efe6f5d0b8e1867fbc414d9221","c51b7dde77aef1b6dafde0eff7f7f7e6f5d0b8e1867fbc414d9221","8e0152c51b7dde77aef1b6dafde0efe6f5d0b8e1867fbc414d9221276419","8e0152c51b7dde77aef1b6dafde0eff7f7f7e6f5d0b8e1867fbc414d9221276419").map(jv),ug=ng(ag),cg=new Array(3).concat("998ec3f7f7f7f1a340","5e3c99b2abd2fdb863e66101","5e3c99b2abd2f7f7f7fdb863e66101","542788998ec3d8daebfee0b6f1a340b35806","542788998ec3d8daebf7f7f7fee0b6f1a340b35806","5427888073acb2abd2d8daebfee0b6fdb863e08214b35806","5427888073acb2abd2d8daebf7f7f7fee0b6fdb863e08214b35806","2d004b5427888073acb2abd2d8daebfee0b6fdb863e08214b358067f3b08","2d004b5427888073acb2abd2d8daebf7f7f7fee0b6fdb863e08214b358067f3b08").map(jv),fg=ng(cg),sg=new Array(3).concat("ef8a62f7f7f767a9cf","ca0020f4a58292c5de0571b0","ca0020f4a582f7f7f792c5de0571b0","b2182bef8a62fddbc7d1e5f067a9cf2166ac","b2182bef8a62fddbc7f7f7f7d1e5f067a9cf2166ac","b2182bd6604df4a582fddbc7d1e5f092c5de4393c32166ac","b2182bd6604df4a582fddbc7f7f7f7d1e5f092c5de4393c32166ac","67001fb2182bd6604df4a582fddbc7d1e5f092c5de4393c32166ac053061","67001fb2182bd6604df4a582fddbc7f7f7f7d1e5f092c5de4393c32166ac053061").map(jv),lg=ng(sg),hg=new Array(3).concat("ef8a62ffffff999999","ca0020f4a582bababa404040","ca0020f4a582ffffffbababa404040","b2182bef8a62fddbc7e0e0e09999994d4d4d","b2182bef8a62fddbc7ffffffe0e0e09999994d4d4d","b2182bd6604df4a582fddbc7e0e0e0bababa8787874d4d4d","b2182bd6604df4a582fddbc7ffffffe0e0e0bababa8787874d4d4d","67001fb2182bd6604df4a582fddbc7e0e0e0bababa8787874d4d4d1a1a1a","67001fb2182bd6604df4a582fddbc7ffffffe0e0e0bababa8787874d4d4d1a1a1a").map(jv),dg=ng(hg),pg=new Array(3).concat("fc8d59ffffbf91bfdb","d7191cfdae61abd9e92c7bb6","d7191cfdae61ffffbfabd9e92c7bb6","d73027fc8d59fee090e0f3f891bfdb4575b4","d73027fc8d59fee090ffffbfe0f3f891bfdb4575b4","d73027f46d43fdae61fee090e0f3f8abd9e974add14575b4","d73027f46d43fdae61fee090ffffbfe0f3f8abd9e974add14575b4","a50026d73027f46d43fdae61fee090e0f3f8abd9e974add14575b4313695","a50026d73027f46d43fdae61fee090ffffbfe0f3f8abd9e974add14575b4313695").map(jv),vg=ng(pg),gg=new Array(3).concat("fc8d59ffffbf91cf60","d7191cfdae61a6d96a1a9641","d7191cfdae61ffffbfa6d96a1a9641","d73027fc8d59fee08bd9ef8b91cf601a9850","d73027fc8d59fee08bffffbfd9ef8b91cf601a9850","d73027f46d43fdae61fee08bd9ef8ba6d96a66bd631a9850","d73027f46d43fdae61fee08bffffbfd9ef8ba6d96a66bd631a9850","a50026d73027f46d43fdae61fee08bd9ef8ba6d96a66bd631a9850006837","a50026d73027f46d43fdae61fee08bffffbfd9ef8ba6d96a66bd631a9850006837").map(jv),yg=ng(gg),_g=new Array(3).concat("fc8d59ffffbf99d594","d7191cfdae61abdda42b83ba","d7191cfdae61ffffbfabdda42b83ba","d53e4ffc8d59fee08be6f59899d5943288bd","d53e4ffc8d59fee08bffffbfe6f59899d5943288bd","d53e4ff46d43fdae61fee08be6f598abdda466c2a53288bd","d53e4ff46d43fdae61fee08bffffbfe6f598abdda466c2a53288bd","9e0142d53e4ff46d43fdae61fee08be6f598abdda466c2a53288bd5e4fa2","9e0142d53e4ff46d43fdae61fee08bffffbfe6f598abdda466c2a53288bd5e4fa2").map(jv),bg=ng(_g),mg=new Array(3).concat("e5f5f999d8c92ca25f","edf8fbb2e2e266c2a4238b45","edf8fbb2e2e266c2a42ca25f006d2c","edf8fbccece699d8c966c2a42ca25f006d2c","edf8fbccece699d8c966c2a441ae76238b45005824","f7fcfde5f5f9ccece699d8c966c2a441ae76238b45005824","f7fcfde5f5f9ccece699d8c966c2a441ae76238b45006d2c00441b").map(jv),xg=ng(mg),wg=new Array(3).concat("e0ecf49ebcda8856a7","edf8fbb3cde38c96c688419d","edf8fbb3cde38c96c68856a7810f7c","edf8fbbfd3e69ebcda8c96c68856a7810f7c","edf8fbbfd3e69ebcda8c96c68c6bb188419d6e016b","f7fcfde0ecf4bfd3e69ebcda8c96c68c6bb188419d6e016b","f7fcfde0ecf4bfd3e69ebcda8c96c68c6bb188419d810f7c4d004b").map(jv),Mg=ng(wg),Ng=new Array(3).concat("e0f3dba8ddb543a2ca","f0f9e8bae4bc7bccc42b8cbe","f0f9e8bae4bc7bccc443a2ca0868ac","f0f9e8ccebc5a8ddb57bccc443a2ca0868ac","f0f9e8ccebc5a8ddb57bccc44eb3d32b8cbe08589e","f7fcf0e0f3dbccebc5a8ddb57bccc44eb3d32b8cbe08589e","f7fcf0e0f3dbccebc5a8ddb57bccc44eb3d32b8cbe0868ac084081").map(jv),Ag=ng(Ng),Tg=new Array(3).concat("fee8c8fdbb84e34a33","fef0d9fdcc8afc8d59d7301f","fef0d9fdcc8afc8d59e34a33b30000","fef0d9fdd49efdbb84fc8d59e34a33b30000","fef0d9fdd49efdbb84fc8d59ef6548d7301f990000","fff7ecfee8c8fdd49efdbb84fc8d59ef6548d7301f990000","fff7ecfee8c8fdd49efdbb84fc8d59ef6548d7301fb300007f0000").map(jv),Sg=ng(Tg),kg=new Array(3).concat("ece2f0a6bddb1c9099","f6eff7bdc9e167a9cf02818a","f6eff7bdc9e167a9cf1c9099016c59","f6eff7d0d1e6a6bddb67a9cf1c9099016c59","f6eff7d0d1e6a6bddb67a9cf3690c002818a016450","fff7fbece2f0d0d1e6a6bddb67a9cf3690c002818a016450","fff7fbece2f0d0d1e6a6bddb67a9cf3690c002818a016c59014636").map(jv),Eg=ng(kg),Cg=new Array(3).concat("ece7f2a6bddb2b8cbe","f1eef6bdc9e174a9cf0570b0","f1eef6bdc9e174a9cf2b8cbe045a8d","f1eef6d0d1e6a6bddb74a9cf2b8cbe045a8d","f1eef6d0d1e6a6bddb74a9cf3690c00570b0034e7b","fff7fbece7f2d0d1e6a6bddb74a9cf3690c00570b0034e7b","fff7fbece7f2d0d1e6a6bddb74a9cf3690c00570b0045a8d023858").map(jv),Pg=ng(Cg),zg=new Array(3).concat("e7e1efc994c7dd1c77","f1eef6d7b5d8df65b0ce1256","f1eef6d7b5d8df65b0dd1c77980043","f1eef6d4b9dac994c7df65b0dd1c77980043","f1eef6d4b9dac994c7df65b0e7298ace125691003f","f7f4f9e7e1efd4b9dac994c7df65b0e7298ace125691003f","f7f4f9e7e1efd4b9dac994c7df65b0e7298ace125698004367001f").map(jv),Rg=ng(zg),Dg=new Array(3).concat("fde0ddfa9fb5c51b8a","feebe2fbb4b9f768a1ae017e","feebe2fbb4b9f768a1c51b8a7a0177","feebe2fcc5c0fa9fb5f768a1c51b8a7a0177","feebe2fcc5c0fa9fb5f768a1dd3497ae017e7a0177","fff7f3fde0ddfcc5c0fa9fb5f768a1dd3497ae017e7a0177","fff7f3fde0ddfcc5c0fa9fb5f768a1dd3497ae017e7a017749006a").map(jv),qg=ng(Dg),Lg=new Array(3).concat("edf8b17fcdbb2c7fb8","ffffcca1dab441b6c4225ea8","ffffcca1dab441b6c42c7fb8253494","ffffccc7e9b47fcdbb41b6c42c7fb8253494","ffffccc7e9b47fcdbb41b6c41d91c0225ea80c2c84","ffffd9edf8b1c7e9b47fcdbb41b6c41d91c0225ea80c2c84","ffffd9edf8b1c7e9b47fcdbb41b6c41d91c0225ea8253494081d58").map(jv),Ug=ng(Lg),Og=new Array(3).concat("f7fcb9addd8e31a354","ffffccc2e69978c679238443","ffffccc2e69978c67931a354006837","ffffccd9f0a3addd8e78c67931a354006837","ffffccd9f0a3addd8e78c67941ab5d238443005a32","ffffe5f7fcb9d9f0a3addd8e78c67941ab5d238443005a32","ffffe5f7fcb9d9f0a3addd8e78c67941ab5d238443006837004529").map(jv),Bg=ng(Og),Yg=new Array(3).concat("fff7bcfec44fd95f0e","ffffd4fed98efe9929cc4c02","ffffd4fed98efe9929d95f0e993404","ffffd4fee391fec44ffe9929d95f0e993404","ffffd4fee391fec44ffe9929ec7014cc4c028c2d04","ffffe5fff7bcfee391fec44ffe9929ec7014cc4c028c2d04","ffffe5fff7bcfee391fec44ffe9929ec7014cc4c02993404662506").map(jv),Fg=ng(Yg),Ig=new Array(3).concat("ffeda0feb24cf03b20","ffffb2fecc5cfd8d3ce31a1c","ffffb2fecc5cfd8d3cf03b20bd0026","ffffb2fed976feb24cfd8d3cf03b20bd0026","ffffb2fed976feb24cfd8d3cfc4e2ae31a1cb10026","ffffccffeda0fed976feb24cfd8d3cfc4e2ae31a1cb10026","ffffccffeda0fed976feb24cfd8d3cfc4e2ae31a1cbd0026800026").map(jv),Hg=ng(Ig),jg=new Array(3).concat("deebf79ecae13182bd","eff3ffbdd7e76baed62171b5","eff3ffbdd7e76baed63182bd08519c","eff3ffc6dbef9ecae16baed63182bd08519c","eff3ffc6dbef9ecae16baed64292c62171b5084594","f7fbffdeebf7c6dbef9ecae16baed64292c62171b5084594","f7fbffdeebf7c6dbef9ecae16baed64292c62171b508519c08306b").map(jv),Xg=ng(jg),Gg=new Array(3).concat("e5f5e0a1d99b31a354","edf8e9bae4b374c476238b45","edf8e9bae4b374c47631a354006d2c","edf8e9c7e9c0a1d99b74c47631a354006d2c","edf8e9c7e9c0a1d99b74c47641ab5d238b45005a32","f7fcf5e5f5e0c7e9c0a1d99b74c47641ab5d238b45005a32","f7fcf5e5f5e0c7e9c0a1d99b74c47641ab5d238b45006d2c00441b").map(jv),Vg=ng(Gg),$g=new Array(3).concat("f0f0f0bdbdbd636363","f7f7f7cccccc969696525252","f7f7f7cccccc969696636363252525","f7f7f7d9d9d9bdbdbd969696636363252525","f7f7f7d9d9d9bdbdbd969696737373525252252525","fffffff0f0f0d9d9d9bdbdbd969696737373525252252525","fffffff0f0f0d9d9d9bdbdbd969696737373525252252525000000").map(jv),Wg=ng($g),Zg=new Array(3).concat("efedf5bcbddc756bb1","f2f0f7cbc9e29e9ac86a51a3","f2f0f7cbc9e29e9ac8756bb154278f","f2f0f7dadaebbcbddc9e9ac8756bb154278f","f2f0f7dadaebbcbddc9e9ac8807dba6a51a34a1486","fcfbfdefedf5dadaebbcbddc9e9ac8807dba6a51a34a1486","fcfbfdefedf5dadaebbcbddc9e9ac8807dba6a51a354278f3f007d").map(jv),Qg=ng(Zg),Kg=new Array(3).concat("fee0d2fc9272de2d26","fee5d9fcae91fb6a4acb181d","fee5d9fcae91fb6a4ade2d26a50f15","fee5d9fcbba1fc9272fb6a4ade2d26a50f15","fee5d9fcbba1fc9272fb6a4aef3b2ccb181d99000d","fff5f0fee0d2fcbba1fc9272fb6a4aef3b2ccb181d99000d","fff5f0fee0d2fcbba1fc9272fb6a4aef3b2ccb181da50f1567000d").map(jv),Jg=ng(Kg),ty=new Array(3).concat("fee6cefdae6be6550d","feeddefdbe85fd8d3cd94701","feeddefdbe85fd8d3ce6550da63603","feeddefdd0a2fdae6bfd8d3ce6550da63603","feeddefdd0a2fdae6bfd8d3cf16913d948018c2d04","fff5ebfee6cefdd0a2fdae6bfd8d3cf16913d948018c2d04","fff5ebfee6cefdd0a2fdae6bfd8d3cf16913d94801a636037f2704").map(jv),ny=ng(ty);var ey=Ze(re(300,.5,0),re(-240,.5,1)),ry=Ze(re(-100,.75,.35),re(80,1.5,.8)),iy=Ze(re(260,.75,.35),re(80,1.5,.8)),oy=re();var ay=bn(),uy=Math.PI/3,cy=2*Math.PI/3;function fy(t){var n=t.length;return function(e){return t[Math.max(0,Math.min(n-1,Math.floor(e*n)))]}}var sy=fy(jv("44015444025645045745055946075a46085c460a5d460b5e470d60470e6147106347116447136548146748166848176948186a481a6c481b6d481c6e481d6f481f70482071482173482374482475482576482677482878482979472a7a472c7a472d7b472e7c472f7d46307e46327e46337f463480453581453781453882443983443a83443b84433d84433e85423f854240864241864142874144874045884046883f47883f48893e49893e4a893e4c8a3d4d8a3d4e8a3c4f8a3c508b3b518b3b528b3a538b3a548c39558c39568c38588c38598c375a8c375b8d365c8d365d8d355e8d355f8d34608d34618d33628d33638d32648e32658e31668e31678e31688e30698e306a8e2f6b8e2f6c8e2e6d8e2e6e8e2e6f8e2d708e2d718e2c718e2c728e2c738e2b748e2b758e2a768e2a778e2a788e29798e297a8e297b8e287c8e287d8e277e8e277f8e27808e26818e26828e26828e25838e25848e25858e24868e24878e23888e23898e238a8d228b8d228c8d228d8d218e8d218f8d21908d21918c20928c20928c20938c1f948c1f958b1f968b1f978b1f988b1f998a1f9a8a1e9b8a1e9c891e9d891f9e891f9f881fa0881fa1881fa1871fa28720a38620a48621a58521a68522a78522a88423a98324aa8325ab8225ac8226ad8127ad8128ae8029af7f2ab07f2cb17e2db27d2eb37c2fb47c31b57b32b67a34b67935b77937b87838b9773aba763bbb753dbc743fbc7340bd7242be7144bf7046c06f48c16e4ac16d4cc26c4ec36b50c46a52c56954c56856c66758c7655ac8645cc8635ec96260ca6063cb5f65cb5e67cc5c69cd5b6ccd5a6ece5870cf5773d05675d05477d1537ad1517cd2507fd34e81d34d84d44b86d54989d5488bd6468ed64590d74393d74195d84098d83e9bd93c9dd93ba0da39a2da37a5db36a8db34aadc32addc30b0dd2fb2dd2db5de2bb8de29bade28bddf26c0df25c2df23c5e021c8e020cae11fcde11dd0e11cd2e21bd5e21ad8e219dae319dde318dfe318e2e418e5e419e7e419eae51aece51befe51cf1e51df4e61ef6e620f8e621fbe723fde725")),ly=fy(jv("00000401000501010601010802010902020b02020d03030f03031204041405041606051806051a07061c08071e0907200a08220b09240c09260d0a290e0b2b100b2d110c2f120d31130d34140e36150e38160f3b180f3d19103f1a10421c10441d11471e114920114b21114e22115024125325125527125829115a2a115c2c115f2d11612f116331116533106734106936106b38106c390f6e3b0f703d0f713f0f72400f74420f75440f764510774710784910784a10794c117a4e117b4f127b51127c52137c54137d56147d57157e59157e5a167e5c167f5d177f5f187f601880621980641a80651a80671b80681c816a1c816b1d816d1d816e1e81701f81721f817320817521817621817822817922827b23827c23827e24828025828125818326818426818627818827818928818b29818c29818e2a81902a81912b81932b80942c80962c80982d80992d809b2e7f9c2e7f9e2f7fa02f7fa1307ea3307ea5317ea6317da8327daa337dab337cad347cae347bb0357bb2357bb3367ab5367ab73779b83779ba3878bc3978bd3977bf3a77c03a76c23b75c43c75c53c74c73d73c83e73ca3e72cc3f71cd4071cf4070d0416fd2426fd3436ed5446dd6456cd8456cd9466bdb476adc4869de4968df4a68e04c67e24d66e34e65e44f64e55064e75263e85362e95462ea5661eb5760ec5860ed5a5fee5b5eef5d5ef05f5ef1605df2625df2645cf3655cf4675cf4695cf56b5cf66c5cf66e5cf7705cf7725cf8745cf8765cf9785df9795df97b5dfa7d5efa7f5efa815ffb835ffb8560fb8761fc8961fc8a62fc8c63fc8e64fc9065fd9266fd9467fd9668fd9869fd9a6afd9b6bfe9d6cfe9f6dfea16efea36ffea571fea772fea973feaa74feac76feae77feb078feb27afeb47bfeb67cfeb77efeb97ffebb81febd82febf84fec185fec287fec488fec68afec88cfeca8dfecc8ffecd90fecf92fed194fed395fed597fed799fed89afdda9cfddc9efddea0fde0a1fde2a3fde3a5fde5a7fde7a9fde9aafdebacfcecaefceeb0fcf0b2fcf2b4fcf4b6fcf6b8fcf7b9fcf9bbfcfbbdfcfdbf")),hy=fy(jv("00000401000501010601010802010a02020c02020e03021004031204031405041706041907051b08051d09061f0a07220b07240c08260d08290e092b10092d110a30120a32140b34150b37160b39180c3c190c3e1b0c411c0c431e0c451f0c48210c4a230c4c240c4f260c51280b53290b552b0b572d0b592f0a5b310a5c320a5e340a5f3609613809623909633b09643d09653e0966400a67420a68440a68450a69470b6a490b6a4a0c6b4c0c6b4d0d6c4f0d6c510e6c520e6d540f6d550f6d57106e59106e5a116e5c126e5d126e5f136e61136e62146e64156e65156e67166e69166e6a176e6c186e6d186e6f196e71196e721a6e741a6e751b6e771c6d781c6d7a1d6d7c1d6d7d1e6d7f1e6c801f6c82206c84206b85216b87216b88226a8a226a8c23698d23698f24699025689225689326679526679727669827669a28659b29649d29649f2a63a02a63a22b62a32c61a52c60a62d60a82e5fa92e5eab2f5ead305dae305cb0315bb1325ab3325ab43359b63458b73557b93556ba3655bc3754bd3853bf3952c03a51c13a50c33b4fc43c4ec63d4dc73e4cc83f4bca404acb4149cc4248ce4347cf4446d04545d24644d34743d44842d54a41d74b3fd84c3ed94d3dda4e3cdb503bdd513ade5238df5337e05536e15635e25734e35933e45a31e55c30e65d2fe75e2ee8602de9612bea632aeb6429eb6628ec6726ed6925ee6a24ef6c23ef6e21f06f20f1711ff1731df2741cf3761bf37819f47918f57b17f57d15f67e14f68013f78212f78410f8850ff8870ef8890cf98b0bf98c0af98e09fa9008fa9207fa9407fb9606fb9706fb9906fb9b06fb9d07fc9f07fca108fca309fca50afca60cfca80dfcaa0ffcac11fcae12fcb014fcb216fcb418fbb61afbb81dfbba1ffbbc21fbbe23fac026fac228fac42afac62df9c72ff9c932f9cb35f8cd37f8cf3af7d13df7d340f6d543f6d746f5d949f5db4cf4dd4ff4df53f4e156f3e35af3e55df2e661f2e865f2ea69f1ec6df1ed71f1ef75f1f179f2f27df2f482f3f586f3f68af4f88ef5f992f6fa96f8fb9af9fc9dfafda1fcffa4")),dy=fy(jv("0d088710078813078916078a19068c1b068d1d068e20068f2206902406912605912805922a05932c05942e05952f059631059733059735049837049938049a3a049a3c049b3e049c3f049c41049d43039e44039e46039f48039f4903a04b03a14c02a14e02a25002a25102a35302a35502a45601a45801a45901a55b01a55c01a65e01a66001a66100a76300a76400a76600a76700a86900a86a00a86c00a86e00a86f00a87100a87201a87401a87501a87701a87801a87a02a87b02a87d03a87e03a88004a88104a78305a78405a78606a68707a68808a68a09a58b0aa58d0ba58e0ca48f0da4910ea3920fa39410a29511a19613a19814a099159f9a169f9c179e9d189d9e199da01a9ca11b9ba21d9aa31e9aa51f99a62098a72197a82296aa2395ab2494ac2694ad2793ae2892b02991b12a90b22b8fb32c8eb42e8db52f8cb6308bb7318ab83289ba3388bb3488bc3587bd3786be3885bf3984c03a83c13b82c23c81c33d80c43e7fc5407ec6417dc7427cc8437bc9447aca457acb4679cc4778cc4977cd4a76ce4b75cf4c74d04d73d14e72d24f71d35171d45270d5536fd5546ed6556dd7566cd8576bd9586ada5a6ada5b69db5c68dc5d67dd5e66de5f65de6164df6263e06363e16462e26561e26660e3685fe4695ee56a5de56b5de66c5ce76e5be76f5ae87059e97158e97257ea7457eb7556eb7655ec7754ed7953ed7a52ee7b51ef7c51ef7e50f07f4ff0804ef1814df1834cf2844bf3854bf3874af48849f48948f58b47f58c46f68d45f68f44f79044f79143f79342f89441f89540f9973ff9983ef99a3efa9b3dfa9c3cfa9e3bfb9f3afba139fba238fca338fca537fca636fca835fca934fdab33fdac33fdae32fdaf31fdb130fdb22ffdb42ffdb52efeb72dfeb82cfeba2cfebb2bfebd2afebe2afec029fdc229fdc328fdc527fdc627fdc827fdca26fdcb26fccd25fcce25fcd025fcd225fbd324fbd524fbd724fad824fada24f9dc24f9dd25f8df25f8e125f7e225f7e425f6e626f6e826f5e926f5eb27f4ed27f3ee27f3f027f2f227f1f426f1f525f0f724f0f921"));function py(t){return function(){return t}}var vy=Math.abs,gy=Math.atan2,yy=Math.cos,_y=Math.max,by=Math.min,my=Math.sin,xy=Math.sqrt,wy=1e-12,My=Math.PI,Ny=My/2,Ay=2*My;function Ty(t){return t>=1?Ny:t<=-1?-Ny:Math.asin(t)}function Sy(t){return t.innerRadius}function ky(t){return t.outerRadius}function Ey(t){return t.startAngle}function Cy(t){return t.endAngle}function Py(t){return t&&t.padAngle}function zy(t,n,e,r,i,o,a){var u=t-e,c=n-r,f=(a?o:-o)/xy(u*u+c*c),s=f*c,l=-f*u,h=t+s,d=n+l,p=e+s,v=r+l,g=(h+p)/2,y=(d+v)/2,_=p-h,b=v-d,m=_*_+b*b,x=i-o,w=h*v-p*d,M=(b<0?-1:1)*xy(_y(0,x*x*m-w*w)),N=(w*b-_*M)/m,A=(-w*_-b*M)/m,T=(w*b+_*M)/m,S=(-w*_+b*M)/m,k=N-g,E=A-y,C=T-g,P=S-y;return k*k+E*E>C*C+P*P&&(N=T,A=S),{cx:N,cy:A,x01:-s,y01:-l,x11:N*(i/x-1),y11:A*(i/x-1)}}function Ry(t){this._context=t}function Dy(t){return new Ry(t)}function qy(t){return t[0]}function Ly(t){return t[1]}function Uy(){var t=qy,n=Ly,e=py(!0),r=null,i=Dy,o=null;function a(a){var u,c,f,s=a.length,l=!1;for(null==r&&(o=i(f=to())),u=0;u<=s;++u)!(u<s&&e(c=a[u],u,a))===l&&((l=!l)?o.lineStart():o.lineEnd()),l&&o.point(+t(c,u,a),+n(c,u,a));if(f)return o=null,f+""||null}return a.x=function(n){return arguments.length?(t="function"==typeof n?n:py(+n),a):t},a.y=function(t){return arguments.length?(n="function"==typeof t?t:py(+t),a):n},a.defined=function(t){return arguments.length?(e="function"==typeof t?t:py(!!t),a):e},a.curve=function(t){return arguments.length?(i=t,null!=r&&(o=i(r)),a):i},a.context=function(t){return arguments.length?(null==t?r=o=null:o=i(r=t),a):r},a}function Oy(){var t=qy,n=null,e=py(0),r=Ly,i=py(!0),o=null,a=Dy,u=null;function c(c){var f,s,l,h,d,p=c.length,v=!1,g=new Array(p),y=new Array(p);for(null==o&&(u=a(d=to())),f=0;f<=p;++f){if(!(f<p&&i(h=c[f],f,c))===v)if(v=!v)s=f,u.areaStart(),u.lineStart();else{for(u.lineEnd(),u.lineStart(),l=f-1;l>=s;--l)u.point(g[l],y[l]);u.lineEnd(),u.areaEnd()}v&&(g[f]=+t(h,f,c),y[f]=+e(h,f,c),u.point(n?+n(h,f,c):g[f],r?+r(h,f,c):y[f]))}if(d)return u=null,d+""||null}function f(){return Uy().defined(i).curve(a).context(o)}return c.x=function(e){return arguments.length?(t="function"==typeof e?e:py(+e),n=null,c):t},c.x0=function(n){return arguments.length?(t="function"==typeof n?n:py(+n),c):t},c.x1=function(t){return arguments.length?(n=null==t?null:"function"==typeof t?t:py(+t),c):n},c.y=function(t){return arguments.length?(e="function"==typeof t?t:py(+t),r=null,c):e},c.y0=function(t){return arguments.length?(e="function"==typeof t?t:py(+t),c):e},c.y1=function(t){return arguments.length?(r=null==t?null:"function"==typeof t?t:py(+t),c):r},c.lineX0=c.lineY0=function(){return f().x(t).y(e)},c.lineY1=function(){return f().x(t).y(r)},c.lineX1=function(){return f().x(n).y(e)},c.defined=function(t){return arguments.length?(i="function"==typeof t?t:py(!!t),c):i},c.curve=function(t){return arguments.length?(a=t,null!=o&&(u=a(o)),c):a},c.context=function(t){return arguments.length?(null==t?o=u=null:u=a(o=t),c):o},c}function By(t,n){return n<t?-1:n>t?1:n>=t?0:NaN}function Yy(t){return t}Ry.prototype={areaStart:function(){this._line=0},areaEnd:function(){this._line=NaN},lineStart:function(){this._point=0},lineEnd:function(){(this._line||0!==this._line&&1===this._point)&&this._context.closePath(),this._line=1-this._line},point:function(t,n){switch(t=+t,n=+n,this._point){case 0:this._point=1,this._line?this._context.lineTo(t,n):this._context.moveTo(t,n);break;case 1:this._point=2;default:this._context.lineTo(t,n)}}};var Fy=Hy(Dy);function Iy(t){this._curve=t}function Hy(t){function n(n){return new Iy(t(n))}return n._curve=t,n}function jy(t){var n=t.curve;return t.angle=t.x,delete t.x,t.radius=t.y,delete t.y,t.curve=function(t){return arguments.length?n(Hy(t)):n()._curve},t}function Xy(){return jy(Uy().curve(Fy))}function Gy(){var t=Oy().curve(Fy),n=t.curve,e=t.lineX0,r=t.lineX1,i=t.lineY0,o=t.lineY1;return t.angle=t.x,delete t.x,t.startAngle=t.x0,delete t.x0,t.endAngle=t.x1,delete t.x1,t.radius=t.y,delete t.y,t.innerRadius=t.y0,delete t.y0,t.outerRadius=t.y1,delete t.y1,t.lineStartAngle=function(){return jy(e())},delete t.lineX0,t.lineEndAngle=function(){return jy(r())},delete t.lineX1,t.lineInnerRadius=function(){return jy(i())},delete t.lineY0,t.lineOuterRadius=function(){return jy(o())},delete t.lineY1,t.curve=function(t){return arguments.length?n(Hy(t)):n()._curve},t}function Vy(t,n){return[(n=+n)*Math.cos(t-=Math.PI/2),n*Math.sin(t)]}Iy.prototype={areaStart:function(){this._curve.areaStart()},areaEnd:function(){this._curve.areaEnd()},lineStart:function(){this._curve.lineStart()},lineEnd:function(){this._curve.lineEnd()},point:function(t,n){this._curve.point(n*Math.sin(t),n*-Math.cos(t))}};var $y=Array.prototype.slice;function Wy(t){return t.source}function Zy(t){return t.target}function Qy(t){var n=Wy,e=Zy,r=qy,i=Ly,o=null;function a(){var a,u=$y.call(arguments),c=n.apply(this,u),f=e.apply(this,u);if(o||(o=a=to()),t(o,+r.apply(this,(u[0]=c,u)),+i.apply(this,u),+r.apply(this,(u[0]=f,u)),+i.apply(this,u)),a)return o=null,a+""||null}return a.source=function(t){return arguments.length?(n=t,a):n},a.target=function(t){return arguments.length?(e=t,a):e},a.x=function(t){return arguments.length?(r="function"==typeof t?t:py(+t),a):r},a.y=function(t){return arguments.length?(i="function"==typeof t?t:py(+t),a):i},a.context=function(t){return arguments.length?(o=null==t?null:t,a):o},a}function Ky(t,n,e,r,i){t.moveTo(n,e),t.bezierCurveTo(n=(n+r)/2,e,n,i,r,i)}function Jy(t,n,e,r,i){t.moveTo(n,e),t.bezierCurveTo(n,e=(e+i)/2,r,e,r,i)}function t_(t,n,e,r,i){var o=Vy(n,e),a=Vy(n,e=(e+i)/2),u=Vy(r,e),c=Vy(r,i);t.moveTo(o[0],o[1]),t.bezierCurveTo(a[0],a[1],u[0],u[1],c[0],c[1])}var n_={draw:function(t,n){var e=Math.sqrt(n/My);t.moveTo(e,0),t.arc(0,0,e,0,Ay)}},e_={draw:function(t,n){var e=Math.sqrt(n/5)/2;t.moveTo(-3*e,-e),t.lineTo(-e,-e),t.lineTo(-e,-3*e),t.lineTo(e,-3*e),t.lineTo(e,-e),t.lineTo(3*e,-e),t.lineTo(3*e,e),t.lineTo(e,e),t.lineTo(e,3*e),t.lineTo(-e,3*e),t.lineTo(-e,e),t.lineTo(-3*e,e),t.closePath()}},r_=Math.sqrt(1/3),i_=2*r_,o_={draw:function(t,n){var e=Math.sqrt(n/i_),r=e*r_;t.moveTo(0,-e),t.lineTo(r,0),t.lineTo(0,e),t.lineTo(-r,0),t.closePath()}},a_=Math.sin(My/10)/Math.sin(7*My/10),u_=Math.sin(Ay/10)*a_,c_=-Math.cos(Ay/10)*a_,f_={draw:function(t,n){var e=Math.sqrt(.8908130915292852*n),r=u_*e,i=c_*e;t.moveTo(0,-e),t.lineTo(r,i);for(var o=1;o<5;++o){var a=Ay*o/5,u=Math.cos(a),c=Math.sin(a);t.lineTo(c*e,-u*e),t.lineTo(u*r-c*i,c*r+u*i)}t.closePath()}},s_={draw:function(t,n){var e=Math.sqrt(n),r=-e/2;t.rect(r,r,e,e)}},l_=Math.sqrt(3),h_={draw:function(t,n){var e=-Math.sqrt(n/(3*l_));t.moveTo(0,2*e),t.lineTo(-l_*e,-e),t.lineTo(l_*e,-e),t.closePath()}},d_=Math.sqrt(3)/2,p_=1/Math.sqrt(12),v_=3*(p_/2+1),g_={draw:function(t,n){var e=Math.sqrt(n/v_),r=e/2,i=e*p_,o=r,a=e*p_+e,u=-o,c=a;t.moveTo(r,i),t.lineTo(o,a),t.lineTo(u,c),t.lineTo(-.5*r-d_*i,d_*r+-.5*i),t.lineTo(-.5*o-d_*a,d_*o+-.5*a),t.lineTo(-.5*u-d_*c,d_*u+-.5*c),t.lineTo(-.5*r+d_*i,-.5*i-d_*r),t.lineTo(-.5*o+d_*a,-.5*a-d_*o),t.lineTo(-.5*u+d_*c,-.5*c-d_*u),t.closePath()}},y_=[n_,e_,o_,s_,f_,h_,g_];function __(){}function b_(t,n,e){t._context.bezierCurveTo((2*t._x0+t._x1)/3,(2*t._y0+t._y1)/3,(t._x0+2*t._x1)/3,(t._y0+2*t._y1)/3,(t._x0+4*t._x1+n)/6,(t._y0+4*t._y1+e)/6)}function m_(t){this._context=t}function x_(t){this._context=t}function w_(t){this._context=t}function M_(t,n){this._basis=new m_(t),this._beta=n}m_.prototype={areaStart:function(){this._line=0},areaEnd:function(){this._line=NaN},lineStart:function(){this._x0=this._x1=this._y0=this._y1=NaN,this._point=0},lineEnd:function(){switch(this._point){case 3:b_(this,this._x1,this._y1);case 2:this._context.lineTo(this._x1,this._y1)}(this._line||0!==this._line&&1===this._point)&&this._context.closePath(),this._line=1-this._line},point:function(t,n){switch(t=+t,n=+n,this._point){case 0:this._point=1,this._line?this._context.lineTo(t,n):this._context.moveTo(t,n);break;case 1:this._point=2;break;case 2:this._point=3,this._context.lineTo((5*this._x0+this._x1)/6,(5*this._y0+this._y1)/6);default:b_(this,t,n)}this._x0=this._x1,this._x1=t,this._y0=this._y1,this._y1=n}},x_.prototype={areaStart:__,areaEnd:__,lineStart:function(){this._x0=this._x1=this._x2=this._x3=this._x4=this._y0=this._y1=this._y2=this._y3=this._y4=NaN,this._point=0},lineEnd:function(){switch(this._point){case 1:this._context.moveTo(this._x2,this._y2),this._context.closePath();break;case 2:this._context.moveTo((this._x2+2*this._x3)/3,(this._y2+2*this._y3)/3),this._context.lineTo((this._x3+2*this._x2)/3,(this._y3+2*this._y2)/3),this._context.closePath();break;case 3:this.point(this._x2,this._y2),this.point(this._x3,this._y3),this.point(this._x4,this._y4)}},point:function(t,n){switch(t=+t,n=+n,this._point){case 0:this._point=1,this._x2=t,this._y2=n;break;case 1:this._point=2,this._x3=t,this._y3=n;break;case 2:this._point=3,this._x4=t,this._y4=n,this._context.moveTo((this._x0+4*this._x1+t)/6,(this._y0+4*this._y1+n)/6);break;default:b_(this,t,n)}this._x0=this._x1,this._x1=t,this._y0=this._y1,this._y1=n}},w_.prototype={areaStart:function(){this._line=0},areaEnd:function(){this._line=NaN},lineStart:function(){this._x0=this._x1=this._y0=this._y1=NaN,this._point=0},lineEnd:function(){(this._line||0!==this._line&&3===this._point)&&this._context.closePath(),this._line=1-this._line},point:function(t,n){switch(t=+t,n=+n,this._point){case 0:this._point=1;break;case 1:this._point=2;break;case 2:this._point=3;var e=(this._x0+4*this._x1+t)/6,r=(this._y0+4*this._y1+n)/6;this._line?this._context.lineTo(e,r):this._context.moveTo(e,r);break;case 3:this._point=4;default:b_(this,t,n)}this._x0=this._x1,this._x1=t,this._y0=this._y1,this._y1=n}},M_.prototype={lineStart:function(){this._x=[],this._y=[],this._basis.lineStart()},lineEnd:function(){var t=this._x,n=this._y,e=t.length-1;if(e>0)for(var r,i=t[0],o=n[0],a=t[e]-i,u=n[e]-o,c=-1;++c<=e;)r=c/e,this._basis.point(this._beta*t[c]+(1-this._beta)*(i+r*a),this._beta*n[c]+(1-this._beta)*(o+r*u));this._x=this._y=null,this._basis.lineEnd()},point:function(t,n){this._x.push(+t),this._y.push(+n)}};var N_=function t(n){function e(t){return 1===n?new m_(t):new M_(t,n)}return e.beta=function(n){return t(+n)},e}(.85);function A_(t,n,e){t._context.bezierCurveTo(t._x1+t._k*(t._x2-t._x0),t._y1+t._k*(t._y2-t._y0),t._x2+t._k*(t._x1-n),t._y2+t._k*(t._y1-e),t._x2,t._y2)}function T_(t,n){this._context=t,this._k=(1-n)/6}T_.prototype={areaStart:function(){this._line=0},areaEnd:function(){this._line=NaN},lineStart:function(){this._x0=this._x1=this._x2=this._y0=this._y1=this._y2=NaN,this._point=0},lineEnd:function(){switch(this._point){case 2:this._context.lineTo(this._x2,this._y2);break;case 3:A_(this,this._x1,this._y1)}(this._line||0!==this._line&&1===this._point)&&this._context.closePath(),this._line=1-this._line},point:function(t,n){switch(t=+t,n=+n,this._point){case 0:this._point=1,this._line?this._context.lineTo(t,n):this._context.moveTo(t,n);break;case 1:this._point=2,this._x1=t,this._y1=n;break;case 2:this._point=3;default:A_(this,t,n)}this._x0=this._x1,this._x1=this._x2,this._x2=t,this._y0=this._y1,this._y1=this._y2,this._y2=n}};var S_=function t(n){function e(t){return new T_(t,n)}return e.tension=function(n){return t(+n)},e}(0);function k_(t,n){this._context=t,this._k=(1-n)/6}k_.prototype={areaStart:__,areaEnd:__,lineStart:function(){this._x0=this._x1=this._x2=this._x3=this._x4=this._x5=this._y0=this._y1=this._y2=this._y3=this._y4=this._y5=NaN,this._point=0},lineEnd:function(){switch(this._point){case 1:this._context.moveTo(this._x3,this._y3),this._context.closePath();break;case 2:this._context.lineTo(this._x3,this._y3),this._context.closePath();break;case 3:this.point(this._x3,this._y3),this.point(this._x4,this._y4),this.point(this._x5,this._y5)}},point:function(t,n){switch(t=+t,n=+n,this._point){case 0:this._point=1,this._x3=t,this._y3=n;break;case 1:this._point=2,this._context.moveTo(this._x4=t,this._y4=n);break;case 2:this._point=3,this._x5=t,this._y5=n;break;default:A_(this,t,n)}this._x0=this._x1,this._x1=this._x2,this._x2=t,this._y0=this._y1,this._y1=this._y2,this._y2=n}};var E_=function t(n){function e(t){return new k_(t,n)}return e.tension=function(n){return t(+n)},e}(0);function C_(t,n){this._context=t,this._k=(1-n)/6}C_.prototype={areaStart:function(){this._line=0},areaEnd:function(){this._line=NaN},lineStart:function(){this._x0=this._x1=this._x2=this._y0=this._y1=this._y2=NaN,this._point=0},lineEnd:function(){(this._line||0!==this._line&&3===this._point)&&this._context.closePath(),this._line=1-this._line},point:function(t,n){switch(t=+t,n=+n,this._point){case 0:this._point=1;break;case 1:this._point=2;break;case 2:this._point=3,this._line?this._context.lineTo(this._x2,this._y2):this._context.moveTo(this._x2,this._y2);break;case 3:this._point=4;default:A_(this,t,n)}this._x0=this._x1,this._x1=this._x2,this._x2=t,this._y0=this._y1,this._y1=this._y2,this._y2=n}};var P_=function t(n){function e(t){return new C_(t,n)}return e.tension=function(n){return t(+n)},e}(0);function z_(t,n,e){var r=t._x1,i=t._y1,o=t._x2,a=t._y2;if(t._l01_a>wy){var u=2*t._l01_2a+3*t._l01_a*t._l12_a+t._l12_2a,c=3*t._l01_a*(t._l01_a+t._l12_a);r=(r*u-t._x0*t._l12_2a+t._x2*t._l01_2a)/c,i=(i*u-t._y0*t._l12_2a+t._y2*t._l01_2a)/c}if(t._l23_a>wy){var f=2*t._l23_2a+3*t._l23_a*t._l12_a+t._l12_2a,s=3*t._l23_a*(t._l23_a+t._l12_a);o=(o*f+t._x1*t._l23_2a-n*t._l12_2a)/s,a=(a*f+t._y1*t._l23_2a-e*t._l12_2a)/s}t._context.bezierCurveTo(r,i,o,a,t._x2,t._y2)}function R_(t,n){this._context=t,this._alpha=n}R_.prototype={areaStart:function(){this._line=0},areaEnd:function(){this._line=NaN},lineStart:function(){this._x0=this._x1=this._x2=this._y0=this._y1=this._y2=NaN,this._l01_a=this._l12_a=this._l23_a=this._l01_2a=this._l12_2a=this._l23_2a=this._point=0},lineEnd:function(){switch(this._point){case 2:this._context.lineTo(this._x2,this._y2);break;case 3:this.point(this._x2,this._y2)}(this._line||0!==this._line&&1===this._point)&&this._context.closePath(),this._line=1-this._line},point:function(t,n){if(t=+t,n=+n,this._point){var e=this._x2-t,r=this._y2-n;this._l23_a=Math.sqrt(this._l23_2a=Math.pow(e*e+r*r,this._alpha))}switch(this._point){case 0:this._point=1,this._line?this._context.lineTo(t,n):this._context.moveTo(t,n);break;case 1:this._point=2;break;case 2:this._point=3;default:z_(this,t,n)}this._l01_a=this._l12_a,this._l12_a=this._l23_a,this._l01_2a=this._l12_2a,this._l12_2a=this._l23_2a,this._x0=this._x1,this._x1=this._x2,this._x2=t,this._y0=this._y1,this._y1=this._y2,this._y2=n}};var D_=function t(n){function e(t){return n?new R_(t,n):new T_(t,0)}return e.alpha=function(n){return t(+n)},e}(.5);function q_(t,n){this._context=t,this._alpha=n}q_.prototype={areaStart:__,areaEnd:__,lineStart:function(){this._x0=this._x1=this._x2=this._x3=this._x4=this._x5=this._y0=this._y1=this._y2=this._y3=this._y4=this._y5=NaN,this._l01_a=this._l12_a=this._l23_a=this._l01_2a=this._l12_2a=this._l23_2a=this._point=0},lineEnd:function(){switch(this._point){case 1:this._context.moveTo(this._x3,this._y3),this._context.closePath();break;case 2:this._context.lineTo(this._x3,this._y3),this._context.closePath();break;case 3:this.point(this._x3,this._y3),this.point(this._x4,this._y4),this.point(this._x5,this._y5)}},point:function(t,n){if(t=+t,n=+n,this._point){var e=this._x2-t,r=this._y2-n;this._l23_a=Math.sqrt(this._l23_2a=Math.pow(e*e+r*r,this._alpha))}switch(this._point){case 0:this._point=1,this._x3=t,this._y3=n;break;case 1:this._point=2,this._context.moveTo(this._x4=t,this._y4=n);break;case 2:this._point=3,this._x5=t,this._y5=n;break;default:z_(this,t,n)}this._l01_a=this._l12_a,this._l12_a=this._l23_a,this._l01_2a=this._l12_2a,this._l12_2a=this._l23_2a,this._x0=this._x1,this._x1=this._x2,this._x2=t,this._y0=this._y1,this._y1=this._y2,this._y2=n}};var L_=function t(n){function e(t){return n?new q_(t,n):new k_(t,0)}return e.alpha=function(n){return t(+n)},e}(.5);function U_(t,n){this._context=t,this._alpha=n}U_.prototype={areaStart:function(){this._line=0},areaEnd:function(){this._line=NaN},lineStart:function(){this._x0=this._x1=this._x2=this._y0=this._y1=this._y2=NaN,this._l01_a=this._l12_a=this._l23_a=this._l01_2a=this._l12_2a=this._l23_2a=this._point=0},lineEnd:function(){(this._line||0!==this._line&&3===this._point)&&this._context.closePath(),this._line=1-this._line},point:function(t,n){if(t=+t,n=+n,this._point){var e=this._x2-t,r=this._y2-n;this._l23_a=Math.sqrt(this._l23_2a=Math.pow(e*e+r*r,this._alpha))}switch(this._point){case 0:this._point=1;break;case 1:this._point=2;break;case 2:this._point=3,this._line?this._context.lineTo(this._x2,this._y2):this._context.moveTo(this._x2,this._y2);break;case 3:this._point=4;default:z_(this,t,n)}this._l01_a=this._l12_a,this._l12_a=this._l23_a,this._l01_2a=this._l12_2a,this._l12_2a=this._l23_2a,this._x0=this._x1,this._x1=this._x2,this._x2=t,this._y0=this._y1,this._y1=this._y2,this._y2=n}};var O_=function t(n){function e(t){return n?new U_(t,n):new C_(t,0)}return e.alpha=function(n){return t(+n)},e}(.5);function B_(t){this._context=t}function Y_(t){return t<0?-1:1}function F_(t,n,e){var r=t._x1-t._x0,i=n-t._x1,o=(t._y1-t._y0)/(r||i<0&&-0),a=(e-t._y1)/(i||r<0&&-0),u=(o*i+a*r)/(r+i);return(Y_(o)+Y_(a))*Math.min(Math.abs(o),Math.abs(a),.5*Math.abs(u))||0}function I_(t,n){var e=t._x1-t._x0;return e?(3*(t._y1-t._y0)/e-n)/2:n}function H_(t,n,e){var r=t._x0,i=t._y0,o=t._x1,a=t._y1,u=(o-r)/3;t._context.bezierCurveTo(r+u,i+u*n,o-u,a-u*e,o,a)}function j_(t){this._context=t}function X_(t){this._context=new G_(t)}function G_(t){this._context=t}function V_(t){this._context=t}function $_(t){var n,e,r=t.length-1,i=new Array(r),o=new Array(r),a=new Array(r);for(i[0]=0,o[0]=2,a[0]=t[0]+2*t[1],n=1;n<r-1;++n)i[n]=1,o[n]=4,a[n]=4*t[n]+2*t[n+1];for(i[r-1]=2,o[r-1]=7,a[r-1]=8*t[r-1]+t[r],n=1;n<r;++n)e=i[n]/o[n-1],o[n]-=e,a[n]-=e*a[n-1];for(i[r-1]=a[r-1]/o[r-1],n=r-2;n>=0;--n)i[n]=(a[n]-i[n+1])/o[n];for(o[r-1]=(t[r]+i[r-1])/2,n=0;n<r-1;++n)o[n]=2*t[n+1]-i[n+1];return[i,o]}function W_(t,n){this._context=t,this._t=n}function Z_(t,n){if((i=t.length)>1)for(var e,r,i,o=1,a=t[n[0]],u=a.length;o<i;++o)for(r=a,a=t[n[o]],e=0;e<u;++e)a[e][1]+=a[e][0]=isNaN(r[e][1])?r[e][0]:r[e][1]}function Q_(t){for(var n=t.length,e=new Array(n);--n>=0;)e[n]=n;return e}function K_(t,n){return t[n]}function J_(t){var n=t.map(tb);return Q_(t).sort(function(t,e){return n[t]-n[e]})}function tb(t){for(var n,e=-1,r=0,i=t.length,o=-1/0;++e<i;)(n=+t[e][1])>o&&(o=n,r=e);return r}function nb(t){var n=t.map(eb);return Q_(t).sort(function(t,e){return n[t]-n[e]})}function eb(t){for(var n,e=0,r=-1,i=t.length;++r<i;)(n=+t[r][1])&&(e+=n);return e}function rb(t){return function(){return t}}function ib(t){return t[0]}function ob(t){return t[1]}function ab(){this._=null}function ub(t){t.U=t.C=t.L=t.R=t.P=t.N=null}function cb(t,n){var e=n,r=n.R,i=e.U;i?i.L===e?i.L=r:i.R=r:t._=r,r.U=i,e.U=r,e.R=r.L,e.R&&(e.R.U=e),r.L=e}function fb(t,n){var e=n,r=n.L,i=e.U;i?i.L===e?i.L=r:i.R=r:t._=r,r.U=i,e.U=r,e.L=r.R,e.L&&(e.L.U=e),r.R=e}function sb(t){for(;t.L;)t=t.L;return t}function lb(t,n,e,r){var i=[null,null],o=qb.push(i)-1;return i.left=t,i.right=n,e&&db(i,t,n,e),r&&db(i,n,t,r),Rb[t.index].halfedges.push(o),Rb[n.index].halfedges.push(o),i}function hb(t,n,e){var r=[n,e];return r.left=t,r}function db(t,n,e,r){t[0]||t[1]?t.left===e?t[1]=r:t[0]=r:(t[0]=r,t.left=n,t.right=e)}function pb(t,n,e,r,i){var o,a=t[0],u=t[1],c=a[0],f=a[1],s=0,l=1,h=u[0]-c,d=u[1]-f;if(o=n-c,h||!(o>0)){if(o/=h,h<0){if(o<s)return;o<l&&(l=o)}else if(h>0){if(o>l)return;o>s&&(s=o)}if(o=r-c,h||!(o<0)){if(o/=h,h<0){if(o>l)return;o>s&&(s=o)}else if(h>0){if(o<s)return;o<l&&(l=o)}if(o=e-f,d||!(o>0)){if(o/=d,d<0){if(o<s)return;o<l&&(l=o)}else if(d>0){if(o>l)return;o>s&&(s=o)}if(o=i-f,d||!(o<0)){if(o/=d,d<0){if(o>l)return;o>s&&(s=o)}else if(d>0){if(o<s)return;o<l&&(l=o)}return!(s>0||l<1)||(s>0&&(t[0]=[c+s*h,f+s*d]),l<1&&(t[1]=[c+l*h,f+l*d]),!0)}}}}}function vb(t,n,e,r,i){var o=t[1];if(o)return!0;var a,u,c=t[0],f=t.left,s=t.right,l=f[0],h=f[1],d=s[0],p=s[1],v=(l+d)/2,g=(h+p)/2;if(p===h){if(v<n||v>=r)return;if(l>d){if(c){if(c[1]>=i)return}else c=[v,e];o=[v,i]}else{if(c){if(c[1]<e)return}else c=[v,i];o=[v,e]}}else if(u=g-(a=(l-d)/(p-h))*v,a<-1||a>1)if(l>d){if(c){if(c[1]>=i)return}else c=[(e-u)/a,e];o=[(i-u)/a,i]}else{if(c){if(c[1]<e)return}else c=[(i-u)/a,i];o=[(e-u)/a,e]}else if(h<p){if(c){if(c[0]>=r)return}else c=[n,a*n+u];o=[r,a*r+u]}else{if(c){if(c[0]<n)return}else c=[r,a*r+u];o=[n,a*n+u]}return t[0]=c,t[1]=o,!0}function gb(t,n){var e=t.site,r=n.left,i=n.right;return e===i&&(i=r,r=e),i?Math.atan2(i[1]-r[1],i[0]-r[0]):(e===r?(r=n[1],i=n[0]):(r=n[0],i=n[1]),Math.atan2(r[0]-i[0],i[1]-r[1]))}function yb(t,n){return n[+(n.left!==t.site)]}function _b(t,n){return n[+(n.left===t.site)]}B_.prototype={areaStart:__,areaEnd:__,lineStart:function(){this._point=0},lineEnd:function(){this._point&&this._context.closePath()},point:function(t,n){t=+t,n=+n,this._point?this._context.lineTo(t,n):(this._point=1,this._context.moveTo(t,n))}},j_.prototype={areaStart:function(){this._line=0},areaEnd:function(){this._line=NaN},lineStart:function(){this._x0=this._x1=this._y0=this._y1=this._t0=NaN,this._point=0},lineEnd:function(){switch(this._point){case 2:this._context.lineTo(this._x1,this._y1);break;case 3:H_(this,this._t0,I_(this,this._t0))}(this._line||0!==this._line&&1===this._point)&&this._context.closePath(),this._line=1-this._line},point:function(t,n){var e=NaN;if(n=+n,(t=+t)!==this._x1||n!==this._y1){switch(this._point){case 0:this._point=1,this._line?this._context.lineTo(t,n):this._context.moveTo(t,n);break;case 1:this._point=2;break;case 2:this._point=3,H_(this,I_(this,e=F_(this,t,n)),e);break;default:H_(this,this._t0,e=F_(this,t,n))}this._x0=this._x1,this._x1=t,this._y0=this._y1,this._y1=n,this._t0=e}}},(X_.prototype=Object.create(j_.prototype)).point=function(t,n){j_.prototype.point.call(this,n,t)},G_.prototype={moveTo:function(t,n){this._context.moveTo(n,t)},closePath:function(){this._context.closePath()},lineTo:function(t,n){this._context.lineTo(n,t)},bezierCurveTo:function(t,n,e,r,i,o){this._context.bezierCurveTo(n,t,r,e,o,i)}},V_.prototype={areaStart:function(){this._line=0},areaEnd:function(){this._line=NaN},lineStart:function(){this._x=[],this._y=[]},lineEnd:function(){var t=this._x,n=this._y,e=t.length;if(e)if(this._line?this._context.lineTo(t[0],n[0]):this._context.moveTo(t[0],n[0]),2===e)this._context.lineTo(t[1],n[1]);else for(var r=$_(t),i=$_(n),o=0,a=1;a<e;++o,++a)this._context.bezierCurveTo(r[0][o],i[0][o],r[1][o],i[1][o],t[a],n[a]);(this._line||0!==this._line&&1===e)&&this._context.closePath(),this._line=1-this._line,this._x=this._y=null},point:function(t,n){this._x.push(+t),this._y.push(+n)}},W_.prototype={areaStart:function(){this._line=0},areaEnd:function(){this._line=NaN},lineStart:function(){this._x=this._y=NaN,this._point=0},lineEnd:function(){0<this._t&&this._t<1&&2===this._point&&this._context.lineTo(this._x,this._y),(this._line||0!==this._line&&1===this._point)&&this._context.closePath(),this._line>=0&&(this._t=1-this._t,this._line=1-this._line)},point:function(t,n){switch(t=+t,n=+n,this._point){case 0:this._point=1,this._line?this._context.lineTo(t,n):this._context.moveTo(t,n);break;case 1:this._point=2;default:if(this._t<=0)this._context.lineTo(this._x,n),this._context.lineTo(t,n);else{var e=this._x*(1-this._t)+t*this._t;this._context.lineTo(e,this._y),this._context.lineTo(e,n)}}this._x=t,this._y=n}},ab.prototype={constructor:ab,insert:function(t,n){var e,r,i;if(t){if(n.P=t,n.N=t.N,t.N&&(t.N.P=n),t.N=n,t.R){for(t=t.R;t.L;)t=t.L;t.L=n}else t.R=n;e=t}else this._?(t=sb(this._),n.P=null,n.N=t,t.P=t.L=n,e=t):(n.P=n.N=null,this._=n,e=null);for(n.L=n.R=null,n.U=e,n.C=!0,t=n;e&&e.C;)e===(r=e.U).L?(i=r.R)&&i.C?(e.C=i.C=!1,r.C=!0,t=r):(t===e.R&&(cb(this,e),e=(t=e).U),e.C=!1,r.C=!0,fb(this,r)):(i=r.L)&&i.C?(e.C=i.C=!1,r.C=!0,t=r):(t===e.L&&(fb(this,e),e=(t=e).U),e.C=!1,r.C=!0,cb(this,r)),e=t.U;this._.C=!1},remove:function(t){t.N&&(t.N.P=t.P),t.P&&(t.P.N=t.N),t.N=t.P=null;var n,e,r,i=t.U,o=t.L,a=t.R;if(e=o?a?sb(a):o:a,i?i.L===t?i.L=e:i.R=e:this._=e,o&&a?(r=e.C,e.C=t.C,e.L=o,o.U=e,e!==a?(i=e.U,e.U=t.U,t=e.R,i.L=t,e.R=a,a.U=e):(e.U=i,i=e,t=e.R)):(r=t.C,t=e),t&&(t.U=i),!r)if(t&&t.C)t.C=!1;else{do{if(t===this._)break;if(t===i.L){if((n=i.R).C&&(n.C=!1,i.C=!0,cb(this,i),n=i.R),n.L&&n.L.C||n.R&&n.R.C){n.R&&n.R.C||(n.L.C=!1,n.C=!0,fb(this,n),n=i.R),n.C=i.C,i.C=n.R.C=!1,cb(this,i),t=this._;break}}else if((n=i.L).C&&(n.C=!1,i.C=!0,fb(this,i),n=i.L),n.L&&n.L.C||n.R&&n.R.C){n.L&&n.L.C||(n.R.C=!1,n.C=!0,cb(this,n),n=i.L),n.C=i.C,i.C=n.L.C=!1,fb(this,i),t=this._;break}n.C=!0,t=i,i=i.U}while(!t.C);t&&(t.C=!1)}}};var bb,mb=[];function xb(){ub(this),this.x=this.y=this.arc=this.site=this.cy=null}function wb(t){var n=t.P,e=t.N;if(n&&e){var r=n.site,i=t.site,o=e.site;if(r!==o){var a=i[0],u=i[1],c=r[0]-a,f=r[1]-u,s=o[0]-a,l=o[1]-u,h=2*(c*l-f*s);if(!(h>=-Ub)){var d=c*c+f*f,p=s*s+l*l,v=(l*d-f*p)/h,g=(c*p-s*d)/h,y=mb.pop()||new xb;y.arc=t,y.site=i,y.x=v+a,y.y=(y.cy=g+u)+Math.sqrt(v*v+g*g),t.circle=y;for(var _=null,b=Db._;b;)if(y.y<b.y||y.y===b.y&&y.x<=b.x){if(!b.L){_=b.P;break}b=b.L}else{if(!b.R){_=b;break}b=b.R}Db.insert(_,y),_||(bb=y)}}}}function Mb(t){var n=t.circle;n&&(n.P||(bb=n.N),Db.remove(n),mb.push(n),ub(n),t.circle=null)}var Nb=[];function Ab(){ub(this),this.edge=this.site=this.circle=null}function Tb(t){var n=Nb.pop()||new Ab;return n.site=t,n}function Sb(t){Mb(t),zb.remove(t),Nb.push(t),ub(t)}function kb(t){var n=t.circle,e=n.x,r=n.cy,i=[e,r],o=t.P,a=t.N,u=[t];Sb(t);for(var c=o;c.circle&&Math.abs(e-c.circle.x)<Lb&&Math.abs(r-c.circle.cy)<Lb;)o=c.P,u.unshift(c),Sb(c),c=o;u.unshift(c),Mb(c);for(var f=a;f.circle&&Math.abs(e-f.circle.x)<Lb&&Math.abs(r-f.circle.cy)<Lb;)a=f.N,u.push(f),Sb(f),f=a;u.push(f),Mb(f);var s,l=u.length;for(s=1;s<l;++s)f=u[s],c=u[s-1],db(f.edge,c.site,f.site,i);c=u[0],(f=u[l-1]).edge=lb(c.site,f.site,null,i),wb(c),wb(f)}function Eb(t){for(var n,e,r,i,o=t[0],a=t[1],u=zb._;u;)if((r=Cb(u,a)-o)>Lb)u=u.L;else{if(!((i=o-Pb(u,a))>Lb)){r>-Lb?(n=u.P,e=u):i>-Lb?(n=u,e=u.N):n=e=u;break}if(!u.R){n=u;break}u=u.R}!function(t){Rb[t.index]={site:t,halfedges:[]}}(t);var c=Tb(t);if(zb.insert(n,c),n||e){if(n===e)return Mb(n),e=Tb(n.site),zb.insert(c,e),c.edge=e.edge=lb(n.site,c.site),wb(n),void wb(e);if(e){Mb(n),Mb(e);var f=n.site,s=f[0],l=f[1],h=t[0]-s,d=t[1]-l,p=e.site,v=p[0]-s,g=p[1]-l,y=2*(h*g-d*v),_=h*h+d*d,b=v*v+g*g,m=[(g*_-d*b)/y+s,(h*b-v*_)/y+l];db(e.edge,f,p,m),c.edge=lb(f,t,null,m),e.edge=lb(t,p,null,m),wb(n),wb(e)}else c.edge=lb(n.site,c.site)}}function Cb(t,n){var e=t.site,r=e[0],i=e[1],o=i-n;if(!o)return r;var a=t.P;if(!a)return-1/0;var u=(e=a.site)[0],c=e[1],f=c-n;if(!f)return u;var s=u-r,l=1/o-1/f,h=s/f;return l?(-h+Math.sqrt(h*h-2*l*(s*s/(-2*f)-c+f/2+i-o/2)))/l+r:(r+u)/2}function Pb(t,n){var e=t.N;if(e)return Cb(e,n);var r=t.site;return r[1]===n?r[0]:1/0}var zb,Rb,Db,qb,Lb=1e-6,Ub=1e-12;function Ob(t,n,e){return(t[0]-e[0])*(n[1]-t[1])-(t[0]-n[0])*(e[1]-t[1])}function Bb(t,n){return n[1]-t[1]||n[0]-t[0]}function Yb(t,n){var e,r,i,o=t.sort(Bb).pop();for(qb=[],Rb=new Array(t.length),zb=new ab,Db=new ab;;)if(i=bb,o&&(!i||o[1]<i.y||o[1]===i.y&&o[0]<i.x))o[0]===e&&o[1]===r||(Eb(o),e=o[0],r=o[1]),o=t.pop();else{if(!i)break;kb(i.arc)}if(function(){for(var t,n,e,r,i=0,o=Rb.length;i<o;++i)if((t=Rb[i])&&(r=(n=t.halfedges).length)){var a=new Array(r),u=new Array(r);for(e=0;e<r;++e)a[e]=e,u[e]=gb(t,qb[n[e]]);for(a.sort(function(t,n){return u[n]-u[t]}),e=0;e<r;++e)u[e]=n[a[e]];for(e=0;e<r;++e)n[e]=u[e]}}(),n){var a=+n[0][0],u=+n[0][1],c=+n[1][0],f=+n[1][1];!function(t,n,e,r){for(var i,o=qb.length;o--;)vb(i=qb[o],t,n,e,r)&&pb(i,t,n,e,r)&&(Math.abs(i[0][0]-i[1][0])>Lb||Math.abs(i[0][1]-i[1][1])>Lb)||delete qb[o]}(a,u,c,f),function(t,n,e,r){var i,o,a,u,c,f,s,l,h,d,p,v,g=Rb.length,y=!0;for(i=0;i<g;++i)if(o=Rb[i]){for(a=o.site,u=(c=o.halfedges).length;u--;)qb[c[u]]||c.splice(u,1);for(u=0,f=c.length;u<f;)p=(d=_b(o,qb[c[u]]))[0],v=d[1],l=(s=yb(o,qb[c[++u%f]]))[0],h=s[1],(Math.abs(p-l)>Lb||Math.abs(v-h)>Lb)&&(c.splice(u,0,qb.push(hb(a,d,Math.abs(p-t)<Lb&&r-v>Lb?[t,Math.abs(l-t)<Lb?h:r]:Math.abs(v-r)<Lb&&e-p>Lb?[Math.abs(h-r)<Lb?l:e,r]:Math.abs(p-e)<Lb&&v-n>Lb?[e,Math.abs(l-e)<Lb?h:n]:Math.abs(v-n)<Lb&&p-t>Lb?[Math.abs(h-n)<Lb?l:t,n]:null))-1),++f);f&&(y=!1)}if(y){var _,b,m,x=1/0;for(i=0,y=null;i<g;++i)(o=Rb[i])&&(m=(_=(a=o.site)[0]-t)*_+(b=a[1]-n)*b)<x&&(x=m,y=o);if(y){var w=[t,n],M=[t,r],N=[e,r],A=[e,n];y.halfedges.push(qb.push(hb(a=y.site,w,M))-1,qb.push(hb(a,M,N))-1,qb.push(hb(a,N,A))-1,qb.push(hb(a,A,w))-1)}}for(i=0;i<g;++i)(o=Rb[i])&&(o.halfedges.length||delete Rb[i])}(a,u,c,f)}this.edges=qb,this.cells=Rb,zb=Db=qb=Rb=null}function Fb(t){return function(){return t}}function Ib(t,n,e){this.target=t,this.type=n,this.transform=e}function Hb(t,n,e){this.k=t,this.x=n,this.y=e}Yb.prototype={constructor:Yb,polygons:function(){var t=this.edges;return this.cells.map(function(n){var e=n.halfedges.map(function(e){return yb(n,t[e])});return e.data=n.site.data,e})},triangles:function(){var t=[],n=this.edges;return this.cells.forEach(function(e,r){if(o=(i=e.halfedges).length)for(var i,o,a,u=e.site,c=-1,f=n[i[o-1]],s=f.left===u?f.right:f.left;++c<o;)a=s,s=(f=n[i[c]]).left===u?f.right:f.left,a&&s&&r<a.index&&r<s.index&&Ob(u,a,s)<0&&t.push([u.data,a.data,s.data])}),t},links:function(){return this.edges.filter(function(t){return t.right}).map(function(t){return{source:t.left.data,target:t.right.data}})},find:function(t,n,e){for(var r,i,o=this,a=o._found||0,u=o.cells.length;!(i=o.cells[a]);)if(++a>=u)return null;var c=t-i.site[0],f=n-i.site[1],s=c*c+f*f;do{i=o.cells[r=a],a=null,i.halfedges.forEach(function(e){var r=o.edges[e],u=r.left;if(u!==i.site&&u||(u=r.right)){var c=t-u[0],f=n-u[1],l=c*c+f*f;l<s&&(s=l,a=u.index)}})}while(null!==a);return o._found=r,null==e||s<=e*e?i.site:null}},Hb.prototype={constructor:Hb,scale:function(t){return 1===t?this:new Hb(this.k*t,this.x,this.y)},translate:function(t,n){return 0===t&0===n?this:new Hb(this.k,this.x+this.k*t,this.y+this.k*n)},apply:function(t){return[t[0]*this.k+this.x,t[1]*this.k+this.y]},applyX:function(t){return t*this.k+this.x},applyY:function(t){return t*this.k+this.y},invert:function(t){return[(t[0]-this.x)/this.k,(t[1]-this.y)/this.k]},invertX:function(t){return(t-this.x)/this.k},invertY:function(t){return(t-this.y)/this.k},rescaleX:function(t){return t.copy().domain(t.range().map(this.invertX,this).map(t.invert,t))},rescaleY:function(t){return t.copy().domain(t.range().map(this.invertY,this).map(t.invert,t))},toString:function(){return"translate("+this.x+","+this.y+") scale("+this.k+")"}};var jb=new Hb(1,0,0);function Xb(t){for(;!t.__zoom;)if(!(t=t.parentNode))return jb;return t.__zoom}function Gb(){t.event.stopImmediatePropagation()}function Vb(){t.event.preventDefault(),t.event.stopImmediatePropagation()}function $b(){return!t.event.ctrlKey&&!t.event.button}function Wb(){var t=this;return t instanceof SVGElement?(t=t.ownerSVGElement||t).hasAttribute("viewBox")?[[(t=t.viewBox.baseVal).x,t.y],[t.x+t.width,t.y+t.height]]:[[0,0],[t.width.baseVal.value,t.height.baseVal.value]]:[[0,0],[t.clientWidth,t.clientHeight]]}function Zb(){return this.__zoom||jb}function Qb(){return-t.event.deltaY*(1===t.event.deltaMode?.05:t.event.deltaMode?1:.002)}function Kb(){return navigator.maxTouchPoints||"ontouchstart"in this}function Jb(t,n,e){var r=t.invertX(n[0][0])-e[0][0],i=t.invertX(n[1][0])-e[1][0],o=t.invertY(n[0][1])-e[0][1],a=t.invertY(n[1][1])-e[1][1];return t.translate(i>r?(r+i)/2:Math.min(0,r)||Math.max(0,i),a>o?(o+a)/2:Math.min(0,o)||Math.max(0,a))}Xb.prototype=Hb.prototype,t.FormatSpecifier=Ra,t.active=function(t,n){var e,r,i=t.__transition;if(i)for(r in n=null==n?null:n+"",i)if((e=i[r]).state>mr&&e.name===n)return new Lr([[t]],gi,n,+r);return null},t.arc=function(){var t=Sy,n=ky,e=py(0),r=null,i=Ey,o=Cy,a=Py,u=null;function c(){var c,f,s=+t.apply(this,arguments),l=+n.apply(this,arguments),h=i.apply(this,arguments)-Ny,d=o.apply(this,arguments)-Ny,p=vy(d-h),v=d>h;if(u||(u=c=to()),l<s&&(f=l,l=s,s=f),l>wy)if(p>Ay-wy)u.moveTo(l*yy(h),l*my(h)),u.arc(0,0,l,h,d,!v),s>wy&&(u.moveTo(s*yy(d),s*my(d)),u.arc(0,0,s,d,h,v));else{var g,y,_=h,b=d,m=h,x=d,w=p,M=p,N=a.apply(this,arguments)/2,A=N>wy&&(r?+r.apply(this,arguments):xy(s*s+l*l)),T=by(vy(l-s)/2,+e.apply(this,arguments)),S=T,k=T;if(A>wy){var E=Ty(A/s*my(N)),C=Ty(A/l*my(N));(w-=2*E)>wy?(m+=E*=v?1:-1,x-=E):(w=0,m=x=(h+d)/2),(M-=2*C)>wy?(_+=C*=v?1:-1,b-=C):(M=0,_=b=(h+d)/2)}var P=l*yy(_),z=l*my(_),R=s*yy(x),D=s*my(x);if(T>wy){var q,L=l*yy(b),U=l*my(b),O=s*yy(m),B=s*my(m);if(p<My&&(q=function(t,n,e,r,i,o,a,u){var c=e-t,f=r-n,s=a-i,l=u-o,h=l*c-s*f;if(!(h*h<wy))return[t+(h=(s*(n-o)-l*(t-i))/h)*c,n+h*f]}(P,z,O,B,L,U,R,D))){var Y=P-q[0],F=z-q[1],I=L-q[0],H=U-q[1],j=1/my(function(t){return t>1?0:t<-1?My:Math.acos(t)}((Y*I+F*H)/(xy(Y*Y+F*F)*xy(I*I+H*H)))/2),X=xy(q[0]*q[0]+q[1]*q[1]);S=by(T,(s-X)/(j-1)),k=by(T,(l-X)/(j+1))}}M>wy?k>wy?(g=zy(O,B,P,z,l,k,v),y=zy(L,U,R,D,l,k,v),u.moveTo(g.cx+g.x01,g.cy+g.y01),k<T?u.arc(g.cx,g.cy,k,gy(g.y01,g.x01),gy(y.y01,y.x01),!v):(u.arc(g.cx,g.cy,k,gy(g.y01,g.x01),gy(g.y11,g.x11),!v),u.arc(0,0,l,gy(g.cy+g.y11,g.cx+g.x11),gy(y.cy+y.y11,y.cx+y.x11),!v),u.arc(y.cx,y.cy,k,gy(y.y11,y.x11),gy(y.y01,y.x01),!v))):(u.moveTo(P,z),u.arc(0,0,l,_,b,!v)):u.moveTo(P,z),s>wy&&w>wy?S>wy?(g=zy(R,D,L,U,s,-S,v),y=zy(P,z,O,B,s,-S,v),u.lineTo(g.cx+g.x01,g.cy+g.y01),S<T?u.arc(g.cx,g.cy,S,gy(g.y01,g.x01),gy(y.y01,y.x01),!v):(u.arc(g.cx,g.cy,S,gy(g.y01,g.x01),gy(g.y11,g.x11),!v),u.arc(0,0,s,gy(g.cy+g.y11,g.cx+g.x11),gy(y.cy+y.y11,y.cx+y.x11),v),u.arc(y.cx,y.cy,S,gy(y.y11,y.x11),gy(y.y01,y.x01),!v))):u.arc(0,0,s,x,m,v):u.lineTo(R,D)}else u.moveTo(0,0);if(u.closePath(),c)return u=null,c+""||null}return c.centroid=function(){var e=(+t.apply(this,arguments)+ +n.apply(this,arguments))/2,r=(+i.apply(this,arguments)+ +o.apply(this,arguments))/2-My/2;return[yy(r)*e,my(r)*e]},c.innerRadius=function(n){return arguments.length?(t="function"==typeof n?n:py(+n),c):t},c.outerRadius=function(t){return arguments.length?(n="function"==typeof t?t:py(+t),c):n},c.cornerRadius=function(t){return arguments.length?(e="function"==typeof t?t:py(+t),c):e},c.padRadius=function(t){return arguments.length?(r=null==t?null:"function"==typeof t?t:py(+t),c):r},c.startAngle=function(t){return arguments.length?(i="function"==typeof t?t:py(+t),c):i},c.endAngle=function(t){return arguments.length?(o="function"==typeof t?t:py(+t),c):o},c.padAngle=function(t){return arguments.length?(a="function"==typeof t?t:py(+t),c):a},c.context=function(t){return arguments.length?(u=null==t?null:t,c):u},c},t.area=Oy,t.areaRadial=Gy,t.ascending=n,t.autoType=function(t){for(var n in t){var e,r=t[n].trim();if(r)if("true"===r)r=!0;else if("false"===r)r=!1;else if("NaN"===r)r=NaN;else if(isNaN(e=+r)){if(!/^([-+]\d{2})?\d{4}(-\d{2}(-\d{2})?)?(T\d{2}:\d{2}(:\d{2}(\.\d{3})?)?(Z|[-+]\d{2}:\d{2})?)?$/.test(r))continue;r=new Date(r)}else r=e;else r=null;t[n]=r}return t},t.axisBottom=function(t){return Y(D,t)},t.axisLeft=function(t){return Y(q,t)},t.axisRight=function(t){return Y(R,t)},t.axisTop=function(t){return Y(z,t)},t.bisect=i,t.bisectLeft=o,t.bisectRight=i,t.bisector=e,t.blob=function(t,n){return fetch(t,n).then(Ko)},t.brush=function(){return Yi(Ei)},t.brushSelection=function(t){var n=t.__brush;return n?n.dim.output(n.selection):null},t.brushX=function(){return Yi(Si)},t.brushY=function(){return Yi(ki)},t.buffer=function(t,n){return fetch(t,n).then(Jo)},t.chord=function(){var t=0,n=null,e=null,r=null;function i(i){var o,a,u,c,f,s,l=i.length,h=[],d=g(l),p=[],v=[],y=v.groups=new Array(l),_=new Array(l*l);for(o=0,f=-1;++f<l;){for(a=0,s=-1;++s<l;)a+=i[f][s];h.push(a),p.push(g(l)),o+=a}for(n&&d.sort(function(t,e){return n(h[t],h[e])}),e&&p.forEach(function(t,n){t.sort(function(t,r){return e(i[n][t],i[n][r])})}),c=(o=Gi(0,Xi-t*l)/o)?t:Xi/l,a=0,f=-1;++f<l;){for(u=a,s=-1;++s<l;){var b=d[f],m=p[b][s],x=i[b][m],w=a,M=a+=x*o;_[m*l+b]={index:b,subindex:m,startAngle:w,endAngle:M,value:x}}y[b]={index:b,startAngle:u,endAngle:a,value:h[b]},a+=c}for(f=-1;++f<l;)for(s=f-1;++s<l;){var N=_[s*l+f],A=_[f*l+s];(N.value||A.value)&&v.push(N.value<A.value?{source:A,target:N}:{source:N,target:A})}return r?v.sort(r):v}return i.padAngle=function(n){return arguments.length?(t=Gi(0,n),i):t},i.sortGroups=function(t){return arguments.length?(n=t,i):n},i.sortSubgroups=function(t){return arguments.length?(e=t,i):e},i.sortChords=function(t){return arguments.length?(null==t?r=null:(r=Vi(t))._=t,i):r&&r._},i},t.clientPoint=Ot,t.cluster=function(){var t=bl,n=1,e=1,r=!1;function i(i){var o,a=0;i.eachAfter(function(n){var e=n.children;e?(n.x=function(t){return t.reduce(ml,0)/t.length}(e),n.y=function(t){return 1+t.reduce(xl,0)}(e)):(n.x=o?a+=t(n,o):0,n.y=0,o=n)});var u=function(t){for(var n;n=t.children;)t=n[0];return t}(i),c=function(t){for(var n;n=t.children;)t=n[n.length-1];return t}(i),f=u.x-t(u,c)/2,s=c.x+t(c,u)/2;return i.eachAfter(r?function(t){t.x=(t.x-i.x)*n,t.y=(i.y-t.y)*e}:function(t){t.x=(t.x-f)/(s-f)*n,t.y=(1-(i.y?t.y/i.y:1))*e})}return i.separation=function(n){return arguments.length?(t=n,i):t},i.size=function(t){return arguments.length?(r=!1,n=+t[0],e=+t[1],i):r?null:[n,e]},i.nodeSize=function(t){return arguments.length?(r=!0,n=+t[0],e=+t[1],i):r?[n,e]:null},i},t.color=vn,t.contourDensity=function(){var t=So,n=ko,e=Eo,r=960,i=500,o=20,a=2,u=3*o,c=r+2*u>>a,f=i+2*u>>a,s=_o(20);function l(r){var i=new Float32Array(c*f),l=new Float32Array(c*f);r.forEach(function(r,o,s){var l=+t(r,o,s)+u>>a,h=+n(r,o,s)+u>>a,d=+e(r,o,s);l>=0&&l<c&&h>=0&&h<f&&(i[l+h*c]+=d)}),Ao({width:c,height:f,data:i},{width:c,height:f,data:l},o>>a),To({width:c,height:f,data:l},{width:c,height:f,data:i},o>>a),Ao({width:c,height:f,data:i},{width:c,height:f,data:l},o>>a),To({width:c,height:f,data:l},{width:c,height:f,data:i},o>>a),Ao({width:c,height:f,data:i},{width:c,height:f,data:l},o>>a),To({width:c,height:f,data:l},{width:c,height:f,data:i},o>>a);var d=s(i);if(!Array.isArray(d)){var p=A(i);d=w(0,p,d),(d=g(0,Math.floor(p/d)*d,d)).shift()}return No().thresholds(d).size([c,f])(i).map(h)}function h(t){return t.value*=Math.pow(2,-2*a),t.coordinates.forEach(d),t}function d(t){t.forEach(p)}function p(t){t.forEach(v)}function v(t){t[0]=t[0]*Math.pow(2,a)-u,t[1]=t[1]*Math.pow(2,a)-u}function y(){return c=r+2*(u=3*o)>>a,f=i+2*u>>a,l}return l.x=function(n){return arguments.length?(t="function"==typeof n?n:_o(+n),l):t},l.y=function(t){return arguments.length?(n="function"==typeof t?t:_o(+t),l):n},l.weight=function(t){return arguments.length?(e="function"==typeof t?t:_o(+t),l):e},l.size=function(t){if(!arguments.length)return[r,i];var n=Math.ceil(t[0]),e=Math.ceil(t[1]);if(!(n>=0||n>=0))throw new Error("invalid size");return r=n,i=e,y()},l.cellSize=function(t){if(!arguments.length)return 1<<a;if(!((t=+t)>=1))throw new Error("invalid cell size");return a=Math.floor(Math.log(t)/Math.LN2),y()},l.thresholds=function(t){return arguments.length?(s="function"==typeof t?t:Array.isArray(t)?_o(go.call(t)):_o(t),l):s},l.bandwidth=function(t){if(!arguments.length)return Math.sqrt(o*(o+1));if(!((t=+t)>=0))throw new Error("invalid bandwidth");return o=Math.round((Math.sqrt(4*t*t+1)-1)/2),y()},l},t.contours=No,t.create=function(t){return Rt(Z(t).call(document.documentElement))},t.creator=Z,t.cross=function(t,n,e){var r,i,o,u,c=t.length,f=n.length,s=new Array(c*f);for(null==e&&(e=a),r=o=0;r<c;++r)for(u=t[r],i=0;i<f;++i,++o)s[o]=e(u,n[i]);return s},t.csv=ra,t.csvFormat=Ho,t.csvFormatBody=jo,t.csvFormatRows=Xo,t.csvParse=Fo,t.csvParseRows=Io,t.cubehelix=re,t.curveBasis=function(t){return new m_(t)},t.curveBasisClosed=function(t){return new x_(t)},t.curveBasisOpen=function(t){return new w_(t)},t.curveBundle=N_,t.curveCardinal=S_,t.curveCardinalClosed=E_,t.curveCardinalOpen=P_,t.curveCatmullRom=D_,t.curveCatmullRomClosed=L_,t.curveCatmullRomOpen=O_,t.curveLinear=Dy,t.curveLinearClosed=function(t){return new B_(t)},t.curveMonotoneX=function(t){return new j_(t)},t.curveMonotoneY=function(t){return new X_(t)},t.curveNatural=function(t){return new V_(t)},t.curveStep=function(t){return new W_(t,.5)},t.curveStepAfter=function(t){return new W_(t,1)},t.curveStepBefore=function(t){return new W_(t,0)},t.customEvent=kt,t.descending=function(t,n){return n<t?-1:n>t?1:n>=t?0:NaN},t.deviation=f,t.dispatch=I,t.drag=function(){var n,e,r,i,o=Vt,a=$t,u=Wt,c=Zt,f={},s=I("start","drag","end"),l=0,h=0;function d(t){t.on("mousedown.drag",p).filter(c).on("touchstart.drag",y).on("touchmove.drag",_).on("touchend.drag touchcancel.drag",b).style("touch-action","none").style("-webkit-tap-highlight-color","rgba(0,0,0,0)")}function p(){if(!i&&o.apply(this,arguments)){var u=m("mouse",a.apply(this,arguments),Bt,this,arguments);u&&(Rt(t.event.view).on("mousemove.drag",v,!0).on("mouseup.drag",g,!0),Ht(t.event.view),Ft(),r=!1,n=t.event.clientX,e=t.event.clientY,u("start"))}}function v(){if(It(),!r){var i=t.event.clientX-n,o=t.event.clientY-e;r=i*i+o*o>h}f.mouse("drag")}function g(){Rt(t.event.view).on("mousemove.drag mouseup.drag",null),jt(t.event.view,r),It(),f.mouse("end")}function y(){if(o.apply(this,arguments)){var n,e,r=t.event.changedTouches,i=a.apply(this,arguments),u=r.length;for(n=0;n<u;++n)(e=m(r[n].identifier,i,Yt,this,arguments))&&(Ft(),e("start"))}}function _(){var n,e,r=t.event.changedTouches,i=r.length;for(n=0;n<i;++n)(e=f[r[n].identifier])&&(It(),e("drag"))}function b(){var n,e,r=t.event.changedTouches,o=r.length;for(i&&clearTimeout(i),i=setTimeout(function(){i=null},500),n=0;n<o;++n)(e=f[r[n].identifier])&&(Ft(),e("end"))}function m(n,e,r,i,o){var a,c,h,p=r(e,n),v=s.copy();if(kt(new Gt(d,"beforestart",a,n,l,p[0],p[1],0,0,v),function(){return null!=(t.event.subject=a=u.apply(i,o))&&(c=a.x-p[0]||0,h=a.y-p[1]||0,!0)}))return function t(u){var s,g=p;switch(u){case"start":f[n]=t,s=l++;break;case"end":delete f[n],--l;case"drag":p=r(e,n),s=l}kt(new Gt(d,u,a,n,s,p[0]+c,p[1]+h,p[0]-g[0],p[1]-g[1],v),v.apply,v,[u,i,o])}}return d.filter=function(t){return arguments.length?(o="function"==typeof t?t:Xt(!!t),d):o},d.container=function(t){return arguments.length?(a="function"==typeof t?t:Xt(t),d):a},d.subject=function(t){return arguments.length?(u="function"==typeof t?t:Xt(t),d):u},d.touchable=function(t){return arguments.length?(c="function"==typeof t?t:Xt(!!t),d):c},d.on=function(){var t=s.on.apply(s,arguments);return t===s?d:t},d.clickDistance=function(t){return arguments.length?(h=(t=+t)*t,d):Math.sqrt(h)},d},t.dragDisable=Ht,t.dragEnable=jt,t.dsv=function(t,n,e,r){3===arguments.length&&"function"==typeof e&&(r=e,e=void 0);var i=Bo(t);return na(n,e).then(function(t){return i.parse(t,r)})},t.dsvFormat=Bo,t.easeBack=fi,t.easeBackIn=ui,t.easeBackInOut=fi,t.easeBackOut=ci,t.easeBounce=ai,t.easeBounceIn=function(t){return 1-ai(1-t)},t.easeBounceInOut=function(t){return((t*=2)<=1?1-ai(1-t):ai(t-1)+1)/2},t.easeBounceOut=ai,t.easeCircle=Wr,t.easeCircleIn=function(t){return 1-Math.sqrt(1-t*t)},t.easeCircleInOut=Wr,t.easeCircleOut=function(t){return Math.sqrt(1- --t*t)},t.easeCubic=Fr,t.easeCubicIn=function(t){return t*t*t},t.easeCubicInOut=Fr,t.easeCubicOut=function(t){return--t*t*t+1},t.easeElastic=hi,t.easeElasticIn=li,t.easeElasticInOut=di,t.easeElasticOut=hi,t.easeExp=$r,t.easeExpIn=function(t){return Math.pow(2,10*t-10)},t.easeExpInOut=$r,t.easeExpOut=function(t){return 1-Math.pow(2,-10*t)},t.easeLinear=function(t){return+t},t.easePoly=jr,t.easePolyIn=Ir,t.easePolyInOut=jr,t.easePolyOut=Hr,t.easeQuad=Yr,t.easeQuadIn=function(t){return t*t},t.easeQuadInOut=Yr,t.easeQuadOut=function(t){return t*(2-t)},t.easeSin=Vr,t.easeSinIn=function(t){return 1-Math.cos(t*Gr)},t.easeSinInOut=Vr,t.easeSinOut=function(t){return Math.sin(t*Gr)},t.entries=function(t){var n=[];for(var e in t)n.push({key:e,value:t[e]});return n},t.extent=s,t.forceCenter=function(t,n){var e;function r(){var r,i,o=e.length,a=0,u=0;for(r=0;r<o;++r)a+=(i=e[r]).x,u+=i.y;for(a=a/o-t,u=u/o-n,r=0;r<o;++r)(i=e[r]).x-=a,i.y-=u}return null==t&&(t=0),null==n&&(n=0),r.initialize=function(t){e=t},r.x=function(n){return arguments.length?(t=+n,r):t},r.y=function(t){return arguments.length?(n=+t,r):n},r},t.forceCollide=function(t){var n,e,r=1,i=1;function o(){for(var t,o,u,c,f,s,l,h=n.length,d=0;d<i;++d)for(o=ga(n,ma,xa).visitAfter(a),t=0;t<h;++t)u=n[t],s=e[u.index],l=s*s,c=u.x+u.vx,f=u.y+u.vy,o.visit(p);function p(t,n,e,i,o){var a=t.data,h=t.r,d=s+h;if(!a)return n>c+d||i<c-d||e>f+d||o<f-d;if(a.index>u.index){var p=c-a.x-a.vx,v=f-a.y-a.vy,g=p*p+v*v;g<d*d&&(0===p&&(g+=(p=la())*p),0===v&&(g+=(v=la())*v),g=(d-(g=Math.sqrt(g)))/g*r,u.vx+=(p*=g)*(d=(h*=h)/(l+h)),u.vy+=(v*=g)*d,a.vx-=p*(d=1-d),a.vy-=v*d)}}}function a(t){if(t.data)return t.r=e[t.data.index];for(var n=t.r=0;n<4;++n)t[n]&&t[n].r>t.r&&(t.r=t[n].r)}function u(){if(n){var r,i,o=n.length;for(e=new Array(o),r=0;r<o;++r)i=n[r],e[i.index]=+t(i,r,n)}}return"function"!=typeof t&&(t=sa(null==t?1:+t)),o.initialize=function(t){n=t,u()},o.iterations=function(t){return arguments.length?(i=+t,o):i},o.strength=function(t){return arguments.length?(r=+t,o):r},o.radius=function(n){return arguments.length?(t="function"==typeof n?n:sa(+n),u(),o):t},o},t.forceLink=function(t){var n,e,r,i,o,a=wa,u=function(t){return 1/Math.min(i[t.source.index],i[t.target.index])},c=sa(30),f=1;function s(r){for(var i=0,a=t.length;i<f;++i)for(var u,c,s,l,h,d,p,v=0;v<a;++v)c=(u=t[v]).source,l=(s=u.target).x+s.vx-c.x-c.vx||la(),h=s.y+s.vy-c.y-c.vy||la(),l*=d=((d=Math.sqrt(l*l+h*h))-e[v])/d*r*n[v],h*=d,s.vx-=l*(p=o[v]),s.vy-=h*p,c.vx+=l*(p=1-p),c.vy+=h*p}function l(){if(r){var u,c,f=r.length,s=t.length,l=uo(r,a);for(u=0,i=new Array(f);u<s;++u)(c=t[u]).index=u,"object"!=typeof c.source&&(c.source=Ma(l,c.source)),"object"!=typeof c.target&&(c.target=Ma(l,c.target)),i[c.source.index]=(i[c.source.index]||0)+1,i[c.target.index]=(i[c.target.index]||0)+1;for(u=0,o=new Array(s);u<s;++u)c=t[u],o[u]=i[c.source.index]/(i[c.source.index]+i[c.target.index]);n=new Array(s),h(),e=new Array(s),d()}}function h(){if(r)for(var e=0,i=t.length;e<i;++e)n[e]=+u(t[e],e,t)}function d(){if(r)for(var n=0,i=t.length;n<i;++n)e[n]=+c(t[n],n,t)}return null==t&&(t=[]),s.initialize=function(t){r=t,l()},s.links=function(n){return arguments.length?(t=n,l(),s):t},s.id=function(t){return arguments.length?(a=t,s):a},s.iterations=function(t){return arguments.length?(f=+t,s):f},s.strength=function(t){return arguments.length?(u="function"==typeof t?t:sa(+t),h(),s):u},s.distance=function(t){return arguments.length?(c="function"==typeof t?t:sa(+t),d(),s):c},s},t.forceManyBody=function(){var t,n,e,r,i=sa(-30),o=1,a=1/0,u=.81;function c(r){var i,o=t.length,a=ga(t,Na,Aa).visitAfter(s);for(e=r,i=0;i<o;++i)n=t[i],a.visit(l)}function f(){if(t){var n,e,o=t.length;for(r=new Array(o),n=0;n<o;++n)e=t[n],r[e.index]=+i(e,n,t)}}function s(t){var n,e,i,o,a,u=0,c=0;if(t.length){for(i=o=a=0;a<4;++a)(n=t[a])&&(e=Math.abs(n.value))&&(u+=n.value,c+=e,i+=e*n.x,o+=e*n.y);t.x=i/c,t.y=o/c}else{(n=t).x=n.data.x,n.y=n.data.y;do{u+=r[n.data.index]}while(n=n.next)}t.value=u}function l(t,i,c,f){if(!t.value)return!0;var s=t.x-n.x,l=t.y-n.y,h=f-i,d=s*s+l*l;if(h*h/u<d)return d<a&&(0===s&&(d+=(s=la())*s),0===l&&(d+=(l=la())*l),d<o&&(d=Math.sqrt(o*d)),n.vx+=s*t.value*e/d,n.vy+=l*t.value*e/d),!0;if(!(t.length||d>=a)){(t.data!==n||t.next)&&(0===s&&(d+=(s=la())*s),0===l&&(d+=(l=la())*l),d<o&&(d=Math.sqrt(o*d)));do{t.data!==n&&(h=r[t.data.index]*e/d,n.vx+=s*h,n.vy+=l*h)}while(t=t.next)}}return c.initialize=function(n){t=n,f()},c.strength=function(t){return arguments.length?(i="function"==typeof t?t:sa(+t),f(),c):i},c.distanceMin=function(t){return arguments.length?(o=t*t,c):Math.sqrt(o)},c.distanceMax=function(t){return arguments.length?(a=t*t,c):Math.sqrt(a)},c.theta=function(t){return arguments.length?(u=t*t,c):Math.sqrt(u)},c},t.forceRadial=function(t,n,e){var r,i,o,a=sa(.1);function u(t){for(var a=0,u=r.length;a<u;++a){var c=r[a],f=c.x-n||1e-6,s=c.y-e||1e-6,l=Math.sqrt(f*f+s*s),h=(o[a]-l)*i[a]*t/l;c.vx+=f*h,c.vy+=s*h}}function c(){if(r){var n,e=r.length;for(i=new Array(e),o=new Array(e),n=0;n<e;++n)o[n]=+t(r[n],n,r),i[n]=isNaN(o[n])?0:+a(r[n],n,r)}}return"function"!=typeof t&&(t=sa(+t)),null==n&&(n=0),null==e&&(e=0),u.initialize=function(t){r=t,c()},u.strength=function(t){return arguments.length?(a="function"==typeof t?t:sa(+t),c(),u):a},u.radius=function(n){return arguments.length?(t="function"==typeof n?n:sa(+n),c(),u):t},u.x=function(t){return arguments.length?(n=+t,u):n},u.y=function(t){return arguments.length?(e=+t,u):e},u},t.forceSimulation=function(t){var n,e=1,r=.001,i=1-Math.pow(r,1/300),o=0,a=.6,u=uo(),c=lr(s),f=I("tick","end");function s(){l(),f.call("tick",n),e<r&&(c.stop(),f.call("end",n))}function l(r){var c,f,s=t.length;void 0===r&&(r=1);for(var l=0;l<r;++l)for(e+=(o-e)*i,u.each(function(t){t(e)}),c=0;c<s;++c)null==(f=t[c]).fx?f.x+=f.vx*=a:(f.x=f.fx,f.vx=0),null==f.fy?f.y+=f.vy*=a:(f.y=f.fy,f.vy=0);return n}function h(){for(var n,e=0,r=t.length;e<r;++e){if((n=t[e]).index=e,null!=n.fx&&(n.x=n.fx),null!=n.fy&&(n.y=n.fy),isNaN(n.x)||isNaN(n.y)){var i=Ta*Math.sqrt(e),o=e*Sa;n.x=i*Math.cos(o),n.y=i*Math.sin(o)}(isNaN(n.vx)||isNaN(n.vy))&&(n.vx=n.vy=0)}}function d(n){return n.initialize&&n.initialize(t),n}return null==t&&(t=[]),h(),n={tick:l,restart:function(){return c.restart(s),n},stop:function(){return c.stop(),n},nodes:function(e){return arguments.length?(t=e,h(),u.each(d),n):t},alpha:function(t){return arguments.length?(e=+t,n):e},alphaMin:function(t){return arguments.length?(r=+t,n):r},alphaDecay:function(t){return arguments.length?(i=+t,n):+i},alphaTarget:function(t){return arguments.length?(o=+t,n):o},velocityDecay:function(t){return arguments.length?(a=1-t,n):1-a},force:function(t,e){return arguments.length>1?(null==e?u.remove(t):u.set(t,d(e)),n):u.get(t)},find:function(n,e,r){var i,o,a,u,c,f=0,s=t.length;for(null==r?r=1/0:r*=r,f=0;f<s;++f)(a=(i=n-(u=t[f]).x)*i+(o=e-u.y)*o)<r&&(c=u,r=a);return c},on:function(t,e){return arguments.length>1?(f.on(t,e),n):f.on(t)}}},t.forceX=function(t){var n,e,r,i=sa(.1);function o(t){for(var i,o=0,a=n.length;o<a;++o)(i=n[o]).vx+=(r[o]-i.x)*e[o]*t}function a(){if(n){var o,a=n.length;for(e=new Array(a),r=new Array(a),o=0;o<a;++o)e[o]=isNaN(r[o]=+t(n[o],o,n))?0:+i(n[o],o,n)}}return"function"!=typeof t&&(t=sa(null==t?0:+t)),o.initialize=function(t){n=t,a()},o.strength=function(t){return arguments.length?(i="function"==typeof t?t:sa(+t),a(),o):i},o.x=function(n){return arguments.length?(t="function"==typeof n?n:sa(+n),a(),o):t},o},t.forceY=function(t){var n,e,r,i=sa(.1);function o(t){for(var i,o=0,a=n.length;o<a;++o)(i=n[o]).vy+=(r[o]-i.y)*e[o]*t}function a(){if(n){var o,a=n.length;for(e=new Array(a),r=new Array(a),o=0;o<a;++o)e[o]=isNaN(r[o]=+t(n[o],o,n))?0:+i(n[o],o,n)}}return"function"!=typeof t&&(t=sa(null==t?0:+t)),o.initialize=function(t){n=t,a()},o.strength=function(t){return arguments.length?(i="function"==typeof t?t:sa(+t),a(),o):i},o.y=function(n){return arguments.length?(t="function"==typeof n?n:sa(+n),a(),o):t},o},t.formatDefaultLocale=Fa,t.formatLocale=Ya,t.formatSpecifier=za,t.geoAlbers=Zs,t.geoAlbersUsa=function(){var t,n,e,r,i,o,a=Zs(),u=Ws().rotate([154,0]).center([-2,58.5]).parallels([55,65]),c=Ws().rotate([157,0]).center([-3,19.9]).parallels([8,18]),f={point:function(t,n){o=[t,n]}};function s(t){var n=t[0],a=t[1];return o=null,e.point(n,a),o||(r.point(n,a),o)||(i.point(n,a),o)}function l(){return t=n=null,s}return s.invert=function(t){var n=a.scale(),e=a.translate(),r=(t[0]-e[0])/n,i=(t[1]-e[1])/n;return(i>=.12&&i<.234&&r>=-.425&&r<-.214?u:i>=.166&&i<.234&&r>=-.214&&r<-.115?c:a).invert(t)},s.stream=function(e){return t&&n===e?t:(r=[a.stream(n=e),u.stream(e),c.stream(e)],i=r.length,t={point:function(t,n){for(var e=-1;++e<i;)r[e].point(t,n)},sphere:function(){for(var t=-1;++t<i;)r[t].sphere()},lineStart:function(){for(var t=-1;++t<i;)r[t].lineStart()},lineEnd:function(){for(var t=-1;++t<i;)r[t].lineEnd()},polygonStart:function(){for(var t=-1;++t<i;)r[t].polygonStart()},polygonEnd:function(){for(var t=-1;++t<i;)r[t].polygonEnd()}});var r,i},s.precision=function(t){return arguments.length?(a.precision(t),u.precision(t),c.precision(t),l()):a.precision()},s.scale=function(t){return arguments.length?(a.scale(t),u.scale(.35*t),c.scale(t),s.translate(a.translate())):a.scale()},s.translate=function(t){if(!arguments.length)return a.translate();var n=a.scale(),o=+t[0],s=+t[1];return e=a.translate(t).clipExtent([[o-.455*n,s-.238*n],[o+.455*n,s+.238*n]]).stream(f),r=u.translate([o-.307*n,s+.201*n]).clipExtent([[o-.425*n+Wa,s+.12*n+Wa],[o-.214*n-Wa,s+.234*n-Wa]]).stream(f),i=c.translate([o-.205*n,s+.212*n]).clipExtent([[o-.214*n+Wa,s+.166*n+Wa],[o-.115*n-Wa,s+.234*n-Wa]]).stream(f),l()},s.fitExtent=function(t,n){return Ls(s,t,n)},s.fitSize=function(t,n){return Us(s,t,n)},s.fitWidth=function(t,n){return Os(s,t,n)},s.fitHeight=function(t,n){return Bs(s,t,n)},s.scale(1070)},t.geoArea=function(t){return Pu.reset(),Nu(t,zu),2*Pu},t.geoAzimuthalEqualArea=function(){return Xs(Js).scale(124.75).clipAngle(179.999)},t.geoAzimuthalEqualAreaRaw=Js,t.geoAzimuthalEquidistant=function(){return Xs(tl).scale(79.4188).clipAngle(179.999)},t.geoAzimuthalEquidistantRaw=tl,t.geoBounds=function(t){var n,e,r,i,o,a,u;if(Vu=Gu=-(ju=Xu=1/0),Ku=[],Nu(t,yc),e=Ku.length){for(Ku.sort(Tc),n=1,o=[r=Ku[0]];n<e;++n)Sc(r,(i=Ku[n])[0])||Sc(r,i[1])?(Ac(r[0],i[1])>Ac(r[0],r[1])&&(r[1]=i[1]),Ac(i[0],r[1])>Ac(r[0],r[1])&&(r[0]=i[0])):o.push(r=i);for(a=-1/0,n=0,r=o[e=o.length-1];n<=e;r=i,++n)i=o[n],(u=Ac(r[1],i[0]))>a&&(a=u,ju=i[0],Gu=r[1])}return Ku=Ju=null,ju===1/0||Xu===1/0?[[NaN,NaN],[NaN,NaN]]:[[ju,Xu],[Gu,Vu]]},t.geoCentroid=function(t){tc=nc=ec=rc=ic=oc=ac=uc=cc=fc=sc=0,Nu(t,kc);var n=cc,e=fc,r=sc,i=n*n+e*e+r*r;return i<Za&&(n=oc,e=ac,r=uc,nc<Wa&&(n=ec,e=rc,r=ic),(i=n*n+e*e+r*r)<Za)?[NaN,NaN]:[ou(e,n)*nu,gu(r/du(i))*nu]},t.geoCircle=function(){var t,n,e=Bc([0,0]),r=Bc(90),i=Bc(6),o={point:function(e,r){t.push(e=n(e,r)),e[0]*=nu,e[1]*=nu}};function a(){var a=e.apply(this,arguments),u=r.apply(this,arguments)*eu,c=i.apply(this,arguments)*eu;return t=[],n=Ic(-a[0]*eu,-a[1]*eu,0).invert,Vc(o,u,c,1),a={type:"Polygon",coordinates:[t]},t=n=null,a}return a.center=function(t){return arguments.length?(e="function"==typeof t?t:Bc([+t[0],+t[1]]),a):e},a.radius=function(t){return arguments.length?(r="function"==typeof t?t:Bc(+t),a):r},a.precision=function(t){return arguments.length?(i="function"==typeof t?t:Bc(+t),a):i},a},t.geoClipAntimeridian=uf,t.geoClipCircle=cf,t.geoClipExtent=function(){var t,n,e,r=0,i=0,o=960,a=500;return e={stream:function(e){return t&&n===e?t:t=lf(r,i,o,a)(n=e)},extent:function(u){return arguments.length?(r=+u[0][0],i=+u[0][1],o=+u[1][0],a=+u[1][1],t=n=null,e):[[r,i],[o,a]]}}},t.geoClipRectangle=lf,t.geoConicConformal=function(){return Vs(il).scale(109.5).parallels([30,30])},t.geoConicConformalRaw=il,t.geoConicEqualArea=Ws,t.geoConicEqualAreaRaw=$s,t.geoConicEquidistant=function(){return Vs(al).scale(131.154).center([0,13.9389])},t.geoConicEquidistantRaw=al,t.geoContains=function(t,n){return(t&&Nf.hasOwnProperty(t.type)?Nf[t.type]:Tf)(t,n)},t.geoDistance=Mf,t.geoEqualEarth=function(){return Xs(hl).scale(177.158)},t.geoEqualEarthRaw=hl,t.geoEquirectangular=function(){return Xs(ol).scale(152.63)},t.geoEquirectangularRaw=ol,t.geoGnomonic=function(){return Xs(dl).scale(144.049).clipAngle(60)},t.geoGnomonicRaw=dl,t.geoGraticule=Df,t.geoGraticule10=function(){return Df()()},t.geoIdentity=function(){var t,n,e,r,i,o,a=1,u=0,c=0,f=1,s=1,l=qf,h=null,d=qf;function p(){return r=i=null,o}return o={stream:function(t){return r&&i===t?r:r=l(d(i=t))},postclip:function(r){return arguments.length?(d=r,h=t=n=e=null,p()):d},clipExtent:function(r){return arguments.length?(d=null==r?(h=t=n=e=null,qf):lf(h=+r[0][0],t=+r[0][1],n=+r[1][0],e=+r[1][1]),p()):null==h?null:[[h,t],[n,e]]},scale:function(t){return arguments.length?(l=pl((a=+t)*f,a*s,u,c),p()):a},translate:function(t){return arguments.length?(l=pl(a*f,a*s,u=+t[0],c=+t[1]),p()):[u,c]},reflectX:function(t){return arguments.length?(l=pl(a*(f=t?-1:1),a*s,u,c),p()):f<0},reflectY:function(t){return arguments.length?(l=pl(a*f,a*(s=t?-1:1),u,c),p()):s<0},fitExtent:function(t,n){return Ls(o,t,n)},fitSize:function(t,n){return Us(o,t,n)},fitWidth:function(t,n){return Os(o,t,n)},fitHeight:function(t,n){return Bs(o,t,n)}}},t.geoInterpolate=function(t,n){var e=t[0]*eu,r=t[1]*eu,i=n[0]*eu,o=n[1]*eu,a=au(r),u=lu(r),c=au(o),f=lu(o),s=a*au(e),l=a*lu(e),h=c*au(i),d=c*lu(i),p=2*gu(du(yu(o-r)+a*c*yu(i-e))),v=lu(p),g=p?function(t){var n=lu(t*=p)/v,e=lu(p-t)/v,r=e*s+n*h,i=e*l+n*d,o=e*u+n*f;return[ou(i,r)*nu,ou(o,du(r*r+i*i))*nu]}:function(){return[e*nu,r*nu]};return g.distance=p,g},t.geoLength=mf,t.geoMercator=function(){return el(nl).scale(961/tu)},t.geoMercatorRaw=nl,t.geoNaturalEarth1=function(){return Xs(vl).scale(175.295)},t.geoNaturalEarth1Raw=vl,t.geoOrthographic=function(){return Xs(gl).scale(249.5).clipAngle(90+Wa)},t.geoOrthographicRaw=gl,t.geoPath=function(t,n){var e,r,i=4.5;function o(t){return t&&("function"==typeof i&&r.pointRadius(+i.apply(this,arguments)),Nu(t,e(r))),r.result()}return o.area=function(t){return Nu(t,e(If)),If.result()},o.measure=function(t){return Nu(t,e(ks)),ks.result()},o.bounds=function(t){return Nu(t,e(Qf)),Qf.result()},o.centroid=function(t){return Nu(t,e(ls)),ls.result()},o.projection=function(n){return arguments.length?(e=null==n?(t=null,qf):(t=n).stream,o):t},o.context=function(t){return arguments.length?(r=null==t?(n=null,new Ps):new xs(n=t),"function"!=typeof i&&r.pointRadius(i),o):n},o.pointRadius=function(t){return arguments.length?(i="function"==typeof t?t:(r.pointRadius(+t),+t),o):i},o.projection(t).context(n)},t.geoProjection=Xs,t.geoProjectionMutator=Gs,t.geoRotation=Gc,t.geoStereographic=function(){return Xs(yl).scale(250).clipAngle(142)},t.geoStereographicRaw=yl,t.geoStream=Nu,t.geoTransform=function(t){return{stream:Rs(t)}},t.geoTransverseMercator=function(){var t=el(_l),n=t.center,e=t.rotate;return t.center=function(t){return arguments.length?n([-t[1],t[0]]):[(t=n())[1],-t[0]]},t.rotate=function(t){return arguments.length?e([t[0],t[1],t.length>2?t[2]+90:90]):[(t=e())[0],t[1],t[2]-90]},e([0,0,90]).scale(159.155)},t.geoTransverseMercatorRaw=_l,t.gray=function(t,n){return new Yn(t,0,0,null==n?1:n)},t.hcl=Gn,t.hierarchy=Ml,t.histogram=function(){var t=v,n=s,e=M;function r(r){var o,a,u=r.length,c=new Array(u);for(o=0;o<u;++o)c[o]=t(r[o],o,r);var f=n(c),s=f[0],l=f[1],h=e(c,s,l);Array.isArray(h)||(h=w(s,l,h),h=g(Math.ceil(s/h)*h,l,h));for(var d=h.length;h[0]<=s;)h.shift(),--d;for(;h[d-1]>l;)h.pop(),--d;var p,v=new Array(d+1);for(o=0;o<=d;++o)(p=v[o]=[]).x0=o>0?h[o-1]:s,p.x1=o<d?h[o]:l;for(o=0;o<u;++o)s<=(a=c[o])&&a<=l&&v[i(h,a,0,d)].push(r[o]);return v}return r.value=function(n){return arguments.length?(t="function"==typeof n?n:p(n),r):t},r.domain=function(t){return arguments.length?(n="function"==typeof t?t:p([t[0],t[1]]),r):n},r.thresholds=function(t){return arguments.length?(e="function"==typeof t?t:Array.isArray(t)?p(h.call(t)):p(t),r):e},r},t.hsl=Tn,t.html=ca,t.image=function(t,n){return new Promise(function(e,r){var i=new Image;for(var o in n)i[o]=n[o];i.onerror=r,i.onload=function(){e(i)},i.src=t})},t.interpolate=Ne,t.interpolateArray=ye,t.interpolateBasis=ae,t.interpolateBasisClosed=ue,t.interpolateBlues=Xg,t.interpolateBrBG=rg,t.interpolateBuGn=xg,t.interpolateBuPu=Mg,t.interpolateCividis=function(t){return t=Math.max(0,Math.min(1,t)),"rgb("+Math.max(0,Math.min(255,Math.round(-4.54-t*(35.34-t*(2381.73-t*(6402.7-t*(7024.72-2710.57*t)))))))+", "+Math.max(0,Math.min(255,Math.round(32.49+t*(170.73+t*(52.82-t*(131.46-t*(176.58-67.37*t)))))))+", "+Math.max(0,Math.min(255,Math.round(81.24+t*(442.36-t*(2482.43-t*(6167.24-t*(6614.94-2475.67*t)))))))+")"},t.interpolateCool=iy,t.interpolateCubehelix=We,t.interpolateCubehelixDefault=ey,t.interpolateCubehelixLong=Ze,t.interpolateDate=_e,t.interpolateDiscrete=function(t){var n=t.length;return function(e){return t[Math.max(0,Math.min(n-1,Math.floor(e*n)))]}},t.interpolateGnBu=Ag,t.interpolateGreens=Vg,t.interpolateGreys=Wg,t.interpolateHcl=Ge,t.interpolateHclLong=Ve,t.interpolateHsl=He,t.interpolateHslLong=je,t.interpolateHue=function(t,n){var e=se(+t,+n);return function(t){var n=e(t);return n-360*Math.floor(n/360)}},t.interpolateInferno=hy,t.interpolateLab=function(t,n){var e=he((t=Bn(t)).l,(n=Bn(n)).l),r=he(t.a,n.a),i=he(t.b,n.b),o=he(t.opacity,n.opacity);return function(n){return t.l=e(n),t.a=r(n),t.b=i(n),t.opacity=o(n),t+""}},t.interpolateMagma=ly,t.interpolateNumber=be,t.interpolateObject=me,t.interpolateOrRd=Sg,t.interpolateOranges=ny,t.interpolatePRGn=og,t.interpolatePiYG=ug,t.interpolatePlasma=dy,t.interpolatePuBu=Pg,t.interpolatePuBuGn=Eg,t.interpolatePuOr=fg,t.interpolatePuRd=Rg,t.interpolatePurples=Qg,t.interpolateRainbow=function(t){(t<0||t>1)&&(t-=Math.floor(t));var n=Math.abs(t-.5);return oy.h=360*t-100,oy.s=1.5-1.5*n,oy.l=.8-.9*n,oy+""},t.interpolateRdBu=lg,t.interpolateRdGy=dg,t.interpolateRdPu=qg,t.interpolateRdYlBu=vg,t.interpolateRdYlGn=yg,t.interpolateReds=Jg,t.interpolateRgb=de,t.interpolateRgbBasis=ve,t.interpolateRgbBasisClosed=ge,t.interpolateRound=Ae,t.interpolateSinebow=function(t){var n;return t=(.5-t)*Math.PI,ay.r=255*(n=Math.sin(t))*n,ay.g=255*(n=Math.sin(t+uy))*n,ay.b=255*(n=Math.sin(t+cy))*n,ay+""},t.interpolateSpectral=bg,t.interpolateString=Me,t.interpolateTransformCss=De,t.interpolateTransformSvg=qe,t.interpolateTurbo=function(t){return t=Math.max(0,Math.min(1,t)),"rgb("+Math.max(0,Math.min(255,Math.round(34.61+t*(1172.33-t*(10793.56-t*(33300.12-t*(38394.49-14825.05*t)))))))+", "+Math.max(0,Math.min(255,Math.round(23.31+t*(557.33+t*(1225.33-t*(3574.96-t*(1073.77+707.56*t)))))))+", "+Math.max(0,Math.min(255,Math.round(27.2+t*(3211.1-t*(15327.97-t*(27814-t*(22569.18-6838.66*t)))))))+")"},t.interpolateViridis=sy,t.interpolateWarm=ry,t.interpolateYlGn=Bg,t.interpolateYlGnBu=Ug,t.interpolateYlOrBr=Fg,t.interpolateYlOrRd=Hg,t.interpolateZoom=Fe,t.interrupt=Cr,t.interval=function(t,n,e){var r=new sr,i=n;return null==n?(r.restart(t,n,e),r):(n=+n,e=null==e?cr():+e,r.restart(function o(a){a+=i,r.restart(o,i+=n,e),t(a)},n,e),r)},t.isoFormat=Sv,t.isoParse=kv,t.json=function(t,n){return fetch(t,n).then(oa)},t.keys=function(t){var n=[];for(var e in t)n.push(e);return n},t.lab=Bn,t.lch=function(t,n,e,r){return 1===arguments.length?Xn(t):new Vn(e,n,t,null==r?1:r)},t.line=Uy,t.lineRadial=Xy,t.linkHorizontal=function(){return Qy(Ky)},t.linkRadial=function(){var t=Qy(t_);return t.angle=t.x,delete t.x,t.radius=t.y,delete t.y,t},t.linkVertical=function(){return Qy(Jy)},t.local=qt,t.map=uo,t.matcher=nt,t.max=A,t.mean=function(t,n){var e,r=t.length,i=r,o=-1,a=0;if(null==n)for(;++o<r;)isNaN(e=u(t[o]))?--i:a+=e;else for(;++o<r;)isNaN(e=u(n(t[o],o,t)))?--i:a+=e;if(i)return a/i},t.median=function(t,e){var r,i=t.length,o=-1,a=[];if(null==e)for(;++o<i;)isNaN(r=u(t[o]))||a.push(r);else for(;++o<i;)isNaN(r=u(e(t[o],o,t)))||a.push(r);return N(a.sort(n),.5)},t.merge=T,t.min=S,t.mouse=Bt,t.namespace=W,t.namespaces=$,t.nest=function(){var t,n,e,r=[],i=[];function o(e,i,a,u){if(i>=r.length)return null!=t&&e.sort(t),null!=n?n(e):e;for(var c,f,s,l=-1,h=e.length,d=r[i++],p=uo(),v=a();++l<h;)(s=p.get(c=d(f=e[l])+""))?s.push(f):p.set(c,[f]);return p.each(function(t,n){u(v,n,o(t,i,a,u))}),v}return e={object:function(t){return o(t,0,co,fo)},map:function(t){return o(t,0,so,lo)},entries:function(t){return function t(e,o){if(++o>r.length)return e;var a,u=i[o-1];return null!=n&&o>=r.length?a=e.entries():(a=[],e.each(function(n,e){a.push({key:e,values:t(n,o)})})),null!=u?a.sort(function(t,n){return u(t.key,n.key)}):a}(o(t,0,so,lo),0)},key:function(t){return r.push(t),e},sortKeys:function(t){return i[r.length-1]=t,e},sortValues:function(n){return t=n,e},rollup:function(t){return n=t,e}}},t.now=cr,t.pack=function(){var t=null,n=1,e=1,r=jl;function i(i){return i.x=n/2,i.y=e/2,t?i.eachBefore(Vl(t)).eachAfter($l(r,.5)).eachBefore(Wl(1)):i.eachBefore(Vl(Gl)).eachAfter($l(jl,1)).eachAfter($l(r,i.r/Math.min(n,e))).eachBefore(Wl(Math.min(n,e)/(2*i.r))),i}return i.radius=function(n){return arguments.length?(t=Il(n),i):t},i.size=function(t){return arguments.length?(n=+t[0],e=+t[1],i):[n,e]},i.padding=function(t){return arguments.length?(r="function"==typeof t?t:Xl(+t),i):r},i},t.packEnclose=El,t.packSiblings=function(t){return Fl(t),t},t.pairs=function(t,n){null==n&&(n=a);for(var e=0,r=t.length-1,i=t[0],o=new Array(r<0?0:r);e<r;)o[e]=n(i,i=t[++e]);return o},t.partition=function(){var t=1,n=1,e=0,r=!1;function i(i){var o=i.height+1;return i.x0=i.y0=e,i.x1=t,i.y1=n/o,i.eachBefore(function(t,n){return function(r){r.children&&Ql(r,r.x0,t*(r.depth+1)/n,r.x1,t*(r.depth+2)/n);var i=r.x0,o=r.y0,a=r.x1-e,u=r.y1-e;a<i&&(i=a=(i+a)/2),u<o&&(o=u=(o+u)/2),r.x0=i,r.y0=o,r.x1=a,r.y1=u}}(n,o)),r&&i.eachBefore(Zl),i}return i.round=function(t){return arguments.length?(r=!!t,i):r},i.size=function(e){return arguments.length?(t=+e[0],n=+e[1],i):[t,n]},i.padding=function(t){return arguments.length?(e=+t,i):e},i},t.path=to,t.permute=function(t,n){for(var e=n.length,r=new Array(e);e--;)r[e]=t[n[e]];return r},t.pie=function(){var t=Yy,n=By,e=null,r=py(0),i=py(Ay),o=py(0);function a(a){var u,c,f,s,l,h=a.length,d=0,p=new Array(h),v=new Array(h),g=+r.apply(this,arguments),y=Math.min(Ay,Math.max(-Ay,i.apply(this,arguments)-g)),_=Math.min(Math.abs(y)/h,o.apply(this,arguments)),b=_*(y<0?-1:1);for(u=0;u<h;++u)(l=v[p[u]=u]=+t(a[u],u,a))>0&&(d+=l);for(null!=n?p.sort(function(t,e){return n(v[t],v[e])}):null!=e&&p.sort(function(t,n){return e(a[t],a[n])}),u=0,f=d?(y-h*b)/d:0;u<h;++u,g=s)c=p[u],s=g+((l=v[c])>0?l*f:0)+b,v[c]={data:a[c],index:u,value:l,startAngle:g,endAngle:s,padAngle:_};return v}return a.value=function(n){return arguments.length?(t="function"==typeof n?n:py(+n),a):t},a.sortValues=function(t){return arguments.length?(n=t,e=null,a):n},a.sort=function(t){return arguments.length?(e=t,n=null,a):e},a.startAngle=function(t){return arguments.length?(r="function"==typeof t?t:py(+t),a):r},a.endAngle=function(t){return arguments.length?(i="function"==typeof t?t:py(+t),a):i},a.padAngle=function(t){return arguments.length?(o="function"==typeof t?t:py(+t),a):o},a},t.piecewise=function(t,n){for(var e=0,r=n.length-1,i=n[0],o=new Array(r<0?0:r);e<r;)o[e]=t(i,i=n[++e]);return function(t){var n=Math.max(0,Math.min(r-1,Math.floor(t*=r)));return o[n](t-n)}},t.pointRadial=Vy,t.polygonArea=function(t){for(var n,e=-1,r=t.length,i=t[r-1],o=0;++e<r;)n=i,i=t[e],o+=n[1]*i[0]-n[0]*i[1];return o/2},t.polygonCentroid=function(t){for(var n,e,r=-1,i=t.length,o=0,a=0,u=t[i-1],c=0;++r<i;)n=u,u=t[r],c+=e=n[0]*u[1]-u[0]*n[1],o+=(n[0]+u[0])*e,a+=(n[1]+u[1])*e;return[o/(c*=3),a/c]},t.polygonContains=function(t,n){for(var e,r,i=t.length,o=t[i-1],a=n[0],u=n[1],c=o[0],f=o[1],s=!1,l=0;l<i;++l)e=(o=t[l])[0],(r=o[1])>u!=f>u&&a<(c-e)*(u-r)/(f-r)+e&&(s=!s),c=e,f=r;return s},t.polygonHull=function(t){if((e=t.length)<3)return null;var n,e,r=new Array(e),i=new Array(e);for(n=0;n<e;++n)r[n]=[+t[n][0],+t[n][1],n];for(r.sort(vh),n=0;n<e;++n)i[n]=[r[n][0],-r[n][1]];var o=gh(r),a=gh(i),u=a[0]===o[0],c=a[a.length-1]===o[o.length-1],f=[];for(n=o.length-1;n>=0;--n)f.push(t[r[o[n]][2]]);for(n=+u;n<a.length-c;++n)f.push(t[r[a[n]][2]]);return f},t.polygonLength=function(t){for(var n,e,r=-1,i=t.length,o=t[i-1],a=o[0],u=o[1],c=0;++r<i;)n=a,e=u,n-=a=(o=t[r])[0],e-=u=o[1],c+=Math.sqrt(n*n+e*e);return c},t.precisionFixed=Ia,t.precisionPrefix=Ha,t.precisionRound=ja,t.quadtree=ga,t.quantile=N,t.quantize=function(t,n){for(var e=new Array(n),r=0;r<n;++r)e[r]=t(r/(n-1));return e},t.radialArea=Gy,t.radialLine=Xy,t.randomBates=wh,t.randomExponential=Mh,t.randomIrwinHall=xh,t.randomLogNormal=mh,t.randomNormal=bh,t.randomUniform=_h,t.range=g,t.rgb=bn,t.ribbon=function(){var t=no,n=eo,e=ro,r=io,i=oo,o=null;function a(){var a,u=$i.call(arguments),c=t.apply(this,u),f=n.apply(this,u),s=+e.apply(this,(u[0]=c,u)),l=r.apply(this,u)-ji,h=i.apply(this,u)-ji,d=s*Fi(l),p=s*Ii(l),v=+e.apply(this,(u[0]=f,u)),g=r.apply(this,u)-ji,y=i.apply(this,u)-ji;if(o||(o=a=to()),o.moveTo(d,p),o.arc(0,0,s,l,h),l===g&&h===y||(o.quadraticCurveTo(0,0,v*Fi(g),v*Ii(g)),o.arc(0,0,v,g,y)),o.quadraticCurveTo(0,0,d,p),o.closePath(),a)return o=null,a+""||null}return a.radius=function(t){return arguments.length?(e="function"==typeof t?t:Wi(+t),a):e},a.startAngle=function(t){return arguments.length?(r="function"==typeof t?t:Wi(+t),a):r},a.endAngle=function(t){return arguments.length?(i="function"==typeof t?t:Wi(+t),a):i},a.source=function(n){return arguments.length?(t=n,a):t},a.target=function(t){return arguments.length?(n=t,a):n},a.context=function(t){return arguments.length?(o=null==t?null:t,a):o},a},t.scaleBand=Ph,t.scaleDiverging=function t(){var n=Hh(Iv()(Dh));return n.copy=function(){return Yv(n,t())},Ah.apply(n,arguments)},t.scaleDivergingLog=function t(){var n=Qh(Iv()).domain([.1,1,10]);return n.copy=function(){return Yv(n,t()).base(n.base())},Ah.apply(n,arguments)},t.scaleDivergingPow=Hv,t.scaleDivergingSqrt=function(){return Hv.apply(null,arguments).exponent(.5)},t.scaleDivergingSymlog=function t(){var n=td(Iv());return n.copy=function(){return Yv(n,t()).constant(n.constant())},Ah.apply(n,arguments)},t.scaleIdentity=function t(n){var e;function r(t){return isNaN(t=+t)?e:t}return r.invert=r,r.domain=r.range=function(t){return arguments.length?(n=Sh.call(t,zh),r):n.slice()},r.unknown=function(t){return arguments.length?(e=t,r):e},r.copy=function(){return t(n).unknown(e)},n=arguments.length?Sh.call(n,zh):[0,1],Hh(r)},t.scaleImplicit=Eh,t.scaleLinear=function t(){var n=Fh(Dh,Dh);return n.copy=function(){return Bh(n,t())},Nh.apply(n,arguments),Hh(n)},t.scaleLog=function t(){var n=Qh(Yh()).domain([1,10]);return n.copy=function(){return Bh(n,t()).base(n.base())},Nh.apply(n,arguments),n},t.scaleOrdinal=Ch,t.scalePoint=function(){return function t(n){var e=n.copy;return n.padding=n.paddingOuter,delete n.paddingInner,delete n.paddingOuter,n.copy=function(){return t(e())},n}(Ph.apply(null,arguments).paddingInner(1))},t.scalePow=od,t.scaleQuantile=function t(){var e,r=[],o=[],a=[];function u(){var t=0,n=Math.max(1,o.length);for(a=new Array(n-1);++t<n;)a[t-1]=N(r,t/n);return c}function c(t){return isNaN(t=+t)?e:o[i(a,t)]}return c.invertExtent=function(t){var n=o.indexOf(t);return n<0?[NaN,NaN]:[n>0?a[n-1]:r[0],n<a.length?a[n]:r[r.length-1]]},c.domain=function(t){if(!arguments.length)return r.slice();r=[];for(var e,i=0,o=t.length;i<o;++i)null==(e=t[i])||isNaN(e=+e)||r.push(e);return r.sort(n),u()},c.range=function(t){return arguments.length?(o=kh.call(t),u()):o.slice()},c.unknown=function(t){return arguments.length?(e=t,c):e},c.quantiles=function(){return a.slice()},c.copy=function(){return t().domain(r).range(o).unknown(e)},Nh.apply(c,arguments)},t.scaleQuantize=function t(){var n,e=0,r=1,o=1,a=[.5],u=[0,1];function c(t){return t<=t?u[i(a,t,0,o)]:n}function f(){var t=-1;for(a=new Array(o);++t<o;)a[t]=((t+1)*r-(t-o)*e)/(o+1);return c}return c.domain=function(t){return arguments.length?(e=+t[0],r=+t[1],f()):[e,r]},c.range=function(t){return arguments.length?(o=(u=kh.call(t)).length-1,f()):u.slice()},c.invertExtent=function(t){var n=u.indexOf(t);return n<0?[NaN,NaN]:n<1?[e,a[0]]:n>=o?[a[o-1],r]:[a[n-1],a[n]]},c.unknown=function(t){return arguments.length?(n=t,c):c},c.thresholds=function(){return a.slice()},c.copy=function(){return t().domain([e,r]).range(u).unknown(n)},Nh.apply(Hh(c),arguments)},t.scaleSequential=function t(){var n=Hh(Bv()(Dh));return n.copy=function(){return Yv(n,t())},Ah.apply(n,arguments)},t.scaleSequentialLog=function t(){var n=Qh(Bv()).domain([1,10]);return n.copy=function(){return Yv(n,t()).base(n.base())},Ah.apply(n,arguments)},t.scaleSequentialPow=Fv,t.scaleSequentialQuantile=function t(){var e=[],r=Dh;function o(t){if(!isNaN(t=+t))return r((i(e,t)-1)/(e.length-1))}return o.domain=function(t){if(!arguments.length)return e.slice();e=[];for(var r,i=0,a=t.length;i<a;++i)null==(r=t[i])||isNaN(r=+r)||e.push(r);return e.sort(n),o},o.interpolator=function(t){return arguments.length?(r=t,o):r},o.copy=function(){return t(r).domain(e)},Ah.apply(o,arguments)},t.scaleSequentialSqrt=function(){return Fv.apply(null,arguments).exponent(.5)},t.scaleSequentialSymlog=function t(){var n=td(Bv());return n.copy=function(){return Yv(n,t()).constant(n.constant())},Ah.apply(n,arguments)},t.scaleSqrt=function(){return od.apply(null,arguments).exponent(.5)},t.scaleSymlog=function t(){var n=td(Yh());return n.copy=function(){return Bh(n,t()).constant(n.constant())},Nh.apply(n,arguments)},t.scaleThreshold=function t(){var n,e=[.5],r=[0,1],o=1;function a(t){return t<=t?r[i(e,t,0,o)]:n}return a.domain=function(t){return arguments.length?(e=kh.call(t),o=Math.min(e.length,r.length-1),a):e.slice()},a.range=function(t){return arguments.length?(r=kh.call(t),o=Math.min(e.length,r.length-1),a):r.slice()},a.invertExtent=function(t){var n=r.indexOf(t);return[e[n-1],e[n]]},a.unknown=function(t){return arguments.length?(n=t,a):n},a.copy=function(){return t().domain(e).range(r).unknown(n)},Nh.apply(a,arguments)},t.scaleTime=function(){return Nh.apply(Ov(Od,Ld,wd,bd,yd,vd,dd,fd,t.timeFormat).domain([new Date(2e3,0,1),new Date(2e3,0,2)]),arguments)},t.scaleUtc=function(){return Nh.apply(Ov(fp,up,Vd,jd,Id,Yd,dd,fd,t.utcFormat).domain([Date.UTC(2e3,0,1),Date.UTC(2e3,0,2)]),arguments)},t.scan=function(t,e){if(r=t.length){var r,i,o=0,a=0,u=t[a];for(null==e&&(e=n);++o<r;)(e(i=t[o],u)<0||0!==e(u,u))&&(u=i,a=o);return 0===e(u,u)?a:void 0}},t.schemeAccent=Gv,t.schemeBlues=jg,t.schemeBrBG=eg,t.schemeBuGn=mg,t.schemeBuPu=wg,t.schemeCategory10=Xv,t.schemeDark2=Vv,t.schemeGnBu=Ng,t.schemeGreens=Gg,t.schemeGreys=$g,t.schemeOrRd=Tg,t.schemeOranges=ty,t.schemePRGn=ig,t.schemePaired=$v,t.schemePastel1=Wv,t.schemePastel2=Zv,t.schemePiYG=ag,t.schemePuBu=Cg,t.schemePuBuGn=kg,t.schemePuOr=cg,t.schemePuRd=zg,t.schemePurples=Zg,t.schemeRdBu=sg,t.schemeRdGy=hg,t.schemeRdPu=Dg,t.schemeRdYlBu=pg,t.schemeRdYlGn=gg,t.schemeReds=Kg,t.schemeSet1=Qv,t.schemeSet2=Kv,t.schemeSet3=Jv,t.schemeSpectral=_g,t.schemeTableau10=tg,t.schemeYlGn=Og,t.schemeYlGnBu=Lg,t.schemeYlOrBr=Yg,t.schemeYlOrRd=Ig,t.select=Rt,t.selectAll=function(t){return"string"==typeof t?new Pt([document.querySelectorAll(t)],[document.documentElement]):new Pt([null==t?[]:t],Ct)},t.selection=zt,t.selector=K,t.selectorAll=tt,t.set=vo,t.shuffle=function(t,n,e){for(var r,i,o=(null==e?t.length:e)-(n=null==n?0:+n);o;)i=Math.random()*o--|0,r=t[o+n],t[o+n]=t[i+n],t[i+n]=r;return t},t.stack=function(){var t=py([]),n=Q_,e=Z_,r=K_;function i(i){var o,a,u=t.apply(this,arguments),c=i.length,f=u.length,s=new Array(f);for(o=0;o<f;++o){for(var l,h=u[o],d=s[o]=new Array(c),p=0;p<c;++p)d[p]=l=[0,+r(i[p],h,p,i)],l.data=i[p];d.key=h}for(o=0,a=n(s);o<f;++o)s[a[o]].index=o;return e(s,a),s}return i.keys=function(n){return arguments.length?(t="function"==typeof n?n:py($y.call(n)),i):t},i.value=function(t){return arguments.length?(r="function"==typeof t?t:py(+t),i):r},i.order=function(t){return arguments.length?(n=null==t?Q_:"function"==typeof t?t:py($y.call(t)),i):n},i.offset=function(t){return arguments.length?(e=null==t?Z_:t,i):e},i},t.stackOffsetDiverging=function(t,n){if((u=t.length)>0)for(var e,r,i,o,a,u,c=0,f=t[n[0]].length;c<f;++c)for(o=a=0,e=0;e<u;++e)(i=(r=t[n[e]][c])[1]-r[0])>=0?(r[0]=o,r[1]=o+=i):i<0?(r[1]=a,r[0]=a+=i):r[0]=o},t.stackOffsetExpand=function(t,n){if((r=t.length)>0){for(var e,r,i,o=0,a=t[0].length;o<a;++o){for(i=e=0;e<r;++e)i+=t[e][o][1]||0;if(i)for(e=0;e<r;++e)t[e][o][1]/=i}Z_(t,n)}},t.stackOffsetNone=Z_,t.stackOffsetSilhouette=function(t,n){if((e=t.length)>0){for(var e,r=0,i=t[n[0]],o=i.length;r<o;++r){for(var a=0,u=0;a<e;++a)u+=t[a][r][1]||0;i[r][1]+=i[r][0]=-u/2}Z_(t,n)}},t.stackOffsetWiggle=function(t,n){if((i=t.length)>0&&(r=(e=t[n[0]]).length)>0){for(var e,r,i,o=0,a=1;a<r;++a){for(var u=0,c=0,f=0;u<i;++u){for(var s=t[n[u]],l=s[a][1]||0,h=(l-(s[a-1][1]||0))/2,d=0;d<u;++d){var p=t[n[d]];h+=(p[a][1]||0)-(p[a-1][1]||0)}c+=l,f+=h*l}e[a-1][1]+=e[a-1][0]=o,c&&(o-=f/c)}e[a-1][1]+=e[a-1][0]=o,Z_(t,n)}},t.stackOrderAppearance=J_,t.stackOrderAscending=nb,t.stackOrderDescending=function(t){return nb(t).reverse()},t.stackOrderInsideOut=function(t){var n,e,r=t.length,i=t.map(eb),o=J_(t),a=0,u=0,c=[],f=[];for(n=0;n<r;++n)e=o[n],a<u?(a+=i[e],c.push(e)):(u+=i[e],f.push(e));return f.reverse().concat(c)},t.stackOrderNone=Q_,t.stackOrderReverse=function(t){return Q_(t).reverse()},t.stratify=function(){var t=nh,n=eh;function e(e){var r,i,o,a,u,c,f,s=e.length,l=new Array(s),h={};for(i=0;i<s;++i)r=e[i],u=l[i]=new Sl(r),null!=(c=t(r,i,e))&&(c+="")&&(h[f=Kl+(u.id=c)]=f in h?th:u);for(i=0;i<s;++i)if(u=l[i],null!=(c=n(e[i],i,e))&&(c+="")){if(!(a=h[Kl+c]))throw new Error("missing: "+c);if(a===th)throw new Error("ambiguous: "+c);a.children?a.children.push(u):a.children=[u],u.parent=a}else{if(o)throw new Error("multiple roots");o=u}if(!o)throw new Error("no root");if(o.parent=Jl,o.eachBefore(function(t){t.depth=t.parent.depth+1,--s}).eachBefore(Tl),o.parent=null,s>0)throw new Error("cycle");return o}return e.id=function(n){return arguments.length?(t=Hl(n),e):t},e.parentId=function(t){return arguments.length?(n=Hl(t),e):n},e},t.style=ft,t.sum=function(t,n){var e,r=t.length,i=-1,o=0;if(null==n)for(;++i<r;)(e=+t[i])&&(o+=e);else for(;++i<r;)(e=+n(t[i],i,t))&&(o+=e);return o},t.svg=fa,t.symbol=function(){var t=py(n_),n=py(64),e=null;function r(){var r;if(e||(e=r=to()),t.apply(this,arguments).draw(e,+n.apply(this,arguments)),r)return e=null,r+""||null}return r.type=function(n){return arguments.length?(t="function"==typeof n?n:py(n),r):t},r.size=function(t){return arguments.length?(n="function"==typeof t?t:py(+t),r):n},r.context=function(t){return arguments.length?(e=null==t?null:t,r):e},r},t.symbolCircle=n_,t.symbolCross=e_,t.symbolDiamond=o_,t.symbolSquare=s_,t.symbolStar=f_,t.symbolTriangle=h_,t.symbolWye=g_,t.symbols=y_,t.text=na,t.thresholdFreedmanDiaconis=function(t,e,r){return t=d.call(t,u).sort(n),Math.ceil((r-e)/(2*(N(t,.75)-N(t,.25))*Math.pow(t.length,-1/3)))},t.thresholdScott=function(t,n,e){return Math.ceil((e-n)/(3.5*f(t)*Math.pow(t.length,-1/3)))},t.thresholdSturges=M,t.tickFormat=Ih,t.tickIncrement=x,t.tickStep=w,t.ticks=m,t.timeDay=bd,t.timeDays=md,t.timeFormatDefaultLocale=Tv,t.timeFormatLocale=pp,t.timeFriday=Sd,t.timeFridays=Dd,t.timeHour=yd,t.timeHours=_d,t.timeInterval=cd,t.timeMillisecond=fd,t.timeMilliseconds=sd,t.timeMinute=vd,t.timeMinutes=gd,t.timeMonday=Md,t.timeMondays=Cd,t.timeMonth=Ld,t.timeMonths=Ud,t.timeSaturday=kd,t.timeSaturdays=qd,t.timeSecond=dd,t.timeSeconds=pd,t.timeSunday=wd,t.timeSundays=Ed,t.timeThursday=Td,t.timeThursdays=Rd,t.timeTuesday=Nd,t.timeTuesdays=Pd,t.timeWednesday=Ad,t.timeWednesdays=zd,t.timeWeek=wd,t.timeWeeks=Ed,t.timeYear=Od,t.timeYears=Bd,t.timeout=gr,t.timer=lr,t.timerFlush=hr,t.touch=Yt,t.touches=function(t,n){null==n&&(n=Ut().touches);for(var e=0,r=n?n.length:0,i=new Array(r);e<r;++e)i[e]=Ot(t,n[e]);return i},t.transition=Ur,t.transpose=k,t.tree=function(){var t=rh,n=1,e=1,r=null;function i(i){var c=function(t){for(var n,e,r,i,o,a=new ch(t,0),u=[a];n=u.pop();)if(r=n._.children)for(n.children=new Array(o=r.length),i=o-1;i>=0;--i)u.push(e=n.children[i]=new ch(r[i],i)),e.parent=n;return(a.parent=new ch(null,0)).children=[a],a}(i);if(c.eachAfter(o),c.parent.m=-c.z,c.eachBefore(a),r)i.eachBefore(u);else{var f=i,s=i,l=i;i.eachBefore(function(t){t.x<f.x&&(f=t),t.x>s.x&&(s=t),t.depth>l.depth&&(l=t)});var h=f===s?1:t(f,s)/2,d=h-f.x,p=n/(s.x+h+d),v=e/(l.depth||1);i.eachBefore(function(t){t.x=(t.x+d)*p,t.y=t.depth*v})}return i}function o(n){var e=n.children,r=n.parent.children,i=n.i?r[n.i-1]:null;if(e){!function(t){for(var n,e=0,r=0,i=t.children,o=i.length;--o>=0;)(n=i[o]).z+=e,n.m+=e,e+=n.s+(r+=n.c)}(n);var o=(e[0].z+e[e.length-1].z)/2;i?(n.z=i.z+t(n._,i._),n.m=n.z-o):n.z=o}else i&&(n.z=i.z+t(n._,i._));n.parent.A=function(n,e,r){if(e){for(var i,o=n,a=n,u=e,c=o.parent.children[0],f=o.m,s=a.m,l=u.m,h=c.m;u=oh(u),o=ih(o),u&&o;)c=ih(c),(a=oh(a)).a=n,(i=u.z+l-o.z-f+t(u._,o._))>0&&(ah(uh(u,n,r),n,i),f+=i,s+=i),l+=u.m,f+=o.m,h+=c.m,s+=a.m;u&&!oh(a)&&(a.t=u,a.m+=l-s),o&&!ih(c)&&(c.t=o,c.m+=f-h,r=n)}return r}(n,i,n.parent.A||r[0])}function a(t){t._.x=t.z+t.parent.m,t.m+=t.parent.m}function u(t){t.x*=n,t.y=t.depth*e}return i.separation=function(n){return arguments.length?(t=n,i):t},i.size=function(t){return arguments.length?(r=!1,n=+t[0],e=+t[1],i):r?null:[n,e]},i.nodeSize=function(t){return arguments.length?(r=!0,n=+t[0],e=+t[1],i):r?[n,e]:null},i},t.treemap=function(){var t=hh,n=!1,e=1,r=1,i=[0],o=jl,a=jl,u=jl,c=jl,f=jl;function s(t){return t.x0=t.y0=0,t.x1=e,t.y1=r,t.eachBefore(l),i=[0],n&&t.eachBefore(Zl),t}function l(n){var e=i[n.depth],r=n.x0+e,s=n.y0+e,l=n.x1-e,h=n.y1-e;l<r&&(r=l=(r+l)/2),h<s&&(s=h=(s+h)/2),n.x0=r,n.y0=s,n.x1=l,n.y1=h,n.children&&(e=i[n.depth+1]=o(n)/2,r+=f(n)-e,s+=a(n)-e,(l-=u(n)-e)<r&&(r=l=(r+l)/2),(h-=c(n)-e)<s&&(s=h=(s+h)/2),t(n,r,s,l,h))}return s.round=function(t){return arguments.length?(n=!!t,s):n},s.size=function(t){return arguments.length?(e=+t[0],r=+t[1],s):[e,r]},s.tile=function(n){return arguments.length?(t=Hl(n),s):t},s.padding=function(t){return arguments.length?s.paddingInner(t).paddingOuter(t):s.paddingInner()},s.paddingInner=function(t){return arguments.length?(o="function"==typeof t?t:Xl(+t),s):o},s.paddingOuter=function(t){return arguments.length?s.paddingTop(t).paddingRight(t).paddingBottom(t).paddingLeft(t):s.paddingTop()},s.paddingTop=function(t){return arguments.length?(a="function"==typeof t?t:Xl(+t),s):a},s.paddingRight=function(t){return arguments.length?(u="function"==typeof t?t:Xl(+t),s):u},s.paddingBottom=function(t){return arguments.length?(c="function"==typeof t?t:Xl(+t),s):c},s.paddingLeft=function(t){return arguments.length?(f="function"==typeof t?t:Xl(+t),s):f},s},t.treemapBinary=function(t,n,e,r,i){var o,a,u=t.children,c=u.length,f=new Array(c+1);for(f[0]=a=o=0;o<c;++o)f[o+1]=a+=u[o].value;!function t(n,e,r,i,o,a,c){if(n>=e-1){var s=u[n];return s.x0=i,s.y0=o,s.x1=a,void(s.y1=c)}for(var l=f[n],h=r/2+l,d=n+1,p=e-1;d<p;){var v=d+p>>>1;f[v]<h?d=v+1:p=v}h-f[d-1]<f[d]-h&&n+1<d&&--d;var g=f[d]-l,y=r-g;if(a-i>c-o){var _=(i*y+a*g)/r;t(n,d,g,i,o,_,c),t(d,e,y,_,o,a,c)}else{var b=(o*y+c*g)/r;t(n,d,g,i,o,a,b),t(d,e,y,i,b,a,c)}}(0,c,t.value,n,e,r,i)},t.treemapDice=Ql,t.treemapResquarify=dh,t.treemapSlice=fh,t.treemapSliceDice=function(t,n,e,r,i){(1&t.depth?fh:Ql)(t,n,e,r,i)},t.treemapSquarify=hh,t.tsv=ia,t.tsvFormat=Wo,t.tsvFormatBody=Zo,t.tsvFormatRows=Qo,t.tsvParse=Vo,t.tsvParseRows=$o,t.utcDay=jd,t.utcDays=Xd,t.utcFriday=Kd,t.utcFridays=op,t.utcHour=Id,t.utcHours=Hd,t.utcMillisecond=fd,t.utcMilliseconds=sd,t.utcMinute=Yd,t.utcMinutes=Fd,t.utcMonday=$d,t.utcMondays=np,t.utcMonth=up,t.utcMonths=cp,t.utcSaturday=Jd,t.utcSaturdays=ap,t.utcSecond=dd,t.utcSeconds=pd,t.utcSunday=Vd,t.utcSundays=tp,t.utcThursday=Qd,t.utcThursdays=ip,t.utcTuesday=Wd,t.utcTuesdays=ep,t.utcWednesday=Zd,t.utcWednesdays=rp,t.utcWeek=Vd,t.utcWeeks=tp,t.utcYear=fp,t.utcYears=sp,t.values=function(t){var n=[];for(var e in t)n.push(t[e]);return n},t.variance=c,t.version="5.12.0",t.voronoi=function(){var t=ib,n=ob,e=null;function r(r){return new Yb(r.map(function(e,i){var o=[Math.round(t(e,i,r)/Lb)*Lb,Math.round(n(e,i,r)/Lb)*Lb];return o.index=i,o.data=e,o}),e)}return r.polygons=function(t){return r(t).polygons()},r.links=function(t){return r(t).links()},r.triangles=function(t){return r(t).triangles()},r.x=function(n){return arguments.length?(t="function"==typeof n?n:rb(+n),r):t},r.y=function(t){return arguments.length?(n="function"==typeof t?t:rb(+t),r):n},r.extent=function(t){return arguments.length?(e=null==t?null:[[+t[0][0],+t[0][1]],[+t[1][0],+t[1][1]]],r):e&&[[e[0][0],e[0][1]],[e[1][0],e[1][1]]]},r.size=function(t){return arguments.length?(e=null==t?null:[[0,0],[+t[0],+t[1]]],r):e&&[e[1][0]-e[0][0],e[1][1]-e[0][1]]},r},t.window=ct,t.xml=ua,t.zip=function(){return k(arguments)},t.zoom=function(){var n,e,r=$b,i=Wb,o=Jb,a=Qb,u=Kb,c=[0,1/0],f=[[-1/0,-1/0],[1/0,1/0]],s=250,l=Fe,h=I("start","zoom","end"),d=500,p=150,v=0;function g(t){t.property("__zoom",Zb).on("wheel.zoom",M).on("mousedown.zoom",N).on("dblclick.zoom",A).filter(u).on("touchstart.zoom",T).on("touchmove.zoom",S).on("touchend.zoom touchcancel.zoom",k).style("touch-action","none").style("-webkit-tap-highlight-color","rgba(0,0,0,0)")}function y(t,n){return(n=Math.max(c[0],Math.min(c[1],n)))===t.k?t:new Hb(n,t.x,t.y)}function _(t,n,e){var r=n[0]-e[0]*t.k,i=n[1]-e[1]*t.k;return r===t.x&&i===t.y?t:new Hb(t.k,r,i)}function b(t){return[(+t[0][0]+ +t[1][0])/2,(+t[0][1]+ +t[1][1])/2]}function m(t,n,e){t.on("start.zoom",function(){x(this,arguments).start()}).on("interrupt.zoom end.zoom",function(){x(this,arguments).end()}).tween("zoom",function(){var t=this,r=arguments,o=x(t,r),a=i.apply(t,r),u=null==e?b(a):"function"==typeof e?e.apply(t,r):e,c=Math.max(a[1][0]-a[0][0],a[1][1]-a[0][1]),f=t.__zoom,s="function"==typeof n?n.apply(t,r):n,h=l(f.invert(u).concat(c/f.k),s.invert(u).concat(c/s.k));return function(t){if(1===t)t=s;else{var n=h(t),e=c/n[2];t=new Hb(e,u[0]-n[0]*e,u[1]-n[1]*e)}o.zoom(null,t)}})}function x(t,n,e){return!e&&t.__zooming||new w(t,n)}function w(t,n){this.that=t,this.args=n,this.active=0,this.extent=i.apply(t,n),this.taps=0}function M(){if(r.apply(this,arguments)){var t=x(this,arguments),n=this.__zoom,e=Math.max(c[0],Math.min(c[1],n.k*Math.pow(2,a.apply(this,arguments)))),i=Bt(this);if(t.wheel)t.mouse[0][0]===i[0]&&t.mouse[0][1]===i[1]||(t.mouse[1]=n.invert(t.mouse[0]=i)),clearTimeout(t.wheel);else{if(n.k===e)return;t.mouse=[i,n.invert(i)],Cr(this),t.start()}Vb(),t.wheel=setTimeout(function(){t.wheel=null,t.end()},p),t.zoom("mouse",o(_(y(n,e),t.mouse[0],t.mouse[1]),t.extent,f))}}function N(){if(!e&&r.apply(this,arguments)){var n=x(this,arguments,!0),i=Rt(t.event.view).on("mousemove.zoom",function(){if(Vb(),!n.moved){var e=t.event.clientX-u,r=t.event.clientY-c;n.moved=e*e+r*r>v}n.zoom("mouse",o(_(n.that.__zoom,n.mouse[0]=Bt(n.that),n.mouse[1]),n.extent,f))},!0).on("mouseup.zoom",function(){i.on("mousemove.zoom mouseup.zoom",null),jt(t.event.view,n.moved),Vb(),n.end()},!0),a=Bt(this),u=t.event.clientX,c=t.event.clientY;Ht(t.event.view),Gb(),n.mouse=[a,this.__zoom.invert(a)],Cr(this),n.start()}}function A(){if(r.apply(this,arguments)){var n=this.__zoom,e=Bt(this),a=n.invert(e),u=n.k*(t.event.shiftKey?.5:2),c=o(_(y(n,u),e,a),i.apply(this,arguments),f);Vb(),s>0?Rt(this).transition().duration(s).call(m,c,e):Rt(this).call(g.transform,c)}}function T(){if(r.apply(this,arguments)){var e,i,o,a,u=t.event.touches,c=u.length,f=x(this,arguments,t.event.changedTouches.length===c);for(Gb(),i=0;i<c;++i)a=[a=Yt(this,u,(o=u[i]).identifier),this.__zoom.invert(a),o.identifier],f.touch0?f.touch1||f.touch0[2]===a[2]||(f.touch1=a,f.taps=0):(f.touch0=a,e=!0,f.taps=1+!!n);n&&(n=clearTimeout(n)),e&&(f.taps<2&&(n=setTimeout(function(){n=null},d)),Cr(this),f.start())}}function S(){if(this.__zooming){var e,r,i,a,u=x(this,arguments),c=t.event.changedTouches,s=c.length;for(Vb(),n&&(n=clearTimeout(n)),u.taps=0,e=0;e<s;++e)i=Yt(this,c,(r=c[e]).identifier),u.touch0&&u.touch0[2]===r.identifier?u.touch0[0]=i:u.touch1&&u.touch1[2]===r.identifier&&(u.touch1[0]=i);if(r=u.that.__zoom,u.touch1){var l=u.touch0[0],h=u.touch0[1],d=u.touch1[0],p=u.touch1[1],v=(v=d[0]-l[0])*v+(v=d[1]-l[1])*v,g=(g=p[0]-h[0])*g+(g=p[1]-h[1])*g;r=y(r,Math.sqrt(v/g)),i=[(l[0]+d[0])/2,(l[1]+d[1])/2],a=[(h[0]+p[0])/2,(h[1]+p[1])/2]}else{if(!u.touch0)return;i=u.touch0[0],a=u.touch0[1]}u.zoom("touch",o(_(r,i,a),u.extent,f))}}function k(){if(this.__zooming){var n,r,i=x(this,arguments),o=t.event.changedTouches,a=o.length;for(Gb(),e&&clearTimeout(e),e=setTimeout(function(){e=null},d),n=0;n<a;++n)r=o[n],i.touch0&&i.touch0[2]===r.identifier?delete i.touch0:i.touch1&&i.touch1[2]===r.identifier&&delete i.touch1;if(i.touch1&&!i.touch0&&(i.touch0=i.touch1,delete i.touch1),i.touch0)i.touch0[1]=this.__zoom.invert(i.touch0[0]);else if(i.end(),2===i.taps){var u=Rt(this).on("dblclick.zoom");u&&u.apply(this,arguments)}}}return g.transform=function(t,n,e){var r=t.selection?t.selection():t;r.property("__zoom",Zb),t!==r?m(t,n,e):r.interrupt().each(function(){x(this,arguments).start().zoom(null,"function"==typeof n?n.apply(this,arguments):n).end()})},g.scaleBy=function(t,n,e){g.scaleTo(t,function(){var t=this.__zoom.k,e="function"==typeof n?n.apply(this,arguments):n;return t*e},e)},g.scaleTo=function(t,n,e){g.transform(t,function(){var t=i.apply(this,arguments),r=this.__zoom,a=null==e?b(t):"function"==typeof e?e.apply(this,arguments):e,u=r.invert(a),c="function"==typeof n?n.apply(this,arguments):n;return o(_(y(r,c),a,u),t,f)},e)},g.translateBy=function(t,n,e){g.transform(t,function(){return o(this.__zoom.translate("function"==typeof n?n.apply(this,arguments):n,"function"==typeof e?e.apply(this,arguments):e),i.apply(this,arguments),f)})},g.translateTo=function(t,n,e,r){g.transform(t,function(){var t=i.apply(this,arguments),a=this.__zoom,u=null==r?b(t):"function"==typeof r?r.apply(this,arguments):r;return o(jb.translate(u[0],u[1]).scale(a.k).translate("function"==typeof n?-n.apply(this,arguments):-n,"function"==typeof e?-e.apply(this,arguments):-e),t,f)},r)},w.prototype={start:function(){return 1==++this.active&&(this.that.__zooming=this,this.emit("start")),this},zoom:function(t,n){return this.mouse&&"mouse"!==t&&(this.mouse[1]=n.invert(this.mouse[0])),this.touch0&&"touch"!==t&&(this.touch0[1]=n.invert(this.touch0[0])),this.touch1&&"touch"!==t&&(this.touch1[1]=n.invert(this.touch1[0])),this.that.__zoom=n,this.emit("zoom"),this},end:function(){return 0==--this.active&&(delete this.that.__zooming,this.emit("end")),this},emit:function(t){kt(new Ib(g,t,this.that.__zoom),h.apply,h,[t,this.that,this.args])}},g.wheelDelta=function(t){return arguments.length?(a="function"==typeof t?t:Fb(+t),g):a},g.filter=function(t){return arguments.length?(r="function"==typeof t?t:Fb(!!t),g):r},g.touchable=function(t){return arguments.length?(u="function"==typeof t?t:Fb(!!t),g):u},g.extent=function(t){return arguments.length?(i="function"==typeof t?t:Fb([[+t[0][0],+t[0][1]],[+t[1][0],+t[1][1]]]),g):i},g.scaleExtent=function(t){return arguments.length?(c[0]=+t[0],c[1]=+t[1],g):[c[0],c[1]]},g.translateExtent=function(t){return arguments.length?(f[0][0]=+t[0][0],f[1][0]=+t[1][0],f[0][1]=+t[0][1],f[1][1]=+t[1][1],g):[[f[0][0],f[0][1]],[f[1][0],f[1][1]]]},g.constrain=function(t){return arguments.length?(o=t,g):o},g.duration=function(t){return arguments.length?(s=+t,g):s},g.interpolate=function(t){return arguments.length?(l=t,g):l},g.on=function(){var t=h.on.apply(h,arguments);return t===h?g:t},g.clickDistance=function(t){return arguments.length?(v=(t=+t)*t,g):Math.sqrt(v)},g},t.zoomIdentity=jb,t.zoomTransform=Xb,Object.defineProperty(t,"__esModule",{value:!0})});
