# Supplementary material for: Genome-wide systematic characterization of bZIP transcription factors and their expression profiles during stem in tumorous stem mustard
Source: PeerJ. 2026 Jan 14;14:e20518. doi: 10.7717/peerj.20518 (PMC12811965; doi:10.7717/peerj.20518)
Supplement: Supplemental Information 17 [file peerj-14-20518-s017.zip › bzip raw file/motif/MEME_files/jspdf.min.js.download]

!function(t){"function"==typeof define&&define.amd?define(t):t()}(function(){"use strict";
/** @license
   * jsPDF - PDF Document creation from JavaScript
   * Version 1.5.3 Built on 2018-12-27T14:11:42.696Z
   *                      CommitID d93d28db14
   *
   * Copyright (c) 2010-2016 James Hall <james@parall.ax>, https://github.com/MrRio/jsPDF
   *               2010 Aaron Spike, https://github.com/acspike
   *               2012 Willow Systems Corporation, willow-systems.com
   *               2012 Pablo Hess, https://github.com/pablohess
   *               2012 Florian Jenett, https://github.com/fjenett
   *               2013 Warren Weckesser, https://github.com/warrenweckesser
   *               2013 Youssef Beddad, https://github.com/lifof
   *               2013 Lee Driscoll, https://github.com/lsdriscoll
   *               2013 Stefan Slonevskiy, https://github.com/stefslon
   *               2013 Jeremy Morel, https://github.com/jmorel
   *               2013 Christoph Hartmann, https://github.com/chris-rock
   *               2014 Juan Pablo Gaviria, https://github.com/juanpgaviria
   *               2014 James Makes, https://github.com/dollaruw
   *               2014 Diego Casorran, https://github.com/diegocr
   *               2014 Steven Spungin, https://github.com/Flamenco
   *               2014 Kenneth Glassey, https://github.com/Gavvers
   *
   * Licensed under the MIT License
   *
   * Contributor(s):
   *    siefkenj, ahwolf, rickygu, Midnith, saintclair, eaparango,
   *    kim3er, mfo, alnorth, Flamenco
   */function se(t){return(se="function"==typeof Symbol&&"symbol"==typeof Symbol.iterator?function(t){return typeof t}:function(t){return t&&"function"==typeof Symbol&&t.constructor===Symbol&&t!==Symbol.prototype?"symbol":typeof t})(t)}!function(t){if("object"!==se(t.console)){t.console={};for(var e,n,r=t.console,i=function(){},o=["memory"],a="assert,clear,count,debug,dir,dirxml,error,exception,group,groupCollapsed,groupEnd,info,log,markTimeline,profile,profiles,profileEnd,show,table,time,timeEnd,timeline,timelineEnd,timeStamp,trace,warn".split(",");e=o.pop();)r[e]||(r[e]={});for(;n=a.pop();)r[n]||(r[n]=i)}var s,l,h,u,c="ABCDEFGHIJKLMNOPQRSTUVWXYZabcdefghijklmnopqrstuvwxyz0123456789+/=";void 0===t.btoa&&(t.btoa=function(t){var e,n,r,i,o,a=0,s=0,l="",h=[];if(!t)return t;for(;e=(o=t.charCodeAt(a++)<<16|t.charCodeAt(a++)<<8|t.charCodeAt(a++))>>18&63,n=o>>12&63,r=o>>6&63,i=63&o,h[s++]=c.charAt(e)+c.charAt(n)+c.charAt(r)+c.charAt(i),a<t.length;);l=h.join("");var u=t.length%3;return(u?l.slice(0,u-3):l)+"===".slice(u||3)}),void 0===t.atob&&(t.atob=function(t){var e,n,r,i,o,a,s=0,l=0,h=[];if(!t)return t;for(t+="";e=(a=c.indexOf(t.charAt(s++))<<18|c.indexOf(t.charAt(s++))<<12|(i=c.indexOf(t.charAt(s++)))<<6|(o=c.indexOf(t.charAt(s++))))>>16&255,n=a>>8&255,r=255&a,h[l++]=64==i?String.fromCharCode(e):64==o?String.fromCharCode(e,n):String.fromCharCode(e,n,r),s<t.length;);return h.join("")}),Array.prototype.map||(Array.prototype.map=function(t){if(null==this||"function"!=typeof t)throw new TypeError;for(var e=Object(this),n=e.length>>>0,r=new Array(n),i=1<arguments.length?arguments[1]:void 0,o=0;o<n;o++)o in e&&(r[o]=t.call(i,e[o],o,e));return r}),Array.isArray||(Array.isArray=function(t){return"[object Array]"===Object.prototype.toString.call(t)}),Array.prototype.forEach||(Array.prototype.forEach=function(t,e){if(null==this||"function"!=typeof t)throw new TypeError;for(var n=Object(this),r=n.length>>>0,i=0;i<r;i++)i in n&&t.call(e,n[i],i,n)}),Array.prototype.find||Object.defineProperty(Array.prototype,"find",{value:function(t){if(null==this)throw new TypeError('"this" is null or not defined');var e=Object(this),n=e.length>>>0;if("function"!=typeof t)throw new TypeError("predicate must be a function");for(var r=arguments[1],i=0;i<n;){var o=e[i];if(t.call(r,o,i,e))return o;i++}},configurable:!0,writable:!0}),Object.keys||(Object.keys=(s=Object.prototype.hasOwnProperty,l=!{toString:null}.propertyIsEnumerable("toString"),u=(h=["toString","toLocaleString","valueOf","hasOwnProperty","isPrototypeOf","propertyIsEnumerable","constructor"]).length,function(t){if("object"!==se(t)&&("function"!=typeof t||null===t))throw new TypeError;var e,n,r=[];for(e in t)s.call(t,e)&&r.push(e);if(l)for(n=0;n<u;n++)s.call(t,h[n])&&r.push(h[n]);return r})),"function"!=typeof Object.assign&&(Object.assign=function(t){if(null==t)throw new TypeError("Cannot convert undefined or null to object");t=Object(t);for(var e=1;e<arguments.length;e++){var n=arguments[e];if(null!=n)for(var r in n)Object.prototype.hasOwnProperty.call(n,r)&&(t[r]=n[r])}return t}),String.prototype.trim||(String.prototype.trim=function(){return this.replace(/^\s+|\s+$/g,"")}),String.prototype.trimLeft||(String.prototype.trimLeft=function(){return this.replace(/^\s+/g,"")}),String.prototype.trimRight||(String.prototype.trimRight=function(){return this.replace(/\s+$/g,"")}),Number.isInteger=Number.isInteger||function(t){return"number"==typeof t&&isFinite(t)&&Math.floor(t)===t}}("undefined"!=typeof self&&self||"undefined"!=typeof window&&window||"undefined"!=typeof global&&global||Function('return typeof this === "object" && this.content')()||Function("return this")());var t,e,n,_,l,F,P,p,d,k,a,o,s,h,u,c,r,i,f,g,m,y,v,w,b,x,I,C,B,N,L,A,S,j,E,M,O,q,T,R,D,U,z,H,W,V,G,Y,J,X,K,Z,Q,$,tt,et,nt,rt,it,ot,at,st,lt=function(ie){function oe(o){if("object"!==se(o))throw new Error("Invalid Context passed to initialize PubSub (jsPDF-module)");var a={};this.subscribe=function(t,e,n){if(n=n||!1,"string"!=typeof t||"function"!=typeof e||"boolean"!=typeof n)throw new Error("Invalid arguments passed to PubSub.subscribe (jsPDF-module)");a.hasOwnProperty(t)||(a[t]={});var r=Math.random().toString(35);return a[t][r]=[e,!!n],r},this.unsubscribe=function(t){for(var e in a)if(a[e][t])return delete a[e][t],0===Object.keys(a[e]).length&&delete a[e],!0;return!1},this.publish=function(t){if(a.hasOwnProperty(t)){var e=Array.prototype.slice.call(arguments,1),n=[];for(var r in a[t]){var i=a[t][r];try{i[0].apply(o,e)}catch(t){ie.console&&console.error("jsPDF PubSub Error",t.message,t)}i[1]&&n.push(r)}n.length&&n.forEach(this.unsubscribe)}},this.getTopics=function(){return a}}function ae(t,e,i,n){var r={},o=[],a=1;"object"===se(t)&&(t=(r=t).orientation,e=r.unit||e,i=r.format||i,n=r.compress||r.compressPdf||n,o=r.filters||(!0===n?["FlateEncode"]:o),a="number"==typeof r.userUnit?Math.abs(r.userUnit):1),e=e||"mm",t=(""+(t||"P")).toLowerCase();var s=r.putOnlyUsedFonts||!0,K={},l={internal:{},__private__:{}};l.__private__.PubSub=oe;var h="1.3",u=l.__private__.getPdfVersion=function(){return h},c=(l.__private__.setPdfVersion=function(t){h=t},{a0:[2383.94,3370.39],a1:[1683.78,2383.94],a2:[1190.55,1683.78],a3:[841.89,1190.55],a4:[595.28,841.89],a5:[419.53,595.28],a6:[297.64,419.53],a7:[209.76,297.64],a8:[147.4,209.76],a9:[104.88,147.4],a10:[73.7,104.88],b0:[2834.65,4008.19],b1:[2004.09,2834.65],b2:[1417.32,2004.09],b3:[1000.63,1417.32],b4:[708.66,1000.63],b5:[498.9,708.66],b6:[354.33,498.9],b7:[249.45,354.33],b8:[175.75,249.45],b9:[124.72,175.75],b10:[87.87,124.72],c0:[2599.37,3676.54],c1:[1836.85,2599.37],c2:[1298.27,1836.85],c3:[918.43,1298.27],c4:[649.13,918.43],c5:[459.21,649.13],c6:[323.15,459.21],c7:[229.61,323.15],c8:[161.57,229.61],c9:[113.39,161.57],c10:[79.37,113.39],dl:[311.81,623.62],letter:[612,792],"government-letter":[576,756],legal:[612,1008],"junior-legal":[576,360],ledger:[1224,792],tabloid:[792,1224],"credit-card":[153,243]}),f=(l.__private__.getPageFormats=function(){return c},l.__private__.getPageFormat=function(t){return c[t]});"string"==typeof i&&(i=f(i)),i=i||f("a4");var p,Z=l.f2=l.__private__.f2=function(t){if(isNaN(t))throw new Error("Invalid argument passed to jsPDF.f2");return t.toFixed(2)},Q=l.__private__.f3=function(t){if(isNaN(t))throw new Error("Invalid argument passed to jsPDF.f3");return t.toFixed(3)},d="00000000000000000000000000000000",g=l.__private__.getFileId=function(){return d},m=l.__private__.setFileId=function(t){return t=t||"12345678901234567890123456789012".split("").map(function(){return"ABCDEF0123456789".charAt(Math.floor(16*Math.random()))}).join(""),d=t};l.setFileId=function(t){return m(t),this},l.getFileId=function(){return g()};var y=l.__private__.convertDateToPDFDate=function(t){var e=t.getTimezoneOffset(),n=e<0?"+":"-",r=Math.floor(Math.abs(e/60)),i=Math.abs(e%60),o=[n,P(r),"'",P(i),"'"].join("");return["D:",t.getFullYear(),P(t.getMonth()+1),P(t.getDate()),P(t.getHours()),P(t.getMinutes()),P(t.getSeconds()),o].join("")},v=l.__private__.convertPDFDateToDate=function(t){var e=parseInt(t.substr(2,4),10),n=parseInt(t.substr(6,2),10)-1,r=parseInt(t.substr(8,2),10),i=parseInt(t.substr(10,2),10),o=parseInt(t.substr(12,2),10),a=parseInt(t.substr(14,2),10);parseInt(t.substr(16,2),10),parseInt(t.substr(20,2),10);return new Date(e,n,r,i,o,a,0)},w=l.__private__.setCreationDate=function(t){var e;if(void 0===t&&(t=new Date),"object"===se(t)&&"[object Date]"===Object.prototype.toString.call(t))e=y(t);else{if(!/^D:(20[0-2][0-9]|203[0-7]|19[7-9][0-9])(0[0-9]|1[0-2])([0-2][0-9]|3[0-1])(0[0-9]|1[0-9]|2[0-3])(0[0-9]|[1-5][0-9])(0[0-9]|[1-5][0-9])(\+0[0-9]|\+1[0-4]|\-0[0-9]|\-1[0-1])\'(0[0-9]|[1-5][0-9])\'?$/.test(t))throw new Error("Invalid argument passed to jsPDF.setCreationDate");e=t}return p=e},b=l.__private__.getCreationDate=function(t){var e=p;return"jsDate"===t&&(e=v(p)),e};l.setCreationDate=function(t){return w(t),this},l.getCreationDate=function(t){return b(t)};var x,N,L,A,S,$,_,F,P=l.__private__.padd2=function(t){return("0"+parseInt(t)).slice(-2)},k=!1,I=[],C=[],B=0,tt=(l.__private__.setCustomOutputDestination=function(t){N=t},l.__private__.resetCustomOutputDestination=function(t){N=void 0},l.__private__.out=function(t){var e;return t="string"==typeof t?t:t.toString(),(e=void 0===N?k?I[x]:C:N).push(t),k||(B+=t.length+1),e}),j=l.__private__.write=function(t){return tt(1===arguments.length?t.toString():Array.prototype.join.call(arguments," "))},E=l.__private__.getArrayBuffer=function(t){for(var e=t.length,n=new ArrayBuffer(e),r=new Uint8Array(n);e--;)r[e]=t.charCodeAt(e);return n},M=[["Helvetica","helvetica","normal","WinAnsiEncoding"],["Helvetica-Bold","helvetica","bold","WinAnsiEncoding"],["Helvetica-Oblique","helvetica","italic","WinAnsiEncoding"],["Helvetica-BoldOblique","helvetica","bolditalic","WinAnsiEncoding"],["Courier","courier","normal","WinAnsiEncoding"],["Courier-Bold","courier","bold","WinAnsiEncoding"],["Courier-Oblique","courier","italic","WinAnsiEncoding"],["Courier-BoldOblique","courier","bolditalic","WinAnsiEncoding"],["Times-Roman","times","normal","WinAnsiEncoding"],["Times-Bold","times","bold","WinAnsiEncoding"],["Times-Italic","times","italic","WinAnsiEncoding"],["Times-BoldItalic","times","bolditalic","WinAnsiEncoding"],["ZapfDingbats","zapfdingbats","normal",null],["Symbol","symbol","normal",null]],et=(l.__private__.getStandardFonts=function(t){return M},r.fontSize||16),O=(l.__private__.setFontSize=l.setFontSize=function(t){return et=t,this},l.__private__.getFontSize=l.getFontSize=function(){return et}),nt=r.R2L||!1,q=(l.__private__.setR2L=l.setR2L=function(t){return nt=t,this},l.__private__.getR2L=l.getR2L=function(t){return nt},l.__private__.setZoomMode=function(t){var e=[void 0,null,"fullwidth","fullheight","fullpage","original"];if(/^\d*\.?\d*\%$/.test(t))L=t;else if(isNaN(t)){if(-1===e.indexOf(t))throw new Error('zoom must be Integer (e.g. 2), a percentage Value (e.g. 300%) or fullwidth, fullheight, fullpage, original. "'+t+'" is not recognized.');L=t}else L=parseInt(t,10)}),T=(l.__private__.getZoomMode=function(){return L},l.__private__.setPageMode=function(t){if(-1==[void 0,null,"UseNone","UseOutlines","UseThumbs","FullScreen"].indexOf(t))throw new Error('Page mode must be one of UseNone, UseOutlines, UseThumbs, or FullScreen. "'+t+'" is not recognized.');A=t}),R=(l.__private__.getPageMode=function(){return A},l.__private__.setLayoutMode=function(t){if(-1==[void 0,null,"continuous","single","twoleft","tworight","two"].indexOf(t))throw new Error('Layout mode must be one of continuous, single, twoleft, tworight. "'+t+'" is not recognized.');S=t}),D=(l.__private__.getLayoutMode=function(){return S},l.__private__.setDisplayMode=l.setDisplayMode=function(t,e,n){return q(t),R(e),T(n),this},{title:"",subject:"",author:"",keywords:"",creator:""}),U=(l.__private__.getDocumentProperty=function(t){if(-1===Object.keys(D).indexOf(t))throw new Error("Invalid argument passed to jsPDF.getDocumentProperty");return D[t]},l.__private__.getDocumentProperties=function(t){return D},l.__private__.setDocumentProperties=l.setProperties=l.setDocumentProperties=function(t){for(var e in D)D.hasOwnProperty(e)&&t[e]&&(D[e]=t[e]);return this},l.__private__.setDocumentProperty=function(t,e){if(-1===Object.keys(D).indexOf(t))throw new Error("Invalid arguments passed to jsPDF.setDocumentProperty");return D[t]=e},0),z=[],rt={},H={},W=0,V=[],G=[],it=new oe(l),Y=r.hotfixes||[],J=l.__private__.newObject=function(){var t=X();return ot(t,!0),t},X=l.__private__.newObjectDeferred=function(){return z[++U]=function(){return B},U},ot=function(t,e){return e="boolean"==typeof e&&e,z[t]=B,e&&tt(t+" 0 obj"),t},at=l.__private__.newAdditionalObject=function(){var t={objId:X(),content:""};return G.push(t),t},st=X(),lt=X(),ht=l.__private__.decodeColorString=function(t){var e=t.split(" ");if(2===e.length&&("g"===e[1]||"G"===e[1])){var n=parseFloat(e[0]);e=[n,n,n,"r"]}for(var r="#",i=0;i<3;i++)r+=("0"+Math.floor(255*parseFloat(e[i])).toString(16)).slice(-2);return r},ut=l.__private__.encodeColorString=function(t){var e;"string"==typeof t&&(t={ch1:t});var n=t.ch1,r=t.ch2,i=t.ch3,o=t.ch4,a=(t.precision,"draw"===t.pdfColorType?["G","RG","K"]:["g","rg","k"]);if("string"==typeof n&&"#"!==n.charAt(0)){var s=new RGBColor(n);if(s.ok)n=s.toHex();else if(!/^\d*\.?\d*$/.test(n))throw new Error('Invalid color "'+n+'" passed to jsPDF.encodeColorString.')}if("string"==typeof n&&/^#[0-9A-Fa-f]{3}$/.test(n)&&(n="#"+n[1]+n[1]+n[2]+n[2]+n[3]+n[3]),"string"==typeof n&&/^#[0-9A-Fa-f]{6}$/.test(n)){var l=parseInt(n.substr(1),16);n=l>>16&255,r=l>>8&255,i=255&l}if(void 0===r||void 0===o&&n===r&&r===i)if("string"==typeof n)e=n+" "+a[0];else switch(t.precision){case 2:e=Z(n/255)+" "+a[0];break;case 3:default:e=Q(n/255)+" "+a[0]}else if(void 0===o||"object"===se(o)){if(o&&!isNaN(o.a)&&0===o.a)return e=["1.000","1.000","1.000",a[1]].join(" ");if("string"==typeof n)e=[n,r,i,a[1]].join(" ");else switch(t.precision){case 2:e=[Z(n/255),Z(r/255),Z(i/255),a[1]].join(" ");break;default:case 3:e=[Q(n/255),Q(r/255),Q(i/255),a[1]].join(" ")}}else if("string"==typeof n)e=[n,r,i,o,a[2]].join(" ");else switch(t.precision){case 2:e=[Z(n/255),Z(r/255),Z(i/255),Z(o/255),a[2]].join(" ");break;case 3:default:e=[Q(n/255),Q(r/255),Q(i/255),Q(o/255),a[2]].join(" ")}return e},ct=l.__private__.getFilters=function(){return o},ft=l.__private__.putStream=function(t){var e=(t=t||{}).data||"",n=t.filters||ct(),r=t.alreadyAppliedFilters||[],i=t.addLength1||!1,o=e.length,a={};!0===n&&(n=["FlateEncode"]);var s=t.additionalKeyValues||[],l=(a=void 0!==ae.API.processDataByFilters?ae.API.processDataByFilters(e,n):{data:e,reverseChain:[]}).reverseChain+(Array.isArray(r)?r.join(" "):r.toString());0!==a.data.length&&(s.push({key:"Length",value:a.data.length}),!0===i&&s.push({key:"Length1",value:o})),0!=l.length&&(l.split("/").length-1==1?s.push({key:"Filter",value:l}):s.push({key:"Filter",value:"["+l+"]"})),tt("<<");for(var h=0;h<s.length;h++)tt("/"+s[h].key+" "+s[h].value);tt(">>"),0!==a.data.length&&(tt("stream"),tt(a.data),tt("endstream"))},pt=l.__private__.putPage=function(t){t.mediaBox;var e=t.number,n=t.data,r=t.objId,i=t.contentsObjId;ot(r,!0);V[x].mediaBox.topRightX,V[x].mediaBox.bottomLeftX,V[x].mediaBox.topRightY,V[x].mediaBox.bottomLeftY;tt("<</Type /Page"),tt("/Parent "+t.rootDictionaryObjId+" 0 R"),tt("/Resources "+t.resourceDictionaryObjId+" 0 R"),tt("/MediaBox ["+parseFloat(Z(t.mediaBox.bottomLeftX))+" "+parseFloat(Z(t.mediaBox.bottomLeftY))+" "+Z(t.mediaBox.topRightX)+" "+Z(t.mediaBox.topRightY)+"]"),null!==t.cropBox&&tt("/CropBox ["+Z(t.cropBox.bottomLeftX)+" "+Z(t.cropBox.bottomLeftY)+" "+Z(t.cropBox.topRightX)+" "+Z(t.cropBox.topRightY)+"]"),null!==t.bleedBox&&tt("/BleedBox ["+Z(t.bleedBox.bottomLeftX)+" "+Z(t.bleedBox.bottomLeftY)+" "+Z(t.bleedBox.topRightX)+" "+Z(t.bleedBox.topRightY)+"]"),null!==t.trimBox&&tt("/TrimBox ["+Z(t.trimBox.bottomLeftX)+" "+Z(t.trimBox.bottomLeftY)+" "+Z(t.trimBox.topRightX)+" "+Z(t.trimBox.topRightY)+"]"),null!==t.artBox&&tt("/ArtBox ["+Z(t.artBox.bottomLeftX)+" "+Z(t.artBox.bottomLeftY)+" "+Z(t.artBox.topRightX)+" "+Z(t.artBox.topRightY)+"]"),"number"==typeof t.userUnit&&1!==t.userUnit&&tt("/UserUnit "+t.userUnit),it.publish("putPage",{objId:r,pageContext:V[e],pageNumber:e,page:n}),tt("/Contents "+i+" 0 R"),tt(">>"),tt("endobj");var o=n.join("\n");return ot(i,!0),ft({data:o,filters:ct()}),tt("endobj"),r},dt=l.__private__.putPages=function(){var t,e,n=[];for(t=1;t<=W;t++)V[t].objId=X(),V[t].contentsObjId=X();for(t=1;t<=W;t++)n.push(pt({number:t,data:I[t],objId:V[t].objId,contentsObjId:V[t].contentsObjId,mediaBox:V[t].mediaBox,cropBox:V[t].cropBox,bleedBox:V[t].bleedBox,trimBox:V[t].trimBox,artBox:V[t].artBox,userUnit:V[t].userUnit,rootDictionaryObjId:st,resourceDictionaryObjId:lt}));ot(st,!0),tt("<</Type /Pages");var r="/Kids [";for(e=0;e<W;e++)r+=n[e]+" 0 R ";tt(r+"]"),tt("/Count "+W),tt(">>"),tt("endobj"),it.publish("postPutPages")},gt=function(){!function(){for(var t in rt)rt.hasOwnProperty(t)&&(!1===s||!0===s&&K.hasOwnProperty(t))&&(e=rt[t],it.publish("putFont",{font:e,out:tt,newObject:J,putStream:ft}),!0!==e.isAlreadyPutted&&(e.objectNumber=J(),tt("<<"),tt("/Type /Font"),tt("/BaseFont /"+e.postScriptName),tt("/Subtype /Type1"),"string"==typeof e.encoding&&tt("/Encoding /"+e.encoding),tt("/FirstChar 32"),tt("/LastChar 255"),tt(">>"),tt("endobj")));var e}(),it.publish("putResources"),ot(lt,!0),tt("<<"),function(){for(var t in tt("/ProcSet [/PDF /Text /ImageB /ImageC /ImageI]"),tt("/Font <<"),rt)rt.hasOwnProperty(t)&&(!1===s||!0===s&&K.hasOwnProperty(t))&&tt("/"+t+" "+rt[t].objectNumber+" 0 R");tt(">>"),tt("/XObject <<"),it.publish("putXobjectDict"),tt(">>")}(),tt(">>"),tt("endobj"),it.publish("postPutResources")},mt=function(t,e,n){H.hasOwnProperty(e)||(H[e]={}),H[e][n]=t},yt=function(t,e,n,r,i){i=i||!1;var o="F"+(Object.keys(rt).length+1).toString(10),a={id:o,postScriptName:t,fontName:e,fontStyle:n,encoding:r,isStandardFont:i,metadata:{}};return it.publish("addFont",{font:a,instance:this}),void 0!==o&&(rt[o]=a,mt(o,e,n)),o},vt=l.__private__.pdfEscape=l.pdfEscape=function(t,e){return function(t,e){var n,r,i,o,a,s,l,h,u;if(i=(e=e||{}).sourceEncoding||"Unicode",a=e.outputEncoding,(e.autoencode||a)&&rt[$].metadata&&rt[$].metadata[i]&&rt[$].metadata[i].encoding&&(o=rt[$].metadata[i].encoding,!a&&rt[$].encoding&&(a=rt[$].encoding),!a&&o.codePages&&(a=o.codePages[0]),"string"==typeof a&&(a=o[a]),a)){for(l=!1,s=[],n=0,r=t.length;n<r;n++)(h=a[t.charCodeAt(n)])?s.push(String.fromCharCode(h)):s.push(t[n]),s[n].charCodeAt(0)>>8&&(l=!0);t=s.join("")}for(n=t.length;void 0===l&&0!==n;)t.charCodeAt(n-1)>>8&&(l=!0),n--;if(!l)return t;for(s=e.noBOM?[]:[254,255],n=0,r=t.length;n<r;n++){if((u=(h=t.charCodeAt(n))>>8)>>8)throw new Error("Character at position "+n+" of string '"+t+"' exceeds 16bits. Cannot be encoded into UCS-2 BE");s.push(u),s.push(h-(u<<8))}return String.fromCharCode.apply(void 0,s)}(t,e).replace(/\\/g,"\\\\").replace(/\(/g,"\\(").replace(/\)/g,"\\)")},wt=l.__private__.beginPage=function(t,e){var n,r="string"==typeof e&&e.toLowerCase();if("string"==typeof t&&(n=f(t.toLowerCase()))&&(t=n[0],e=n[1]),Array.isArray(t)&&(e=t[1],t=t[0]),(isNaN(t)||isNaN(e))&&(t=i[0],e=i[1]),r){switch(r.substr(0,1)){case"l":t<e&&(r="s");break;case"p":e<t&&(r="s")}"s"===r&&(n=t,t=e,e=n)}(14400<t||14400<e)&&(console.warn("A page in a PDF can not be wider or taller than 14400 userUnit. jsPDF limits the width/height to 14400"),t=Math.min(14400,t),e=Math.min(14400,e)),i=[t,e],k=!0,I[++W]=[],V[W]={objId:0,contentsObjId:0,userUnit:Number(a),artBox:null,bleedBox:null,cropBox:null,trimBox:null,mediaBox:{bottomLeftX:0,bottomLeftY:0,topRightX:Number(t),topRightY:Number(e)}},xt(W)},bt=function(){wt.apply(this,arguments),Dt(Rt),tt(Jt),0!==te&&tt(te+" J"),0!==ne&&tt(ne+" j"),it.publish("addPage",{pageNumber:W})},xt=function(t){0<t&&t<=W&&(x=t)},Nt=l.__private__.getNumberOfPages=l.getNumberOfPages=function(){return I.length-1},Lt=function(t,e,n){var r,i=void 0;return n=n||{},t=void 0!==t?t:rt[$].fontName,e=void 0!==e?e:rt[$].fontStyle,r=t.toLowerCase(),void 0!==H[r]&&void 0!==H[r][e]?i=H[r][e]:void 0!==H[t]&&void 0!==H[t][e]?i=H[t][e]:!1===n.disableWarning&&console.warn("Unable to look up font label for font '"+t+"', '"+e+"'. Refer to getFontList() for available fonts."),i||n.noFallback||null==(i=H.times[e])&&(i=H.times.normal),i},At=l.__private__.putInfo=function(){for(var t in J(),tt("<<"),tt("/Producer (jsPDF "+ae.version+")"),D)D.hasOwnProperty(t)&&D[t]&&tt("/"+t.substr(0,1).toUpperCase()+t.substr(1)+" ("+vt(D[t])+")");tt("/CreationDate ("+p+")"),tt(">>"),tt("endobj")},St=l.__private__.putCatalog=function(t){var e=(t=t||{}).rootDictionaryObjId||st;switch(J(),tt("<<"),tt("/Type /Catalog"),tt("/Pages "+e+" 0 R"),L||(L="fullwidth"),L){case"fullwidth":tt("/OpenAction [3 0 R /FitH null]");break;case"fullheight":tt("/OpenAction [3 0 R /FitV null]");break;case"fullpage":tt("/OpenAction [3 0 R /Fit]");break;case"original":tt("/OpenAction [3 0 R /XYZ null null 1]");break;default:var n=""+L;"%"===n.substr(n.length-1)&&(L=parseInt(L)/100),"number"==typeof L&&tt("/OpenAction [3 0 R /XYZ null null "+Z(L)+"]")}switch(S||(S="continuous"),S){case"continuous":tt("/PageLayout /OneColumn");break;case"single":tt("/PageLayout /SinglePage");break;case"two":case"twoleft":tt("/PageLayout /TwoColumnLeft");break;case"tworight":tt("/PageLayout /TwoColumnRight")}A&&tt("/PageMode /"+A),it.publish("putCatalog"),tt(">>"),tt("endobj")},_t=l.__private__.putTrailer=function(){tt("trailer"),tt("<<"),tt("/Size "+(U+1)),tt("/Root "+U+" 0 R"),tt("/Info "+(U-1)+" 0 R"),tt("/ID [ <"+d+"> <"+d+"> ]"),tt(">>")},Ft=l.__private__.putHeader=function(){tt("%PDF-"+h),tt("%ºß¬à")},Pt=l.__private__.putXRef=function(){var t=1,e="0000000000";for(tt("xref"),tt("0 "+(U+1)),tt("0000000000 65535 f "),t=1;t<=U;t++){"function"==typeof z[t]?tt((e+z[t]()).slice(-10)+" 00000 n "):void 0!==z[t]?tt((e+z[t]).slice(-10)+" 00000 n "):tt("0000000000 00000 n ")}},kt=l.__private__.buildDocument=function(){k=!1,B=U=0,C=[],z=[],G=[],st=X(),lt=X(),it.publish("buildDocument"),Ft(),dt(),function(){it.publish("putAdditionalObjects");for(var t=0;t<G.length;t++){var e=G[t];ot(e.objId,!0),tt(e.content),tt("endobj")}it.publish("postPutAdditionalObjects")}(),gt(),At(),St();var t=B;return Pt(),_t(),tt("startxref"),tt(""+t),tt("%%EOF"),k=!0,C.join("\n")},It=l.__private__.getBlob=function(t){return new Blob([E(t)],{type:"application/pdf"})},Ct=l.output=l.__private__.output=((F=function(t,e){e=e||{};var n=kt();switch("string"==typeof e?e={filename:e}:e.filename=e.filename||"generated.pdf",t){case void 0:return n;case"save":l.save(e.filename);break;case"arraybuffer":return E(n);case"blob":return It(n);case"bloburi":case"bloburl":if(void 0!==ie.URL&&"function"==typeof ie.URL.createObjectURL)return ie.URL&&ie.URL.createObjectURL(It(n))||void 0;console.warn("bloburl is not supported by your system, because URL.createObjectURL is not supported by your browser.");break;case"datauristring":case"dataurlstring":return"data:application/pdf;filename="+e.filename+";base64,"+btoa(n);case"dataurlnewwindow":var r='<html><style>html, body { padding: 0; margin: 0; } iframe { width: 100%; height: 100%; border: 0;}  </style><body><iframe src="'+this.output("datauristring")+'"></iframe></body></html>',i=ie.open();if(null!==i&&i.document.write(r),i||"undefined"==typeof safari)return i;case"datauri":case"dataurl":return ie.document.location.href="data:application/pdf;filename="+e.filename+";base64,"+btoa(n);default:return null}}).foo=function(){try{return F.apply(this,arguments)}catch(t){var e=t.stack||"";~e.indexOf(" at ")&&(e=e.split(" at ")[1]);var n="Error in function "+e.split("\n")[0].split("<")[0]+": "+t.message;if(!ie.console)throw new Error(n);ie.console.error(n,t),ie.alert&&alert(n)}},(F.foo.bar=F).foo),Bt=function(t){return!0===Array.isArray(Y)&&-1<Y.indexOf(t)};switch(e){case"pt":_=1;break;case"mm":_=72/25.4;break;case"cm":_=72/2.54;break;case"in":_=72;break;case"px":_=1==Bt("px_scaling")?.75:96/72;break;case"pc":case"em":_=12;break;case"ex":_=6;break;default:throw new Error("Invalid unit: "+e)}w(),m();var jt=l.__private__.getPageInfo=function(t){if(isNaN(t)||t%1!=0)throw new Error("Invalid argument passed to jsPDF.getPageInfo");return{objId:V[t].objId,pageNumber:t,pageContext:V[t]}},Et=l.__private__.getPageInfoByObjId=function(t){for(var e in V)if(V[e].objId===t)break;if(isNaN(t)||t%1!=0)throw new Error("Invalid argument passed to jsPDF.getPageInfoByObjId");return jt(e)},Mt=l.__private__.getCurrentPageInfo=function(){return{objId:V[x].objId,pageNumber:x,pageContext:V[x]}};l.addPage=function(){return bt.apply(this,arguments),this},l.setPage=function(){return xt.apply(this,arguments),this},l.insertPage=function(t){return this.addPage(),this.movePage(x,t),this},l.movePage=function(t,e){if(e<t){for(var n=I[t],r=V[t],i=t;e<i;i--)I[i]=I[i-1],V[i]=V[i-1];I[e]=n,V[e]=r,this.setPage(e)}else if(t<e){for(n=I[t],r=V[t],i=t;i<e;i++)I[i]=I[i+1],V[i]=V[i+1];I[e]=n,V[e]=r,this.setPage(e)}return this},l.deletePage=function(){return function(t){0<t&&t<=W&&(I.splice(t,1),--W<x&&(x=W),this.setPage(x))}.apply(this,arguments),this};l.__private__.text=l.text=function(t,e,n,i){var r;"number"!=typeof t||"number"!=typeof e||"string"!=typeof n&&!Array.isArray(n)||(r=n,n=e,e=t,t=r);var o=arguments[3],a=arguments[4],s=arguments[5];if("object"===se(o)&&null!==o||("string"==typeof a&&(s=a,a=null),"string"==typeof o&&(s=o,o=null),"number"==typeof o&&(a=o,o=null),i={flags:o,angle:a,align:s}),(o=o||{}).noBOM=o.noBOM||!0,o.autoencode=o.autoencode||!0,isNaN(e)||isNaN(n)||null==t)throw new Error("Invalid arguments passed to jsPDF.text");if(0===t.length)return c;var l,h="",u="number"==typeof i.lineHeightFactor?i.lineHeightFactor:Tt,c=i.scope||this;function f(t){for(var e,n=t.concat(),r=[],i=n.length;i--;)"string"==typeof(e=n.shift())?r.push(e):Array.isArray(t)&&1===e.length?r.push(e[0]):r.push([e[0],e[1],e[2]]);return r}function p(t,e){var n;if("string"==typeof t)n=e(t)[0];else if(Array.isArray(t)){for(var r,i,o=t.concat(),a=[],s=o.length;s--;)"string"==typeof(r=o.shift())?a.push(e(r)[0]):Array.isArray(r)&&"string"===r[0]&&(i=e(r[0],r[1],r[2]),a.push([i[0],i[1],i[2]]));n=a}return n}var d=!1,g=!0;if("string"==typeof t)d=!0;else if(Array.isArray(t)){for(var m,y=t.concat(),v=[],w=y.length;w--;)("string"!=typeof(m=y.shift())||Array.isArray(m)&&"string"!=typeof m[0])&&(g=!1);d=g}if(!1===d)throw new Error('Type of text must be string or Array. "'+t+'" is not recognized.');var b=rt[$].encoding;"WinAnsiEncoding"!==b&&"StandardEncoding"!==b||(t=p(t,function(t,e,n){return[(r=t,r=r.split("\t").join(Array(i.TabLen||9).join(" ")),vt(r,o)),e,n];var r})),"string"==typeof t&&(t=t.match(/[\r?\n]/)?t.split(/\r\n|\r|\n/g):[t]);var x=et/c.internal.scaleFactor,N=x*(Tt-1);switch(i.baseline){case"bottom":n-=N;break;case"top":n+=x-N;break;case"hanging":n+=x-2*N;break;case"middle":n+=x/2-N}0<(O=i.maxWidth||0)&&("string"==typeof t?t=c.splitTextToSize(t,O):"[object Array]"===Object.prototype.toString.call(t)&&(t=c.splitTextToSize(t.join(" "),O)));var L={text:t,x:e,y:n,options:i,mutex:{pdfEscape:vt,activeFontKey:$,fonts:rt,activeFontSize:et}};it.publish("preProcessText",L),t=L.text;a=(i=L.options).angle;var A=c.internal.scaleFactor,S=[];if(a){a*=Math.PI/180;var _=Math.cos(a),F=Math.sin(a);S=[Z(_),Z(F),Z(-1*F),Z(_)]}void 0!==(M=i.charSpace)&&(h+=Q(M*A)+" Tc\n");i.lang;var P=-1,k=void 0!==i.renderingMode?i.renderingMode:i.stroke,I=c.internal.getCurrentPageInfo().pageContext;switch(k){case 0:case!1:case"fill":P=0;break;case 1:case!0:case"stroke":P=1;break;case 2:case"fillThenStroke":P=2;break;case 3:case"invisible":P=3;break;case 4:case"fillAndAddForClipping":P=4;break;case 5:case"strokeAndAddPathForClipping":P=5;break;case 6:case"fillThenStrokeAndAddToPathForClipping":P=6;break;case 7:case"addToPathForClipping":P=7}var C=void 0!==I.usedRenderingMode?I.usedRenderingMode:-1;-1!==P?h+=P+" Tr\n":-1!==C&&(h+="0 Tr\n"),-1!==P&&(I.usedRenderingMode=P);s=i.align||"left";var B=et*u,j=c.internal.pageSize.getWidth(),E=(A=c.internal.scaleFactor,rt[$]),M=i.charSpace||Qt,O=i.maxWidth||0,q=(o={},[]);if("[object Array]"===Object.prototype.toString.call(t)){var T,R;v=f(t);"left"!==s&&(R=v.map(function(t){return c.getStringUnitWidth(t,{font:E,charSpace:M,fontSize:et})*et/A}));var D,U=Math.max.apply(Math,R),z=0;if("right"===s){e-=R[0],t=[];var H=0;for(w=v.length;H<w;H++)U-R[H],T=0===H?(D=Wt(e),Vt(n)):(D=(z-R[H])*A,-B),t.push([v[H],D,T]),z=R[H]}else if("center"===s){e-=R[0]/2,t=[];for(H=0,w=v.length;H<w;H++)(U-R[H])/2,T=0===H?(D=Wt(e),Vt(n)):(D=(z-R[H])/2*A,-B),t.push([v[H],D,T]),z=R[H]}else if("left"===s){t=[];for(H=0,w=v.length;H<w;H++)T=0===H?Vt(n):-B,D=0===H?Wt(e):0,t.push(v[H])}else{if("justify"!==s)throw new Error('Unrecognized alignment option, use "left", "center", "right" or "justify".');t=[];for(O=0!==O?O:j,H=0,w=v.length;H<w;H++)T=0===H?Vt(n):-B,D=0===H?Wt(e):0,H<w-1&&q.push(((O-R[H])/(v[H].split(" ").length-1)*A).toFixed(2)),t.push([v[H],D,T])}}!0===("boolean"==typeof i.R2L?i.R2L:nt)&&(t=p(t,function(t,e,n){return[t.split("").reverse().join(""),e,n]}));L={text:t,x:e,y:n,options:i,mutex:{pdfEscape:vt,activeFontKey:$,fonts:rt,activeFontSize:et}};it.publish("postProcessText",L),t=L.text,l=L.mutex.isHex;v=f(t);t=[];var W,V,G,Y=0,J=(w=v.length,"");for(H=0;H<w;H++)J="",Array.isArray(v[H])?(W=parseFloat(v[H][1]),V=parseFloat(v[H][2]),G=(l?"<":"(")+v[H][0]+(l?">":")"),Y=1):(W=Wt(e),V=Vt(n),G=(l?"<":"(")+v[H]+(l?">":")")),void 0!==q&&void 0!==q[H]&&(J=q[H]+" Tw\n"),0!==S.length&&0===H?t.push(J+S.join(" ")+" "+W.toFixed(2)+" "+V.toFixed(2)+" Tm\n"+G):1===Y||0===Y&&0===H?t.push(J+W.toFixed(2)+" "+V.toFixed(2)+" Td\n"+G):t.push(J+G);t=0===Y?t.join(" Tj\nT* "):t.join(" Tj\n"),t+=" Tj\n";var X="BT\n/"+$+" "+et+" Tf\n"+(et*u).toFixed(2)+" TL\n"+Kt+"\n";return X+=h,X+=t,tt(X+="ET"),K[$]=!0,c},l.__private__.lstext=l.lstext=function(t,e,n,r){return console.warn("jsPDF.lstext is deprecated"),this.text(t,e,n,{charSpace:r})},l.__private__.clip=l.clip=function(t){tt("evenodd"===t?"W*":"W"),tt("n")},l.__private__.clip_fixed=l.clip_fixed=function(t){console.log("clip_fixed is deprecated"),l.clip(t)};var Ot=l.__private__.isValidStyle=function(t){var e=!1;return-1!==[void 0,null,"S","F","DF","FD","f","f*","B","B*"].indexOf(t)&&(e=!0),e},qt=l.__private__.getStyle=function(t){var e="S";return"F"===t?e="f":"FD"===t||"DF"===t?e="B":"f"!==t&&"f*"!==t&&"B"!==t&&"B*"!==t||(e=t),e};l.__private__.line=l.line=function(t,e,n,r){if(isNaN(t)||isNaN(e)||isNaN(n)||isNaN(r))throw new Error("Invalid arguments passed to jsPDF.line");return this.lines([[n-t,r-e]],t,e)},l.__private__.lines=l.lines=function(t,e,n,r,i,o){var a,s,l,h,u,c,f,p,d,g,m,y;if("number"==typeof t&&(y=n,n=e,e=t,t=y),r=r||[1,1],o=o||!1,isNaN(e)||isNaN(n)||!Array.isArray(t)||!Array.isArray(r)||!Ot(i)||"boolean"!=typeof o)throw new Error("Invalid arguments passed to jsPDF.lines");for(tt(Q(Wt(e))+" "+Q(Vt(n))+" m "),a=r[0],s=r[1],h=t.length,g=e,m=n,l=0;l<h;l++)2===(u=t[l]).length?(g=u[0]*a+g,m=u[1]*s+m,tt(Q(Wt(g))+" "+Q(Vt(m))+" l")):(c=u[0]*a+g,f=u[1]*s+m,p=u[2]*a+g,d=u[3]*s+m,g=u[4]*a+g,m=u[5]*s+m,tt(Q(Wt(c))+" "+Q(Vt(f))+" "+Q(Wt(p))+" "+Q(Vt(d))+" "+Q(Wt(g))+" "+Q(Vt(m))+" c"));return o&&tt(" h"),null!==i&&tt(qt(i)),this},l.__private__.rect=l.rect=function(t,e,n,r,i){if(isNaN(t)||isNaN(e)||isNaN(n)||isNaN(r)||!Ot(i))throw new Error("Invalid arguments passed to jsPDF.rect");return tt([Z(Wt(t)),Z(Vt(e)),Z(n*_),Z(-r*_),"re"].join(" ")),null!==i&&tt(qt(i)),this},l.__private__.triangle=l.triangle=function(t,e,n,r,i,o,a){if(isNaN(t)||isNaN(e)||isNaN(n)||isNaN(r)||isNaN(i)||isNaN(o)||!Ot(a))throw new Error("Invalid arguments passed to jsPDF.triangle");return this.lines([[n-t,r-e],[i-n,o-r],[t-i,e-o]],t,e,[1,1],a,!0),this},l.__private__.roundedRect=l.roundedRect=function(t,e,n,r,i,o,a){if(isNaN(t)||isNaN(e)||isNaN(n)||isNaN(r)||isNaN(i)||isNaN(o)||!Ot(a))throw new Error("Invalid arguments passed to jsPDF.roundedRect");var s=4/3*(Math.SQRT2-1);return this.lines([[n-2*i,0],[i*s,0,i,o-o*s,i,o],[0,r-2*o],[0,o*s,-i*s,o,-i,o],[2*i-n,0],[-i*s,0,-i,-o*s,-i,-o],[0,2*o-r],[0,-o*s,i*s,-o,i,-o]],t+i,e,[1,1],a),this},l.__private__.ellipse=l.ellipse=function(t,e,n,r,i){if(isNaN(t)||isNaN(e)||isNaN(n)||isNaN(r)||!Ot(i))throw new Error("Invalid arguments passed to jsPDF.ellipse");var o=4/3*(Math.SQRT2-1)*n,a=4/3*(Math.SQRT2-1)*r;return tt([Z(Wt(t+n)),Z(Vt(e)),"m",Z(Wt(t+n)),Z(Vt(e-a)),Z(Wt(t+o)),Z(Vt(e-r)),Z(Wt(t)),Z(Vt(e-r)),"c"].join(" ")),tt([Z(Wt(t-o)),Z(Vt(e-r)),Z(Wt(t-n)),Z(Vt(e-a)),Z(Wt(t-n)),Z(Vt(e)),"c"].join(" ")),tt([Z(Wt(t-n)),Z(Vt(e+a)),Z(Wt(t-o)),Z(Vt(e+r)),Z(Wt(t)),Z(Vt(e+r)),"c"].join(" ")),tt([Z(Wt(t+o)),Z(Vt(e+r)),Z(Wt(t+n)),Z(Vt(e+a)),Z(Wt(t+n)),Z(Vt(e)),"c"].join(" ")),null!==i&&tt(qt(i)),this},l.__private__.circle=l.circle=function(t,e,n,r){if(isNaN(t)||isNaN(e)||isNaN(n)||!Ot(r))throw new Error("Invalid arguments passed to jsPDF.circle");return this.ellipse(t,e,n,n,r)};l.setFont=function(t,e){return $=Lt(t,e,{disableWarning:!1}),this},l.setFontStyle=l.setFontType=function(t){return $=Lt(void 0,t),this};l.__private__.getFontList=l.getFontList=function(){var t,e,n,r={};for(t in H)if(H.hasOwnProperty(t))for(e in r[t]=n=[],H[t])H[t].hasOwnProperty(e)&&n.push(e);return r};l.addFont=function(t,e,n,r){yt.call(this,t,e,n,r=r||"Identity-H")};var Tt,Rt=r.lineWidth||.200025,Dt=l.__private__.setLineWidth=l.setLineWidth=function(t){return tt((t*_).toFixed(2)+" w"),this},Ut=(l.__private__.setLineDash=ae.API.setLineDash=function(t,e){if(t=t||[],e=e||0,isNaN(e)||!Array.isArray(t))throw new Error("Invalid arguments passed to jsPDF.setLineDash");return t=t.map(function(t){return(t*_).toFixed(3)}).join(" "),e=parseFloat((e*_).toFixed(3)),tt("["+t+"] "+e+" d"),this},l.__private__.getLineHeight=l.getLineHeight=function(){return et*Tt}),zt=(Ut=l.__private__.getLineHeight=l.getLineHeight=function(){return et*Tt},l.__private__.setLineHeightFactor=l.setLineHeightFactor=function(t){return"number"==typeof(t=t||1.15)&&(Tt=t),this}),Ht=l.__private__.getLineHeightFactor=l.getLineHeightFactor=function(){return Tt};zt(r.lineHeight);var Wt=l.__private__.getHorizontalCoordinate=function(t){return t*_},Vt=l.__private__.getVerticalCoordinate=function(t){return V[x].mediaBox.topRightY-V[x].mediaBox.bottomLeftY-t*_},Gt=l.__private__.getHorizontalCoordinateString=function(t){return Z(t*_)},Yt=l.__private__.getVerticalCoordinateString=function(t){return Z(V[x].mediaBox.topRightY-V[x].mediaBox.bottomLeftY-t*_)},Jt=r.strokeColor||"0 G",Xt=(l.__private__.getStrokeColor=l.getDrawColor=function(){return ht(Jt)},l.__private__.setStrokeColor=l.setDrawColor=function(t,e,n,r){return Jt=ut({ch1:t,ch2:e,ch3:n,ch4:r,pdfColorType:"draw",precision:2}),tt(Jt),this},r.fillColor||"0 g"),Kt=(l.__private__.getFillColor=l.getFillColor=function(){return ht(Xt)},l.__private__.setFillColor=l.setFillColor=function(t,e,n,r){return Xt=ut({ch1:t,ch2:e,ch3:n,ch4:r,pdfColorType:"fill",precision:2}),tt(Xt),this},r.textColor||"0 g"),Zt=l.__private__.getTextColor=l.getTextColor=function(){return ht(Kt)},Qt=(l.__private__.setTextColor=l.setTextColor=function(t,e,n,r){return Kt=ut({ch1:t,ch2:e,ch3:n,ch4:r,pdfColorType:"text",precision:3}),this},r.charSpace||0),$t=l.__private__.getCharSpace=l.getCharSpace=function(){return Qt},te=(l.__private__.setCharSpace=l.setCharSpace=function(t){if(isNaN(t))throw new Error("Invalid argument passed to jsPDF.setCharSpace");return Qt=t,this},0);l.CapJoinStyles={0:0,butt:0,but:0,miter:0,1:1,round:1,rounded:1,circle:1,2:2,projecting:2,project:2,square:2,bevel:2};l.__private__.setLineCap=l.setLineCap=function(t){var e=l.CapJoinStyles[t];if(void 0===e)throw new Error("Line cap style of '"+t+"' is not recognized. See or extend .CapJoinStyles property for valid styles");return tt((te=e)+" J"),this};var ee,ne=0;l.__private__.setLineJoin=l.setLineJoin=function(t){var e=l.CapJoinStyles[t];if(void 0===e)throw new Error("Line join style of '"+t+"' is not recognized. See or extend .CapJoinStyles property for valid styles");return tt((ne=e)+" j"),this},l.__private__.setMiterLimit=l.setMiterLimit=function(t){if(t=t||0,isNaN(t))throw new Error("Invalid argument passed to jsPDF.setMiterLimit");return ee=parseFloat(Z(t*_)),tt(ee+" M"),this};for(var re in l.save=function(r,t){if(r=r||"generated.pdf",(t=t||{}).returnPromise=t.returnPromise||!1,!1!==t.returnPromise)return new Promise(function(t,e){try{var n=le(It(kt()),r);"function"==typeof le.unload&&ie.setTimeout&&setTimeout(le.unload,911),t(n)}catch(t){e(t.message)}});le(It(kt()),r),"function"==typeof le.unload&&ie.setTimeout&&setTimeout(le.unload,911)},ae.API)ae.API.hasOwnProperty(re)&&("events"===re&&ae.API.events.length?function(t,e){var n,r,i;for(i=e.length-1;-1!==i;i--)n=e[i][0],r=e[i][1],t.subscribe.apply(t,[n].concat("function"==typeof r?[r]:r))}(it,ae.API.events):l[re]=ae.API[re]);return l.internal={pdfEscape:vt,getStyle:qt,getFont:function(){return rt[Lt.apply(l,arguments)]},getFontSize:O,getCharSpace:$t,getTextColor:Zt,getLineHeight:Ut,getLineHeightFactor:Ht,write:j,getHorizontalCoordinate:Wt,getVerticalCoordinate:Vt,getCoordinateString:Gt,getVerticalCoordinateString:Yt,collections:{},newObject:J,newAdditionalObject:at,newObjectDeferred:X,newObjectDeferredBegin:ot,getFilters:ct,putStream:ft,events:it,scaleFactor:_,pageSize:{getWidth:function(){return(V[x].mediaBox.topRightX-V[x].mediaBox.bottomLeftX)/_},setWidth:function(t){V[x].mediaBox.topRightX=t*_+V[x].mediaBox.bottomLeftX},getHeight:function(){return(V[x].mediaBox.topRightY-V[x].mediaBox.bottomLeftY)/_},setHeight:function(t){V[x].mediaBox.topRightY=t*_+V[x].mediaBox.bottomLeftY}},output:Ct,getNumberOfPages:Nt,pages:I,out:tt,f2:Z,f3:Q,getPageInfo:jt,getPageInfoByObjId:Et,getCurrentPageInfo:Mt,getPDFVersion:u,hasHotfix:Bt},Object.defineProperty(l.internal.pageSize,"width",{get:function(){return(V[x].mediaBox.topRightX-V[x].mediaBox.bottomLeftX)/_},set:function(t){V[x].mediaBox.topRightX=t*_+V[x].mediaBox.bottomLeftX},enumerable:!0,configurable:!0}),Object.defineProperty(l.internal.pageSize,"height",{get:function(){return(V[x].mediaBox.topRightY-V[x].mediaBox.bottomLeftY)/_},set:function(t){V[x].mediaBox.topRightY=t*_+V[x].mediaBox.bottomLeftY},enumerable:!0,configurable:!0}),function(t){for(var e=0,n=M.length;e<n;e++){var r=yt(t[e][0],t[e][1],t[e][2],M[e][3],!0);K[r]=!0;var i=t[e][0].split("-");mt(r,i[0],i[1]||"")}it.publish("addFonts",{fonts:rt,dictionary:H})}(M),$="F1",bt(i,t),it.publish("initialized"),l}return ae.API={events:[]},ae.version="1.5.3","function"==typeof define&&define.amd?define("jsPDF",function(){return ae}):"undefined"!=typeof module&&module.exports?(module.exports=ae,module.exports.jsPDF=ae):ie.jsPDF=ae,ae}("undefined"!=typeof self&&self||"undefined"!=typeof window&&window||"undefined"!=typeof global&&global||Function('return typeof this === "object" && this.content')()||Function("return this")());
/**
   * @license
   * Copyright (c) 2016 Alexander Weidt,
   * https://github.com/BiggA94
   * 
   * Licensed under the MIT License. http://opensource.org/licenses/mit-license
   */
(function(t,e){var A,n=1,S=function(t){return t.replace(/\\/g,"\\\\").replace(/\(/g,"\\(").replace(/\)/g,"\\)")},y=function(t){return t.replace(/\\\\/g,"\\").replace(/\\\(/g,"(").replace(/\\\)/g,")")},_=function(t){if(isNaN(t))throw new Error("Invalid argument passed to jsPDF.f2");return t.toFixed(2)},s=function(t){if(isNaN(t))throw new Error("Invalid argument passed to jsPDF.f2");return t.toFixed(5)};t.__acroform__={};var r=function(t,e){t.prototype=Object.create(e.prototype),t.prototype.constructor=t},v=function(t){return t*n},w=function(t){return t/n},l=function(t){var e=new j,n=Y.internal.getHeight(t)||0,r=Y.internal.getWidth(t)||0;return e.BBox=[0,0,Number(_(r)),Number(_(n))],e},i=t.__acroform__.setBit=function(t,e){if(t=t||0,e=e||0,isNaN(t)||isNaN(e))throw new Error("Invalid arguments passed to jsPDF.API.__acroform__.setBit");return t|=1<<e},o=t.__acroform__.clearBit=function(t,e){if(t=t||0,e=e||0,isNaN(t)||isNaN(e))throw new Error("Invalid arguments passed to jsPDF.API.__acroform__.clearBit");return t&=~(1<<e)},a=t.__acroform__.getBit=function(t,e){if(isNaN(t)||isNaN(e))throw new Error("Invalid arguments passed to jsPDF.API.__acroform__.getBit");return 0==(t&1<<e)?0:1},b=t.__acroform__.getBitForPdf=function(t,e){if(isNaN(t)||isNaN(e))throw new Error("Invalid arguments passed to jsPDF.API.__acroform__.getBitForPdf");return a(t,e-1)},x=t.__acroform__.setBitForPdf=function(t,e){if(isNaN(t)||isNaN(e))throw new Error("Invalid arguments passed to jsPDF.API.__acroform__.setBitForPdf");return i(t,e-1)},N=t.__acroform__.clearBitForPdf=function(t,e,n){if(isNaN(t)||isNaN(e))throw new Error("Invalid arguments passed to jsPDF.API.__acroform__.clearBitForPdf");return o(t,e-1)},c=t.__acroform__.calculateCoordinates=function(t){var e=this.internal.getHorizontalCoordinate,n=this.internal.getVerticalCoordinate,r=t[0],i=t[1],o=t[2],a=t[3],s={};return s.lowerLeft_X=e(r)||0,s.lowerLeft_Y=n(i+a)||0,s.upperRight_X=e(r+o)||0,s.upperRight_Y=n(i)||0,[Number(_(s.lowerLeft_X)),Number(_(s.lowerLeft_Y)),Number(_(s.upperRight_X)),Number(_(s.upperRight_Y))]},f=function(t){if(t.appearanceStreamContent)return t.appearanceStreamContent;if(t.V||t.DV){var e=[],n=t.V||t.DV,r=h(t,n),i=A.internal.getFont(t.fontName,t.fontStyle).id;e.push("/Tx BMC"),e.push("q"),e.push("BT"),e.push(A.__private__.encodeColorString(t.color)),e.push("/"+i+" "+_(r.fontSize)+" Tf"),e.push("1 0 0 1 0 0 Tm"),e.push(r.text),e.push("ET"),e.push("Q"),e.push("EMC");var o=new l(t);return o.stream=e.join("\n"),o}},h=function(i,t){var e=i.maxFontSize||12,n=(i.fontName,{text:"",fontSize:""}),o=(t=")"==(t="("==t.substr(0,1)?t.substr(1):t).substr(t.length-1)?t.substr(0,t.length-1):t).split(" "),r=(A.__private__.encodeColorString(i.color),e),a=Y.internal.getHeight(i)||0;a=a<0?-a:a;var s=Y.internal.getWidth(i)||0;s=s<0?-s:s;var l=function(t,e,n){if(t+1<o.length){var r=e+" "+o[t+1];return F(r,i,n).width<=s-4}return!1};r++;t:for(;;){t="";var h=F("3",i,--r).height,u=i.multiline?a-r:(a-h)/2,c=-2,f=u+=2,p=0,d=0,g=0;if(r<=0){t="(...) Tj\n",t+="% Width of Text: "+F(t,i,r=12).width+", FieldWidth:"+s+"\n";break}g=F(o[0]+" ",i,r).width;var m="",y=0;for(var v in o)if(o.hasOwnProperty(v)){m=" "==(m+=o[v]+" ").substr(m.length-1)?m.substr(0,m.length-1):m;var w=parseInt(v);g=F(m+" ",i,r).width;var b=l(w,m,r),x=v>=o.length-1;if(b&&!x){m+=" ";continue}if(b||x){if(x)d=w;else if(i.multiline&&a<(h+2)*(y+2)+2)continue t}else{if(!i.multiline)continue t;if(a<(h+2)*(y+2)+2)continue t;d=w}for(var N="",L=p;L<=d;L++)N+=o[L]+" ";switch(N=" "==N.substr(N.length-1)?N.substr(0,N.length-1):N,g=F(N,i,r).width,i.textAlign){case"right":c=s-g-2;break;case"center":c=(s-g)/2;break;case"left":default:c=2}t+=_(c)+" "+_(f)+" Td\n",t+="("+S(N)+") Tj\n",t+=-_(c)+" 0 Td\n",f=-(r+2),g=0,p=d+1,y++,m=""}else;break}return n.text=t,n.fontSize=r,n},F=function(t,e,n){var r=A.internal.getFont(e.fontName,e.fontStyle),i=A.getStringUnitWidth(t,{font:r,fontSize:parseFloat(n),charSpace:0})*parseFloat(n);return{height:A.getStringUnitWidth("3",{font:r,fontSize:parseFloat(n),charSpace:0})*parseFloat(n)*1.5,width:i}},u={fields:[],xForms:[],acroFormDictionaryRoot:null,printedOut:!1,internal:null,isInitialized:!1},p=function(){A.internal.acroformPlugin.acroFormDictionaryRoot.objId=void 0;var t=A.internal.acroformPlugin.acroFormDictionaryRoot.Fields;for(var e in t)if(t.hasOwnProperty(e)){var n=t[e];n.objId=void 0,n.hasAnnotation&&d.call(A,n)}},d=function(t){var e={type:"reference",object:t};void 0===A.internal.getPageInfo(t.page).pageContext.annotations.find(function(t){return t.type===e.type&&t.object===e.object})&&A.internal.getPageInfo(t.page).pageContext.annotations.push(e)},g=function(){if(void 0===A.internal.acroformPlugin.acroFormDictionaryRoot)throw new Error("putCatalogCallback: Root missing.");A.internal.write("/AcroForm "+A.internal.acroformPlugin.acroFormDictionaryRoot.objId+" 0 R")},m=function(){A.internal.events.unsubscribe(A.internal.acroformPlugin.acroFormDictionaryRoot._eventID),delete A.internal.acroformPlugin.acroFormDictionaryRoot._eventID,A.internal.acroformPlugin.printedOut=!0},L=function(t){var e=!t;t||(A.internal.newObjectDeferredBegin(A.internal.acroformPlugin.acroFormDictionaryRoot.objId,!0),A.internal.acroformPlugin.acroFormDictionaryRoot.putStream());t=t||A.internal.acroformPlugin.acroFormDictionaryRoot.Kids;for(var n in t)if(t.hasOwnProperty(n)){var r=t[n],i=[],o=r.Rect;if(r.Rect&&(r.Rect=c.call(this,r.Rect)),A.internal.newObjectDeferredBegin(r.objId,!0),r.DA=Y.createDefaultAppearanceStream(r),"object"===se(r)&&"function"==typeof r.getKeyValueListForStream&&(i=r.getKeyValueListForStream()),r.Rect=o,r.hasAppearanceStream&&!r.appearanceStreamContent){var a=f.call(this,r);i.push({key:"AP",value:"<</N "+a+">>"}),A.internal.acroformPlugin.xForms.push(a)}if(r.appearanceStreamContent){var s="";for(var l in r.appearanceStreamContent)if(r.appearanceStreamContent.hasOwnProperty(l)){var h=r.appearanceStreamContent[l];if(s+="/"+l+" ",s+="<<",1<=Object.keys(h).length||Array.isArray(h))for(var n in h){var u;if(h.hasOwnProperty(n))"function"==typeof(u=h[n])&&(u=u.call(this,r)),s+="/"+n+" "+u+" ",0<=A.internal.acroformPlugin.xForms.indexOf(u)||A.internal.acroformPlugin.xForms.push(u)}else"function"==typeof(u=h)&&(u=u.call(this,r)),s+="/"+n+" "+u,0<=A.internal.acroformPlugin.xForms.indexOf(u)||A.internal.acroformPlugin.xForms.push(u);s+=">>"}i.push({key:"AP",value:"<<\n"+s+">>"})}A.internal.putStream({additionalKeyValues:i}),A.internal.out("endobj")}e&&P.call(this,A.internal.acroformPlugin.xForms)},P=function(t){for(var e in t)if(t.hasOwnProperty(e)){var n=e,r=t[e];A.internal.newObjectDeferredBegin(r&&r.objId,!0),"object"===se(r)&&"function"==typeof r.putStream&&r.putStream(),delete t[n]}},k=function(){if(void 0!==this.internal&&(void 0===this.internal.acroformPlugin||!1===this.internal.acroformPlugin.isInitialized)){if(A=this,M.FieldNum=0,this.internal.acroformPlugin=JSON.parse(JSON.stringify(u)),this.internal.acroformPlugin.acroFormDictionaryRoot)throw new Error("Exception while creating AcroformDictionary");n=A.internal.scaleFactor,A.internal.acroformPlugin.acroFormDictionaryRoot=new E,A.internal.acroformPlugin.acroFormDictionaryRoot._eventID=A.internal.events.subscribe("postPutResources",m),A.internal.events.subscribe("buildDocument",p),A.internal.events.subscribe("putCatalog",g),A.internal.events.subscribe("postPutPages",L),A.internal.acroformPlugin.isInitialized=!0}},I=t.__acroform__.arrayToPdfArray=function(t){if(Array.isArray(t)){for(var e="[",n=0;n<t.length;n++)switch(0!==n&&(e+=" "),se(t[n])){case"boolean":case"number":case"object":e+=t[n].toString();break;case"string":"/"!==t[n].substr(0,1)?e+="("+S(t[n].toString())+")":e+=t[n].toString()}return e+="]"}throw new Error("Invalid argument passed to jsPDF.__acroform__.arrayToPdfArray")};var C=function(t){return(t=t||"").toString(),t="("+S(t)+")"},B=function(){var e;Object.defineProperty(this,"objId",{configurable:!0,get:function(){if(e||(e=A.internal.newObjectDeferred()),!e)throw new Error("AcroFormPDFObject: Couldn't create Object ID");return e},set:function(t){e=t}})};B.prototype.toString=function(){return this.objId+" 0 R"},B.prototype.putStream=function(){var t=this.getKeyValueListForStream();A.internal.putStream({data:this.stream,additionalKeyValues:t}),A.internal.out("endobj")},B.prototype.getKeyValueListForStream=function(){return function(t){var e=[],n=Object.getOwnPropertyNames(t).filter(function(t){return"content"!=t&&"appearanceStreamContent"!=t&&"_"!=t.substring(0,1)});for(var r in n)if(!1===Object.getOwnPropertyDescriptor(t,n[r]).configurable){var i=n[r],o=t[i];o&&(Array.isArray(o)?e.push({key:i,value:I(o)}):o instanceof B?e.push({key:i,value:o.objId+" 0 R"}):"function"!=typeof o&&e.push({key:i,value:o}))}return e}(this)};var j=function(){B.call(this),Object.defineProperty(this,"Type",{value:"/XObject",configurable:!1,writeable:!0}),Object.defineProperty(this,"Subtype",{value:"/Form",configurable:!1,writeable:!0}),Object.defineProperty(this,"FormType",{value:1,configurable:!1,writeable:!0});var e,n=[];Object.defineProperty(this,"BBox",{configurable:!1,writeable:!0,get:function(){return n},set:function(t){n=t}}),Object.defineProperty(this,"Resources",{value:"2 0 R",configurable:!1,writeable:!0}),Object.defineProperty(this,"stream",{enumerable:!1,configurable:!0,set:function(t){e=t.trim()},get:function(){return e||null}})};r(j,B);var E=function(){B.call(this);var e,t=[];Object.defineProperty(this,"Kids",{enumerable:!1,configurable:!0,get:function(){return 0<t.length?t:void 0}}),Object.defineProperty(this,"Fields",{enumerable:!1,configurable:!1,get:function(){return t}}),Object.defineProperty(this,"DA",{enumerable:!1,configurable:!1,get:function(){if(e)return"("+e+")"},set:function(t){e=t}})};r(E,B);var M=function t(){B.call(this);var e=4;Object.defineProperty(this,"F",{enumerable:!1,configurable:!1,get:function(){return e},set:function(t){if(isNaN(t))throw new Error('Invalid value "'+t+'" for attribute F supplied.');e=t}}),Object.defineProperty(this,"showWhenPrinted",{enumerable:!0,configurable:!0,get:function(){return Boolean(b(e,3))},set:function(t){!0===Boolean(t)?this.F=x(e,3):this.F=N(e,3)}});var n=0;Object.defineProperty(this,"Ff",{enumerable:!1,configurable:!1,get:function(){return n},set:function(t){if(isNaN(t))throw new Error('Invalid value "'+t+'" for attribute Ff supplied.');n=t}});var r=[];Object.defineProperty(this,"Rect",{enumerable:!1,configurable:!1,get:function(){if(0!==r.length)return r},set:function(t){r=void 0!==t?t:[]}}),Object.defineProperty(this,"x",{enumerable:!0,configurable:!0,get:function(){return!r||isNaN(r[0])?0:w(r[0])},set:function(t){r[0]=v(t)}}),Object.defineProperty(this,"y",{enumerable:!0,configurable:!0,get:function(){return!r||isNaN(r[1])?0:w(r[1])},set:function(t){r[1]=v(t)}}),Object.defineProperty(this,"width",{enumerable:!0,configurable:!0,get:function(){return!r||isNaN(r[2])?0:w(r[2])},set:function(t){r[2]=v(t)}}),Object.defineProperty(this,"height",{enumerable:!0,configurable:!0,get:function(){return!r||isNaN(r[3])?0:w(r[3])},set:function(t){r[3]=v(t)}});var i="";Object.defineProperty(this,"FT",{enumerable:!0,configurable:!1,get:function(){return i},set:function(t){switch(t){case"/Btn":case"/Tx":case"/Ch":case"/Sig":i=t;break;default:throw new Error('Invalid value "'+t+'" for attribute FT supplied.')}}});var o=null;Object.defineProperty(this,"T",{enumerable:!0,configurable:!1,get:function(){if(!o||o.length<1){if(this instanceof H)return;o="FieldObject"+t.FieldNum++}return"("+S(o)+")"},set:function(t){o=t.toString()}}),Object.defineProperty(this,"fieldName",{configurable:!0,enumerable:!0,get:function(){return o},set:function(t){o=t}});var a="helvetica";Object.defineProperty(this,"fontName",{enumerable:!0,configurable:!0,get:function(){return a},set:function(t){a=t}});var s="normal";Object.defineProperty(this,"fontStyle",{enumerable:!0,configurable:!0,get:function(){return s},set:function(t){s=t}});var l=0;Object.defineProperty(this,"fontSize",{enumerable:!0,configurable:!0,get:function(){return w(l)},set:function(t){l=v(t)}});var h=50;Object.defineProperty(this,"maxFontSize",{enumerable:!0,configurable:!0,get:function(){return w(h)},set:function(t){h=v(t)}});var u="black";Object.defineProperty(this,"color",{enumerable:!0,configurable:!0,get:function(){return u},set:function(t){u=t}});var c="/F1 0 Tf 0 g";Object.defineProperty(this,"DA",{enumerable:!0,configurable:!1,get:function(){if(!(!c||this instanceof H||this instanceof V))return C(c)},set:function(t){t=t.toString(),c=t}});var f=null;Object.defineProperty(this,"DV",{enumerable:!1,configurable:!1,get:function(){if(f)return this instanceof D==!1?C(f):f},set:function(t){t=t.toString(),f=this instanceof D==!1?"("===t.substr(0,1)?y(t.substr(1,t.length-2)):y(t):t}}),Object.defineProperty(this,"defaultValue",{enumerable:!0,configurable:!0,get:function(){return this instanceof D==!0?y(f.substr(1,f.length-1)):f},set:function(t){t=t.toString(),f=this instanceof D==!0?"/"+t:t}});var p=null;Object.defineProperty(this,"V",{enumerable:!1,configurable:!1,get:function(){if(p)return this instanceof D==!1?C(p):p},set:function(t){t=t.toString(),p=this instanceof D==!1?"("===t.substr(0,1)?y(t.substr(1,t.length-2)):y(t):t}}),Object.defineProperty(this,"value",{enumerable:!0,configurable:!0,get:function(){return this instanceof D==!0?y(p.substr(1,p.length-1)):p},set:function(t){t=t.toString(),p=this instanceof D==!0?"/"+t:t}}),Object.defineProperty(this,"hasAnnotation",{enumerable:!0,configurable:!0,get:function(){return this.Rect}}),Object.defineProperty(this,"Type",{enumerable:!0,configurable:!1,get:function(){return this.hasAnnotation?"/Annot":null}}),Object.defineProperty(this,"Subtype",{enumerable:!0,configurable:!1,get:function(){return this.hasAnnotation?"/Widget":null}});var d,g=!1;Object.defineProperty(this,"hasAppearanceStream",{enumerable:!0,configurable:!0,writeable:!0,get:function(){return g},set:function(t){t=Boolean(t),g=t}}),Object.defineProperty(this,"page",{enumerable:!0,configurable:!0,writeable:!0,get:function(){if(d)return d},set:function(t){d=t}}),Object.defineProperty(this,"readOnly",{enumerable:!0,configurable:!0,get:function(){return Boolean(b(this.Ff,1))},set:function(t){!0===Boolean(t)?this.Ff=x(this.Ff,1):this.Ff=N(this.Ff,1)}}),Object.defineProperty(this,"required",{enumerable:!0,configurable:!0,get:function(){return Boolean(b(this.Ff,2))},set:function(t){!0===Boolean(t)?this.Ff=x(this.Ff,2):this.Ff=N(this.Ff,2)}}),Object.defineProperty(this,"noExport",{enumerable:!0,configurable:!0,get:function(){return Boolean(b(this.Ff,3))},set:function(t){!0===Boolean(t)?this.Ff=x(this.Ff,3):this.Ff=N(this.Ff,3)}});var m=null;Object.defineProperty(this,"Q",{enumerable:!0,configurable:!1,get:function(){if(null!==m)return m},set:function(t){if(-1===[0,1,2].indexOf(t))throw new Error('Invalid value "'+t+'" for attribute Q supplied.');m=t}}),Object.defineProperty(this,"textAlign",{get:function(){var t="left";switch(m){case 0:default:t="left";break;case 1:t="center";break;case 2:t="right"}return t},configurable:!0,enumerable:!0,set:function(t){switch(t){case"right":case 2:m=2;break;case"center":case 1:m=1;break;case"left":case 0:default:m=0}}})};r(M,B);var O=function(){M.call(this),this.FT="/Ch",this.V="()",this.fontName="zapfdingbats";var e=0;Object.defineProperty(this,"TI",{enumerable:!0,configurable:!1,get:function(){return e},set:function(t){e=t}}),Object.defineProperty(this,"topIndex",{enumerable:!0,configurable:!0,get:function(){return e},set:function(t){e=t}});var r=[];Object.defineProperty(this,"Opt",{enumerable:!0,configurable:!1,get:function(){return I(r)},set:function(t){var e,n;n=[],"string"==typeof(e=t)&&(n=function(t,e,n){n||(n=1);for(var r,i=[];r=e.exec(t);)i.push(r[n]);return i}(e,/\((.*?)\)/g)),r=n}}),this.getOptions=function(){return r},this.setOptions=function(t){r=t,this.sort&&r.sort()},this.addOption=function(t){t=(t=t||"").toString(),r.push(t),this.sort&&r.sort()},this.removeOption=function(t,e){for(e=e||!1,t=(t=t||"").toString();-1!==r.indexOf(t)&&(r.splice(r.indexOf(t),1),!1!==e););},Object.defineProperty(this,"combo",{enumerable:!0,configurable:!0,get:function(){return Boolean(b(this.Ff,18))},set:function(t){!0===Boolean(t)?this.Ff=x(this.Ff,18):this.Ff=N(this.Ff,18)}}),Object.defineProperty(this,"edit",{enumerable:!0,configurable:!0,get:function(){return Boolean(b(this.Ff,19))},set:function(t){!0===this.combo&&(!0===Boolean(t)?this.Ff=x(this.Ff,19):this.Ff=N(this.Ff,19))}}),Object.defineProperty(this,"sort",{enumerable:!0,configurable:!0,get:function(){return Boolean(b(this.Ff,20))},set:function(t){!0===Boolean(t)?(this.Ff=x(this.Ff,20),r.sort()):this.Ff=N(this.Ff,20)}}),Object.defineProperty(this,"multiSelect",{enumerable:!0,configurable:!0,get:function(){return Boolean(b(this.Ff,22))},set:function(t){!0===Boolean(t)?this.Ff=x(this.Ff,22):this.Ff=N(this.Ff,22)}}),Object.defineProperty(this,"doNotSpellCheck",{enumerable:!0,configurable:!0,get:function(){return Boolean(b(this.Ff,23))},set:function(t){!0===Boolean(t)?this.Ff=x(this.Ff,23):this.Ff=N(this.Ff,23)}}),Object.defineProperty(this,"commitOnSelChange",{enumerable:!0,configurable:!0,get:function(){return Boolean(b(this.Ff,27))},set:function(t){!0===Boolean(t)?this.Ff=x(this.Ff,27):this.Ff=N(this.Ff,27)}}),this.hasAppearanceStream=!1};r(O,M);var q=function(){O.call(this),this.fontName="helvetica",this.combo=!1};r(q,O);var T=function(){q.call(this),this.combo=!0};r(T,q);var R=function(){T.call(this),this.edit=!0};r(R,T);var D=function(){M.call(this),this.FT="/Btn",Object.defineProperty(this,"noToggleToOff",{enumerable:!0,configurable:!0,get:function(){return Boolean(b(this.Ff,15))},set:function(t){!0===Boolean(t)?this.Ff=x(this.Ff,15):this.Ff=N(this.Ff,15)}}),Object.defineProperty(this,"radio",{enumerable:!0,configurable:!0,get:function(){return Boolean(b(this.Ff,16))},set:function(t){!0===Boolean(t)?this.Ff=x(this.Ff,16):this.Ff=N(this.Ff,16)}}),Object.defineProperty(this,"pushButton",{enumerable:!0,configurable:!0,get:function(){return Boolean(b(this.Ff,17))},set:function(t){!0===Boolean(t)?this.Ff=x(this.Ff,17):this.Ff=N(this.Ff,17)}}),Object.defineProperty(this,"radioIsUnison",{enumerable:!0,configurable:!0,get:function(){return Boolean(b(this.Ff,26))},set:function(t){!0===Boolean(t)?this.Ff=x(this.Ff,26):this.Ff=N(this.Ff,26)}});var e,n={};Object.defineProperty(this,"MK",{enumerable:!1,configurable:!1,get:function(){if(0!==Object.keys(n).length){var t,e=[];for(t in e.push("<<"),n)e.push("/"+t+" ("+n[t]+")");return e.push(">>"),e.join("\n")}},set:function(t){"object"===se(t)&&(n=t)}}),Object.defineProperty(this,"caption",{enumerable:!0,configurable:!0,get:function(){return n.CA||""},set:function(t){"string"==typeof t&&(n.CA=t)}}),Object.defineProperty(this,"AS",{enumerable:!1,configurable:!1,get:function(){return e},set:function(t){e=t}}),Object.defineProperty(this,"appearanceState",{enumerable:!0,configurable:!0,get:function(){return e.substr(1,e.length-1)},set:function(t){e="/"+t}})};r(D,M);var U=function(){D.call(this),this.pushButton=!0};r(U,D);var z=function(){D.call(this),this.radio=!0,this.pushButton=!1;var e=[];Object.defineProperty(this,"Kids",{enumerable:!0,configurable:!1,get:function(){return e},set:function(t){e=void 0!==t?t:[]}})};r(z,D);var H=function(){var e,n;M.call(this),Object.defineProperty(this,"Parent",{enumerable:!1,configurable:!1,get:function(){return e},set:function(t){e=t}}),Object.defineProperty(this,"optionName",{enumerable:!1,configurable:!0,get:function(){return n},set:function(t){n=t}});var r,i={};Object.defineProperty(this,"MK",{enumerable:!1,configurable:!1,get:function(){var t,e=[];for(t in e.push("<<"),i)e.push("/"+t+" ("+i[t]+")");return e.push(">>"),e.join("\n")},set:function(t){"object"===se(t)&&(i=t)}}),Object.defineProperty(this,"caption",{enumerable:!0,configurable:!0,get:function(){return i.CA||""},set:function(t){"string"==typeof t&&(i.CA=t)}}),Object.defineProperty(this,"AS",{enumerable:!1,configurable:!1,get:function(){return r},set:function(t){r=t}}),Object.defineProperty(this,"appearanceState",{enumerable:!0,configurable:!0,get:function(){return r.substr(1,r.length-1)},set:function(t){r="/"+t}}),this.optionName=name,this.caption="l",this.appearanceState="Off",this._AppearanceType=Y.RadioButton.Circle,this.appearanceStreamContent=this._AppearanceType.createAppearanceStream(name)};r(H,M),z.prototype.setAppearance=function(t){if(!("createAppearanceStream"in t&&"getCA"in t))throw new Error("Couldn't assign Appearance to RadioButton. Appearance was Invalid!");for(var e in this.Kids)if(this.Kids.hasOwnProperty(e)){var n=this.Kids[e];n.appearanceStreamContent=t.createAppearanceStream(n.optionName),n.caption=t.getCA()}},z.prototype.createOption=function(t){this.Kids.length;var e=new H;return e.Parent=this,e.optionName=t,this.Kids.push(e),J.call(this,e),e};var W=function(){D.call(this),this.fontName="zapfdingbats",this.caption="3",this.appearanceState="On",this.value="On",this.textAlign="center",this.appearanceStreamContent=Y.CheckBox.createAppearanceStream()};r(W,D);var V=function(){M.call(this),this.FT="/Tx",Object.defineProperty(this,"multiline",{enumerable:!0,configurable:!0,get:function(){return Boolean(b(this.Ff,13))},set:function(t){!0===Boolean(t)?this.Ff=x(this.Ff,13):this.Ff=N(this.Ff,13)}}),Object.defineProperty(this,"fileSelect",{enumerable:!0,configurable:!0,get:function(){return Boolean(b(this.Ff,21))},set:function(t){!0===Boolean(t)?this.Ff=x(this.Ff,21):this.Ff=N(this.Ff,21)}}),Object.defineProperty(this,"doNotSpellCheck",{enumerable:!0,configurable:!0,get:function(){return Boolean(b(this.Ff,23))},set:function(t){!0===Boolean(t)?this.Ff=x(this.Ff,23):this.Ff=N(this.Ff,23)}}),Object.defineProperty(this,"doNotScroll",{enumerable:!0,configurable:!0,get:function(){return Boolean(b(this.Ff,24))},set:function(t){!0===Boolean(t)?this.Ff=x(this.Ff,24):this.Ff=N(this.Ff,24)}}),Object.defineProperty(this,"comb",{enumerable:!0,configurable:!0,get:function(){return Boolean(b(this.Ff,25))},set:function(t){!0===Boolean(t)?this.Ff=x(this.Ff,25):this.Ff=N(this.Ff,25)}}),Object.defineProperty(this,"richText",{enumerable:!0,configurable:!0,get:function(){return Boolean(b(this.Ff,26))},set:function(t){!0===Boolean(t)?this.Ff=x(this.Ff,26):this.Ff=N(this.Ff,26)}});var e=null;Object.defineProperty(this,"MaxLen",{enumerable:!0,configurable:!1,get:function(){return e},set:function(t){e=t}}),Object.defineProperty(this,"maxLength",{enumerable:!0,configurable:!0,get:function(){return e},set:function(t){Number.isInteger(t)&&(e=t)}}),Object.defineProperty(this,"hasAppearanceStream",{enumerable:!0,configurable:!0,get:function(){return this.V||this.DV}})};r(V,M);var G=function(){V.call(this),Object.defineProperty(this,"password",{enumerable:!0,configurable:!0,get:function(){return Boolean(b(this.Ff,14))},set:function(t){!0===Boolean(t)?this.Ff=x(this.Ff,14):this.Ff=N(this.Ff,14)}}),this.password=!0};r(G,V);var Y={CheckBox:{createAppearanceStream:function(){return{N:{On:Y.CheckBox.YesNormal},D:{On:Y.CheckBox.YesPushDown,Off:Y.CheckBox.OffPushDown}}},YesPushDown:function(t){var e=l(t),n=[],r=A.internal.getFont(t.fontName,t.fontStyle).id,i=A.__private__.encodeColorString(t.color),o=h(t,t.caption);return n.push("0.749023 g"),n.push("0 0 "+_(Y.internal.getWidth(t))+" "+_(Y.internal.getHeight(t))+" re"),n.push("f"),n.push("BMC"),n.push("q"),n.push("0 0 1 rg"),n.push("/"+r+" "+_(o.fontSize)+" Tf "+i),n.push("BT"),n.push(o.text),n.push("ET"),n.push("Q"),n.push("EMC"),e.stream=n.join("\n"),e},YesNormal:function(t){var e=l(t),n=A.internal.getFont(t.fontName,t.fontStyle).id,r=A.__private__.encodeColorString(t.color),i=[],o=Y.internal.getHeight(t),a=Y.internal.getWidth(t),s=h(t,t.caption);return i.push("1 g"),i.push("0 0 "+_(a)+" "+_(o)+" re"),i.push("f"),i.push("q"),i.push("0 0 1 rg"),i.push("0 0 "+_(a-1)+" "+_(o-1)+" re"),i.push("W"),i.push("n"),i.push("0 g"),i.push("BT"),i.push("/"+n+" "+_(s.fontSize)+" Tf "+r),i.push(s.text),i.push("ET"),i.push("Q"),e.stream=i.join("\n"),e},OffPushDown:function(t){var e=l(t),n=[];return n.push("0.749023 g"),n.push("0 0 "+_(Y.internal.getWidth(t))+" "+_(Y.internal.getHeight(t))+" re"),n.push("f"),e.stream=n.join("\n"),e}},RadioButton:{Circle:{createAppearanceStream:function(t){var e={D:{Off:Y.RadioButton.Circle.OffPushDown},N:{}};return e.N[t]=Y.RadioButton.Circle.YesNormal,e.D[t]=Y.RadioButton.Circle.YesPushDown,e},getCA:function(){return"l"},YesNormal:function(t){var e=l(t),n=[],r=Y.internal.getWidth(t)<=Y.internal.getHeight(t)?Y.internal.getWidth(t)/4:Y.internal.getHeight(t)/4;r=Number((.9*r).toFixed(5));var i=Y.internal.Bezier_C,o=Number((r*i).toFixed(5));return n.push("q"),n.push("1 0 0 1 "+s(Y.internal.getWidth(t)/2)+" "+s(Y.internal.getHeight(t)/2)+" cm"),n.push(r+" 0 m"),n.push(r+" "+o+" "+o+" "+r+" 0 "+r+" c"),n.push("-"+o+" "+r+" -"+r+" "+o+" -"+r+" 0 c"),n.push("-"+r+" -"+o+" -"+o+" -"+r+" 0 -"+r+" c"),n.push(o+" -"+r+" "+r+" -"+o+" "+r+" 0 c"),n.push("f"),n.push("Q"),e.stream=n.join("\n"),e},YesPushDown:function(t){var e=l(t),n=[],r=Y.internal.getWidth(t)<=Y.internal.getHeight(t)?Y.internal.getWidth(t)/4:Y.internal.getHeight(t)/4,i=(r=Number((.9*r).toFixed(5)),Number((2*r).toFixed(5))),o=Number((i*Y.internal.Bezier_C).toFixed(5)),a=Number((r*Y.internal.Bezier_C).toFixed(5));return n.push("0.749023 g"),n.push("q"),n.push("1 0 0 1 "+s(Y.internal.getWidth(t)/2)+" "+s(Y.internal.getHeight(t)/2)+" cm"),n.push(i+" 0 m"),n.push(i+" "+o+" "+o+" "+i+" 0 "+i+" c"),n.push("-"+o+" "+i+" -"+i+" "+o+" -"+i+" 0 c"),n.push("-"+i+" -"+o+" -"+o+" -"+i+" 0 -"+i+" c"),n.push(o+" -"+i+" "+i+" -"+o+" "+i+" 0 c"),n.push("f"),n.push("Q"),n.push("0 g"),n.push("q"),n.push("1 0 0 1 "+s(Y.internal.getWidth(t)/2)+" "+s(Y.internal.getHeight(t)/2)+" cm"),n.push(r+" 0 m"),n.push(r+" "+a+" "+a+" "+r+" 0 "+r+" c"),n.push("-"+a+" "+r+" -"+r+" "+a+" -"+r+" 0 c"),n.push("-"+r+" -"+a+" -"+a+" -"+r+" 0 -"+r+" c"),n.push(a+" -"+r+" "+r+" -"+a+" "+r+" 0 c"),n.push("f"),n.push("Q"),e.stream=n.join("\n"),e},OffPushDown:function(t){var e=l(t),n=[],r=Y.internal.getWidth(t)<=Y.internal.getHeight(t)?Y.internal.getWidth(t)/4:Y.internal.getHeight(t)/4,i=(r=Number((.9*r).toFixed(5)),Number((2*r).toFixed(5))),o=Number((i*Y.internal.Bezier_C).toFixed(5));return n.push("0.749023 g"),n.push("q"),n.push("1 0 0 1 "+s(Y.internal.getWidth(t)/2)+" "+s(Y.internal.getHeight(t)/2)+" cm"),n.push(i+" 0 m"),n.push(i+" "+o+" "+o+" "+i+" 0 "+i+" c"),n.push("-"+o+" "+i+" -"+i+" "+o+" -"+i+" 0 c"),n.push("-"+i+" -"+o+" -"+o+" -"+i+" 0 -"+i+" c"),n.push(o+" -"+i+" "+i+" -"+o+" "+i+" 0 c"),n.push("f"),n.push("Q"),e.stream=n.join("\n"),e}},Cross:{createAppearanceStream:function(t){var e={D:{Off:Y.RadioButton.Cross.OffPushDown},N:{}};return e.N[t]=Y.RadioButton.Cross.YesNormal,e.D[t]=Y.RadioButton.Cross.YesPushDown,e},getCA:function(){return"8"},YesNormal:function(t){var e=l(t),n=[],r=Y.internal.calculateCross(t);return n.push("q"),n.push("1 1 "+_(Y.internal.getWidth(t)-2)+" "+_(Y.internal.getHeight(t)-2)+" re"),n.push("W"),n.push("n"),n.push(_(r.x1.x)+" "+_(r.x1.y)+" m"),n.push(_(r.x2.x)+" "+_(r.x2.y)+" l"),n.push(_(r.x4.x)+" "+_(r.x4.y)+" m"),n.push(_(r.x3.x)+" "+_(r.x3.y)+" l"),n.push("s"),n.push("Q"),e.stream=n.join("\n"),e},YesPushDown:function(t){var e=l(t),n=Y.internal.calculateCross(t),r=[];return r.push("0.749023 g"),r.push("0 0 "+_(Y.internal.getWidth(t))+" "+_(Y.internal.getHeight(t))+" re"),r.push("f"),r.push("q"),r.push("1 1 "+_(Y.internal.getWidth(t)-2)+" "+_(Y.internal.getHeight(t)-2)+" re"),r.push("W"),r.push("n"),r.push(_(n.x1.x)+" "+_(n.x1.y)+" m"),r.push(_(n.x2.x)+" "+_(n.x2.y)+" l"),r.push(_(n.x4.x)+" "+_(n.x4.y)+" m"),r.push(_(n.x3.x)+" "+_(n.x3.y)+" l"),r.push("s"),r.push("Q"),e.stream=r.join("\n"),e},OffPushDown:function(t){var e=l(t),n=[];return n.push("0.749023 g"),n.push("0 0 "+_(Y.internal.getWidth(t))+" "+_(Y.internal.getHeight(t))+" re"),n.push("f"),e.stream=n.join("\n"),e}}},createDefaultAppearanceStream:function(t){var e=A.internal.getFont(t.fontName,t.fontStyle).id,n=A.__private__.encodeColorString(t.color);return"/"+e+" "+t.fontSize+" Tf "+n}};Y.internal={Bezier_C:.551915024494,calculateCross:function(t){var e=Y.internal.getWidth(t),n=Y.internal.getHeight(t),r=Math.min(e,n);return{x1:{x:(e-r)/2,y:(n-r)/2+r},x2:{x:(e-r)/2+r,y:(n-r)/2},x3:{x:(e-r)/2,y:(n-r)/2},x4:{x:(e-r)/2+r,y:(n-r)/2+r}}}},Y.internal.getWidth=function(t){var e=0;return"object"===se(t)&&(e=v(t.Rect[2])),e},Y.internal.getHeight=function(t){var e=0;return"object"===se(t)&&(e=v(t.Rect[3])),e};var J=t.addField=function(t){if(k.call(this),!(t instanceof M))throw new Error("Invalid argument passed to jsPDF.addField.");return function(t){A.internal.acroformPlugin.printedOut&&(A.internal.acroformPlugin.printedOut=!1,A.internal.acroformPlugin.acroFormDictionaryRoot=null),A.internal.acroformPlugin.acroFormDictionaryRoot||k.call(A),A.internal.acroformPlugin.acroFormDictionaryRoot.Fields.push(t)}.call(this,t),t.page=A.internal.getCurrentPageInfo().pageNumber,this};t.addButton=function(t){if(t instanceof D==!1)throw new Error("Invalid argument passed to jsPDF.addButton.");return J.call(this,t)},t.addTextField=function(t){if(t instanceof V==!1)throw new Error("Invalid argument passed to jsPDF.addTextField.");return J.call(this,t)},t.addChoiceField=function(t){if(t instanceof O==!1)throw new Error("Invalid argument passed to jsPDF.addChoiceField.");return J.call(this,t)};"object"==se(e)&&void 0===e.ChoiceField&&void 0===e.ListBox&&void 0===e.ComboBox&&void 0===e.EditBox&&void 0===e.Button&&void 0===e.PushButton&&void 0===e.RadioButton&&void 0===e.CheckBox&&void 0===e.TextField&&void 0===e.PasswordField?(e.ChoiceField=O,e.ListBox=q,e.ComboBox=T,e.EditBox=R,e.Button=D,e.PushButton=U,e.RadioButton=z,e.CheckBox=W,e.TextField=V,e.PasswordField=G,e.AcroForm={Appearance:Y}):console.warn("AcroForm-Classes are not populated into global-namespace, because the class-Names exist already."),t.AcroFormChoiceField=O,t.AcroFormListBox=q,t.AcroFormComboBox=T,t.AcroFormEditBox=R,t.AcroFormButton=D,t.AcroFormPushButton=U,t.AcroFormRadioButton=z,t.AcroFormCheckBox=W,t.AcroFormTextField=V,t.AcroFormPasswordField=G,t.AcroFormAppearance=Y,t.AcroForm={ChoiceField:O,ListBox:q,ComboBox:T,EditBox:R,Button:D,PushButton:U,RadioButton:z,CheckBox:W,TextField:V,PasswordField:G,Appearance:Y}})((window.tmp=lt).API,"undefined"!=typeof window&&window||"undefined"!=typeof global&&global),
/** @license
   * jsPDF addImage plugin
   * Copyright (c) 2012 Jason Siefken, https://github.com/siefkenj/
   *               2013 Chris Dowling, https://github.com/gingerchris
   *               2013 Trinh Ho, https://github.com/ineedfat
   *               2013 Edwin Alejandro Perez, https://github.com/eaparango
   *               2013 Norah Smith, https://github.com/burnburnrocket
   *               2014 Diego Casorran, https://github.com/diegocr
   *               2014 James Robb, https://github.com/jamesbrobb
   *
   * 
   */
function(x){var N="addImage_",l={PNG:[[137,80,78,71]],TIFF:[[77,77,0,42],[73,73,42,0]],JPEG:[[255,216,255,224,void 0,void 0,74,70,73,70,0],[255,216,255,225,void 0,void 0,69,120,105,102,0,0]],JPEG2000:[[0,0,0,12,106,80,32,32]],GIF87a:[[71,73,70,56,55,97]],GIF89a:[[71,73,70,56,57,97]],BMP:[[66,77],[66,65],[67,73],[67,80],[73,67],[80,84]]},h=x.getImageFileTypeByImageData=function(t,e){var n,r;e=e||"UNKNOWN";var i,o,a,s="UNKNOWN";for(a in x.isArrayBufferView(t)&&(t=x.arrayBufferToBinaryString(t)),l)for(i=l[a],n=0;n<i.length;n+=1){for(o=!0,r=0;r<i[n].length;r+=1)if(void 0!==i[n][r]&&i[n][r]!==t.charCodeAt(r)){o=!1;break}if(!0===o){s=a;break}}return"UNKNOWN"===s&&"UNKNOWN"!==e&&(console.warn('FileType of Image not recognized. Processing image as "'+e+'".'),s=e),s},n=function t(e){for(var n=this.internal.newObject(),r=this.internal.write,i=this.internal.putStream,o=(0,this.internal.getFilters)();-1!==o.indexOf("FlateEncode");)o.splice(o.indexOf("FlateEncode"),1);e.n=n;var a=[];if(a.push({key:"Type",value:"/XObject"}),a.push({key:"Subtype",value:"/Image"}),a.push({key:"Width",value:e.w}),a.push({key:"Height",value:e.h}),e.cs===this.color_spaces.INDEXED?a.push({key:"ColorSpace",value:"[/Indexed /DeviceRGB "+(e.pal.length/3-1)+" "+("smask"in e?n+2:n+1)+" 0 R]"}):(a.push({key:"ColorSpace",value:"/"+e.cs}),e.cs===this.color_spaces.DEVICE_CMYK&&a.push({key:"Decode",value:"[1 0 1 0 1 0 1 0]"})),a.push({key:"BitsPerComponent",value:e.bpc}),"dp"in e&&a.push({key:"DecodeParms",value:"<<"+e.dp+">>"}),"trns"in e&&e.trns.constructor==Array){for(var s="",l=0,h=e.trns.length;l<h;l++)s+=e.trns[l]+" "+e.trns[l]+" ";a.push({key:"Mask",value:"["+s+"]"})}"smask"in e&&a.push({key:"SMask",value:n+1+" 0 R"});var u=void 0!==e.f?["/"+e.f]:void 0;if(i({data:e.data,additionalKeyValues:a,alreadyAppliedFilters:u}),r("endobj"),"smask"in e){var c="/Predictor "+e.p+" /Colors 1 /BitsPerComponent "+e.bpc+" /Columns "+e.w,f={w:e.w,h:e.h,cs:"DeviceGray",bpc:e.bpc,dp:c,data:e.smask};"f"in e&&(f.f=e.f),t.call(this,f)}e.cs===this.color_spaces.INDEXED&&(this.internal.newObject(),i({data:this.arrayBufferToBinaryString(new Uint8Array(e.pal))}),r("endobj"))},L=function(){var t=this.internal.collections[N+"images"];for(var e in t)n.call(this,t[e])},A=function(){var t,e=this.internal.collections[N+"images"],n=this.internal.write;for(var r in e)n("/I"+(t=e[r]).i,t.n,"0","R")},S=function(t){return"function"==typeof x["process"+t.toUpperCase()]},_=function(t){return"object"===se(t)&&1===t.nodeType},F=function(t,e){if("IMG"===t.nodeName&&t.hasAttribute("src")){var n=""+t.getAttribute("src");if(0===n.indexOf("data:image/"))return unescape(n);var r=x.loadFile(n);if(void 0!==r)return btoa(r)}if("CANVAS"===t.nodeName){var i=t;return t.toDataURL("image/jpeg",1)}(i=document.createElement("canvas")).width=t.clientWidth||t.width,i.height=t.clientHeight||t.height;var o=i.getContext("2d");if(!o)throw"addImage requires canvas to be supported by browser.";return o.drawImage(t,0,0,i.width,i.height),i.toDataURL("png"==(""+e).toLowerCase()?"image/png":"image/jpeg")},P=function(t,e){var n;if(e)for(var r in e)if(t===e[r].alias){n=e[r];break}return n};x.color_spaces={DEVICE_RGB:"DeviceRGB",DEVICE_GRAY:"DeviceGray",DEVICE_CMYK:"DeviceCMYK",CAL_GREY:"CalGray",CAL_RGB:"CalRGB",LAB:"Lab",ICC_BASED:"ICCBased",INDEXED:"Indexed",PATTERN:"Pattern",SEPARATION:"Separation",DEVICE_N:"DeviceN"},x.decode={DCT_DECODE:"DCTDecode",FLATE_DECODE:"FlateDecode",LZW_DECODE:"LZWDecode",JPX_DECODE:"JPXDecode",JBIG2_DECODE:"JBIG2Decode",ASCII85_DECODE:"ASCII85Decode",ASCII_HEX_DECODE:"ASCIIHexDecode",RUN_LENGTH_DECODE:"RunLengthDecode",CCITT_FAX_DECODE:"CCITTFaxDecode"},x.image_compression={NONE:"NONE",FAST:"FAST",MEDIUM:"MEDIUM",SLOW:"SLOW"},x.sHashCode=function(t){var e,n=0;if(0===(t=t||"").length)return n;for(e=0;e<t.length;e++)n=(n<<5)-n+t.charCodeAt(e),n|=0;return n},x.isString=function(t){return"string"==typeof t},x.validateStringAsBase64=function(t){(t=t||"").toString().trim();var e=!0;return 0===t.length&&(e=!1),t.length%4!=0&&(e=!1),!1===/^[A-Za-z0-9+\/]+$/.test(t.substr(0,t.length-2))&&(e=!1),!1===/^[A-Za-z0-9\/][A-Za-z0-9+\/]|[A-Za-z0-9+\/]=|==$/.test(t.substr(-2))&&(e=!1),e},x.extractInfoFromBase64DataURI=function(t){return/^data:([\w]+?\/([\w]+?));\S*;*base64,(.+)$/g.exec(t)},x.extractImageFromDataUrl=function(t){var e=(t=t||"").split("base64,"),n=null;if(2===e.length){var r=/^data:(\w*\/\w*);*(charset=[\w=-]*)*;*$/.exec(e[0]);Array.isArray(r)&&(n={mimeType:r[1],charset:r[2],data:e[1]})}return n},x.supportsArrayBuffer=function(){return"undefined"!=typeof ArrayBuffer&&"undefined"!=typeof Uint8Array},x.isArrayBuffer=function(t){return!!this.supportsArrayBuffer()&&t instanceof ArrayBuffer},x.isArrayBufferView=function(t){return!!this.supportsArrayBuffer()&&("undefined"!=typeof Uint32Array&&(t instanceof Int8Array||t instanceof Uint8Array||"undefined"!=typeof Uint8ClampedArray&&t instanceof Uint8ClampedArray||t instanceof Int16Array||t instanceof Uint16Array||t instanceof Int32Array||t instanceof Uint32Array||t instanceof Float32Array||t instanceof Float64Array))},x.binaryStringToUint8Array=function(t){for(var e=t.length,n=new Uint8Array(e),r=0;r<e;r++)n[r]=t.charCodeAt(r);return n},x.arrayBufferToBinaryString=function(t){if("function"==typeof atob)return atob(this.arrayBufferToBase64(t))},x.arrayBufferToBase64=function(t){for(var e,n="",r="ABCDEFGHIJKLMNOPQRSTUVWXYZabcdefghijklmnopqrstuvwxyz0123456789+/",i=new Uint8Array(t),o=i.byteLength,a=o%3,s=o-a,l=0;l<s;l+=3)n+=r[(16515072&(e=i[l]<<16|i[l+1]<<8|i[l+2]))>>18]+r[(258048&e)>>12]+r[(4032&e)>>6]+r[63&e];return 1==a?n+=r[(252&(e=i[s]))>>2]+r[(3&e)<<4]+"==":2==a&&(n+=r[(64512&(e=i[s]<<8|i[s+1]))>>10]+r[(1008&e)>>4]+r[(15&e)<<2]+"="),n},x.createImageInfo=function(t,e,n,r,i,o,a,s,l,h,u,c,f){var p={alias:s,w:e,h:n,cs:r,bpc:i,i:a,data:t};return o&&(p.f=o),l&&(p.dp=l),h&&(p.trns=h),u&&(p.pal=u),c&&(p.smask=c),f&&(p.p=f),p},x.addImage=function(t,e,n,r,i,o,a,s,l){var h="";if("string"!=typeof e){var u=o;o=i,i=r,r=n,n=e,e=u}if("object"===se(t)&&!_(t)&&"imageData"in t){var c=t;t=c.imageData,e=c.format||e||"UNKNOWN",n=c.x||n||0,r=c.y||r||0,i=c.w||i,o=c.h||o,a=c.alias||a,s=c.compression||s,l=c.rotation||c.angle||l}var f=this.internal.getFilters();if(void 0===s&&-1!==f.indexOf("FlateEncode")&&(s="SLOW"),"string"==typeof t&&(t=unescape(t)),isNaN(n)||isNaN(r))throw console.error("jsPDF.addImage: Invalid coordinates",arguments),new Error("Invalid coordinates passed to jsPDF.addImage");var p,d,g,m,y,v,w,b=function(){var t=this.internal.collections[N+"images"];return t||(this.internal.collections[N+"images"]=t={},this.internal.events.subscribe("putResources",L),this.internal.events.subscribe("putXobjectDict",A)),t}.call(this);if(!((p=P(t,b))||(_(t)&&(t=F(t,e)),(null==(w=a)||0===w.length)&&(a="string"==typeof(v=t)?x.sHashCode(v):x.isArrayBufferView(v)?x.sHashCode(x.arrayBufferToBinaryString(v)):null),p=P(a,b)))){if(this.isString(t)&&(""!==(h=this.convertStringToImageData(t))?t=h:void 0!==(h=x.loadFile(t))&&(t=h)),e=this.getImageFileTypeByImageData(t,e),!S(e))throw new Error("addImage does not support files of type '"+e+"', please ensure that a plugin for '"+e+"' support is added.");if(this.supportsArrayBuffer()&&(t instanceof Uint8Array||(d=t,t=this.binaryStringToUint8Array(t))),!(p=this["process"+e.toUpperCase()](t,(y=0,(m=b)&&(y=Object.keys?Object.keys(m).length:function(t){var e=0;for(var n in t)t.hasOwnProperty(n)&&e++;return e}(m)),y),a,((g=s)&&"string"==typeof g&&(g=g.toUpperCase()),g in x.image_compression?g:x.image_compression.NONE),d)))throw new Error("An unknown error occurred whilst processing the image")}return function(t,e,n,r,i,o,a,s){var l=function(t,e,n){return t||e||(e=t=-96),t<0&&(t=-1*n.w*72/t/this.internal.scaleFactor),e<0&&(e=-1*n.h*72/e/this.internal.scaleFactor),0===t&&(t=e*n.w/n.h),0===e&&(e=t*n.h/n.w),[t,e]}.call(this,n,r,i),h=this.internal.getCoordinateString,u=this.internal.getVerticalCoordinateString;if(n=l[0],r=l[1],a[o]=i,s){s*=Math.PI/180;var c=Math.cos(s),f=Math.sin(s),p=function(t){return t.toFixed(4)},d=[p(c),p(f),p(-1*f),p(c),0,0,"cm"]}this.internal.write("q"),s?(this.internal.write([1,"0","0",1,h(t),u(e+r),"cm"].join(" ")),this.internal.write(d.join(" ")),this.internal.write([h(n),"0","0",h(r),"0","0","cm"].join(" "))):this.internal.write([h(n),"0","0",h(r),h(t),u(e+r),"cm"].join(" ")),this.internal.write("/I"+i.i+" Do"),this.internal.write("Q")}.call(this,n,r,i,o,p,p.i,b,l),this},x.convertStringToImageData=function(t){var e,n="";if(this.isString(t)){var r;e=null!==(r=this.extractImageFromDataUrl(t))?r.data:t;try{n=atob(e)}catch(t){throw x.validateStringAsBase64(e)?new Error("atob-Error in jsPDF.convertStringToImageData "+t.message):new Error("Supplied Data is not a valid base64-String jsPDF.convertStringToImageData ")}}return n};var u=function(t,e){return t.subarray(e,e+5)};x.processJPEG=function(t,e,n,r,i,o){var a,s=this.decode.DCT_DECODE;if(!this.isString(t)&&!this.isArrayBuffer(t)&&!this.isArrayBufferView(t))return null;if(this.isString(t)&&(a=function(t){var e;if("JPEG"!==h(t))throw new Error("getJpegSize requires a binary string jpeg file");for(var n=256*t.charCodeAt(4)+t.charCodeAt(5),r=4,i=t.length;r<i;){if(r+=n,255!==t.charCodeAt(r))throw new Error("getJpegSize could not find the size of the image");if(192===t.charCodeAt(r+1)||193===t.charCodeAt(r+1)||194===t.charCodeAt(r+1)||195===t.charCodeAt(r+1)||196===t.charCodeAt(r+1)||197===t.charCodeAt(r+1)||198===t.charCodeAt(r+1)||199===t.charCodeAt(r+1))return e=256*t.charCodeAt(r+5)+t.charCodeAt(r+6),[256*t.charCodeAt(r+7)+t.charCodeAt(r+8),e,t.charCodeAt(r+9)];r+=2,n=256*t.charCodeAt(r)+t.charCodeAt(r+1)}}(t)),this.isArrayBuffer(t)&&(t=new Uint8Array(t)),this.isArrayBufferView(t)&&(a=function(t){if(65496!=(t[0]<<8|t[1]))throw new Error("Supplied data is not a JPEG");for(var e,n=t.length,r=(t[4]<<8)+t[5],i=4;i<n;){if(r=((e=u(t,i+=r))[2]<<8)+e[3],(192===e[1]||194===e[1])&&255===e[0]&&7<r)return{width:((e=u(t,i+5))[2]<<8)+e[3],height:(e[0]<<8)+e[1],numcomponents:e[4]};i+=2}throw new Error("getJpegSizeFromBytes could not find the size of the image")}(t),t=i||this.arrayBufferToBinaryString(t)),void 0===o)switch(a.numcomponents){case 1:o=this.color_spaces.DEVICE_GRAY;break;case 4:o=this.color_spaces.DEVICE_CMYK;break;default:case 3:o=this.color_spaces.DEVICE_RGB}return this.createImageInfo(t,a.width,a.height,o,8,s,e,n)},x.processJPG=function(){return this.processJPEG.apply(this,arguments)},x.getImageProperties=function(t){var e,n,r="";if(_(t)&&(t=F(t)),this.isString(t)&&(""!==(r=this.convertStringToImageData(t))?t=r:void 0!==(r=x.loadFile(t))&&(t=r)),n=this.getImageFileTypeByImageData(t),!S(n))throw new Error("addImage does not support files of type '"+n+"', please ensure that a plugin for '"+n+"' support is added.");if(this.supportsArrayBuffer()&&(t instanceof Uint8Array||(t=this.binaryStringToUint8Array(t))),!(e=this["process"+n.toUpperCase()](t)))throw new Error("An unknown error occurred whilst processing the image");return{fileType:n,width:e.w,height:e.h,colorSpace:e.cs,compressionMode:e.f,bitsPerComponent:e.bpc}}}(lt.API),
/**
   * @license
   * Copyright (c) 2014 Steven Spungin (TwelveTone LLC)  steven@twelvetone.tv
   *
   * Licensed under the MIT License.
   * http://opensource.org/licenses/mit-license
   */
t=lt.API,lt.API.events.push(["addPage",function(t){this.internal.getPageInfo(t.pageNumber).pageContext.annotations=[]}]),t.events.push(["putPage",function(t){for(var e=this.internal.getPageInfoByObjId(t.objId),n=t.pageContext.annotations,r=function(t){if(void 0!==t&&""!=t)return!0},i=!1,o=0;o<n.length&&!i;o++)switch((l=n[o]).type){case"link":if(r(l.options.url)||r(l.options.pageNumber)){i=!0;break}case"reference":case"text":case"freetext":i=!0}if(0!=i){this.internal.write("/Annots ["),this.internal.pageSize.height;var a=this.internal.getCoordinateString,s=this.internal.getVerticalCoordinateString;for(o=0;o<n.length;o++){var l;switch((l=n[o]).type){case"reference":this.internal.write(" "+l.object.objId+" 0 R ");break;case"text":var h=this.internal.newAdditionalObject(),u=this.internal.newAdditionalObject(),c=l.title||"Note";m="<</Type /Annot /Subtype /Text "+(p="/Rect ["+a(l.bounds.x)+" "+s(l.bounds.y+l.bounds.h)+" "+a(l.bounds.x+l.bounds.w)+" "+s(l.bounds.y)+"] ")+"/Contents ("+l.contents+")",m+=" /Popup "+u.objId+" 0 R",m+=" /P "+e.objId+" 0 R",m+=" /T ("+c+") >>",h.content=m;var f=h.objId+" 0 R";m="<</Type /Annot /Subtype /Popup "+(p="/Rect ["+a(l.bounds.x+30)+" "+s(l.bounds.y+l.bounds.h)+" "+a(l.bounds.x+l.bounds.w+30)+" "+s(l.bounds.y)+"] ")+" /Parent "+f,l.open&&(m+=" /Open true"),m+=" >>",u.content=m,this.internal.write(h.objId,"0 R",u.objId,"0 R");break;case"freetext":var p="/Rect ["+a(l.bounds.x)+" "+s(l.bounds.y)+" "+a(l.bounds.x+l.bounds.w)+" "+s(l.bounds.y+l.bounds.h)+"] ",d=l.color||"#000000";m="<</Type /Annot /Subtype /FreeText "+p+"/Contents ("+l.contents+")",m+=" /DS(font: Helvetica,sans-serif 12.0pt; text-align:left; color:#"+d+")",m+=" /Border [0 0 0]",m+=" >>",this.internal.write(m);break;case"link":if(l.options.name){var g=this.annotations._nameMap[l.options.name];l.options.pageNumber=g.page,l.options.top=g.y}else l.options.top||(l.options.top=0);p="/Rect ["+a(l.x)+" "+s(l.y)+" "+a(l.x+l.w)+" "+s(l.y+l.h)+"] ";var m="";if(l.options.url)m="<</Type /Annot /Subtype /Link "+p+"/Border [0 0 0] /A <</S /URI /URI ("+l.options.url+") >>";else if(l.options.pageNumber)switch(m="<</Type /Annot /Subtype /Link "+p+"/Border [0 0 0] /Dest ["+this.internal.getPageInfo(l.options.pageNumber).objId+" 0 R",l.options.magFactor=l.options.magFactor||"XYZ",l.options.magFactor){case"Fit":m+=" /Fit]";break;case"FitH":m+=" /FitH "+l.options.top+"]";break;case"FitV":l.options.left=l.options.left||0,m+=" /FitV "+l.options.left+"]";break;case"XYZ":default:var y=s(l.options.top);l.options.left=l.options.left||0,void 0===l.options.zoom&&(l.options.zoom=0),m+=" /XYZ "+l.options.left+" "+y+" "+l.options.zoom+"]"}""!=m&&(m+=" >>",this.internal.write(m))}}this.internal.write("]")}}]),t.createAnnotation=function(t){var e=this.internal.getCurrentPageInfo();switch(t.type){case"link":this.link(t.bounds.x,t.bounds.y,t.bounds.w,t.bounds.h,t);break;case"text":case"freetext":e.pageContext.annotations.push(t)}},t.link=function(t,e,n,r,i){this.internal.getCurrentPageInfo().pageContext.annotations.push({x:t,y:e,w:n,h:r,options:i,type:"link"})},t.textWithLink=function(t,e,n,r){var i=this.getTextWidth(t),o=this.internal.getLineHeight()/this.internal.scaleFactor;return this.text(t,e,n),n+=.2*o,this.link(e,n-o,i,o,r),i},t.getTextWidth=function(t){var e=this.internal.getFontSize();return this.getStringUnitWidth(t)*e/this.internal.scaleFactor},
/**
   * @license
   * Copyright (c) 2017 Aras Abbasi 
   *
   * Licensed under the MIT License.
   * http://opensource.org/licenses/mit-license
   */
function(t){var h={1569:[65152],1570:[65153,65154],1571:[65155,65156],1572:[65157,65158],1573:[65159,65160],1574:[65161,65162,65163,65164],1575:[65165,65166],1576:[65167,65168,65169,65170],1577:[65171,65172],1578:[65173,65174,65175,65176],1579:[65177,65178,65179,65180],1580:[65181,65182,65183,65184],1581:[65185,65186,65187,65188],1582:[65189,65190,65191,65192],1583:[65193,65194],1584:[65195,65196],1585:[65197,65198],1586:[65199,65200],1587:[65201,65202,65203,65204],1588:[65205,65206,65207,65208],1589:[65209,65210,65211,65212],1590:[65213,65214,65215,65216],1591:[65217,65218,65219,65220],1592:[65221,65222,65223,65224],1593:[65225,65226,65227,65228],1594:[65229,65230,65231,65232],1601:[65233,65234,65235,65236],1602:[65237,65238,65239,65240],1603:[65241,65242,65243,65244],1604:[65245,65246,65247,65248],1605:[65249,65250,65251,65252],1606:[65253,65254,65255,65256],1607:[65257,65258,65259,65260],1608:[65261,65262],1609:[65263,65264,64488,64489],1610:[65265,65266,65267,65268],1649:[64336,64337],1655:[64477],1657:[64358,64359,64360,64361],1658:[64350,64351,64352,64353],1659:[64338,64339,64340,64341],1662:[64342,64343,64344,64345],1663:[64354,64355,64356,64357],1664:[64346,64347,64348,64349],1667:[64374,64375,64376,64377],1668:[64370,64371,64372,64373],1670:[64378,64379,64380,64381],1671:[64382,64383,64384,64385],1672:[64392,64393],1676:[64388,64389],1677:[64386,64387],1678:[64390,64391],1681:[64396,64397],1688:[64394,64395],1700:[64362,64363,64364,64365],1702:[64366,64367,64368,64369],1705:[64398,64399,64400,64401],1709:[64467,64468,64469,64470],1711:[64402,64403,64404,64405],1713:[64410,64411,64412,64413],1715:[64406,64407,64408,64409],1722:[64414,64415],1723:[64416,64417,64418,64419],1726:[64426,64427,64428,64429],1728:[64420,64421],1729:[64422,64423,64424,64425],1733:[64480,64481],1734:[64473,64474],1735:[64471,64472],1736:[64475,64476],1737:[64482,64483],1739:[64478,64479],1740:[64508,64509,64510,64511],1744:[64484,64485,64486,64487],1746:[64430,64431],1747:[64432,64433]},a={65247:{65154:65269,65156:65271,65160:65273,65166:65275},65248:{65154:65270,65156:65272,65160:65274,65166:65276},65165:{65247:{65248:{65258:65010}}},1617:{1612:64606,1613:64607,1614:64608,1615:64609,1616:64610}},e={1612:64606,1613:64607,1614:64608,1615:64609,1616:64610},n=[1570,1571,1573,1575];t.__arabicParser__={};var r=t.__arabicParser__.isInArabicSubstitutionA=function(t){return void 0!==h[t.charCodeAt(0)]},u=t.__arabicParser__.isArabicLetter=function(t){return"string"==typeof t&&/^[\u0600-\u06FF\u0750-\u077F\u08A0-\u08FF\uFB50-\uFDFF\uFE70-\uFEFF]+$/.test(t)},i=t.__arabicParser__.isArabicEndLetter=function(t){return u(t)&&r(t)&&h[t.charCodeAt(0)].length<=2},o=t.__arabicParser__.isArabicAlfLetter=function(t){return u(t)&&0<=n.indexOf(t.charCodeAt(0))},s=(t.__arabicParser__.arabicLetterHasIsolatedForm=function(t){return u(t)&&r(t)&&1<=h[t.charCodeAt(0)].length},t.__arabicParser__.arabicLetterHasFinalForm=function(t){return u(t)&&r(t)&&2<=h[t.charCodeAt(0)].length}),l=(t.__arabicParser__.arabicLetterHasInitialForm=function(t){return u(t)&&r(t)&&3<=h[t.charCodeAt(0)].length},t.__arabicParser__.arabicLetterHasMedialForm=function(t){return u(t)&&r(t)&&4==h[t.charCodeAt(0)].length}),c=t.__arabicParser__.resolveLigatures=function(t){var e=0,n=a,r=0,i="",o=0;for(e=0;e<t.length;e+=1)void 0!==n[t.charCodeAt(e)]?(o++,"number"==typeof(n=n[t.charCodeAt(e)])&&(r=-1!==(r=f(t.charAt(e),t.charAt(e-o),t.charAt(e+1)))?r:0,i+=String.fromCharCode(n),n=a,o=0),e===t.length-1&&(n=a,i+=t.charAt(e-(o-1)),e-=o-1,o=0)):(n=a,i+=t.charAt(e-o),e-=o,o=0);return i},f=(t.__arabicParser__.isArabicDiacritic=function(t){return void 0!==t&&void 0!==e[t.charCodeAt(0)]},t.__arabicParser__.getCorrectForm=function(t,e,n){return u(t)?!1===r(t)?-1:!s(t)||!u(e)&&!u(n)||!u(n)&&i(e)||i(t)&&!u(e)||i(t)&&o(e)||i(t)&&i(e)?0:l(t)&&u(e)&&!i(e)&&u(n)&&s(n)?3:i(t)||!u(n)?1:2:-1}),p=t.__arabicParser__.processArabic=t.processArabic=function(t){var e=0,n=0,r=0,i="",o="",a="",s=(t=t||"").split("\\s+"),l=[];for(e=0;e<s.length;e+=1){for(l.push(""),n=0;n<s[e].length;n+=1)i=s[e][n],o=s[e][n-1],a=s[e][n+1],u(i)?(r=f(i,o,a),l[e]+=-1!==r?String.fromCharCode(h[i.charCodeAt(0)][r]):i):l[e]+=i;l[e]=c(l[e])}return l.join(" ")};t.events.push(["preProcessText",function(t){var e=t.text,n=(t.x,t.y,t.options||{}),r=(t.mutex,n.lang,[]);if("[object Array]"===Object.prototype.toString.call(e)){var i=0;for(r=[],i=0;i<e.length;i+=1)"[object Array]"===Object.prototype.toString.call(e[i])?r.push([p(e[i][0]),e[i][1],e[i][2]]):r.push([p(e[i])]);t.text=r}else t.text=p(e)}])}(lt.API),lt.API.autoPrint=function(t){var e;switch((t=t||{}).variant=t.variant||"non-conform",t.variant){case"javascript":this.addJS("print({});");break;case"non-conform":default:this.internal.events.subscribe("postPutResources",function(){e=this.internal.newObject(),this.internal.out("<<"),this.internal.out("/S /Named"),this.internal.out("/Type /Action"),this.internal.out("/N /Print"),this.internal.out(">>"),this.internal.out("endobj")}),this.internal.events.subscribe("putCatalog",function(){this.internal.out("/OpenAction "+e+" 0 R")})}return this},
/**
   * @license
   * Copyright (c) 2014 Steven Spungin (TwelveTone LLC)  steven@twelvetone.tv
   *
   * Licensed under the MIT License.
   * http://opensource.org/licenses/mit-license
   */
e=lt.API,(n=function(){var e=void 0;Object.defineProperty(this,"pdf",{get:function(){return e},set:function(t){e=t}});var n=150;Object.defineProperty(this,"width",{get:function(){return n},set:function(t){n=isNaN(t)||!1===Number.isInteger(t)||t<0?150:t,this.getContext("2d").pageWrapXEnabled&&(this.getContext("2d").pageWrapX=n+1)}});var r=300;Object.defineProperty(this,"height",{get:function(){return r},set:function(t){r=isNaN(t)||!1===Number.isInteger(t)||t<0?300:t,this.getContext("2d").pageWrapYEnabled&&(this.getContext("2d").pageWrapY=r+1)}});var i=[];Object.defineProperty(this,"childNodes",{get:function(){return i},set:function(t){i=t}});var o={};Object.defineProperty(this,"style",{get:function(){return o},set:function(t){o=t}}),Object.defineProperty(this,"parentNode",{get:function(){return!1}})}).prototype.getContext=function(t,e){var n;if("2d"!==(t=t||"2d"))return null;for(n in e)this.pdf.context2d.hasOwnProperty(n)&&(this.pdf.context2d[n]=e[n]);return(this.pdf.context2d._canvas=this).pdf.context2d},n.prototype.toDataURL=function(){throw new Error("toDataURL is not implemented.")},e.events.push(["initialized",function(){this.canvas=new n,this.canvas.pdf=this}]),
/** 
   * @license
   * ====================================================================
   * Copyright (c) 2013 Youssef Beddad, youssef.beddad@gmail.com
   *               2013 Eduardo Menezes de Morais, eduardo.morais@usp.br
   *               2013 Lee Driscoll, https://github.com/lsdriscoll
   *               2014 Juan Pablo Gaviria, https://github.com/juanpgaviria
   *               2014 James Hall, james@parall.ax
   *               2014 Diego Casorran, https://github.com/diegocr
   *
   * 
   * ====================================================================
   */
_=lt.API,F={x:void 0,y:void 0,w:void 0,h:void 0,ln:void 0},P=1,p=function(t,e,n,r,i){F={x:t,y:e,w:n,h:r,ln:i}},d=function(){return F},k={left:0,top:0,bottom:0},_.setHeaderFunction=function(t){l=t},_.getTextDimensions=function(t,e){var n=this.table_font_size||this.internal.getFontSize(),r=(this.internal.getFont().fontStyle,(e=e||{}).scaleFactor||this.internal.scaleFactor),i=0,o=0,a=0;if("string"==typeof t)0!=(i=this.getStringUnitWidth(t)*n)&&(o=1);else{if("[object Array]"!==Object.prototype.toString.call(t))throw new Error("getTextDimensions expects text-parameter to be of type String or an Array of Strings.");for(var s=0;s<t.length;s++)i<(a=this.getStringUnitWidth(t[s])*n)&&(i=a);0!==i&&(o=t.length)}return{w:i/=r,h:Math.max((o*n*this.getLineHeightFactor()-n*(this.getLineHeightFactor()-1))/r,0)}},_.cellAddPage=function(){var t=this.margins||k;this.addPage(),p(t.left,t.top,void 0,void 0),P+=1},_.cellInitialize=function(){F={x:void 0,y:void 0,w:void 0,h:void 0,ln:void 0},P=1},_.cell=function(t,e,n,r,i,o,a){var s=d(),l=!1;if(void 0!==s.ln)if(s.ln===o)t=s.x+s.w,e=s.y;else{var h=this.margins||k;s.y+s.h+r+13>=this.internal.pageSize.getHeight()-h.bottom&&(this.cellAddPage(),l=!0,this.printHeaders&&this.tableHeaderRow&&this.printHeaderRow(o,!0)),e=d().y+d().h,l&&(e=23)}if(void 0!==i[0])if(this.printingHeaderRow?this.rect(t,e,n,r,"FD"):this.rect(t,e,n,r),"right"===a){i instanceof Array||(i=[i]);for(var u=0;u<i.length;u++){var c=i[u],f=this.getStringUnitWidth(c)*this.internal.getFontSize()/this.internal.scaleFactor;this.text(c,t+n-f-3,e+this.internal.getLineHeight()*(u+1))}}else this.text(i,t+3,e+this.internal.getLineHeight());return p(t,e,n,r,o),this},_.arrayMax=function(t,e){var n,r,i,o=t[0];for(n=0,r=t.length;n<r;n+=1)i=t[n],e?-1===e(o,i)&&(o=i):o<i&&(o=i);return o},_.table=function(t,e,n,r,i){if(!n)throw"No data for PDF table";var o,a,s,l,h,u,c,f,p,d,g=[],m=[],y={},v={},w=[],b=[],x=!1,N=!0,L=12,A=k;if(A.width=this.internal.pageSize.getWidth(),i&&(!0===i.autoSize&&(x=!0),!1===i.printHeaders&&(N=!1),i.fontSize&&(L=i.fontSize),i.css&&void 0!==i.css["font-size"]&&(L=16*i.css["font-size"]),i.margins&&(A=i.margins)),this.lnMod=0,F={x:void 0,y:void 0,w:void 0,h:void 0,ln:void 0},P=1,this.printHeaders=N,this.margins=A,this.setFontSize(L),this.table_font_size=L,null==r)g=Object.keys(n[0]);else if(r[0]&&"string"!=typeof r[0])for(a=0,s=r.length;a<s;a+=1)o=r[a],g.push(o.name),m.push(o.prompt),v[o.name]=o.width*(19.049976/25.4);else g=r;if(x)for(d=function(t){return t[o]},a=0,s=g.length;a<s;a+=1){for(y[o=g[a]]=n.map(d),w.push(this.getTextDimensions(m[a]||o,{scaleFactor:1}).w),c=0,l=(u=y[o]).length;c<l;c+=1)h=u[c],w.push(this.getTextDimensions(h,{scaleFactor:1}).w);v[o]=_.arrayMax(w),w=[]}if(N){var S=this.calculateLineHeight(g,v,m.length?m:g);for(a=0,s=g.length;a<s;a+=1)o=g[a],b.push([t,e,v[o],S,String(m.length?m[a]:o)]);this.setTableHeaderRow(b),this.printHeaderRow(1,!1)}for(a=0,s=n.length;a<s;a+=1)for(f=n[a],S=this.calculateLineHeight(g,v,f),c=0,p=g.length;c<p;c+=1)o=g[c],this.cell(t,e,v[o],S,f[o],a+2,o.align);return this.lastCellPos=F,this.table_x=t,this.table_y=e,this},_.calculateLineHeight=function(t,e,n){for(var r,i=0,o=0;o<t.length;o++){n[r=t[o]]=this.splitTextToSize(String(n[r]),e[r]-3);var a=this.internal.getLineHeight()*n[r].length+3;i<a&&(i=a)}return i},_.setTableHeaderRow=function(t){this.tableHeaderRow=t},_.printHeaderRow=function(t,e){if(!this.tableHeaderRow)throw"Property tableHeaderRow does not exist.";var n,r,i,o;if(this.printingHeaderRow=!0,void 0!==l){var a=l(this,P);p(a[0],a[1],a[2],a[3],-1)}this.setFontStyle("bold");var s=[];for(i=0,o=this.tableHeaderRow.length;i<o;i+=1)this.setFillColor(200,200,200),n=this.tableHeaderRow[i],e&&(this.margins.top=13,n[1]=this.margins&&this.margins.top||0,s.push(n)),r=[].concat(n),this.cell.apply(this,r.concat(t));0<s.length&&this.setTableHeaderRow(s),this.setFontStyle("normal"),this.printingHeaderRow=!1},
/**
   * jsPDF Context2D PlugIn Copyright (c) 2014 Steven Spungin (TwelveTone LLC) steven@twelvetone.tv
   *
   * Licensed under the MIT License. http://opensource.org/licenses/mit-license
   */
function(t,e){var l,i,o,h,u,c=function(t){return t=t||{},this.isStrokeTransparent=t.isStrokeTransparent||!1,this.strokeOpacity=t.strokeOpacity||1,this.strokeStyle=t.strokeStyle||"#000000",this.fillStyle=t.fillStyle||"#000000",this.isFillTransparent=t.isFillTransparent||!1,this.fillOpacity=t.fillOpacity||1,this.font=t.font||"10px sans-serif",this.textBaseline=t.textBaseline||"alphabetic",this.textAlign=t.textAlign||"left",this.lineWidth=t.lineWidth||1,this.lineJoin=t.lineJoin||"miter",this.lineCap=t.lineCap||"butt",this.path=t.path||[],this.transform=void 0!==t.transform?t.transform.clone():new M,this.globalCompositeOperation=t.globalCompositeOperation||"normal",this.globalAlpha=t.globalAlpha||1,this.clip_path=t.clip_path||[],this.currentPoint=t.currentPoint||new j,this.miterLimit=t.miterLimit||10,this.lastPoint=t.lastPoint||new j,this.ignoreClearRect="boolean"!=typeof t.ignoreClearRect||t.ignoreClearRect,this};t.events.push(["initialized",function(){this.context2d=new n(this),l=this.internal.f2,this.internal.f3,i=this.internal.getCoordinateString,o=this.internal.getVerticalCoordinateString,h=this.internal.getHorizontalCoordinate,u=this.internal.getVerticalCoordinate}]);var n=function(t){Object.defineProperty(this,"canvas",{get:function(){return{parentNode:!1,style:!1}}}),Object.defineProperty(this,"pdf",{get:function(){return t}});var e=!1;Object.defineProperty(this,"pageWrapXEnabled",{get:function(){return e},set:function(t){e=Boolean(t)}});var n=!1;Object.defineProperty(this,"pageWrapYEnabled",{get:function(){return n},set:function(t){n=Boolean(t)}});var r=0;Object.defineProperty(this,"posX",{get:function(){return r},set:function(t){isNaN(t)||(r=t)}});var i=0;Object.defineProperty(this,"posY",{get:function(){return i},set:function(t){isNaN(t)||(i=t)}});var o=!1;Object.defineProperty(this,"autoPaging",{get:function(){return o},set:function(t){o=Boolean(t)}});var a=0;Object.defineProperty(this,"lastBreak",{get:function(){return a},set:function(t){a=t}});var s=[];Object.defineProperty(this,"pageBreaks",{get:function(){return s},set:function(t){s=t}});var l=new c;Object.defineProperty(this,"ctx",{get:function(){return l},set:function(t){t instanceof c&&(l=t)}}),Object.defineProperty(this,"path",{get:function(){return l.path},set:function(t){l.path=t}});var h=[];Object.defineProperty(this,"ctxStack",{get:function(){return h},set:function(t){h=t}}),Object.defineProperty(this,"fillStyle",{get:function(){return this.ctx.fillStyle},set:function(t){var e;e=f(t),this.ctx.fillStyle=e.style,this.ctx.isFillTransparent=0===e.a,this.ctx.fillOpacity=e.a,this.pdf.setFillColor(e.r,e.g,e.b,{a:e.a}),this.pdf.setTextColor(e.r,e.g,e.b,{a:e.a})}}),Object.defineProperty(this,"strokeStyle",{get:function(){return this.ctx.strokeStyle},set:function(t){var e=f(t);this.ctx.strokeStyle=e.style,this.ctx.isStrokeTransparent=0===e.a,this.ctx.strokeOpacity=e.a,0===e.a?this.pdf.setDrawColor(255,255,255):(e.a,this.pdf.setDrawColor(e.r,e.g,e.b))}}),Object.defineProperty(this,"lineCap",{get:function(){return this.ctx.lineCap},set:function(t){-1!==["butt","round","square"].indexOf(t)&&(this.ctx.lineCap=t,this.pdf.setLineCap(t))}}),Object.defineProperty(this,"lineWidth",{get:function(){return this.ctx.lineWidth},set:function(t){isNaN(t)||(this.ctx.lineWidth=t,this.pdf.setLineWidth(t))}}),Object.defineProperty(this,"lineJoin",{get:function(){return this.ctx.lineJoin},set:function(t){-1!==["bevel","round","miter"].indexOf(t)&&(this.ctx.lineJoin=t,this.pdf.setLineJoin(t))}}),Object.defineProperty(this,"miterLimit",{get:function(){return this.ctx.miterLimit},set:function(t){isNaN(t)||(this.ctx.miterLimit=t,this.pdf.setMiterLimit(t))}}),Object.defineProperty(this,"textBaseline",{get:function(){return this.ctx.textBaseline},set:function(t){this.ctx.textBaseline=t}}),Object.defineProperty(this,"textAlign",{get:function(){return this.ctx.textAlign},set:function(t){-1!==["right","end","center","left","start"].indexOf(t)&&(this.ctx.textAlign=t)}}),Object.defineProperty(this,"font",{get:function(){return this.ctx.font},set:function(t){var e;if(this.ctx.font=t,null!==(e=/^\s*(?=(?:(?:[-a-z]+\s*){0,2}(italic|oblique))?)(?=(?:(?:[-a-z]+\s*){0,2}(small-caps))?)(?=(?:(?:[-a-z]+\s*){0,2}(bold(?:er)?|lighter|[1-9]00))?)(?:(?:normal|\1|\2|\3)\s*){0,3}((?:xx?-)?(?:small|large)|medium|smaller|larger|[.\d]+(?:\%|in|[cem]m|ex|p[ctx]))(?:\s*\/\s*(normal|[.\d]+(?:\%|in|[cem]m|ex|p[ctx])))?\s*([-_,\"\'\sa-z]+?)\s*$/i.exec(t))){var n=e[1],r=(e[2],e[3]),i=e[4],o=e[5],a=e[6];i="px"===o?Math.floor(parseFloat(i)):"em"===o?Math.floor(parseFloat(i)*this.pdf.getFontSize()):Math.floor(parseFloat(i)),this.pdf.setFontSize(i);var s="";("bold"===r||700<=parseInt(r,10)||"bold"===n)&&(s="bold"),"italic"===n&&(s+="italic"),0===s.length&&(s="normal");for(var l="",h=a.toLowerCase().replace(/"|'/g,"").split(/\s*,\s*/),u={arial:"Helvetica",verdana:"Helvetica",helvetica:"Helvetica","sans-serif":"Helvetica",fixed:"Courier",monospace:"Courier",terminal:"Courier",courier:"Courier",times:"Times",cursive:"Times",fantasy:"Times",serif:"Times"},c=0;c<h.length;c++){if(void 0!==this.pdf.internal.getFont(h[c],s,{noFallback:!0,disableWarning:!0})){l=h[c];break}if("bolditalic"===s&&void 0!==this.pdf.internal.getFont(h[c],"bold",{noFallback:!0,disableWarning:!0}))l=h[c],s="bold";else if(void 0!==this.pdf.internal.getFont(h[c],"normal",{noFallback:!0,disableWarning:!0})){l=h[c],s="normal";break}}if(""===l)for(c=0;c<h.length;c++)if(u[h[c]]){l=u[h[c]];break}l=""===l?"Times":l,this.pdf.setFont(l,s)}}}),Object.defineProperty(this,"globalCompositeOperation",{get:function(){return this.ctx.globalCompositeOperation},set:function(t){this.ctx.globalCompositeOperation=t}}),Object.defineProperty(this,"globalAlpha",{get:function(){return this.ctx.globalAlpha},set:function(t){this.ctx.globalAlpha=t}}),Object.defineProperty(this,"ignoreClearRect",{get:function(){return this.ctx.ignoreClearRect},set:function(t){this.ctx.ignoreClearRect=Boolean(t)}})};n.prototype.fill=function(){r.call(this,"fill",!1)},n.prototype.stroke=function(){r.call(this,"stroke",!1)},n.prototype.beginPath=function(){this.path=[{type:"begin"}]},n.prototype.moveTo=function(t,e){if(isNaN(t)||isNaN(e))throw console.error("jsPDF.context2d.moveTo: Invalid arguments",arguments),new Error("Invalid arguments passed to jsPDF.context2d.moveTo");var n=this.ctx.transform.applyToPoint(new j(t,e));this.path.push({type:"mt",x:n.x,y:n.y}),this.ctx.lastPoint=new j(t,e)},n.prototype.closePath=function(){var t=new j(0,0),e=0;for(e=this.path.length-1;-1!==e;e--)if("begin"===this.path[e].type&&"object"===se(this.path[e+1])&&"number"==typeof this.path[e+1].x){t=new j(this.path[e+1].x,this.path[e+1].y),this.path.push({type:"lt",x:t.x,y:t.y});break}"object"===se(this.path[e+2])&&"number"==typeof this.path[e+2].x&&this.path.push(JSON.parse(JSON.stringify(this.path[e+2]))),this.path.push({type:"close"}),this.ctx.lastPoint=new j(t.x,t.y)},n.prototype.lineTo=function(t,e){if(isNaN(t)||isNaN(e))throw console.error("jsPDF.context2d.lineTo: Invalid arguments",arguments),new Error("Invalid arguments passed to jsPDF.context2d.lineTo");var n=this.ctx.transform.applyToPoint(new j(t,e));this.path.push({type:"lt",x:n.x,y:n.y}),this.ctx.lastPoint=new j(n.x,n.y)},n.prototype.clip=function(){this.ctx.clip_path=JSON.parse(JSON.stringify(this.path)),r.call(this,null,!0)},n.prototype.quadraticCurveTo=function(t,e,n,r){if(isNaN(n)||isNaN(r)||isNaN(t)||isNaN(e))throw console.error("jsPDF.context2d.quadraticCurveTo: Invalid arguments",arguments),new Error("Invalid arguments passed to jsPDF.context2d.quadraticCurveTo");var i=this.ctx.transform.applyToPoint(new j(n,r)),o=this.ctx.transform.applyToPoint(new j(t,e));this.path.push({type:"qct",x1:o.x,y1:o.y,x:i.x,y:i.y}),this.ctx.lastPoint=new j(i.x,i.y)},n.prototype.bezierCurveTo=function(t,e,n,r,i,o){if(isNaN(i)||isNaN(o)||isNaN(t)||isNaN(e)||isNaN(n)||isNaN(r))throw console.error("jsPDF.context2d.bezierCurveTo: Invalid arguments",arguments),new Error("Invalid arguments passed to jsPDF.context2d.bezierCurveTo");var a=this.ctx.transform.applyToPoint(new j(i,o)),s=this.ctx.transform.applyToPoint(new j(t,e)),l=this.ctx.transform.applyToPoint(new j(n,r));this.path.push({type:"bct",x1:s.x,y1:s.y,x2:l.x,y2:l.y,x:a.x,y:a.y}),this.ctx.lastPoint=new j(a.x,a.y)},n.prototype.arc=function(t,e,n,r,i,o){if(isNaN(t)||isNaN(e)||isNaN(n)||isNaN(r)||isNaN(i))throw console.error("jsPDF.context2d.arc: Invalid arguments",arguments),new Error("Invalid arguments passed to jsPDF.context2d.arc");if(o=Boolean(o),!this.ctx.transform.isIdentity){var a=this.ctx.transform.applyToPoint(new j(t,e));t=a.x,e=a.y;var s=this.ctx.transform.applyToPoint(new j(0,n)),l=this.ctx.transform.applyToPoint(new j(0,0));n=Math.sqrt(Math.pow(s.x-l.x,2)+Math.pow(s.y-l.y,2))}Math.abs(i-r)>=2*Math.PI&&(r=0,i=2*Math.PI),this.path.push({type:"arc",x:t,y:e,radius:n,startAngle:r,endAngle:i,counterclockwise:o})},n.prototype.arcTo=function(t,e,n,r,i){throw new Error("arcTo not implemented.")},n.prototype.rect=function(t,e,n,r){if(isNaN(t)||isNaN(e)||isNaN(n)||isNaN(r))throw console.error("jsPDF.context2d.rect: Invalid arguments",arguments),new Error("Invalid arguments passed to jsPDF.context2d.rect");this.moveTo(t,e),this.lineTo(t+n,e),this.lineTo(t+n,e+r),this.lineTo(t,e+r),this.lineTo(t,e),this.lineTo(t+n,e),this.lineTo(t,e)},n.prototype.fillRect=function(t,e,n,r){if(isNaN(t)||isNaN(e)||isNaN(n)||isNaN(r))throw console.error("jsPDF.context2d.fillRect: Invalid arguments",arguments),new Error("Invalid arguments passed to jsPDF.context2d.fillRect");if(!N.call(this)){var i={};"butt"!==this.lineCap&&(i.lineCap=this.lineCap,this.lineCap="butt"),"miter"!==this.lineJoin&&(i.lineJoin=this.lineJoin,this.lineJoin="miter"),this.beginPath(),this.rect(t,e,n,r),this.fill(),i.hasOwnProperty("lineCap")&&(this.lineCap=i.lineCap),i.hasOwnProperty("lineJoin")&&(this.lineJoin=i.lineJoin)}},n.prototype.strokeRect=function(t,e,n,r){if(isNaN(t)||isNaN(e)||isNaN(n)||isNaN(r))throw console.error("jsPDF.context2d.strokeRect: Invalid arguments",arguments),new Error("Invalid arguments passed to jsPDF.context2d.strokeRect");L.call(this)||(this.beginPath(),this.rect(t,e,n,r),this.stroke())},n.prototype.clearRect=function(t,e,n,r){if(isNaN(t)||isNaN(e)||isNaN(n)||isNaN(r))throw console.error("jsPDF.context2d.clearRect: Invalid arguments",arguments),new Error("Invalid arguments passed to jsPDF.context2d.clearRect");this.ignoreClearRect||(this.fillStyle="#ffffff",this.fillRect(t,e,n,r))},n.prototype.save=function(t){t="boolean"!=typeof t||t;for(var e=this.pdf.internal.getCurrentPageInfo().pageNumber,n=0;n<this.pdf.internal.getNumberOfPages();n++)this.pdf.setPage(n+1),this.pdf.internal.out("q");if(this.pdf.setPage(e),t){this.ctx.fontSize=this.pdf.internal.getFontSize();var r=new c(this.ctx);this.ctxStack.push(this.ctx),this.ctx=r}},n.prototype.restore=function(t){t="boolean"!=typeof t||t;for(var e=this.pdf.internal.getCurrentPageInfo().pageNumber,n=0;n<this.pdf.internal.getNumberOfPages();n++)this.pdf.setPage(n+1),this.pdf.internal.out("Q");this.pdf.setPage(e),t&&0!==this.ctxStack.length&&(this.ctx=this.ctxStack.pop(),this.fillStyle=this.ctx.fillStyle,this.strokeStyle=this.ctx.strokeStyle,this.font=this.ctx.font,this.lineCap=this.ctx.lineCap,this.lineWidth=this.ctx.lineWidth,this.lineJoin=this.ctx.lineJoin)},n.prototype.toDataURL=function(){throw new Error("toDataUrl not implemented.")};var f=function(t){var e,n,r,i;if(!0===t.isCanvasGradient&&(t=t.getColor()),!t)return{r:0,g:0,b:0,a:0,style:t};if(/transparent|rgba\s*\(\s*(\d+)\s*,\s*(\d+)\s*,\s*(\d+)\s*,\s*0+\s*\)/.test(t))i=r=n=e=0;else{var o=/rgb\s*\(\s*(\d+)\s*,\s*(\d+)\s*,\s*(\d+)\s*\)/.exec(t);if(null!==o)e=parseInt(o[1]),n=parseInt(o[2]),r=parseInt(o[3]),i=1;else if(null!==(o=/rgba\s*\(\s*(\d+)\s*,\s*(\d+)\s*,\s*(\d+)\s*,\s*([\d\.]+)\s*\)/.exec(t)))e=parseInt(o[1]),n=parseInt(o[2]),r=parseInt(o[3]),i=parseFloat(o[4]);else{if(i=1,"string"==typeof t&&"#"!==t.charAt(0)){var a=new RGBColor(t);t=a.ok?a.toHex():"#000000"}4===t.length?(e=t.substring(1,2),e+=e,n=t.substring(2,3),n+=n,r=t.substring(3,4),r+=r):(e=t.substring(1,3),n=t.substring(3,5),r=t.substring(5,7)),e=parseInt(e,16),n=parseInt(n,16),r=parseInt(r,16)}}return{r:e,g:n,b:r,a:i,style:t}},N=function(){return this.ctx.isFillTransparent||0==this.globalAlpha},L=function(){return Boolean(this.ctx.isStrokeTransparent||0==this.globalAlpha)};n.prototype.fillText=function(t,e,n,r){if(isNaN(e)||isNaN(n)||"string"!=typeof t)throw console.error("jsPDF.context2d.fillText: Invalid arguments",arguments),new Error("Invalid arguments passed to jsPDF.context2d.fillText");if(r=isNaN(r)?void 0:r,!N.call(this)){n=a.call(this,n);var i=B(this.ctx.transform.rotation),o=this.ctx.transform.scaleX;s.call(this,{text:t,x:e,y:n,scale:o,angle:i,align:this.textAlign,maxWidth:r})}},n.prototype.strokeText=function(t,e,n,r){if(isNaN(e)||isNaN(n)||"string"!=typeof t)throw console.error("jsPDF.context2d.strokeText: Invalid arguments",arguments),new Error("Invalid arguments passed to jsPDF.context2d.strokeText");if(!L.call(this)){r=isNaN(r)?void 0:r,n=a.call(this,n);var i=B(this.ctx.transform.rotation),o=this.ctx.transform.scaleX;s.call(this,{text:t,x:e,y:n,scale:o,renderingMode:"stroke",angle:i,align:this.textAlign,maxWidth:r})}},n.prototype.measureText=function(t){if("string"!=typeof t)throw console.error("jsPDF.context2d.measureText: Invalid arguments",arguments),new Error("Invalid arguments passed to jsPDF.context2d.measureText");var e=this.pdf,n=this.pdf.internal.scaleFactor,r=e.internal.getFontSize(),i=e.getStringUnitWidth(t)*r/e.internal.scaleFactor;return new function(t){var e=(t=t||{}).width||0;return Object.defineProperty(this,"width",{get:function(){return e}}),this}({width:i*=Math.round(96*n/72*1e4)/1e4})},n.prototype.scale=function(t,e){if(isNaN(t)||isNaN(e))throw console.error("jsPDF.context2d.scale: Invalid arguments",arguments),new Error("Invalid arguments passed to jsPDF.context2d.scale");var n=new M(t,0,0,e,0,0);this.ctx.transform=this.ctx.transform.multiply(n)},n.prototype.rotate=function(t){if(isNaN(t))throw console.error("jsPDF.context2d.rotate: Invalid arguments",arguments),new Error("Invalid arguments passed to jsPDF.context2d.rotate");var e=new M(Math.cos(t),Math.sin(t),-Math.sin(t),Math.cos(t),0,0);this.ctx.transform=this.ctx.transform.multiply(e)},n.prototype.translate=function(t,e){if(isNaN(t)||isNaN(e))throw console.error("jsPDF.context2d.translate: Invalid arguments",arguments),new Error("Invalid arguments passed to jsPDF.context2d.translate");var n=new M(1,0,0,1,t,e);this.ctx.transform=this.ctx.transform.multiply(n)},n.prototype.transform=function(t,e,n,r,i,o){if(isNaN(t)||isNaN(e)||isNaN(n)||isNaN(r)||isNaN(i)||isNaN(o))throw console.error("jsPDF.context2d.transform: Invalid arguments",arguments),new Error("Invalid arguments passed to jsPDF.context2d.transform");var a=new M(t,e,n,r,i,o);this.ctx.transform=this.ctx.transform.multiply(a)},n.prototype.setTransform=function(t,e,n,r,i,o){t=isNaN(t)?1:t,e=isNaN(e)?0:e,n=isNaN(n)?0:n,r=isNaN(r)?1:r,i=isNaN(i)?0:i,o=isNaN(o)?0:o,this.ctx.transform=new M(t,e,n,r,i,o)},n.prototype.drawImage=function(t,e,n,r,i,o,a,s,l){var h=this.pdf.getImageProperties(t),u=1,c=1,f=1,p=1;void 0!==r&&void 0!==s&&(f=s/r,p=l/i,u=h.width/r*s/r,c=h.height/i*l/i),void 0===o&&(o=e,a=n,n=e=0),void 0!==r&&void 0===s&&(s=r,l=i),void 0===r&&void 0===s&&(s=h.width,l=h.height);var d=this.ctx.transform.decompose(),g=B(d.rotate.shx);d.scale.sx,d.scale.sy;for(var m,y=new M,v=((y=(y=(y=y.multiply(d.translate)).multiply(d.skew)).multiply(d.scale)).applyToPoint(new j(s,l)),y.applyToRectangle(new E(o-e*f,a-n*p,r*u,i*c))),w=F.call(this,v),b=[],x=0;x<w.length;x+=1)-1===b.indexOf(w[x])&&b.push(w[x]);if(b.sort(),this.autoPaging)for(var N=b[0],L=b[b.length-1],A=N;A<L+1;A++){if(this.pdf.setPage(A),0!==this.ctx.clip_path.length){var S=this.path;m=JSON.parse(JSON.stringify(this.ctx.clip_path)),this.path=P(m,this.posX,-1*this.pdf.internal.pageSize.height*(A-1)+this.posY),k.call(this,"fill",!0),this.path=S}var _=JSON.parse(JSON.stringify(v));_=P([_],this.posX,-1*this.pdf.internal.pageSize.height*(A-1)+this.posY)[0],this.pdf.addImage(t,"jpg",_.x,_.y,_.w,_.h,null,null,g)}else this.pdf.addImage(t,"jpg",v.x,v.y,v.w,v.h,null,null,g)};var F=function(t,e,n){var r=[];switch(e=e||this.pdf.internal.pageSize.width,n=n||this.pdf.internal.pageSize.height,t.type){default:case"mt":case"lt":r.push(Math.floor((t.y+this.posY)/n)+1);break;case"arc":r.push(Math.floor((t.y+this.posY-t.radius)/n)+1),r.push(Math.floor((t.y+this.posY+t.radius)/n)+1);break;case"qct":var i=w(this.ctx.lastPoint.x,this.ctx.lastPoint.y,t.x1,t.y1,t.x,t.y);r.push(Math.floor(i.y/n)+1),r.push(Math.floor((i.y+i.h)/n)+1);break;case"bct":var o=b(this.ctx.lastPoint.x,this.ctx.lastPoint.y,t.x1,t.y1,t.x2,t.y2,t.x,t.y);r.push(Math.floor(o.y/n)+1),r.push(Math.floor((o.y+o.h)/n)+1);break;case"rect":r.push(Math.floor((t.y+this.posY)/n)+1),r.push(Math.floor((t.y+t.h+this.posY)/n)+1)}for(var a=0;a<r.length;a+=1)for(;this.pdf.internal.getNumberOfPages()<r[a];)v.call(this);return r},v=function(){var t=this.fillStyle,e=this.strokeStyle,n=this.font,r=this.lineCap,i=this.lineWidth,o=this.lineJoin;this.pdf.addPage(),this.fillStyle=t,this.strokeStyle=e,this.font=n,this.lineCap=r,this.lineWidth=i,this.lineJoin=o},P=function(t,e,n){for(var r=0;r<t.length;r++)switch(t[r].type){case"bct":t[r].x2+=e,t[r].y2+=n;case"qct":t[r].x1+=e,t[r].y1+=n;case"mt":case"lt":case"arc":default:t[r].x+=e,t[r].y+=n}return t},r=function(t,e){for(var n,r,i=this.fillStyle,o=this.strokeStyle,a=(this.font,this.lineCap),s=this.lineWidth,l=this.lineJoin,h=JSON.parse(JSON.stringify(this.path)),u=JSON.parse(JSON.stringify(this.path)),c=[],f=0;f<u.length;f++)if(void 0!==u[f].x)for(var p=F.call(this,u[f]),d=0;d<p.length;d+=1)-1===c.indexOf(p[d])&&c.push(p[d]);for(f=0;f<c.length;f++)for(;this.pdf.internal.getNumberOfPages()<c[f];)v.call(this);if(c.sort(),this.autoPaging){var g=c[0],m=c[c.length-1];for(f=g;f<m+1;f++){if(this.pdf.setPage(f),this.fillStyle=i,this.strokeStyle=o,this.lineCap=a,this.lineWidth=s,this.lineJoin=l,0!==this.ctx.clip_path.length){var y=this.path;n=JSON.parse(JSON.stringify(this.ctx.clip_path)),this.path=P(n,this.posX,-1*this.pdf.internal.pageSize.height*(f-1)+this.posY),k.call(this,t,!0),this.path=y}r=JSON.parse(JSON.stringify(h)),this.path=P(r,this.posX,-1*this.pdf.internal.pageSize.height*(f-1)+this.posY),!1!==e&&0!==f||k.call(this,t,e)}}else k.call(this,t,e);this.path=h},k=function(t,e){if(("stroke"!==t||e||!L.call(this))&&("stroke"===t||e||!N.call(this))){var n=[];this.ctx.globalAlpha;this.ctx.fillOpacity<1&&this.ctx.fillOpacity;for(var r,i=this.path,o=0;o<i.length;o++){var a=i[o];switch(a.type){case"begin":n.push({begin:!0});break;case"close":n.push({close:!0});break;case"mt":n.push({start:a,deltas:[],abs:[]});break;case"lt":var s=n.length;if(!isNaN(i[o-1].x)){var l=[a.x-i[o-1].x,a.y-i[o-1].y];if(0<s)for(;0<=s;s--)if(!0!==n[s-1].close&&!0!==n[s-1].begin){n[s-1].deltas.push(l),n[s-1].abs.push(a);break}}break;case"bct":l=[a.x1-i[o-1].x,a.y1-i[o-1].y,a.x2-i[o-1].x,a.y2-i[o-1].y,a.x-i[o-1].x,a.y-i[o-1].y];n[n.length-1].deltas.push(l);break;case"qct":var h=i[o-1].x+2/3*(a.x1-i[o-1].x),u=i[o-1].y+2/3*(a.y1-i[o-1].y),c=a.x+2/3*(a.x1-a.x),f=a.y+2/3*(a.y1-a.y),p=a.x,d=a.y;l=[h-i[o-1].x,u-i[o-1].y,c-i[o-1].x,f-i[o-1].y,p-i[o-1].x,d-i[o-1].y];n[n.length-1].deltas.push(l);break;case"arc":n.push({deltas:[],abs:[],arc:!0}),Array.isArray(n[n.length-1].abs)&&n[n.length-1].abs.push(a)}}r=e?null:"stroke"===t?"stroke":"fill";for(o=0;o<n.length;o++){if(n[o].arc)for(var g=n[o].abs,m=0;m<g.length;m++){var y=g[m];if(void 0!==y.startAngle){var v=B(y.startAngle),w=B(y.endAngle),b=y.x,x=y.y;A.call(this,b,x,y.radius,v,w,y.counterclockwise,r,e)}else I.call(this,y.x,y.y)}if(!n[o].arc&&!0!==n[o].close&&!0!==n[o].begin){b=n[o].start.x,x=n[o].start.y;C.call(this,n[o].deltas,b,x,null,null)}}r&&S.call(this,r),e&&_.call(this)}},a=function(t){var e=this.pdf.internal.getFontSize()/this.pdf.internal.scaleFactor,n=e*(this.pdf.internal.getLineHeightFactor()-1);switch(this.ctx.textBaseline){case"bottom":return t-n;case"top":return t+e-n;case"hanging":return t+e-2*n;case"middle":return t+e/2-n;case"ideographic":return t;case"alphabetic":default:return t}};n.prototype.createLinearGradient=function(){var t=function(){};return t.colorStops=[],t.addColorStop=function(t,e){this.colorStops.push([t,e])},t.getColor=function(){return 0===this.colorStops.length?"#000000":this.colorStops[0][1]},t.isCanvasGradient=!0,t},n.prototype.createPattern=function(){return this.createLinearGradient()},n.prototype.createRadialGradient=function(){return this.createLinearGradient()};var A=function(t,e,n,r,i,o,a,s){this.pdf.internal.scaleFactor;for(var l=y(r),h=y(i),u=g.call(this,n,l,h,o),c=0;c<u.length;c++){var f=u[c];0===c&&p.call(this,f.x1+t,f.y1+e),d.call(this,t,e,f.x2,f.y2,f.x3,f.y3,f.x4,f.y4)}s?_.call(this):S.call(this,a)},S=function(t){switch(t){case"stroke":this.pdf.internal.out("S");break;case"fill":this.pdf.internal.out("f")}},_=function(){this.pdf.clip()},p=function(t,e){this.pdf.internal.out(i(t)+" "+o(e)+" m")},s=function(t){var e;switch(t.align){case"right":case"end":e="right";break;case"center":e="center";break;case"left":case"start":default:e="left"}var n=this.ctx.transform.applyToPoint(new j(t.x,t.y)),r=this.ctx.transform.decompose(),i=new M;i=(i=(i=i.multiply(r.translate)).multiply(r.skew)).multiply(r.scale);for(var o,a=this.pdf.getTextDimensions(t.text),s=this.ctx.transform.applyToRectangle(new E(t.x,t.y,a.w,a.h)),l=i.applyToRectangle(new E(t.x,t.y-a.h,a.w,a.h)),h=F.call(this,l),u=[],c=0;c<h.length;c+=1)-1===u.indexOf(h[c])&&u.push(h[c]);if(u.sort(),!0===this.autoPaging)for(var f=u[0],p=u[u.length-1],d=f;d<p+1;d++){if(this.pdf.setPage(d),0!==this.ctx.clip_path.length){var g=this.path;o=JSON.parse(JSON.stringify(this.ctx.clip_path)),this.path=P(o,this.posX,-1*this.pdf.internal.pageSize.height*(d-1)+this.posY),k.call(this,"fill",!0),this.path=g}var m=JSON.parse(JSON.stringify(s));if(m=P([m],this.posX,-1*this.pdf.internal.pageSize.height*(d-1)+this.posY)[0],.01<=t.scale){var y=this.pdf.internal.getFontSize();this.pdf.setFontSize(y*t.scale)}this.pdf.text(t.text,m.x,m.y,{angle:t.angle,align:e,renderingMode:t.renderingMode,maxWidth:t.maxWidth}),.01<=t.scale&&this.pdf.setFontSize(y)}else{if(.01<=t.scale){y=this.pdf.internal.getFontSize();this.pdf.setFontSize(y*t.scale)}this.pdf.text(t.text,n.x+this.posX,n.y+this.posY,{angle:t.angle,align:e,renderingMode:t.renderingMode,maxWidth:t.maxWidth}),.01<=t.scale&&this.pdf.setFontSize(y)}},I=function(t,e,n,r){n=n||0,r=r||0,this.pdf.internal.out(i(t+n)+" "+o(e+r)+" l")},C=function(t,e,n){return this.pdf.lines(t,e,n,null,null)},d=function(t,e,n,r,i,o,a,s){this.pdf.internal.out([l(h(n+t)),l(u(r+e)),l(h(i+t)),l(u(o+e)),l(h(a+t)),l(u(s+e)),"c"].join(" "))},g=function(t,e,n,r){var i=2*Math.PI,o=e;(o<i||i<o)&&(o%=i);var a=n;(a<i||i<a)&&(a%=i);for(var s=[],l=Math.PI/2,h=r?-1:1,u=e,c=Math.min(i,Math.abs(a-o));1e-5<c;){var f=u+h*Math.min(c,l);s.push(m.call(this,t,u,f)),c-=Math.abs(f-u),u=f}return s},m=function(t,e,n){var r=(n-e)/2,i=t*Math.cos(r),o=t*Math.sin(r),a=i,s=-o,l=a*a+s*s,h=l+a*i+s*o,u=4/3*(Math.sqrt(2*l*h)-h)/(a*o-s*i),c=a-u*s,f=s+u*a,p=c,d=-f,g=r+e,m=Math.cos(g),y=Math.sin(g);return{x1:t*Math.cos(e),y1:t*Math.sin(e),x2:c*m-f*y,y2:c*y+f*m,x3:p*m-d*y,y3:p*y+d*m,x4:t*Math.cos(n),y4:t*Math.sin(n)}},B=function(t){return 180*t/Math.PI},y=function(t){return t*Math.PI/180},w=function(t,e,n,r,i,o){var a=t+.5*(n-t),s=e+.5*(r-e),l=i+.5*(n-i),h=o+.5*(r-o),u=Math.min(t,i,a,l),c=Math.max(t,i,a,l),f=Math.min(e,o,s,h),p=Math.max(e,o,s,h);return new E(u,f,c-u,p-f)},b=function(t,e,n,r,i,o,a,s){for(var l,h,u,c,f,p,d,g,m,y,v,w,b,x=n-t,N=r-e,L=i-n,A=o-r,S=a-i,_=s-o,F=0;F<41;F++)g=(p=(h=t+(l=F/40)*x)+l*((c=n+l*L)-h))+l*(c+l*(i+l*S-c)-p),m=(d=(u=e+l*N)+l*((f=r+l*A)-u))+l*(f+l*(o+l*_-f)-d),b=0==F?(w=y=g,v=m):(y=Math.min(y,g),v=Math.min(v,m),w=Math.max(w,g),Math.max(b,m));return new E(Math.round(y),Math.round(v),Math.round(w-y),Math.round(b-v))},j=function(t,e){var n=t||0;Object.defineProperty(this,"x",{enumerable:!0,get:function(){return n},set:function(t){isNaN(t)||(n=parseFloat(t))}});var r=e||0;Object.defineProperty(this,"y",{enumerable:!0,get:function(){return r},set:function(t){isNaN(t)||(r=parseFloat(t))}});var i="pt";return Object.defineProperty(this,"type",{enumerable:!0,get:function(){return i},set:function(t){i=t.toString()}}),this},E=function(t,e,n,r){j.call(this,t,e),this.type="rect";var i=n||0;Object.defineProperty(this,"w",{enumerable:!0,get:function(){return i},set:function(t){isNaN(t)||(i=parseFloat(t))}});var o=r||0;return Object.defineProperty(this,"h",{enumerable:!0,get:function(){return o},set:function(t){isNaN(t)||(o=parseFloat(t))}}),this},M=function(t,e,n,r,i,o){var a=[];return Object.defineProperty(this,"sx",{get:function(){return a[0]},set:function(t){a[0]=Math.round(1e5*t)/1e5}}),Object.defineProperty(this,"shy",{get:function(){return a[1]},set:function(t){a[1]=Math.round(1e5*t)/1e5}}),Object.defineProperty(this,"shx",{get:function(){return a[2]},set:function(t){a[2]=Math.round(1e5*t)/1e5}}),Object.defineProperty(this,"sy",{get:function(){return a[3]},set:function(t){a[3]=Math.round(1e5*t)/1e5}}),Object.defineProperty(this,"tx",{get:function(){return a[4]},set:function(t){a[4]=Math.round(1e5*t)/1e5}}),Object.defineProperty(this,"ty",{get:function(){return a[5]},set:function(t){a[5]=Math.round(1e5*t)/1e5}}),Object.defineProperty(this,"rotation",{get:function(){return Math.atan2(this.shx,this.sx)}}),Object.defineProperty(this,"scaleX",{get:function(){return this.decompose().scale.sx}}),Object.defineProperty(this,"scaleY",{get:function(){return this.decompose().scale.sy}}),Object.defineProperty(this,"isIdentity",{get:function(){return 1===this.sx&&(0===this.shy&&(0===this.shx&&(1===this.sy&&(0===this.tx&&0===this.ty))))}}),this.sx=isNaN(t)?1:t,this.shy=isNaN(e)?0:e,this.shx=isNaN(n)?0:n,this.sy=isNaN(r)?1:r,this.tx=isNaN(i)?0:i,this.ty=isNaN(o)?0:o,this};M.prototype.multiply=function(t){var e=t.sx*this.sx+t.shy*this.shx,n=t.sx*this.shy+t.shy*this.sy,r=t.shx*this.sx+t.sy*this.shx,i=t.shx*this.shy+t.sy*this.sy,o=t.tx*this.sx+t.ty*this.shx+this.tx,a=t.tx*this.shy+t.ty*this.sy+this.ty;return new M(e,n,r,i,o,a)},M.prototype.decompose=function(){var t=this.sx,e=this.shy,n=this.shx,r=this.sy,i=this.tx,o=this.ty,a=Math.sqrt(t*t+e*e),s=(t/=a)*n+(e/=a)*r;n-=t*s,r-=e*s;var l=Math.sqrt(n*n+r*r);return s/=l,t*(r/=l)<e*(n/=l)&&(t=-t,e=-e,s=-s,a=-a),{scale:new M(a,0,0,l,0,0),translate:new M(1,0,0,1,i,o),rotate:new M(t,e,-e,t,0,0),skew:new M(1,0,s,1,0,0)}},M.prototype.applyToPoint=function(t){var e=t.x*this.sx+t.y*this.shx+this.tx,n=t.x*this.shy+t.y*this.sy+this.ty;return new j(e,n)},M.prototype.applyToRectangle=function(t){var e=this.applyToPoint(t),n=this.applyToPoint(new j(t.x+t.w,t.y+t.h));return new E(e.x,e.y,n.x-e.x,n.y-e.y)},M.prototype.clone=function(){var t=this.sx,e=this.shy,n=this.shx,r=this.sy,i=this.tx,o=this.ty;return new M(t,e,n,r,i,o)}}(lt.API,"undefined"!=typeof self&&self||"undefined"!=typeof window&&window||"undefined"!=typeof global&&global||Function('return typeof this === "object" && this.content')()||Function("return this")()),
/**
   * jsPDF filters PlugIn
   * Copyright (c) 2014 Aras Abbasi 
   *
   * Licensed under the MIT License.
   * http://opensource.org/licenses/mit-license
   */
a=lt.API,o=function(t){var r,e,n,i,o,a,s,l,h,u;for(/[^\x00-\xFF]/.test(t),e=[],n=0,i=(t+=r="\0\0\0\0".slice(t.length%4||4)).length;n<i;n+=4)0!==(o=(t.charCodeAt(n)<<24)+(t.charCodeAt(n+1)<<16)+(t.charCodeAt(n+2)<<8)+t.charCodeAt(n+3))?(a=(o=((o=((o=((o=(o-(u=o%85))/85)-(h=o%85))/85)-(l=o%85))/85)-(s=o%85))/85)%85,e.push(a+33,s+33,l+33,h+33,u+33)):e.push(122);return function(t,e){for(var n=r.length;0<n;n--)t.pop()}(e),String.fromCharCode.apply(String,e)+"~>"},s=function(t){var r,e,n,i,o,a=String,s="length",l="charCodeAt",h="slice",u="replace";for(t[h](-2),t=t[h](0,-2)[u](/\s/g,"")[u]("z","!!!!!"),n=[],i=0,o=(t+=r="uuuuu"[h](t[s]%5||5))[s];i<o;i+=5)e=52200625*(t[l](i)-33)+614125*(t[l](i+1)-33)+7225*(t[l](i+2)-33)+85*(t[l](i+3)-33)+(t[l](i+4)-33),n.push(255&e>>24,255&e>>16,255&e>>8,255&e);return function(t,e){for(var n=r[s];0<n;n--)t.pop()}(n),a.fromCharCode.apply(a,n)},h=function(t){for(var e="",n=0;n<t.length;n+=1)e+=("0"+t.charCodeAt(n).toString(16)).slice(-2);return e+=">"},u=function(t){var e=new RegExp(/^([0-9A-Fa-f]{2})+$/);if(-1!==(t=t.replace(/\s/g,"")).indexOf(">")&&(t=t.substr(0,t.indexOf(">"))),t.length%2&&(t+="0"),!1===e.test(t))return"";for(var n="",r=0;r<t.length;r+=2)n+=String.fromCharCode("0x"+(t[r]+t[r+1]));return n},c=function(t,e){e=Object.assign({predictor:1,colors:1,bitsPerComponent:8,columns:1},e);for(var n,r,i=[],o=t.length;o--;)i[o]=t.charCodeAt(o);return n=a.adler32cs.from(t),(r=new Deflater(6)).append(new Uint8Array(i)),t=r.flush(),(i=new Uint8Array(t.length+6)).set(new Uint8Array([120,156])),i.set(t,2),i.set(new Uint8Array([255&n,n>>8&255,n>>16&255,n>>24&255]),t.length+2),t=String.fromCharCode.apply(null,i)},a.processDataByFilters=function(t,e){var n=0,r=t||"",i=[];for("string"==typeof(e=e||[])&&(e=[e]),n=0;n<e.length;n+=1)switch(e[n]){case"ASCII85Decode":case"/ASCII85Decode":r=s(r),i.push("/ASCII85Encode");break;case"ASCII85Encode":case"/ASCII85Encode":r=o(r),i.push("/ASCII85Decode");break;case"ASCIIHexDecode":case"/ASCIIHexDecode":r=u(r),i.push("/ASCIIHexEncode");break;case"ASCIIHexEncode":case"/ASCIIHexEncode":r=h(r),i.push("/ASCIIHexDecode");break;case"FlateEncode":case"/FlateEncode":r=c(r),i.push("/FlateDecode");break;default:throw'The filter: "'+e[n]+'" is not implemented'}return{data:r,reverseChain:i.reverse().join(" ")}},(
/**
   * jsPDF fileloading PlugIn
   * Copyright (c) 2018 Aras Abbasi (aras.abbasi@gmail.com)
   *
   * Licensed under the MIT License.
   * http://opensource.org/licenses/mit-license
   */
r=lt.API).loadFile=function(t,e,n){var r;e=e||!0,n=n||function(){};try{r=function(t,e,n){var r=new XMLHttpRequest,i=[],o=0,a=function(t){var e=t.length,n=String.fromCharCode;for(o=0;o<e;o+=1)i.push(n(255&t.charCodeAt(o)));return i.join("")};if(r.open("GET",t,!e),r.overrideMimeType("text/plain; charset=x-user-defined"),!1===e&&(r.onload=function(){return a(this.responseText)}),r.send(null),200===r.status)return e?a(r.responseText):void 0;console.warn('Unable to load file "'+t+'"')}(t,e)}catch(t){r=void 0}return r},r.loadImageFile=r.loadFile,
/**
   * Copyright (c) 2018 Erik Koopmans
   * Released under the MIT License.
   *
   * Licensed under the MIT License.
   * http://opensource.org/licenses/mit-license
   */
i=lt.API,f="undefined"!=typeof window&&window||"undefined"!=typeof global&&global,g=function(t){var e=se(t);return"undefined"===e?"undefined":"string"===e||t instanceof String?"string":"number"===e||t instanceof Number?"number":"function"===e||t instanceof Function?"function":t&&t.constructor===Array?"array":t&&1===t.nodeType?"element":"object"===e?"object":"unknown"},m=function(t,e){var n=document.createElement(t);if(e.className&&(n.className=e.className),e.innerHTML){n.innerHTML=e.innerHTML;for(var r=n.getElementsByTagName("script"),i=r.length;0<i--;null)r[i].parentNode.removeChild(r[i])}for(var o in e.style)n.style[o]=e.style[o];return n},(((y=function t(e){var n=Object.assign(t.convert(Promise.resolve()),JSON.parse(JSON.stringify(t.template))),r=t.convert(Promise.resolve(),n);return r=(r=r.setProgress(1,t,1,[t])).set(e)}).prototype=Object.create(Promise.prototype)).constructor=y).convert=function(t,e){return t.__proto__=e||y.prototype,t},y.template={prop:{src:null,container:null,overlay:null,canvas:null,img:null,pdf:null,pageSize:null,callback:function(){}},progress:{val:0,state:null,n:0,stack:[]},opt:{filename:"file.pdf",margin:[0,0,0,0],enableLinks:!0,x:0,y:0,html2canvas:{},jsPDF:{}}},y.prototype.from=function(t,e){return this.then(function(){switch(e=e||function(t){switch(g(t)){case"string":return"string";case"element":return"canvas"===t.nodeName.toLowerCase?"canvas":"element";default:return"unknown"}}(t)){case"string":return this.set({src:m("div",{innerHTML:t})});case"element":return this.set({src:t});case"canvas":return this.set({canvas:t});case"img":return this.set({img:t});default:return this.error("Unknown source type.")}})},y.prototype.to=function(t){switch(t){case"container":return this.toContainer();case"canvas":return this.toCanvas();case"img":return this.toImg();case"pdf":return this.toPdf();default:return this.error("Invalid target.")}},y.prototype.toContainer=function(){return this.thenList([function(){return this.prop.src||this.error("Cannot duplicate - no source HTML.")},function(){return this.prop.pageSize||this.setPageSize()}]).then(function(){var t={position:"relative",display:"inline-block",width:Math.max(this.prop.src.clientWidth,this.prop.src.scrollWidth,this.prop.src.offsetWidth)+"px",left:0,right:0,top:0,margin:"auto",backgroundColor:"white"},e=function t(e,n){for(var r=3===e.nodeType?document.createTextNode(e.nodeValue):e.cloneNode(!1),i=e.firstChild;i;i=i.nextSibling)!0!==n&&1===i.nodeType&&"SCRIPT"===i.nodeName||r.appendChild(t(i,n));return 1===e.nodeType&&("CANVAS"===e.nodeName?(r.width=e.width,r.height=e.height,r.getContext("2d").drawImage(e,0,0)):"TEXTAREA"!==e.nodeName&&"SELECT"!==e.nodeName||(r.value=e.value),r.addEventListener("load",function(){r.scrollTop=e.scrollTop,r.scrollLeft=e.scrollLeft},!0)),r}(this.prop.src,this.opt.html2canvas.javascriptEnabled);"BODY"===e.tagName&&(t.height=Math.max(document.body.scrollHeight,document.body.offsetHeight,document.documentElement.clientHeight,document.documentElement.scrollHeight,document.documentElement.offsetHeight)+"px"),this.prop.overlay=m("div",{className:"html2pdf__overlay",style:{position:"fixed",overflow:"hidden",zIndex:1e3,left:"-100000px",right:0,bottom:0,top:0}}),this.prop.container=m("div",{className:"html2pdf__container",style:t}),this.prop.container.appendChild(e),this.prop.container.firstChild.appendChild(m("div",{style:{clear:"both",border:"0 none transparent",margin:0,padding:0,height:0}})),this.prop.container.style.float="none",this.prop.overlay.appendChild(this.prop.container),document.body.appendChild(this.prop.overlay),this.prop.container.firstChild.style.position="relative",this.prop.container.height=Math.max(this.prop.container.firstChild.clientHeight,this.prop.container.firstChild.scrollHeight,this.prop.container.firstChild.offsetHeight)+"px"})},y.prototype.toCanvas=function(){var t=[function(){return document.body.contains(this.prop.container)||this.toContainer()}];return this.thenList(t).then(function(){var t=Object.assign({},this.opt.html2canvas);if(delete t.onrendered,this.isHtml2CanvasLoaded())return html2canvas(this.prop.container,t)}).then(function(t){(this.opt.html2canvas.onrendered||function(){})(t),this.prop.canvas=t,document.body.removeChild(this.prop.overlay)})},y.prototype.toContext2d=function(){var t=[function(){return document.body.contains(this.prop.container)||this.toContainer()}];return this.thenList(t).then(function(){var t=this.opt.jsPDF,e=Object.assign({async:!0,allowTaint:!0,backgroundColor:"#ffffff",imageTimeout:15e3,logging:!0,proxy:null,removeContainer:!0,foreignObjectRendering:!1,useCORS:!1},this.opt.html2canvas);if(delete e.onrendered,t.context2d.autoPaging=!0,t.context2d.posX=this.opt.x,t.context2d.posY=this.opt.y,e.windowHeight=e.windowHeight||0,e.windowHeight=0==e.windowHeight?Math.max(this.prop.container.clientHeight,this.prop.container.scrollHeight,this.prop.container.offsetHeight):e.windowHeight,this.isHtml2CanvasLoaded())return html2canvas(this.prop.container,e)}).then(function(t){(this.opt.html2canvas.onrendered||function(){})(t),this.prop.canvas=t,document.body.removeChild(this.prop.overlay)})},y.prototype.toImg=function(){return this.thenList([function(){return this.prop.canvas||this.toCanvas()}]).then(function(){var t=this.prop.canvas.toDataURL("image/"+this.opt.image.type,this.opt.image.quality);this.prop.img=document.createElement("img"),this.prop.img.src=t})},y.prototype.toPdf=function(){return this.thenList([function(){return this.toContext2d()}]).then(function(){this.prop.pdf=this.prop.pdf||this.opt.jsPDF})},y.prototype.output=function(t,e,n){return"img"===(n=n||"pdf").toLowerCase()||"image"===n.toLowerCase()?this.outputImg(t,e):this.outputPdf(t,e)},y.prototype.outputPdf=function(t,e){return this.thenList([function(){return this.prop.pdf||this.toPdf()}]).then(function(){return this.prop.pdf.output(t,e)})},y.prototype.outputImg=function(t,e){return this.thenList([function(){return this.prop.img||this.toImg()}]).then(function(){switch(t){case void 0:case"img":return this.prop.img;case"datauristring":case"dataurlstring":return this.prop.img.src;case"datauri":case"dataurl":return document.location.href=this.prop.img.src;default:throw'Image output type "'+t+'" is not supported.'}})},y.prototype.isHtml2CanvasLoaded=function(){var t=void 0!==f.html2canvas;return t||console.error("html2canvas not loaded."),t},y.prototype.save=function(t){if(this.isHtml2CanvasLoaded())return this.thenList([function(){return this.prop.pdf||this.toPdf()}]).set(t?{filename:t}:null).then(function(){this.prop.pdf.save(this.opt.filename)})},y.prototype.doCallback=function(t){if(this.isHtml2CanvasLoaded())return this.thenList([function(){return this.prop.pdf||this.toPdf()}]).then(function(){this.prop.callback(this.prop.pdf)})},y.prototype.set=function(e){if("object"!==g(e))return this;var t=Object.keys(e||{}).map(function(t){if(t in y.template.prop)return function(){this.prop[t]=e[t]};switch(t){case"margin":return this.setMargin.bind(this,e.margin);case"jsPDF":return function(){return this.opt.jsPDF=e.jsPDF,this.setPageSize()};case"pageSize":return this.setPageSize.bind(this,e.pageSize);default:return function(){this.opt[t]=e[t]}}},this);return this.then(function(){return this.thenList(t)})},y.prototype.get=function(e,n){return this.then(function(){var t=e in y.template.prop?this.prop[e]:this.opt[e];return n?n(t):t})},y.prototype.setMargin=function(t){return this.then(function(){switch(g(t)){case"number":t=[t,t,t,t];case"array":if(2===t.length&&(t=[t[0],t[1],t[0],t[1]]),4===t.length)break;default:return this.error("Invalid margin array.")}this.opt.margin=t}).then(this.setPageSize)},y.prototype.setPageSize=function(t){function e(t,e){return Math.floor(t*e/72*96)}return this.then(function(){(t=t||lt.getPageSize(this.opt.jsPDF)).hasOwnProperty("inner")||(t.inner={width:t.width-this.opt.margin[1]-this.opt.margin[3],height:t.height-this.opt.margin[0]-this.opt.margin[2]},t.inner.px={width:e(t.inner.width,t.k),height:e(t.inner.height,t.k)},t.inner.ratio=t.inner.height/t.inner.width),this.prop.pageSize=t})},y.prototype.setProgress=function(t,e,n,r){return null!=t&&(this.progress.val=t),null!=e&&(this.progress.state=e),null!=n&&(this.progress.n=n),null!=r&&(this.progress.stack=r),this.progress.ratio=this.progress.val/this.progress.state,this},y.prototype.updateProgress=function(t,e,n,r){return this.setProgress(t?this.progress.val+t:null,e||null,n?this.progress.n+n:null,r?this.progress.stack.concat(r):null)},y.prototype.then=function(t,e){var n=this;return this.thenCore(t,e,function(e,t){return n.updateProgress(null,null,1,[e]),Promise.prototype.then.call(this,function(t){return n.updateProgress(null,e),t}).then(e,t).then(function(t){return n.updateProgress(1),t})})},y.prototype.thenCore=function(t,e,n){n=n||Promise.prototype.then;var r=this;t&&(t=t.bind(r)),e&&(e=e.bind(r));var i=-1!==Promise.toString().indexOf("[native code]")&&"Promise"===Promise.name?r:y.convert(Object.assign({},r),Promise.prototype),o=n.call(i,t,e);return y.convert(o,r.__proto__)},y.prototype.thenExternal=function(t,e){return Promise.prototype.then.call(this,t,e)},y.prototype.thenList=function(t){var e=this;return t.forEach(function(t){e=e.thenCore(t)}),e},y.prototype.catch=function(t){t&&(t=t.bind(this));var e=Promise.prototype.catch.call(this,t);return y.convert(e,this)},y.prototype.catchExternal=function(t){return Promise.prototype.catch.call(this,t)},y.prototype.error=function(t){return this.then(function(){throw new Error(t)})},y.prototype.using=y.prototype.set,y.prototype.saveAs=y.prototype.save,y.prototype.export=y.prototype.output,y.prototype.run=y.prototype.then,lt.getPageSize=function(t,e,n){if("object"===se(t)){var r=t;t=r.orientation,e=r.unit||e,n=r.format||n}e=e||"mm",n=n||"a4",t=(""+(t||"P")).toLowerCase();var i=(""+n).toLowerCase(),o={a0:[2383.94,3370.39],a1:[1683.78,2383.94],a2:[1190.55,1683.78],a3:[841.89,1190.55],a4:[595.28,841.89],a5:[419.53,595.28],a6:[297.64,419.53],a7:[209.76,297.64],a8:[147.4,209.76],a9:[104.88,147.4],a10:[73.7,104.88],b0:[2834.65,4008.19],b1:[2004.09,2834.65],b2:[1417.32,2004.09],b3:[1000.63,1417.32],b4:[708.66,1000.63],b5:[498.9,708.66],b6:[354.33,498.9],b7:[249.45,354.33],b8:[175.75,249.45],b9:[124.72,175.75],b10:[87.87,124.72],c0:[2599.37,3676.54],c1:[1836.85,2599.37],c2:[1298.27,1836.85],c3:[918.43,1298.27],c4:[649.13,918.43],c5:[459.21,649.13],c6:[323.15,459.21],c7:[229.61,323.15],c8:[161.57,229.61],c9:[113.39,161.57],c10:[79.37,113.39],dl:[311.81,623.62],letter:[612,792],"government-letter":[576,756],legal:[612,1008],"junior-legal":[576,360],ledger:[1224,792],tabloid:[792,1224],"credit-card":[153,243]};switch(e){case"pt":var a=1;break;case"mm":a=72/25.4;break;case"cm":a=72/2.54;break;case"in":a=72;break;case"px":a=.75;break;case"pc":case"em":a=12;break;case"ex":a=6;break;default:throw"Invalid unit: "+e}if(o.hasOwnProperty(i))var s=o[i][1]/a,l=o[i][0]/a;else try{s=n[1],l=n[0]}catch(t){throw new Error("Invalid format: "+n)}if("p"===t||"portrait"===t){if(t="p",s<l){var h=l;l=s,s=h}}else{if("l"!==t&&"landscape"!==t)throw"Invalid orientation: "+t;t="l",l<s&&(h=l,l=s,s=h)}return{width:l,height:s,unit:e,k:a}},i.html=function(t,e){(e=e||{}).callback=e.callback||function(){},e.html2canvas=e.html2canvas||{},e.html2canvas.canvas=e.html2canvas.canvas||this.canvas,e.jsPDF=e.jsPDF||this,e.jsPDF;var n=new y(e);return e.worker?n:n.from(t).doCallback()},lt.API.addJS=function(t){return b=t,this.internal.events.subscribe("postPutResources",function(t){v=this.internal.newObject(),this.internal.out("<<"),this.internal.out("/Names [(EmbeddedJS) "+(v+1)+" 0 R]"),this.internal.out(">>"),this.internal.out("endobj"),w=this.internal.newObject(),this.internal.out("<<"),this.internal.out("/S /JavaScript"),this.internal.out("/JS ("+b+")"),this.internal.out(">>"),this.internal.out("endobj")}),this.internal.events.subscribe("putCatalog",function(){void 0!==v&&void 0!==w&&this.internal.out("/Names <</JavaScript "+v+" 0 R>>")}),this},(
/**
   * @license
   * Copyright (c) 2014 Steven Spungin (TwelveTone LLC)  steven@twelvetone.tv
   *
   * Licensed under the MIT License.
   * http://opensource.org/licenses/mit-license
   */
x=lt.API).events.push(["postPutResources",function(){var t=this,e=/^(\d+) 0 obj$/;if(0<this.outline.root.children.length)for(var n=t.outline.render().split(/\r\n/),r=0;r<n.length;r++){var i=n[r],o=e.exec(i);if(null!=o){var a=o[1];t.internal.newObjectDeferredBegin(a,!1)}t.internal.write(i)}if(this.outline.createNamedDestinations){var s=this.internal.pages.length,l=[];for(r=0;r<s;r++){var h=t.internal.newObject();l.push(h);var u=t.internal.getPageInfo(r+1);t.internal.write("<< /D["+u.objId+" 0 R /XYZ null null null]>> endobj")}var c=t.internal.newObject();for(t.internal.write("<< /Names [ "),r=0;r<l.length;r++)t.internal.write("(page_"+(r+1)+")"+l[r]+" 0 R");t.internal.write(" ] >>","endobj"),t.internal.newObject(),t.internal.write("<< /Dests "+c+" 0 R"),t.internal.write(">>","endobj")}}]),x.events.push(["putCatalog",function(){0<this.outline.root.children.length&&(this.internal.write("/Outlines",this.outline.makeRef(this.outline.root)),this.outline.createNamedDestinations&&this.internal.write("/Names "+namesOid+" 0 R"))}]),x.events.push(["initialized",function(){var a=this;a.outline={createNamedDestinations:!1,root:{children:[]}},a.outline.add=function(t,e,n){var r={title:e,options:n,children:[]};return null==t&&(t=this.root),t.children.push(r),r},a.outline.render=function(){return this.ctx={},this.ctx.val="",this.ctx.pdf=a,this.genIds_r(this.root),this.renderRoot(this.root),this.renderItems(this.root),this.ctx.val},a.outline.genIds_r=function(t){t.id=a.internal.newObjectDeferred();for(var e=0;e<t.children.length;e++)this.genIds_r(t.children[e])},a.outline.renderRoot=function(t){this.objStart(t),this.line("/Type /Outlines"),0<t.children.length&&(this.line("/First "+this.makeRef(t.children[0])),this.line("/Last "+this.makeRef(t.children[t.children.length-1]))),this.line("/Count "+this.count_r({count:0},t)),this.objEnd()},a.outline.renderItems=function(t){this.ctx.pdf.internal.getCoordinateString;for(var e=this.ctx.pdf.internal.getVerticalCoordinateString,n=0;n<t.children.length;n++){var r=t.children[n];this.objStart(r),this.line("/Title "+this.makeString(r.title)),this.line("/Parent "+this.makeRef(t)),0<n&&this.line("/Prev "+this.makeRef(t.children[n-1])),n<t.children.length-1&&this.line("/Next "+this.makeRef(t.children[n+1])),0<r.children.length&&(this.line("/First "+this.makeRef(r.children[0])),this.line("/Last "+this.makeRef(r.children[r.children.length-1])));var i=this.count=this.count_r({count:0},r);if(0<i&&this.line("/Count "+i),r.options&&r.options.pageNumber){var o=a.internal.getPageInfo(r.options.pageNumber);this.line("/Dest ["+o.objId+" 0 R /XYZ 0 "+e(0)+" 0]")}this.objEnd()}for(n=0;n<t.children.length;n++)r=t.children[n],this.renderItems(r)},a.outline.line=function(t){this.ctx.val+=t+"\r\n"},a.outline.makeRef=function(t){return t.id+" 0 R"},a.outline.makeString=function(t){return"("+a.internal.pdfEscape(t)+")"},a.outline.objStart=function(t){this.ctx.val+="\r\n"+t.id+" 0 obj\r\n<<\r\n"},a.outline.objEnd=function(t){this.ctx.val+=">> \r\nendobj\r\n"},a.outline.count_r=function(t,e){for(var n=0;n<e.children.length;n++)t.count++,this.count_r(t,e.children[n]);return t.count}}]),
/**
   * @license
   * 
   * Copyright (c) 2014 James Robb, https://github.com/jamesbrobb
   *
   * 
   * ====================================================================
   */
I=lt.API,C=function(){var t="function"==typeof Deflater;if(!t)throw new Error("requires deflate.js for compression");return t},B=function(t,e,n,r){var i=5,o=E;switch(r){case I.image_compression.FAST:i=3,o=j;break;case I.image_compression.MEDIUM:i=6,o=M;break;case I.image_compression.SLOW:i=9,o=O}t=A(t,e,n,o);var a=new Uint8Array(N(i)),s=L(t),l=new Deflater(i),h=l.append(t),u=l.flush(),c=a.length+h.length+u.length,f=new Uint8Array(c+4);return f.set(a),f.set(h,a.length),f.set(u,a.length+h.length),f[c++]=s>>>24&255,f[c++]=s>>>16&255,f[c++]=s>>>8&255,f[c++]=255&s,I.arrayBufferToBinaryString(f)},N=function(t,e){var n=Math.LOG2E*Math.log(32768)-8<<4|8,r=n<<8;return r|=Math.min(3,(e-1&255)>>1)<<6,r|=0,[n,255&(r+=31-r%31)]},L=function(t,e){for(var n,r=1,i=0,o=t.length,a=0;0<o;){for(o-=n=e<o?e:o;i+=r+=t[a++],--n;);r%=65521,i%=65521}return(i<<16|r)>>>0},A=function(t,e,n,r){for(var i,o,a,s=t.length/e,l=new Uint8Array(t.length+s),h=T(),u=0;u<s;u++){if(a=u*e,i=t.subarray(a,a+e),r)l.set(r(i,n,o),a+u);else{for(var c=0,f=h.length,p=[];c<f;c++)p[c]=h[c](i,n,o);var d=R(p.concat());l.set(p[d],a+u)}o=i}return l},S=function(t,e,n){var r=Array.apply([],t);return r.unshift(0),r},j=function(t,e,n){var r,i=[],o=0,a=t.length;for(i[0]=1;o<a;o++)r=t[o-e]||0,i[o+1]=t[o]-r+256&255;return i},E=function(t,e,n){var r,i=[],o=0,a=t.length;for(i[0]=2;o<a;o++)r=n&&n[o]||0,i[o+1]=t[o]-r+256&255;return i},M=function(t,e,n){var r,i,o=[],a=0,s=t.length;for(o[0]=3;a<s;a++)r=t[a-e]||0,i=n&&n[a]||0,o[a+1]=t[a]+256-(r+i>>>1)&255;return o},O=function(t,e,n){var r,i,o,a,s=[],l=0,h=t.length;for(s[0]=4;l<h;l++)r=t[l-e]||0,i=n&&n[l]||0,o=n&&n[l-e]||0,a=q(r,i,o),s[l+1]=t[l]-a+256&255;return s},q=function(t,e,n){var r=t+e-n,i=Math.abs(r-t),o=Math.abs(r-e),a=Math.abs(r-n);return i<=o&&i<=a?t:o<=a?e:n},T=function(){return[S,j,E,M,O]},R=function(t){for(var e,n,r,i=0,o=t.length;i<o;)((e=D(t[i].slice(1)))<n||!n)&&(n=e,r=i),i++;return r},D=function(t){for(var e=0,n=t.length,r=0;e<n;)r+=Math.abs(t[e++]);return r},I.processPNG=function(t,e,n,r,i){var o,a,s,l,h,u,c=this.color_spaces.DEVICE_RGB,f=this.decode.FLATE_DECODE,p=8;if(this.isArrayBuffer(t)&&(t=new Uint8Array(t)),this.isArrayBufferView(t)){if("function"!=typeof PNG||"function"!=typeof kt)throw new Error("PNG support requires png.js and zlib.js");if(t=(o=new PNG(t)).imgData,p=o.bits,c=o.colorSpace,l=o.colors,-1!==[4,6].indexOf(o.colorType)){if(8===o.bits)for(var d,g=(_=32==o.pixelBitlength?new Uint32Array(o.decodePixels().buffer):16==o.pixelBitlength?new Uint16Array(o.decodePixels().buffer):new Uint8Array(o.decodePixels().buffer)).length,m=new Uint8Array(g*o.colors),y=new Uint8Array(g),v=o.pixelBitlength-o.bits,w=0,b=0;w<g;w++){for(x=_[w],d=0;d<v;)m[b++]=x>>>d&255,d+=o.bits;y[w]=x>>>d&255}if(16===o.bits){g=(_=new Uint32Array(o.decodePixels().buffer)).length,m=new Uint8Array(g*(32/o.pixelBitlength)*o.colors),y=new Uint8Array(g*(32/o.pixelBitlength));for(var x,N=1<o.colors,L=b=w=0;w<g;)x=_[w++],m[b++]=x>>>0&255,N&&(m[b++]=x>>>16&255,x=_[w++],m[b++]=x>>>0&255),y[L++]=x>>>16&255;p=8}r!==I.image_compression.NONE&&C()?(t=B(m,o.width*o.colors,o.colors,r),u=B(y,o.width,1,r)):(t=m,u=y,f=null)}if(3===o.colorType&&(c=this.color_spaces.INDEXED,h=o.palette,o.transparency.indexed)){var A=o.transparency.indexed,S=0;for(w=0,g=A.length;w<g;++w)S+=A[w];if((S/=255)==g-1&&-1!==A.indexOf(0))s=[A.indexOf(0)];else if(S!==g){var _=o.decodePixels();for(y=new Uint8Array(_.length),w=0,g=_.length;w<g;w++)y[w]=A[_[w]];u=B(y,o.width,1)}}var F=function(t){var e;switch(t){case I.image_compression.FAST:e=11;break;case I.image_compression.MEDIUM:e=13;break;case I.image_compression.SLOW:e=14;break;default:e=12}return e}(r);return a=f===this.decode.FLATE_DECODE?"/Predictor "+F+" /Colors "+l+" /BitsPerComponent "+p+" /Columns "+o.width:"/Colors "+l+" /BitsPerComponent "+p+" /Columns "+o.width,(this.isArrayBuffer(t)||this.isArrayBufferView(t))&&(t=this.arrayBufferToBinaryString(t)),(u&&this.isArrayBuffer(u)||this.isArrayBufferView(u))&&(u=this.arrayBufferToBinaryString(u)),this.createImageInfo(t,o.width,o.height,c,p,f,e,n,a,s,h,u,F)}throw new Error("Unsupported PNG image data, try using JPEG instead.")},(
/**
   * @license
   * Copyright (c) 2017 Aras Abbasi 
   *
   * Licensed under the MIT License.
   * http://opensource.org/licenses/mit-license
   */
U=lt.API).processGIF89A=function(t,e,n,r,i){var o=new At(t),a=o.width,s=o.height,l=[];o.decodeAndBlitFrameRGBA(0,l);var h={data:l,width:a,height:s},u=new _t(100).encode(h,100);return U.processJPEG.call(this,u,e,n,r)},U.processGIF87A=U.processGIF89A,(
/**
   * Copyright (c) 2018 Aras Abbasi 
   *
   * Licensed under the MIT License.
   * http://opensource.org/licenses/mit-license
   */
z=lt.API).processBMP=function(t,e,n,r,i){var o=new Ft(t,!1),a=o.width,s=o.height,l={data:o.getData(),width:a,height:s},h=new _t(100).encode(l,100);return z.processJPEG.call(this,h,e,n,r)},lt.API.setLanguage=function(t){return void 0===this.internal.languageSettings&&(this.internal.languageSettings={},this.internal.languageSettings.isSubscribed=!1),void 0!=={af:"Afrikaans",sq:"Albanian",ar:"Arabic (Standard)","ar-DZ":"Arabic (Algeria)","ar-BH":"Arabic (Bahrain)","ar-EG":"Arabic (Egypt)","ar-IQ":"Arabic (Iraq)","ar-JO":"Arabic (Jordan)","ar-KW":"Arabic (Kuwait)","ar-LB":"Arabic (Lebanon)","ar-LY":"Arabic (Libya)","ar-MA":"Arabic (Morocco)","ar-OM":"Arabic (Oman)","ar-QA":"Arabic (Qatar)","ar-SA":"Arabic (Saudi Arabia)","ar-SY":"Arabic (Syria)","ar-TN":"Arabic (Tunisia)","ar-AE":"Arabic (U.A.E.)","ar-YE":"Arabic (Yemen)",an:"Aragonese",hy:"Armenian",as:"Assamese",ast:"Asturian",az:"Azerbaijani",eu:"Basque",be:"Belarusian",bn:"Bengali",bs:"Bosnian",br:"Breton",bg:"Bulgarian",my:"Burmese",ca:"Catalan",ch:"Chamorro",ce:"Chechen",zh:"Chinese","zh-HK":"Chinese (Hong Kong)","zh-CN":"Chinese (PRC)","zh-SG":"Chinese (Singapore)","zh-TW":"Chinese (Taiwan)",cv:"Chuvash",co:"Corsican",cr:"Cree",hr:"Croatian",cs:"Czech",da:"Danish",nl:"Dutch (Standard)","nl-BE":"Dutch (Belgian)",en:"English","en-AU":"English (Australia)","en-BZ":"English (Belize)","en-CA":"English (Canada)","en-IE":"English (Ireland)","en-JM":"English (Jamaica)","en-NZ":"English (New Zealand)","en-PH":"English (Philippines)","en-ZA":"English (South Africa)","en-TT":"English (Trinidad & Tobago)","en-GB":"English (United Kingdom)","en-US":"English (United States)","en-ZW":"English (Zimbabwe)",eo:"Esperanto",et:"Estonian",fo:"Faeroese",fj:"Fijian",fi:"Finnish",fr:"French (Standard)","fr-BE":"French (Belgium)","fr-CA":"French (Canada)","fr-FR":"French (France)","fr-LU":"French (Luxembourg)","fr-MC":"French (Monaco)","fr-CH":"French (Switzerland)",fy:"Frisian",fur:"Friulian",gd:"Gaelic (Scots)","gd-IE":"Gaelic (Irish)",gl:"Galacian",ka:"Georgian",de:"German (Standard)","de-AT":"German (Austria)","de-DE":"German (Germany)","de-LI":"German (Liechtenstein)","de-LU":"German (Luxembourg)","de-CH":"German (Switzerland)",el:"Greek",gu:"Gujurati",ht:"Haitian",he:"Hebrew",hi:"Hindi",hu:"Hungarian",is:"Icelandic",id:"Indonesian",iu:"Inuktitut",ga:"Irish",it:"Italian (Standard)","it-CH":"Italian (Switzerland)",ja:"Japanese",kn:"Kannada",ks:"Kashmiri",kk:"Kazakh",km:"Khmer",ky:"Kirghiz",tlh:"Klingon",ko:"Korean","ko-KP":"Korean (North Korea)","ko-KR":"Korean (South Korea)",la:"Latin",lv:"Latvian",lt:"Lithuanian",lb:"Luxembourgish",mk:"FYRO Macedonian",ms:"Malay",ml:"Malayalam",mt:"Maltese",mi:"Maori",mr:"Marathi",mo:"Moldavian",nv:"Navajo",ng:"Ndonga",ne:"Nepali",no:"Norwegian",nb:"Norwegian (Bokmal)",nn:"Norwegian (Nynorsk)",oc:"Occitan",or:"Oriya",om:"Oromo",fa:"Persian","fa-IR":"Persian/Iran",pl:"Polish",pt:"Portuguese","pt-BR":"Portuguese (Brazil)",pa:"Punjabi","pa-IN":"Punjabi (India)","pa-PK":"Punjabi (Pakistan)",qu:"Quechua",rm:"Rhaeto-Romanic",ro:"Romanian","ro-MO":"Romanian (Moldavia)",ru:"Russian","ru-MO":"Russian (Moldavia)",sz:"Sami (Lappish)",sg:"Sango",sa:"Sanskrit",sc:"Sardinian",sd:"Sindhi",si:"Singhalese",sr:"Serbian",sk:"Slovak",sl:"Slovenian",so:"Somani",sb:"Sorbian",es:"Spanish","es-AR":"Spanish (Argentina)","es-BO":"Spanish (Bolivia)","es-CL":"Spanish (Chile)","es-CO":"Spanish (Colombia)","es-CR":"Spanish (Costa Rica)","es-DO":"Spanish (Dominican Republic)","es-EC":"Spanish (Ecuador)","es-SV":"Spanish (El Salvador)","es-GT":"Spanish (Guatemala)","es-HN":"Spanish (Honduras)","es-MX":"Spanish (Mexico)","es-NI":"Spanish (Nicaragua)","es-PA":"Spanish (Panama)","es-PY":"Spanish (Paraguay)","es-PE":"Spanish (Peru)","es-PR":"Spanish (Puerto Rico)","es-ES":"Spanish (Spain)","es-UY":"Spanish (Uruguay)","es-VE":"Spanish (Venezuela)",sx:"Sutu",sw:"Swahili",sv:"Swedish","sv-FI":"Swedish (Finland)","sv-SV":"Swedish (Sweden)",ta:"Tamil",tt:"Tatar",te:"Teluga",th:"Thai",tig:"Tigre",ts:"Tsonga",tn:"Tswana",tr:"Turkish",tk:"Turkmen",uk:"Ukrainian",hsb:"Upper Sorbian",ur:"Urdu",ve:"Venda",vi:"Vietnamese",vo:"Volapuk",wa:"Walloon",cy:"Welsh",xh:"Xhosa",ji:"Yiddish",zu:"Zulu"}[t]&&(this.internal.languageSettings.languageCode=t,!1===this.internal.languageSettings.isSubscribed&&(this.internal.events.subscribe("putCatalog",function(){this.internal.write("/Lang ("+this.internal.languageSettings.languageCode+")")}),this.internal.languageSettings.isSubscribed=!0)),this},
/** @license
   * MIT license.
   * Copyright (c) 2012 Willow Systems Corporation, willow-systems.com
   *               2014 Diego Casorran, https://github.com/diegocr
   *
   * 
   * ====================================================================
   */
H=lt.API,W=H.getCharWidthsArray=function(t,e){var n,r,i,o=(e=e||{}).font||this.internal.getFont(),a=e.fontSize||this.internal.getFontSize(),s=e.charSpace||this.internal.getCharSpace(),l=e.widths?e.widths:o.metadata.Unicode.widths,h=l.fof?l.fof:1,u=e.kerning?e.kerning:o.metadata.Unicode.kerning,c=u.fof?u.fof:1,f=0,p=l[0]||h,d=[];for(n=0,r=t.length;n<r;n++)i=t.charCodeAt(n),"function"==typeof o.metadata.widthOfString?d.push((o.metadata.widthOfGlyph(o.metadata.characterToGlyph(i))+s*(1e3/a)||0)/1e3):d.push((l[i]||p)/h+(u[i]&&u[i][f]||0)/c),f=i;return d},V=H.getArraySum=function(t){for(var e=t.length,n=0;e;)n+=t[--e];return n},G=H.getStringUnitWidth=function(t,e){var n=(e=e||{}).fontSize||this.internal.getFontSize(),r=e.font||this.internal.getFont(),i=e.charSpace||this.internal.getCharSpace();return"function"==typeof r.metadata.widthOfString?r.metadata.widthOfString(t,n,i)/n:V(W.apply(this,arguments))},Y=function(t,e,n,r){for(var i=[],o=0,a=t.length,s=0;o!==a&&s+e[o]<n;)s+=e[o],o++;i.push(t.slice(0,o));var l=o;for(s=0;o!==a;)s+e[o]>r&&(i.push(t.slice(l,o)),s=0,l=o),s+=e[o],o++;return l!==o&&i.push(t.slice(l,o)),i},J=function(t,e,n){n||(n={});var r,i,o,a,s,l,h=[],u=[h],c=n.textIndent||0,f=0,p=0,d=t.split(" "),g=W.apply(this,[" ",n])[0];if(l=-1===n.lineIndent?d[0].length+2:n.lineIndent||0){var m=Array(l).join(" "),y=[];d.map(function(t){1<(t=t.split(/\s*\n/)).length?y=y.concat(t.map(function(t,e){return(e&&t.length?"\n":"")+t})):y.push(t[0])}),d=y,l=G.apply(this,[m,n])}for(o=0,a=d.length;o<a;o++){var v=0;if(r=d[o],l&&"\n"==r[0]&&(r=r.substr(1),v=1),i=W.apply(this,[r,n]),e<c+f+(p=V(i))||v){if(e<p){for(s=Y.apply(this,[r,i,e-(c+f),e]),h.push(s.shift()),h=[s.pop()];s.length;)u.push([s.shift()]);p=V(i.slice(r.length-(h[0]?h[0].length:0)))}else h=[r];u.push(h),c=p+l,f=g}else h.push(r),c+=f+p,f=g}if(l)var w=function(t,e){return(e?m:"")+t.join(" ")};else w=function(t){return t.join(" ")};return u.map(w)},H.splitTextToSize=function(t,e,n){var r,i=(n=n||{}).fontSize||this.internal.getFontSize(),o=function(t){var e={0:1},n={};if(t.widths&&t.kerning)return{widths:t.widths,kerning:t.kerning};var r=this.internal.getFont(t.fontName,t.fontStyle),i="Unicode";return r.metadata[i]?{widths:r.metadata[i].widths||e,kerning:r.metadata[i].kerning||n}:{font:r.metadata,fontSize:this.internal.getFontSize(),charSpace:this.internal.getCharSpace()}}.call(this,n);r=Array.isArray(t)?t:t.split(/\r?\n/);var a=1*this.internal.scaleFactor*e/i;o.textIndent=n.textIndent?1*n.textIndent*this.internal.scaleFactor/i:0,o.lineIndent=n.lineIndent;var s,l,h=[];for(s=0,l=r.length;s<l;s++)h=h.concat(J.apply(this,[r[s],a,o]));return h},
/** @license
   jsPDF standard_fonts_metrics plugin
   * Copyright (c) 2012 Willow Systems Corporation, willow-systems.com
   * MIT license.
   * 
   * ====================================================================
   */
X=lt.API,Z={codePages:["WinAnsiEncoding"],WinAnsiEncoding:(K=function(t){for(var e="klmnopqrstuvwxyz",n={},r=0;r<e.length;r++)n[e[r]]="0123456789abcdef"[r];var i,o,a,s,l,h={},u=1,c=h,f=[],p="",d="",g=t.length-1;for(r=1;r!=g;)l=t[r],r+=1,"'"==l?o=o?(s=o.join(""),i):[]:o?o.push(l):"{"==l?(f.push([c,s]),c={},s=i):"}"==l?((a=f.pop())[0][a[1]]=c,s=i,c=a[0]):"-"==l?u=-1:s===i?n.hasOwnProperty(l)?(p+=n[l],s=parseInt(p,16)*u,u=1,p=""):p+=l:n.hasOwnProperty(l)?(d+=n[l],c[s]=parseInt(d,16)*u,u=1,s=i,d=""):d+=l;return h})("{19m8n201n9q201o9r201s9l201t9m201u8m201w9n201x9o201y8o202k8q202l8r202m9p202q8p20aw8k203k8t203t8v203u9v2cq8s212m9t15m8w15n9w2dw9s16k8u16l9u17s9z17x8y17y9y}")},Q={Unicode:{Courier:Z,"Courier-Bold":Z,"Courier-BoldOblique":Z,"Courier-Oblique":Z,Helvetica:Z,"Helvetica-Bold":Z,"Helvetica-BoldOblique":Z,"Helvetica-Oblique":Z,"Times-Roman":Z,"Times-Bold":Z,"Times-BoldItalic":Z,"Times-Italic":Z}},$={Unicode:{"Courier-Oblique":K("{'widths'{k3w'fof'6o}'kerning'{'fof'-6o}}"),"Times-BoldItalic":K("{'widths'{k3o2q4ycx2r201n3m201o6o201s2l201t2l201u2l201w3m201x3m201y3m2k1t2l2r202m2n2n3m2o3m2p5n202q6o2r1w2s2l2t2l2u3m2v3t2w1t2x2l2y1t2z1w3k3m3l3m3m3m3n3m3o3m3p3m3q3m3r3m3s3m203t2l203u2l3v2l3w3t3x3t3y3t3z3m4k5n4l4m4m4m4n4m4o4s4p4m4q4m4r4s4s4y4t2r4u3m4v4m4w3x4x5t4y4s4z4s5k3x5l4s5m4m5n3r5o3x5p4s5q4m5r5t5s4m5t3x5u3x5v2l5w1w5x2l5y3t5z3m6k2l6l3m6m3m6n2w6o3m6p2w6q2l6r3m6s3r6t1w6u1w6v3m6w1w6x4y6y3r6z3m7k3m7l3m7m2r7n2r7o1w7p3r7q2w7r4m7s3m7t2w7u2r7v2n7w1q7x2n7y3t202l3mcl4mal2ram3man3mao3map3mar3mas2lat4uau1uav3maw3way4uaz2lbk2sbl3t'fof'6obo2lbp3tbq3mbr1tbs2lbu1ybv3mbz3mck4m202k3mcm4mcn4mco4mcp4mcq5ycr4mcs4mct4mcu4mcv4mcw2r2m3rcy2rcz2rdl4sdm4sdn4sdo4sdp4sdq4sds4sdt4sdu4sdv4sdw4sdz3mek3mel3mem3men3meo3mep3meq4ser2wes2wet2weu2wev2wew1wex1wey1wez1wfl3rfm3mfn3mfo3mfp3mfq3mfr3tfs3mft3rfu3rfv3rfw3rfz2w203k6o212m6o2dw2l2cq2l3t3m3u2l17s3x19m3m}'kerning'{cl{4qu5kt5qt5rs17ss5ts}201s{201ss}201t{cks4lscmscnscoscpscls2wu2yu201ts}201x{2wu2yu}2k{201ts}2w{4qx5kx5ou5qx5rs17su5tu}2x{17su5tu5ou}2y{4qx5kx5ou5qx5rs17ss5ts}'fof'-6ofn{17sw5tw5ou5qw5rs}7t{cksclscmscnscoscps4ls}3u{17su5tu5os5qs}3v{17su5tu5os5qs}7p{17su5tu}ck{4qu5kt5qt5rs17ss5ts}4l{4qu5kt5qt5rs17ss5ts}cm{4qu5kt5qt5rs17ss5ts}cn{4qu5kt5qt5rs17ss5ts}co{4qu5kt5qt5rs17ss5ts}cp{4qu5kt5qt5rs17ss5ts}6l{4qu5ou5qw5rt17su5tu}5q{ckuclucmucnucoucpu4lu}5r{ckuclucmucnucoucpu4lu}7q{cksclscmscnscoscps4ls}6p{4qu5ou5qw5rt17sw5tw}ek{4qu5ou5qw5rt17su5tu}el{4qu5ou5qw5rt17su5tu}em{4qu5ou5qw5rt17su5tu}en{4qu5ou5qw5rt17su5tu}eo{4qu5ou5qw5rt17su5tu}ep{4qu5ou5qw5rt17su5tu}es{17ss5ts5qs4qu}et{4qu5ou5qw5rt17sw5tw}eu{4qu5ou5qw5rt17ss5ts}ev{17ss5ts5qs4qu}6z{17sw5tw5ou5qw5rs}fm{17sw5tw5ou5qw5rs}7n{201ts}fo{17sw5tw5ou5qw5rs}fp{17sw5tw5ou5qw5rs}fq{17sw5tw5ou5qw5rs}7r{cksclscmscnscoscps4ls}fs{17sw5tw5ou5qw5rs}ft{17su5tu}fu{17su5tu}fv{17su5tu}fw{17su5tu}fz{cksclscmscnscoscps4ls}}}"),"Helvetica-Bold":K("{'widths'{k3s2q4scx1w201n3r201o6o201s1w201t1w201u1w201w3m201x3m201y3m2k1w2l2l202m2n2n3r2o3r2p5t202q6o2r1s2s2l2t2l2u2r2v3u2w1w2x2l2y1w2z1w3k3r3l3r3m3r3n3r3o3r3p3r3q3r3r3r3s3r203t2l203u2l3v2l3w3u3x3u3y3u3z3x4k6l4l4s4m4s4n4s4o4s4p4m4q3x4r4y4s4s4t1w4u3r4v4s4w3x4x5n4y4s4z4y5k4m5l4y5m4s5n4m5o3x5p4s5q4m5r5y5s4m5t4m5u3x5v2l5w1w5x2l5y3u5z3r6k2l6l3r6m3x6n3r6o3x6p3r6q2l6r3x6s3x6t1w6u1w6v3r6w1w6x5t6y3x6z3x7k3x7l3x7m2r7n3r7o2l7p3x7q3r7r4y7s3r7t3r7u3m7v2r7w1w7x2r7y3u202l3rcl4sal2lam3ran3rao3rap3rar3ras2lat4tau2pav3raw3uay4taz2lbk2sbl3u'fof'6obo2lbp3xbq3rbr1wbs2lbu2obv3rbz3xck4s202k3rcm4scn4sco4scp4scq6ocr4scs4mct4mcu4mcv4mcw1w2m2zcy1wcz1wdl4sdm4ydn4ydo4ydp4ydq4yds4ydt4sdu4sdv4sdw4sdz3xek3rel3rem3ren3reo3rep3req5ter3res3ret3reu3rev3rew1wex1wey1wez1wfl3xfm3xfn3xfo3xfp3xfq3xfr3ufs3xft3xfu3xfv3xfw3xfz3r203k6o212m6o2dw2l2cq2l3t3r3u2l17s4m19m3r}'kerning'{cl{4qs5ku5ot5qs17sv5tv}201t{2ww4wy2yw}201w{2ks}201x{2ww4wy2yw}2k{201ts201xs}2w{7qs4qu5kw5os5qw5rs17su5tu7tsfzs}2x{5ow5qs}2y{7qs4qu5kw5os5qw5rs17su5tu7tsfzs}'fof'-6o7p{17su5tu5ot}ck{4qs5ku5ot5qs17sv5tv}4l{4qs5ku5ot5qs17sv5tv}cm{4qs5ku5ot5qs17sv5tv}cn{4qs5ku5ot5qs17sv5tv}co{4qs5ku5ot5qs17sv5tv}cp{4qs5ku5ot5qs17sv5tv}6l{17st5tt5os}17s{2kwclvcmvcnvcovcpv4lv4wwckv}5o{2kucltcmtcntcotcpt4lt4wtckt}5q{2ksclscmscnscoscps4ls4wvcks}5r{2ks4ws}5t{2kwclvcmvcnvcovcpv4lv4wwckv}eo{17st5tt5os}fu{17su5tu5ot}6p{17ss5ts}ek{17st5tt5os}el{17st5tt5os}em{17st5tt5os}en{17st5tt5os}6o{201ts}ep{17st5tt5os}es{17ss5ts}et{17ss5ts}eu{17ss5ts}ev{17ss5ts}6z{17su5tu5os5qt}fm{17su5tu5os5qt}fn{17su5tu5os5qt}fo{17su5tu5os5qt}fp{17su5tu5os5qt}fq{17su5tu5os5qt}fs{17su5tu5os5qt}ft{17su5tu5ot}7m{5os}fv{17su5tu5ot}fw{17su5tu5ot}}}"),Courier:K("{'widths'{k3w'fof'6o}'kerning'{'fof'-6o}}"),"Courier-BoldOblique":K("{'widths'{k3w'fof'6o}'kerning'{'fof'-6o}}"),"Times-Bold":K("{'widths'{k3q2q5ncx2r201n3m201o6o201s2l201t2l201u2l201w3m201x3m201y3m2k1t2l2l202m2n2n3m2o3m2p6o202q6o2r1w2s2l2t2l2u3m2v3t2w1t2x2l2y1t2z1w3k3m3l3m3m3m3n3m3o3m3p3m3q3m3r3m3s3m203t2l203u2l3v2l3w3t3x3t3y3t3z3m4k5x4l4s4m4m4n4s4o4s4p4m4q3x4r4y4s4y4t2r4u3m4v4y4w4m4x5y4y4s4z4y5k3x5l4y5m4s5n3r5o4m5p4s5q4s5r6o5s4s5t4s5u4m5v2l5w1w5x2l5y3u5z3m6k2l6l3m6m3r6n2w6o3r6p2w6q2l6r3m6s3r6t1w6u2l6v3r6w1w6x5n6y3r6z3m7k3r7l3r7m2w7n2r7o2l7p3r7q3m7r4s7s3m7t3m7u2w7v2r7w1q7x2r7y3o202l3mcl4sal2lam3man3mao3map3mar3mas2lat4uau1yav3maw3tay4uaz2lbk2sbl3t'fof'6obo2lbp3rbr1tbs2lbu2lbv3mbz3mck4s202k3mcm4scn4sco4scp4scq6ocr4scs4mct4mcu4mcv4mcw2r2m3rcy2rcz2rdl4sdm4ydn4ydo4ydp4ydq4yds4ydt4sdu4sdv4sdw4sdz3rek3mel3mem3men3meo3mep3meq4ser2wes2wet2weu2wev2wew1wex1wey1wez1wfl3rfm3mfn3mfo3mfp3mfq3mfr3tfs3mft3rfu3rfv3rfw3rfz3m203k6o212m6o2dw2l2cq2l3t3m3u2l17s4s19m3m}'kerning'{cl{4qt5ks5ot5qy5rw17sv5tv}201t{cks4lscmscnscoscpscls4wv}2k{201ts}2w{4qu5ku7mu5os5qx5ru17su5tu}2x{17su5tu5ou5qs}2y{4qv5kv7mu5ot5qz5ru17su5tu}'fof'-6o7t{cksclscmscnscoscps4ls}3u{17su5tu5os5qu}3v{17su5tu5os5qu}fu{17su5tu5ou5qu}7p{17su5tu5ou5qu}ck{4qt5ks5ot5qy5rw17sv5tv}4l{4qt5ks5ot5qy5rw17sv5tv}cm{4qt5ks5ot5qy5rw17sv5tv}cn{4qt5ks5ot5qy5rw17sv5tv}co{4qt5ks5ot5qy5rw17sv5tv}cp{4qt5ks5ot5qy5rw17sv5tv}6l{17st5tt5ou5qu}17s{ckuclucmucnucoucpu4lu4wu}5o{ckuclucmucnucoucpu4lu4wu}5q{ckzclzcmzcnzcozcpz4lz4wu}5r{ckxclxcmxcnxcoxcpx4lx4wu}5t{ckuclucmucnucoucpu4lu4wu}7q{ckuclucmucnucoucpu4lu}6p{17sw5tw5ou5qu}ek{17st5tt5qu}el{17st5tt5ou5qu}em{17st5tt5qu}en{17st5tt5qu}eo{17st5tt5qu}ep{17st5tt5ou5qu}es{17ss5ts5qu}et{17sw5tw5ou5qu}eu{17sw5tw5ou5qu}ev{17ss5ts5qu}6z{17sw5tw5ou5qu5rs}fm{17sw5tw5ou5qu5rs}fn{17sw5tw5ou5qu5rs}fo{17sw5tw5ou5qu5rs}fp{17sw5tw5ou5qu5rs}fq{17sw5tw5ou5qu5rs}7r{cktcltcmtcntcotcpt4lt5os}fs{17sw5tw5ou5qu5rs}ft{17su5tu5ou5qu}7m{5os}fv{17su5tu5ou5qu}fw{17su5tu5ou5qu}fz{cksclscmscnscoscps4ls}}}"),Symbol:K("{'widths'{k3uaw4r19m3m2k1t2l2l202m2y2n3m2p5n202q6o3k3m2s2l2t2l2v3r2w1t3m3m2y1t2z1wbk2sbl3r'fof'6o3n3m3o3m3p3m3q3m3r3m3s3m3t3m3u1w3v1w3w3r3x3r3y3r3z2wbp3t3l3m5v2l5x2l5z3m2q4yfr3r7v3k7w1o7x3k}'kerning'{'fof'-6o}}"),Helvetica:K("{'widths'{k3p2q4mcx1w201n3r201o6o201s1q201t1q201u1q201w2l201x2l201y2l2k1w2l1w202m2n2n3r2o3r2p5t202q6o2r1n2s2l2t2l2u2r2v3u2w1w2x2l2y1w2z1w3k3r3l3r3m3r3n3r3o3r3p3r3q3r3r3r3s3r203t2l203u2l3v1w3w3u3x3u3y3u3z3r4k6p4l4m4m4m4n4s4o4s4p4m4q3x4r4y4s4s4t1w4u3m4v4m4w3r4x5n4y4s4z4y5k4m5l4y5m4s5n4m5o3x5p4s5q4m5r5y5s4m5t4m5u3x5v1w5w1w5x1w5y2z5z3r6k2l6l3r6m3r6n3m6o3r6p3r6q1w6r3r6s3r6t1q6u1q6v3m6w1q6x5n6y3r6z3r7k3r7l3r7m2l7n3m7o1w7p3r7q3m7r4s7s3m7t3m7u3m7v2l7w1u7x2l7y3u202l3rcl4mal2lam3ran3rao3rap3rar3ras2lat4tau2pav3raw3uay4taz2lbk2sbl3u'fof'6obo2lbp3rbr1wbs2lbu2obv3rbz3xck4m202k3rcm4mcn4mco4mcp4mcq6ocr4scs4mct4mcu4mcv4mcw1w2m2ncy1wcz1wdl4sdm4ydn4ydo4ydp4ydq4yds4ydt4sdu4sdv4sdw4sdz3xek3rel3rem3ren3reo3rep3req5ter3mes3ret3reu3rev3rew1wex1wey1wez1wfl3rfm3rfn3rfo3rfp3rfq3rfr3ufs3xft3rfu3rfv3rfw3rfz3m203k6o212m6o2dw2l2cq2l3t3r3u1w17s4m19m3r}'kerning'{5q{4wv}cl{4qs5kw5ow5qs17sv5tv}201t{2wu4w1k2yu}201x{2wu4wy2yu}17s{2ktclucmucnu4otcpu4lu4wycoucku}2w{7qs4qz5k1m17sy5ow5qx5rsfsu5ty7tufzu}2x{17sy5ty5oy5qs}2y{7qs4qz5k1m17sy5ow5qx5rsfsu5ty7tufzu}'fof'-6o7p{17sv5tv5ow}ck{4qs5kw5ow5qs17sv5tv}4l{4qs5kw5ow5qs17sv5tv}cm{4qs5kw5ow5qs17sv5tv}cn{4qs5kw5ow5qs17sv5tv}co{4qs5kw5ow5qs17sv5tv}cp{4qs5kw5ow5qs17sv5tv}6l{17sy5ty5ow}do{17st5tt}4z{17st5tt}7s{fst}dm{17st5tt}dn{17st5tt}5o{ckwclwcmwcnwcowcpw4lw4wv}dp{17st5tt}dq{17st5tt}7t{5ow}ds{17st5tt}5t{2ktclucmucnu4otcpu4lu4wycoucku}fu{17sv5tv5ow}6p{17sy5ty5ow5qs}ek{17sy5ty5ow}el{17sy5ty5ow}em{17sy5ty5ow}en{5ty}eo{17sy5ty5ow}ep{17sy5ty5ow}es{17sy5ty5qs}et{17sy5ty5ow5qs}eu{17sy5ty5ow5qs}ev{17sy5ty5ow5qs}6z{17sy5ty5ow5qs}fm{17sy5ty5ow5qs}fn{17sy5ty5ow5qs}fo{17sy5ty5ow5qs}fp{17sy5ty5qs}fq{17sy5ty5ow5qs}7r{5ow}fs{17sy5ty5ow5qs}ft{17sv5tv5ow}7m{5ow}fv{17sv5tv5ow}fw{17sv5tv5ow}}}"),"Helvetica-BoldOblique":K("{'widths'{k3s2q4scx1w201n3r201o6o201s1w201t1w201u1w201w3m201x3m201y3m2k1w2l2l202m2n2n3r2o3r2p5t202q6o2r1s2s2l2t2l2u2r2v3u2w1w2x2l2y1w2z1w3k3r3l3r3m3r3n3r3o3r3p3r3q3r3r3r3s3r203t2l203u2l3v2l3w3u3x3u3y3u3z3x4k6l4l4s4m4s4n4s4o4s4p4m4q3x4r4y4s4s4t1w4u3r4v4s4w3x4x5n4y4s4z4y5k4m5l4y5m4s5n4m5o3x5p4s5q4m5r5y5s4m5t4m5u3x5v2l5w1w5x2l5y3u5z3r6k2l6l3r6m3x6n3r6o3x6p3r6q2l6r3x6s3x6t1w6u1w6v3r6w1w6x5t6y3x6z3x7k3x7l3x7m2r7n3r7o2l7p3x7q3r7r4y7s3r7t3r7u3m7v2r7w1w7x2r7y3u202l3rcl4sal2lam3ran3rao3rap3rar3ras2lat4tau2pav3raw3uay4taz2lbk2sbl3u'fof'6obo2lbp3xbq3rbr1wbs2lbu2obv3rbz3xck4s202k3rcm4scn4sco4scp4scq6ocr4scs4mct4mcu4mcv4mcw1w2m2zcy1wcz1wdl4sdm4ydn4ydo4ydp4ydq4yds4ydt4sdu4sdv4sdw4sdz3xek3rel3rem3ren3reo3rep3req5ter3res3ret3reu3rev3rew1wex1wey1wez1wfl3xfm3xfn3xfo3xfp3xfq3xfr3ufs3xft3xfu3xfv3xfw3xfz3r203k6o212m6o2dw2l2cq2l3t3r3u2l17s4m19m3r}'kerning'{cl{4qs5ku5ot5qs17sv5tv}201t{2ww4wy2yw}201w{2ks}201x{2ww4wy2yw}2k{201ts201xs}2w{7qs4qu5kw5os5qw5rs17su5tu7tsfzs}2x{5ow5qs}2y{7qs4qu5kw5os5qw5rs17su5tu7tsfzs}'fof'-6o7p{17su5tu5ot}ck{4qs5ku5ot5qs17sv5tv}4l{4qs5ku5ot5qs17sv5tv}cm{4qs5ku5ot5qs17sv5tv}cn{4qs5ku5ot5qs17sv5tv}co{4qs5ku5ot5qs17sv5tv}cp{4qs5ku5ot5qs17sv5tv}6l{17st5tt5os}17s{2kwclvcmvcnvcovcpv4lv4wwckv}5o{2kucltcmtcntcotcpt4lt4wtckt}5q{2ksclscmscnscoscps4ls4wvcks}5r{2ks4ws}5t{2kwclvcmvcnvcovcpv4lv4wwckv}eo{17st5tt5os}fu{17su5tu5ot}6p{17ss5ts}ek{17st5tt5os}el{17st5tt5os}em{17st5tt5os}en{17st5tt5os}6o{201ts}ep{17st5tt5os}es{17ss5ts}et{17ss5ts}eu{17ss5ts}ev{17ss5ts}6z{17su5tu5os5qt}fm{17su5tu5os5qt}fn{17su5tu5os5qt}fo{17su5tu5os5qt}fp{17su5tu5os5qt}fq{17su5tu5os5qt}fs{17su5tu5os5qt}ft{17su5tu5ot}7m{5os}fv{17su5tu5ot}fw{17su5tu5ot}}}"),ZapfDingbats:K("{'widths'{k4u2k1w'fof'6o}'kerning'{'fof'-6o}}"),"Courier-Bold":K("{'widths'{k3w'fof'6o}'kerning'{'fof'-6o}}"),"Times-Italic":K("{'widths'{k3n2q4ycx2l201n3m201o5t201s2l201t2l201u2l201w3r201x3r201y3r2k1t2l2l202m2n2n3m2o3m2p5n202q5t2r1p2s2l2t2l2u3m2v4n2w1t2x2l2y1t2z1w3k3m3l3m3m3m3n3m3o3m3p3m3q3m3r3m3s3m203t2l203u2l3v2l3w4n3x4n3y4n3z3m4k5w4l3x4m3x4n4m4o4s4p3x4q3x4r4s4s4s4t2l4u2w4v4m4w3r4x5n4y4m4z4s5k3x5l4s5m3x5n3m5o3r5p4s5q3x5r5n5s3x5t3r5u3r5v2r5w1w5x2r5y2u5z3m6k2l6l3m6m3m6n2w6o3m6p2w6q1w6r3m6s3m6t1w6u1w6v2w6w1w6x4s6y3m6z3m7k3m7l3m7m2r7n2r7o1w7p3m7q2w7r4m7s2w7t2w7u2r7v2s7w1v7x2s7y3q202l3mcl3xal2ram3man3mao3map3mar3mas2lat4wau1vav3maw4nay4waz2lbk2sbl4n'fof'6obo2lbp3mbq3obr1tbs2lbu1zbv3mbz3mck3x202k3mcm3xcn3xco3xcp3xcq5tcr4mcs3xct3xcu3xcv3xcw2l2m2ucy2lcz2ldl4mdm4sdn4sdo4sdp4sdq4sds4sdt4sdu4sdv4sdw4sdz3mek3mel3mem3men3meo3mep3meq4mer2wes2wet2weu2wev2wew1wex1wey1wez1wfl3mfm3mfn3mfo3mfp3mfq3mfr4nfs3mft3mfu3mfv3mfw3mfz2w203k6o212m6m2dw2l2cq2l3t3m3u2l17s3r19m3m}'kerning'{cl{5kt4qw}201s{201sw}201t{201tw2wy2yy6q-t}201x{2wy2yy}2k{201tw}2w{7qs4qy7rs5ky7mw5os5qx5ru17su5tu}2x{17ss5ts5os}2y{7qs4qy7rs5ky7mw5os5qx5ru17su5tu}'fof'-6o6t{17ss5ts5qs}7t{5os}3v{5qs}7p{17su5tu5qs}ck{5kt4qw}4l{5kt4qw}cm{5kt4qw}cn{5kt4qw}co{5kt4qw}cp{5kt4qw}6l{4qs5ks5ou5qw5ru17su5tu}17s{2ks}5q{ckvclvcmvcnvcovcpv4lv}5r{ckuclucmucnucoucpu4lu}5t{2ks}6p{4qs5ks5ou5qw5ru17su5tu}ek{4qs5ks5ou5qw5ru17su5tu}el{4qs5ks5ou5qw5ru17su5tu}em{4qs5ks5ou5qw5ru17su5tu}en{4qs5ks5ou5qw5ru17su5tu}eo{4qs5ks5ou5qw5ru17su5tu}ep{4qs5ks5ou5qw5ru17su5tu}es{5ks5qs4qs}et{4qs5ks5ou5qw5ru17su5tu}eu{4qs5ks5qw5ru17su5tu}ev{5ks5qs4qs}ex{17ss5ts5qs}6z{4qv5ks5ou5qw5ru17su5tu}fm{4qv5ks5ou5qw5ru17su5tu}fn{4qv5ks5ou5qw5ru17su5tu}fo{4qv5ks5ou5qw5ru17su5tu}fp{4qv5ks5ou5qw5ru17su5tu}fq{4qv5ks5ou5qw5ru17su5tu}7r{5os}fs{4qv5ks5ou5qw5ru17su5tu}ft{17su5tu5qs}fu{17su5tu5qs}fv{17su5tu5qs}fw{17su5tu5qs}}}"),"Times-Roman":K("{'widths'{k3n2q4ycx2l201n3m201o6o201s2l201t2l201u2l201w2w201x2w201y2w2k1t2l2l202m2n2n3m2o3m2p5n202q6o2r1m2s2l2t2l2u3m2v3s2w1t2x2l2y1t2z1w3k3m3l3m3m3m3n3m3o3m3p3m3q3m3r3m3s3m203t2l203u2l3v1w3w3s3x3s3y3s3z2w4k5w4l4s4m4m4n4m4o4s4p3x4q3r4r4s4s4s4t2l4u2r4v4s4w3x4x5t4y4s4z4s5k3r5l4s5m4m5n3r5o3x5p4s5q4s5r5y5s4s5t4s5u3x5v2l5w1w5x2l5y2z5z3m6k2l6l2w6m3m6n2w6o3m6p2w6q2l6r3m6s3m6t1w6u1w6v3m6w1w6x4y6y3m6z3m7k3m7l3m7m2l7n2r7o1w7p3m7q3m7r4s7s3m7t3m7u2w7v3k7w1o7x3k7y3q202l3mcl4sal2lam3man3mao3map3mar3mas2lat4wau1vav3maw3say4waz2lbk2sbl3s'fof'6obo2lbp3mbq2xbr1tbs2lbu1zbv3mbz2wck4s202k3mcm4scn4sco4scp4scq5tcr4mcs3xct3xcu3xcv3xcw2l2m2tcy2lcz2ldl4sdm4sdn4sdo4sdp4sdq4sds4sdt4sdu4sdv4sdw4sdz3mek2wel2wem2wen2weo2wep2weq4mer2wes2wet2weu2wev2wew1wex1wey1wez1wfl3mfm3mfn3mfo3mfp3mfq3mfr3sfs3mft3mfu3mfv3mfw3mfz3m203k6o212m6m2dw2l2cq2l3t3m3u1w17s4s19m3m}'kerning'{cl{4qs5ku17sw5ou5qy5rw201ss5tw201ws}201s{201ss}201t{ckw4lwcmwcnwcowcpwclw4wu201ts}2k{201ts}2w{4qs5kw5os5qx5ru17sx5tx}2x{17sw5tw5ou5qu}2y{4qs5kw5os5qx5ru17sx5tx}'fof'-6o7t{ckuclucmucnucoucpu4lu5os5rs}3u{17su5tu5qs}3v{17su5tu5qs}7p{17sw5tw5qs}ck{4qs5ku17sw5ou5qy5rw201ss5tw201ws}4l{4qs5ku17sw5ou5qy5rw201ss5tw201ws}cm{4qs5ku17sw5ou5qy5rw201ss5tw201ws}cn{4qs5ku17sw5ou5qy5rw201ss5tw201ws}co{4qs5ku17sw5ou5qy5rw201ss5tw201ws}cp{4qs5ku17sw5ou5qy5rw201ss5tw201ws}6l{17su5tu5os5qw5rs}17s{2ktclvcmvcnvcovcpv4lv4wuckv}5o{ckwclwcmwcnwcowcpw4lw4wu}5q{ckyclycmycnycoycpy4ly4wu5ms}5r{cktcltcmtcntcotcpt4lt4ws}5t{2ktclvcmvcnvcovcpv4lv4wuckv}7q{cksclscmscnscoscps4ls}6p{17su5tu5qw5rs}ek{5qs5rs}el{17su5tu5os5qw5rs}em{17su5tu5os5qs5rs}en{17su5qs5rs}eo{5qs5rs}ep{17su5tu5os5qw5rs}es{5qs}et{17su5tu5qw5rs}eu{17su5tu5qs5rs}ev{5qs}6z{17sv5tv5os5qx5rs}fm{5os5qt5rs}fn{17sv5tv5os5qx5rs}fo{17sv5tv5os5qx5rs}fp{5os5qt5rs}fq{5os5qt5rs}7r{ckuclucmucnucoucpu4lu5os}fs{17sv5tv5os5qx5rs}ft{17ss5ts5qs}fu{17sw5tw5qs}fv{17sw5tw5qs}fw{17ss5ts5qs}fz{ckuclucmucnucoucpu4lu5os5rs}}}"),"Helvetica-Oblique":K("{'widths'{k3p2q4mcx1w201n3r201o6o201s1q201t1q201u1q201w2l201x2l201y2l2k1w2l1w202m2n2n3r2o3r2p5t202q6o2r1n2s2l2t2l2u2r2v3u2w1w2x2l2y1w2z1w3k3r3l3r3m3r3n3r3o3r3p3r3q3r3r3r3s3r203t2l203u2l3v1w3w3u3x3u3y3u3z3r4k6p4l4m4m4m4n4s4o4s4p4m4q3x4r4y4s4s4t1w4u3m4v4m4w3r4x5n4y4s4z4y5k4m5l4y5m4s5n4m5o3x5p4s5q4m5r5y5s4m5t4m5u3x5v1w5w1w5x1w5y2z5z3r6k2l6l3r6m3r6n3m6o3r6p3r6q1w6r3r6s3r6t1q6u1q6v3m6w1q6x5n6y3r6z3r7k3r7l3r7m2l7n3m7o1w7p3r7q3m7r4s7s3m7t3m7u3m7v2l7w1u7x2l7y3u202l3rcl4mal2lam3ran3rao3rap3rar3ras2lat4tau2pav3raw3uay4taz2lbk2sbl3u'fof'6obo2lbp3rbr1wbs2lbu2obv3rbz3xck4m202k3rcm4mcn4mco4mcp4mcq6ocr4scs4mct4mcu4mcv4mcw1w2m2ncy1wcz1wdl4sdm4ydn4ydo4ydp4ydq4yds4ydt4sdu4sdv4sdw4sdz3xek3rel3rem3ren3reo3rep3req5ter3mes3ret3reu3rev3rew1wex1wey1wez1wfl3rfm3rfn3rfo3rfp3rfq3rfr3ufs3xft3rfu3rfv3rfw3rfz3m203k6o212m6o2dw2l2cq2l3t3r3u1w17s4m19m3r}'kerning'{5q{4wv}cl{4qs5kw5ow5qs17sv5tv}201t{2wu4w1k2yu}201x{2wu4wy2yu}17s{2ktclucmucnu4otcpu4lu4wycoucku}2w{7qs4qz5k1m17sy5ow5qx5rsfsu5ty7tufzu}2x{17sy5ty5oy5qs}2y{7qs4qz5k1m17sy5ow5qx5rsfsu5ty7tufzu}'fof'-6o7p{17sv5tv5ow}ck{4qs5kw5ow5qs17sv5tv}4l{4qs5kw5ow5qs17sv5tv}cm{4qs5kw5ow5qs17sv5tv}cn{4qs5kw5ow5qs17sv5tv}co{4qs5kw5ow5qs17sv5tv}cp{4qs5kw5ow5qs17sv5tv}6l{17sy5ty5ow}do{17st5tt}4z{17st5tt}7s{fst}dm{17st5tt}dn{17st5tt}5o{ckwclwcmwcnwcowcpw4lw4wv}dp{17st5tt}dq{17st5tt}7t{5ow}ds{17st5tt}5t{2ktclucmucnu4otcpu4lu4wycoucku}fu{17sv5tv5ow}6p{17sy5ty5ow5qs}ek{17sy5ty5ow}el{17sy5ty5ow}em{17sy5ty5ow}en{5ty}eo{17sy5ty5ow}ep{17sy5ty5ow}es{17sy5ty5qs}et{17sy5ty5ow5qs}eu{17sy5ty5ow5qs}ev{17sy5ty5ow5qs}6z{17sy5ty5ow5qs}fm{17sy5ty5ow5qs}fn{17sy5ty5ow5qs}fo{17sy5ty5ow5qs}fp{17sy5ty5qs}fq{17sy5ty5ow5qs}7r{5ow}fs{17sy5ty5ow5qs}ft{17sv5tv5ow}7m{5ow}fv{17sv5tv5ow}fw{17sv5tv5ow}}}")}},X.events.push(["addFont",function(t){var e,n,r,i=t.font,o="Unicode";(e=$[o][i.postScriptName])&&((n=i.metadata[o]?i.metadata[o]:i.metadata[o]={}).widths=e.widths,n.kerning=e.kerning),(r=Q[o][i.postScriptName])&&((n=i.metadata[o]?i.metadata[o]:i.metadata[o]={}).encoding=r).codePages&&r.codePages.length&&(i.encoding=r.codePages[0])}]),
/**
   * @license
   * Licensed under the MIT License.
   * http://opensource.org/licenses/mit-license
   */
tt=lt,"undefined"!=typeof self&&self||"undefined"!=typeof global&&global||"undefined"!=typeof window&&window||Function("return this")(),tt.API.events.push(["addFont",function(t){var e=t.font,n=t.instance;if(void 0!==n&&n.existsFileInVFS(e.postScriptName)){var r=n.getFileFromVFS(e.postScriptName);if("string"!=typeof r)throw new Error("Font is not stored as string-data in vFS, import fonts or remove declaration doc.addFont('"+e.postScriptName+"').");e.metadata=tt.API.TTFFont.open(e.postScriptName,e.fontName,r,e.encoding),e.metadata.Unicode=e.metadata.Unicode||{encoding:{},kerning:{},widths:[]},e.metadata.glyIdsUsed=[0]}else if(!1===e.isStandardFont)throw new Error("Font does not exist in vFS, import fonts or remove declaration doc.addFont('"+e.postScriptName+"').")}]),(
/** @license
   * Copyright (c) 2012 Willow Systems Corporation, willow-systems.com
   * 
   * 
   * ====================================================================
   */
et=lt.API).addSvg=function(t,e,n,r,i){if(void 0===e||void 0===n)throw new Error("addSVG needs values for 'x' and 'y'");function o(t){for(var e=parseFloat(t[1]),n=parseFloat(t[2]),r=[],i=3,o=t.length;i<o;)"c"===t[i]?(r.push([parseFloat(t[i+1]),parseFloat(t[i+2]),parseFloat(t[i+3]),parseFloat(t[i+4]),parseFloat(t[i+5]),parseFloat(t[i+6])]),i+=7):"l"===t[i]?(r.push([parseFloat(t[i+1]),parseFloat(t[i+2])]),i+=3):i+=1;return[e,n,r]}var a,s,l,h,u,c,f,p,d=(h=document,p=h.createElement("iframe"),u=".jsPDF_sillysvg_iframe {display:none;position:absolute;}",(f=(c=h).createElement("style")).type="text/css",f.styleSheet?f.styleSheet.cssText=u:f.appendChild(c.createTextNode(u)),c.getElementsByTagName("head")[0].appendChild(f),p.name="childframe",p.setAttribute("width",0),p.setAttribute("height",0),p.setAttribute("frameborder","0"),p.setAttribute("scrolling","no"),p.setAttribute("seamless","seamless"),p.setAttribute("class","jsPDF_sillysvg_iframe"),h.body.appendChild(p),p),g=(a=t,(l=((s=d).contentWindow||s.contentDocument).document).write(a),l.close(),l.getElementsByTagName("svg")[0]),m=[1,1],y=parseFloat(g.getAttribute("width")),v=parseFloat(g.getAttribute("height"));y&&v&&(r&&i?m=[r/y,i/v]:r?m=[r/y,r/y]:i&&(m=[i/v,i/v]));var w,b,x,N,L=g.childNodes;for(w=0,b=L.length;w<b;w++)(x=L[w]).tagName&&"PATH"===x.tagName.toUpperCase()&&((N=o(x.getAttribute("d").split(" ")))[0]=N[0]*m[0]+e,N[1]=N[1]*m[1]+n,this.lines.call(this,N[2],N[0],N[1],m));return this},et.addSVG=et.addSvg,et.addSvgAsImage=function(t,e,n,r,i,o,a,s){if(isNaN(e)||isNaN(n))throw console.error("jsPDF.addSvgAsImage: Invalid coordinates",arguments),new Error("Invalid coordinates passed to jsPDF.addSvgAsImage");if(isNaN(r)||isNaN(i))throw console.error("jsPDF.addSvgAsImage: Invalid measurements",arguments),new Error("Invalid measurements (width and/or height) passed to jsPDF.addSvgAsImage");var l=document.createElement("canvas");l.width=r,l.height=i;var h=l.getContext("2d");return h.fillStyle="#fff",h.fillRect(0,0,l.width,l.height),canvg(l,t,{ignoreMouse:!0,ignoreAnimation:!0,ignoreDimensions:!0,ignoreClear:!0}),this.addImage(l.toDataURL("image/jpeg",1),e,n,r,i,a,s),this},lt.API.putTotalPages=function(t){var e,n=0;n=parseInt(this.internal.getFont().id.substr(1),10)<15?(e=new RegExp(t,"g"),this.internal.getNumberOfPages()):(e=new RegExp(this.pdfEscape16(t,this.internal.getFont()),"g"),this.pdfEscape16(this.internal.getNumberOfPages()+"",this.internal.getFont()));for(var r=1;r<=this.internal.getNumberOfPages();r++)for(var i=0;i<this.internal.pages[r].length;i++)this.internal.pages[r][i]=this.internal.pages[r][i].replace(e,n);return this},lt.API.viewerPreferences=function(t,e){var n;t=t||{},e=e||!1;var r,i,o={HideToolbar:{defaultValue:!1,value:!1,type:"boolean",explicitSet:!1,valueSet:[!0,!1],pdfVersion:1.3},HideMenubar:{defaultValue:!1,value:!1,type:"boolean",explicitSet:!1,valueSet:[!0,!1],pdfVersion:1.3},HideWindowUI:{defaultValue:!1,value:!1,type:"boolean",explicitSet:!1,valueSet:[!0,!1],pdfVersion:1.3},FitWindow:{defaultValue:!1,value:!1,type:"boolean",explicitSet:!1,valueSet:[!0,!1],pdfVersion:1.3},CenterWindow:{defaultValue:!1,value:!1,type:"boolean",explicitSet:!1,valueSet:[!0,!1],pdfVersion:1.3},DisplayDocTitle:{defaultValue:!1,value:!1,type:"boolean",explicitSet:!1,valueSet:[!0,!1],pdfVersion:1.4},NonFullScreenPageMode:{defaultValue:"UseNone",value:"UseNone",type:"name",explicitSet:!1,valueSet:["UseNone","UseOutlines","UseThumbs","UseOC"],pdfVersion:1.3},Direction:{defaultValue:"L2R",value:"L2R",type:"name",explicitSet:!1,valueSet:["L2R","R2L"],pdfVersion:1.3},ViewArea:{defaultValue:"CropBox",value:"CropBox",type:"name",explicitSet:!1,valueSet:["MediaBox","CropBox","TrimBox","BleedBox","ArtBox"],pdfVersion:1.4},ViewClip:{defaultValue:"CropBox",value:"CropBox",type:"name",explicitSet:!1,valueSet:["MediaBox","CropBox","TrimBox","BleedBox","ArtBox"],pdfVersion:1.4},PrintArea:{defaultValue:"CropBox",value:"CropBox",type:"name",explicitSet:!1,valueSet:["MediaBox","CropBox","TrimBox","BleedBox","ArtBox"],pdfVersion:1.4},PrintClip:{defaultValue:"CropBox",value:"CropBox",type:"name",explicitSet:!1,valueSet:["MediaBox","CropBox","TrimBox","BleedBox","ArtBox"],pdfVersion:1.4},PrintScaling:{defaultValue:"AppDefault",value:"AppDefault",type:"name",explicitSet:!1,valueSet:["AppDefault","None"],pdfVersion:1.6},Duplex:{defaultValue:"",value:"none",type:"name",explicitSet:!1,valueSet:["Simplex","DuplexFlipShortEdge","DuplexFlipLongEdge","none"],pdfVersion:1.7},PickTrayByPDFSize:{defaultValue:!1,value:!1,type:"boolean",explicitSet:!1,valueSet:[!0,!1],pdfVersion:1.7},PrintPageRange:{defaultValue:"",value:"",type:"array",explicitSet:!1,valueSet:null,pdfVersion:1.7},NumCopies:{defaultValue:1,value:1,type:"integer",explicitSet:!1,valueSet:null,pdfVersion:1.7}},a=Object.keys(o),s=[],l=0,h=0,u=0,c=!0;function f(t,e){var n,r=!1;for(n=0;n<t.length;n+=1)t[n]===e&&(r=!0);return r}if(void 0===this.internal.viewerpreferences&&(this.internal.viewerpreferences={},this.internal.viewerpreferences.configuration=JSON.parse(JSON.stringify(o)),this.internal.viewerpreferences.isSubscribed=!1),n=this.internal.viewerpreferences.configuration,"reset"===t||!0===e){var p=a.length;for(u=0;u<p;u+=1)n[a[u]].value=n[a[u]].defaultValue,n[a[u]].explicitSet=!1}if("object"===se(t))for(r in t)if(i=t[r],f(a,r)&&void 0!==i){if("boolean"===n[r].type&&"boolean"==typeof i)n[r].value=i;else if("name"===n[r].type&&f(n[r].valueSet,i))n[r].value=i;else if("integer"===n[r].type&&Number.isInteger(i))n[r].value=i;else if("array"===n[r].type){for(l=0;l<i.length;l+=1)if(c=!0,1===i[l].length&&"number"==typeof i[l][0])s.push(String(i[l]-1));else if(1<i[l].length){for(h=0;h<i[l].length;h+=1)"number"!=typeof i[l][h]&&(c=!1);!0===c&&s.push([i[l][0]-1,i[l][1]-1].join(" "))}n[r].value="["+s.join(" ")+"]"}else n[r].value=n[r].defaultValue;n[r].explicitSet=!0}return!1===this.internal.viewerpreferences.isSubscribed&&(this.internal.events.subscribe("putCatalog",function(){var t,e=[];for(t in n)!0===n[t].explicitSet&&("name"===n[t].type?e.push("/"+t+" /"+n[t].value):e.push("/"+t+" "+n[t].value));0!==e.length&&this.internal.write("/ViewerPreferences\n<<\n"+e.join("\n")+"\n>>")}),this.internal.viewerpreferences.isSubscribed=!0),this.internal.viewerpreferences.configuration=n,this},
/** ==================================================================== 
   * jsPDF XMP metadata plugin
   * Copyright (c) 2016 Jussi Utunen, u-jussi@suomi24.fi
   * 
   * 
   * ====================================================================
   */
nt=lt.API,ot=it=rt="",nt.addMetadata=function(t,e){return it=e||"http://jspdf.default.namespaceuri/",rt=t,this.internal.events.subscribe("postPutResources",function(){if(rt){var t='<rdf:RDF xmlns:rdf="http://www.w3.org/1999/02/22-rdf-syntax-ns#"><rdf:Description rdf:about="" xmlns:jspdf="'+it+'"><jspdf:metadata>',e=unescape(encodeURIComponent('<x:xmpmeta xmlns:x="adobe:ns:meta/">')),n=unescape(encodeURIComponent(t)),r=unescape(encodeURIComponent(rt)),i=unescape(encodeURIComponent("</jspdf:metadata></rdf:Description></rdf:RDF>")),o=unescape(encodeURIComponent("</x:xmpmeta>")),a=n.length+r.length+i.length+e.length+o.length;ot=this.internal.newObject(),this.internal.write("<< /Type /Metadata /Subtype /XML /Length "+a+" >>"),this.internal.write("stream"),this.internal.write(e+n+r+i+o),this.internal.write("endstream"),this.internal.write("endobj")}else ot=""}),this.internal.events.subscribe("putCatalog",function(){ot&&this.internal.write("/Metadata "+ot+" 0 R")}),this},function(f,t){var e=f.API;var m=e.pdfEscape16=function(t,e){for(var n,r=e.metadata.Unicode.widths,i=["","0","00","000","0000"],o=[""],a=0,s=t.length;a<s;++a){if(n=e.metadata.characterToGlyph(t.charCodeAt(a)),e.metadata.glyIdsUsed.push(n),e.metadata.toUnicode[n]=t.charCodeAt(a),-1==r.indexOf(n)&&(r.push(n),r.push([parseInt(e.metadata.widthOfGlyph(n),10)])),"0"==n)return o.join("");n=n.toString(16),o.push(i[4-n.length],n)}return o.join("")},p=function(t){var e,n,r,i,o,a,s;for(o="/CIDInit /ProcSet findresource begin\n12 dict begin\nbegincmap\n/CIDSystemInfo <<\n  /Registry (Adobe)\n  /Ordering (UCS)\n  /Supplement 0\n>> def\n/CMapName /Adobe-Identity-UCS def\n/CMapType 2 def\n1 begincodespacerange\n<0000><ffff>\nendcodespacerange",r=[],a=0,s=(n=Object.keys(t).sort(function(t,e){return t-e})).length;a<s;a++)e=n[a],100<=r.length&&(o+="\n"+r.length+" beginbfchar\n"+r.join("\n")+"\nendbfchar",r=[]),i=("0000"+t[e].toString(16)).slice(-4),e=("0000"+(+e).toString(16)).slice(-4),r.push("<"+e+"><"+i+">");return r.length&&(o+="\n"+r.length+" beginbfchar\n"+r.join("\n")+"\nendbfchar\n"),o+="endcmap\nCMapName currentdict /CMap defineresource pop\nend\nend"};e.events.push(["putFont",function(t){!function(t,e,n,r){if(t.metadata instanceof f.API.TTFFont&&"Identity-H"===t.encoding){for(var i=t.metadata.Unicode.widths,o=t.metadata.subset.encode(t.metadata.glyIdsUsed,1),a="",s=0;s<o.length;s++)a+=String.fromCharCode(o[s]);var l=n();r({data:a,addLength1:!0}),e("endobj");var h=n();r({data:p(t.metadata.toUnicode),addLength1:!0}),e("endobj");var u=n();e("<<"),e("/Type /FontDescriptor"),e("/FontName /"+t.fontName),e("/FontFile2 "+l+" 0 R"),e("/FontBBox "+f.API.PDFObject.convert(t.metadata.bbox)),e("/Flags "+t.metadata.flags),e("/StemV "+t.metadata.stemV),e("/ItalicAngle "+t.metadata.italicAngle),e("/Ascent "+t.metadata.ascender),e("/Descent "+t.metadata.decender),e("/CapHeight "+t.metadata.capHeight),e(">>"),e("endobj");var c=n();e("<<"),e("/Type /Font"),e("/BaseFont /"+t.fontName),e("/FontDescriptor "+u+" 0 R"),e("/W "+f.API.PDFObject.convert(i)),e("/CIDToGIDMap /Identity"),e("/DW 1000"),e("/Subtype /CIDFontType2"),e("/CIDSystemInfo"),e("<<"),e("/Supplement 0"),e("/Registry (Adobe)"),e("/Ordering ("+t.encoding+")"),e(">>"),e(">>"),e("endobj"),t.objectNumber=n(),e("<<"),e("/Type /Font"),e("/Subtype /Type0"),e("/ToUnicode "+h+" 0 R"),e("/BaseFont /"+t.fontName),e("/Encoding /"+t.encoding),e("/DescendantFonts ["+c+" 0 R]"),e(">>"),e("endobj"),t.isAlreadyPutted=!0}}(t.font,t.out,t.newObject,t.putStream)}]);e.events.push(["putFont",function(t){!function(t,e,n,r){if(t.metadata instanceof f.API.TTFFont&&"WinAnsiEncoding"===t.encoding){t.metadata.Unicode.widths;for(var i=t.metadata.rawData,o="",a=0;a<i.length;a++)o+=String.fromCharCode(i[a]);var s=n();r({data:o,addLength1:!0}),e("endobj");var l=n();r({data:p(t.metadata.toUnicode),addLength1:!0}),e("endobj");var h=n();for(e("<<"),e("/Descent "+t.metadata.decender),e("/CapHeight "+t.metadata.capHeight),e("/StemV "+t.metadata.stemV),e("/Type /FontDescriptor"),e("/FontFile2 "+s+" 0 R"),e("/Flags 96"),e("/FontBBox "+f.API.PDFObject.convert(t.metadata.bbox)),e("/FontName /"+t.fontName),e("/ItalicAngle "+t.metadata.italicAngle),e("/Ascent "+t.metadata.ascender),e(">>"),e("endobj"),t.objectNumber=n(),a=0;a<t.metadata.hmtx.widths.length;a++)t.metadata.hmtx.widths[a]=parseInt(t.metadata.hmtx.widths[a]*(1e3/t.metadata.head.unitsPerEm));e("<</Subtype/TrueType/Type/Font/ToUnicode "+l+" 0 R/BaseFont/"+t.fontName+"/FontDescriptor "+h+" 0 R/Encoding/"+t.encoding+" /FirstChar 29 /LastChar 255 /Widths "+f.API.PDFObject.convert(t.metadata.hmtx.widths)+">>"),e("endobj"),t.isAlreadyPutted=!0}}(t.font,t.out,t.newObject,t.putStream)}]);var h=function(t){var e,n,r=t.text||"",i=t.x,o=t.y,a=t.options||{},s=t.mutex||{},l=s.pdfEscape,h=s.activeFontKey,u=s.fonts,c=(s.activeFontSize,""),f=0,p="",d=u[n=h].encoding;if("Identity-H"!==u[n].encoding)return{text:r,x:i,y:o,options:a,mutex:s};for(p=r,n=h,"[object Array]"===Object.prototype.toString.call(r)&&(p=r[0]),f=0;f<p.length;f+=1)u[n].metadata.hasOwnProperty("cmap")&&(e=u[n].metadata.cmap.unicode.codeMap[p[f].charCodeAt(0)]),e?c+=p[f]:p[f].charCodeAt(0)<256&&u[n].metadata.hasOwnProperty("Unicode")?c+=p[f]:c+="";var g="";return parseInt(n.slice(1))<14||"WinAnsiEncoding"===d?g=function(t){for(var e="",n=0;n<t.length;n++)e+=""+t.charCodeAt(n).toString(16);return e}(l(c,n)):"Identity-H"===d&&(g=m(c,u[n])),s.isHex=!0,{text:g,x:i,y:o,options:a,mutex:s}};e.events.push(["postProcessText",function(t){var e=t.text||"",n=t.x,r=t.y,i=t.options,o=t.mutex,a=(i.lang,[]),s={text:e,x:n,y:r,options:i,mutex:o};if("[object Array]"===Object.prototype.toString.call(e)){var l=0;for(l=0;l<e.length;l+=1)"[object Array]"===Object.prototype.toString.call(e[l])&&3===e[l].length?a.push([h(Object.assign({},s,{text:e[l][0]})).text,e[l][1],e[l][2]]):a.push(h(Object.assign({},s,{text:e[l]})).text);t.text=a}else t.text=h(Object.assign({},s,{text:e})).text}])}(lt,"undefined"!=typeof self&&self||"undefined"!=typeof global&&global||"undefined"!=typeof window&&window||Function("return this")()),at=lt.API,st=function(t){return void 0!==t&&(void 0===t.vFS&&(t.vFS={}),!0)},at.existsFileInVFS=function(t){return!!st(this.internal)&&void 0!==this.internal.vFS[t]},at.addFileToVFS=function(t,e){return st(this.internal),this.internal.vFS[t]=e,this},at.getFileFromVFS=function(t){return st(this.internal),void 0!==this.internal.vFS[t]?this.internal.vFS[t]:null},lt.API.addHTML=function(t,d,g,s,m){if("undefined"==typeof html2canvas&&"undefined"==typeof rasterizeHTML)throw new Error("You need either https://github.com/niklasvh/html2canvas or https://github.com/cburgmer/rasterizeHTML.js");"number"!=typeof d&&(s=d,m=g),"function"==typeof s&&(m=s,s=null),"function"!=typeof m&&(m=function(){});var e=this.internal,y=e.scaleFactor,v=e.pageSize.getWidth(),w=e.pageSize.getHeight();if((s=s||{}).onrendered=function(l){d=parseInt(d)||0,g=parseInt(g)||0;var t=s.dim||{},h=Object.assign({top:0,right:0,bottom:0,left:0,useFor:"content"},s.margin),e=t.h||Math.min(w,l.height/y),u=t.w||Math.min(v,l.width/y)-d,c=s.format||"JPEG",f=s.imageCompression||"SLOW";if(l.height>w-h.top-h.bottom&&s.pagesplit){var p=function(t,e,n,r,i){var o=document.createElement("canvas");o.height=i,o.width=r;var a=o.getContext("2d");return a.mozImageSmoothingEnabled=!1,a.webkitImageSmoothingEnabled=!1,a.msImageSmoothingEnabled=!1,a.imageSmoothingEnabled=!1,a.fillStyle=s.backgroundColor||"#ffffff",a.fillRect(0,0,r,i),a.drawImage(t,e,n,r,i,0,0,r,i),o},n=function(){for(var t,e,n=0,r=0,i={},o=!1;;){var a;if(r=0,i.top=0!==n?h.top:g,i.left=0!==n?h.left:d,o=(v-h.left-h.right)*y<l.width,"content"===h.useFor?0===n?(t=Math.min((v-h.left)*y,l.width),e=Math.min((w-h.top)*y,l.height-n)):(t=Math.min(v*y,l.width),e=Math.min(w*y,l.height-n),i.top=0):(t=Math.min((v-h.left-h.right)*y,l.width),e=Math.min((w-h.bottom-h.top)*y,l.height-n)),o)for(;;){"content"===h.useFor&&(0===r?t=Math.min((v-h.left)*y,l.width):(t=Math.min(v*y,l.width-r),i.left=0));var s=[a=p(l,r,n,t,e),i.left,i.top,a.width/y,a.height/y,c,null,f];if(this.addImage.apply(this,s),(r+=t)>=l.width)break;this.addPage()}else s=[a=p(l,0,n,t,e),i.left,i.top,a.width/y,a.height/y,c,null,f],this.addImage.apply(this,s);if((n+=e)>=l.height)break;this.addPage()}m(u,n,null,s)}.bind(this);if("CANVAS"===l.nodeName){var r=new Image;r.onload=n,r.src=l.toDataURL("image/png"),l=r}else n()}else{var i=Math.random().toString(35),o=[l,d,g,u,e,c,i,f];this.addImage.apply(this,o),m(u,e,i,o)}}.bind(this),"undefined"!=typeof html2canvas&&!s.rstz)return html2canvas(t,s);if("undefined"==typeof rasterizeHTML)return null;var n="drawDocument";return"string"==typeof t&&(n=/^http/.test(t)?"drawURL":"drawHTML"),s.width=s.width||v*y,rasterizeHTML[n](t,void 0,s).then(function(t){s.onrendered(t.image)},function(t){m(null,t)})},
/**
   * jsPDF fromHTML plugin. BETA stage. API subject to change. Needs browser
   * Copyright (c) 2012 Willow Systems Corporation, willow-systems.com
   *               2014 Juan Pablo Gaviria, https://github.com/juanpgaviria
   *               2014 Diego Casorran, https://github.com/diegocr
   *               2014 Daniel Husar, https://github.com/danielhusar
   *               2014 Wolfgang Gassler, https://github.com/woolfg
   *               2014 Steven Spungin, https://github.com/flamenco
   *
   * @license
   * 
   * ====================================================================
   */
function(t){var P,k,i,a,s,l,h,u,I,w,f,c,p,n,C,B,d,g,m,j;P=function(){return function(t){return e.prototype=t,new e};function e(){}}(),w=function(t){var e,n,r,i,o,a,s;for(n=0,r=t.length,e=void 0,a=i=!1;!i&&n!==r;)(e=t[n]=t[n].trimLeft())&&(i=!0),n++;for(n=r-1;r&&!a&&-1!==n;)(e=t[n]=t[n].trimRight())&&(a=!0),n--;for(o=/\s+$/g,s=!0,n=0;n!==r;)"\u2028"!=t[n]&&(e=t[n].replace(/\s+/g," "),s&&(e=e.trimLeft()),e&&(s=o.test(e)),t[n]=e),n++;return t},c=function(t){var e,n,r;for(e=void 0,n=(r=t.split(",")).shift();!e&&n;)e=i[n.trim().toLowerCase()],n=r.shift();return e},p=function(t){var e;return-1<(t="auto"===t?"0px":t).indexOf("em")&&!isNaN(Number(t.replace("em","")))&&(t=18.719*Number(t.replace("em",""))+"px"),-1<t.indexOf("pt")&&!isNaN(Number(t.replace("pt","")))&&(t=1.333*Number(t.replace("pt",""))+"px"),void 0,16,(e=n[t])?e:void 0!==(e={"xx-small":9,"x-small":11,small:13,medium:16,large:19,"x-large":23,"xx-large":28,auto:0}[t])?n[t]=e/16:(e=parseFloat(t))?n[t]=e/16:(e=t.match(/([\d\.]+)(px)/),Array.isArray(e)&&3===e.length?n[t]=parseFloat(e[1])/16:n[t]=1)},I=function(t){var e,n,r,i,o;return o=t,i=document.defaultView&&document.defaultView.getComputedStyle?document.defaultView.getComputedStyle(o,null):o.currentStyle?o.currentStyle:o.style,n=void 0,(e={})["font-family"]=c((r=function(t){return t=t.replace(/-\D/g,function(t){return t.charAt(1).toUpperCase()}),i[t]})("font-family"))||"times",e["font-style"]=a[r("font-style")]||"normal",e["text-align"]=s[r("text-align")]||"left","bold"===(n=l[r("font-weight")]||"normal")&&("normal"===e["font-style"]?e["font-style"]=n:e["font-style"]=n+e["font-style"]),e["font-size"]=p(r("font-size"))||1,e["line-height"]=p(r("line-height"))||1,e.display="inline"===r("display")?"inline":"block",n="block"===e.display,e["margin-top"]=n&&p(r("margin-top"))||0,e["margin-bottom"]=n&&p(r("margin-bottom"))||0,e["padding-top"]=n&&p(r("padding-top"))||0,e["padding-bottom"]=n&&p(r("padding-bottom"))||0,e["margin-left"]=n&&p(r("margin-left"))||0,e["margin-right"]=n&&p(r("margin-right"))||0,e["padding-left"]=n&&p(r("padding-left"))||0,e["padding-right"]=n&&p(r("padding-right"))||0,e["page-break-before"]=r("page-break-before")||"auto",e.float=h[r("cssFloat")]||"none",e.clear=u[r("clear")]||"none",e.color=r("color"),e},C=function(t,e,n){var r,i,o,a,s;if(o=!1,a=i=void 0,r=n["#"+t.id])if("function"==typeof r)o=r(t,e);else for(i=0,a=r.length;!o&&i!==a;)o=r[i](t,e),i++;if(r=n[t.nodeName],!o&&r)if("function"==typeof r)o=r(t,e);else for(i=0,a=r.length;!o&&i!==a;)o=r[i](t,e),i++;for(s="string"==typeof t.className?t.className.split(" "):[],i=0;i<s.length;i++)if(r=n["."+s[i]],!o&&r)if("function"==typeof r)o=r(t,e);else for(i=0,a=r.length;!o&&i!==a;)o=r[i](t,e),i++;return o},j=function(t,e){var n,r,i,o,a,s,l,h,u;for(n=[],r=[],i=0,u=t.rows[0].cells.length,l=t.clientWidth;i<u;)h=t.rows[0].cells[i],r[i]={name:h.textContent.toLowerCase().replace(/\s+/g,""),prompt:h.textContent.replace(/\r?\n/g,""),width:h.clientWidth/l*e.pdf.internal.pageSize.getWidth()},i++;for(i=1;i<t.rows.length;){for(s=t.rows[i],a={},o=0;o<s.cells.length;)a[r[o].name]=s.cells[o].textContent.replace(/\r?\n/g,""),o++;n.push(a),i++}return{rows:n,headers:r}};var E={SCRIPT:1,STYLE:1,NOSCRIPT:1,OBJECT:1,EMBED:1,SELECT:1},M=1;k=function(t,i,e){var n,r,o,a,s,l,h,u;for(r=t.childNodes,n=void 0,(s="block"===(o=I(t)).display)&&(i.setBlockBoundary(),i.setBlockStyle(o)),a=0,l=r.length;a<l;){if("object"===se(n=r[a])){if(i.executeWatchFunctions(n),1===n.nodeType&&"HEADER"===n.nodeName){var c=n,f=i.pdf.margins_doc.top;i.pdf.internal.events.subscribe("addPage",function(t){i.y=f,k(c,i,e),i.pdf.margins_doc.top=i.y+10,i.y+=10},!1)}if(8===n.nodeType&&"#comment"===n.nodeName)~n.textContent.indexOf("ADD_PAGE")&&(i.pdf.addPage(),i.y=i.pdf.margins_doc.top);else if(1!==n.nodeType||E[n.nodeName])if(3===n.nodeType){var p=n.nodeValue;if(n.nodeValue&&"LI"===n.parentNode.nodeName)if("OL"===n.parentNode.parentNode.nodeName)p=M+++". "+p;else{var d=o["font-size"],g=(3-.75*d)*i.pdf.internal.scaleFactor,m=.75*d*i.pdf.internal.scaleFactor,y=1.74*d/i.pdf.internal.scaleFactor;u=function(t,e){this.pdf.circle(t+g,e+m,y,"FD")}}16&n.ownerDocument.body.compareDocumentPosition(n)&&i.addText(p,o)}else"string"==typeof n&&i.addText(n,o);else{var v;if("IMG"===n.nodeName){var w=n.getAttribute("src");v=B[i.pdf.sHashCode(w)||w]}if(v){i.pdf.internal.pageSize.getHeight()-i.pdf.margins_doc.bottom<i.y+n.height&&i.y>i.pdf.margins_doc.top&&(i.pdf.addPage(),i.y=i.pdf.margins_doc.top,i.executeWatchFunctions(n));var b=I(n),x=i.x,N=12/i.pdf.internal.scaleFactor,L=(b["margin-left"]+b["padding-left"])*N,A=(b["margin-right"]+b["padding-right"])*N,S=(b["margin-top"]+b["padding-top"])*N,_=(b["margin-bottom"]+b["padding-bottom"])*N;void 0!==b.float&&"right"===b.float?x+=i.settings.width-n.width-A:x+=L,i.pdf.addImage(v,x,i.y+S,n.width,n.height),v=void 0,"right"===b.float||"left"===b.float?(i.watchFunctions.push(function(t,e,n,r){return i.y>=e?(i.x+=t,i.settings.width+=n,!0):!!(r&&1===r.nodeType&&!E[r.nodeName]&&i.x+r.width>i.pdf.margins_doc.left+i.pdf.margins_doc.width)&&(i.x+=t,i.y=e,i.settings.width+=n,!0)}.bind(this,"left"===b.float?-n.width-L-A:0,i.y+n.height+S+_,n.width)),i.watchFunctions.push(function(t,e,n){return!(i.y<t&&e===i.pdf.internal.getNumberOfPages())||1===n.nodeType&&"both"===I(n).clear&&(i.y=t,!0)}.bind(this,i.y+n.height,i.pdf.internal.getNumberOfPages())),i.settings.width-=n.width+L+A,"left"===b.float&&(i.x+=n.width+L+A)):i.y+=n.height+S+_}else if("TABLE"===n.nodeName)h=j(n,i),i.y+=10,i.pdf.table(i.x,i.y,h.rows,h.headers,{autoSize:!1,printHeaders:e.printHeaders,margins:i.pdf.margins_doc,css:I(n)}),i.y=i.pdf.lastCellPos.y+i.pdf.lastCellPos.h+20;else if("OL"===n.nodeName||"UL"===n.nodeName)M=1,C(n,i,e)||k(n,i,e),i.y+=10;else if("LI"===n.nodeName){var F=i.x;i.x+=20/i.pdf.internal.scaleFactor,i.y+=3,C(n,i,e)||k(n,i,e),i.x=F}else"BR"===n.nodeName?(i.y+=o["font-size"]*i.pdf.internal.scaleFactor,i.addText("\u2028",P(o))):C(n,i,e)||k(n,i,e)}}a++}if(e.outY=i.y,s)return i.setBlockBoundary(u)},B={},d=function(t,o,e,n){var a,r=t.getElementsByTagName("img"),i=r.length,s=0;function l(){o.pdf.internal.events.publish("imagesLoaded"),n(a)}function h(e,n,r){if(e){var i=new Image;a=++s,i.crossOrigin="",i.onerror=i.onload=function(){if(i.complete&&(0===i.src.indexOf("data:image/")&&(i.width=n||i.width||0,i.height=r||i.height||0),i.width+i.height)){var t=o.pdf.sHashCode(e)||e;B[t]=B[t]||i}--s||l()},i.src=e}}for(;i--;)h(r[i].getAttribute("src"),r[i].width,r[i].height);return s||l()},g=function(t,o,a){var s=t.getElementsByTagName("footer");if(0<s.length){s=s[0];var e=o.pdf.internal.write,n=o.y;o.pdf.internal.write=function(){},k(s,o,a);var l=Math.ceil(o.y-n)+5;o.y=n,o.pdf.internal.write=e,o.pdf.margins_doc.bottom+=l;for(var r=function(t){var e=void 0!==t?t.pageNumber:1,n=o.y;o.y=o.pdf.internal.pageSize.getHeight()-o.pdf.margins_doc.bottom,o.pdf.margins_doc.bottom-=l;for(var r=s.getElementsByTagName("span"),i=0;i<r.length;++i)-1<(" "+r[i].className+" ").replace(/[\n\t]/g," ").indexOf(" pageCounter ")&&(r[i].innerHTML=e),-1<(" "+r[i].className+" ").replace(/[\n\t]/g," ").indexOf(" totalPages ")&&(r[i].innerHTML="###jsPDFVarTotalPages###");k(s,o,a),o.pdf.margins_doc.bottom+=l,o.y=n},i=s.getElementsByTagName("span"),h=0;h<i.length;++h)-1<(" "+i[h].className+" ").replace(/[\n\t]/g," ").indexOf(" totalPages ")&&o.pdf.internal.events.subscribe("htmlRenderingFinished",o.pdf.putTotalPages.bind(o.pdf,"###jsPDFVarTotalPages###"),!0);o.pdf.internal.events.subscribe("addPage",r,!1),r(),E.FOOTER=1}},m=function(t,e,n,r,i,o){if(!e)return!1;var a,s,l,h;"string"==typeof e||e.parentNode||(e=""+e.innerHTML),"string"==typeof e&&(a=e.replace(/<\/?script[^>]*?>/gi,""),h="jsPDFhtmlText"+Date.now().toString()+(1e3*Math.random()).toFixed(0),(l=document.createElement("div")).style.cssText="position: absolute !important;clip: rect(1px 1px 1px 1px); /* IE6, IE7 */clip: rect(1px, 1px, 1px, 1px);padding:0 !important;border:0 !important;height: 1px !important;width: 1px !important; top:auto;left:-100px;overflow: hidden;",l.innerHTML='<iframe style="height:1px;width:1px" name="'+h+'" />',document.body.appendChild(l),(s=window.frames[h]).document.open(),s.document.writeln(a),s.document.close(),e=s.document.body);var u,c=new f(t,n,r,i);return d.call(this,e,c,i.elementHandlers,function(t){g(e,c,i.elementHandlers),k(e,c,i.elementHandlers),c.pdf.internal.events.publish("htmlRenderingFinished"),u=c.dispose(),"function"==typeof o?o(u):t&&console.error("jsPDF Warning: rendering issues? provide a callback to fromHTML!")}),u||{x:c.x,y:c.y}},(f=function(t,e,n,r){return this.pdf=t,this.x=e,this.y=n,this.settings=r,this.watchFunctions=[],this.init(),this}).prototype.init=function(){return this.paragraph={text:[],style:[]},this.pdf.internal.write("q")},f.prototype.dispose=function(){return this.pdf.internal.write("Q"),{x:this.x,y:this.y,ready:!0}},f.prototype.executeWatchFunctions=function(t){var e=!1,n=[];if(0<this.watchFunctions.length){for(var r=0;r<this.watchFunctions.length;++r)!0===this.watchFunctions[r](t)?e=!0:n.push(this.watchFunctions[r]);this.watchFunctions=n}return e},f.prototype.splitFragmentsIntoLines=function(t,e){var n,r,i,o,a,s,l,h,u,c,f,p,d,g;for(12,c=this.pdf.internal.scaleFactor,o={},s=l=h=g=a=i=u=r=void 0,p=[f=[]],n=0,d=this.settings.width;t.length;)if(a=t.shift(),g=e.shift(),a)if((i=o[(r=g["font-family"])+(u=g["font-style"])])||(i=this.pdf.internal.getFont(r,u).metadata.Unicode,o[r+u]=i),h={widths:i.widths,kerning:i.kerning,fontSize:12*g["font-size"],textIndent:n},l=this.pdf.getStringUnitWidth(a,h)*h.fontSize/c,"\u2028"==a)f=[],p.push(f);else if(d<n+l){for(s=this.pdf.splitTextToSize(a,d,h),f.push([s.shift(),g]);s.length;)f=[[s.shift(),g]],p.push(f);n=this.pdf.getStringUnitWidth(f[0][0],h)*h.fontSize/c}else f.push([a,g]),n+=l;if(void 0!==g["text-align"]&&("center"===g["text-align"]||"right"===g["text-align"]||"justify"===g["text-align"]))for(var m=0;m<p.length;++m){var y=this.pdf.getStringUnitWidth(p[m][0][0],h)*h.fontSize/c;0<m&&(p[m][0][1]=P(p[m][0][1]));var v=d-y;if("right"===g["text-align"])p[m][0][1]["margin-left"]=v;else if("center"===g["text-align"])p[m][0][1]["margin-left"]=v/2;else if("justify"===g["text-align"]){var w=p[m][0][0].split(" ").length-1;p[m][0][1]["word-spacing"]=v/w,m===p.length-1&&(p[m][0][1]["word-spacing"]=0)}}return p},f.prototype.RenderTextFragment=function(t,e){var n,r;r=0,this.pdf.internal.pageSize.getHeight()-this.pdf.margins_doc.bottom<this.y+this.pdf.internal.getFontSize()&&(this.pdf.internal.write("ET","Q"),this.pdf.addPage(),this.y=this.pdf.margins_doc.top,this.pdf.internal.write("q","BT",this.getPdfColor(e.color),this.pdf.internal.getCoordinateString(this.x),this.pdf.internal.getVerticalCoordinateString(this.y),"Td"),r=Math.max(r,e["line-height"],e["font-size"]),this.pdf.internal.write(0,(-12*r).toFixed(2),"Td")),n=this.pdf.internal.getFont(e["font-family"],e["font-style"]);var i=this.getPdfColor(e.color);i!==this.lastTextColor&&(this.pdf.internal.write(i),this.lastTextColor=i),void 0!==e["word-spacing"]&&0<e["word-spacing"]&&this.pdf.internal.write(e["word-spacing"].toFixed(2),"Tw"),this.pdf.internal.write("/"+n.id,(12*e["font-size"]).toFixed(2),"Tf","("+this.pdf.internal.pdfEscape(t)+") Tj"),void 0!==e["word-spacing"]&&this.pdf.internal.write(0,"Tw")},f.prototype.getPdfColor=function(t){var e,n,r,i=/rgb\s*\(\s*(\d+),\s*(\d+),\s*(\d+\s*)\)/.exec(t);if(null!=i)e=parseInt(i[1]),n=parseInt(i[2]),r=parseInt(i[3]);else{if("string"==typeof t&&"#"!=t.charAt(0)){var o=new RGBColor(t);t=o.ok?o.toHex():"#000000"}e=t.substring(1,3),e=parseInt(e,16),n=t.substring(3,5),n=parseInt(n,16),r=t.substring(5,7),r=parseInt(r,16)}if("string"==typeof e&&/^#[0-9A-Fa-f]{6}$/.test(e)){var a=parseInt(e.substr(1),16);e=a>>16&255,n=a>>8&255,r=255&a}var s=this.f3;return 0===e&&0===n&&0===r||void 0===n?s(e/255)+" g":[s(e/255),s(n/255),s(r/255),"rg"].join(" ")},f.prototype.f3=function(t){return t.toFixed(3)},f.prototype.renderParagraph=function(t){var e,n,r,i,o,a,s,l,h,u,c,f,p;if(r=w(this.paragraph.text),f=this.paragraph.style,e=this.paragraph.blockstyle,this.paragraph.priorblockstyle||{},this.paragraph={text:[],style:[],blockstyle:{},priorblockstyle:e},r.join("").trim()){s=this.splitFragmentsIntoLines(r,f),l=a=void 0,n=12/this.pdf.internal.scaleFactor,this.priorMarginBottom=this.priorMarginBottom||0,c=(Math.max((e["margin-top"]||0)-this.priorMarginBottom,0)+(e["padding-top"]||0))*n,u=((e["margin-bottom"]||0)+(e["padding-bottom"]||0))*n,this.priorMarginBottom=e["margin-bottom"]||0,"always"===e["page-break-before"]&&(this.pdf.addPage(),this.y=0,c=((e["margin-top"]||0)+(e["padding-top"]||0))*n),h=this.pdf.internal.write,o=i=void 0,this.y+=c,h("q","BT 0 g",this.pdf.internal.getCoordinateString(this.x),this.pdf.internal.getVerticalCoordinateString(this.y),"Td");for(var d=0;s.length;){for(i=l=0,o=(a=s.shift()).length;i!==o;)a[i][0].trim()&&(l=Math.max(l,a[i][1]["line-height"],a[i][1]["font-size"]),p=7*a[i][1]["font-size"]),i++;var g=0,m=0;for(void 0!==a[0][1]["margin-left"]&&0<a[0][1]["margin-left"]&&(g=(m=this.pdf.internal.getCoordinateString(a[0][1]["margin-left"]))-d,d=m),h(g+Math.max(e["margin-left"]||0,0)*n,(-12*l).toFixed(2),"Td"),i=0,o=a.length;i!==o;)a[i][0]&&this.RenderTextFragment(a[i][0],a[i][1]),i++;if(this.y+=l*n,this.executeWatchFunctions(a[0][1])&&0<s.length){var y=[],v=[];s.forEach(function(t){for(var e=0,n=t.length;e!==n;)t[e][0]&&(y.push(t[e][0]+" "),v.push(t[e][1])),++e}),s=this.splitFragmentsIntoLines(w(y),v),h("ET","Q"),h("q","BT 0 g",this.pdf.internal.getCoordinateString(this.x),this.pdf.internal.getVerticalCoordinateString(this.y),"Td")}}return t&&"function"==typeof t&&t.call(this,this.x-9,this.y-p/2),h("ET","Q"),this.y+=u}},f.prototype.setBlockBoundary=function(t){return this.renderParagraph(t)},f.prototype.setBlockStyle=function(t){return this.paragraph.blockstyle=t},f.prototype.addText=function(t,e){return this.paragraph.text.push(t),this.paragraph.style.push(e)},i={helvetica:"helvetica","sans-serif":"helvetica","times new roman":"times",serif:"times",times:"times",monospace:"courier",courier:"courier"},l={100:"normal",200:"normal",300:"normal",400:"normal",500:"bold",600:"bold",700:"bold",800:"bold",900:"bold",normal:"normal",bold:"bold",bolder:"bold",lighter:"normal"},a={normal:"normal",italic:"italic",oblique:"italic"},s={left:"left",right:"right",center:"center",justify:"justify"},h={none:"none",right:"right",left:"left"},u={none:"none",both:"both"},n={normal:1},t.fromHTML=function(t,e,n,r,i,o){return this.margins_doc=o||{top:0,bottom:0},r||(r={}),r.elementHandlers||(r.elementHandlers={}),m(this,t,isNaN(e)?4:e,isNaN(n)?4:n,r,i)}}(lt.API),lt.API,("undefined"!=typeof window&&window||"undefined"!=typeof global&&global).html2pdf=function(t,a,e){var n=a.canvas;if(n){var r,i;if((n.pdf=a).annotations={_nameMap:[],createAnnotation:function(t,e){var n,r=a.context2d._wrapX(e.left),i=a.context2d._wrapY(e.top),o=(a.context2d._page(e.top),t.indexOf("#"));n=0<=o?{name:t.substring(o+1)}:{url:t},a.link(r,i,e.right-e.left,e.bottom-e.top,n)},setName:function(t,e){var n=a.context2d._wrapX(e.left),r=a.context2d._wrapY(e.top),i=a.context2d._page(e.top);this._nameMap[t]={page:i,x:n,y:r}}},n.annotations=a.annotations,a.context2d._pageBreakAt=function(t){this.pageBreaks.push(t)},a.context2d._gotoPage=function(t){for(;a.internal.getNumberOfPages()<t;)a.addPage();a.setPage(t)},"string"==typeof t){t=t.replace(/<script\b[^<]*(?:(?!<\/script>)<[^<]*)*<\/script>/gi,"");var o,s,l=document.createElement("iframe");document.body.appendChild(l),null!=(o=l.contentDocument)&&null!=o||(o=l.contentWindow.document),o.open(),o.write(t),o.close(),r=o.body,s=o.body||{},t=o.documentElement||{},i=Math.max(s.scrollHeight,s.offsetHeight,t.clientHeight,t.scrollHeight,t.offsetHeight)}else s=(r=t).body||{},i=Math.max(s.scrollHeight,s.offsetHeight,t.clientHeight,t.scrollHeight,t.offsetHeight);var h={async:!0,allowTaint:!0,backgroundColor:"#ffffff",canvas:n,imageTimeout:15e3,logging:!0,proxy:null,removeContainer:!0,foreignObjectRendering:!1,useCORS:!1,windowHeight:i=a.internal.pageSize.getHeight(),scrollY:i};a.context2d.pageWrapYEnabled=!0,a.context2d.pageWrapY=a.internal.pageSize.getHeight(),html2canvas(r,h).then(function(t){e&&(l&&l.parentElement.removeChild(l),e(a))})}else alert("jsPDF canvas plugin not installed")},window.tmp=html2pdf,function(f){var r=f.BlobBuilder||f.WebKitBlobBuilder||f.MSBlobBuilder||f.MozBlobBuilder;f.URL=f.URL||f.webkitURL||function(t,e){return(e=document.createElement("a")).href=t,e};var n=f.Blob,p=URL.createObjectURL,d=URL.revokeObjectURL,o=f.Symbol&&f.Symbol.toStringTag,t=!1,e=!1,g=!!f.ArrayBuffer,i=r&&r.prototype.append&&r.prototype.getBlob;try{t=2===new Blob(["ä"]).size,e=2===new Blob([new Uint8Array([1,2])]).size}catch(t){}function a(t){return t.map(function(t){if(t.buffer instanceof ArrayBuffer){var e=t.buffer;if(t.byteLength!==e.byteLength){var n=new Uint8Array(t.byteLength);n.set(new Uint8Array(e,t.byteOffset,t.byteLength)),e=n.buffer}return e}return t})}function s(t,e){e=e||{};var n=new r;return a(t).forEach(function(t){n.append(t)}),e.type?n.getBlob(e.type):n.getBlob()}function l(t,e){return new n(a(t),e||{})}if(f.Blob&&(s.prototype=Blob.prototype,l.prototype=Blob.prototype),o)try{File.prototype[o]="File",Blob.prototype[o]="Blob",FileReader.prototype[o]="FileReader"}catch(t){}function h(){var t=!!f.ActiveXObject||"-ms-scroll-limit"in document.documentElement.style&&"-ms-ime-align"in document.documentElement.style,e=f.XMLHttpRequest&&f.XMLHttpRequest.prototype.send;t&&e&&(XMLHttpRequest.prototype.send=function(t){t instanceof Blob&&this.setRequestHeader("Content-Type",t.type),e.call(this,t)});try{new File([],"")}catch(t){try{var n=new Function('class File extends Blob {constructor(chunks, name, opts) {opts = opts || {};super(chunks, opts || {});this.name = name;this.lastModifiedDate = opts.lastModified ? new Date(opts.lastModified) : new Date;this.lastModified = +this.lastModifiedDate;}};return new File([], ""), File')();f.File=n}catch(t){n=function(t,e,n){var r=new Blob(t,n),i=n&&void 0!==n.lastModified?new Date(n.lastModified):new Date;return r.name=e,r.lastModifiedDate=i,r.lastModified=+i,r.toString=function(){return"[object File]"},o&&(r[o]="File"),r};f.File=n}}}t?(h(),f.Blob=e?f.Blob:l):i?(h(),f.Blob=s):function(){function a(t){for(var e=[],n=0;n<t.length;n++){var r=t.charCodeAt(n);r<128?e.push(r):r<2048?e.push(192|r>>6,128|63&r):r<55296||57344<=r?e.push(224|r>>12,128|r>>6&63,128|63&r):(n++,r=65536+((1023&r)<<10|1023&t.charCodeAt(n)),e.push(240|r>>18,128|r>>12&63,128|r>>6&63,128|63&r))}return e}function e(t){var e,n,r,i,o,a;for(e="",r=t.length,n=0;n<r;)switch((i=t[n++])>>4){case 0:case 1:case 2:case 3:case 4:case 5:case 6:case 7:e+=String.fromCharCode(i);break;case 12:case 13:o=t[n++],e+=String.fromCharCode((31&i)<<6|63&o);break;case 14:o=t[n++],a=t[n++],e+=String.fromCharCode((15&i)<<12|(63&o)<<6|(63&a)<<0)}return e}function s(t){for(var e=new Array(t.byteLength),n=new Uint8Array(t),r=e.length;r--;)e[r]=n[r];return e}function n(t){for(var e="ABCDEFGHIJKLMNOPQRSTUVWXYZabcdefghijklmnopqrstuvwxyz0123456789",n=[],r=0;r<t.length;r+=3){var i=t[r],o=r+1<t.length,a=o?t[r+1]:0,s=r+2<t.length,l=s?t[r+2]:0,h=i>>2,u=(3&i)<<4|a>>4,c=(15&a)<<2|l>>6,f=63&l;s||(f=64,o||(c=64)),n.push(e[h],e[u],e[c],e[f])}return n.join("")}var t=Object.create||function(t){function e(){}return e.prototype=t,new e};if(g)var r=["[object Int8Array]","[object Uint8Array]","[object Uint8ClampedArray]","[object Int16Array]","[object Uint16Array]","[object Int32Array]","[object Uint32Array]","[object Float32Array]","[object Float64Array]"],l=ArrayBuffer.isView||function(t){return t&&-1<r.indexOf(Object.prototype.toString.call(t))};function h(t,e){for(var n=0,r=(t=t||[]).length;n<r;n++){var i=t[n];i instanceof h?t[n]=i._buffer:"string"==typeof i?t[n]=a(i):g&&(ArrayBuffer.prototype.isPrototypeOf(i)||l(i))?t[n]=s(i):g&&(o=i)&&DataView.prototype.isPrototypeOf(o)?t[n]=s(i.buffer):t[n]=a(String(i))}var o;this._buffer=[].concat.apply([],t),this.size=this._buffer.length,this.type=e&&e.type||""}function i(t,e,n){var r=h.call(this,t,n=n||{})||this;return r.name=e,r.lastModifiedDate=n.lastModified?new Date(n.lastModified):new Date,r.lastModified=+r.lastModifiedDate,r}if(h.prototype.slice=function(t,e,n){return new h([this._buffer.slice(t||0,e||this._buffer.length)],{type:n})},h.prototype.toString=function(){return"[object Blob]"},(i.prototype=t(h.prototype)).constructor=i,Object.setPrototypeOf)Object.setPrototypeOf(i,h);else try{i.__proto__=h}catch(t){}function o(){if(!(this instanceof o))throw new TypeError("Failed to construct 'FileReader': Please use the 'new' operator, this DOM object constructor cannot be called as a function.");var n=document.createDocumentFragment();this.addEventListener=n.addEventListener,this.dispatchEvent=function(t){var e=this["on"+t.type];"function"==typeof e&&e(t),n.dispatchEvent(t)},this.removeEventListener=n.removeEventListener}function u(t,e,n){if(!(e instanceof h))throw new TypeError("Failed to execute '"+n+"' on 'FileReader': parameter 1 is not of type 'Blob'.");t.result="",setTimeout(function(){this.readyState=o.LOADING,t.dispatchEvent(new Event("load")),t.dispatchEvent(new Event("loadend"))})}i.prototype.toString=function(){return"[object File]"},o.EMPTY=0,o.LOADING=1,o.DONE=2,o.prototype.error=null,o.prototype.onabort=null,o.prototype.onerror=null,o.prototype.onload=null,o.prototype.onloadend=null,o.prototype.onloadstart=null,o.prototype.onprogress=null,o.prototype.readAsDataURL=function(t){u(this,t,"readAsDataURL"),this.result="data:"+t.type+";base64,"+n(t._buffer)},o.prototype.readAsText=function(t){u(this,t,"readAsText"),this.result=e(t._buffer)},o.prototype.readAsArrayBuffer=function(t){u(this,t,"readAsText"),this.result=t._buffer.slice()},o.prototype.abort=function(){},URL.createObjectURL=function(t){return t instanceof h?"data:"+t.type+";base64,"+n(t._buffer):p.call(URL,t)},URL.revokeObjectURL=function(t){d&&d.call(URL,t)};var c=f.XMLHttpRequest&&f.XMLHttpRequest.prototype.send;c&&(XMLHttpRequest.prototype.send=function(t){t instanceof h?(this.setRequestHeader("Content-Type",t.type),c.call(this,e(t._buffer))):c.call(this,t)}),f.FileReader=o,f.File=i,f.Blob=h}()}("undefined"!=typeof self&&self||"undefined"!=typeof window&&window||"undefined"!=typeof global&&global||Function('return typeof this === "object" && this.content')()||Function("return this")());var ht,ut,ct,ft,pt,dt,gt,mt,yt,vt,wt,bt,xt,Nt,Lt,le=le||function(s){if(!(void 0===s||"undefined"!=typeof navigator&&/MSIE [1-9]\./.test(navigator.userAgent))){var t=s.document,l=function(){return s.URL||s.webkitURL||s},h=t.createElementNS("http://www.w3.org/1999/xhtml","a"),u="download"in h,c=/constructor/i.test(s.HTMLElement)||s.safari,f=/CriOS\/[\d]+/.test(navigator.userAgent),p=s.setImmediate||s.setTimeout,d=function(t){p(function(){throw t},0)},g=function(t){setTimeout(function(){"string"==typeof t?l().revokeObjectURL(t):t.remove()},4e4)},m=function(t){return/^\s*(?:text\/\S*|application\/xml|\S*\/\S*\+xml)\s*;.*charset\s*=\s*utf-8/i.test(t.type)?new Blob([String.fromCharCode(65279),t],{type:t.type}):t},r=function(t,n,e){e||(t=m(t));var r,i=this,o="application/octet-stream"===t.type,a=function(){!function(t,e,n){for(var r=(e=[].concat(e)).length;r--;){var i=t["on"+e[r]];if("function"==typeof i)try{i.call(t,n||t)}catch(t){d(t)}}}(i,"writestart progress write writeend".split(" "))};if(i.readyState=i.INIT,u)return r=l().createObjectURL(t),void p(function(){var t,e;h.href=r,h.download=n,t=h,e=new MouseEvent("click"),t.dispatchEvent(e),a(),g(r),i.readyState=i.DONE},0);!function(){if((f||o&&c)&&s.FileReader){var e=new FileReader;return e.onloadend=function(){var t=f?e.result:e.result.replace(/^data:[^;]*;/,"data:attachment/file;");s.open(t,"_blank")||(s.location.href=t),t=void 0,i.readyState=i.DONE,a()},e.readAsDataURL(t),i.readyState=i.INIT}r||(r=l().createObjectURL(t)),o?s.location.href=r:s.open(r,"_blank")||(s.location.href=r);i.readyState=i.DONE,a(),g(r)}()},e=r.prototype;return"undefined"!=typeof navigator&&navigator.msSaveOrOpenBlob?function(t,e,n){return e=e||t.name||"download",n||(t=m(t)),navigator.msSaveOrOpenBlob(t,e)}:(e.abort=function(){},e.readyState=e.INIT=0,e.WRITING=1,e.DONE=2,e.error=e.onwritestart=e.onprogress=e.onwrite=e.onabort=e.onerror=e.onwriteend=null,function(t,e,n){return new r(t,e||t.name||"download",n)})}}("undefined"!=typeof self&&self||"undefined"!=typeof window&&window||void 0);function At(x){var t=0;if(71!==x[t++]||73!==x[t++]||70!==x[t++]||56!==x[t++]||56!=(x[t++]+1&253)||97!==x[t++])throw"Invalid GIF 87a/89a header.";var N=x[t++]|x[t++]<<8,e=x[t++]|x[t++]<<8,n=x[t++],r=n>>7,i=1<<(7&n)+1;x[t++];x[t++];var o=null;r&&(o=t,t+=3*i);var a=!0,s=[],l=0,h=null,u=0,c=null;for(this.width=N,this.height=e;a&&t<x.length;)switch(x[t++]){case 33:switch(x[t++]){case 255:if(11!==x[t]||78==x[t+1]&&69==x[t+2]&&84==x[t+3]&&83==x[t+4]&&67==x[t+5]&&65==x[t+6]&&80==x[t+7]&&69==x[t+8]&&50==x[t+9]&&46==x[t+10]&&48==x[t+11]&&3==x[t+12]&&1==x[t+13]&&0==x[t+16])t+=14,c=x[t++]|x[t++]<<8,t++;else for(t+=12;;){if(0===(A=x[t++]))break;t+=A}break;case 249:if(4!==x[t++]||0!==x[t+4])throw"Invalid graphics extension block.";var f=x[t++];l=x[t++]|x[t++]<<8,h=x[t++],0==(1&f)&&(h=null),u=f>>2&7,t++;break;case 254:for(;;){if(0===(A=x[t++]))break;t+=A}break;default:throw"Unknown graphic control label: 0x"+x[t-1].toString(16)}break;case 44:var p=x[t++]|x[t++]<<8,d=x[t++]|x[t++]<<8,g=x[t++]|x[t++]<<8,m=x[t++]|x[t++]<<8,y=x[t++],v=y>>6&1,w=o,b=!1;if(y>>7){b=!0;w=t,t+=3*(1<<(7&y)+1)}var L=t;for(t++;;){var A;if(0===(A=x[t++]))break;t+=A}s.push({x:p,y:d,width:g,height:m,has_local_palette:b,palette_offset:w,data_offset:L,data_length:t-L,transparent_index:h,interlaced:!!v,delay:l,disposal:u});break;case 59:a=!1;break;default:throw"Unknown gif block: 0x"+x[t-1].toString(16)}this.numFrames=function(){return s.length},this.loopCount=function(){return c},this.frameInfo=function(t){if(t<0||t>=s.length)throw"Frame index out of range.";return s[t]},this.decodeAndBlitFrameBGRA=function(t,e){var n=this.frameInfo(t),r=n.width*n.height,i=new Uint8Array(r);St(x,n.data_offset,i,r);var o=n.palette_offset,a=n.transparent_index;null===a&&(a=256);var s=n.width,l=N-s,h=s,u=4*(n.y*N+n.x),c=4*((n.y+n.height)*N+n.x),f=u,p=4*l;!0===n.interlaced&&(p+=4*(s+l)*7);for(var d=8,g=0,m=i.length;g<m;++g){var y=i[g];if(0===h&&(h=s,c<=(f+=p)&&(p=l+4*(s+l)*(d-1),f=u+(s+l)*(d<<1),d>>=1)),y===a)f+=4;else{var v=x[o+3*y],w=x[o+3*y+1],b=x[o+3*y+2];e[f++]=b,e[f++]=w,e[f++]=v,e[f++]=255}--h}},this.decodeAndBlitFrameRGBA=function(t,e){var n=this.frameInfo(t),r=n.width*n.height,i=new Uint8Array(r);St(x,n.data_offset,i,r);var o=n.palette_offset,a=n.transparent_index;null===a&&(a=256);var s=n.width,l=N-s,h=s,u=4*(n.y*N+n.x),c=4*((n.y+n.height)*N+n.x),f=u,p=4*l;!0===n.interlaced&&(p+=4*(s+l)*7);for(var d=8,g=0,m=i.length;g<m;++g){var y=i[g];if(0===h&&(h=s,c<=(f+=p)&&(p=l+4*(s+l)*(d-1),f=u+(s+l)*(d<<1),d>>=1)),y===a)f+=4;else{var v=x[o+3*y],w=x[o+3*y+1],b=x[o+3*y+2];e[f++]=v,e[f++]=w,e[f++]=b,e[f++]=255}--h}}}function St(t,e,n,r){for(var i=t[e++],o=1<<i,a=o+1,s=a+1,l=i+1,h=(1<<l)-1,u=0,c=0,f=0,p=t[e++],d=new Int32Array(4096),g=null;;){for(;u<16&&0!==p;)c|=t[e++]<<u,u+=8,1===p?p=t[e++]:--p;if(u<l)break;var m=c&h;if(c>>=l,u-=l,m!==o){if(m===a)break;for(var y=m<s?m:g,v=0,w=y;o<w;)w=d[w]>>8,++v;var b=w;if(r<f+v+(y!==m?1:0))return void console.log("Warning, gif stream longer than expected.");n[f++]=b;var x=f+=v;for(y!==m&&(n[f++]=b),w=y;v--;)w=d[w],n[--x]=255&w,w>>=8;null!==g&&s<4096&&(d[s++]=g<<8|b,h+1<=s&&l<12&&(++l,h=h<<1|1)),g=m}else s=a+1,h=(1<<(l=i+1))-1,g=null}return f!==r&&console.log("Warning, gif stream shorter than expected."),n}try{exports.GifWriter=function(y,t,e,n){var v=0,r=void 0===(n=void 0===n?{}:n).loop?null:n.loop,w=void 0===n.palette?null:n.palette;if(t<=0||e<=0||65535<t||65535<e)throw"Width/Height invalid.";function b(t){var e=t.length;if(e<2||256<e||e&e-1)throw"Invalid code/color length, must be power of 2 and 2 .. 256.";return e}y[v++]=71,y[v++]=73,y[v++]=70,y[v++]=56,y[v++]=57,y[v++]=97;var i=0,o=0;if(null!==w){for(var a=b(w);a>>=1;)++i;if(a=1<<i,--i,void 0!==n.background){if(a<=(o=n.background))throw"Background index out of range.";if(0===o)throw"Background index explicitly passed as 0."}}if(y[v++]=255&t,y[v++]=t>>8&255,y[v++]=255&e,y[v++]=e>>8&255,y[v++]=(null!==w?128:0)|i,y[v++]=o,y[v++]=0,null!==w)for(var s=0,l=w.length;s<l;++s){var h=w[s];y[v++]=h>>16&255,y[v++]=h>>8&255,y[v++]=255&h}if(null!==r){if(r<0||65535<r)throw"Loop count invalid.";y[v++]=33,y[v++]=255,y[v++]=11,y[v++]=78,y[v++]=69,y[v++]=84,y[v++]=83,y[v++]=67,y[v++]=65,y[v++]=80,y[v++]=69,y[v++]=50,y[v++]=46,y[v++]=48,y[v++]=3,y[v++]=1,y[v++]=255&r,y[v++]=r>>8&255,y[v++]=0}var x=!1;this.addFrame=function(t,e,n,r,i,o){if(!0===x&&(--v,x=!1),o=void 0===o?{}:o,t<0||e<0||65535<t||65535<e)throw"x/y invalid.";if(n<=0||r<=0||65535<n||65535<r)throw"Width/Height invalid.";if(i.length<n*r)throw"Not enough pixels for the frame size.";var a=!0,s=o.palette;if(null==s&&(a=!1,s=w),null==s)throw"Must supply either a local or global palette.";for(var l=b(s),h=0;l>>=1;)++h;l=1<<h;var u=void 0===o.delay?0:o.delay,c=void 0===o.disposal?0:o.disposal;if(c<0||3<c)throw"Disposal out of range.";var f=!1,p=0;if(void 0!==o.transparent&&null!==o.transparent&&(f=!0,(p=o.transparent)<0||l<=p))throw"Transparent color index.";if((0!==c||f||0!==u)&&(y[v++]=33,y[v++]=249,y[v++]=4,y[v++]=c<<2|(!0===f?1:0),y[v++]=255&u,y[v++]=u>>8&255,y[v++]=p,y[v++]=0),y[v++]=44,y[v++]=255&t,y[v++]=t>>8&255,y[v++]=255&e,y[v++]=e>>8&255,y[v++]=255&n,y[v++]=n>>8&255,y[v++]=255&r,y[v++]=r>>8&255,y[v++]=!0===a?128|h-1:0,!0===a)for(var d=0,g=s.length;d<g;++d){var m=s[d];y[v++]=m>>16&255,y[v++]=m>>8&255,y[v++]=255&m}v=function(e,n,t,r){e[n++]=t;var i=n++,o=1<<t,a=o-1,s=o+1,l=s+1,h=t+1,u=0,c=0;function f(t){for(;t<=u;)e[n++]=255&c,c>>=8,u-=8,n===i+256&&(e[i]=255,i=n++)}function p(t){c|=t<<u,u+=h,f(8)}var d=r[0]&a,g={};p(o);for(var m=1,y=r.length;m<y;++m){var v=r[m]&a,w=d<<8|v,b=g[w];if(void 0===b){for(c|=d<<u,u+=h;8<=u;)e[n++]=255&c,c>>=8,u-=8,n===i+256&&(e[i]=255,i=n++);4096===l?(p(o),l=s+1,h=t+1,g={}):(1<<h<=l&&++h,g[w]=l++),d=v}else d=b}return p(d),p(s),f(1),i+1===n?e[i]=0:(e[i]=n-i-1,e[n++]=0),n}(y,v,h<2?2:h,i)},this.end=function(){return!1===x&&(y[v++]=59,x=!0),v}},exports.GifReader=At}catch(t){}
/*
    Copyright (c) 2008, Adobe Systems Incorporated
    All rights reserved.

    Redistribution and use in source and binary forms, with or without 
    modification, are permitted provided that the following conditions are
    met:

    * Redistributions of source code must retain the above copyright notice, 
      this list of conditions and the following disclaimer.
    
    * Redistributions in binary form must reproduce the above copyright
      notice, this list of conditions and the following disclaimer in the 
      documentation and/or other materials provided with the distribution.
    
    * Neither the name of Adobe Systems Incorporated nor the names of its 
      contributors may be used to endorse or promote products derived from 
      this software without specific prior written permission.

    THIS SOFTWARE IS PROVIDED BY THE COPYRIGHT HOLDERS AND CONTRIBUTORS "AS
    IS" AND ANY EXPRESS OR IMPLIED WARRANTIES, INCLUDING, BUT NOT LIMITED TO,
    THE IMPLIED WARRANTIES OF MERCHANTABILITY AND FITNESS FOR A PARTICULAR
    PURPOSE ARE DISCLAIMED. IN NO EVENT SHALL THE COPYRIGHT OWNER OR 
    CONTRIBUTORS BE LIABLE FOR ANY DIRECT, INDIRECT, INCIDENTAL, SPECIAL,
    EXEMPLARY, OR CONSEQUENTIAL DAMAGES (INCLUDING, BUT NOT LIMITED TO,
    PROCUREMENT OF SUBSTITUTE GOODS OR SERVICES; LOSS OF USE, DATA, OR
    PROFITS; OR BUSINESS INTERRUPTION) HOWEVER CAUSED AND ON ANY THEORY OF
    LIABILITY, WHETHER IN CONTRACT, STRICT LIABILITY, OR TORT (INCLUDING
    NEGLIGENCE OR OTHERWISE) ARISING IN ANY WAY OUT OF THE USE OF THIS
    SOFTWARE, EVEN IF ADVISED OF THE POSSIBILITY OF SUCH DAMAGE.
  */
function _t(t){var N,L,A,S,e,c=Math.floor,_=new Array(64),F=new Array(64),P=new Array(64),k=new Array(64),y=new Array(65535),v=new Array(65535),Z=new Array(64),w=new Array(64),I=[],C=0,B=7,j=new Array(64),E=new Array(64),M=new Array(64),n=new Array(256),O=new Array(2048),b=[0,1,5,6,14,15,27,28,2,4,7,13,16,26,29,42,3,8,12,17,25,30,41,43,9,11,18,24,31,40,44,53,10,19,23,32,39,45,52,54,20,22,33,38,46,51,55,60,21,34,37,47,50,56,59,61,35,36,48,49,57,58,62,63],q=[0,0,1,5,1,1,1,1,1,1,0,0,0,0,0,0,0],T=[0,1,2,3,4,5,6,7,8,9,10,11],R=[0,0,2,1,3,3,2,4,3,5,5,4,4,0,0,1,125],D=[1,2,3,0,4,17,5,18,33,49,65,6,19,81,97,7,34,113,20,50,129,145,161,8,35,66,177,193,21,82,209,240,36,51,98,114,130,9,10,22,23,24,25,26,37,38,39,40,41,42,52,53,54,55,56,57,58,67,68,69,70,71,72,73,74,83,84,85,86,87,88,89,90,99,100,101,102,103,104,105,106,115,116,117,118,119,120,121,122,131,132,133,134,135,136,137,138,146,147,148,149,150,151,152,153,154,162,163,164,165,166,167,168,169,170,178,179,180,181,182,183,184,185,186,194,195,196,197,198,199,200,201,202,210,211,212,213,214,215,216,217,218,225,226,227,228,229,230,231,232,233,234,241,242,243,244,245,246,247,248,249,250],U=[0,0,3,1,1,1,1,1,1,1,1,1,0,0,0,0,0],z=[0,1,2,3,4,5,6,7,8,9,10,11],H=[0,0,2,1,2,4,4,3,4,7,5,4,4,0,1,2,119],W=[0,1,2,3,17,4,5,33,49,6,18,65,81,7,97,113,19,34,50,129,8,20,66,145,161,177,193,9,35,51,82,240,21,98,114,209,10,22,36,52,225,37,241,23,24,25,26,38,39,40,41,42,53,54,55,56,57,58,67,68,69,70,71,72,73,74,83,84,85,86,87,88,89,90,99,100,101,102,103,104,105,106,115,116,117,118,119,120,121,122,130,131,132,133,134,135,136,137,138,146,147,148,149,150,151,152,153,154,162,163,164,165,166,167,168,169,170,178,179,180,181,182,183,184,185,186,194,195,196,197,198,199,200,201,202,210,211,212,213,214,215,216,217,218,226,227,228,229,230,231,232,233,234,242,243,244,245,246,247,248,249,250];function r(t,e){for(var n=0,r=0,i=new Array,o=1;o<=16;o++){for(var a=1;a<=t[o];a++)i[e[r]]=[],i[e[r]][0]=n,i[e[r]][1]=o,r++,n++;n*=2}return i}function V(t){for(var e=t[0],n=t[1]-1;0<=n;)e&1<<n&&(C|=1<<B),n--,--B<0&&(255==C?(G(255),G(0)):G(C),B=7,C=0)}function G(t){I.push(t)}function Y(t){G(t>>8&255),G(255&t)}function J(t,e,n,r,i){for(var o,a=i[0],s=i[240],l=function(t,e){var n,r,i,o,a,s,l,h,u,c,f=0;for(u=0;u<8;++u){n=t[f],r=t[f+1],i=t[f+2],o=t[f+3],a=t[f+4],s=t[f+5],l=t[f+6];var p=n+(h=t[f+7]),d=n-h,g=r+l,m=r-l,y=i+s,v=i-s,w=o+a,b=o-a,x=p+w,N=p-w,L=g+y,A=g-y;t[f]=x+L,t[f+4]=x-L;var S=.707106781*(A+N);t[f+2]=N+S,t[f+6]=N-S;var _=.382683433*((x=b+v)-(A=m+d)),F=.5411961*x+_,P=1.306562965*A+_,k=.707106781*(L=v+m),I=d+k,C=d-k;t[f+5]=C+F,t[f+3]=C-F,t[f+1]=I+P,t[f+7]=I-P,f+=8}for(u=f=0;u<8;++u){n=t[f],r=t[f+8],i=t[f+16],o=t[f+24],a=t[f+32],s=t[f+40],l=t[f+48];var B=n+(h=t[f+56]),j=n-h,E=r+l,M=r-l,O=i+s,q=i-s,T=o+a,R=o-a,D=B+T,U=B-T,z=E+O,H=E-O;t[f]=D+z,t[f+32]=D-z;var W=.707106781*(H+U);t[f+16]=U+W,t[f+48]=U-W;var V=.382683433*((D=R+q)-(H=M+j)),G=.5411961*D+V,Y=1.306562965*H+V,J=.707106781*(z=q+M),X=j+J,K=j-J;t[f+40]=K+G,t[f+24]=K-G,t[f+8]=X+Y,t[f+56]=X-Y,f++}for(u=0;u<64;++u)c=t[u]*e[u],Z[u]=0<c?c+.5|0:c-.5|0;return Z}(t,e),h=0;h<64;++h)w[b[h]]=l[h];var u=w[0]-n;n=w[0],0==u?V(r[0]):(V(r[v[o=32767+u]]),V(y[o]));for(var c=63;0<c&&0==w[c];c--);if(0==c)return V(a),n;for(var f,p=1;p<=c;){for(var d=p;0==w[p]&&p<=c;++p);var g=p-d;if(16<=g){f=g>>4;for(var m=1;m<=f;++m)V(s);g&=15}o=32767+w[p],V(i[(g<<4)+v[o]]),V(y[o]),p++}return 63!=c&&V(a),n}function X(t){if(t<=0&&(t=1),100<t&&(t=100),e!=t){(function(t){for(var e=[16,11,10,16,24,40,51,61,12,12,14,19,26,58,60,55,14,13,16,24,40,57,69,56,14,17,22,29,51,87,80,62,18,22,37,56,68,109,103,77,24,35,55,64,81,104,113,92,49,64,78,87,103,121,120,101,72,92,95,98,112,100,103,99],n=0;n<64;n++){var r=c((e[n]*t+50)/100);r<1?r=1:255<r&&(r=255),_[b[n]]=r}for(var i=[17,18,24,47,99,99,99,99,18,21,26,66,99,99,99,99,24,26,56,99,99,99,99,99,47,66,99,99,99,99,99,99,99,99,99,99,99,99,99,99,99,99,99,99,99,99,99,99,99,99,99,99,99,99,99,99,99,99,99,99,99,99,99,99],o=0;o<64;o++){var a=c((i[o]*t+50)/100);a<1?a=1:255<a&&(a=255),F[b[o]]=a}for(var s=[1,1.387039845,1.306562965,1.175875602,1,.785694958,.5411961,.275899379],l=0,h=0;h<8;h++)for(var u=0;u<8;u++)P[l]=1/(_[b[l]]*s[h]*s[u]*8),k[l]=1/(F[b[l]]*s[h]*s[u]*8),l++})(t<50?Math.floor(5e3/t):Math.floor(200-2*t)),e=t}}this.encode=function(t,e){var n,r;(new Date).getTime();e&&X(e),I=new Array,C=0,B=7,Y(65496),Y(65504),Y(16),G(74),G(70),G(73),G(70),G(0),G(1),G(1),G(0),Y(1),Y(1),G(0),G(0),function(){Y(65499),Y(132),G(0);for(var t=0;t<64;t++)G(_[t]);G(1);for(var e=0;e<64;e++)G(F[e])}(),n=t.width,r=t.height,Y(65472),Y(17),G(8),Y(r),Y(n),G(3),G(1),G(17),G(0),G(2),G(17),G(1),G(3),G(17),G(1),function(){Y(65476),Y(418),G(0);for(var t=0;t<16;t++)G(q[t+1]);for(var e=0;e<=11;e++)G(T[e]);G(16);for(var n=0;n<16;n++)G(R[n+1]);for(var r=0;r<=161;r++)G(D[r]);G(1);for(var i=0;i<16;i++)G(U[i+1]);for(var o=0;o<=11;o++)G(z[o]);G(17);for(var a=0;a<16;a++)G(H[a+1]);for(var s=0;s<=161;s++)G(W[s])}(),Y(65498),Y(12),G(3),G(1),G(0),G(2),G(17),G(3),G(17),G(0),G(63),G(0);var i=0,o=0,a=0;C=0,B=7,this.encode.displayName="_encode_";for(var s,l,h,u,c,f,p,d,g,m=t.data,y=t.width,v=t.height,w=4*y,b=0;b<v;){for(s=0;s<w;){for(f=c=w*b+s,p=-1,g=d=0;g<64;g++)f=c+(d=g>>3)*w+(p=4*(7&g)),v<=b+d&&(f-=w*(b+1+d-v)),w<=s+p&&(f-=s+p-w+4),l=m[f++],h=m[f++],u=m[f++],j[g]=(O[l]+O[h+256>>0]+O[u+512>>0]>>16)-128,E[g]=(O[l+768>>0]+O[h+1024>>0]+O[u+1280>>0]>>16)-128,M[g]=(O[l+1280>>0]+O[h+1536>>0]+O[u+1792>>0]>>16)-128;i=J(j,P,i,N,A),o=J(E,k,o,L,S),a=J(M,k,a,L,S),s+=32}b+=8}if(0<=B){var x=[];x[1]=B+1,x[0]=(1<<B+1)-1,V(x)}return Y(65497),new Uint8Array(I)},function(){(new Date).getTime();t||(t=50),function(){for(var t=String.fromCharCode,e=0;e<256;e++)n[e]=t(e)}(),N=r(q,T),L=r(U,z),A=r(R,D),S=r(H,W),function(){for(var t=1,e=2,n=1;n<=15;n++){for(var r=t;r<e;r++)v[32767+r]=n,y[32767+r]=[],y[32767+r][1]=n,y[32767+r][0]=r;for(var i=-(e-1);i<=-t;i++)v[32767+i]=n,y[32767+i]=[],y[32767+i][1]=n,y[32767+i][0]=e-1+i;t<<=1,e<<=1}}(),function(){for(var t=0;t<256;t++)O[t]=19595*t,O[t+256>>0]=38470*t,O[t+512>>0]=7471*t+32768,O[t+768>>0]=-11059*t,O[t+1024>>0]=-21709*t,O[t+1280>>0]=32768*t+8421375,O[t+1536>>0]=-27439*t,O[t+1792>>0]=-5329*t}(),X(t),(new Date).getTime()}()}function Ft(t,e){if(this.pos=0,this.buffer=t,this.datav=new DataView(t.buffer),this.is_with_alpha=!!e,this.bottom_up=!0,this.flag=String.fromCharCode(this.buffer[0])+String.fromCharCode(this.buffer[1]),this.pos+=2,-1===["BM","BA","CI","CP","IC","PT"].indexOf(this.flag))throw new Error("Invalid BMP File");this.parseHeader(),this.parseBGR()}window.tmp=At,lt.API.adler32cs=(dt="function"==typeof ArrayBuffer&&"function"==typeof Uint8Array,gt=null,mt=function(){if(!dt)return function(){return!1};try{var t={};"function"==typeof t.Buffer&&(gt=t.Buffer)}catch(t){}return function(t){return t instanceof ArrayBuffer||null!==gt&&t instanceof gt}}(),yt=null!==gt?function(t){return new gt(t,"utf8").toString("binary")}:function(t){return unescape(encodeURIComponent(t))},vt=function(t,e){for(var n=65535&t,r=t>>>16,i=0,o=e.length;i<o;i++)n=(n+(255&e.charCodeAt(i)))%65521,r=(r+n)%65521;return(r<<16|n)>>>0},wt=function(t,e){for(var n=65535&t,r=t>>>16,i=0,o=e.length;i<o;i++)n=(n+e[i])%65521,r=(r+n)%65521;return(r<<16|n)>>>0},xt=(bt={}).Adler32=(((pt=(ft=function(t){if(!(this instanceof ft))throw new TypeError("Constructor cannot called be as a function.");if(!isFinite(t=null==t?1:+t))throw new Error("First arguments needs to be a finite number.");this.checksum=t>>>0}).prototype={}).constructor=ft).from=((ht=function(t){if(!(this instanceof ft))throw new TypeError("Constructor cannot called be as a function.");if(null==t)throw new Error("First argument needs to be a string.");this.checksum=vt(1,t.toString())}).prototype=pt,ht),ft.fromUtf8=((ut=function(t){if(!(this instanceof ft))throw new TypeError("Constructor cannot called be as a function.");if(null==t)throw new Error("First argument needs to be a string.");var e=yt(t.toString());this.checksum=vt(1,e)}).prototype=pt,ut),dt&&(ft.fromBuffer=((ct=function(t){if(!(this instanceof ft))throw new TypeError("Constructor cannot called be as a function.");if(!mt(t))throw new Error("First argument needs to be ArrayBuffer.");var e=new Uint8Array(t);return this.checksum=wt(1,e)}).prototype=pt,ct)),pt.update=function(t){if(null==t)throw new Error("First argument needs to be a string.");return t=t.toString(),this.checksum=vt(this.checksum,t)},pt.updateUtf8=function(t){if(null==t)throw new Error("First argument needs to be a string.");var e=yt(t.toString());return this.checksum=vt(this.checksum,e)},dt&&(pt.updateBuffer=function(t){if(!mt(t))throw new Error("First argument needs to be ArrayBuffer.");var e=new Uint8Array(t);return this.checksum=wt(this.checksum,e)}),pt.clone=function(){return new xt(this.checksum)},ft),bt.from=function(t){if(null==t)throw new Error("First argument needs to be a string.");return vt(1,t.toString())},bt.fromUtf8=function(t){if(null==t)throw new Error("First argument needs to be a string.");var e=yt(t.toString());return vt(1,e)},dt&&(bt.fromBuffer=function(t){if(!mt(t))throw new Error("First argument need to be ArrayBuffer.");var e=new Uint8Array(t);return wt(1,e)}),bt),function(t){t.__bidiEngine__=t.prototype.__bidiEngine__=function(t){var d,g,c,f,i,o,a,s=e,m=[[0,3,0,1,0,0,0],[0,3,0,1,2,2,0],[0,3,0,17,2,0,1],[0,3,5,5,4,1,0],[0,3,21,21,4,0,1],[0,3,5,5,4,2,0]],y=[[2,0,1,1,0,1,0],[2,0,1,1,0,2,0],[2,0,2,1,3,2,0],[2,0,2,33,3,1,1]],v={L:0,R:1,EN:2,AN:3,N:4,B:5,S:6},l={0:0,5:1,6:2,7:3,32:4,251:5,254:6,255:7},h=["(",")","(","<",">","<","[","]","[","{","}","{","«","»","«","‹","›","‹","⁅","⁆","⁅","⁽","⁾","⁽","₍","₎","₍","≤","≥","≤","〈","〉","〈","﹙","﹚","﹙","﹛","﹜","﹛","﹝","﹞","﹝","﹤","﹥","﹤"],u=new RegExp(/^([1-4|9]|1[0-9]|2[0-9]|3[0168]|4[04589]|5[012]|7[78]|159|16[0-9]|17[0-2]|21[569]|22[03489]|250)$/),w=!1,b=0;this.__bidiEngine__={};var x=function(t){var e=t.charCodeAt(),n=e>>8,r=l[n];return void 0!==r?s[256*r+(255&e)]:252===n||253===n?"AL":u.test(n)?"L":8===n?"R":"N"},p=function(t){for(var e,n=0;n<t.length;n++){if("L"===(e=x(t.charAt(n))))return!1;if("R"===e)return!0}return!1},N=function(t,e,n,r){var i,o,a,s,l=e[r];switch(l){case"L":case"R":w=!1;break;case"N":case"AN":break;case"EN":w&&(l="AN");break;case"AL":w=!0,l="R";break;case"WS":l="N";break;case"CS":r<1||r+1>=e.length||"EN"!==(i=n[r-1])&&"AN"!==i||"EN"!==(o=e[r+1])&&"AN"!==o?l="N":w&&(o="AN"),l=o===i?o:"N";break;case"ES":l="EN"===(i=0<r?n[r-1]:"B")&&r+1<e.length&&"EN"===e[r+1]?"EN":"N";break;case"ET":if(0<r&&"EN"===n[r-1]){l="EN";break}if(w){l="N";break}for(a=r+1,s=e.length;a<s&&"ET"===e[a];)a++;l=a<s&&"EN"===e[a]?"EN":"N";break;case"NSM":if(c&&!f){for(s=e.length,a=r+1;a<s&&"NSM"===e[a];)a++;if(a<s){var h=t[r],u=1425<=h&&h<=2303||64286===h;if(i=e[a],u&&("R"===i||"AL"===i)){l="R";break}}}l=r<1||"B"===(i=e[r-1])?"N":n[r-1];break;case"B":d=!(w=!1),l=b;break;case"S":g=!0,l="N";break;case"LRE":case"RLE":case"LRO":case"RLO":case"PDF":w=!1;break;case"BN":l="N"}return l},L=function(t,e,n){var r=t.split("");return n&&A(r,n,{hiLevel:b}),r.reverse(),e&&e.reverse(),r.join("")},A=function(t,e,n){var r,i,o,a,s,l=-1,h=t.length,u=0,c=[],f=b?y:m,p=[];for(g=d=w=!1,i=0;i<h;i++)p[i]=x(t[i]);for(o=0;o<h;o++){if(s=u,c[o]=N(t,p,c,o),r=240&(u=f[s][v[c[o]]]),u&=15,e[o]=a=f[u][5],0<r)if(16===r){for(i=l;i<o;i++)e[i]=1;l=-1}else l=-1;if(f[u][6])-1===l&&(l=o);else if(-1<l){for(i=l;i<o;i++)e[i]=a;l=-1}"B"===p[o]&&(e[o]=0),n.hiLevel|=a}g&&function(t,e,n){for(var r=0;r<n;r++)if("S"===t[r]){e[r]=b;for(var i=r-1;0<=i&&"WS"===t[i];i--)e[i]=b}}(p,e,h)},S=function(t,e,n,r,i){if(!(i.hiLevel<t)){if(1===t&&1===b&&!d)return e.reverse(),void(n&&n.reverse());for(var o,a,s,l,h=e.length,u=0;u<h;){if(r[u]>=t){for(s=u+1;s<h&&r[s]>=t;)s++;for(l=u,a=s-1;l<a;l++,a--)o=e[l],e[l]=e[a],e[a]=o,n&&(o=n[l],n[l]=n[a],n[a]=o);u=s}u++}}},_=function(t,e,n){var r=t.split(""),i={hiLevel:b};return n||(n=[]),A(r,n,i),function(t,e,n){if(0!==n.hiLevel&&a)for(var r,i=0;i<t.length;i++)1===e[i]&&0<=(r=h.indexOf(t[i]))&&(t[i]=h[r+1])}(r,n,i),S(2,r,e,n,i),S(1,r,e,n,i),r.join("")};return this.__bidiEngine__.doBidiReorder=function(t,e,n){if(function(t,e){if(e)for(var n=0;n<t.length;n++)e[n]=n;void 0===f&&(f=p(t)),void 0===o&&(o=p(t))}(t,e),c||!i||o)if(c&&i&&f^o)b=f?1:0,t=L(t,e,n);else if(!c&&i&&o)b=f?1:0,t=_(t,e,n),t=L(t,e);else if(!c||f||i||o){if(c&&!i&&f^o)t=L(t,e),t=f?(b=0,_(t,e,n)):(b=1,t=_(t,e,n),L(t,e));else if(c&&f&&!i&&o)b=1,t=_(t,e,n),t=L(t,e);else if(!c&&!i&&f^o){var r=a;f?(b=1,t=_(t,e,n),b=0,a=!1,t=_(t,e,n),a=r):(b=0,t=_(t,e,n),t=L(t,e),a=!(b=1),t=_(t,e,n),a=r,t=L(t,e))}}else b=0,t=_(t,e,n);else b=f?1:0,t=_(t,e,n);return t},this.__bidiEngine__.setOptions=function(t){t&&(c=t.isInputVisual,i=t.isOutputVisual,f=t.isInputRtl,o=t.isOutputRtl,a=t.isSymmetricSwapping)},this.__bidiEngine__.setOptions(t),this.__bidiEngine__};var e=["BN","BN","BN","BN","BN","BN","BN","BN","BN","S","B","S","WS","B","BN","BN","BN","BN","BN","BN","BN","BN","BN","BN","BN","BN","BN","BN","B","B","B","S","WS","N","N","ET","ET","ET","N","N","N","N","N","ES","CS","ES","CS","CS","EN","EN","EN","EN","EN","EN","EN","EN","EN","EN","CS","N","N","N","N","N","N","L","L","L","L","L","L","L","L","L","L","L","L","L","L","L","L","L","L","L","L","L","L","L","L","L","L","N","N","N","N","N","N","L","L","L","L","L","L","L","L","L","L","L","L","L","L","L","L","L","L","L","L","L","L","L","L","L","L","N","N","N","N","BN","BN","BN","BN","BN","BN","B","BN","BN","BN","BN","BN","BN","BN","BN","BN","BN","BN","BN","BN","BN","BN","BN","BN","BN","BN","BN","BN","BN","BN","BN","BN","BN","CS","N","ET","ET","ET","ET","N","N","N","N","L","N","N","BN","N","N","ET","ET","EN","EN","N","L","N","N","N","EN","L","N","N","N","N","N","L","L","L","L","L","L","L","L","L","L","L","L","L","L","L","L","L","L","L","L","L","L","L","N","L","L","L","L","L","L","L","L","L","L","L","L","L","L","L","L","L","L","L","L","L","L","L","L","L","L","L","L","L","L","L","N","L","L","L","L","L","L","L","L","L","L","L","L","L","L","L","L","L","L","L","L","L","L","L","L","L","L","L","L","L","L","L","L","L","L","L","L","L","L","L","L","L","L","L","L","L","L","L","L","L","L","L","L","L","L","L","L","N","L","L","L","L","L","L","L","L","L","L","L","L","L","L","L","L","L","L","L","L","L","L","L","L","L","L","L","L","L","L","L","L","L","L","L","L","L","L","N","N","L","L","L","L","L","L","L","N","L","L","L","L","L","L","L","L","L","L","L","L","L","L","L","L","L","L","L","L","L","L","L","L","L","L","L","L","L","L","L","L","L","L","L","L","L","L","L","N","L","N","N","N","N","N","ET","N","NSM","NSM","NSM","NSM","NSM","NSM","NSM","NSM","NSM","NSM","NSM","NSM","NSM","NSM","NSM","NSM","NSM","NSM","NSM","NSM","NSM","NSM","NSM","NSM","NSM","NSM","NSM","NSM","NSM","NSM","NSM","NSM","NSM","NSM","NSM","NSM","NSM","NSM","NSM","NSM","NSM","NSM","NSM","NSM","NSM","R","NSM","R","NSM","NSM","R","NSM","NSM","R","NSM","N","N","N","N","N","N","N","N","R","R","R","R","R","R","R","R","R","R","R","R","R","R","R","R","R","R","R","R","R","R","R","R","R","R","R","N","N","N","N","N","R","R","R","R","R","N","N","N","N","N","N","N","N","N","N","N","AN","AN","AN","AN","AN","AN","N","N","AL","ET","ET","AL","CS","AL","N","N","NSM","NSM","NSM","NSM","NSM","NSM","NSM","NSM","NSM","NSM","NSM","AL","AL","N","AL","AL","AL","AL","AL","AL","AL","AL","AL","AL","AL","AL","AL","AL","AL","AL","AL","AL","AL","AL","AL","AL","AL","AL","AL","AL","AL","AL","AL","AL","AL","AL","AL","AL","AL","AL","AL","AL","AL","AL","AL","AL","AL","AL","AL","NSM","NSM","NSM","NSM","NSM","NSM","NSM","NSM","NSM","NSM","NSM","NSM","NSM","NSM","NSM","NSM","NSM","NSM","NSM","NSM","NSM","AN","AN","AN","AN","AN","AN","AN","AN","AN","AN","ET","AN","AN","AL","AL","AL","NSM","AL","AL","AL","AL","AL","AL","AL","AL","AL","AL","AL","AL","AL","AL","AL","AL","AL","AL","AL","AL","AL","AL","AL","AL","AL","AL","AL","AL","AL","AL","AL","AL","AL","AL","AL","AL","AL","AL","AL","AL","AL","AL","AL","AL","AL","AL","AL","AL","AL","AL","AL","AL","AL","AL","AL","AL","AL","AL","AL","AL","AL","AL","AL","AL","AL","AL","AL","AL","AL","AL","AL","AL","AL","AL","AL","AL","AL","AL","AL","AL","AL","AL","AL","AL","AL","AL","AL","AL","AL","AL","AL","AL","AL","AL","AL","AL","AL","AL","AL","AL","AL","NSM","NSM","NSM","NSM","NSM","NSM","NSM","AN","N","NSM","NSM","NSM","NSM","NSM","NSM","AL","AL","NSM","NSM","N","NSM","NSM","NSM","NSM","AL","AL","EN","EN","EN","EN","EN","EN","EN","EN","EN","EN","AL","AL","AL","AL","AL","AL","AL","AL","AL","AL","AL","AL","AL","AL","AL","AL","AL","AL","AL","AL","N","AL","AL","NSM","AL","AL","AL","AL","AL","AL","AL","AL","AL","AL","AL","AL","AL","AL","AL","AL","AL","AL","AL","AL","AL","AL","AL","AL","AL","AL","AL","AL","AL","AL","NSM","NSM","NSM","NSM","NSM","NSM","NSM","NSM","NSM","NSM","NSM","NSM","NSM","NSM","NSM","NSM","NSM","NSM","NSM","NSM","NSM","NSM","NSM","NSM","NSM","NSM","NSM","N","N","AL","AL","AL","AL","AL","AL","AL","AL","AL","AL","AL","AL","AL","AL","AL","AL","AL","AL","AL","AL","AL","AL","AL","AL","AL","AL","AL","AL","AL","AL","AL","AL","AL","AL","AL","AL","AL","AL","AL","AL","AL","AL","AL","AL","AL","AL","AL","AL","AL","AL","AL","AL","AL","AL","AL","AL","AL","AL","AL","AL","AL","AL","AL","AL","AL","AL","AL","AL","AL","AL","AL","AL","AL","AL","AL","AL","AL","AL","AL","AL","AL","AL","AL","AL","AL","AL","AL","AL","AL","NSM","NSM","NSM","NSM","NSM","NSM","NSM","NSM","NSM","NSM","NSM","AL","N","N","N","N","N","N","N","N","N","N","N","N","N","N","R","R","R","R","R","R","R","R","R","R","R","R","R","R","R","R","R","R","R","R","R","R","R","R","R","R","R","R","R","R","R","R","R","R","R","R","R","R","R","R","R","R","R","NSM","NSM","NSM","NSM","NSM","NSM","NSM","NSM","NSM","R","R","N","N","N","N","R","N","N","N","N","N","WS","WS","WS","WS","WS","WS","WS","WS","WS","WS","WS","BN","BN","BN","L","R","N","N","N","N","N","N","N","N","N","N","N","N","N","N","N","N","N","N","N","N","N","N","N","N","WS","B","LRE","RLE","PDF","LRO","RLO","CS","ET","ET","ET","ET","ET","N","N","N","N","N","N","N","N","N","N","N","N","N","N","N","CS","N","N","N","N","N","N","N","N","N","N","N","N","N","N","N","N","N","N","N","N","N","N","N","N","N","N","WS","BN","BN","BN","BN","BN","N","LRI","RLI","FSI","PDI","BN","BN","BN","BN","BN","BN","EN","L","N","N","EN","EN","EN","EN","EN","EN","ES","ES","N","N","N","L","EN","EN","EN","EN","EN","EN","EN","EN","EN","EN","ES","ES","N","N","N","N","L","L","L","L","L","L","L","L","L","L","L","L","L","N","N","N","ET","ET","ET","ET","ET","ET","ET","ET","ET","ET","ET","ET","ET","ET","ET","ET","ET","ET","ET","ET","ET","ET","ET","ET","ET","ET","ET","ET","ET","ET","ET","N","N","N","N","N","N","N","N","N","N","N","N","N","N","N","N","N","NSM","NSM","NSM","NSM","NSM","NSM","NSM","NSM","NSM","NSM","NSM","NSM","NSM","NSM","NSM","NSM","NSM","NSM","NSM","NSM","NSM","NSM","NSM","NSM","NSM","NSM","NSM","NSM","NSM","NSM","NSM","NSM","NSM","N","N","N","N","N","N","N","N","N","N","N","N","N","N","N","L","L","L","L","L","L","L","N","N","N","N","N","N","N","N","N","N","N","N","L","L","L","L","L","N","N","N","N","N","R","NSM","R","R","R","R","R","R","R","R","R","R","ES","R","R","R","R","R","R","R","R","R","R","R","R","R","N","R","R","R","R","R","N","R","N","R","R","N","R","R","N","R","R","R","R","R","R","R","R","R","R","AL","AL","AL","AL","AL","AL","AL","AL","AL","AL","AL","AL","AL","AL","AL","AL","AL","AL","AL","AL","AL","AL","AL","AL","AL","AL","AL","AL","AL","AL","AL","AL","AL","AL","AL","AL","AL","AL","AL","AL","AL","AL","AL","AL","AL","AL","AL","AL","AL","AL","AL","AL","AL","AL","AL","AL","AL","AL","AL","AL","AL","AL","AL","AL","AL","AL","AL","AL","AL","AL","AL","AL","AL","AL","AL","AL","AL","AL","AL","AL","AL","AL","AL","AL","AL","AL","AL","AL","AL","AL","AL","AL","AL","AL","AL","AL","AL","AL","AL","AL","AL","AL","AL","AL","AL","AL","AL","AL","AL","AL","AL","AL","AL","AL","N","N","N","N","N","N","N","N","N","N","N","N","N","N","N","N","N","AL","AL","AL","AL","AL","AL","AL","AL","AL","AL","AL","AL","AL","AL","AL","AL","AL","AL","AL","AL","AL","AL","AL","AL","AL","AL","AL","AL","AL","AL","AL","AL","AL","AL","AL","AL","AL","AL","AL","AL","AL","AL","AL","AL","AL","NSM","NSM","NSM","NSM","NSM","NSM","NSM","NSM","NSM","NSM","NSM","NSM","NSM","NSM","NSM","NSM","N","N","N","N","N","N","N","N","N","N","N","N","N","N","N","N","NSM","NSM","NSM","NSM","NSM","NSM","NSM","NSM","NSM","NSM","NSM","NSM","NSM","NSM","NSM","NSM","N","N","N","N","N","N","N","N","N","N","N","N","N","N","N","N","N","N","N","N","N","N","N","N","N","N","N","N","N","N","N","N","CS","N","CS","N","N","CS","N","N","N","N","N","N","N","N","N","ET","N","N","ES","ES","N","N","N","N","N","ET","ET","N","N","N","N","N","AL","AL","AL","AL","AL","N","AL","AL","AL","AL","AL","AL","AL","AL","AL","AL","AL","AL","AL","AL","AL","AL","AL","AL","AL","AL","AL","AL","AL","AL","AL","AL","AL","AL","AL","AL","AL","AL","AL","AL","AL","AL","AL","AL","AL","AL","AL","AL","AL","AL","AL","AL","AL","AL","AL","AL","AL","AL","AL","AL","AL","AL","AL","AL","AL","AL","AL","AL","AL","AL","AL","AL","AL","AL","AL","AL","AL","AL","AL","AL","AL","AL","AL","AL","AL","AL","AL","AL","AL","AL","AL","AL","AL","AL","AL","AL","AL","AL","AL","AL","AL","AL","AL","AL","AL","AL","AL","AL","AL","AL","AL","AL","AL","AL","AL","AL","AL","AL","AL","AL","AL","AL","AL","AL","AL","AL","AL","AL","AL","AL","AL","AL","AL","AL","AL","AL","AL","AL","AL","AL","AL","N","N","BN","N","N","N","ET","ET","ET","N","N","N","N","N","ES","CS","ES","CS","CS","EN","EN","EN","EN","EN","EN","EN","EN","EN","EN","CS","N","N","N","N","N","N","L","L","L","L","L","L","L","L","L","L","L","L","L","L","L","L","L","L","L","L","L","L","L","L","L","L","N","N","N","N","N","N","L","L","L","L","L","L","L","L","L","L","L","L","L","L","L","L","L","L","L","L","L","L","L","L","L","L","N","N","N","N","N","N","N","N","N","N","N","L","L","L","L","L","L","L","L","L","L","L","L","L","L","L","L","L","L","L","L","L","L","L","L","L","L","L","L","L","L","L","L","L","L","L","L","L","L","L","L","L","L","L","L","L","L","L","L","L","L","L","L","L","L","L","L","L","L","L","L","L","L","L","L","L","L","L","L","L","L","L","L","L","L","L","L","L","L","L","L","L","L","L","L","L","L","L","L","L","N","N","N","L","L","L","L","L","L","N","N","L","L","L","L","L","L","N","N","L","L","L","L","L","L","N","N","L","L","L","N","N","N","ET","ET","N","N","N","ET","ET","N","N","N","N","N","N","N","N","N","N","N","N","N","N","N","N","N","N","N","N","N","N","N","N","N"],o=new t.__bidiEngine__({isInputVisual:!0});t.API.events.push(["postProcessText",function(t){var e=t.text,n=(t.x,t.y,t.options||{}),r=(t.mutex,n.lang,[]);if("[object Array]"===Object.prototype.toString.call(e)){var i=0;for(r=[],i=0;i<e.length;i+=1)"[object Array]"===Object.prototype.toString.call(e[i])?r.push([o.doBidiReorder(e[i][0]),e[i][1],e[i][2]]):r.push([o.doBidiReorder(e[i])]);t.text=r}else t.text=o.doBidiReorder(e)}])}(lt),window.tmp=_t,Ft.prototype.parseHeader=function(){if(this.fileSize=this.datav.getUint32(this.pos,!0),this.pos+=4,this.reserved=this.datav.getUint32(this.pos,!0),this.pos+=4,this.offset=this.datav.getUint32(this.pos,!0),this.pos+=4,this.headerSize=this.datav.getUint32(this.pos,!0),this.pos+=4,this.width=this.datav.getUint32(this.pos,!0),this.pos+=4,this.height=this.datav.getInt32(this.pos,!0),this.pos+=4,this.planes=this.datav.getUint16(this.pos,!0),this.pos+=2,this.bitPP=this.datav.getUint16(this.pos,!0),this.pos+=2,this.compress=this.datav.getUint32(this.pos,!0),this.pos+=4,this.rawSize=this.datav.getUint32(this.pos,!0),this.pos+=4,this.hr=this.datav.getUint32(this.pos,!0),this.pos+=4,this.vr=this.datav.getUint32(this.pos,!0),this.pos+=4,this.colors=this.datav.getUint32(this.pos,!0),this.pos+=4,this.importantColors=this.datav.getUint32(this.pos,!0),this.pos+=4,16===this.bitPP&&this.is_with_alpha&&(this.bitPP=15),this.bitPP<15){var t=0===this.colors?1<<this.bitPP:this.colors;this.palette=new Array(t);for(var e=0;e<t;e++){var n=this.datav.getUint8(this.pos++,!0),r=this.datav.getUint8(this.pos++,!0),i=this.datav.getUint8(this.pos++,!0),o=this.datav.getUint8(this.pos++,!0);this.palette[e]={red:i,green:r,blue:n,quad:o}}}this.height<0&&(this.height*=-1,this.bottom_up=!1)},Ft.prototype.parseBGR=function(){this.pos=this.offset;try{var t="bit"+this.bitPP,e=this.width*this.height*4;this.data=new Uint8Array(e),this[t]()}catch(t){console.log("bit decode error:"+t)}},Ft.prototype.bit1=function(){var t=Math.ceil(this.width/8),e=t%4,n=0<=this.height?this.height-1:-this.height;for(n=this.height-1;0<=n;n--){for(var r=this.bottom_up?n:this.height-1-n,i=0;i<t;i++)for(var o=this.datav.getUint8(this.pos++,!0),a=r*this.width*4+8*i*4,s=0;s<8&&8*i+s<this.width;s++){var l=this.palette[o>>7-s&1];this.data[a+4*s]=l.blue,this.data[a+4*s+1]=l.green,this.data[a+4*s+2]=l.red,this.data[a+4*s+3]=255}0!=e&&(this.pos+=4-e)}},Ft.prototype.bit4=function(){for(var t=Math.ceil(this.width/2),e=t%4,n=this.height-1;0<=n;n--){for(var r=this.bottom_up?n:this.height-1-n,i=0;i<t;i++){var o=this.datav.getUint8(this.pos++,!0),a=r*this.width*4+2*i*4,s=o>>4,l=15&o,h=this.palette[s];if(this.data[a]=h.blue,this.data[a+1]=h.green,this.data[a+2]=h.red,this.data[a+3]=255,2*i+1>=this.width)break;h=this.palette[l],this.data[a+4]=h.blue,this.data[a+4+1]=h.green,this.data[a+4+2]=h.red,this.data[a+4+3]=255}0!=e&&(this.pos+=4-e)}},Ft.prototype.bit8=function(){for(var t=this.width%4,e=this.height-1;0<=e;e--){for(var n=this.bottom_up?e:this.height-1-e,r=0;r<this.width;r++){var i=this.datav.getUint8(this.pos++,!0),o=n*this.width*4+4*r;if(i<this.palette.length){var a=this.palette[i];this.data[o]=a.red,this.data[o+1]=a.green,this.data[o+2]=a.blue,this.data[o+3]=255}else this.data[o]=255,this.data[o+1]=255,this.data[o+2]=255,this.data[o+3]=255}0!=t&&(this.pos+=4-t)}},Ft.prototype.bit15=function(){for(var t=this.width%3,e=parseInt("11111",2),n=this.height-1;0<=n;n--){for(var r=this.bottom_up?n:this.height-1-n,i=0;i<this.width;i++){var o=this.datav.getUint16(this.pos,!0);this.pos+=2;var a=(o&e)/e*255|0,s=(o>>5&e)/e*255|0,l=(o>>10&e)/e*255|0,h=o>>15?255:0,u=r*this.width*4+4*i;this.data[u]=l,this.data[u+1]=s,this.data[u+2]=a,this.data[u+3]=h}this.pos+=t}},Ft.prototype.bit16=function(){for(var t=this.width%3,e=parseInt("11111",2),n=parseInt("111111",2),r=this.height-1;0<=r;r--){for(var i=this.bottom_up?r:this.height-1-r,o=0;o<this.width;o++){var a=this.datav.getUint16(this.pos,!0);this.pos+=2;var s=(a&e)/e*255|0,l=(a>>5&n)/n*255|0,h=(a>>11)/e*255|0,u=i*this.width*4+4*o;this.data[u]=h,this.data[u+1]=l,this.data[u+2]=s,this.data[u+3]=255}this.pos+=t}},Ft.prototype.bit24=function(){for(var t=this.height-1;0<=t;t--){for(var e=this.bottom_up?t:this.height-1-t,n=0;n<this.width;n++){var r=this.datav.getUint8(this.pos++,!0),i=this.datav.getUint8(this.pos++,!0),o=this.datav.getUint8(this.pos++,!0),a=e*this.width*4+4*n;this.data[a]=o,this.data[a+1]=i,this.data[a+2]=r,this.data[a+3]=255}this.pos+=this.width%4}},Ft.prototype.bit32=function(){for(var t=this.height-1;0<=t;t--)for(var e=this.bottom_up?t:this.height-1-t,n=0;n<this.width;n++){var r=this.datav.getUint8(this.pos++,!0),i=this.datav.getUint8(this.pos++,!0),o=this.datav.getUint8(this.pos++,!0),a=this.datav.getUint8(this.pos++,!0),s=e*this.width*4+4*n;this.data[s]=o,this.data[s+1]=i,this.data[s+2]=r,this.data[s+3]=a}},Ft.prototype.getData=function(){return this.data},window.tmp=Ft,
/*
   Copyright (c) 2013 Gildas Lormeau. All rights reserved.

   Redistribution and use in source and binary forms, with or without
   modification, are permitted provided that the following conditions are met:

   1. Redistributions of source code must retain the above copyright notice,
   this list of conditions and the following disclaimer.

   2. Redistributions in binary form must reproduce the above copyright 
   notice, this list of conditions and the following disclaimer in 
   the documentation and/or other materials provided with the distribution.

   3. The names of the authors may not be used to endorse or promote products
   derived from this software without specific prior written permission.

   THIS SOFTWARE IS PROVIDED ``AS IS'' AND ANY EXPRESSED OR IMPLIED WARRANTIES,
   INCLUDING, BUT NOT LIMITED TO, THE IMPLIED WARRANTIES OF MERCHANTABILITY AND
   FITNESS FOR A PARTICULAR PURPOSE ARE DISCLAIMED. IN NO EVENT SHALL JCRAFT,
   INC. OR ANY CONTRIBUTORS TO THIS SOFTWARE BE LIABLE FOR ANY DIRECT, INDIRECT,
   INCIDENTAL, SPECIAL, EXEMPLARY, OR CONSEQUENTIAL DAMAGES (INCLUDING, BUT NOT
   LIMITED TO, PROCUREMENT OF SUBSTITUTE GOODS OR SERVICES; LOSS OF USE, DATA,
   OR PROFITS; OR BUSINESS INTERRUPTION) HOWEVER CAUSED AND ON ANY THEORY OF
   LIABILITY, WHETHER IN CONTRACT, STRICT LIABILITY, OR TORT (INCLUDING
   NEGLIGENCE OR OTHERWISE) ARISING IN ANY WAY OUT OF THE USE OF THIS SOFTWARE,
   EVEN IF ADVISED OF THE POSSIBILITY OF SUCH DAMAGE.
   */
function(t){var d=15,g=573,e=[0,1,2,3,4,4,5,5,6,6,6,6,7,7,7,7,8,8,8,8,8,8,8,8,9,9,9,9,9,9,9,9,10,10,10,10,10,10,10,10,10,10,10,10,10,10,10,10,11,11,11,11,11,11,11,11,11,11,11,11,11,11,11,11,12,12,12,12,12,12,12,12,12,12,12,12,12,12,12,12,12,12,12,12,12,12,12,12,12,12,12,12,12,12,12,12,13,13,13,13,13,13,13,13,13,13,13,13,13,13,13,13,13,13,13,13,13,13,13,13,13,13,13,13,13,13,13,13,14,14,14,14,14,14,14,14,14,14,14,14,14,14,14,14,14,14,14,14,14,14,14,14,14,14,14,14,14,14,14,14,14,14,14,14,14,14,14,14,14,14,14,14,14,14,14,14,14,14,14,14,14,14,14,14,14,14,14,14,14,14,14,14,15,15,15,15,15,15,15,15,15,15,15,15,15,15,15,15,15,15,15,15,15,15,15,15,15,15,15,15,15,15,15,15,15,15,15,15,15,15,15,15,15,15,15,15,15,15,15,15,15,15,15,15,15,15,15,15,15,15,15,15,15,15,15,15,0,0,16,17,18,18,19,19,20,20,20,20,21,21,21,21,22,22,22,22,22,22,22,22,23,23,23,23,23,23,23,23,24,24,24,24,24,24,24,24,24,24,24,24,24,24,24,24,25,25,25,25,25,25,25,25,25,25,25,25,25,25,25,25,26,26,26,26,26,26,26,26,26,26,26,26,26,26,26,26,26,26,26,26,26,26,26,26,26,26,26,26,26,26,26,26,27,27,27,27,27,27,27,27,27,27,27,27,27,27,27,27,27,27,27,27,27,27,27,27,27,27,27,27,27,27,27,27,28,28,28,28,28,28,28,28,28,28,28,28,28,28,28,28,28,28,28,28,28,28,28,28,28,28,28,28,28,28,28,28,28,28,28,28,28,28,28,28,28,28,28,28,28,28,28,28,28,28,28,28,28,28,28,28,28,28,28,28,28,28,28,28,29,29,29,29,29,29,29,29,29,29,29,29,29,29,29,29,29,29,29,29,29,29,29,29,29,29,29,29,29,29,29,29,29,29,29,29,29,29,29,29,29,29,29,29,29,29,29,29,29,29,29,29,29,29,29,29,29,29,29,29,29,29,29,29];function ct(){var p=this;function l(t,e){for(var n=0;n|=1&t,t>>>=1,n<<=1,0<--e;);return n>>>1}p.build_tree=function(t){var e,n,r,i=p.dyn_tree,o=p.stat_desc.static_tree,a=p.stat_desc.elems,s=-1;for(t.heap_len=0,t.heap_max=g,e=0;e<a;e++)0!==i[2*e]?(t.heap[++t.heap_len]=s=e,t.depth[e]=0):i[2*e+1]=0;for(;t.heap_len<2;)i[2*(r=t.heap[++t.heap_len]=s<2?++s:0)]=1,t.depth[r]=0,t.opt_len--,o&&(t.static_len-=o[2*r+1]);for(p.max_code=s,e=Math.floor(t.heap_len/2);1<=e;e--)t.pqdownheap(i,e);for(r=a;e=t.heap[1],t.heap[1]=t.heap[t.heap_len--],t.pqdownheap(i,1),n=t.heap[1],t.heap[--t.heap_max]=e,t.heap[--t.heap_max]=n,i[2*r]=i[2*e]+i[2*n],t.depth[r]=Math.max(t.depth[e],t.depth[n])+1,i[2*e+1]=i[2*n+1]=r,t.heap[1]=r++,t.pqdownheap(i,1),2<=t.heap_len;);t.heap[--t.heap_max]=t.heap[1],function(t){var e,n,r,i,o,a,s=p.dyn_tree,l=p.stat_desc.static_tree,h=p.stat_desc.extra_bits,u=p.stat_desc.extra_base,c=p.stat_desc.max_length,f=0;for(i=0;i<=d;i++)t.bl_count[i]=0;for(s[2*t.heap[t.heap_max]+1]=0,e=t.heap_max+1;e<g;e++)c<(i=s[2*s[2*(n=t.heap[e])+1]+1]+1)&&(i=c,f++),s[2*n+1]=i,n>p.max_code||(t.bl_count[i]++,o=0,u<=n&&(o=h[n-u]),a=s[2*n],t.opt_len+=a*(i+o),l&&(t.static_len+=a*(l[2*n+1]+o)));if(0!==f){do{for(i=c-1;0===t.bl_count[i];)i--;t.bl_count[i]--,t.bl_count[i+1]+=2,t.bl_count[c]--,f-=2}while(0<f);for(i=c;0!==i;i--)for(n=t.bl_count[i];0!==n;)(r=t.heap[--e])>p.max_code||(s[2*r+1]!=i&&(t.opt_len+=(i-s[2*r+1])*s[2*r],s[2*r+1]=i),n--)}}(t),function(t,e,n){var r,i,o,a=[],s=0;for(r=1;r<=d;r++)a[r]=s=s+n[r-1]<<1;for(i=0;i<=e;i++)0!==(o=t[2*i+1])&&(t[2*i]=l(a[o]++,o))}(i,p.max_code,t.bl_count)}}function ft(t,e,n,r,i){this.static_tree=t,this.extra_bits=e,this.extra_base=n,this.elems=r,this.max_length=i}ct._length_code=[0,1,2,3,4,5,6,7,8,8,9,9,10,10,11,11,12,12,12,12,13,13,13,13,14,14,14,14,15,15,15,15,16,16,16,16,16,16,16,16,17,17,17,17,17,17,17,17,18,18,18,18,18,18,18,18,19,19,19,19,19,19,19,19,20,20,20,20,20,20,20,20,20,20,20,20,20,20,20,20,21,21,21,21,21,21,21,21,21,21,21,21,21,21,21,21,22,22,22,22,22,22,22,22,22,22,22,22,22,22,22,22,23,23,23,23,23,23,23,23,23,23,23,23,23,23,23,23,24,24,24,24,24,24,24,24,24,24,24,24,24,24,24,24,24,24,24,24,24,24,24,24,24,24,24,24,24,24,24,24,25,25,25,25,25,25,25,25,25,25,25,25,25,25,25,25,25,25,25,25,25,25,25,25,25,25,25,25,25,25,25,25,26,26,26,26,26,26,26,26,26,26,26,26,26,26,26,26,26,26,26,26,26,26,26,26,26,26,26,26,26,26,26,26,27,27,27,27,27,27,27,27,27,27,27,27,27,27,27,27,27,27,27,27,27,27,27,27,27,27,27,27,27,27,27,28],ct.base_length=[0,1,2,3,4,5,6,7,8,10,12,14,16,20,24,28,32,40,48,56,64,80,96,112,128,160,192,224,0],ct.base_dist=[0,1,2,3,4,6,8,12,16,24,32,48,64,96,128,192,256,384,512,768,1024,1536,2048,3072,4096,6144,8192,12288,16384,24576],ct.d_code=function(t){return t<256?e[t]:e[256+(t>>>7)]},ct.extra_lbits=[0,0,0,0,0,0,0,0,1,1,1,1,2,2,2,2,3,3,3,3,4,4,4,4,5,5,5,5,0],ct.extra_dbits=[0,0,0,0,1,1,2,2,3,3,4,4,5,5,6,6,7,7,8,8,9,9,10,10,11,11,12,12,13,13],ct.extra_blbits=[0,0,0,0,0,0,0,0,0,0,0,0,0,0,0,0,2,3,7],ct.bl_order=[16,17,18,0,8,7,9,6,10,5,11,4,12,3,13,2,14,1,15],ft.static_ltree=[12,8,140,8,76,8,204,8,44,8,172,8,108,8,236,8,28,8,156,8,92,8,220,8,60,8,188,8,124,8,252,8,2,8,130,8,66,8,194,8,34,8,162,8,98,8,226,8,18,8,146,8,82,8,210,8,50,8,178,8,114,8,242,8,10,8,138,8,74,8,202,8,42,8,170,8,106,8,234,8,26,8,154,8,90,8,218,8,58,8,186,8,122,8,250,8,6,8,134,8,70,8,198,8,38,8,166,8,102,8,230,8,22,8,150,8,86,8,214,8,54,8,182,8,118,8,246,8,14,8,142,8,78,8,206,8,46,8,174,8,110,8,238,8,30,8,158,8,94,8,222,8,62,8,190,8,126,8,254,8,1,8,129,8,65,8,193,8,33,8,161,8,97,8,225,8,17,8,145,8,81,8,209,8,49,8,177,8,113,8,241,8,9,8,137,8,73,8,201,8,41,8,169,8,105,8,233,8,25,8,153,8,89,8,217,8,57,8,185,8,121,8,249,8,5,8,133,8,69,8,197,8,37,8,165,8,101,8,229,8,21,8,149,8,85,8,213,8,53,8,181,8,117,8,245,8,13,8,141,8,77,8,205,8,45,8,173,8,109,8,237,8,29,8,157,8,93,8,221,8,61,8,189,8,125,8,253,8,19,9,275,9,147,9,403,9,83,9,339,9,211,9,467,9,51,9,307,9,179,9,435,9,115,9,371,9,243,9,499,9,11,9,267,9,139,9,395,9,75,9,331,9,203,9,459,9,43,9,299,9,171,9,427,9,107,9,363,9,235,9,491,9,27,9,283,9,155,9,411,9,91,9,347,9,219,9,475,9,59,9,315,9,187,9,443,9,123,9,379,9,251,9,507,9,7,9,263,9,135,9,391,9,71,9,327,9,199,9,455,9,39,9,295,9,167,9,423,9,103,9,359,9,231,9,487,9,23,9,279,9,151,9,407,9,87,9,343,9,215,9,471,9,55,9,311,9,183,9,439,9,119,9,375,9,247,9,503,9,15,9,271,9,143,9,399,9,79,9,335,9,207,9,463,9,47,9,303,9,175,9,431,9,111,9,367,9,239,9,495,9,31,9,287,9,159,9,415,9,95,9,351,9,223,9,479,9,63,9,319,9,191,9,447,9,127,9,383,9,255,9,511,9,0,7,64,7,32,7,96,7,16,7,80,7,48,7,112,7,8,7,72,7,40,7,104,7,24,7,88,7,56,7,120,7,4,7,68,7,36,7,100,7,20,7,84,7,52,7,116,7,3,8,131,8,67,8,195,8,35,8,163,8,99,8,227,8],ft.static_dtree=[0,5,16,5,8,5,24,5,4,5,20,5,12,5,28,5,2,5,18,5,10,5,26,5,6,5,22,5,14,5,30,5,1,5,17,5,9,5,25,5,5,5,21,5,13,5,29,5,3,5,19,5,11,5,27,5,7,5,23,5],ft.static_l_desc=new ft(ft.static_ltree,ct.extra_lbits,257,286,d),ft.static_d_desc=new ft(ft.static_dtree,ct.extra_dbits,0,30,d),ft.static_bl_desc=new ft(null,ct.extra_blbits,0,19,7);function n(t,e,n,r,i){this.good_length=t,this.max_lazy=e,this.nice_length=n,this.max_chain=r,this.func=i}var pt=[new n(0,0,0,0,0),new n(4,4,8,4,1),new n(4,5,16,8,1),new n(4,6,32,32,1),new n(4,4,16,16,2),new n(8,16,32,32,2),new n(8,16,128,128,2),new n(8,32,128,256,2),new n(32,128,258,1024,2),new n(32,258,258,4096,2)],dt=["need dictionary","stream end","","","stream error","data error","","buffer error","",""];function gt(t,e,n,r){var i=t[2*e],o=t[2*n];return i<o||i==o&&r[e]<=r[n]}function r(){var l,h,u,c,f,p,d,g,i,m,y,v,w,a,b,x,N,L,A,S,_,F,P,k,I,C,B,j,E,M,s,O,q,T,R,D,U,o,z,H,W,V=this,G=new ct,Y=new ct,J=new ct;function X(){var t;for(t=0;t<286;t++)s[2*t]=0;for(t=0;t<30;t++)O[2*t]=0;for(t=0;t<19;t++)q[2*t]=0;s[512]=1,V.opt_len=V.static_len=0,D=o=0}function K(t,e){var n,r,i=-1,o=t[1],a=0,s=7,l=4;for(0===o&&(s=138,l=3),t[2*(e+1)+1]=65535,n=0;n<=e;n++)r=o,o=t[2*(n+1)+1],++a<s&&r==o||(a<l?q[2*r]+=a:0!==r?(r!=i&&q[2*r]++,q[32]++):a<=10?q[34]++:q[36]++,i=r,l=(a=0)===o?(s=138,3):r==o?(s=6,3):(s=7,4))}function Z(t){V.pending_buf[V.pending++]=t}function Q(t){Z(255&t),Z(t>>>8&255)}function $(t,e){var n,r=e;16-r<W?(Q(H|=(n=t)<<W&65535),H=n>>>16-W,W+=r-16):(H|=t<<W&65535,W+=r)}function tt(t,e){var n=2*t;$(65535&e[n],65535&e[n+1])}function et(t,e){var n,r,i=-1,o=t[1],a=0,s=7,l=4;for(0===o&&(s=138,l=3),n=0;n<=e;n++)if(r=o,o=t[2*(n+1)+1],!(++a<s&&r==o)){if(a<l)for(;tt(r,q),0!=--a;);else 0!==r?(r!=i&&(tt(r,q),a--),tt(16,q),$(a-3,2)):a<=10?(tt(17,q),$(a-3,3)):(tt(18,q),$(a-11,7));i=r,l=(a=0)===o?(s=138,3):r==o?(s=6,3):(s=7,4)}}function nt(){16==W?(Q(H),W=H=0):8<=W&&(Z(255&H),H>>>=8,W-=8)}function rt(t,e){var n,r,i;if(V.pending_buf[U+2*D]=t>>>8&255,V.pending_buf[U+2*D+1]=255&t,V.pending_buf[T+D]=255&e,D++,0===t?s[2*e]++:(o++,t--,s[2*(ct._length_code[e]+256+1)]++,O[2*ct.d_code(t)]++),0==(8191&D)&&2<B){for(n=8*D,r=_-N,i=0;i<30;i++)n+=O[2*i]*(5+ct.extra_dbits[i]);if(n>>>=3,o<Math.floor(D/2)&&n<Math.floor(r/2))return!0}return D==R-1}function it(t,e){var n,r,i,o,a=0;if(0!==D)for(;n=V.pending_buf[U+2*a]<<8&65280|255&V.pending_buf[U+2*a+1],r=255&V.pending_buf[T+a],a++,0===n?tt(r,t):(tt((i=ct._length_code[r])+256+1,t),0!==(o=ct.extra_lbits[i])&&$(r-=ct.base_length[i],o),tt(i=ct.d_code(--n),e),0!==(o=ct.extra_dbits[i])&&$(n-=ct.base_dist[i],o)),a<D;);tt(256,t),z=t[513]}function ot(){8<W?Q(H):0<W&&Z(255&H),W=H=0}function at(t,e,n){var r,i,o;$(0+(n?1:0),3),r=t,i=e,o=!0,ot(),z=8,o&&(Q(i),Q(~i)),V.pending_buf.set(g.subarray(r,r+i),V.pending),V.pending+=i}function e(t,e,n){var r,i,o=0;0<B?(G.build_tree(V),Y.build_tree(V),o=function(){var t;for(K(s,G.max_code),K(O,Y.max_code),J.build_tree(V),t=18;3<=t&&0===q[2*ct.bl_order[t]+1];t--);return V.opt_len+=3*(t+1)+5+5+4,t}(),r=V.opt_len+3+7>>>3,(i=V.static_len+3+7>>>3)<=r&&(r=i)):r=i=e+5,e+4<=r&&-1!=t?at(t,e,n):i==r?($(2+(n?1:0),3),it(ft.static_ltree,ft.static_dtree)):($(4+(n?1:0),3),function(t,e,n){var r;for($(t-257,5),$(e-1,5),$(n-4,4),r=0;r<n;r++)$(q[2*ct.bl_order[r]+1],3);et(s,t-1),et(O,e-1)}(G.max_code+1,Y.max_code+1,o+1),it(s,O)),X(),n&&ot()}function st(t){e(0<=N?N:-1,_-N,t),N=_,l.flush_pending()}function lt(){var t,e,n,r;do{if(0===(r=i-P-_)&&0===_&&0===P)r=f;else if(-1==r)r--;else if(f+f-262<=_){for(g.set(g.subarray(f,f+f),0),F-=f,_-=f,N-=f,n=t=w;e=65535&y[--n],y[n]=f<=e?e-f:0,0!=--t;);for(n=t=f;e=65535&m[--n],m[n]=f<=e?e-f:0,0!=--t;);r+=f}if(0===l.avail_in)return;t=l.read_buf(g,_+P,r),3<=(P+=t)&&(v=((v=255&g[_])<<x^255&g[_+1])&b)}while(P<262&&0!==l.avail_in)}function ht(t){var e,n,r=I,i=_,o=k,a=f-262<_?_-(f-262):0,s=M,l=d,h=_+258,u=g[i+o-1],c=g[i+o];E<=k&&(r>>=2),P<s&&(s=P);do{if(g[(e=t)+o]==c&&g[e+o-1]==u&&g[e]==g[i]&&g[++e]==g[i+1]){i+=2,e++;do{}while(g[++i]==g[++e]&&g[++i]==g[++e]&&g[++i]==g[++e]&&g[++i]==g[++e]&&g[++i]==g[++e]&&g[++i]==g[++e]&&g[++i]==g[++e]&&g[++i]==g[++e]&&i<h);if(n=258-(h-i),i=h-258,o<n){if(F=t,s<=(o=n))break;u=g[i+o-1],c=g[i+o]}}}while((t=65535&m[t&l])>a&&0!=--r);return o<=P?o:P}function ut(t){return t.total_in=t.total_out=0,t.msg=null,V.pending=0,V.pending_out=0,h=113,c=0,G.dyn_tree=s,G.stat_desc=ft.static_l_desc,Y.dyn_tree=O,Y.stat_desc=ft.static_d_desc,J.dyn_tree=q,J.stat_desc=ft.static_bl_desc,W=H=0,z=8,X(),function(){var t;for(i=2*f,t=y[w-1]=0;t<w-1;t++)y[t]=0;C=pt[B].max_lazy,E=pt[B].good_length,M=pt[B].nice_length,I=pt[B].max_chain,L=k=2,v=S=P=N=_=0}(),0}V.depth=[],V.bl_count=[],V.heap=[],s=[],O=[],q=[],V.pqdownheap=function(t,e){for(var n=V.heap,r=n[e],i=e<<1;i<=V.heap_len&&(i<V.heap_len&&gt(t,n[i+1],n[i],V.depth)&&i++,!gt(t,r,n[i],V.depth));)n[e]=n[i],e=i,i<<=1;n[e]=r},V.deflateInit=function(t,e,n,r,i,o){return r||(r=8),i||(i=8),o||(o=0),t.msg=null,-1==e&&(e=6),i<1||9<i||8!=r||n<9||15<n||e<0||9<e||o<0||2<o?-2:(t.dstate=V,d=(f=1<<(p=n))-1,b=(w=1<<(a=i+7))-1,x=Math.floor((a+3-1)/3),g=new Uint8Array(2*f),m=[],y=[],R=1<<i+6,V.pending_buf=new Uint8Array(4*R),u=4*R,U=Math.floor(R/2),T=3*R,B=e,j=o,ut(t))},V.deflateEnd=function(){return 42!=h&&113!=h&&666!=h?-2:(V.pending_buf=null,g=m=y=null,V.dstate=null,113==h?-3:0)},V.deflateParams=function(t,e,n){var r=0;return-1==e&&(e=6),e<0||9<e||n<0||2<n?-2:(pt[B].func!=pt[e].func&&0!==t.total_in&&(r=t.deflate(1)),B!=e&&(C=pt[B=e].max_lazy,E=pt[B].good_length,M=pt[B].nice_length,I=pt[B].max_chain),j=n,r)},V.deflateSetDictionary=function(t,e,n){var r,i=n,o=0;if(!e||42!=h)return-2;if(i<3)return 0;for(f-262<i&&(o=n-(i=f-262)),g.set(e.subarray(o,o+i),0),N=_=i,v=((v=255&g[0])<<x^255&g[1])&b,r=0;r<=i-3;r++)v=(v<<x^255&g[r+2])&b,m[r&d]=y[v],y[v]=r;return 0},V.deflate=function(t,e){var n,r,i,o,a,s;if(4<e||e<0)return-2;if(!t.next_out||!t.next_in&&0!==t.avail_in||666==h&&4!=e)return t.msg=dt[4],-2;if(0===t.avail_out)return t.msg=dt[7],-5;if(l=t,o=c,c=e,42==h&&(r=8+(p-8<<4)<<8,3<(i=(B-1&255)>>1)&&(i=3),r|=i<<6,0!==_&&(r|=32),h=113,Z((s=r+=31-r%31)>>8&255),Z(255&s)),0!==V.pending){if(l.flush_pending(),0===l.avail_out)return c=-1,0}else if(0===l.avail_in&&e<=o&&4!=e)return l.msg=dt[7],-5;if(666==h&&0!==l.avail_in)return t.msg=dt[7],-5;if(0!==l.avail_in||0!==P||0!=e&&666!=h){switch(a=-1,pt[B].func){case 0:a=function(t){var e,n=65535;for(u-5<n&&(n=u-5);;){if(P<=1){if(lt(),0===P&&0==t)return 0;if(0===P)break}if(_+=P,e=N+n,((P=0)===_||e<=_)&&(P=_-e,_=e,st(!1),0===l.avail_out))return 0;if(f-262<=_-N&&(st(!1),0===l.avail_out))return 0}return st(4==t),0===l.avail_out?4==t?2:0:4==t?3:1}(e);break;case 1:a=function(t){for(var e,n=0;;){if(P<262){if(lt(),P<262&&0==t)return 0;if(0===P)break}if(3<=P&&(v=(v<<x^255&g[_+2])&b,n=65535&y[v],m[_&d]=y[v],y[v]=_),0!==n&&(_-n&65535)<=f-262&&2!=j&&(L=ht(n)),3<=L)if(e=rt(_-F,L-3),P-=L,L<=C&&3<=P){for(L--;v=(v<<x^255&g[++_+2])&b,n=65535&y[v],m[_&d]=y[v],y[v]=_,0!=--L;);_++}else _+=L,L=0,v=((v=255&g[_])<<x^255&g[_+1])&b;else e=rt(0,255&g[_]),P--,_++;if(e&&(st(!1),0===l.avail_out))return 0}return st(4==t),0===l.avail_out?4==t?2:0:4==t?3:1}(e);break;case 2:a=function(t){for(var e,n,r=0;;){if(P<262){if(lt(),P<262&&0==t)return 0;if(0===P)break}if(3<=P&&(v=(v<<x^255&g[_+2])&b,r=65535&y[v],m[_&d]=y[v],y[v]=_),k=L,A=F,L=2,0!==r&&k<C&&(_-r&65535)<=f-262&&(2!=j&&(L=ht(r)),L<=5&&(1==j||3==L&&4096<_-F)&&(L=2)),3<=k&&L<=k){for(n=_+P-3,e=rt(_-1-A,k-3),P-=k-1,k-=2;++_<=n&&(v=(v<<x^255&g[_+2])&b,r=65535&y[v],m[_&d]=y[v],y[v]=_),0!=--k;);if(S=0,L=2,_++,e&&(st(!1),0===l.avail_out))return 0}else if(0!==S){if((e=rt(0,255&g[_-1]))&&st(!1),_++,P--,0===l.avail_out)return 0}else S=1,_++,P--}return 0!==S&&(e=rt(0,255&g[_-1]),S=0),st(4==t),0===l.avail_out?4==t?2:0:4==t?3:1}(e)}if(2!=a&&3!=a||(h=666),0==a||2==a)return 0===l.avail_out&&(c=-1),0;if(1==a){if(1==e)$(2,3),tt(256,ft.static_ltree),nt(),1+z+10-W<9&&($(2,3),tt(256,ft.static_ltree),nt()),z=7;else if(at(0,0,!1),3==e)for(n=0;n<w;n++)y[n]=0;if(l.flush_pending(),0===l.avail_out)return c=-1,0}}return 4!=e?0:1}}function i(){this.next_in_index=0,this.next_out_index=0,this.avail_in=0,this.total_in=0,this.avail_out=0,this.total_out=0}i.prototype={deflateInit:function(t,e){return this.dstate=new r,e||(e=d),this.dstate.deflateInit(this,t,e)},deflate:function(t){return this.dstate?this.dstate.deflate(this,t):-2},deflateEnd:function(){if(!this.dstate)return-2;var t=this.dstate.deflateEnd();return this.dstate=null,t},deflateParams:function(t,e){return this.dstate?this.dstate.deflateParams(this,t,e):-2},deflateSetDictionary:function(t,e){return this.dstate?this.dstate.deflateSetDictionary(this,t,e):-2},read_buf:function(t,e,n){var r=this.avail_in;return n<r&&(r=n),0===r?0:(this.avail_in-=r,t.set(this.next_in.subarray(this.next_in_index,this.next_in_index+r),e),this.next_in_index+=r,this.total_in+=r,r)},flush_pending:function(){var t=this,e=t.dstate.pending;e>t.avail_out&&(e=t.avail_out),0!==e&&(t.next_out.set(t.dstate.pending_buf.subarray(t.dstate.pending_out,t.dstate.pending_out+e),t.next_out_index),t.next_out_index+=e,t.dstate.pending_out+=e,t.total_out+=e,t.avail_out-=e,t.dstate.pending-=e,0===t.dstate.pending&&(t.dstate.pending_out=0))}};var o=t.zip||t;o.Deflater=o._jzlib_Deflater=function(t){var s=new i,l=new Uint8Array(512),e=t?t.level:-1;void 0===e&&(e=-1),s.deflateInit(e),s.next_out=l,this.append=function(t,e){var n,r=[],i=0,o=0,a=0;if(t.length){s.next_in_index=0,s.next_in=t,s.avail_in=t.length;do{if(s.next_out_index=0,s.avail_out=512,0!=s.deflate(0))throw new Error("deflating: "+s.msg);s.next_out_index&&(512==s.next_out_index?r.push(new Uint8Array(l)):r.push(new Uint8Array(l.subarray(0,s.next_out_index)))),a+=s.next_out_index,e&&0<s.next_in_index&&s.next_in_index!=i&&(e(s.next_in_index),i=s.next_in_index)}while(0<s.avail_in||0===s.avail_out);return n=new Uint8Array(a),r.forEach(function(t){n.set(t,o),o+=t.length}),n}},this.flush=function(){var t,e,n=[],r=0,i=0;do{if(s.next_out_index=0,s.avail_out=512,1!=(t=s.deflate(4))&&0!=t)throw new Error("deflating: "+s.msg);0<512-s.avail_out&&n.push(new Uint8Array(l.subarray(0,s.next_out_index))),i+=s.next_out_index}while(0<s.avail_in||0===s.avail_out);return s.deflateEnd(),e=new Uint8Array(i),n.forEach(function(t){e.set(t,r),r+=t.length}),e}}}("undefined"!=typeof self&&self||"undefined"!=typeof window&&window||"undefined"!=typeof global&&global||Function('return typeof this === "object" && this.content')()||Function("return this")()),("undefined"!=typeof self&&self||"undefined"!=typeof window&&window||"undefined"!=typeof global&&global||Function('return typeof this === "object" && this.content')()||Function("return this")()).RGBColor=function(t){var e;t=t||"",this.ok=!1,"#"==t.charAt(0)&&(t=t.substr(1,6)),t=(t=t.replace(/ /g,"")).toLowerCase();var n={aliceblue:"f0f8ff",antiquewhite:"faebd7",aqua:"00ffff",aquamarine:"7fffd4",azure:"f0ffff",beige:"f5f5dc",bisque:"ffe4c4",black:"000000",blanchedalmond:"ffebcd",blue:"0000ff",blueviolet:"8a2be2",brown:"a52a2a",burlywood:"deb887",cadetblue:"5f9ea0",chartreuse:"7fff00",chocolate:"d2691e",coral:"ff7f50",cornflowerblue:"6495ed",cornsilk:"fff8dc",crimson:"dc143c",cyan:"00ffff",darkblue:"00008b",darkcyan:"008b8b",darkgoldenrod:"b8860b",darkgray:"a9a9a9",darkgreen:"006400",darkkhaki:"bdb76b",darkmagenta:"8b008b",darkolivegreen:"556b2f",darkorange:"ff8c00",darkorchid:"9932cc",darkred:"8b0000",darksalmon:"e9967a",darkseagreen:"8fbc8f",darkslateblue:"483d8b",darkslategray:"2f4f4f",darkturquoise:"00ced1",darkviolet:"9400d3",deeppink:"ff1493",deepskyblue:"00bfff",dimgray:"696969",dodgerblue:"1e90ff",feldspar:"d19275",firebrick:"b22222",floralwhite:"fffaf0",forestgreen:"228b22",fuchsia:"ff00ff",gainsboro:"dcdcdc",ghostwhite:"f8f8ff",gold:"ffd700",goldenrod:"daa520",gray:"808080",green:"008000",greenyellow:"adff2f",honeydew:"f0fff0",hotpink:"ff69b4",indianred:"cd5c5c",indigo:"4b0082",ivory:"fffff0",khaki:"f0e68c",lavender:"e6e6fa",lavenderblush:"fff0f5",lawngreen:"7cfc00",lemonchiffon:"fffacd",lightblue:"add8e6",lightcoral:"f08080",lightcyan:"e0ffff",lightgoldenrodyellow:"fafad2",lightgrey:"d3d3d3",lightgreen:"90ee90",lightpink:"ffb6c1",lightsalmon:"ffa07a",lightseagreen:"20b2aa",lightskyblue:"87cefa",lightslateblue:"8470ff",lightslategray:"778899",lightsteelblue:"b0c4de",lightyellow:"ffffe0",lime:"00ff00",limegreen:"32cd32",linen:"faf0e6",magenta:"ff00ff",maroon:"800000",mediumaquamarine:"66cdaa",mediumblue:"0000cd",mediumorchid:"ba55d3",mediumpurple:"9370d8",mediumseagreen:"3cb371",mediumslateblue:"7b68ee",mediumspringgreen:"00fa9a",mediumturquoise:"48d1cc",mediumvioletred:"c71585",midnightblue:"191970",mintcream:"f5fffa",mistyrose:"ffe4e1",moccasin:"ffe4b5",navajowhite:"ffdead",navy:"000080",oldlace:"fdf5e6",olive:"808000",olivedrab:"6b8e23",orange:"ffa500",orangered:"ff4500",orchid:"da70d6",palegoldenrod:"eee8aa",palegreen:"98fb98",paleturquoise:"afeeee",palevioletred:"d87093",papayawhip:"ffefd5",peachpuff:"ffdab9",peru:"cd853f",pink:"ffc0cb",plum:"dda0dd",powderblue:"b0e0e6",purple:"800080",red:"ff0000",rosybrown:"bc8f8f",royalblue:"4169e1",saddlebrown:"8b4513",salmon:"fa8072",sandybrown:"f4a460",seagreen:"2e8b57",seashell:"fff5ee",sienna:"a0522d",silver:"c0c0c0",skyblue:"87ceeb",slateblue:"6a5acd",slategray:"708090",snow:"fffafa",springgreen:"00ff7f",steelblue:"4682b4",tan:"d2b48c",teal:"008080",thistle:"d8bfd8",tomato:"ff6347",turquoise:"40e0d0",violet:"ee82ee",violetred:"d02090",wheat:"f5deb3",white:"ffffff",whitesmoke:"f5f5f5",yellow:"ffff00",yellowgreen:"9acd32"};for(var r in n)t==r&&(t=n[r]);for(var i=[{re:/^rgb\((\d{1,3}),\s*(\d{1,3}),\s*(\d{1,3})\)$/,example:["rgb(123, 234, 45)","rgb(255,234,245)"],process:function(t){return[parseInt(t[1]),parseInt(t[2]),parseInt(t[3])]}},{re:/^(\w{2})(\w{2})(\w{2})$/,example:["#00ff00","336699"],process:function(t){return[parseInt(t[1],16),parseInt(t[2],16),parseInt(t[3],16)]}},{re:/^(\w{1})(\w{1})(\w{1})$/,example:["#fb0","f0f"],process:function(t){return[parseInt(t[1]+t[1],16),parseInt(t[2]+t[2],16),parseInt(t[3]+t[3],16)]}}],o=0;o<i.length;o++){var a=i[o].re,s=i[o].process,l=a.exec(t);l&&(e=s(l),this.r=e[0],this.g=e[1],this.b=e[2],this.ok=!0)}this.r=this.r<0||isNaN(this.r)?0:255<this.r?255:this.r,this.g=this.g<0||isNaN(this.g)?0:255<this.g?255:this.g,this.b=this.b<0||isNaN(this.b)?0:255<this.b?255:this.b,this.toRGB=function(){return"rgb("+this.r+", "+this.g+", "+this.b+")"},this.toHex=function(){var t=this.r.toString(16),e=this.g.toString(16),n=this.b.toString(16);return 1==t.length&&(t="0"+t),1==e.length&&(e="0"+e),1==n.length&&(n="0"+n),"#"+t+e+n}},function(t){var n="+".charCodeAt(0),r="/".charCodeAt(0),i="0".charCodeAt(0),o="a".charCodeAt(0),a="A".charCodeAt(0),s="-".charCodeAt(0),l="_".charCodeAt(0),u=function(t){var e=t.charCodeAt(0);return e===n||e===s?62:e===r||e===l?63:e<i?-1:e<i+10?e-i+26+26:e<a+26?e-a:e<o+26?e-o+26:void 0};t.API.TTFFont=function(){function i(t,e,n){var r;if(this.rawData=t,r=this.contents=new J(t),this.contents.pos=4,"ttcf"===r.readString(4)){if(!e)throw new Error("Must specify a font name for TTC files.");throw new Error("Font "+e+" not found in TTC file.")}r.pos=0,this.parse(),this.subset=new P(this),this.registerTTF()}return i.open=function(t,e,n,r){if("string"!=typeof n)throw new Error("Invalid argument supplied in TTFFont.open");return new i(function(t){var e,n,r,i,o,a;if(0<t.length%4)throw new Error("Invalid string. Length must be a multiple of 4");var s=t.length;o="="===t.charAt(s-2)?2:"="===t.charAt(s-1)?1:0,a=new Uint8Array(3*t.length/4-o),r=0<o?t.length-4:t.length;var l=0;function h(t){a[l++]=t}for(n=e=0;e<r;e+=4,n+=3)h((16711680&(i=u(t.charAt(e))<<18|u(t.charAt(e+1))<<12|u(t.charAt(e+2))<<6|u(t.charAt(e+3))))>>16),h((65280&i)>>8),h(255&i);return 2===o?h(255&(i=u(t.charAt(e))<<2|u(t.charAt(e+1))>>4)):1===o&&(h((i=u(t.charAt(e))<<10|u(t.charAt(e+1))<<4|u(t.charAt(e+2))>>2)>>8&255),h(255&i)),a}(n),e,r)},i.prototype.parse=function(){return this.directory=new e(this.contents),this.head=new p(this),this.name=new b(this),this.cmap=new y(this),this.toUnicode=new Map,this.hhea=new g(this),this.maxp=new x(this),this.hmtx=new N(this),this.post=new v(this),this.os2=new m(this),this.loca=new F(this),this.glyf=new A(this),this.ascender=this.os2.exists&&this.os2.ascender||this.hhea.ascender,this.decender=this.os2.exists&&this.os2.decender||this.hhea.decender,this.lineGap=this.os2.exists&&this.os2.lineGap||this.hhea.lineGap,this.bbox=[this.head.xMin,this.head.yMin,this.head.xMax,this.head.yMax]},i.prototype.registerTTF=function(){var i,t,e,n,r;if(this.scaleFactor=1e3/this.head.unitsPerEm,this.bbox=function(){var t,e,n,r;for(r=[],t=0,e=(n=this.bbox).length;t<e;t++)i=n[t],r.push(Math.round(i*this.scaleFactor));return r}.call(this),this.stemV=0,this.post.exists?(e=255&(n=this.post.italic_angle),!0&(t=n>>16)&&(t=-(1+(65535^t))),this.italicAngle=+(t+"."+e)):this.italicAngle=0,this.ascender=Math.round(this.ascender*this.scaleFactor),this.decender=Math.round(this.decender*this.scaleFactor),this.lineGap=Math.round(this.lineGap*this.scaleFactor),this.capHeight=this.os2.exists&&this.os2.capHeight||this.ascender,this.xHeight=this.os2.exists&&this.os2.xHeight||0,this.familyClass=(this.os2.exists&&this.os2.familyClass||0)>>8,this.isSerif=1===(r=this.familyClass)||2===r||3===r||4===r||5===r||7===r,this.isScript=10===this.familyClass,this.flags=0,this.post.isFixedPitch&&(this.flags|=1),this.isSerif&&(this.flags|=2),this.isScript&&(this.flags|=8),0!==this.italicAngle&&(this.flags|=64),this.flags|=32,!this.cmap.unicode)throw new Error("No unicode cmap for font")},i.prototype.characterToGlyph=function(t){var e;return(null!=(e=this.cmap.unicode)?e.codeMap[t]:void 0)||0},i.prototype.widthOfGlyph=function(t){var e;return e=1e3/this.head.unitsPerEm,this.hmtx.forGlyph(t).advance*e},i.prototype.widthOfString=function(t,e,n){var r,i,o,a,s;for(i=a=o=0,s=(t=""+t).length;0<=s?a<s:s<a;i=0<=s?++a:--a)r=t.charCodeAt(i),o+=this.widthOfGlyph(this.characterToGlyph(r))+n*(1e3/e)||0;return o*(e/1e3)},i.prototype.lineHeight=function(t,e){var n;return null==e&&(e=!1),n=e?this.lineGap:0,(this.ascender+n-this.decender)/1e3*t},i}();var h,J=function(){function t(t){this.data=null!=t?t:[],this.pos=0,this.length=this.data.length}return t.prototype.readByte=function(){return this.data[this.pos++]},t.prototype.writeByte=function(t){return this.data[this.pos++]=t},t.prototype.readUInt32=function(){return 16777216*this.readByte()+(this.readByte()<<16)+(this.readByte()<<8)+this.readByte()},t.prototype.writeUInt32=function(t){return this.writeByte(t>>>24&255),this.writeByte(t>>16&255),this.writeByte(t>>8&255),this.writeByte(255&t)},t.prototype.readInt32=function(){var t;return 2147483648<=(t=this.readUInt32())?t-4294967296:t},t.prototype.writeInt32=function(t){return t<0&&(t+=4294967296),this.writeUInt32(t)},t.prototype.readUInt16=function(){return this.readByte()<<8|this.readByte()},t.prototype.writeUInt16=function(t){return this.writeByte(t>>8&255),this.writeByte(255&t)},t.prototype.readInt16=function(){var t;return 32768<=(t=this.readUInt16())?t-65536:t},t.prototype.writeInt16=function(t){return t<0&&(t+=65536),this.writeUInt16(t)},t.prototype.readString=function(t){var e,n,r;for(n=[],e=r=0;0<=t?r<t:t<r;e=0<=t?++r:--r)n[e]=String.fromCharCode(this.readByte());return n.join("")},t.prototype.writeString=function(t){var e,n,r,i;for(i=[],e=n=0,r=t.length;0<=r?n<r:r<n;e=0<=r?++n:--n)i.push(this.writeByte(t.charCodeAt(e)));return i},t.prototype.readShort=function(){return this.readInt16()},t.prototype.writeShort=function(t){return this.writeInt16(t)},t.prototype.readLongLong=function(){var t,e,n,r,i,o,a,s;return t=this.readByte(),e=this.readByte(),n=this.readByte(),r=this.readByte(),i=this.readByte(),o=this.readByte(),a=this.readByte(),s=this.readByte(),128&t?-1*(72057594037927940*(255^t)+281474976710656*(255^e)+1099511627776*(255^n)+4294967296*(255^r)+16777216*(255^i)+65536*(255^o)+256*(255^a)+(255^s)+1):72057594037927940*t+281474976710656*e+1099511627776*n+4294967296*r+16777216*i+65536*o+256*a+s},t.prototype.writeLongLong=function(t){var e,n;return e=Math.floor(t/4294967296),n=4294967295&t,this.writeByte(e>>24&255),this.writeByte(e>>16&255),this.writeByte(e>>8&255),this.writeByte(255&e),this.writeByte(n>>24&255),this.writeByte(n>>16&255),this.writeByte(n>>8&255),this.writeByte(255&n)},t.prototype.readInt=function(){return this.readInt32()},t.prototype.writeInt=function(t){return this.writeInt32(t)},t.prototype.read=function(t){var e,n;for(e=[],n=0;0<=t?n<t:t<n;0<=t?++n:--n)e.push(this.readByte());return e},t.prototype.write=function(t){var e,n,r,i;for(i=[],n=0,r=t.length;n<r;n++)e=t[n],i.push(this.writeByte(e));return i},t}(),e=function(){var d;function t(t){var e,n,r;for(this.scalarType=t.readInt(),this.tableCount=t.readShort(),this.searchRange=t.readShort(),this.entrySelector=t.readShort(),this.rangeShift=t.readShort(),this.tables={},n=0,r=this.tableCount;0<=r?n<r:r<n;0<=r?++n:--n)e={tag:t.readString(4),checksum:t.readInt(),offset:t.readInt(),length:t.readInt()},this.tables[e.tag]=e}return t.prototype.encode=function(t){var e,n,r,i,o,a,s,l,h,u,c,f,p;for(p in c=Object.keys(t).length,a=Math.log(2),h=16*Math.floor(Math.log(c)/a),i=Math.floor(h/a),l=16*c-h,(n=new J).writeInt(this.scalarType),n.writeShort(c),n.writeShort(h),n.writeShort(i),n.writeShort(l),r=16*c,s=n.pos+r,o=null,f=[],t)for(u=t[p],n.writeString(p),n.writeInt(d(u)),n.writeInt(s),n.writeInt(u.length),f=f.concat(u),"head"===p&&(o=s),s+=u.length;s%4;)f.push(0),s++;return n.write(f),e=2981146554-d(n.data),n.pos=o+8,n.writeUInt32(e),n.data},d=function(t){var e,n,r,i;for(t=L.call(t);t.length%4;)t.push(0);for(n=new J(t),r=e=0,i=t.length;r<i;r+=4)e+=n.readUInt32();return 4294967295&e},t}(),c={}.hasOwnProperty,f=function(t,e){for(var n in e)c.call(e,n)&&(t[n]=e[n]);function r(){this.constructor=t}return r.prototype=e.prototype,t.prototype=new r,t.__super__=e.prototype,t};h=function(){function t(t){var e;this.file=t,e=this.file.directory.tables[this.tag],this.exists=!!e,e&&(this.offset=e.offset,this.length=e.length,this.parse(this.file.contents))}return t.prototype.parse=function(){},t.prototype.encode=function(){},t.prototype.raw=function(){return this.exists?(this.file.contents.pos=this.offset,this.file.contents.read(this.length)):null},t}();var p=function(t){function e(){return e.__super__.constructor.apply(this,arguments)}return f(e,h),e.prototype.tag="head",e.prototype.parse=function(t){return t.pos=this.offset,this.version=t.readInt(),this.revision=t.readInt(),this.checkSumAdjustment=t.readInt(),this.magicNumber=t.readInt(),this.flags=t.readShort(),this.unitsPerEm=t.readShort(),this.created=t.readLongLong(),this.modified=t.readLongLong(),this.xMin=t.readShort(),this.yMin=t.readShort(),this.xMax=t.readShort(),this.yMax=t.readShort(),this.macStyle=t.readShort(),this.lowestRecPPEM=t.readShort(),this.fontDirectionHint=t.readShort(),this.indexToLocFormat=t.readShort(),this.glyphDataFormat=t.readShort()},e.prototype.encode=function(t){var e;return(e=new J).writeInt(this.version),e.writeInt(this.revision),e.writeInt(this.checkSumAdjustment),e.writeInt(this.magicNumber),e.writeShort(this.flags),e.writeShort(this.unitsPerEm),e.writeLongLong(this.created),e.writeLongLong(this.modified),e.writeShort(this.xMin),e.writeShort(this.yMin),e.writeShort(this.xMax),e.writeShort(this.yMax),e.writeShort(this.macStyle),e.writeShort(this.lowestRecPPEM),e.writeShort(this.fontDirectionHint),e.writeShort(t),e.writeShort(this.glyphDataFormat),e.data},e}(),d=function(){function t(n,t){var e,r,i,o,a,s,l,h,u,c,f,p,d,g,m,y,v,w;switch(this.platformID=n.readUInt16(),this.encodingID=n.readShort(),this.offset=t+n.readInt(),u=n.pos,n.pos=this.offset,this.format=n.readUInt16(),this.length=n.readUInt16(),this.language=n.readUInt16(),this.isUnicode=3===this.platformID&&1===this.encodingID&&4===this.format||0===this.platformID&&4===this.format,this.codeMap={},this.format){case 0:for(s=m=0;m<256;s=++m)this.codeMap[s]=n.readByte();break;case 4:for(f=n.readUInt16(),c=f/2,n.pos+=6,i=function(){var t,e;for(e=[],s=t=0;0<=c?t<c:c<t;s=0<=c?++t:--t)e.push(n.readUInt16());return e}(),n.pos+=2,d=function(){var t,e;for(e=[],s=t=0;0<=c?t<c:c<t;s=0<=c?++t:--t)e.push(n.readUInt16());return e}(),l=function(){var t,e;for(e=[],s=t=0;0<=c?t<c:c<t;s=0<=c?++t:--t)e.push(n.readUInt16());return e}(),h=function(){var t,e;for(e=[],s=t=0;0<=c?t<c:c<t;s=0<=c?++t:--t)e.push(n.readUInt16());return e}(),r=(this.length-n.pos+this.offset)/2,a=function(){var t,e;for(e=[],s=t=0;0<=r?t<r:r<t;s=0<=r?++t:--t)e.push(n.readUInt16());return e}(),s=y=0,w=i.length;y<w;s=++y)for(g=i[s],e=v=p=d[s];p<=g?v<=g:g<=v;e=p<=g?++v:--v)0===h[s]?o=e+l[s]:0!==(o=a[h[s]/2+(e-p)-(c-s)]||0)&&(o+=l[s]),this.codeMap[e]=65535&o}n.pos=u}return t.encode=function(t,e){var n,r,i,o,a,s,l,h,u,c,f,p,d,g,m,y,v,w,b,x,N,L,A,S,_,F,P,k,I,C,B,j,E,M,O,q,T,R,D,U,z,H,W,V,G,Y;switch(k=new J,o=Object.keys(t).sort(function(t,e){return t-e}),e){case"macroman":for(d=0,g=function(){var t,e;for(e=[],p=t=0;t<256;p=++t)e.push(0);return e}(),y={0:0},i={},I=0,E=o.length;I<E;I++)null==y[W=t[r=o[I]]]&&(y[W]=++d),i[r]={old:t[r],new:y[t[r]]},g[r]=y[t[r]];return k.writeUInt16(1),k.writeUInt16(0),k.writeUInt32(12),k.writeUInt16(0),k.writeUInt16(262),k.writeUInt16(0),k.write(g),{charMap:i,subtable:k.data,maxGlyphID:d+1};case"unicode":for(F=[],u=[],y={},n={},m=l=null,C=v=0,M=o.length;C<M;C++)null==y[b=t[r=o[C]]]&&(y[b]=++v),n[r]={old:b,new:y[b]},a=y[b]-r,null!=m&&a===l||(m&&u.push(m),F.push(r),l=a),m=r;for(m&&u.push(m),u.push(65535),F.push(65535),S=2*(A=F.length),L=2*Math.pow(Math.log(A)/Math.LN2,2),c=Math.log(L/2)/Math.LN2,N=2*A-L,s=[],x=[],f=[],p=B=0,O=F.length;B<O;p=++B){if(_=F[p],h=u[p],65535===_){s.push(0),x.push(0);break}if(32768<=_-(P=n[_].new))for(s.push(0),x.push(2*(f.length+A-p)),r=j=_;_<=h?j<=h:h<=j;r=_<=h?++j:--j)f.push(n[r].new);else s.push(P-_),x.push(0)}for(k.writeUInt16(3),k.writeUInt16(1),k.writeUInt32(12),k.writeUInt16(4),k.writeUInt16(16+8*A+2*f.length),k.writeUInt16(0),k.writeUInt16(S),k.writeUInt16(L),k.writeUInt16(c),k.writeUInt16(N),z=0,q=u.length;z<q;z++)r=u[z],k.writeUInt16(r);for(k.writeUInt16(0),H=0,T=F.length;H<T;H++)r=F[H],k.writeUInt16(r);for(V=0,R=s.length;V<R;V++)a=s[V],k.writeUInt16(a);for(G=0,D=x.length;G<D;G++)w=x[G],k.writeUInt16(w);for(Y=0,U=f.length;Y<U;Y++)d=f[Y],k.writeUInt16(d);return{charMap:n,subtable:k.data,maxGlyphID:v+1}}},t}(),y=function(t){function e(){return e.__super__.constructor.apply(this,arguments)}return f(e,h),e.prototype.tag="cmap",e.prototype.parse=function(t){var e,n,r;for(t.pos=this.offset,this.version=t.readUInt16(),n=t.readUInt16(),this.tables=[],this.unicode=null,r=0;0<=n?r<n:n<r;0<=n?++r:--r)e=new d(t,this.offset),this.tables.push(e),e.isUnicode&&null==this.unicode&&(this.unicode=e);return!0},e.encode=function(t,e){var n,r;return null==e&&(e="macroman"),n=d.encode(t,e),(r=new J).writeUInt16(0),r.writeUInt16(1),n.table=r.data.concat(n.subtable),n},e}(),g=function(t){function e(){return e.__super__.constructor.apply(this,arguments)}return f(e,h),e.prototype.tag="hhea",e.prototype.parse=function(t){return t.pos=this.offset,this.version=t.readInt(),this.ascender=t.readShort(),this.decender=t.readShort(),this.lineGap=t.readShort(),this.advanceWidthMax=t.readShort(),this.minLeftSideBearing=t.readShort(),this.minRightSideBearing=t.readShort(),this.xMaxExtent=t.readShort(),this.caretSlopeRise=t.readShort(),this.caretSlopeRun=t.readShort(),this.caretOffset=t.readShort(),t.pos+=8,this.metricDataFormat=t.readShort(),this.numberOfMetrics=t.readUInt16()},e}(),m=function(t){function e(){return e.__super__.constructor.apply(this,arguments)}return f(e,h),e.prototype.tag="OS/2",e.prototype.parse=function(n){if(n.pos=this.offset,this.version=n.readUInt16(),this.averageCharWidth=n.readShort(),this.weightClass=n.readUInt16(),this.widthClass=n.readUInt16(),this.type=n.readShort(),this.ySubscriptXSize=n.readShort(),this.ySubscriptYSize=n.readShort(),this.ySubscriptXOffset=n.readShort(),this.ySubscriptYOffset=n.readShort(),this.ySuperscriptXSize=n.readShort(),this.ySuperscriptYSize=n.readShort(),this.ySuperscriptXOffset=n.readShort(),this.ySuperscriptYOffset=n.readShort(),this.yStrikeoutSize=n.readShort(),this.yStrikeoutPosition=n.readShort(),this.familyClass=n.readShort(),this.panose=function(){var t,e;for(e=[],t=0;t<10;++t)e.push(n.readByte());return e}(),this.charRange=function(){var t,e;for(e=[],t=0;t<4;++t)e.push(n.readInt());return e}(),this.vendorID=n.readString(4),this.selection=n.readShort(),this.firstCharIndex=n.readShort(),this.lastCharIndex=n.readShort(),0<this.version&&(this.ascent=n.readShort(),this.descent=n.readShort(),this.lineGap=n.readShort(),this.winAscent=n.readShort(),this.winDescent=n.readShort(),this.codePageRange=function(){var t,e;for(e=[],t=0;t<2;++t)e.push(n.readInt());return e}(),1<this.version))return this.xHeight=n.readShort(),this.capHeight=n.readShort(),this.defaultChar=n.readShort(),this.breakChar=n.readShort(),this.maxContext=n.readShort()},e}(),v=function(t){function e(){return e.__super__.constructor.apply(this,arguments)}return f(e,h),e.prototype.tag="post",e.prototype.parse=function(r){var t,e,n,i;switch(r.pos=this.offset,this.format=r.readInt(),this.italicAngle=r.readInt(),this.underlinePosition=r.readShort(),this.underlineThickness=r.readShort(),this.isFixedPitch=r.readInt(),this.minMemType42=r.readInt(),this.maxMemType42=r.readInt(),this.minMemType1=r.readInt(),this.maxMemType1=r.readInt(),this.format){case 65536:break;case 131072:for(e=r.readUInt16(),this.glyphNameIndex=[],n=0;0<=e?n<e:e<n;0<=e?++n:--n)this.glyphNameIndex.push(r.readUInt16());for(this.names=[],i=[];r.pos<this.offset+this.length;)t=r.readByte(),i.push(this.names.push(r.readString(t)));return i;case 151552:return e=r.readUInt16(),this.offsets=r.read(e);case 196608:break;case 262144:return this.map=function(){var t,e,n;for(n=[],t=0,e=this.file.maxp.numGlyphs;0<=e?t<e:e<t;0<=e?++t:--t)n.push(r.readUInt32());return n}.call(this)}},e}(),w=function(t,e){this.raw=t,this.length=t.length,this.platformID=e.platformID,this.encodingID=e.encodingID,this.languageID=e.languageID},b=function(t){function e(){return e.__super__.constructor.apply(this,arguments)}return f(e,h),e.prototype.tag="name",e.prototype.parse=function(t){var e,n,r,i,o,a,s,l,h,u,c,f;for(t.pos=this.offset,t.readShort(),e=t.readShort(),a=t.readShort(),n=[],i=h=0;0<=e?h<e:e<h;i=0<=e?++h:--h)n.push({platformID:t.readShort(),encodingID:t.readShort(),languageID:t.readShort(),nameID:t.readShort(),length:t.readShort(),offset:this.offset+a+t.readShort()});for(s={},i=u=0,c=n.length;u<c;i=++u)r=n[i],t.pos=r.offset,l=t.readString(r.length),o=new w(l,r),null==s[f=r.nameID]&&(s[f]=[]),s[r.nameID].push(o);this.strings=s,this.copyright=s[0],this.fontFamily=s[1],this.fontSubfamily=s[2],this.uniqueSubfamily=s[3],this.fontName=s[4],this.version=s[5];try{this.postscriptName=s[6][0].raw.replace(/[\x00-\x19\x80-\xff]/g,"")}catch(t){this.postscriptName=s[4][0].raw.replace(/[\x00-\x19\x80-\xff]/g,"")}return this.trademark=s[7],this.manufacturer=s[8],this.designer=s[9],this.description=s[10],this.vendorUrl=s[11],this.designerUrl=s[12],this.license=s[13],this.licenseUrl=s[14],this.preferredFamily=s[15],this.preferredSubfamily=s[17],this.compatibleFull=s[18],this.sampleText=s[19]},e}(),x=function(t){function e(){return e.__super__.constructor.apply(this,arguments)}return f(e,h),e.prototype.tag="maxp",e.prototype.parse=function(t){return t.pos=this.offset,this.version=t.readInt(),this.numGlyphs=t.readUInt16(),this.maxPoints=t.readUInt16(),this.maxContours=t.readUInt16(),this.maxCompositePoints=t.readUInt16(),this.maxComponentContours=t.readUInt16(),this.maxZones=t.readUInt16(),this.maxTwilightPoints=t.readUInt16(),this.maxStorage=t.readUInt16(),this.maxFunctionDefs=t.readUInt16(),this.maxInstructionDefs=t.readUInt16(),this.maxStackElements=t.readUInt16(),this.maxSizeOfInstructions=t.readUInt16(),this.maxComponentElements=t.readUInt16(),this.maxComponentDepth=t.readUInt16()},e}(),N=function(t){function e(){return e.__super__.constructor.apply(this,arguments)}return f(e,h),e.prototype.tag="hmtx",e.prototype.parse=function(n){var t,r,i,e,o,a,s;for(n.pos=this.offset,this.metrics=[],e=0,a=this.file.hhea.numberOfMetrics;0<=a?e<a:a<e;0<=a?++e:--e)this.metrics.push({advance:n.readUInt16(),lsb:n.readInt16()});for(r=this.file.maxp.numGlyphs-this.file.hhea.numberOfMetrics,this.leftSideBearings=function(){var t,e;for(e=[],t=0;0<=r?t<r:r<t;0<=r?++t:--t)e.push(n.readInt16());return e}(),this.widths=function(){var t,e,n,r;for(r=[],t=0,e=(n=this.metrics).length;t<e;t++)i=n[t],r.push(i.advance);return r}.call(this),t=this.widths[this.widths.length-1],s=[],o=0;0<=r?o<r:r<o;0<=r?++o:--o)s.push(this.widths.push(t));return s},e.prototype.forGlyph=function(t){return t in this.metrics?this.metrics[t]:{advance:this.metrics[this.metrics.length-1].advance,lsb:this.leftSideBearings[t-this.metrics.length]}},e}(),L=[].slice,A=function(t){function e(){return e.__super__.constructor.apply(this,arguments)}return f(e,h),e.prototype.tag="glyf",e.prototype.parse=function(t){return this.cache={}},e.prototype.glyphFor=function(t){var e,n,r,i,o,a,s,l,h,u;return(t=t)in this.cache?this.cache[t]:(i=this.file.loca,e=this.file.contents,n=i.indexOf(t),0===(r=i.lengthOf(t))?this.cache[t]=null:(e.pos=this.offset+n,o=(a=new J(e.read(r))).readShort(),l=a.readShort(),u=a.readShort(),s=a.readShort(),h=a.readShort(),this.cache[t]=-1===o?new _(a,l,u,s,h):new S(a,o,l,u,s,h),this.cache[t]))},e.prototype.encode=function(t,e,n){var r,i,o,a,s;for(o=[],i=[],a=0,s=e.length;a<s;a++)r=t[e[a]],i.push(o.length),r&&(o=o.concat(r.encode(n)));return i.push(o.length),{table:o,offsets:i}},e}(),S=function(){function t(t,e,n,r,i,o){this.raw=t,this.numberOfContours=e,this.xMin=n,this.yMin=r,this.xMax=i,this.yMax=o,this.compound=!1}return t.prototype.encode=function(){return this.raw.data},t}(),_=function(){function t(t,e,n,r,i){var o,a;for(this.raw=t,this.xMin=e,this.yMin=n,this.xMax=r,this.yMax=i,this.compound=!0,this.glyphIDs=[],this.glyphOffsets=[],o=this.raw;a=o.readShort(),this.glyphOffsets.push(o.pos),this.glyphIDs.push(o.readShort()),32&a;)o.pos+=1&a?4:2,128&a?o.pos+=8:64&a?o.pos+=4:8&a&&(o.pos+=2)}return 1,8,32,64,128,t.prototype.encode=function(t){var e,n,r,i,o;for(n=new J(L.call(this.raw.data)),e=r=0,i=(o=this.glyphIDs).length;r<i;e=++r)o[e],n.pos=this.glyphOffsets[e];return n.data},t}(),F=function(t){function e(){return e.__super__.constructor.apply(this,arguments)}return f(e,h),e.prototype.tag="loca",e.prototype.parse=function(r){var t;return r.pos=this.offset,t=this.file.head.indexToLocFormat,this.offsets=0===t?function(){var t,e,n;for(n=[],t=0,e=this.length;t<e;t+=2)n.push(2*r.readUInt16());return n}.call(this):function(){var t,e,n;for(n=[],t=0,e=this.length;t<e;t+=4)n.push(r.readUInt32());return n}.call(this)},e.prototype.indexOf=function(t){return this.offsets[t]},e.prototype.lengthOf=function(t){return this.offsets[t+1]-this.offsets[t]},e.prototype.encode=function(t,e){for(var n=new Uint32Array(this.offsets.length),r=0,i=0,o=0;o<n.length;++o)if(n[o]=r,i<e.length&&e[i]==o){++i,n[o]=r;var a=this.offsets[o],s=this.offsets[o+1]-a;0<s&&(r+=s)}for(var l=new Array(4*n.length),h=0;h<n.length;++h)l[4*h+3]=255&n[h],l[4*h+2]=(65280&n[h])>>8,l[4*h+1]=(16711680&n[h])>>16,l[4*h]=(4278190080&n[h])>>24;return l},e}(),P=function(){function t(t){this.font=t,this.subset={},this.unicodes={},this.next=33}return t.prototype.generateCmap=function(){var t,e,n,r,i;for(e in r=this.font.cmap.tables[0].codeMap,t={},i=this.subset)n=i[e],t[e]=r[n];return t},t.prototype.glyphsFor=function(t){var e,n,r,i,o,a,s;for(r={},o=0,a=t.length;o<a;o++)r[i=t[o]]=this.font.glyf.glyphFor(i);for(i in e=[],r)(null!=(n=r[i])?n.compound:void 0)&&e.push.apply(e,n.glyphIDs);if(0<e.length)for(i in s=this.glyphsFor(e))n=s[i],r[i]=n;return r},t.prototype.encode=function(t,e){var n,r,i,o,a,s,l,h,u,c,f,p,d,g,m;for(r in n=y.encode(this.generateCmap(),"unicode"),o=this.glyphsFor(t),f={0:0},m=n.charMap)f[(s=m[r]).old]=s.new;for(p in c=n.maxGlyphID,o)p in f||(f[p]=c++);return h=function(t){var e,n;for(e in n={},t)n[t[e]]=e;return n}(f),u=Object.keys(h).sort(function(t,e){return t-e}),d=function(){var t,e,n;for(n=[],t=0,e=u.length;t<e;t++)a=u[t],n.push(h[a]);return n}(),i=this.font.glyf.encode(o,d,f),l=this.font.loca.encode(i.offsets,d),g={cmap:this.font.cmap.raw(),glyf:i.table,loca:l,hmtx:this.font.hmtx.raw(),hhea:this.font.hhea.raw(),maxp:this.font.maxp.raw(),post:this.font.post.raw(),name:this.font.name.raw(),head:this.font.head.encode(e)},this.font.os2.exists&&(g["OS/2"]=this.font.os2.raw()),this.font.directory.encode(g)},t}();t.API.PDFObject=function(){var o;function a(){}return o=function(t,e){return(Array(e+1).join("0")+t).slice(-e)},a.convert=function(r){var i,t,e,n;if(Array.isArray(r))return"["+function(){var t,e,n;for(n=[],t=0,e=r.length;t<e;t++)i=r[t],n.push(a.convert(i));return n}().join(" ")+"]";if("string"==typeof r)return"/"+r;if(null!=r?r.isString:void 0)return"("+r+")";if(r instanceof Date)return"(D:"+o(r.getUTCFullYear(),4)+o(r.getUTCMonth(),2)+o(r.getUTCDate(),2)+o(r.getUTCHours(),2)+o(r.getUTCMinutes(),2)+o(r.getUTCSeconds(),2)+"Z)";if("[object Object]"!=={}.toString.call(r))return""+r;for(t in e=["<<"],r)n=r[t],e.push("/"+t+" "+a.convert(n));return e.push(">>"),e.join("\n")},a}()}(lt),
/*
  # PNG.js
  # Copyright (c) 2011 Devon Govett
  # MIT LICENSE
  # 
  # 
  */
Nt="undefined"!=typeof self&&self||"undefined"!=typeof window&&window||"undefined"!=typeof global&&global||Function('return typeof this === "object" && this.content')()||Function("return this")(),Lt=function(){var h,n,r;function i(t){var e,n,r,i,o,a,s,l,h,u,c,f,p,d;for(this.data=t,this.pos=8,this.palette=[],this.imgData=[],this.transparency={},this.animation=null,this.text={},a=null;;){switch(e=this.readUInt32(),h=function(){var t,e;for(e=[],t=0;t<4;++t)e.push(String.fromCharCode(this.data[this.pos++]));return e}.call(this).join("")){case"IHDR":this.width=this.readUInt32(),this.height=this.readUInt32(),this.bits=this.data[this.pos++],this.colorType=this.data[this.pos++],this.compressionMethod=this.data[this.pos++],this.filterMethod=this.data[this.pos++],this.interlaceMethod=this.data[this.pos++];break;case"acTL":this.animation={numFrames:this.readUInt32(),numPlays:this.readUInt32()||1/0,frames:[]};break;case"PLTE":this.palette=this.read(e);break;case"fcTL":a&&this.animation.frames.push(a),this.pos+=4,a={width:this.readUInt32(),height:this.readUInt32(),xOffset:this.readUInt32(),yOffset:this.readUInt32()},o=this.readUInt16(),i=this.readUInt16()||100,a.delay=1e3*o/i,a.disposeOp=this.data[this.pos++],a.blendOp=this.data[this.pos++],a.data=[];break;case"IDAT":case"fdAT":for("fdAT"===h&&(this.pos+=4,e-=4),t=(null!=a?a.data:void 0)||this.imgData,f=0;0<=e?f<e:e<f;0<=e?++f:--f)t.push(this.data[this.pos++]);break;case"tRNS":switch(this.transparency={},this.colorType){case 3:if(r=this.palette.length/3,this.transparency.indexed=this.read(e),this.transparency.indexed.length>r)throw new Error("More transparent colors than palette size");if(0<(u=r-this.transparency.indexed.length))for(p=0;0<=u?p<u:u<p;0<=u?++p:--p)this.transparency.indexed.push(255);break;case 0:this.transparency.grayscale=this.read(e)[0];break;case 2:this.transparency.rgb=this.read(e)}break;case"tEXt":s=(c=this.read(e)).indexOf(0),l=String.fromCharCode.apply(String,c.slice(0,s)),this.text[l]=String.fromCharCode.apply(String,c.slice(s+1));break;case"IEND":return a&&this.animation.frames.push(a),this.colors=function(){switch(this.colorType){case 0:case 3:case 4:return 1;case 2:case 6:return 3}}.call(this),this.hasAlphaChannel=4===(d=this.colorType)||6===d,n=this.colors+(this.hasAlphaChannel?1:0),this.pixelBitlength=this.bits*n,this.colorSpace=function(){switch(this.colors){case 1:return"DeviceGray";case 3:return"DeviceRGB"}}.call(this),void(this.imgData=new Uint8Array(this.imgData));default:this.pos+=e}if(this.pos+=4,this.pos>this.data.length)throw new Error("Incomplete or corrupt PNG file")}}i.load=function(t,e,n){var r;return"function"==typeof e&&(n=e),(r=new XMLHttpRequest).open("GET",t,!0),r.responseType="arraybuffer",r.onload=function(){var t;return t=new i(new Uint8Array(r.response||r.mozResponseArrayBuffer)),"function"==typeof(null!=e?e.getContext:void 0)&&t.render(e),"function"==typeof n?n(t):void 0},r.send(null)},i.prototype.read=function(t){var e,n;for(n=[],e=0;0<=t?e<t:t<e;0<=t?++e:--e)n.push(this.data[this.pos++]);return n},i.prototype.readUInt32=function(){return this.data[this.pos++]<<24|this.data[this.pos++]<<16|this.data[this.pos++]<<8|this.data[this.pos++]},i.prototype.readUInt16=function(){return this.data[this.pos++]<<8|this.data[this.pos++]},i.prototype.decodePixels=function(C){var B=this.pixelBitlength/8,j=new Uint8Array(this.width*this.height*B),E=0,M=this;if(null==C&&(C=this.imgData),0===C.length)return new Uint8Array(0);function t(t,e,n,r){var i,o,a,s,l,h,u,c,f,p,d,g,m,y,v,w,b,x,N,L,A,S=Math.ceil((M.width-t)/n),_=Math.ceil((M.height-e)/r),F=M.width==S&&M.height==_;for(y=B*S,g=F?j:new Uint8Array(y*_),h=C.length,o=m=0;m<_&&E<h;){switch(C[E++]){case 0:for(s=b=0;b<y;s=b+=1)g[o++]=C[E++];break;case 1:for(s=x=0;x<y;s=x+=1)i=C[E++],l=s<B?0:g[o-B],g[o++]=(i+l)%256;break;case 2:for(s=N=0;N<y;s=N+=1)i=C[E++],a=(s-s%B)/B,v=m&&g[(m-1)*y+a*B+s%B],g[o++]=(v+i)%256;break;case 3:for(s=L=0;L<y;s=L+=1)i=C[E++],a=(s-s%B)/B,l=s<B?0:g[o-B],v=m&&g[(m-1)*y+a*B+s%B],g[o++]=(i+Math.floor((l+v)/2))%256;break;case 4:for(s=A=0;A<y;s=A+=1)i=C[E++],a=(s-s%B)/B,l=s<B?0:g[o-B],0===m?v=w=0:(v=g[(m-1)*y+a*B+s%B],w=a&&g[(m-1)*y+(a-1)*B+s%B]),u=l+v-w,c=Math.abs(u-l),p=Math.abs(u-v),d=Math.abs(u-w),f=c<=p&&c<=d?l:p<=d?v:w,g[o++]=(i+f)%256;break;default:throw new Error("Invalid filter algorithm: "+C[E-1])}if(!F){var P=((e+m*r)*M.width+t)*B,k=m*y;for(s=0;s<S;s+=1){for(var I=0;I<B;I+=1)j[P++]=g[k++];P+=(n-1)*B}}m++}}return C=(C=new kt(C)).getBytes(),1==M.interlaceMethod?(t(0,0,8,8),t(4,0,8,8),t(0,4,4,8),t(2,0,4,4),t(0,2,2,4),t(1,0,2,2),t(0,1,1,2)):t(0,0,1,1),j},i.prototype.decodePalette=function(){var t,e,n,r,i,o,a,s,l;for(n=this.palette,o=this.transparency.indexed||[],i=new Uint8Array((o.length||0)+n.length),r=0,n.length,e=a=t=0,s=n.length;a<s;e=a+=3)i[r++]=n[e],i[r++]=n[e+1],i[r++]=n[e+2],i[r++]=null!=(l=o[t++])?l:255;return i},i.prototype.copyToImageData=function(t,e){var n,r,i,o,a,s,l,h,u,c,f;if(r=this.colors,u=null,n=this.hasAlphaChannel,this.palette.length&&(u=null!=(f=this._decodedPalette)?f:this._decodedPalette=this.decodePalette(),r=4,n=!0),h=(i=t.data||t).length,a=u||e,o=s=0,1===r)for(;o<h;)l=u?4*e[o/4]:s,c=a[l++],i[o++]=c,i[o++]=c,i[o++]=c,i[o++]=n?a[l++]:255,s=l;else for(;o<h;)l=u?4*e[o/4]:s,i[o++]=a[l++],i[o++]=a[l++],i[o++]=a[l++],i[o++]=n?a[l++]:255,s=l},i.prototype.decode=function(){var t;return t=new Uint8Array(this.width*this.height*4),this.copyToImageData(t,this.decodePixels()),t};try{n=Nt.document.createElement("canvas"),r=n.getContext("2d")}catch(t){return-1}return h=function(t){var e;return r.width=t.width,r.height=t.height,r.clearRect(0,0,t.width,t.height),r.putImageData(t,0,0),(e=new Image).src=n.toDataURL(),e},i.prototype.decodeFrames=function(t){var e,n,r,i,o,a,s,l;if(this.animation){for(l=[],n=o=0,a=(s=this.animation.frames).length;o<a;n=++o)e=s[n],r=t.createImageData(e.width,e.height),i=this.decodePixels(new Uint8Array(e.data)),this.copyToImageData(r,i),e.imageData=r,l.push(e.image=h(r));return l}},i.prototype.renderFrame=function(t,e){var n,r,i;return n=(r=this.animation.frames)[e],i=r[e-1],0===e&&t.clearRect(0,0,this.width,this.height),1===(null!=i?i.disposeOp:void 0)?t.clearRect(i.xOffset,i.yOffset,i.width,i.height):2===(null!=i?i.disposeOp:void 0)&&t.putImageData(i.imageData,i.xOffset,i.yOffset),0===n.blendOp&&t.clearRect(n.xOffset,n.yOffset,n.width,n.height),t.drawImage(n.image,n.xOffset,n.yOffset)},i.prototype.animate=function(n){var r,i,o,a,s,t,l=this;return i=0,t=this.animation,a=t.numFrames,o=t.frames,s=t.numPlays,(r=function(){var t,e;if(t=i++%a,e=o[t],l.renderFrame(n,t),1<a&&i/a<s)return l.animation._timeout=setTimeout(r,e.delay)})()},i.prototype.stopAnimation=function(){var t;return clearTimeout(null!=(t=this.animation)?t._timeout:void 0)},i.prototype.render=function(t){var e,n;return t._png&&t._png.stopAnimation(),t._png=this,t.width=this.width,t.height=this.height,e=t.getContext("2d"),this.animation?(this.decodeFrames(e),this.animate(e)):(n=e.createImageData(this.width,this.height),this.copyToImageData(n,this.decodePixels()),e.putImageData(n,0,0))},i}(),Nt.PNG=Lt;
/*
   * Extracted from pdf.js
   * https://github.com/andreasgal/pdf.js
   *
   * Copyright (c) 2011 Mozilla Foundation
   *
   * Contributors: Andreas Gal <gal@mozilla.com>
   *               Chris G Jones <cjones@mozilla.com>
   *               Shaon Barman <shaon.barman@gmail.com>
   *               Vivien Nicolas <21@vingtetun.org>
   *               Justin D'Arcangelo <justindarc@gmail.com>
   *               Yury Delendik
   *
   * 
   */
var Pt=function(){function t(){this.pos=0,this.bufferLength=0,this.eof=!1,this.buffer=null}return t.prototype={ensureBuffer:function(t){var e=this.buffer,n=e?e.byteLength:0;if(t<n)return e;for(var r=512;r<t;)r<<=1;for(var i=new Uint8Array(r),o=0;o<n;++o)i[o]=e[o];return this.buffer=i},getByte:function(){for(var t=this.pos;this.bufferLength<=t;){if(this.eof)return null;this.readBlock()}return this.buffer[this.pos++]},getBytes:function(t){var e=this.pos;if(t){this.ensureBuffer(e+t);for(var n=e+t;!this.eof&&this.bufferLength<n;)this.readBlock();var r=this.bufferLength;r<n&&(n=r)}else{for(;!this.eof;)this.readBlock();n=this.bufferLength}return this.pos=n,this.buffer.subarray(e,n)},lookChar:function(){for(var t=this.pos;this.bufferLength<=t;){if(this.eof)return null;this.readBlock()}return String.fromCharCode(this.buffer[this.pos])},getChar:function(){for(var t=this.pos;this.bufferLength<=t;){if(this.eof)return null;this.readBlock()}return String.fromCharCode(this.buffer[this.pos++])},makeSubStream:function(t,e,n){for(var r=t+e;this.bufferLength<=r&&!this.eof;)this.readBlock();return new Stream(this.buffer,t,e,n)},skip:function(t){t||(t=1),this.pos+=t},reset:function(){this.pos=0}},t}(),kt=function(){if("undefined"!=typeof Uint32Array){var k=new Uint32Array([16,17,18,0,8,7,9,6,10,5,11,4,12,3,13,2,14,1,15]),I=new Uint32Array([3,4,5,6,7,8,9,10,65547,65549,65551,65553,131091,131095,131099,131103,196643,196651,196659,196667,262211,262227,262243,262259,327811,327843,327875,327907,258,258,258]),C=new Uint32Array([1,2,3,4,65541,65543,131081,131085,196625,196633,262177,262193,327745,327777,393345,393409,459009,459137,524801,525057,590849,591361,657409,658433,724993,727041,794625,798721,868353,876545]),B=[new Uint32Array([459008,524368,524304,524568,459024,524400,524336,590016,459016,524384,524320,589984,524288,524416,524352,590048,459012,524376,524312,589968,459028,524408,524344,590032,459020,524392,524328,59e4,524296,524424,524360,590064,459010,524372,524308,524572,459026,524404,524340,590024,459018,524388,524324,589992,524292,524420,524356,590056,459014,524380,524316,589976,459030,524412,524348,590040,459022,524396,524332,590008,524300,524428,524364,590072,459009,524370,524306,524570,459025,524402,524338,590020,459017,524386,524322,589988,524290,524418,524354,590052,459013,524378,524314,589972,459029,524410,524346,590036,459021,524394,524330,590004,524298,524426,524362,590068,459011,524374,524310,524574,459027,524406,524342,590028,459019,524390,524326,589996,524294,524422,524358,590060,459015,524382,524318,589980,459031,524414,524350,590044,459023,524398,524334,590012,524302,524430,524366,590076,459008,524369,524305,524569,459024,524401,524337,590018,459016,524385,524321,589986,524289,524417,524353,590050,459012,524377,524313,589970,459028,524409,524345,590034,459020,524393,524329,590002,524297,524425,524361,590066,459010,524373,524309,524573,459026,524405,524341,590026,459018,524389,524325,589994,524293,524421,524357,590058,459014,524381,524317,589978,459030,524413,524349,590042,459022,524397,524333,590010,524301,524429,524365,590074,459009,524371,524307,524571,459025,524403,524339,590022,459017,524387,524323,589990,524291,524419,524355,590054,459013,524379,524315,589974,459029,524411,524347,590038,459021,524395,524331,590006,524299,524427,524363,590070,459011,524375,524311,524575,459027,524407,524343,590030,459019,524391,524327,589998,524295,524423,524359,590062,459015,524383,524319,589982,459031,524415,524351,590046,459023,524399,524335,590014,524303,524431,524367,590078,459008,524368,524304,524568,459024,524400,524336,590017,459016,524384,524320,589985,524288,524416,524352,590049,459012,524376,524312,589969,459028,524408,524344,590033,459020,524392,524328,590001,524296,524424,524360,590065,459010,524372,524308,524572,459026,524404,524340,590025,459018,524388,524324,589993,524292,524420,524356,590057,459014,524380,524316,589977,459030,524412,524348,590041,459022,524396,524332,590009,524300,524428,524364,590073,459009,524370,524306,524570,459025,524402,524338,590021,459017,524386,524322,589989,524290,524418,524354,590053,459013,524378,524314,589973,459029,524410,524346,590037,459021,524394,524330,590005,524298,524426,524362,590069,459011,524374,524310,524574,459027,524406,524342,590029,459019,524390,524326,589997,524294,524422,524358,590061,459015,524382,524318,589981,459031,524414,524350,590045,459023,524398,524334,590013,524302,524430,524366,590077,459008,524369,524305,524569,459024,524401,524337,590019,459016,524385,524321,589987,524289,524417,524353,590051,459012,524377,524313,589971,459028,524409,524345,590035,459020,524393,524329,590003,524297,524425,524361,590067,459010,524373,524309,524573,459026,524405,524341,590027,459018,524389,524325,589995,524293,524421,524357,590059,459014,524381,524317,589979,459030,524413,524349,590043,459022,524397,524333,590011,524301,524429,524365,590075,459009,524371,524307,524571,459025,524403,524339,590023,459017,524387,524323,589991,524291,524419,524355,590055,459013,524379,524315,589975,459029,524411,524347,590039,459021,524395,524331,590007,524299,524427,524363,590071,459011,524375,524311,524575,459027,524407,524343,590031,459019,524391,524327,589999,524295,524423,524359,590063,459015,524383,524319,589983,459031,524415,524351,590047,459023,524399,524335,590015,524303,524431,524367,590079]),9],j=[new Uint32Array([327680,327696,327688,327704,327684,327700,327692,327708,327682,327698,327690,327706,327686,327702,327694,0,327681,327697,327689,327705,327685,327701,327693,327709,327683,327699,327691,327707,327687,327703,327695,0]),5];return(t.prototype=Object.create(Pt.prototype)).getBits=function(t){for(var e,n=this.codeSize,r=this.codeBuf,i=this.bytes,o=this.bytesPos;n<t;)void 0===(e=i[o++])&&E("Bad encoding in flate stream"),r|=e<<n,n+=8;return e=r&(1<<t)-1,this.codeBuf=r>>t,this.codeSize=n-=t,this.bytesPos=o,e},t.prototype.getCode=function(t){for(var e=t[0],n=t[1],r=this.codeSize,i=this.codeBuf,o=this.bytes,a=this.bytesPos;r<n;){var s;void 0===(s=o[a++])&&E("Bad encoding in flate stream"),i|=s<<r,r+=8}var l=e[i&(1<<n)-1],h=l>>16,u=65535&l;return(0==r||r<h||0==h)&&E("Bad encoding in flate stream"),this.codeBuf=i>>h,this.codeSize=r-h,this.bytesPos=a,u},t.prototype.generateHuffmanTable=function(t){for(var e=t.length,n=0,r=0;r<e;++r)t[r]>n&&(n=t[r]);for(var i=1<<n,o=new Uint32Array(i),a=1,s=0,l=2;a<=n;++a,s<<=1,l<<=1)for(var h=0;h<e;++h)if(t[h]==a){var u=0,c=s;for(r=0;r<a;++r)u=u<<1|1&c,c>>=1;for(r=u;r<i;r+=l)o[r]=a<<16|h;++s}return[o,n]},t.prototype.readBlock=function(){function t(t,e,n,r,i){for(var o=t.getBits(n)+r;0<o--;)e[l++]=i}var e=this.getBits(3);if(1&e&&(this.eof=!0),0!=(e>>=1)){var n,r;if(1==e)n=B,r=j;else if(2==e){for(var i=this.getBits(5)+257,o=this.getBits(5)+1,a=this.getBits(4)+4,s=Array(k.length),l=0;l<a;)s[k[l++]]=this.getBits(3);for(var h=this.generateHuffmanTable(s),u=0,c=(l=0,i+o),f=new Array(c);l<c;){var p=this.getCode(h);16==p?t(this,f,2,3,u):17==p?t(this,f,3,3,u=0):18==p?t(this,f,7,11,u=0):f[l++]=u=p}n=this.generateHuffmanTable(f.slice(0,i)),r=this.generateHuffmanTable(f.slice(i,c))}else E("Unknown block type in flate stream");for(var d=(_=this.buffer)?_.length:0,g=this.bufferLength;;){var m=this.getCode(n);if(m<256)d<=g+1&&(d=(_=this.ensureBuffer(g+1)).length),_[g++]=m;else{if(256==m)return void(this.bufferLength=g);var y=(m=I[m-=257])>>16;0<y&&(y=this.getBits(y));u=(65535&m)+y;m=this.getCode(r),0<(y=(m=C[m])>>16)&&(y=this.getBits(y));var v=(65535&m)+y;d<=g+u&&(d=(_=this.ensureBuffer(g+u)).length);for(var w=0;w<u;++w,++g)_[g]=_[g-v]}}}else{var b,x=this.bytes,N=this.bytesPos;void 0===(b=x[N++])&&E("Bad block header in flate stream");var L=b;void 0===(b=x[N++])&&E("Bad block header in flate stream"),L|=b<<8,void 0===(b=x[N++])&&E("Bad block header in flate stream");var A=b;void 0===(b=x[N++])&&E("Bad block header in flate stream"),(A|=b<<8)!=(65535&~L)&&E("Bad uncompressed block length in flate stream"),this.codeBuf=0,this.codeSize=0;var S=this.bufferLength,_=this.ensureBuffer(S+L),F=S+L;this.bufferLength=F;for(var P=S;P<F;++P){if(void 0===(b=x[N++])){this.eof=!0;break}_[P]=b}this.bytesPos=N}},t}function E(t){throw new Error(t)}function t(t){var e=0,n=t[e++],r=t[e++];-1!=n&&-1!=r||E("Invalid header in flate stream"),8!=(15&n)&&E("Unknown compression method in flate stream"),((n<<8)+r)%31!=0&&E("Bad FCHECK in flate stream"),32&r&&E("FDICT bit set in flate stream"),this.bytes=t,this.bytesPos=2,this.codeSize=0,this.codeBuf=0,Pt.call(this)}}();window.tmp=kt});try{module.exports=jsPDF}catch(t){}
