# Supplementary material for: Genome-wide systematic characterization of bZIP transcription factors and their expression profiles during stem in tumorous stem mustard
Source: PeerJ. 2026 Jan 14;14:e20518. doi: 10.7717/peerj.20518 (PMC12811965; doi:10.7717/peerj.20518)
Supplement: Supplemental Information 17 [file peerj-14-20518-s017.zip › bzip raw file/motif/meme.txt]

********************************************************************************
MEME - Motif discovery tool
********************************************************************************
MEME version 5.1.1 (Release date: Wed Jan 29 15:00:42 2020 -0800)

For further information on how to interpret please access http://meme-suite.org/.
To get a copy of the MEME software please access http://meme-suite.org.

********************************************************************************


********************************************************************************
REFERENCE
********************************************************************************
If you use this program in your research, please cite:

Timothy L. Bailey and Charles Elkan,
"Fitting a mixture model by expectation maximization to discover
motifs in biopolymers", Proceedings of the Second International
Conference on Intelligent Systems for Molecular Biology, pp. 28-36,
AAAI Press, Menlo Park, California, 1994.
********************************************************************************


********************************************************************************
TRAINING SET
********************************************************************************
PRIMARY SEQUENCES= bZIP_pep.fa
CONTROL SEQUENCES= --none--
ALPHABET= ACDEFGHIKLMNPQRSTVWY
Sequence name            Weight Length  Sequence name            Weight Length  
-------------            ------ ------  -------------            ------ ------  
BjuA001111               1.0000    330  BjuA001569               1.0000    184  
BjuA002075               1.0000    680  BjuA002828               1.0000    246  
BjuA003230               1.0000    439  BjuA005478               1.0000    126  
BjuA006024               1.0000    379  BjuA008307               1.0000    171  
BjuA008715               1.0000    203  BjuA009096               1.0000    160  
BjuA010437               1.0000    370  BjuA012575               1.0000    148  
BjuA012577               1.0000    148  BjuA012644               1.0000    396  
BjuA014103               1.0000    153  BjuA014273               1.0000    240  
BjuA014675               1.0000    269  BjuA014686               1.0000    438  
BjuA015073               1.0000    462  BjuA015229               1.0000    478  
BjuA016969               1.0000    205  BjuA017309               1.0000    626  
BjuA017316               1.0000    274  BjuA018344               1.0000    394  
BjuA018972               1.0000    442  BjuA021448               1.0000    367  
BjuA022725               1.0000    153  BjuA024129               1.0000    172  
BjuA024436               1.0000    170  BjuA025064               1.0000    266  
BjuA025127               1.0000    395  BjuA025359               1.0000    168  
BjuA025542               1.0000    388  BjuA025558               1.0000    429  
BjuA026586               1.0000    258  BjuA026652               1.0000    193  
BjuA026821               1.0000    134  BjuA027015               1.0000    179  
BjuA028313               1.0000    333  BjuA029457               1.0000    308  
BjuA031284               1.0000    321  BjuA031302               1.0000    381  
BjuA031472               1.0000    394  BjuA032576               1.0000    179  
BjuA032964               1.0000    168  BjuA033921               1.0000    633  
BjuA034470               1.0000    193  BjuA035384               1.0000    190  
BjuA035385               1.0000    190  BjuA035826               1.0000    292  
BjuA036326               1.0000    141  BjuA036543               1.0000    147  
BjuA036544               1.0000    149  BjuA037531               1.0000    269  
BjuA040338               1.0000    399  BjuA040728               1.0000    154  
BjuA040759               1.0000    313  BjuA041107               1.0000    166  
BjuA041305               1.0000    188  BjuA041565               1.0000    120  
BjuA041795               1.0000    191  BjuA042006               1.0000    404  
BjuA042224               1.0000    165  BjuA043003               1.0000    281  
BjuA043791               1.0000    313  BjuA044074               1.0000    199  
BjuA044741               1.0000    507  BjuA044794               1.0000    183  
BjuA045602               1.0000    177  BjuA046946               1.0000    176  
BjuA047038               1.0000    351  BjuB002172               1.0000    190  
BjuB005843               1.0000    149  BjuB006374               1.0000    168  
BjuB006877               1.0000    632  BjuB007520               1.0000    149  
BjuB007813               1.0000    518  BjuB008492               1.0000    149  
BjuB008568               1.0000    381  BjuB009536               1.0000    163  
BjuB009816               1.0000    168  BjuB010770               1.0000    120  
BjuB011393               1.0000    154  BjuB013140               1.0000    192  
BjuB015072               1.0000    185  BjuB015428               1.0000    332  
BjuB016538               1.0000    385  BjuB016810               1.0000    358  
BjuB017666               1.0000    191  BjuB019686               1.0000    389  
BjuB020302               1.0000    399  BjuB020303               1.0000    179  
BjuB020783               1.0000    204  BjuB021273               1.0000    276  
BjuB022206               1.0000    138  BjuB023599               1.0000    402  
BjuB023986               1.0000    150  BjuB025396               1.0000    436  
BjuB026462               1.0000    379  BjuB026592               1.0000    207  
BjuB027387               1.0000    167  BjuB027759               1.0000    148  
BjuB028673               1.0000    170  BjuB028919               1.0000    484  
BjuB029839               1.0000    263  BjuB032115               1.0000    149  
BjuB033496               1.0000    329  BjuB033515               1.0000    401  
BjuB035721               1.0000    192  BjuB036793               1.0000    401  
BjuB036859               1.0000    300  BjuB037083               1.0000    169  
BjuB037545               1.0000    321  BjuB037744               1.0000    181  
BjuB038364               1.0000    153  BjuB038400               1.0000    297  
BjuB038543               1.0000    244  BjuB039707               1.0000    181  
BjuB040792               1.0000    312  BjuB040834               1.0000    246  
BjuB041251               1.0000    407  BjuB041699               1.0000    452  
BjuB041950               1.0000    313  BjuB042043               1.0000    279  
BjuB042050               1.0000    637  BjuB042069               1.0000    342  
BjuB042240               1.0000    414  BjuB042879               1.0000    171  
BjuB042975               1.0000    314  BjuB043752               1.0000    307  
BjuB044565               1.0000    171  BjuB045228               1.0000    154  
BjuB045319               1.0000    430  BjuB046236               1.0000    383  
BjuB046419               1.0000    378  BjuB046696               1.0000    208  
BjuB047102               1.0000    374  BjuB047306               1.0000    142  
BjuB048226               1.0000    195  BjuB049020               1.0000    279  
BjuO000631               1.0000    200  BjuO002133               1.0000    377  
BjuO002525               1.0000    443  BjuO002570               1.0000    171  
BjuO004809               1.0000    141  BjuO004828               1.0000    160  
BjuO009504               1.0000    199  BjuO010199               1.0000    325  
BjuO010352               1.0000    363  BjuO010363               1.0000    637  
BjuO010366               1.0000    282  BjuO010482               1.0000    360  
BjuO011409               1.0000    160  
********************************************************************************

********************************************************************************
COMMAND LINE SUMMARY
********************************************************************************
This information can also be useful in the event you wish to report a
problem with the MEME software.

command: meme bZIP_pep.fa -protein -oc . -nostatus -time 18000 -mod anr -nmotifs 10 -minw 6 -maxw 50 -objfun classic -markov_order 0 

model:  mod=           anr    nmotifs=        10    evt=           inf
objective function:           em=       E-value of product of p-values
                              starts=   E-value of product of p-values
width:  minw=            6    maxw=           50
nsites: minsites=        2    maxsites=      765    wnsites=       0.8
theta:  spmap=         pam    spfuzz=        120
em:     prior=       megap    b=          214135    maxiter=        50
        distance=    1e-05
trim:   wg=             11    ws=              1    endgaps=       yes
data:   n=           42827    N=             153
sample: seed=            0    hsfrac=          0
        searchsize=  42827    norand=         no    csites=       1000
Dirichlet mixture priors file: prior30.plib
Letter frequencies in dataset:
A 0.0591 C 0.00747 D 0.0501 E 0.074 F 0.0261 G 0.0684 H 0.022 I 0.033 K 0.0543 
L 0.0798 M 0.0353 N 0.0665 P 0.0566 Q 0.0598 R 0.0661 S 0.112 T 0.0513 V 0.0521 
W 0.00663 Y 0.0195 
Background letter frequencies (from file dataset with add-one prior applied):
A 0.0591 C 0.00747 D 0.0501 E 0.074 F 0.0261 G 0.0684 H 0.022 I 0.033 K 0.0543 
L 0.0798 M 0.0353 N 0.0665 P 0.0566 Q 0.0597 R 0.0661 S 0.112 T 0.0513 V 0.0521 
W 0.00663 Y 0.0195 
Background model order: 0
********************************************************************************


********************************************************************************
MOTIF VDERRQKRMJSNRESARRSRMRKQ MEME-1	width =  24  sites = 151  llr = 6886  E-value = 5.3e-2196
********************************************************************************
--------------------------------------------------------------------------------
	Motif VDERRQKRMJSNRESARRSRMRKQ MEME-1 Description
--------------------------------------------------------------------------------
Simplified        A  :::::1::::1::::a3:1:2:::
pos.-specific     C  ::::::::::::::::::::::::
probability       D  14::::::::::::::::::::::
matrix            E  :26::::::1:::9::::::2:::
                  F  ::::::::::::::::::::::::
                  G  ::::::::::::::::::::::::
                  H  ::::::::::::::::::::::::
                  I  21::::::13::::::::::::::
                  K  1::4416:2:2:::::1::1:1a2
                  L  1:1::1::13:::::::1::2:::
                  M  ::::::::5:::::::::::4:::
                  N  :1:::::::::a::::::::::::
                  P  ::1:::::::::::::::::::::
                  Q  :::::4:::1:::1::11:::::7
                  R  1::6524a::1:a:::59:919::
                  S  ::::::::::6:::a:::9:::::
                  T  1:::::::::::::::::::::::
                  V  211::::::1:::1::::::::::
                  W  ::::::::::::::::::::::::
                  Y  ::::::::::::::::::::::::

         bits    7.2                         
                 6.5                         
                 5.8                         
                 5.1                         
Relative         4.3                *        
Entropy          3.6        *   **  *   * ** 
(65.8 bits)      2.9    ** ***  ***** *** ***
                 2.2    ** ************** ***
                 1.4  ***********************
                 0.7 ************************
                 0.0 ------------------------

Multilevel           VDERRQKRMISNRESARRSRMRKQ
consensus             E KKRR KLK     A       
sequence                                     
                                             
                                             
--------------------------------------------------------------------------------

--------------------------------------------------------------------------------
	Motif VDERRQKRMJSNRESARRSRMRKQ MEME-1 sites sorted by position p-value
--------------------------------------------------------------------------------
Sequence name             Start   P-value                      Site        
-------------             ----- ---------            ------------------------
BjuO009504                   86  1.12e-28 SDDDHQQSMV IDERKQRRMISNRESARRSRMRKQ RHLDELWSQV
BjuB048226                   82  1.12e-28 SDEDHQQSMA IDERKQRRMISNRESARRSRMRKQ RHLDELWSQV
BjuA044074                   86  1.12e-28 SDDDHQQSMV IDERKQRRMISNRESARRSRMRKQ RHLDELWSQV
BjuA026652                   85  1.12e-28 SDDDHQQSMV IDERKQRRMISNRESARRSRMRKQ RHLDELWSQV
BjuO004809                   22  8.25e-28 SDNDPRYASV TDERKRKRMISNRESARRSRMRKQ KQLGDLINEV
BjuB022206                   18  8.25e-28 SDNDPRYASV TDERKRKRMISNRESARRSRMRKQ KQLGDLINEV
BjuA036326                   22  8.25e-28 SDNDPRYAAV TDERKRKRMISNRESARRSRMRKQ KQLGDLINEV
BjuA026821                   18  8.25e-28 SDNDPRYASV TDERKRKRMISNRESARRSRMRKQ KQLGDLINEV
BjuO002570                   24  3.86e-27 SDGVNPNAVA VDERKRKRMLSNRESARRSRMRKQ KHIDDLTAQI
BjuB006374                   26  3.86e-27 GGNPSDSAVT VDERKRKRMLSNRESARRSRMRKQ KHVDDLTAQI
BjuA032576                   83  3.86e-27 QHHHHQSIII VDERKQRRMLSNRESARRSRMRKQ RHLDELWSQV
BjuA025359                   26  3.86e-27 GGNPSDSAVT VDERKRKRMLSNRESARRSRMRKQ KHVDDLTAQI
BjuB044565                   77  8.52e-27 AEEQQTDKNI INERKQRRMISNRESARRSRMRKQ RHLDELWSQV
BjuB042879                   76  8.52e-27 AEEQHTDKNI INERKQRRMISNRESARRSRMRKQ RHLDELWSQV
BjuA024129                   77  8.52e-27 AEEQQTDKNI INERKQRRMISNRESARRSRMRKQ RHLDELWSQV
BjuA008307                   76  8.52e-27 AEEQQTDKNI INERKQRRMISNRESARRSRMRKQ RHLDELWSQV
BjuB037083                   83  9.22e-26 HHNHRQSIII LDERKQRRMLSNRESARRSRMRKQ RHLDELWSQV
BjuB027387                   82  9.22e-26 HHHHHQSIII LDERKQRRMLSNRESARRSRMRKQ RHLDELWSHV
BjuA026586                  185  9.22e-26 RVASGEVVEK IVERKQKRMIKNRESAARSRARKQ AYTHELEINV
BjuA024436                   84  9.22e-26 HHNHRQSIII LDERKQRRMLSNRESARRSRMRKQ RHLDELWSQV
BjuO010366                  209  1.74e-25 APSGGDIVEK VVERRQKRMIKNRESAARSRARKQ AYTHELEIKV
BjuB047102                  292  1.74e-25 GRRSNTGVER VVERRQKRMIKNRESAARSRARKQ AYTLELEAEI
BjuB046696                   35  1.74e-25 SESDLRQRDL IDERKRKRKQSNRESARRSRMRKQ KHVDDLTAQV
BjuB040834                  135  1.74e-25 NRNKLIQPEM TDERKRKRMESNRESARRSRMRKQ NHIDNLRNQI
BjuB035721                   71  1.74e-25 SDEATEDIFV INERKQRRMVSNRESARRSRMRKQ RHVDELLSQV
BjuB013140                   71  1.74e-25 SDEATEDIFV INERKQRRMVSNRESARRSRMRKQ RHLDELLSQV
BjuA044794                   69  1.74e-25 SDEATENIFV INERKQRRMVSNRESARRSRMRKQ RHLDELLSQV
BjuA021448                  285  1.74e-25 RRSNTGVVEK VVERRQKRMIKNRESAARSRARKQ AYTLELEAEI
BjuB045319                  349  2.63e-25 VRKTGAVLEK VIERRQKRMIKNRESAARSRARKQ AYTLELEAEV
BjuA003230                  332  2.63e-25 VRKTGAVLEK VIERRQKRMIKNRESAARSRARKQ AYTLELEAEV
BjuB038400                  223  3.22e-25 RVASGEVVEK TVERKQKRMIKNRESAARSRARKQ AYTHELEIKV
BjuA035826                  208  3.22e-25 RVASGEVVEK TVERKQKRMIKNRESAARSRARKQ VTTIFLVDEQ
BjuA014675                  196  3.22e-25 RVASGEVVEK TVERKQKRMIKNRESAARSRARKQ AYTQELEIKV
BjuO002525                  324  4.77e-25 KRVVDGPVEK VVERRQRRMIKNRESAARSRARKQ AYTVELEAEL
BjuB041699                  364  4.77e-25 KRVVDGPVEK VVERRQRRMIKNRESAARSRARKQ AYTVELEAEL
BjuA025558                  303  4.77e-25 RGRKSGAVEK VVERRQRRMIKNRESAARSRARKQ AYTVELEAEV
BjuA025542                  308  4.77e-25 RGRKSGTVEK VVERRQRRMIKNRESAARSRARKQ AYTVELEAEV
BjuA018972                  354  4.77e-25 KRVVDGPVEK VVERRQRRMIKNRESAARSRARKQ AYTVELEAEL
BjuB042240                  333  6.99e-25 GRRSNTGLEK VIERRQRRMIKNRESAARSRARKQ AYTLELEAEI
BjuB025396                  331  6.99e-25 GRRSNTGLEK VIERRQRRMIKNRESAARSRARKQ AYTLELEAEI
BjuB008568                  309  6.99e-25 GRRSNTGLEK VIERRQRRMIKNRESAARSRARKQ AYTLELEAEI
BjuB007813                  335  6.99e-25 GRRSNTGLEK VIERRQRRMIKNRESAARSRARKQ AYTLELEAEI
BjuA040338                  318  6.99e-25 GRRSNTGLEK VIERRQRRMIKNRESAARSRARKQ AYTLELEAEI
BjuB028673                   26  1.22e-24 GGNPSGSVIP VDDRKRKRMLSNRESARRSRMRKQ KHVDDLTVQI
BjuA032964                   26  1.22e-24 GGNPSGSAVA VDDRKRKRMLSNRESARRSRMRKQ KHVDDLTAQI
BjuA046946                   83  1.46e-24 HHHHHQSIKA LNERKQRRMLSNRESARRSRMRKQ RHLDELWSQV
BjuA027015                   35  2.96e-24 SETDLQQRDL LDERKRKRKQSNRESARRSRMRKQ QHLDDLAAQV
BjuA034470                   85  3.51e-24 SDDDHQQSMV IDERKQRRMISKRESARRSRMRKQ RHLDELWSQV
BjuB015072                   67  5.80e-24 SDEAIEETFV ISERKQRRMVSNRESARRSRMRKQ RHLDELLSQV
BjuA041795                   72  5.80e-24 SDEATEETFV ISERKQRRMVSNRESARRSRMRKQ RHLDELLSQV
BjuA012644                  278  5.80e-24 GRRSHTGVEK VIERRQRRKIKNRESAARSRARKQ AYTLELEAEI
BjuB037744                   68  1.11e-23 NGENVCEGHV PDERRAKRMVSNRESARRSRMRKK KQIEELQQQV
BjuA042224                   50  1.11e-23 NGEHVYEGLV PDERRAKRMVSNRESARRSRMRKK KQIEELQQQV
BjuO004828                   20  1.29e-23 SSGLQNTGYE SDERKRKRKQSNRESARRSRMRKQ KHLDDLTAQV
BjuB038543                  124  1.76e-23 NRTKLIQPEM TEEKKRKRMESNRESAKRSRMRKQ SHINNLRNQV
BjuA041305                   71  1.76e-23 SDEATEDIFV INDRKQRRMVSNRESARRSRMRKQ RHLDELLSQV
BjuA014273                  124  1.76e-23 NRNKLIQPEM TEEKKRKRMESNRESAKRSRMRKQ SHINNLRNQV
BjuB042043                  206  2.78e-23 ASSGGEFVER IVERKQKRMIKNRESASRSRARKQ AYTQELEIKV
BjuA017316                  201  2.78e-23 ASSGGEFVER IVERKQKRMIKNRESASRSRARKQ AYTQELEIKV
BjuO011409                   20  3.22e-23 SSGLQNYGSE SDERKRKRKESNRESARRSRMRKQ KHLDDLTAQV
BjuB011393                   18  3.22e-23 NCSLQNFGTE SDERKRKRKESNRESARRSRMRKQ KHLEGLTAQV
BjuA002828                  135  3.73e-23 NRNKLIQPEM TDERKRKRMESNRESARRSRMRRQ SHIDNLRNQV
BjuB032115                   19  5.77e-23 TSPSGSEESL VEQRKRKRMLSNRESARRSRMKKQ KLLDDLTAQV
BjuB027759                   54  6.65e-23 YHQQHQSIMA LDERNQRRMLSNRESARRSRMRKQ RHLDELWSQV
BjuB046236                  231  1.01e-22 DTETADNGDP TDVKRARRMLSNRESARRSRRRKQ EQMNEFDTQV
BjuB010770                   40  1.99e-22 TSDESNRSAE DDEKKRRRKVSNRESARRSRMRKR RHLNELWSML
BjuA041565                   40  1.99e-22 TSDESNRSAE DDEKKRRRKVSNRESARRSRMRKR RHLNELWSML
BjuB039707                   70  2.27e-22 EPFCHREGLD PDERRARRIVSNRESARRSRMRKK KQIEELQQQV
BjuB047306                   13  2.59e-22 PSSSGSEESL MEQRKRKRMLSNRESARRSRMKKQ KLLDDLTAQV
BjuB045228                   24  2.59e-22 QTSSGSEEYL MEQRKRKRMLSNRESARRSRMKKQ KLLDDLTAQV
BjuA040728                   24  2.59e-22 QTSSGSEENL MEQRKRKRMLSNRESARRSRMKKQ KLLDDLTAQV
BjuB005843                   48  2.95e-22 QSDSNELVAP VDERKRKRTISNRESAKRSRLRKK RRFEDLTEEV
BjuB020302                  301  3.36e-22 GHSQPWLQDD REVKRQKRKQSNRESARRSRLRKQ AECDELAQRA
BjuB041950                  222  4.93e-22 SQAGVAVKDE RELKRQKRKQSNRESARRSRLRKQ AECEQLQQRV
BjuB040792                  217  4.93e-22 SQAGVPVKDE RELKRQKRKQSNRESARRSRLRKQ AECEQLQQKV
BjuA043791                  222  4.93e-22 SQTGVAVKDE RELKRQKRKQSNRESARRSRLRKQ AECEQLQQRV
BjuA040759                  219  4.93e-22 SQAGVPVKDE RELKRQKRKQSNRESARRSRLRKQ AECEQLQQRV
BjuB016538                  223  5.59e-22 DIETIDNADP ADVKRARRMLSNRESARRSRRRKQ EQMNELDSQV
BjuA010437                  217  6.34e-22 ETVTTVNADP TNVKRARRMLSNRESARRSRRRKQ EQMSGLDSQV
BjuB038364                   24  7.17e-22 QTSSGPEENL MEERKRKRMLSNRESARRSRKKKQ KLLDDLTAQV
BjuO010482                  254  9.17e-22 SQSQTWIQDE RELKRQRRKQSNRESARRSRLRKQ AECDELAQRA
BjuB020303                   79  1.17e-21 AAKGSLSNDD REIKRQKRKQSNRESARRSRLRKQ AECDELAQRA
BjuA018344                  288  1.17e-21 GHSQPWLQDD REIKRQKRKQSNRESARRSRLRKQ AECDELAQRA
BjuA047038                  245  1.88e-21 SQSQTWVQDE RELKRQRRKESNRESARRSRLRKQ AECDELAQRA
BjuB042975                  152  2.12e-21 EADGETNMNP TNVKRVKRMLSNRESARRSRRRKQ AHLSELETQV
BjuB037545                  159  2.12e-21 EADGETNMNP TNVKRVKRMLSNRESARRSRRRKQ AHLSELETQV
BjuA015073                  154  2.12e-21 GDEEETNMNP TNVKRVKRMLSNRESARRSRRRKQ AHLNELETQV
BjuA028313                  248  2.67e-21 KRIIDGPPEI LMERRQRRMIKNRESAARSRARRQ AYTVELELEL
BjuA036544                   48  3.00e-21 PSGSNELEAP VDERKRKRTMSNRESAKRSRLRKK RRFEDLTEEV
BjuA036543                   48  3.00e-21 PSGSNELEAP VDERKRKRTMSNRESAKRSRLRKK RRFEDLTEEV
BjuA001569                   73  4.22e-21 EPFCHREGLD PDERRARRVVSNRESARRSRMRKK KQIEELQQQV
BjuB017666                   72  4.72e-21 APDVVPTDNY TDERRKKRKLSNRESAKRSRVKKQ KHLEEMNIQL
BjuB002172                   71  4.72e-21 TGSNVDPTDC TDERRKKRKLSNRESAKRSRVKKQ KHLEEMSIQL
BjuA035385                   71  4.72e-21 GPDVVATDSY TDERRKKRKLSNRESAKRSRVKKQ KHLEEMNIQL
BjuA035384                   71  4.72e-21 GPDVVATDSY TDERRKKRKLSNRESAKRSRVKKQ KHLEEMNIQL
BjuA016969                   99  4.72e-21 AVHSLGYRTI ENVKRQRRKQSNRESARRSRLRKQ AECDELAQRA
BjuA043003                  208  8.21e-21 APSGGDIVER VVERMQKKMIKNRESAARSRARKQ VYTHELEIKV
BjuA014103                   24  1.02e-20 QTSSGPEENL MEQRKRKRMLSNRESARRSRKKKQ KLLDDLTAQV
BjuB019686                  195  1.14e-20 ENETTGSLKP EDVKKSRRMLSNRESARRSRRRKQ EQTCDLETQV
BjuA031472                  197  1.14e-20 ENETTGSLKP EDVKKSRRMLSNRESARRSRRRKQ EQTCDLETQV
BjuA009096                   58  1.57e-20 GTHPQASVVM DQEKRLRRMVSNRESARRSRMRKR KQIQEMKMHV
BjuO002133                  260  1.74e-20 VPPETWLQNE RELKRERRKQSNRESARRSRLRKQ AETEELARKV
BjuB016810                  246  1.74e-20 VPPETWLQDE RELKRERRKQSNRESARRSRLRKQ AETEELARKV
BjuA006024                  262  1.74e-20 VPPETWLQNE RELKRERRKQSNRESARRSRLRKQ AETEELARKV
BjuB021273                  189  2.15e-20 GRVMVEAMDK AAAQRQKRMIKNRESAARSRERKQ AYQVELETMA
BjuA037531                  181  2.15e-20 GRVMVEAMDK AAAQRQKRMIKNRESAARSRERKQ AYQVELETLA
BjuB029839                   39  3.25e-20 ESDLLQQRDL MNERRRKRLESNRESARRSRMKKR EHLDDLKAQL
BjuB036859                  215  3.60e-20 ARVMMEPLDK AAAQRQRRMIKNRESAARSRERKQ AYQVELETLA
BjuA025064                  182  3.60e-20 ARVMMEPLDK AAAQRQRRMIKNRESAARSRERKQ AYQVELETLA
BjuB007520                   48  3.99e-20 PSGSSELLEP VDERKRRRTMSNRESAKRSRLKKK RRVENLSEEV
BjuA029457                   34  4.42e-20 PNSDRVQRDL INERKRKRLESNRDSARRSRMRKR EHLVGLTTQL
BjuB036793                  334  5.97e-20 RNNGIAAENI LMEKTHRRKIKNRESAARSRARKQ LQTMELEAEA
BjuB020783                   86  7.29e-20 QSGLNVFLPD KDERRKKRKRSNRESARRSRIKKQ KHLEAVRSQL
BjuA008715                   85  8.89e-20 LTGLNVFFPK KDERQKKRKKSNRESARRSRMKKQ KYLDDLRSQL
BjuB049020                  191  1.75e-19 KRGQESNGEG SGNRRNKRMIKNRESAARSRARKQ ECASLSSPNL
BjuO010352                  141  3.10e-19 APDKLAELWV VDPKRAKRIIANRQSAARSKERKA RYIMELERKV
BjuA025127                  328  3.73e-19 RNNGIAAEKK LVEKTYRRKIKNRESAARSRARKM LQTMELEAEA
BjuA002075                  151  4.09e-19 DEKSASPVEE DDEKKKARLIRNRESAQLSRLRKK QYVEELQGKV
BjuB043752                  197  4.49e-19 KKRGQESNEG SGNRHHKRMIKNRESAARSRARKQ ECATPLLNFH
BjuB033515                  202  5.92e-19 SAAKLSELAL IDPKRAKRIWANRQSAARSKERKM RYIAELERKV
BjuB033496                  130  5.92e-19 PPEKLSELWS IDPKRAKRILANRQSAARSKERKA RYIQELERRV
BjuA031302                  182  5.92e-19 SAAKLSELAL IDPKRAKRIWANRQSAARSKERKM RYIAELERKV
BjuA031284                  130  5.92e-19 PPEKLSELWS IDPKRAKRILANRQSAARSKERKA RYIQELERRV
BjuB006877                  169  6.48e-19 SDATPAVEED DDEKKKVRLIRNRESAQLSRLRKK QYVEELQGKV
BjuA033921                  185  6.48e-19 DEKSASPVEE DDEKKKVRLIRNRESAQLSRLRKK QYVEELQGKV
BjuO010199                  130  7.10e-19 PPEKLSELWN VDPKRAKRILANRQSAARSKERKA RYIQELERKV
BjuB015428                  139  7.10e-19 PPEKLSELWN VDPKRAKRILANRQSAARSKERKA RYIQELERKV
BjuB046419                  184  1.11e-18 SAAKLAELAL IDPKRAKRIWANRQSAARSKERKT RYIFELERKV
BjuB026462                  194  1.11e-18 SAAKLAELAL IDPKRAKRIWANRQSAARSKERKT RYIFELERKV
BjuB042069                  129  1.73e-18 APDKLAELWV VDPKRAKRIMANRQSAARSKERKA RYIMELERKV
BjuO010363                  163  3.47e-18 SGEESDVTGQ DDEKKKARLVRNRESAQLSRQRKK HYVEELEEKV
BjuA001111                  188  5.31e-18 ASDRLAELAL LDPKRAKRILANRQSAARSKERKI KYTGELERKV
BjuA022725                   14  7.43e-18 ASDRLAELAL LDPKRAKRILANRQSAARSKERKD RYTGELERKV
BjuB041251                  295  1.22e-17 HSQKDGLQDE RELKRQRRKESNREAAQRSSLRKQ AEFDKLAQYT
BjuA045602                   66  4.07e-17 HLNPTIYHNE GLERRARRMVSNRESARRSDMRTK KQIEELQQQV
BjuB042050                  169  4.41e-17 TGEEEEGEEE DEKKKRARLMRNRESAQLSRQRKK HYVEELEEKV
BjuA017309                  185  4.41e-17 VVTGEEEEEE DEKKKRARLMRNRESAQLSRQRKK HYVEELEEKV
BjuB009816                   88  5.16e-17 QTKRGRTPAE KETKRLKRLLRNRVSAQQARERKK AYLGELENRV
BjuB009536                   83  5.16e-17 QRKRGRTPAE KETKRLKRLLRNRVSAQQARERKK AYLGELENRV
BjuA044741                  427  5.16e-17 QRKRGRTPAE KETKRLKRLLRNRVSAQQARERKK AYLGELENRV
BjuA041107                   83  5.16e-17 QRKRGRTPAE KETKRLKRLLRNRVSAQQARERKK AYLGELETRV
BjuA042006                  299  5.57e-17 GHSQPWLQDE RELKRQRRKQTNREAAQRSRLRKE AEFDQLAQYT
BjuB008492                   77  2.20e-16 KRRRGRNPED KEYRSLKRLLRNRVSAQQARERKK VYVSDLESRA
BjuA012577                   77  2.20e-16 KRRRGRNPED KEYRSLKRLLRNRVSAQQARERKK VYVSDLESRA
BjuA012575                   77  2.20e-16 KRRRGRNPED KEYRSLKRLLRNRVSAQQARERKK VYVSDLESRA
BjuA005478                   54  2.20e-16 KRPRGRNPVD KEYRSLKRLLRNRVSAQQARERKK VYVSDLESRA
BjuB023599                   65  4.60e-16 PLVDDDDEKK KKKKKKVRQIRNRESAQLSRLRKK QYVEELQGKV
BjuB028919                   85  5.32e-16 QESEEEDDEE EEEKRRARLVRNRESALLSRQRRK HYVEELEDKV
BjuB026592                  137  7.10e-16 DGGGHSQPWL QSSERQRRKQSNRESARRSRLSKQ AECNELGQRA
BjuB023986                   78  1.79e-15 KRGRGRTPLD KENRSHKRLLRNRVSAQEARERKK VYVSEMESRA
BjuA014686                   71  2.53e-15 MTKRKKEIEE DDEKRDARLVRNRESALVSRQRRK HYVEELEDKV
--------------------------------------------------------------------------------

--------------------------------------------------------------------------------
	Motif VDERRQKRMJSNRESARRSRMRKQ MEME-1 block diagrams
--------------------------------------------------------------------------------
SEQUENCE NAME            POSITION P-VALUE  MOTIF DIAGRAM
-------------            ----------------  -------------
BjuO009504                        1.1e-28  85_[1]_90
BjuB048226                        1.1e-28  81_[1]_90
BjuA044074                        1.1e-28  85_[1]_90
BjuA026652                        1.1e-28  84_[1]_85
BjuO004809                        8.2e-28  21_[1]_96
BjuB022206                        8.2e-28  17_[1]_97
BjuA036326                        8.2e-28  21_[1]_96
BjuA026821                        8.2e-28  17_[1]_93
BjuO002570                        3.9e-27  23_[1]_124
BjuB006374                        3.9e-27  25_[1]_119
BjuA032576                        3.9e-27  82_[1]_73
BjuA025359                        3.9e-27  25_[1]_119
BjuB044565                        8.5e-27  76_[1]_71
BjuB042879                        8.5e-27  75_[1]_72
BjuA024129                        8.5e-27  76_[1]_72
BjuA008307                        8.5e-27  75_[1]_72
BjuB037083                        9.2e-26  82_[1]_63
BjuB027387                        9.2e-26  81_[1]_62
BjuA026586                        9.2e-26  184_[1]_50
BjuA024436                        9.2e-26  83_[1]_63
BjuO010366                        1.7e-25  208_[1]_50
BjuB047102                        1.7e-25  291_[1]_59
BjuB046696                        1.7e-25  34_[1]_150
BjuB040834                        1.7e-25  134_[1]_88
BjuB035721                        1.7e-25  70_[1]_98
BjuB013140                        1.7e-25  70_[1]_98
BjuA044794                        1.7e-25  68_[1]_91
BjuA021448                        1.7e-25  284_[1]_59
BjuB045319                        2.6e-25  348_[1]_58
BjuA003230                        2.6e-25  331_[1]_84
BjuB038400                        3.2e-25  222_[1]_51
BjuA035826                        3.2e-25  207_[1]_61
BjuA014675                        3.2e-25  195_[1]_50
BjuO002525                        4.8e-25  323_[1]_96
BjuB041699                        4.8e-25  363_[1]_65
BjuA025558                        4.8e-25  302_[1]_103
BjuA025542                        4.8e-25  307_[1]_57
BjuA018972                        4.8e-25  353_[1]_65
BjuB042240                          7e-25  332_[1]_58
BjuB025396                          7e-25  330_[1]_82
BjuB008568                          7e-25  308_[1]_49
BjuB007813                          7e-25  334_[1]_160
BjuA040338                          7e-25  317_[1]_58
BjuB028673                        1.2e-24  25_[1]_121
BjuA032964                        1.2e-24  25_[1]_119
BjuA046946                        1.5e-24  82_[1]_70
BjuA027015                          3e-24  34_[1]_121
BjuA034470                        3.5e-24  84_[1]_85
BjuB015072                        5.8e-24  66_[1]_95
BjuA041795                        5.8e-24  71_[1]_96
BjuA012644                        5.8e-24  277_[1]_95
BjuB037744                        1.1e-23  67_[1]_90
BjuA042224                        1.1e-23  49_[1]_92
BjuO004828                        1.3e-23  19_[1]_117
BjuB038543                        1.8e-23  123_[1]_97
BjuA041305                        1.8e-23  70_[1]_94
BjuA014273                        1.8e-23  123_[1]_93
BjuB042043                        2.8e-23  205_[1]_50
BjuA017316                        2.8e-23  200_[1]_50
BjuO011409                        3.2e-23  19_[1]_117
BjuB011393                        3.2e-23  17_[1]_113
BjuA002828                        3.7e-23  134_[1]_88
BjuB032115                        5.8e-23  18_[1]_107
BjuB027759                        6.6e-23  53_[1]_71
BjuB046236                          1e-22  230_[1]_129
BjuB010770                          2e-22  39_[1]_57
BjuA041565                          2e-22  39_[1]_57
BjuB039707                        2.3e-22  69_[1]_88
BjuB047306                        2.6e-22  12_[1]_106
BjuB045228                        2.6e-22  23_[1]_107
BjuA040728                        2.6e-22  23_[1]_107
BjuB005843                          3e-22  47_[1]_78
BjuB020302                        3.4e-22  300_[1]_75
BjuB041950                        4.9e-22  221_[1]_68
BjuB040792                        4.9e-22  216_[1]_72
BjuA043791                        4.9e-22  221_[1]_68
BjuA040759                        4.9e-22  218_[1]_71
BjuB016538                        5.6e-22  222_[1]_139
BjuA010437                        6.3e-22  216_[1]_130
BjuB038364                        7.2e-22  23_[1]_106
BjuO010482                        9.2e-22  253_[1]_83
BjuB020303                        1.2e-21  78_[1]_77
BjuA018344                        1.2e-21  287_[1]_83
BjuA047038                        1.9e-21  244_[1]_83
BjuB042975                        2.1e-21  151_[1]_139
BjuB037545                        2.1e-21  158_[1]_139
BjuA015073                        2.1e-21  153_[1]_285
BjuA028313                        2.7e-21  247_[1]_62
BjuA036544                          3e-21  47_[1]_78
BjuA036543                          3e-21  47_[1]_76
BjuA001569                        4.2e-21  72_[1]_88
BjuB017666                        4.7e-21  71_[1]_96
BjuB002172                        4.7e-21  70_[1]_96
BjuA035385                        4.7e-21  70_[1]_96
BjuA035384                        4.7e-21  70_[1]_96
BjuA016969                        4.7e-21  98_[1]_83
BjuA043003                        8.2e-21  207_[1]_50
BjuA014103                          1e-20  23_[1]_106
BjuB019686                        1.1e-20  194_[1]_171
BjuA031472                        1.1e-20  196_[1]_174
BjuA009096                        1.6e-20  57_[1]_79
BjuO002133                        1.7e-20  259_[1]_94
BjuB016810                        1.7e-20  245_[1]_89
BjuA006024                        1.7e-20  261_[1]_94
BjuB021273                        2.1e-20  188_[1]_64
BjuA037531                        2.1e-20  180_[1]_65
BjuB029839                        3.3e-20  38_[1]_201
BjuB036859                        3.6e-20  214_[1]_62
BjuA025064                        3.6e-20  181_[1]_61
BjuB007520                          4e-20  47_[1]_78
BjuA029457                        4.4e-20  33_[1]_251
BjuB036793                          6e-20  333_[1]_44
BjuB020783                        7.3e-20  85_[1]_95
BjuA008715                        8.9e-20  84_[1]_95
BjuB049020                        1.8e-19  190_[1]_65
BjuO010352                        3.1e-19  140_[1]_199
BjuA025127                        3.7e-19  327_[1]_44
BjuA002075                        4.1e-19  150_[1]_506
BjuB043752                        4.5e-19  196_[1]_87
BjuB033515                        5.9e-19  201_[1]_176
BjuB033496                        5.9e-19  129_[1]_176
BjuA031302                        5.9e-19  181_[1]_176
BjuA031284                        5.9e-19  129_[1]_168
BjuB006877                        6.5e-19  168_[1]_440
BjuA033921                        6.5e-19  184_[1]_425
BjuO010199                        7.1e-19  129_[1]_172
BjuB015428                        7.1e-19  138_[1]_170
BjuB046419                        1.1e-18  183_[1]_171
BjuB026462                        1.1e-18  193_[1]_162
BjuB042069                        1.7e-18  128_[1]_190
BjuO010363                        3.5e-18  162_[1]_451
BjuA001111                        5.3e-18  187_[1]_119
BjuA022725                        7.4e-18  13_[1]_116
BjuB041251                        1.2e-17  294_[1]_89
BjuA045602                        4.1e-17  65_[1]_88
BjuB042050                        4.4e-17  168_[1]_445
BjuA017309                        4.4e-17  184_[1]_418
BjuB009816                        5.2e-17  87_[1]_57
BjuB009536                        5.2e-17  82_[1]_57
BjuA044741                        5.2e-17  426_[1]_57
BjuA041107                        5.2e-17  82_[1]_60
BjuA042006                        5.6e-17  298_[1]_82
BjuB008492                        2.2e-16  76_[1]_49
BjuA012577                        2.2e-16  76_[1]_48
BjuA012575                        2.2e-16  76_[1]_48
BjuA005478                        2.2e-16  53_[1]_49
BjuB023599                        4.6e-16  64_[1]_314
BjuB028919                        5.3e-16  84_[1]_376
BjuB026592                        7.1e-16  136_[1]_47
BjuB023986                        1.8e-15  77_[1]_49
BjuA014686                        2.5e-15  70_[1]_344
--------------------------------------------------------------------------------

--------------------------------------------------------------------------------
	Motif VDERRQKRMJSNRESARRSRMRKQ MEME-1 in BLOCKS format
--------------------------------------------------------------------------------
BL   MOTIF VDERRQKRMJSNRESARRSRMRKQ width=24 seqs=151
BjuO009504               (   86) IDERKQRRMISNRESARRSRMRKQ  1 
BjuB048226               (   82) IDERKQRRMISNRESARRSRMRKQ  1 
BjuA044074               (   86) IDERKQRRMISNRESARRSRMRKQ  1 
BjuA026652               (   85) IDERKQRRMISNRESARRSRMRKQ  1 
BjuO004809               (   22) TDERKRKRMISNRESARRSRMRKQ  1 
BjuB022206               (   18) TDERKRKRMISNRESARRSRMRKQ  1 
BjuA036326               (   22) TDERKRKRMISNRESARRSRMRKQ  1 
BjuA026821               (   18) TDERKRKRMISNRESARRSRMRKQ  1 
BjuO002570               (   24) VDERKRKRMLSNRESARRSRMRKQ  1 
BjuB006374               (   26) VDERKRKRMLSNRESARRSRMRKQ  1 
BjuA032576               (   83) VDERKQRRMLSNRESARRSRMRKQ  1 
BjuA025359               (   26) VDERKRKRMLSNRESARRSRMRKQ  1 
BjuB044565               (   77) INERKQRRMISNRESARRSRMRKQ  1 
BjuB042879               (   76) INERKQRRMISNRESARRSRMRKQ  1 
BjuA024129               (   77) INERKQRRMISNRESARRSRMRKQ  1 
BjuA008307               (   76) INERKQRRMISNRESARRSRMRKQ  1 
BjuB037083               (   83) LDERKQRRMLSNRESARRSRMRKQ  1 
BjuB027387               (   82) LDERKQRRMLSNRESARRSRMRKQ  1 
BjuA026586               (  185) IVERKQKRMIKNRESAARSRARKQ  1 
BjuA024436               (   84) LDERKQRRMLSNRESARRSRMRKQ  1 
BjuO010366               (  209) VVERRQKRMIKNRESAARSRARKQ  1 
BjuB047102               (  292) VVERRQKRMIKNRESAARSRARKQ  1 
BjuB046696               (   35) IDERKRKRKQSNRESARRSRMRKQ  1 
BjuB040834               (  135) TDERKRKRMESNRESARRSRMRKQ  1 
BjuB035721               (   71) INERKQRRMVSNRESARRSRMRKQ  1 
BjuB013140               (   71) INERKQRRMVSNRESARRSRMRKQ  1 
BjuA044794               (   69) INERKQRRMVSNRESARRSRMRKQ  1 
BjuA021448               (  285) VVERRQKRMIKNRESAARSRARKQ  1 
BjuB045319               (  349) VIERRQKRMIKNRESAARSRARKQ  1 
BjuA003230               (  332) VIERRQKRMIKNRESAARSRARKQ  1 
BjuB038400               (  223) TVERKQKRMIKNRESAARSRARKQ  1 
BjuA035826               (  208) TVERKQKRMIKNRESAARSRARKQ  1 
BjuA014675               (  196) TVERKQKRMIKNRESAARSRARKQ  1 
BjuO002525               (  324) VVERRQRRMIKNRESAARSRARKQ  1 
BjuB041699               (  364) VVERRQRRMIKNRESAARSRARKQ  1 
BjuA025558               (  303) VVERRQRRMIKNRESAARSRARKQ  1 
BjuA025542               (  308) VVERRQRRMIKNRESAARSRARKQ  1 
BjuA018972               (  354) VVERRQRRMIKNRESAARSRARKQ  1 
BjuB042240               (  333) VIERRQRRMIKNRESAARSRARKQ  1 
BjuB025396               (  331) VIERRQRRMIKNRESAARSRARKQ  1 
BjuB008568               (  309) VIERRQRRMIKNRESAARSRARKQ  1 
BjuB007813               (  335) VIERRQRRMIKNRESAARSRARKQ  1 
BjuA040338               (  318) VIERRQRRMIKNRESAARSRARKQ  1 
BjuB028673               (   26) VDDRKRKRMLSNRESARRSRMRKQ  1 
BjuA032964               (   26) VDDRKRKRMLSNRESARRSRMRKQ  1 
BjuA046946               (   83) LNERKQRRMLSNRESARRSRMRKQ  1 
BjuA027015               (   35) LDERKRKRKQSNRESARRSRMRKQ  1 
BjuA034470               (   85) IDERKQRRMISKRESARRSRMRKQ  1 
BjuB015072               (   67) ISERKQRRMVSNRESARRSRMRKQ  1 
BjuA041795               (   72) ISERKQRRMVSNRESARRSRMRKQ  1 
BjuA012644               (  278) VIERRQRRKIKNRESAARSRARKQ  1 
BjuB037744               (   68) PDERRAKRMVSNRESARRSRMRKK  1 
BjuA042224               (   50) PDERRAKRMVSNRESARRSRMRKK  1 
BjuO004828               (   20) SDERKRKRKQSNRESARRSRMRKQ  1 
BjuB038543               (  124) TEEKKRKRMESNRESAKRSRMRKQ  1 
BjuA041305               (   71) INDRKQRRMVSNRESARRSRMRKQ  1 
BjuA014273               (  124) TEEKKRKRMESNRESAKRSRMRKQ  1 
BjuB042043               (  206) IVERKQKRMIKNRESASRSRARKQ  1 
BjuA017316               (  201) IVERKQKRMIKNRESASRSRARKQ  1 
BjuO011409               (   20) SDERKRKRKESNRESARRSRMRKQ  1 
BjuB011393               (   18) SDERKRKRKESNRESARRSRMRKQ  1 
BjuA002828               (  135) TDERKRKRMESNRESARRSRMRRQ  1 
BjuB032115               (   19) VEQRKRKRMLSNRESARRSRMKKQ  1 
BjuB027759               (   54) LDERNQRRMLSNRESARRSRMRKQ  1 
BjuB046236               (  231) TDVKRARRMLSNRESARRSRRRKQ  1 
BjuB010770               (   40) DDEKKRRRKVSNRESARRSRMRKR  1 
BjuA041565               (   40) DDEKKRRRKVSNRESARRSRMRKR  1 
BjuB039707               (   70) PDERRARRIVSNRESARRSRMRKK  1 
BjuB047306               (   13) MEQRKRKRMLSNRESARRSRMKKQ  1 
BjuB045228               (   24) MEQRKRKRMLSNRESARRSRMKKQ  1 
BjuA040728               (   24) MEQRKRKRMLSNRESARRSRMKKQ  1 
BjuB005843               (   48) VDERKRKRTISNRESAKRSRLRKK  1 
BjuB020302               (  301) REVKRQKRKQSNRESARRSRLRKQ  1 
BjuB041950               (  222) RELKRQKRKQSNRESARRSRLRKQ  1 
BjuB040792               (  217) RELKRQKRKQSNRESARRSRLRKQ  1 
BjuA043791               (  222) RELKRQKRKQSNRESARRSRLRKQ  1 
BjuA040759               (  219) RELKRQKRKQSNRESARRSRLRKQ  1 
BjuB016538               (  223) ADVKRARRMLSNRESARRSRRRKQ  1 
BjuA010437               (  217) TNVKRARRMLSNRESARRSRRRKQ  1 
BjuB038364               (   24) MEERKRKRMLSNRESARRSRKKKQ  1 
BjuO010482               (  254) RELKRQRRKQSNRESARRSRLRKQ  1 
BjuB020303               (   79) REIKRQKRKQSNRESARRSRLRKQ  1 
BjuA018344               (  288) REIKRQKRKQSNRESARRSRLRKQ  1 
BjuA047038               (  245) RELKRQRRKESNRESARRSRLRKQ  1 
BjuB042975               (  152) TNVKRVKRMLSNRESARRSRRRKQ  1 
BjuB037545               (  159) TNVKRVKRMLSNRESARRSRRRKQ  1 
BjuA015073               (  154) TNVKRVKRMLSNRESARRSRRRKQ  1 
BjuA028313               (  248) LMERRQRRMIKNRESAARSRARRQ  1 
BjuA036544               (   48) VDERKRKRTMSNRESAKRSRLRKK  1 
BjuA036543               (   48) VDERKRKRTMSNRESAKRSRLRKK  1 
BjuA001569               (   73) PDERRARRVVSNRESARRSRMRKK  1 
BjuB017666               (   72) TDERRKKRKLSNRESAKRSRVKKQ  1 
BjuB002172               (   71) TDERRKKRKLSNRESAKRSRVKKQ  1 
BjuA035385               (   71) TDERRKKRKLSNRESAKRSRVKKQ  1 
BjuA035384               (   71) TDERRKKRKLSNRESAKRSRVKKQ  1 
BjuA016969               (   99) ENVKRQRRKQSNRESARRSRLRKQ  1 
BjuA043003               (  208) VVERMQKKMIKNRESAARSRARKQ  1 
BjuA014103               (   24) MEQRKRKRMLSNRESARRSRKKKQ  1 
BjuB019686               (  195) EDVKKSRRMLSNRESARRSRRRKQ  1 
BjuA031472               (  197) EDVKKSRRMLSNRESARRSRRRKQ  1 
BjuA009096               (   58) DQEKRLRRMVSNRESARRSRMRKR  1 
BjuO002133               (  260) RELKRERRKQSNRESARRSRLRKQ  1 
BjuB016810               (  246) RELKRERRKQSNRESARRSRLRKQ  1 
BjuA006024               (  262) RELKRERRKQSNRESARRSRLRKQ  1 
BjuB021273               (  189) AAAQRQKRMIKNRESAARSRERKQ  1 
BjuA037531               (  181) AAAQRQKRMIKNRESAARSRERKQ  1 
BjuB029839               (   39) MNERRRKRLESNRESARRSRMKKR  1 
BjuB036859               (  215) AAAQRQRRMIKNRESAARSRERKQ  1 
BjuA025064               (  182) AAAQRQRRMIKNRESAARSRERKQ  1 
BjuB007520               (   48) VDERKRRRTMSNRESAKRSRLKKK  1 
BjuA029457               (   34) INERKRKRLESNRDSARRSRMRKR  1 
BjuB036793               (  334) LMEKTHRRKIKNRESAARSRARKQ  1 
BjuB020783               (   86) KDERRKKRKRSNRESARRSRIKKQ  1 
BjuA008715               (   85) KDERQKKRKKSNRESARRSRMKKQ  1 
BjuB049020               (  191) SGNRRNKRMIKNRESAARSRARKQ  1 
BjuO010352               (  141) VDPKRAKRIIANRQSAARSKERKA  1 
BjuA025127               (  328) LVEKTYRRKIKNRESAARSRARKM  1 
BjuA002075               (  151) DDEKKKARLIRNRESAQLSRLRKK  1 
BjuB043752               (  197) SGNRHHKRMIKNRESAARSRARKQ  1 
BjuB033515               (  202) IDPKRAKRIWANRQSAARSKERKM  1 
BjuB033496               (  130) IDPKRAKRILANRQSAARSKERKA  1 
BjuA031302               (  182) IDPKRAKRIWANRQSAARSKERKM  1 
BjuA031284               (  130) IDPKRAKRILANRQSAARSKERKA  1 
BjuB006877               (  169) DDEKKKVRLIRNRESAQLSRLRKK  1 
BjuA033921               (  185) DDEKKKVRLIRNRESAQLSRLRKK  1 
BjuO010199               (  130) VDPKRAKRILANRQSAARSKERKA  1 
BjuB015428               (  139) VDPKRAKRILANRQSAARSKERKA  1 
BjuB046419               (  184) IDPKRAKRIWANRQSAARSKERKT  1 
BjuB026462               (  194) IDPKRAKRIWANRQSAARSKERKT  1 
BjuB042069               (  129) VDPKRAKRIMANRQSAARSKERKA  1 
BjuO010363               (  163) DDEKKKARLVRNRESAQLSRQRKK  1 
BjuA001111               (  188) LDPKRAKRILANRQSAARSKERKI  1 
BjuA022725               (   14) LDPKRAKRILANRQSAARSKERKD  1 
BjuB041251               (  295) RELKRQRRKESNREAAQRSSLRKQ  1 
BjuA045602               (   66) GLERRARRMVSNRESARRSDMRTK  1 
BjuB042050               (  169) DEKKKRARLMRNRESAQLSRQRKK  1 
BjuA017309               (  185) DEKKKRARLMRNRESAQLSRQRKK  1 
BjuB009816               (   88) KETKRLKRLLRNRVSAQQARERKK  1 
BjuB009536               (   83) KETKRLKRLLRNRVSAQQARERKK  1 
BjuA044741               (  427) KETKRLKRLLRNRVSAQQARERKK  1 
BjuA041107               (   83) KETKRLKRLLRNRVSAQQARERKK  1 
BjuA042006               (  299) RELKRQRRKQTNREAAQRSRLRKE  1 
BjuB008492               (   77) KEYRSLKRLLRNRVSAQQARERKK  1 
BjuA012577               (   77) KEYRSLKRLLRNRVSAQQARERKK  1 
BjuA012575               (   77) KEYRSLKRLLRNRVSAQQARERKK  1 
BjuA005478               (   54) KEYRSLKRLLRNRVSAQQARERKK  1 
BjuB023599               (   65) KKKKKKVRQIRNRESAQLSRLRKK  1 
BjuB028919               (   85) EEEKRRARLVRNRESALLSRQRRK  1 
BjuB026592               (  137) QSSERQRRKQSNRESARRSRLSKQ  1 
BjuB023986               (   78) KENRSHKRLLRNRVSAQEARERKK  1 
BjuA014686               (   71) DDEKRDARLVRNRESALVSRQRRK  1 
//

--------------------------------------------------------------------------------

--------------------------------------------------------------------------------
	Motif VDERRQKRMJSNRESARRSRMRKQ MEME-1 position-specific scoring matrix
--------------------------------------------------------------------------------
log-odds matrix: alength= 20 w= 24 n= 39308 bayes= 9.45829 E= 5.3e-2196 
   -72   -420     39   -130   -481   -308   -385    232     57    -15     14   -452   -110   -259     47   -165    133    197   -464   -425 
  -104   -483    301    159   -543   -227   -420     65   -235   -330   -139     64   -577   -264   -469   -233   -434     98   -518   -473 
  -100   -445   -119    293   -506   -518   -377   -126   -115    -16   -513   -160     44    -76   -424   -339    -85     31   -476     42 
  -634   -623   -752   -332   -786   -734   -517   -664    274   -687   -697   -651   -778   -111    317   -723   -616   -682   -624   -629 
  -634   -623   -751   -631   -786   -734   -163   -664    300   -687   -238   -320   -778   -286    288   -175   -190   -682   -624   -628 
   114   -448   -244   -161   -511   -519    -10   -483     47    -44   -517   -282   -545    272    176   -272   -396   -133   -478   -143 
   -57   -619   -753   -633   -786   -732   -519   -665    334   -688   -698   -653   -778   -510    253   -721   -616   -139   -625   -630 
  -873   -697   -924   -988   -902   -882   -749   -892   -296   -924   -986   -925   -898   -847    391   -978   -894   -970   -735   -847 
  -638   -514   -912   -865   -454   -846   -727    140    194     70    391   -862   -852   -314   -758   -834    -95   -259   -562   -590 
  -430   -326   -700    -19   -387   -626   -532    332   -289    184     19   -649   -659     87   -318   -600   -437    113    197   -416 
    43   -532   -770   -677   -787   -676   -565   -692    197   -722   -728   -682   -771   -558     86    236   -281   -675   -656   -666 
 -1021   -835   -932  -1086   -985   -928   -926  -1096   -303  -1077  -1198    390   -994  -1076  -1049  -1075  -1014  -1112   -871   -946 
 -1064   -845  -1013  -1153   -997   -953   -962  -1113  -1083  -1085  -1216  -1116  -1004  -1117    392  -1150  -1058  -1130   -875   -967 
  -543   -860   -232    351   -871   -715   -637   -714   -527   -761   -762   -675   -700     41   -705   -711   -631     17   -825   -750 
  -199   -514   -924   -982   -853   -681   -871   -855   -956   -914   -910   -895   -826   -923   -936    313   -664   -746   -802   -862 
   408   -769  -1004  -1130   -980   -901   -954  -1065  -1074  -1062  -1151  -1081   -979  -1090  -1055   -995   -950  -1027   -868   -956 
   221   -622   -752   -631   -786   -733   -518   -664     39   -255   -697   -652   -778     99    293   -303   -616   -681   -624   -629 
  -540   -408   -654   -345   -635   -634   -412   -551   -287    -75   -626   -582   -627    -31    372   -645   -556   -302   -445   -545 
     5   -478   -905   -953   -827   -647   -852   -821   -931   -886   -874   -864   -797   -893   -911    306   -626   -709   -785   -841 
  -466   -302   -316   -599   -548   -557   -332   -474     28   -528   -568   -518   -532   -425    377   -405   -499   -578   -345   -477 
   162   -384   -622    113   -449   -640   -513   -181   -180     98    330   -623   -673    -84    -31   -613   -472    -83   -468   -461 
  -569   -443   -683   -641   -672   -662   -443   -586     72   -629   -658   -610   -659   -495    375   -400   -583   -656   -479   -575 
  -420   -325   -559   -549   -560   -559   -446   -415    411   -549   -534   -498   -561   -522    -97   -592   -316   -523   -400   -485 
   -57   -609   -287   -327   -758   -717   -503   -227    174   -674    -84   -635   -756    351    -84   -700   -190   -667   -613   -615 
--------------------------------------------------------------------------------

--------------------------------------------------------------------------------
	Motif VDERRQKRMJSNRESARRSRMRKQ MEME-1 position-specific probability matrix
--------------------------------------------------------------------------------
letter-probability matrix: alength= 20 w= 24 nsites= 151 E= 5.3e-2196 
 0.033113  0.000000  0.066225  0.026490  0.000000  0.006623  0.000000  0.172185  0.079470  0.072848  0.039735  0.000000  0.026490  0.006623  0.092715  0.033113  0.132450  0.211921  0.000000  0.000000 
 0.026490  0.000000  0.417219  0.225166  0.000000  0.013245  0.000000  0.052980  0.006623  0.006623  0.013245  0.105960  0.000000  0.006623  0.000000  0.019868  0.000000  0.105960  0.000000  0.000000 
 0.026490  0.000000  0.019868  0.589404  0.000000  0.000000  0.000000  0.013245  0.019868  0.072848  0.000000  0.019868  0.079470  0.033113  0.000000  0.006623  0.026490  0.066225  0.000000  0.026490 
 0.000000  0.000000  0.000000  0.006623  0.000000  0.000000  0.000000  0.000000  0.364238  0.000000  0.000000  0.000000  0.000000  0.026490  0.602649  0.000000  0.000000  0.000000  0.000000  0.000000 
 0.000000  0.000000  0.000000  0.000000  0.000000  0.000000  0.006623  0.000000  0.437086  0.000000  0.006623  0.006623  0.000000  0.006623  0.490066  0.033113  0.013245  0.000000  0.000000  0.000000 
 0.132450  0.000000  0.006623  0.019868  0.000000  0.000000  0.019868  0.000000  0.072848  0.059603  0.000000  0.006623  0.000000  0.410596  0.231788  0.013245  0.000000  0.019868  0.000000  0.006623 
 0.039735  0.000000  0.000000  0.000000  0.000000  0.000000  0.000000  0.000000  0.556291  0.000000  0.000000  0.000000  0.000000  0.000000  0.384106  0.000000  0.000000  0.019868  0.000000  0.000000 
 0.000000  0.000000  0.000000  0.000000  0.000000  0.000000  0.000000  0.000000  0.006623  0.000000  0.000000  0.000000  0.000000  0.000000  0.993377  0.000000  0.000000  0.000000  0.000000  0.000000 
 0.000000  0.000000  0.000000  0.000000  0.000000  0.000000  0.000000  0.086093  0.211921  0.125828  0.536424  0.000000  0.000000  0.006623  0.000000  0.000000  0.026490  0.006623  0.000000  0.000000 
 0.000000  0.000000  0.000000  0.066225  0.000000  0.000000  0.000000  0.337748  0.006623  0.291391  0.039735  0.000000  0.000000  0.112583  0.006623  0.000000  0.000000  0.112583  0.026490  0.000000 
 0.079470  0.000000  0.000000  0.000000  0.000000  0.000000  0.000000  0.000000  0.211921  0.000000  0.000000  0.000000  0.000000  0.000000  0.119205  0.582781  0.006623  0.000000  0.000000  0.000000 
 0.000000  0.000000  0.000000  0.000000  0.000000  0.000000  0.000000  0.000000  0.006623  0.000000  0.000000  0.993377  0.000000  0.000000  0.000000  0.000000  0.000000  0.000000  0.000000  0.000000 
 0.000000  0.000000  0.000000  0.000000  0.000000  0.000000  0.000000  0.000000  0.000000  0.000000  0.000000  0.000000  0.000000  0.000000  1.000000  0.000000  0.000000  0.000000  0.000000  0.000000 
 0.000000  0.000000  0.006623  0.854305  0.000000  0.000000  0.000000  0.000000  0.000000  0.000000  0.000000  0.000000  0.000000  0.079470  0.000000  0.000000  0.000000  0.059603  0.000000  0.000000 
 0.013245  0.000000  0.000000  0.000000  0.000000  0.000000  0.000000  0.000000  0.000000  0.000000  0.000000  0.000000  0.000000  0.000000  0.000000  0.986755  0.000000  0.000000  0.000000  0.000000 
 1.000000  0.000000  0.000000  0.000000  0.000000  0.000000  0.000000  0.000000  0.000000  0.000000  0.000000  0.000000  0.000000  0.000000  0.000000  0.000000  0.000000  0.000000  0.000000  0.000000 
 0.278146  0.000000  0.000000  0.000000  0.000000  0.000000  0.000000  0.000000  0.066225  0.013245  0.000000  0.000000  0.000000  0.119205  0.509934  0.013245  0.000000  0.000000  0.000000  0.000000 
 0.000000  0.000000  0.000000  0.006623  0.000000  0.000000  0.000000  0.000000  0.000000  0.052980  0.000000  0.000000  0.000000  0.052980  0.880795  0.000000  0.000000  0.006623  0.000000  0.000000 
 0.059603  0.000000  0.000000  0.000000  0.000000  0.000000  0.000000  0.000000  0.000000  0.000000  0.000000  0.000000  0.000000  0.000000  0.000000  0.940397  0.000000  0.000000  0.000000  0.000000 
 0.000000  0.000000  0.006623  0.000000  0.000000  0.000000  0.000000  0.000000  0.079470  0.000000  0.000000  0.000000  0.000000  0.000000  0.907285  0.006623  0.000000  0.000000  0.000000  0.000000 
 0.185430  0.000000  0.000000  0.165563  0.000000  0.000000  0.000000  0.006623  0.013245  0.158940  0.357616  0.000000  0.000000  0.033113  0.052980  0.000000  0.000000  0.026490  0.000000  0.000000 
 0.000000  0.000000  0.000000  0.000000  0.000000  0.000000  0.000000  0.000000  0.092715  0.000000  0.000000  0.000000  0.000000  0.000000  0.900662  0.006623  0.000000  0.000000  0.000000  0.000000 
 0.000000  0.000000  0.000000  0.000000  0.000000  0.000000  0.000000  0.000000  0.966887  0.000000  0.000000  0.000000  0.000000  0.000000  0.026490  0.000000  0.006623  0.000000  0.000000  0.000000 
 0.039735  0.000000  0.006623  0.006623  0.000000  0.000000  0.000000  0.006623  0.178808  0.000000  0.019868  0.000000  0.000000  0.695364  0.033113  0.000000  0.013245  0.000000  0.000000  0.000000 
--------------------------------------------------------------------------------

--------------------------------------------------------------------------------
	Motif VDERRQKRMJSNRESARRSRMRKQ MEME-1 regular expression
--------------------------------------------------------------------------------
V[DE]E[RK][RK][QR][KR]R[MK][IL][SK]NRESA[RA]RSRMRKQ
--------------------------------------------------------------------------------


Time 1479.46 secs.

********************************************************************************


********************************************************************************
MOTIF AYLDELEAQVNQLKEENAZLLAKLSRLSE MEME-2	width =  29  sites = 157  llr = 4845  E-value = 2.2e-1197
********************************************************************************
--------------------------------------------------------------------------------
	Motif AYLDELEAQVNQLKEENAZLLAKLSRLSE MEME-2 Description
--------------------------------------------------------------------------------
Simplified        A  3:::::12:11:::1:11:::2::1:1:1
pos.-specific     C  ::1:::::::::::::::1::::::::::
probability       D  :::32::::::::::1::1::1:::::::
matrix            E  :1:27:412:21:126:13:122:111:3
                  F  ::::::::::::::::::::::::::1::
                  G  :::1:::::::::::::::::1:::::::
                  H  :3:::::::::1:::::1:::::::::::
                  I  ::1::::1:11:::1:1::11::2::::1
                  K  2:::::::2:11:21:::1:114::1:1:
                  L  ::31:9:::1::9::1:::82::5:131:
                  M  :::::1::::::1:::::::::::::12:
                  N  :::1:::1::2::12:81::11::21:11
                  P  :::::::::::::::::::::::::::::
                  Q  :1:1::114:12:1:::12:1:2111:11
                  R  21:::::11::1:2:::1::211:11::1
                  S  :::1:::2::11::2::11:1:1:2::21
                  T  ::2:::11:::1:11::11::1::1112:
                  V  ::11:::::7:1:::1::::1::1:12::
                  W  ::::::1::::1:::::::::::::::::
                  Y  :4:::::::::::::::::::::::1:::

         bits    7.2                              
                 6.5                              
                 5.8                              
                 5.1                              
Relative         4.3                              
Entropy          3.6      *                       
(44.5 bits)      2.9  *   *   *  *   *  *         
                 2.2  ** **  **  *   *  *   *     
                 1.4 *** *** **  *  **  *  **  *  
                 0.7 *****************************
                 0.0 -----------------------------

Multilevel           AYLDELEAQVNQLKXENXELXXKLSXLXE
consensus            RHT    SK    R        Q N    
sequence                                          
                                                  
                                                  
--------------------------------------------------------------------------------

--------------------------------------------------------------------------------
	Motif AYLDELEAQVNQLKEENAZLLAKLSRLSE MEME-2 sites sorted by position p-value
--------------------------------------------------------------------------------
Sequence name             Start   P-value                        Site           
-------------             ----- ---------            -----------------------------
BjuB044565                  101  2.88e-25 SARRSRMRKQ RHLDELWSQVMWLRIENHQLLDKLNNLSE SHEKVLQENA
BjuA024129                  101  2.88e-25 SARRSRMRKQ RHLDELWSQVMWLRIENHQLLDKLNNLSE SHEKVLQENA
BjuO009504                  110  6.23e-25 SARRSRMRKQ RHLDELWSQVIRLRTDNHCLIDKLNRVSE SHQLALKENA
BjuA044074                  110  6.23e-25 SARRSRMRKQ RHLDELWSQVIRLRTDNHCLIDKLNRVSE SHQLALKENA
BjuA034470                  109  6.23e-25 SARRSRMRKQ RHLDELWSQVIRLRTDNHCLIDKLNRVSE SHQLALKENA
BjuA026652                  109  6.23e-25 SARRSRMRKQ RHLDELWSQVIRLRTDNHCLIDKLNRVSE SHQLALKENA
BjuB048226                  106  1.69e-24 SARRSRMRKQ RHLDELWSQVIRLRTDNHCLIDKLNNVSE SHELALKENA
BjuA032576                  107  1.69e-24 SARRSRMRKQ RHLDELWSQVIRLRNENNCLIDKLNRVSE TQDSVLKENS
BjuB027759                   78  2.92e-22 SARRSRMRKQ RHLDELWSQVIRLRNENNSLIDKLNRVSE TQNSVLKENS
BjuB042879                  100  7.99e-22 SARRSRMRKQ RHLDELWSQVMWFRVENHQLLDKLNKLSE SHEKVLQENV
BjuB027387                  106  1.43e-21 SARRSRMRKQ RHLDELWSHVIRLRNENNCLIDKLNRVSE TQDSVLKENS
BjuB037083                  107  3.71e-21 SARRSRMRKQ RHLDELWSQVIRLRNENNCLIDKLNSELE TQDNVLKENS
BjuA024436                  108  1.33e-20 SARRSRMRKQ RHLDELWSQVIRLRNDNNCLIDKLNSALE TQDNVLKENS
BjuA025542                  332  2.68e-20 SAARSRARKQ AYTVELEAEVAKLKEENQELQRKQAKIME MQKNQEMEMM
BjuA044794                   93  3.18e-20 SARRSRMRKQ RHLDELLSQVAWLRSENHQLLEKLNQASN SNDLVLQENL
BjuA025558                  327  3.78e-20 SAARSRARKQ AYTVELEAEVAKLKEENEELQRKQAKIME MQKNQEMEMM
BjuA046946                  107  8.77e-20 SARRSRMRKQ RHLDELWSQVIRLRNENNRLIEKLIRVSD TQDNVLKENS
BjuA008307                  100  8.77e-20 SARRSRMRKQ RHLDELWSQVMWFRVENYQLLDKLNNLSE SHEKVLQENV
BjuB015072                   91  1.22e-19 SARRSRMRKQ RHLDELLSQVAWLRSENHQILEKLNKASD SNDLVLQENL
BjuB013140                   95  1.22e-19 SARRSRMRKQ RHLDELLSQVAWLRSENQQLLDKLNQASD SNELVIQENS
BjuA041305                   95  1.22e-19 SARRSRMRKQ RHLDELLSQVAWLRSENQQLLDKLNQASD SNDLVLQENL
BjuA041795                   96  1.98e-19 SARRSRMRKQ RHLDELLSQVAWLRSENHQILGKLNKATD SNDLVLQENL
BjuB035721                   95  1.72e-18 SARRSRMRKQ RHVDELLSQVTWLRSENQQILDKLNQASN SNDLVIQENL
BjuB008568                  333  2.31e-18 SAARSRARKQ AYTLELEAEIEKLKKVNQELRRKQAEMME MQKNEVKELS
BjuB045319                  373  3.57e-18 SAARSRARKQ AYTLELEAEVAQLKEQNEELLRKQVEIME KQKKQLLEPM
BjuO004828                   44  6.31e-18 SARRSRMRKQ KHLDDLTAQVTHLREENSKIVASIAVTKE HYVAIEAENS
BjuB042240                  357  7.26e-18 SAARSRARKQ AYTLELEAEIEKLKKVNQELQRKQAEMME MQKNELKESS
BjuB025396                  355  7.26e-18 SAARSRARKQ AYTLELEAEIEKLKKVNQELQRKQAEMME MQKNEVTIKN
BjuB007813                  359  7.26e-18 SAARSRARKQ AYTLELEAEIEKLKKVNQELQRKQAEMME MQKNETFVSV
BjuA012644                  302  7.26e-18 SAARSRARKQ AYTLELEAEIEKLKKVNQELQRKQAEMME MQKNEFYGVL
BjuA040338                  342  8.35e-18 SAARSRARKQ AYTLELEAEIEKLKKVNQELQKKQAEMME MQKNELKESS
BjuO010199                  154  4.81e-17 SAARSKERKA RYIQELERKVQSLQTEATTLSAQLTLFQR DTNGLANENT
BjuB015428                  163  4.81e-17 SAARSKERKA RYIQELERKVQSLQTEATTLSAQLTLFQR DTNGLANENT
BjuO011409                   44  5.48e-17 SARRSRMRKQ KHLDDLTAQVAYLREENSHIVAGIAVTTQ QYVTIEAENS
BjuB046696                   59  6.23e-17 SARRSRMRKQ KHVDDLTAQVAHLRKENGHIVAGISVTTE HYVTIEAENS
BjuA008715                  109  6.23e-17 SARRSRMKKQ KYLDDLRSQLNQLNTENRQLGNQLRYVMH HCQHANMEND
BjuB045228                   48  8.06e-17 SARRSRMKKQ KLLDDLTAQVNQLKKENNELVTSVSITTQ HYLTVEAENS
BjuA003230                  356  9.15e-17 SAARSRARKQ AYTLELEAEVAQLKEQNEELQRKQVEIIE KQKKQLNTVT
BjuB046419                  208  1.18e-16 SAARSKERKT RYIFELERKVQTLQTEATTLSAQLTLLQR DTNGLTVENN
BjuB033515                  226  1.18e-16 SAARSKERKM RYIAELERKVQTLQTEATTLSAQLTLLQR DTNGLSVENN
BjuB033496                  154  1.18e-16 SAARSKERKA RYIQELERRVQSLQTEATTLSAQLTLFQR DTNGLANENT
BjuB026462                  218  1.18e-16 SAARSKERKT RYIFELERKVQTLQTEATTLSAQLTLLQR DANGLTVENN
BjuA031302                  206  1.18e-16 SAARSKERKM RYIAELERKVQTLQTEATTLSAQLTLLQR DTNGLSVENN
BjuA031284                  154  1.18e-16 SAARSKERKA RYIQELERRVQSLQTEATTLSAQLTLFQR DTNGLANENT
BjuA022725                   38  1.18e-16 SAARSKERKD RYTGELERKVQTLQNEATTLSAQVTLLQR GTSDLTTENK
BjuO010352                  165  1.34e-16 SAARSKERKA RYIMELERKVQTLQTEATTLSAQLSLFQR DTTGLSSENT
BjuB042069                  153  1.34e-16 SAARSKERKA RYIMELERKVQTLQTEATTLSAQLSLFQR DTTGLSSENT
BjuA040728                   48  1.34e-16 SARRSRMKKQ KLLDDLTAQVNQLKKENSEILTSVSITTQ HYLTVEAENS
BjuA032964                   50  1.71e-16 SARRSRMRKQ KHVDDLTAQINQLSNDNRQILTSLTVTTQ LYTKIQAENS
BjuA018344                  312  1.71e-16 SARRSRLRKQ AECDELAQRAELLNEENATLRAEINKLKS QCDELTSENT
BjuA014675                  220  1.71e-16 SAARSRARKQ AYTQELEIKVSRLEEENERLRRQKEVEKI LPSAPPPDPK
BjuA014103                   48  1.94e-16 SARRSRKKKQ KLLDDLTAQVNQLKKENSEIVTSVSITTQ HYLTVEAENS
BjuO002525                  348  2.19e-16 SAARSRARKQ AYTVELEAELNQLKEENAQLKHALGELER KRKQQYFESL
BjuB041699                  388  2.19e-16 SAARSRARKQ AYTVELEAELNQLKEENAQLKHALGELER KRKQQYFESL
BjuB038400                  247  2.19e-16 SAARSRARKQ AYTHELEIKVSRLEEENERLKRQKEVEKI LPSAPPPLDP
BjuA035826                  242  2.19e-16 VTTIFLVDEQ AYTHELEIKVSRLEEENERLKRQKEVEKI LPSAPPPLDP
BjuA018972                  378  2.19e-16 SAARSRARKQ AYTVELEAELNQLKEENAQLKHALGELER KRKQQYFESL
BjuB042975                  176  2.48e-16 SARRSRRRKQ AHLSELETQVSQLRVENSKLMKGLTDVTQ TFNDAAVENR
BjuA035385                   95  2.48e-16 SAKRSRVKKQ KHLEEMNIQLNQLKIENRELENQIRYVLQ HFQRTETENN
BjuB042043                  230  3.16e-16 SASRSRARKQ AYTQELEIKVSSLEEENQKLRRLVEVEKI LPSEPPPEPK
BjuB020302                  325  3.16e-16 SARRSRLRKQ AECDELAQRAELLNEENASLRAEINRLKS QCEELTSENT
BjuA015073                  178  3.16e-16 SARRSRRRKQ AHLNELETQVSQLRVENSNLMKGLTDVTQ TFNEAAVENR
BjuB006374                   50  4.53e-16 SARRSRMRKQ KHVDDLTAQINQLSSDNRQILTSLTVTSE LYMKIQAENS
BjuA025359                   50  4.53e-16 SARRSRMRKQ KHVDDLTAQINQLSSDNRQILTSLTVTSE LYMKIQAENS
BjuO002570                   48  5.10e-16 SARRSRMRKQ KHIDDLTAQINQLSSDNRQILTSLTVTSQ LYTKIQAENS
BjuB038364                   48  5.10e-16 SARRSRKKKQ KLLDDLTAQVNQLKKENDEIVTSVSITTQ HYLTVEAENS
BjuB037744                   92  7.26e-16 SARRSRMRKK KQIEELQQQVEQLMILNHNLSEKVINLLE SNHQMLQENS
BjuA042224                   74  7.26e-16 SARRSRMRKK KQIEELQQQVEQLMILNHNLSEKVINLLE SNHQILQENS
BjuA035384                   95  7.26e-16 SAKRSRVKKQ KHLEEMNIQLNQLKIENREIENQIRYVLQ HFQRTETENN
BjuA001111                  212  9.16e-16 SAARSKERKI KYTGELERKVQTLQNEATTLSAQVTMLQR GTSDLTTENK
BjuA016969                  123  1.03e-15 SARRSRLRKQ AECDELAQRAEVLNEENASLREEINKLRS QCEELTSENT
BjuA045602                   90  1.15e-15 SARRSDMRTK KQIEELQQQVEQLMILNHNLSEKVIHLLE SNHQILQENS
BjuB039707                   94  1.45e-15 SARRSRMRKK KQIEELQQQVEHLMILNHNLSEKVINLLE SNHQIIQENS
BjuA017316                  225  1.45e-15 SASRSRARKQ AYTQELEIKVSSLEEENQKLRRLMEVEKI LPSEPPPEPK
BjuO010366                  233  1.62e-15 SAARSRARKQ AYTHELEIKVSSLEEENEKLRRLKEVEKI MPSEPPPDPK
BjuB047306                   37  2.04e-15 SARRSRMKKQ KLLDDLTAQVNQLKEQNNEILTSVSITTQ HYLTVEAENS
BjuA001569                   97  2.28e-15 SARRSRMRKK KQIEELQQQVEQLMVLNHNLSEKVINLLE SNHQIIQENS
BjuB037545                  183  4.41e-15 SARRSRRRKQ AHLSELETQVSELRVENSNLMKGLTDVTQ TFNDASVENR
BjuB040792                  241  5.48e-15 SARRSRLRKQ AECEQLQQKVESLTSENQSLRDELQRLSS ECEQLKTENN
BjuB028673                   50  6.10e-15 SARRSRMRKQ KHVDDLTVQINQLSNDNRQILTSLTVTTQ HYMKIQAENS
BjuB020303                  103  6.10e-15 SARRSRLRKQ AECDELAQRAELFNEENASLRAEINRLKS PCEELTSENT
BjuB009536                  107  6.10e-15 SAQQARERKK AYLGELENRVKDLENKNSELEERLSTLQN ENQMLRQILK
BjuB011393                   42  7.55e-15 SARRSRMRKQ KHLEGLTAQVAHLREENSHIVATIAATTQ KYVTVEAENS
BjuA026586                  209  8.40e-15 SAARSRARKQ AYTHELEINVSRLEEENERLRRQKEVEKI LPSAPPPDPK
BjuB028919                  109  1.28e-14 SALLSRQRRK HYVEELEDKVKSLQSVITDLNSKVSYFMS ENATLRHTVG
BjuB009816                  112  1.28e-14 SAQQARERKK AYLGELENRVKDLENRNSELEERLSTLQN ENQMLRQILK
BjuA044741                  451  1.28e-14 SAQQARERKK AYLGELENRVKDLENRNSELEERLSTLQN ENQMLRQILK
BjuA014686                   95  1.28e-14 SALVSRQRRK HYVEELEDKVKSLQSVITDLNSKVSYFMS ENASLRHKVG
BjuB010770                   64  1.42e-14 SARRSRMRKR RHLNELWSMLVHLINENKCLVDELSRANE GYENVVEENK
BjuA041565                   64  1.42e-14 SARRSRMRKR RHLNELWSMLVHLINENKCLVDELSRANE GYEDVVEENK
BjuB008492                  101  1.74e-14 SAQQARERKK VYVSDLESRANELQNNNEQLEEKISTLMN ENTMLRKMLI
BjuA027015                   59  1.74e-14 SARRSRMRKQ QHLDDLAAQVTHLRKENGHFIAGIAVTTE HYVTMEAENS
BjuA021448                  309  1.74e-14 SAARSRARKQ AYTLELEAEIENLKQLNQDLQRKQAEIMK TQKNELKEPS
BjuA012577                  101  1.74e-14 SAQQARERKK VYVSDLESRANELQNNNEQLEEKISTLMN ENTMLRKMLI
BjuA012575                  101  1.74e-14 SAQQARERKK VYVSDLESRANELQNNNEQLEEKISTLMN ENTMLRKMLI
BjuO010482                  278  2.14e-14 SARRSRLRKQ AECDELAQRADVLNGENASLRAEINKLKG QYEELLAENS
BjuO002133                  284  2.14e-14 SARRSRLRKQ AETEELARKVEALTAENMALRSELNQLSE KSDKLRGANA
BjuB041950                  246  2.62e-14 SARRSRLRKQ AECEQLQQRVESLTSENQSLRDELQRLSG ECEKLKTENN
BjuB002172                   95  2.62e-14 SAKRSRVKKQ KHLEEMSIQLNQLKIQNRELETQLRYVYY HCQRTKMEND
BjuA043791                  246  2.62e-14 SARRSRLRKQ AECEQLQQRVESLTSENQSLRDELQRLSG ECEKLKTENN
BjuA040759                  243  2.62e-14 SARRSRLRKQ AECEQLQQRVESLTSENQSLRDELQRLSG ECEKLKTQNS
BjuA047038                  269  3.55e-14 SARRSRLRKQ AECDELAQRADVLNGENASLRAEINKLRS QYEELVAENN
BjuB032115                   43  3.92e-14 SARRSRMKKQ KLLDDLTAQVNNLKEQNNEIVTSVSITTQ HYLTVEAENS
BjuB016810                  270  3.92e-14 SARRSRLRKQ AETEELARKVEALTAENMALRSELNQLNE KSDKLRGANA
BjuA036544                   72  3.92e-14 SAKRSRLRKK RRFEDLTEEVNRLKSKNQELVNQLANVLS CGNAISKENN
BjuA036543                   72  3.92e-14 SAKRSRLRKK RRFEDLTEEVNRLKSKNQELVNQLANVLS CGNAISKENN
BjuA006024                  286  3.92e-14 SARRSRLRKQ AETEELARKVEALTAENMALRSELNQLNE KSNNLRGANA
BjuB021273                  213  4.78e-14 SAARSRERKQ AYQVELETMAAKLEQENEQLLKEIEEKTR ERYKNLMEQL
BjuO010363                  187  5.81e-14 SAQLSRQRKK HYVEELEEKVKHMHCTITDLNGKISYFMA ENASLRQQLG
BjuB026592                  161  5.81e-14 SARRSRLSKQ AECNELGQRAEVLNEENASLRAEINKLRS QCEELTSGNS
BjuA043003                  232  5.81e-14 SAARSRARKQ VYTHELEIKVSSLEEENKKLRRLKEVEKI LPSEPPPDPK
BjuA041107                  107  5.81e-14 SAQQARERKK AYLGELETRVKDLENRNSELDERLSTLQN ENHMLRQILK
BjuA005478                   78  5.81e-14 SAQQARERKK VYVSDLESRANELQNNNDELEEKISTLMN ENTMLRKMLI
BjuB017666                   96  7.78e-14 SAKRSRVKKQ KHLEEMNIQLNQLKIESRELENQIRYVLH LFQRTEIEND
BjuA017309                  209  8.57e-14 SAQLSRQRKK HYVEELEEKVKSMHSAITDLNGKISYFMA ENAALRQQLG
BjuB019686                  219  1.04e-13 SARRSRRRKQ EQTCDLETQVNELKGEHSSLLKQLSNMNH KYDDAAVGNR
BjuA031472                  221  1.04e-13 SARRSRRRKQ EQTCDLETQVNELKGEHSSLLKQLSNMNH KYDDAAVGNR
BjuB043752                  259  1.14e-13 WLLGFDSHLQ AYTNELELKVAQLKAENARLKRQEDQLRM EAANQQPKKN
BjuA025127                  352  1.26e-13 SAARSRARKM LQTMELEAEAEKLRKENHELLKKQGKEIT NGSTKRLRRT
BjuB036793                  358  2.01e-13 SAARSRARKQ LQTMELEAEAEKLRKENQELLKKQGKWIT SPSRKRLRRT
BjuB006877                  193  2.01e-13 SAQLSRLRKK QYVEELQGKVKSMNSTIAELNGKISYVMA ENAALRQQMM
BjuA033921                  209  2.01e-13 SAQLSRLRKK QYVEELQGKVKTMNSTIAELNGKISYVMA ENAALRQQMM
BjuA002075                  175  2.01e-13 SAQLSRLRKK QYVEELQGKVKSMNSTIAELNGKISYVMA ENAALRQQMM
BjuA037531                  205  2.42e-13 SAARSRERKQ AYQVELETLAAKLERENEQLLKEIEEKTR ERYKNLMEQL
BjuB047102                  316  3.18e-13 SAARSRARKQ AYTLELEAEIENLKQLNQDLKRKQAEIVK TQKNELKESP
BjuB005843                   72  3.18e-13 SAKRSRLRKK RRFEDLTEEVNRLKLKNQELVNQLANALS CGNAISQENN
BjuB023986                  102  3.49e-13 SAQEARERKK VYVSEMESRANELQNNNDEIEEKISTLMN ENAMLRKMLI
BjuB038543                  148  4.57e-13 SAKRSRMRKQ SHINNLRNQVNQLDLENRELKNRLQLFTY QLQRVNTDNN
BjuA014273                  148  5.97e-13 SAKRSRMRKQ SHINNLRNQVNQLDMENRELKNRLQLLTY QLQRVNTDNI
BjuB023599                   89  7.13e-13 SAQLSRLRKK QYVEELQGKVKSMSSAIAELNGKISYVMA ENAALRHQMA
BjuB029839                   63  7.79e-13 SARRSRMKKR EHLDDLKAQLAQLRKANRQTAAELTVTTE HYVKIDAENS
BjuB049020                  232  9.27e-13 PNLLLQKRNV AYTNELELKVAQLQAENARLMRDQLRIAA ENQQQPKKNT
BjuB020783                  110  1.31e-12 SARRSRIKKQ KHLEAVRSQLNQLNTDNRDLVNRLRYVMH HCQHAKMENN
BjuA002828                  159  1.31e-12 SARRSRMRRQ SHIDNLRNQVNQLDLENRELGNRLRLVIY HLQQVNTDNN
BjuO004809                   46  1.69e-12 SARRSRMRKQ KQLGDLINEVTVLKNDNAKITEQVDAATR KYVEMESRND
BjuA036326                   46  1.69e-12 SARRSRMRKQ KQLGDLINEVTVLKNDNAKITEQVDAATR KYVEMESRND
BjuA026821                   42  1.69e-12 SARRSRMRKQ KQLGDLINEVTVLKNDNAKITEQVDAATR RYVEMESKND
BjuB022206                   42  2.37e-12 SARRSRMRKQ KQLGDLINEVTVLKNDNAKIAEQVDAATR KYVEMESKND
BjuB042050                  193  2.81e-12 SAQLSRQRKK HYVEELEEKVRSMHSAITDLNGKMSYFMA ENAALRQQLG
BjuB036859                  239  3.60e-12 SAARSRERKQ AYQVELETLAAKLEEENEKLSVEIEEKRK ERYQRLMECV
BjuA025064                  206  3.60e-12 SAARSRERKQ AYQVELETLAAKLEEENEKLSVEIEEKRK ERYQKLMEFV
BjuB040834                  159  4.24e-12 SARRSRMRKQ NHIDNLRNQINQLDLENRELGNRLRLVIY HLQQVNTDNN
BjuB041251                  319  6.36e-12 AAQRSSLRKQ AEFDKLAQYTEVLNAENASLRAEMNRLKS QREGLTSENT
BjuA042006                  323  8.75e-12 AAQRSRLRKE AEFDQLAQYTEVLSAENASLRAEMNRLKS QREELTSENT
BjuA028313                  272  9.47e-12 SAARSRARRQ AYTVELELELNQLTEENMKLKKIVEENDK KRRQEVMNRS
BjuB016538                  247  1.11e-11 SARRSRRRKQ EQMNELDSQVGQLRGEHSTLLKRLSDVNQ KFSTAVVDNR
BjuB046236                  255  4.06e-11 SARRSRRRKQ EQMNEFDTQVNQLRTEHSTLLSRLSDMNQ KYDAAAVDNR
BjuB007520                   72  4.06e-11 SAKRSRLKKK RRVENLSEEVNRLKIKNQGLNYQLTNVLS CGNVISRDNN
BjuO000631                   75  4.37e-11 AVRKYREKKK ARTAYLEDEVKRLQSMNEFLLRKLQSQAI VEAEIIRLRT
BjuA015229                  400  4.37e-11 AVRKYREKKK ARTAYLEDEVKRLQSMNEFLLRKLQSQAI VEAEIIRLRT
BjuA010437                  241  4.17e-10 SARRSRRRKQ EQMSGLDSQVGQLRGEHATMLKRLSEVTQ KFSTAVVDNR
BjuO010199                  196  5.81e-10 GLANENTELK LRLQAMEQQAHLRNALNEALRKELERMKI ETGEISGNSD
BjuB015428                  205  9.20e-10 GLANENTELK MRLQAMEQQAHLRNALNEALRKELERMKI ETGEISGNSD
BjuB046419                  250  1.64e-09 GLTVENNELK LRLQTMEQQVHLQDELNEALKEEIQHLKV LTGQAASNGA
BjuB033515                  268  5.28e-09 GLSVENNELK LRVQSMEQQVHLQDALNEALKEEVQHLKV LTGQGVSNGG
BjuA029457                   86  5.74e-08 KATTEVDVTT QHYTKMEAKNSVMRAQVTELNHRLNSLNQ IIAFPESYSS
BjuA009096                  104  8.34e-08 LTVDANYNLY NKVISLLEKTRQILHENSQLEEKLSYFHQ YFMEDRMVLP
--------------------------------------------------------------------------------

--------------------------------------------------------------------------------
	Motif AYLDELEAQVNQLKEENAZLLAKLSRLSE MEME-2 block diagrams
--------------------------------------------------------------------------------
SEQUENCE NAME            POSITION P-VALUE  MOTIF DIAGRAM
-------------            ----------------  -------------
BjuB044565                        2.9e-25  100_[2]_42
BjuA024129                        2.9e-25  100_[2]_43
BjuO009504                        6.2e-25  109_[2]_61
BjuA044074                        6.2e-25  109_[2]_61
BjuA034470                        6.2e-25  108_[2]_56
BjuA026652                        6.2e-25  108_[2]_56
BjuB048226                        1.7e-24  105_[2]_61
BjuA032576                        1.7e-24  106_[2]_44
BjuB027759                        2.9e-22  77_[2]_42
BjuB042879                          8e-22  99_[2]_43
BjuB027387                        1.4e-21  105_[2]_33
BjuB037083                        3.7e-21  106_[2]_34
BjuA024436                        1.3e-20  107_[2]_34
BjuA025542                        2.7e-20  331_[2]_28
BjuA044794                        3.2e-20  92_[2]_62
BjuA025558                        3.8e-20  326_[2]_74
BjuA046946                        8.8e-20  106_[2]_41
BjuA008307                        8.8e-20  99_[2]_43
BjuB015072                        1.2e-19  90_[2]_66
BjuB013140                        1.2e-19  94_[2]_69
BjuA041305                        1.2e-19  94_[2]_65
BjuA041795                          2e-19  95_[2]_67
BjuB035721                        1.7e-18  94_[2]_69
BjuB008568                        2.3e-18  332_[2]_20
BjuB045319                        3.6e-18  372_[2]_29
BjuO004828                        6.3e-18  43_[2]_88
BjuB042240                        7.3e-18  356_[2]_29
BjuB025396                        7.3e-18  354_[2]_53
BjuB007813                        7.3e-18  358_[2]_131
BjuA012644                        7.3e-18  301_[2]_66
BjuA040338                        8.4e-18  341_[2]_29
BjuO010199                        5.8e-10  153_[2]_13_[2]_101
BjuB015428                        9.2e-10  162_[2]_13_[2]_99
BjuO011409                        5.5e-17  43_[2]_88
BjuB046696                        6.2e-17  58_[2]_121
BjuA008715                        6.2e-17  108_[2]_66
BjuB045228                        8.1e-17  47_[2]_78
BjuA003230                        9.1e-17  355_[2]_55
BjuB046419                        1.6e-09  207_[2]_13_[2]_100
BjuB033515                        5.3e-09  225_[2]_13_[2]_105
BjuB033496                        1.2e-16  153_[2]_147
BjuB026462                        1.2e-16  217_[2]_133
BjuA031302                        1.2e-16  205_[2]_147
BjuA031284                        1.2e-16  153_[2]_139
BjuA022725                        1.2e-16  37_[2]_87
BjuO010352                        1.3e-16  164_[2]_170
BjuB042069                        1.3e-16  152_[2]_161
BjuA040728                        1.3e-16  47_[2]_78
BjuA032964                        1.7e-16  49_[2]_90
BjuA018344                        1.7e-16  311_[2]_54
BjuA014675                        1.7e-16  219_[2]_21
BjuA014103                        1.9e-16  47_[2]_77
BjuO002525                        2.2e-16  347_[2]_67
BjuB041699                        2.2e-16  387_[2]_36
BjuB038400                        2.2e-16  246_[2]_22
BjuA035826                        2.2e-16  241_[2]_22
BjuA018972                        2.2e-16  377_[2]_36
BjuB042975                        2.5e-16  175_[2]_110
BjuA035385                        2.5e-16  94_[2]_67
BjuB042043                        3.2e-16  229_[2]_21
BjuB020302                        3.2e-16  324_[2]_46
BjuA015073                        3.2e-16  177_[2]_256
BjuB006374                        4.5e-16  49_[2]_90
BjuA025359                        4.5e-16  49_[2]_90
BjuO002570                        5.1e-16  47_[2]_95
BjuB038364                        5.1e-16  47_[2]_77
BjuB037744                        7.3e-16  91_[2]_61
BjuA042224                        7.3e-16  73_[2]_63
BjuA035384                        7.3e-16  94_[2]_67
BjuA001111                        9.2e-16  211_[2]_90
BjuA016969                          1e-15  122_[2]_54
BjuA045602                        1.2e-15  89_[2]_59
BjuB039707                        1.5e-15  93_[2]_59
BjuA017316                        1.5e-15  224_[2]_21
BjuO010366                        1.6e-15  232_[2]_21
BjuB047306                          2e-15  36_[2]_77
BjuA001569                        2.3e-15  96_[2]_59
BjuB037545                        4.4e-15  182_[2]_110
BjuB040792                        5.5e-15  240_[2]_43
BjuB028673                        6.1e-15  49_[2]_92
BjuB020303                        6.1e-15  102_[2]_48
BjuB009536                        6.1e-15  106_[2]_28
BjuB011393                        7.6e-15  41_[2]_84
BjuA026586                        8.4e-15  208_[2]_21
BjuB028919                        1.3e-14  108_[2]_347
BjuB009816                        1.3e-14  111_[2]_28
BjuA044741                        1.3e-14  450_[2]_28
BjuA014686                        1.3e-14  94_[2]_315
BjuB010770                        1.4e-14  63_[2]_28
BjuA041565                        1.4e-14  63_[2]_28
BjuB008492                        1.7e-14  100_[2]_20
BjuA027015                        1.7e-14  58_[2]_92
BjuA021448                        1.7e-14  308_[2]_30
BjuA012577                        1.7e-14  100_[2]_19
BjuA012575                        1.7e-14  100_[2]_19
BjuO010482                        2.1e-14  277_[2]_54
BjuO002133                        2.1e-14  283_[2]_65
BjuB041950                        2.6e-14  245_[2]_39
BjuB002172                        2.6e-14  94_[2]_67
BjuA043791                        2.6e-14  245_[2]_39
BjuA040759                        2.6e-14  242_[2]_42
BjuA047038                        3.5e-14  268_[2]_54
BjuB032115                        3.9e-14  42_[2]_78
BjuB016810                        3.9e-14  269_[2]_60
BjuA036544                        3.9e-14  71_[2]_49
BjuA036543                        3.9e-14  71_[2]_47
BjuA006024                        3.9e-14  285_[2]_65
BjuB021273                        4.8e-14  212_[2]_35
BjuO010363                        5.8e-14  186_[2]_422
BjuB026592                        5.8e-14  160_[2]_18
BjuA043003                        5.8e-14  231_[2]_21
BjuA041107                        5.8e-14  106_[2]_31
BjuA005478                        5.8e-14  77_[2]_20
BjuB017666                        7.8e-14  95_[2]_67
BjuA017309                        8.6e-14  208_[2]_389
BjuB019686                          1e-13  218_[2]_142
BjuA031472                          1e-13  220_[2]_145
BjuB043752                        1.1e-13  258_[2]_20
BjuA025127                        1.3e-13  351_[2]_15
BjuB036793                          2e-13  357_[2]_15
BjuB006877                          2e-13  192_[2]_411
BjuA033921                          2e-13  208_[2]_396
BjuA002075                          2e-13  174_[2]_477
BjuA037531                        2.4e-13  204_[2]_36
BjuB047102                        3.2e-13  315_[2]_30
BjuB005843                        3.2e-13  71_[2]_49
BjuB023986                        3.5e-13  101_[2]_20
BjuB038543                        4.6e-13  147_[2]_68
BjuA014273                          6e-13  147_[2]_64
BjuB023599                        7.1e-13  88_[2]_285
BjuB029839                        7.8e-13  62_[2]_172
BjuB049020                        9.3e-13  231_[2]_19
BjuB020783                        1.3e-12  109_[2]_66
BjuA002828                        1.3e-12  158_[2]_59
BjuO004809                        1.7e-12  45_[2]_67
BjuA036326                        1.7e-12  45_[2]_67
BjuA026821                        1.7e-12  41_[2]_64
BjuB022206                        2.4e-12  41_[2]_68
BjuB042050                        2.8e-12  192_[2]_416
BjuB036859                        3.6e-12  238_[2]_33
BjuA025064                        3.6e-12  205_[2]_32
BjuB040834                        4.2e-12  158_[2]_59
BjuB041251                        6.4e-12  318_[2]_60
BjuA042006                        8.7e-12  322_[2]_53
BjuA028313                        9.5e-12  271_[2]_33
BjuB016538                        1.1e-11  246_[2]_110
BjuB046236                        4.1e-11  254_[2]_100
BjuB007520                        4.1e-11  71_[2]_49
BjuO000631                        4.4e-11  74_[2]_97
BjuA015229                        4.4e-11  399_[2]_50
BjuA010437                        4.2e-10  240_[2]_101
BjuA029457                        5.7e-08  85_[2]_194
BjuA009096                        8.3e-08  103_[2]_28
--------------------------------------------------------------------------------

--------------------------------------------------------------------------------
	Motif AYLDELEAQVNQLKEENAZLLAKLSRLSE MEME-2 in BLOCKS format
--------------------------------------------------------------------------------
BL   MOTIF AYLDELEAQVNQLKEENAZLLAKLSRLSE width=29 seqs=157
BjuB044565               (  101) RHLDELWSQVMWLRIENHQLLDKLNNLSE  1 
BjuA024129               (  101) RHLDELWSQVMWLRIENHQLLDKLNNLSE  1 
BjuO009504               (  110) RHLDELWSQVIRLRTDNHCLIDKLNRVSE  1 
BjuA044074               (  110) RHLDELWSQVIRLRTDNHCLIDKLNRVSE  1 
BjuA034470               (  109) RHLDELWSQVIRLRTDNHCLIDKLNRVSE  1 
BjuA026652               (  109) RHLDELWSQVIRLRTDNHCLIDKLNRVSE  1 
BjuB048226               (  106) RHLDELWSQVIRLRTDNHCLIDKLNNVSE  1 
BjuA032576               (  107) RHLDELWSQVIRLRNENNCLIDKLNRVSE  1 
BjuB027759               (   78) RHLDELWSQVIRLRNENNSLIDKLNRVSE  1 
BjuB042879               (  100) RHLDELWSQVMWFRVENHQLLDKLNKLSE  1 
BjuB027387               (  106) RHLDELWSHVIRLRNENNCLIDKLNRVSE  1 
BjuB037083               (  107) RHLDELWSQVIRLRNENNCLIDKLNSELE  1 
BjuA024436               (  108) RHLDELWSQVIRLRNDNNCLIDKLNSALE  1 
BjuA025542               (  332) AYTVELEAEVAKLKEENQELQRKQAKIME  1 
BjuA044794               (   93) RHLDELLSQVAWLRSENHQLLEKLNQASN  1 
BjuA025558               (  327) AYTVELEAEVAKLKEENEELQRKQAKIME  1 
BjuA046946               (  107) RHLDELWSQVIRLRNENNRLIEKLIRVSD  1 
BjuA008307               (  100) RHLDELWSQVMWFRVENYQLLDKLNNLSE  1 
BjuB015072               (   91) RHLDELLSQVAWLRSENHQILEKLNKASD  1 
BjuB013140               (   95) RHLDELLSQVAWLRSENQQLLDKLNQASD  1 
BjuA041305               (   95) RHLDELLSQVAWLRSENQQLLDKLNQASD  1 
BjuA041795               (   96) RHLDELLSQVAWLRSENHQILGKLNKATD  1 
BjuB035721               (   95) RHVDELLSQVTWLRSENQQILDKLNQASN  1 
BjuB008568               (  333) AYTLELEAEIEKLKKVNQELRRKQAEMME  1 
BjuB045319               (  373) AYTLELEAEVAQLKEQNEELLRKQVEIME  1 
BjuO004828               (   44) KHLDDLTAQVTHLREENSKIVASIAVTKE  1 
BjuB042240               (  357) AYTLELEAEIEKLKKVNQELQRKQAEMME  1 
BjuB025396               (  355) AYTLELEAEIEKLKKVNQELQRKQAEMME  1 
BjuB007813               (  359) AYTLELEAEIEKLKKVNQELQRKQAEMME  1 
BjuA012644               (  302) AYTLELEAEIEKLKKVNQELQRKQAEMME  1 
BjuA040338               (  342) AYTLELEAEIEKLKKVNQELQKKQAEMME  1 
BjuO010199               (  154) RYIQELERKVQSLQTEATTLSAQLTLFQR  1 
BjuB015428               (  163) RYIQELERKVQSLQTEATTLSAQLTLFQR  1 
BjuO011409               (   44) KHLDDLTAQVAYLREENSHIVAGIAVTTQ  1 
BjuB046696               (   59) KHVDDLTAQVAHLRKENGHIVAGISVTTE  1 
BjuA008715               (  109) KYLDDLRSQLNQLNTENRQLGNQLRYVMH  1 
BjuB045228               (   48) KLLDDLTAQVNQLKKENNELVTSVSITTQ  1 
BjuA003230               (  356) AYTLELEAEVAQLKEQNEELQRKQVEIIE  1 
BjuB046419               (  208) RYIFELERKVQTLQTEATTLSAQLTLLQR  1 
BjuB033515               (  226) RYIAELERKVQTLQTEATTLSAQLTLLQR  1 
BjuB033496               (  154) RYIQELERRVQSLQTEATTLSAQLTLFQR  1 
BjuB026462               (  218) RYIFELERKVQTLQTEATTLSAQLTLLQR  1 
BjuA031302               (  206) RYIAELERKVQTLQTEATTLSAQLTLLQR  1 
BjuA031284               (  154) RYIQELERRVQSLQTEATTLSAQLTLFQR  1 
BjuA022725               (   38) RYTGELERKVQTLQNEATTLSAQVTLLQR  1 
BjuO010352               (  165) RYIMELERKVQTLQTEATTLSAQLSLFQR  1 
BjuB042069               (  153) RYIMELERKVQTLQTEATTLSAQLSLFQR  1 
BjuA040728               (   48) KLLDDLTAQVNQLKKENSEILTSVSITTQ  1 
BjuA032964               (   50) KHVDDLTAQINQLSNDNRQILTSLTVTTQ  1 
BjuA018344               (  312) AECDELAQRAELLNEENATLRAEINKLKS  1 
BjuA014675               (  220) AYTQELEIKVSRLEEENERLRRQKEVEKI  1 
BjuA014103               (   48) KLLDDLTAQVNQLKKENSEIVTSVSITTQ  1 
BjuO002525               (  348) AYTVELEAELNQLKEENAQLKHALGELER  1 
BjuB041699               (  388) AYTVELEAELNQLKEENAQLKHALGELER  1 
BjuB038400               (  247) AYTHELEIKVSRLEEENERLKRQKEVEKI  1 
BjuA035826               (  242) AYTHELEIKVSRLEEENERLKRQKEVEKI  1 
BjuA018972               (  378) AYTVELEAELNQLKEENAQLKHALGELER  1 
BjuB042975               (  176) AHLSELETQVSQLRVENSKLMKGLTDVTQ  1 
BjuA035385               (   95) KHLEEMNIQLNQLKIENRELENQIRYVLQ  1 
BjuB042043               (  230) AYTQELEIKVSSLEEENQKLRRLVEVEKI  1 
BjuB020302               (  325) AECDELAQRAELLNEENASLRAEINRLKS  1 
BjuA015073               (  178) AHLNELETQVSQLRVENSNLMKGLTDVTQ  1 
BjuB006374               (   50) KHVDDLTAQINQLSSDNRQILTSLTVTSE  1 
BjuA025359               (   50) KHVDDLTAQINQLSSDNRQILTSLTVTSE  1 
BjuO002570               (   48) KHIDDLTAQINQLSSDNRQILTSLTVTSQ  1 
BjuB038364               (   48) KLLDDLTAQVNQLKKENDEIVTSVSITTQ  1 
BjuB037744               (   92) KQIEELQQQVEQLMILNHNLSEKVINLLE  1 
BjuA042224               (   74) KQIEELQQQVEQLMILNHNLSEKVINLLE  1 
BjuA035384               (   95) KHLEEMNIQLNQLKIENREIENQIRYVLQ  1 
BjuA001111               (  212) KYTGELERKVQTLQNEATTLSAQVTMLQR  1 
BjuA016969               (  123) AECDELAQRAEVLNEENASLREEINKLRS  1 
BjuA045602               (   90) KQIEELQQQVEQLMILNHNLSEKVIHLLE  1 
BjuB039707               (   94) KQIEELQQQVEHLMILNHNLSEKVINLLE  1 
BjuA017316               (  225) AYTQELEIKVSSLEEENQKLRRLMEVEKI  1 
BjuO010366               (  233) AYTHELEIKVSSLEEENEKLRRLKEVEKI  1 
BjuB047306               (   37) KLLDDLTAQVNQLKEQNNEILTSVSITTQ  1 
BjuA001569               (   97) KQIEELQQQVEQLMVLNHNLSEKVINLLE  1 
BjuB037545               (  183) AHLSELETQVSELRVENSNLMKGLTDVTQ  1 
BjuB040792               (  241) AECEQLQQKVESLTSENQSLRDELQRLSS  1 
BjuB028673               (   50) KHVDDLTVQINQLSNDNRQILTSLTVTTQ  1 
BjuB020303               (  103) AECDELAQRAELFNEENASLRAEINRLKS  1 
BjuB009536               (  107) AYLGELENRVKDLENKNSELEERLSTLQN  1 
BjuB011393               (   42) KHLEGLTAQVAHLREENSHIVATIAATTQ  1 
BjuA026586               (  209) AYTHELEINVSRLEEENERLRRQKEVEKI  1 
BjuB028919               (  109) HYVEELEDKVKSLQSVITDLNSKVSYFMS  1 
BjuB009816               (  112) AYLGELENRVKDLENRNSELEERLSTLQN  1 
BjuA044741               (  451) AYLGELENRVKDLENRNSELEERLSTLQN  1 
BjuA014686               (   95) HYVEELEDKVKSLQSVITDLNSKVSYFMS  1 
BjuB010770               (   64) RHLNELWSMLVHLINENKCLVDELSRANE  1 
BjuA041565               (   64) RHLNELWSMLVHLINENKCLVDELSRANE  1 
BjuB008492               (  101) VYVSDLESRANELQNNNEQLEEKISTLMN  1 
BjuA027015               (   59) QHLDDLAAQVTHLRKENGHFIAGIAVTTE  1 
BjuA021448               (  309) AYTLELEAEIENLKQLNQDLQRKQAEIMK  1 
BjuA012577               (  101) VYVSDLESRANELQNNNEQLEEKISTLMN  1 
BjuA012575               (  101) VYVSDLESRANELQNNNEQLEEKISTLMN  1 
BjuO010482               (  278) AECDELAQRADVLNGENASLRAEINKLKG  1 
BjuO002133               (  284) AETEELARKVEALTAENMALRSELNQLSE  1 
BjuB041950               (  246) AECEQLQQRVESLTSENQSLRDELQRLSG  1 
BjuB002172               (   95) KHLEEMSIQLNQLKIQNRELETQLRYVYY  1 
BjuA043791               (  246) AECEQLQQRVESLTSENQSLRDELQRLSG  1 
BjuA040759               (  243) AECEQLQQRVESLTSENQSLRDELQRLSG  1 
BjuA047038               (  269) AECDELAQRADVLNGENASLRAEINKLRS  1 
BjuB032115               (   43) KLLDDLTAQVNNLKEQNNEIVTSVSITTQ  1 
BjuB016810               (  270) AETEELARKVEALTAENMALRSELNQLNE  1 
BjuA036544               (   72) RRFEDLTEEVNRLKSKNQELVNQLANVLS  1 
BjuA036543               (   72) RRFEDLTEEVNRLKSKNQELVNQLANVLS  1 
BjuA006024               (  286) AETEELARKVEALTAENMALRSELNQLNE  1 
BjuB021273               (  213) AYQVELETMAAKLEQENEQLLKEIEEKTR  1 
BjuO010363               (  187) HYVEELEEKVKHMHCTITDLNGKISYFMA  1 
BjuB026592               (  161) AECNELGQRAEVLNEENASLRAEINKLRS  1 
BjuA043003               (  232) VYTHELEIKVSSLEEENKKLRRLKEVEKI  1 
BjuA041107               (  107) AYLGELETRVKDLENRNSELDERLSTLQN  1 
BjuA005478               (   78) VYVSDLESRANELQNNNDELEEKISTLMN  1 
BjuB017666               (   96) KHLEEMNIQLNQLKIESRELENQIRYVLH  1 
BjuA017309               (  209) HYVEELEEKVKSMHSAITDLNGKISYFMA  1 
BjuB019686               (  219) EQTCDLETQVNELKGEHSSLLKQLSNMNH  1 
BjuA031472               (  221) EQTCDLETQVNELKGEHSSLLKQLSNMNH  1 
BjuB043752               (  259) AYTNELELKVAQLKAENARLKRQEDQLRM  1 
BjuA025127               (  352) LQTMELEAEAEKLRKENHELLKKQGKEIT  1 
BjuB036793               (  358) LQTMELEAEAEKLRKENQELLKKQGKWIT  1 
BjuB006877               (  193) QYVEELQGKVKSMNSTIAELNGKISYVMA  1 
BjuA033921               (  209) QYVEELQGKVKTMNSTIAELNGKISYVMA  1 
BjuA002075               (  175) QYVEELQGKVKSMNSTIAELNGKISYVMA  1 
BjuA037531               (  205) AYQVELETLAAKLERENEQLLKEIEEKTR  1 
BjuB047102               (  316) AYTLELEAEIENLKQLNQDLKRKQAEIVK  1 
BjuB005843               (   72) RRFEDLTEEVNRLKLKNQELVNQLANALS  1 
BjuB023986               (  102) VYVSEMESRANELQNNNDEIEEKISTLMN  1 
BjuB038543               (  148) SHINNLRNQVNQLDLENRELKNRLQLFTY  1 
BjuA014273               (  148) SHINNLRNQVNQLDMENRELKNRLQLLTY  1 
BjuB023599               (   89) QYVEELQGKVKSMSSAIAELNGKISYVMA  1 
BjuB029839               (   63) EHLDDLKAQLAQLRKANRQTAAELTVTTE  1 
BjuB049020               (  232) AYTNELELKVAQLQAENARLMRDQLRIAA  1 
BjuB020783               (  110) KHLEAVRSQLNQLNTDNRDLVNRLRYVMH  1 
BjuA002828               (  159) SHIDNLRNQVNQLDLENRELGNRLRLVIY  1 
BjuO004809               (   46) KQLGDLINEVTVLKNDNAKITEQVDAATR  1 
BjuA036326               (   46) KQLGDLINEVTVLKNDNAKITEQVDAATR  1 
BjuA026821               (   42) KQLGDLINEVTVLKNDNAKITEQVDAATR  1 
BjuB022206               (   42) KQLGDLINEVTVLKNDNAKIAEQVDAATR  1 
BjuB042050               (  193) HYVEELEEKVRSMHSAITDLNGKMSYFMA  1 
BjuB036859               (  239) AYQVELETLAAKLEEENEKLSVEIEEKRK  1 
BjuA025064               (  206) AYQVELETLAAKLEEENEKLSVEIEEKRK  1 
BjuB040834               (  159) NHIDNLRNQINQLDLENRELGNRLRLVIY  1 
BjuB041251               (  319) AEFDKLAQYTEVLNAENASLRAEMNRLKS  1 
BjuA042006               (  323) AEFDQLAQYTEVLSAENASLRAEMNRLKS  1 
BjuA028313               (  272) AYTVELELELNQLTEENMKLKKIVEENDK  1 
BjuB016538               (  247) EQMNELDSQVGQLRGEHSTLLKRLSDVNQ  1 
BjuB046236               (  255) EQMNEFDTQVNQLRTEHSTLLSRLSDMNQ  1 
BjuB007520               (   72) RRVENLSEEVNRLKIKNQGLNYQLTNVLS  1 
BjuO000631               (   75) ARTAYLEDEVKRLQSMNEFLLRKLQSQAI  1 
BjuA015229               (  400) ARTAYLEDEVKRLQSMNEFLLRKLQSQAI  1 
BjuA010437               (  241) EQMSGLDSQVGQLRGEHATMLKRLSEVTQ  1 
BjuO010199               (  196) LRLQAMEQQAHLRNALNEALRKELERMKI  1 
BjuB015428               (  205) MRLQAMEQQAHLRNALNEALRKELERMKI  1 
BjuB046419               (  250) LRLQTMEQQVHLQDELNEALKEEIQHLKV  1 
BjuB033515               (  268) LRVQSMEQQVHLQDALNEALKEEVQHLKV  1 
BjuA029457               (   86) QHYTKMEAKNSVMRAQVTELNHRLNSLNQ  1 
BjuA009096               (  104) NKVISLLEKTRQILHENSQLEEKLSYFHQ  1 
//

--------------------------------------------------------------------------------

--------------------------------------------------------------------------------
	Motif AYLDELEAQVNQLKEENAZLLAKLSRLSE MEME-2 position-specific scoring matrix
--------------------------------------------------------------------------------
log-odds matrix: alength= 20 w= 29 n= 38543 bayes= 9.39916 E= 2.2e-1197 
   249   -478   -446    -86   -546   -552     53   -513    184   -131   -235   -218   -578    -58    183   -236   -429    -45   -505   -464 
  -641   -630   -736     45   -720   -741    374   -671   -218   -106   -705   -658   -784     77      1   -730   -624   -689   -611    429 
  -442    320   -713   -678     32   -639   -546    195   -609    206    -79   -663   -672   -124   -639   -613    217    150   -431   -145 
  -105     74    255    138   -101    -13     53   -215   -335    -34    -48     -7   -550     24   -431   -109   -246     27   -474   -431 
  -157   -738    192    316   -821   -237   -588   -733   -198   -779   -784   -103   -709    -87   -699   -304   -288   -708   -787    -63 
  -767   -607  -1046  -1003   -182   -997   -843   -398   -946    352     86  -1027   -932   -870   -927  -1020   -771   -280   -593   -648 
    38   -449   -124    254   -510   -311   -377    -38   -221    -84   -517   -165   -544     47    -73   -276    113   -486    396   -432 
   183   -448    -88    -46   -509   -139   -377    116   -326   -198   -517      7   -544    120     51     82     45   -273   -478   -432 
  -633   -626   -742    125   -783   -735   -169   -666    201   -204    -89   -326   -778    275    104   -722   -617   -683   -627    -62 
   107   -408   -767   -773   -564   -786   -702    146   -740      3   -573   -339   -767   -806   -764   -783   -139    369   -662   -665 
   101   -448   -173    129   -510   -229     23    104     74   -527    -49    177   -544     36   -208    -54    -17   -191   -478   -432 
  -139   -448    -88    -46   -510   -519    118   -483     74    -84   -517   -165   -544    201     98      9     17     39    320   -147 
  -516   -381   -690   -645    -44   -697   -551   -153   -588    347     46   -690   -631   -232   -246   -672   -513   -351   -421   -452 
  -379   -449    -35     47   -511   -520    -16   -132    204   -330    -18     50   -545    120    175   -126      1   -487   -479   -433 
    26    -23   -407    129   -509    -84   -152    104     83   -160   -233    121   -544   -144   -279     48    113    -45   -478   -432 
  -110   -512    101    296   -571   -567   -432   -535    -65    -22   -145   -102   -587    -59   -167   -521    -94     -5   -539   -491 
    36   -431   -575   -749   -680   -584     50     74   -682   -751   -745    362   -713   -696   -745   -372   -540   -294   -620   -651 
   128   -448   -124     84   -510   -229    225   -483   -119   -527    -49    -21   -544    126     60     -6    113   -486   -478   -147 
   -34    316      4    174   -102   -311     23   -483     64   -527   -517    -55   -544    143    -53    -23     97   -486   -478   -432 
  -747   -591  -1005   -962   -181   -969   -817    214   -904    338   -218   -991   -904   -845   -892   -981   -297   -528   -584   -637 
  -185   -447   -247     18   -509   -177   -377    116     53    116    -49      7   -544     -3    123      9   -126     73   -478   -432 
   145   -449    150    108   -510    -44     23   -483     83   -527   -518     19   -544   -393    111   -146     57   -191   -479   -147 
  -141   -455   -249    119   -517    -84   -383   -220    269   -160   -524   -449   -551    173     32    -54   -247   -492   -484   -439 
  -531   -417   -796   -349   -431   -732   -633    256    -53    263    -42   -753   -750     64   -708   -710   -538    142   -502   -509 
    86   -448    -59     38   -510   -109   -377     18   -326   -330   -517    161   -544     11    -35     95    128   -191   -478   -432 
   -77   -448    -59     70   -509   -519    -16     18     53     22   -233     40   -544    -19     98   -169     17    109   -478    233 
    59   -328   -702    -25    165   -628   -535     53   -109    191     98   -328   -662   -219   -629   -602    106    182     -3   -419 
  -139   -448   -247   -165   -509   -519   -152     -7    115     12    217    -21   -544     75    -73     53    165   -273   -478   -147 
   -16   -448    -59    174   -510   -139     53    116    -60   -527   -233      7   -544    113     98    -23   -173   -191   -478     68 
--------------------------------------------------------------------------------

--------------------------------------------------------------------------------
	Motif AYLDELEAQVNQLKEENAZLLAKLSRLSE MEME-2 position-specific probability matrix
--------------------------------------------------------------------------------
letter-probability matrix: alength= 20 w= 29 nsites= 157 E= 2.2e-1197 
 0.343949  0.000000  0.000000  0.038217  0.000000  0.000000  0.031847  0.000000  0.197452  0.031847  0.006369  0.012739  0.000000  0.038217  0.242038  0.019108  0.000000  0.038217  0.000000  0.000000 
 0.000000  0.000000  0.000000  0.101911  0.000000  0.000000  0.299363  0.000000  0.006369  0.038217  0.000000  0.000000  0.000000  0.101911  0.063694  0.000000  0.000000  0.000000  0.000000  0.388535 
 0.000000  0.070064  0.000000  0.000000  0.031847  0.000000  0.000000  0.127389  0.000000  0.337580  0.019108  0.000000  0.000000  0.025478  0.000000  0.000000  0.235669  0.146497  0.000000  0.006369 
 0.025478  0.012739  0.305732  0.197452  0.012739  0.063694  0.031847  0.006369  0.000000  0.063694  0.025478  0.063694  0.000000  0.070064  0.000000  0.050955  0.006369  0.063694  0.000000  0.000000 
 0.019108  0.000000  0.191083  0.668790  0.000000  0.012739  0.000000  0.000000  0.012739  0.000000  0.000000  0.031847  0.000000  0.031847  0.000000  0.012739  0.006369  0.000000  0.000000  0.012739 
 0.000000  0.000000  0.000000  0.000000  0.006369  0.000000  0.000000  0.000000  0.000000  0.923567  0.063694  0.000000  0.000000  0.000000  0.000000  0.000000  0.000000  0.006369  0.000000  0.000000 
 0.076433  0.000000  0.019108  0.445860  0.000000  0.006369  0.000000  0.025478  0.006369  0.044586  0.000000  0.019108  0.000000  0.082803  0.038217  0.012739  0.114650  0.000000  0.108280  0.000000 
 0.216561  0.000000  0.025478  0.050955  0.000000  0.025478  0.000000  0.076433  0.000000  0.019108  0.000000  0.070064  0.000000  0.140127  0.095541  0.203822  0.070064  0.006369  0.000000  0.000000 
 0.000000  0.000000  0.000000  0.178344  0.000000  0.000000  0.006369  0.000000  0.216561  0.019108  0.019108  0.006369  0.000000  0.407643  0.133758  0.000000  0.000000  0.000000  0.000000  0.012739 
 0.127389  0.000000  0.000000  0.000000  0.000000  0.000000  0.000000  0.089172  0.000000  0.082803  0.000000  0.006369  0.000000  0.000000  0.000000  0.000000  0.019108  0.675159  0.000000  0.000000 
 0.121019  0.000000  0.012739  0.184713  0.000000  0.012739  0.025478  0.070064  0.089172  0.000000  0.025478  0.235669  0.000000  0.076433  0.012739  0.076433  0.044586  0.012739  0.000000  0.000000 
 0.019108  0.000000  0.025478  0.050955  0.000000  0.000000  0.050955  0.000000  0.089172  0.044586  0.000000  0.019108  0.000000  0.248408  0.133758  0.121019  0.057325  0.070064  0.063694  0.006369 
 0.000000  0.000000  0.000000  0.000000  0.019108  0.000000  0.000000  0.006369  0.000000  0.898089  0.050955  0.000000  0.000000  0.012739  0.012739  0.000000  0.000000  0.000000  0.000000  0.000000 
 0.000000  0.000000  0.038217  0.101911  0.000000  0.000000  0.019108  0.012739  0.229299  0.006369  0.031847  0.095541  0.000000  0.140127  0.229299  0.044586  0.050955  0.000000  0.000000  0.000000 
 0.070064  0.006369  0.000000  0.184713  0.000000  0.038217  0.006369  0.070064  0.095541  0.025478  0.006369  0.159236  0.000000  0.019108  0.006369  0.159236  0.114650  0.038217  0.000000  0.000000 
 0.025478  0.000000  0.101911  0.592357  0.000000  0.000000  0.000000  0.000000  0.031847  0.070064  0.012739  0.031847  0.000000  0.038217  0.019108  0.000000  0.025478  0.050955  0.000000  0.000000 
 0.076433  0.000000  0.000000  0.000000  0.000000  0.000000  0.031847  0.057325  0.000000  0.000000  0.000000  0.821656  0.000000  0.000000  0.000000  0.006369  0.000000  0.006369  0.000000  0.000000 
 0.146497  0.000000  0.019108  0.133758  0.000000  0.012739  0.108280  0.000000  0.019108  0.000000  0.025478  0.057325  0.000000  0.146497  0.101911  0.108280  0.114650  0.000000  0.000000  0.006369 
 0.044586  0.070064  0.050955  0.254777  0.012739  0.006369  0.025478  0.000000  0.082803  0.000000  0.000000  0.044586  0.000000  0.165605  0.044586  0.095541  0.101911  0.000000  0.000000  0.000000 
 0.000000  0.000000  0.000000  0.000000  0.006369  0.000000  0.000000  0.146497  0.000000  0.834395  0.006369  0.000000  0.000000  0.000000  0.000000  0.000000  0.006369  0.000000  0.000000  0.000000 
 0.012739  0.000000  0.006369  0.082803  0.000000  0.019108  0.000000  0.076433  0.076433  0.184713  0.025478  0.070064  0.000000  0.057325  0.159236  0.121019  0.019108  0.089172  0.000000  0.000000 
 0.165605  0.000000  0.146497  0.159236  0.000000  0.050955  0.025478  0.000000  0.095541  0.000000  0.000000  0.076433  0.000000  0.000000  0.146497  0.038217  0.076433  0.012739  0.000000  0.006369 
 0.019108  0.000000  0.006369  0.171975  0.000000  0.038217  0.000000  0.006369  0.363057  0.025478  0.000000  0.000000  0.000000  0.203822  0.082803  0.076433  0.006369  0.000000  0.000000  0.000000 
 0.000000  0.000000  0.000000  0.006369  0.000000  0.000000  0.000000  0.197452  0.038217  0.496815  0.025478  0.000000  0.000000  0.095541  0.000000  0.000000  0.000000  0.140127  0.000000  0.000000 
 0.108280  0.000000  0.031847  0.095541  0.000000  0.031847  0.000000  0.038217  0.000000  0.006369  0.000000  0.210191  0.000000  0.063694  0.050955  0.222930  0.127389  0.012739  0.000000  0.000000 
 0.031847  0.000000  0.031847  0.121019  0.000000  0.000000  0.019108  0.038217  0.076433  0.095541  0.006369  0.089172  0.000000  0.050955  0.133758  0.031847  0.057325  0.114650  0.000000  0.101911 
 0.089172  0.000000  0.000000  0.063694  0.082803  0.000000  0.000000  0.044586  0.025478  0.305732  0.070064  0.006369  0.000000  0.012739  0.000000  0.000000  0.108280  0.184713  0.006369  0.000000 
 0.019108  0.000000  0.006369  0.019108  0.000000  0.000000  0.006369  0.031847  0.121019  0.089172  0.165605  0.057325  0.000000  0.101911  0.038217  0.165605  0.165605  0.006369  0.000000  0.006369 
 0.050955  0.000000  0.031847  0.254777  0.000000  0.025478  0.031847  0.076433  0.031847  0.000000  0.006369  0.070064  0.000000  0.133758  0.133758  0.095541  0.012739  0.012739  0.000000  0.031847 
--------------------------------------------------------------------------------

--------------------------------------------------------------------------------
	Motif AYLDELEAQVNQLKEENAZLLAKLSRLSE MEME-2 regular expression
--------------------------------------------------------------------------------
[AR][YH][LT]DELE[AS][QK]VNQL[KR]XENXELXX[KQ]L[SN]XLXE
--------------------------------------------------------------------------------


Time 1702.37 secs.

********************************************************************************


********************************************************************************
MOTIF VLAENSVLKAZVSELRQRLSSLNEIVELV MEME-3	width =  29  sites =  69  llr = 2454  E-value = 1.6e-522
********************************************************************************
--------------------------------------------------------------------------------
	Motif VLAENSVLKAZVSELRQRLSSLNEIVELV MEME-3 Description
--------------------------------------------------------------------------------
Simplified        A  212::1:::4:1::::1::1:1:::::11
pos.-specific     C  :::::::::::::::::::1:::::::::
probability       D  :::1:1::::1:11::::::1::1::1:1
matrix            E  :3:8:::::45:24:11::23:12::2::
                  F  ::::::::::::::1::::::::::::2:
                  G  :::::::::::::::::::::::::11::
                  H  :::::::::::1:::11::::::::::::
                  I  21::::2::::1::::1:2::1:131:1:
                  K  ::2:::1:6:1::::1:2:1::31:11::
                  L  :3:::1:a:1:11:9:1251:51:13:21
                  M  1::::::::::1:1::::1:13::::11:
                  N  :1::a1:::::1:1:1::::1:3:2111:
                  P  ::::::::::::::::::::::::1:1::
                  Q  :12:::1:::31::::3::::::11::::
                  R  :::::12:3::::::414:1::11::111
                  S  :11::4:::::131:2:::24::2:1::1
                  T  1:1:::::11:1:1:111:1::::1::::
                  V  4:1:::3:1::11::::12:::::131:3
                  W  :::::::::::::::::::::::::::::
                  Y  ::::::::::::::::::::::1::::::

         bits    7.2                              
                 6.5                              
                 5.8                              
                 5.1                              
Relative         4.3                              
Entropy          3.6     *  *      *              
(51.3 bits)      2.9    **  **     *              
                 2.2 *  **  ****   *  **  *       
                 1.4 ***********  ****** ****** * 
                 0.7 *****************************
                 0.0 -----------------------------

Multilevel           VLAENSVLKAEXSELRQRLXSLNEILXFV
consensus            IEQ   I REQ      LI EMKS V L 
sequence             A                 V          
                                                  
                                                  
--------------------------------------------------------------------------------

--------------------------------------------------------------------------------
	Motif VLAENSVLKAZVSELRQRLSSLNEIVELV MEME-3 sites sorted by position p-value
--------------------------------------------------------------------------------
Sequence name             Start   P-value                        Site           
-------------             ----- ---------            -----------------------------
BjuB046696                   92  4.31e-24 ISVTTEHYVT IEAENSILRAQLLELNHRLESLNEIVEFV ESSSFEMETG
BjuB045228                   81  5.61e-23 VSITTQHYLT VEAENSVLRAQVDELSHRLESLNDILGFL ENTNGVCPNP
BjuB032115                   76  1.34e-22 VSITTQHYLT VEAENSVLRAQLDELSHRLESLNDIIEFL DNTNGICPNP
BjuB038364                   81  2.05e-22 VSITTQHYLT VEAENSVLRAQLDELSHRLESLNDIIGFL DNTNGICSHT
BjuA014103                   81  2.05e-22 VSITTQHYLT VEAENSVLRAQLDELSHRLESLNDIIGFL DNTNGICSNT
BjuA027015                   92  1.28e-21 IAVTTEHYVT MEAENSILRAQLLELNHRLDSLNEIVDFV ESSSFEMETG
BjuB047306                   70  1.55e-21 VSITTQHYLT VEAENSVLKAQLDELSHRLESLNGIIEFL ESTNGTCPNP
BjuB028673                   83  2.76e-21 LTVTTQHYMK IQAENSILTAQMSELSTRLESLNEIVDLV TTTNGGGGVD
BjuB027387                  139  5.81e-21 LNRVSETQDS VLKENSKLKEEASELRQLVCELKSNKNND           
BjuA040728                   81  1.20e-20 VSITTQHYLT VEAENSVLRAQLDELSHRLGSLNDIIGFL DNTNGICQNP
BjuO011409                   77  2.03e-20 IAVTTQQYVT IEAENSILRAQFLELNQRLDSLNEIVEIA GGFWMETGQG
BjuB011393                   75  2.03e-20 IAATTQKYVT VEAENSVLRAQFIELDQRLASLNEIVEIA GGFWMEKGQG
BjuA025359                   83  2.86e-20 LTVTSELYMK IQAENSVLTAQMAELSTRLESLNEIVDLV TTTNGGGDQI
BjuA032964                   83  3.39e-20 LTVTTQLYTK IQAENSILTAQMTELSTRLESLNEIVDLV TATNGGVDQI
BjuA032576                  140  1.74e-19 LNRVSETQDS VLKENSKLKEEASELRQLVCELKSNKNSD DDNNFGRKLS
BjuO002570                   81  2.38e-19 LTVTSQLYTK IQAENSILTAQMAELSSRLESLNEIVDLV TTTNGAGFGC
BjuB027759                  111  1.41e-18 LNRVSETQNS VLKENSILKEEVSDLRRLVCELKSNKNNN SFVSELEDV 
BjuO004828                   77  1.63e-18 IAVTKEHYVA IEAENSVLKAQFLELDQRLASLDEIVETA GAFWMETGQG
BjuB006374                   83  1.63e-18 LTVTSELYMK IQAENSVLTAQMAELSTRLESLNEIADLV TTTNGGVDQI
BjuB037083                  140  2.84e-18 LNSELETQDN VLKENSKLKEEASDLRRLVCDLKSNKNNS F         
BjuA024436                  141  4.28e-18 LNSALETQDN VLKENSKLKEEASDLRRLVCDLKSNKYNS F         
BjuB048226                  139  5.59e-18 LNNVSESHEL ALKENAKLKEETSDLRQLITEIKSNNEDD NNFLRELEDS
BjuB015072                  124  5.59e-18 LNKASDSNDL VLQENLILKEENLELRQVITSMKKLGGAE GGSTSFHGRY
BjuA041795                  129  5.59e-18 LNKATDSNDL VLQENLILKEENLELRQVITSMKKLGGAE GGSTSFHGIY
BjuB042879                  133  6.38e-18 LNKLSESHEK VLQENVQLKEETSELKQVITDMKIQSPFS CFRDDIIPIE
BjuA046946                  140  1.07e-17 LIRVSDTQDN VLKENSKLKEEVSDLRQLVSELKPNKNNS FLREFEEV  
BjuB044565                  134  2.59e-17 LNNLSESHEK VLQENAQLKEETSELKQVISDMQIQSPFS CFRDDIIPI 
BjuA024129                  134  2.59e-17 LNNLSESHEK VLQENAQLKEETSELKQVISDMQIQSPFS CFRDDIIPIE
BjuO009504                  143  2.93e-17 LNRVSESHQL ALKENAKLKEETSNLRQLISDIKSNNEDD NSFLRQLEDL
BjuA044074                  143  2.93e-17 LNRVSESHQL ALKENAKLKEETSNLRQLISDIKSNNEDD NSFLRQLEDL
BjuA034470                  142  3.31e-17 LNRVSESHQL ALKENAKLKEETSNLKQLISEIKSNNFLR ELEDSISNSR
BjuA026652                  142  3.31e-17 LNRVSESHQL ALKENAKLKEETSNLKQLISEIKSNNFLR ELEDSISNSR
BjuB046236                  288  1.35e-16 LSDMNQKYDA AAVDNRILRADIETLRTKVKMAEETVKRV TGVNPLQWAR
BjuA041305                  128  1.69e-16 LNQASDSNDL VLQENLRLKEENVELRQVITSMKKLGGST SIQGRYCSSS
BjuB016538                  280  2.11e-16 LSDVNQKFST AVVDNRILKADIETLRTKVKMAEDTVKRV TGMNPMLLAK
BjuA010437                  274  2.11e-16 LSEVTQKFST AVVDNRILKADIETLRTKVKMAEDTVKRV TGMNPRLLAK
BjuB042975                  209  2.35e-16 LTDVTQTFND AAVENRVLKANIETLRAKVKMAEETVKRL TGLNPMFHTM
BjuA015073                  211  2.35e-16 LTDVTQTFNE AAVENRVLKANIETLRAKVKMAEETVKRL TGFNPMYHTM
BjuB005843                  105  2.63e-16 LANALSCGNA ISQENNRLKTESVCLEIRLLELYRFLVAM QSPISTRLNY
BjuB035721                  128  2.93e-16 LNQASNSNDL VIQENLNLKEENLALHQVITSMKKVIGAG GGNKSNNGRH
BjuA036544                  105  2.93e-16 LANVLSCGNA ISKENNRLKTESVCLEIRLLELYRFLVAM QSPISTRLNY
BjuA036543                  105  2.93e-16 LANVLSCGNA ISKENNRLKTESVCLEIRLLELYRFLVAM QSPISTRLNY
BjuA008307                  133  3.26e-16 LNNLSESHEK VLQENVQLKGETSELKQVISDMKIQSPFS CFRDDIIPIE
BjuB013140                  128  4.50e-16 LNQASDSNEL VIQENSSLKEENVELRRVITSMKKLGGAG GGSPNIHGRY
BjuB022206                   75  5.00e-16 VDAATRKYVE MESKNDVLRAQASELTERLRSLNSVLEMV EEISGQALDI
BjuA014273                  181  5.00e-16 LQLLTYQLQR VNTDNIQLVAEQDILRLRLSEMRRILMIR RQQQWELNNR
BjuB019686                  252  5.56e-16 LSNMNHKYDD AAVGNRILKADIETLRAKVKMAEETVKRV TGMNPMLLGR
BjuA031472                  254  5.56e-16 LSNMNHKYDD AAVGNRILKADIETLRAKVKMAEETVKRV TGMNPMLLGR
BjuO004809                   79  6.85e-16 VDAATRKYVE MESRNDVLRAQASELTERLRSLNSVLEMV EEISGQALDI
BjuA036326                   79  6.85e-16 VDAATRKYVE MESRNDVLRAQASELTERLRSLNSVLEMV EEISGQALDI
BjuB040834                  192  1.03e-15 LRLVIYHLQQ VNTDNNRLVAEQEMLRLRFSEMRRILILR QLQQQQQWEL
BjuB038543                  181  1.03e-15 LQLFTYQLQR VNTDNNRLVTEQEILRLKLSEMRRILMIR QLQQQQQWEL
BjuA044794                  126  1.03e-15 LNQASNSNDL VLQENLSLKEKNLALHQVITSMKKVKGAG ESRSISGRYS
BjuB037545                  216  1.55e-15 LTDVTQTFND ASVENRVLKANLETLRAKVKMAEETVKRI TGFNPMFHTM
BjuA042224                  107  1.55e-15 VINLLESNHQ ILQENSQLKEKVSSFQLLMAEMLIPVRNV DGGSINDRNL
BjuB029839                   96  1.71e-15 LTVTTEHYVK IDAENSVMRARVTELNHRLSSLNQIIAFA ESYSSAAGGF
BjuA045602                  123  3.38e-15 VIHLLESNHQ ILQENSQLKEKVSSFQILMAEMQIPMRNV DGSINDRVVN
BjuA002828                  192  5.96e-15 LRLVIYHLQQ VNTDNNRLVTEQEMLRLRFSELRRILILR QLQQQQQWEL
BjuA026821                   75  6.54e-15 VDAATRRYVE MESKNDVLRAQEVELTERLRSLNSVLEMV EEISGQALDI
BjuB037744                  125  1.24e-14 VINLLESNHQ MLQENSQLKERVSSFQLLMAEMLIPVRNV DVSSINDRNL
BjuB039707                  127  1.36e-14 VINLLESNHQ IIQENSQLKEKVNSFHLIMAEMLIPMKNV DGSINDRNVN
BjuB002172                  128  2.31e-14 LRYVYYHCQR TKMENDRLRLEHHMLHDTLLNIRQVLMFR QFERSLECAT
BjuA001569                  130  2.31e-14 VINLLESNHQ IIQENSHLKEKVNSFHLLMAEMLIPMRNV DGSINDRDAN
BjuB020783                  143  3.26e-14 LRYVMHHCQH AKMENNRLRLEHQTLHDKLLNLRQALVLR QSQQSSTCVT
BjuA008715                  142  3.55e-14 LRYVMHHCQH ANMENDRLRLEHQILHEKLLNLRQALVLR QIQQSSTCAT
BjuB017666                  129  4.59e-14 IRYVLHLFQR TEIENDRLRQEHRMLHDTLLNMRQVLMLH QIEWSSDYAT
BjuA035385                  128  1.14e-13 IRYVLQHFQR TETENNRLRLEQRLLHSTLLNIRQVLMLH QIDRSSDYVT
BjuA035384                  128  1.14e-13 IRYVLQHFQR TETENNRLRLEQRLLHSTLLNIRQVLMLH QIDRSSDYVT
BjuB007520                  105  6.81e-13 LTNVLSCGNV ISRDNNQLKDESIFLEIRLLELYRLLVAI QSPISTRLNY
--------------------------------------------------------------------------------

--------------------------------------------------------------------------------
	Motif VLAENSVLKAZVSELRQRLSSLNEIVELV MEME-3 block diagrams
--------------------------------------------------------------------------------
SEQUENCE NAME            POSITION P-VALUE  MOTIF DIAGRAM
-------------            ----------------  -------------
BjuB046696                        4.3e-24  91_[3]_88
BjuB045228                        5.6e-23  80_[3]_45
BjuB032115                        1.3e-22  75_[3]_45
BjuB038364                        2.1e-22  80_[3]_44
BjuA014103                        2.1e-22  80_[3]_44
BjuA027015                        1.3e-21  91_[3]_59
BjuB047306                        1.6e-21  69_[3]_44
BjuB028673                        2.8e-21  82_[3]_59
BjuB027387                        5.8e-21  138_[3]
BjuA040728                        1.2e-20  80_[3]_45
BjuO011409                          2e-20  76_[3]_55
BjuB011393                          2e-20  74_[3]_51
BjuA025359                        2.9e-20  82_[3]_57
BjuA032964                        3.4e-20  82_[3]_57
BjuA032576                        1.7e-19  139_[3]_11
BjuO002570                        2.4e-19  80_[3]_62
BjuB027759                        1.4e-18  110_[3]_9
BjuO004828                        1.6e-18  76_[3]_55
BjuB006374                        1.6e-18  82_[3]_57
BjuB037083                        2.8e-18  139_[3]_1
BjuA024436                        4.3e-18  140_[3]_1
BjuB048226                        5.6e-18  138_[3]_28
BjuB015072                        5.6e-18  123_[3]_33
BjuA041795                        5.6e-18  128_[3]_34
BjuB042879                        6.4e-18  132_[3]_10
BjuA046946                        1.1e-17  139_[3]_8
BjuB044565                        2.6e-17  133_[3]_9
BjuA024129                        2.6e-17  133_[3]_10
BjuO009504                        2.9e-17  142_[3]_28
BjuA044074                        2.9e-17  142_[3]_28
BjuA034470                        3.3e-17  141_[3]_23
BjuA026652                        3.3e-17  141_[3]_23
BjuB046236                        1.3e-16  287_[3]_67
BjuA041305                        1.7e-16  127_[3]_32
BjuB016538                        2.1e-16  279_[3]_77
BjuA010437                        2.1e-16  273_[3]_68
BjuB042975                        2.4e-16  208_[3]_77
BjuA015073                        2.4e-16  210_[3]_223
BjuB005843                        2.6e-16  104_[3]_16
BjuB035721                        2.9e-16  127_[3]_36
BjuA036544                        2.9e-16  104_[3]_16
BjuA036543                        2.9e-16  104_[3]_14
BjuA008307                        3.3e-16  132_[3]_10
BjuB013140                        4.5e-16  127_[3]_36
BjuB022206                          5e-16  74_[3]_35
BjuA014273                          5e-16  180_[3]_31
BjuB019686                        5.6e-16  251_[3]_109
BjuA031472                        5.6e-16  253_[3]_112
BjuO004809                        6.8e-16  78_[3]_34
BjuA036326                        6.8e-16  78_[3]_34
BjuB040834                          1e-15  191_[3]_26
BjuB038543                          1e-15  180_[3]_35
BjuA044794                          1e-15  125_[3]_29
BjuB037545                        1.5e-15  215_[3]_77
BjuA042224                        1.5e-15  106_[3]_30
BjuB029839                        1.7e-15  95_[3]_139
BjuA045602                        3.4e-15  122_[3]_26
BjuA002828                          6e-15  191_[3]_26
BjuA026821                        6.5e-15  74_[3]_31
BjuB037744                        1.2e-14  124_[3]_28
BjuB039707                        1.4e-14  126_[3]_26
BjuB002172                        2.3e-14  127_[3]_34
BjuA001569                        2.3e-14  129_[3]_26
BjuB020783                        3.3e-14  142_[3]_33
BjuA008715                        3.6e-14  141_[3]_33
BjuB017666                        4.6e-14  128_[3]_34
BjuA035385                        1.1e-13  127_[3]_34
BjuA035384                        1.1e-13  127_[3]_34
BjuB007520                        6.8e-13  104_[3]_16
--------------------------------------------------------------------------------

--------------------------------------------------------------------------------
	Motif VLAENSVLKAZVSELRQRLSSLNEIVELV MEME-3 in BLOCKS format
--------------------------------------------------------------------------------
BL   MOTIF VLAENSVLKAZVSELRQRLSSLNEIVELV width=29 seqs=69
BjuB046696               (   92) IEAENSILRAQLLELNHRLESLNEIVEFV  1 
BjuB045228               (   81) VEAENSVLRAQVDELSHRLESLNDILGFL  1 
BjuB032115               (   76) VEAENSVLRAQLDELSHRLESLNDIIEFL  1 
BjuB038364               (   81) VEAENSVLRAQLDELSHRLESLNDIIGFL  1 
BjuA014103               (   81) VEAENSVLRAQLDELSHRLESLNDIIGFL  1 
BjuA027015               (   92) MEAENSILRAQLLELNHRLDSLNEIVDFV  1 
BjuB047306               (   70) VEAENSVLKAQLDELSHRLESLNGIIEFL  1 
BjuB028673               (   83) IQAENSILTAQMSELSTRLESLNEIVDLV  1 
BjuB027387               (  139) VLKENSKLKEEASELRQLVCELKSNKNND  1 
BjuA040728               (   81) VEAENSVLRAQLDELSHRLGSLNDIIGFL  1 
BjuO011409               (   77) IEAENSILRAQFLELNQRLDSLNEIVEIA  1 
BjuB011393               (   75) VEAENSVLRAQFIELDQRLASLNEIVEIA  1 
BjuA025359               (   83) IQAENSVLTAQMAELSTRLESLNEIVDLV  1 
BjuA032964               (   83) IQAENSILTAQMTELSTRLESLNEIVDLV  1 
BjuA032576               (  140) VLKENSKLKEEASELRQLVCELKSNKNSD  1 
BjuO002570               (   81) IQAENSILTAQMAELSSRLESLNEIVDLV  1 
BjuB027759               (  111) VLKENSILKEEVSDLRRLVCELKSNKNNN  1 
BjuO004828               (   77) IEAENSVLKAQFLELDQRLASLDEIVETA  1 
BjuB006374               (   83) IQAENSVLTAQMAELSTRLESLNEIADLV  1 
BjuB037083               (  140) VLKENSKLKEEASDLRRLVCDLKSNKNNS  1 
BjuA024436               (  141) VLKENSKLKEEASDLRRLVCDLKSNKYNS  1 
BjuB048226               (  139) ALKENAKLKEETSDLRQLITEIKSNNEDD  1 
BjuB015072               (  124) VLQENLILKEENLELRQVITSMKKLGGAE  1 
BjuA041795               (  129) VLQENLILKEENLELRQVITSMKKLGGAE  1 
BjuB042879               (  133) VLQENVQLKEETSELKQVITDMKIQSPFS  1 
BjuA046946               (  140) VLKENSKLKEEVSDLRQLVSELKPNKNNS  1 
BjuB044565               (  134) VLQENAQLKEETSELKQVISDMQIQSPFS  1 
BjuA024129               (  134) VLQENAQLKEETSELKQVISDMQIQSPFS  1 
BjuO009504               (  143) ALKENAKLKEETSNLRQLISDIKSNNEDD  1 
BjuA044074               (  143) ALKENAKLKEETSNLRQLISDIKSNNEDD  1 
BjuA034470               (  142) ALKENAKLKEETSNLKQLISEIKSNNFLR  1 
BjuA026652               (  142) ALKENAKLKEETSNLKQLISEIKSNNFLR  1 
BjuB046236               (  288) AAVDNRILRADIETLRTKVKMAEETVKRV  1 
BjuA041305               (  128) VLQENLRLKEENVELRQVITSMKKLGGST  1 
BjuB016538               (  280) AVVDNRILKADIETLRTKVKMAEDTVKRV  1 
BjuA010437               (  274) AVVDNRILKADIETLRTKVKMAEDTVKRV  1 
BjuB042975               (  209) AAVENRVLKANIETLRAKVKMAEETVKRL  1 
BjuA015073               (  211) AAVENRVLKANIETLRAKVKMAEETVKRL  1 
BjuB005843               (  105) ISQENNRLKTESVCLEIRLLELYRFLVAM  1 
BjuB035721               (  128) VIQENLNLKEENLALHQVITSMKKVIGAG  1 
BjuA036544               (  105) ISKENNRLKTESVCLEIRLLELYRFLVAM  1 
BjuA036543               (  105) ISKENNRLKTESVCLEIRLLELYRFLVAM  1 
BjuA008307               (  133) VLQENVQLKGETSELKQVISDMKIQSPFS  1 
BjuB013140               (  128) VIQENSSLKEENVELRRVITSMKKLGGAG  1 
BjuB022206               (   75) MESKNDVLRAQASELTERLRSLNSVLEMV  1 
BjuA014273               (  181) VNTDNIQLVAEQDILRLRLSEMRRILMIR  1 
BjuB019686               (  252) AAVGNRILKADIETLRAKVKMAEETVKRV  1 
BjuA031472               (  254) AAVGNRILKADIETLRAKVKMAEETVKRV  1 
BjuO004809               (   79) MESRNDVLRAQASELTERLRSLNSVLEMV  1 
BjuA036326               (   79) MESRNDVLRAQASELTERLRSLNSVLEMV  1 
BjuB040834               (  192) VNTDNNRLVAEQEMLRLRFSEMRRILILR  1 
BjuB038543               (  181) VNTDNNRLVTEQEILRLKLSEMRRILMIR  1 
BjuA044794               (  126) VLQENLSLKEKNLALHQVITSMKKVKGAG  1 
BjuB037545               (  216) ASVENRVLKANLETLRAKVKMAEETVKRI  1 
BjuA042224               (  107) ILQENSQLKEKVSSFQLLMAEMLIPVRNV  1 
BjuB029839               (   96) IDAENSVMRARVTELNHRLSSLNQIIAFA  1 
BjuA045602               (  123) ILQENSQLKEKVSSFQILMAEMQIPMRNV  1 
BjuA002828               (  192) VNTDNNRLVTEQEMLRLRFSELRRILILR  1 
BjuA026821               (   75) MESKNDVLRAQEVELTERLRSLNSVLEMV  1 
BjuB037744               (  125) MLQENSQLKERVSSFQLLMAEMLIPVRNV  1 
BjuB039707               (  127) IIQENSQLKEKVNSFHLIMAEMLIPMKNV  1 
BjuB002172               (  128) TKMENDRLRLEHHMLHDTLLNIRQVLMFR  1 
BjuA001569               (  130) IIQENSHLKEKVNSFHLLMAEMLIPMRNV  1 
BjuB020783               (  143) AKMENNRLRLEHQTLHDKLLNLRQALVLR  1 
BjuA008715               (  142) ANMENDRLRLEHQILHEKLLNLRQALVLR  1 
BjuB017666               (  129) TEIENDRLRQEHRMLHDTLLNMRQVLMLH  1 
BjuA035385               (  128) TETENNRLRLEQRLLHSTLLNIRQVLMLH  1 
BjuA035384               (  128) TETENNRLRLEQRLLHSTLLNIRQVLMLH  1 
BjuB007520               (  105) ISRDNNQLKDESIFLEIRLLELYRLLVAI  1 
//

--------------------------------------------------------------------------------

--------------------------------------------------------------------------------
	Motif VLAENSVLKAZVSELRQRLSSLNEIVELV MEME-3 position-specific scoring matrix
--------------------------------------------------------------------------------
log-odds matrix: alength= 20 w= 29 n= 38543 bayes= 8.36936 E= 1.6e-522 
   184   -388   -840   -839   -520   -809   -806    291   -792   -440    127   -832   -826   -858   -862   -808     16    291   -674   -622 
    32   -343   -137    174   -404   -418   -278     73    -54    187   -411     10   -443     29   -325    -60   -294    -80   -376   -331 
   197   -310   -359   -328   -375   -449   -309    -94    174   -382     25   -384   -477    186   -175    -91     73    109   -365   -335 
  -436   -733    123    340   -757   -126   -521   -607    -83   -654   -655   -548   -592   -394   -121   -596   -521   -575   -711   -636 
  -931   -726   -877  -1024   -876   -833   -829   -982   -960   -966  -1088    391   -887   -990   -951  -1004   -926  -1003   -758   -843 
    76   -295     96   -352   -364   -448   -329    -88   -297    -14   -382    105   -491   -362     75    181   -321    -68   -367   -339 
  -508   -501   -614   -508   -648   -613    -54    256    148   -566   -575   -210   -655    125    152   -193   -494    226   -507   -508 
  -655   -496   -920   -886   -345   -871   -727   -291   -828    360   -105   -908   -815   -758   -811   -900   -660   -434   -484   -538 
  -524   -513   -643   -522   -676   -624   -408   -554    335   -577   -588   -542   -668   -399    219   -613     47     12   -515   -519 
   286   -691   -124    231   -739   -221   -518   -599   -416    -20   -647   -550   -589   -176   -588   -589     45   -568   -697   -626 
  -438   -709     60    273   -748   -595   -513   -604     41   -650   -651    -64   -593    222   -120   -593   -518   -574   -694   -626 
    76   -218   -567   -228     75   -512    132    165   -466     57    101     30   -545     46   -505    -96    130    134   -312   -307 
   -30   -337     95    106   -399   -409    -43    -22   -217     44   -406   -103   -435    -80    -51    140    -64     65   -368   -322 
   -78    244     48    249    -73   -446   -315     45   -282   -124     66    -22   -473   -344   -370    -62    128   -284   -341   -315 
  -687   -523   -935   -925    148   -879   -724   -320   -865    352   -382   -928   -839   -790   -844   -932   -691   -465   -490   -501 
  -301   -367    -65    -25   -435   -429    261   -406     73   -449   -441    -18   -465    -36    235     45     19   -410   -399   -353 
    32   -338    -15      4   -400   -410    245    103   -218     44   -407   -333   -435    216    -16   -121     93   -375   -369   -323 
  -484   -426   -646   -538   -521   -618   -423   -102    159    140   -502   -554   -658   -422    258   -603     16    144   -478   -479 
  -645   -486   -954   -922     22   -894   -759    271   -866    258    105   -931   -844   -789   -853   -924   -651    194   -498   -551 
    76    313    -63    106   -400   -201   -267   -373    109     75   -408   -333   -435   -284    -15     67    111   -376   -369   -323 
  -479   -563    123    196   -688   -489   -439   -665   -452   -711    166     41   -610   -462   -599    176   -489   -647   -663   -561 
    94   -499   -971   -932   -345   -902   -756    183   -875    262    294   -944   -845   -785   -853   -936   -665   -419   -490   -546 
  -418   -456   -166     62   -560   -538   -365   -494    233    -49   -528    205   -575    -39    114   -505   -423   -504   -472    151 
  -296   -376     98    160   -438   -206   -300    187     71   -450   -441   -363   -187     73     75     78   -318   -407   -405   -358 
   -83   -216   -590   -554     75   -516   -423    314   -486     -3   -302    116     27    -11   -516   -490    113    149   -311   -307 
  -157   -216   -588   -553   -278    -30   -423    165     82    174     34      4   -549   -515   -516    -96   -328    235   -311   -307 
  -141   -337     75    128      8     96   -267    -22    124   -416    118     10     -5   -284    -16   -357   -285     65   -368    -38 
   110   -221    -28   -513    287   -507   -409     93   -449    131     71    103   -540   -488     72   -186   -145   -219   -313   -307 
     4   -290     49   -109   -352    -68     93    -10   -258     48     25   -187   -460   -322     90    -17   -138    243   -349   -317 
--------------------------------------------------------------------------------

--------------------------------------------------------------------------------
	Motif VLAENSVLKAZVSELRQRLSSLNEIVELV MEME-3 position-specific probability matrix
--------------------------------------------------------------------------------
letter-probability matrix: alength= 20 w= 29 nsites= 69 E= 1.6e-522 
 0.217391  0.000000  0.000000  0.000000  0.000000  0.000000  0.000000  0.246377  0.000000  0.000000  0.086957  0.000000  0.000000  0.000000  0.000000  0.000000  0.057971  0.391304  0.000000  0.000000 
 0.072464  0.000000  0.014493  0.260870  0.000000  0.000000  0.000000  0.057971  0.028986  0.318841  0.000000  0.072464  0.000000  0.072464  0.000000  0.072464  0.000000  0.028986  0.000000  0.000000 
 0.246377  0.000000  0.000000  0.000000  0.000000  0.000000  0.000000  0.014493  0.188406  0.000000  0.043478  0.000000  0.000000  0.231884  0.014493  0.057971  0.086957  0.115942  0.000000  0.000000 
 0.000000  0.000000  0.115942  0.797101  0.000000  0.028986  0.000000  0.000000  0.028986  0.000000  0.000000  0.000000  0.000000  0.000000  0.028986  0.000000  0.000000  0.000000  0.000000  0.000000 
 0.000000  0.000000  0.000000  0.000000  0.000000  0.000000  0.000000  0.000000  0.000000  0.000000  0.000000  1.000000  0.000000  0.000000  0.000000  0.000000  0.000000  0.000000  0.000000  0.000000 
 0.101449  0.000000  0.101449  0.000000  0.000000  0.000000  0.000000  0.014493  0.000000  0.072464  0.000000  0.144928  0.000000  0.000000  0.115942  0.420290  0.000000  0.028986  0.000000  0.000000 
 0.000000  0.000000  0.000000  0.000000  0.000000  0.000000  0.014493  0.202899  0.144928  0.000000  0.000000  0.014493  0.000000  0.144928  0.188406  0.028986  0.000000  0.260870  0.000000  0.000000 
 0.000000  0.000000  0.000000  0.000000  0.000000  0.000000  0.000000  0.000000  0.000000  0.985507  0.014493  0.000000  0.000000  0.000000  0.000000  0.000000  0.000000  0.000000  0.000000  0.000000 
 0.000000  0.000000  0.000000  0.000000  0.000000  0.000000  0.000000  0.000000  0.565217  0.000000  0.000000  0.000000  0.000000  0.000000  0.304348  0.000000  0.072464  0.057971  0.000000  0.000000 
 0.449275  0.000000  0.014493  0.362319  0.000000  0.014493  0.000000  0.000000  0.000000  0.072464  0.000000  0.000000  0.000000  0.014493  0.000000  0.000000  0.072464  0.000000  0.000000  0.000000 
 0.000000  0.000000  0.072464  0.492754  0.000000  0.000000  0.000000  0.000000  0.072464  0.000000  0.000000  0.043478  0.000000  0.289855  0.028986  0.000000  0.000000  0.000000  0.000000  0.000000 
 0.101449  0.000000  0.000000  0.014493  0.043478  0.000000  0.057971  0.101449  0.000000  0.115942  0.072464  0.086957  0.000000  0.086957  0.000000  0.057971  0.130435  0.130435  0.000000  0.000000 
 0.043478  0.000000  0.101449  0.159420  0.000000  0.000000  0.014493  0.028986  0.000000  0.115942  0.000000  0.028986  0.000000  0.028986  0.043478  0.318841  0.028986  0.086957  0.000000  0.000000 
 0.028986  0.043478  0.072464  0.449275  0.014493  0.000000  0.000000  0.043478  0.000000  0.028986  0.057971  0.057971  0.000000  0.000000  0.000000  0.072464  0.130435  0.000000  0.000000  0.000000 
 0.000000  0.000000  0.000000  0.000000  0.072464  0.000000  0.000000  0.000000  0.000000  0.927536  0.000000  0.000000  0.000000  0.000000  0.000000  0.000000  0.000000  0.000000  0.000000  0.000000 
 0.000000  0.000000  0.028986  0.057971  0.000000  0.000000  0.144928  0.000000  0.086957  0.000000  0.000000  0.057971  0.000000  0.043478  0.362319  0.159420  0.057971  0.000000  0.000000  0.000000 
 0.072464  0.000000  0.043478  0.072464  0.000000  0.000000  0.130435  0.072464  0.000000  0.115942  0.000000  0.000000  0.000000  0.289855  0.057971  0.043478  0.101449  0.000000  0.000000  0.000000 
 0.000000  0.000000  0.000000  0.000000  0.000000  0.000000  0.000000  0.014493  0.159420  0.217391  0.000000  0.000000  0.000000  0.000000  0.405797  0.000000  0.057971  0.144928  0.000000  0.000000 
 0.000000  0.000000  0.000000  0.000000  0.028986  0.000000  0.000000  0.217391  0.000000  0.478261  0.072464  0.000000  0.000000  0.000000  0.000000  0.000000  0.000000  0.202899  0.000000  0.000000 
 0.101449  0.072464  0.028986  0.159420  0.000000  0.014493  0.000000  0.000000  0.115942  0.144928  0.000000  0.000000  0.000000  0.000000  0.057971  0.188406  0.115942  0.000000  0.000000  0.000000 
 0.000000  0.000000  0.115942  0.289855  0.000000  0.000000  0.000000  0.000000  0.000000  0.000000  0.115942  0.086957  0.000000  0.000000  0.000000  0.391304  0.000000  0.000000  0.000000  0.000000 
 0.115942  0.000000  0.000000  0.000000  0.000000  0.000000  0.000000  0.115942  0.000000  0.492754  0.275362  0.000000  0.000000  0.000000  0.000000  0.000000  0.000000  0.000000  0.000000  0.000000 
 0.000000  0.000000  0.014493  0.115942  0.000000  0.000000  0.000000  0.000000  0.275362  0.057971  0.000000  0.289855  0.000000  0.043478  0.144928  0.000000  0.000000  0.000000  0.000000  0.057971 
 0.000000  0.000000  0.101449  0.231884  0.000000  0.014493  0.000000  0.130435  0.086957  0.000000  0.000000  0.000000  0.014493  0.101449  0.115942  0.202899  0.000000  0.000000  0.000000  0.000000 
 0.028986  0.000000  0.000000  0.000000  0.043478  0.000000  0.000000  0.304348  0.000000  0.072464  0.000000  0.159420  0.072464  0.057971  0.000000  0.000000  0.115942  0.144928  0.000000  0.000000 
 0.014493  0.000000  0.000000  0.000000  0.000000  0.057971  0.000000  0.101449  0.101449  0.275362  0.043478  0.072464  0.000000  0.000000  0.000000  0.057971  0.000000  0.275362  0.000000  0.000000 
 0.014493  0.000000  0.086957  0.188406  0.028986  0.144928  0.000000  0.028986  0.130435  0.000000  0.086957  0.072464  0.057971  0.000000  0.057971  0.000000  0.000000  0.086957  0.000000  0.014493 
 0.130435  0.000000  0.043478  0.000000  0.202899  0.000000  0.000000  0.057971  0.000000  0.202899  0.057971  0.144928  0.000000  0.000000  0.115942  0.028986  0.014493  0.000000  0.000000  0.000000 
 0.057971  0.000000  0.072464  0.028986  0.000000  0.043478  0.043478  0.028986  0.000000  0.115942  0.043478  0.014493  0.000000  0.000000  0.130435  0.101449  0.014493  0.304348  0.000000  0.000000 
--------------------------------------------------------------------------------

--------------------------------------------------------------------------------
	Motif VLAENSVLKAZVSELRQRLSSLNEIVELV MEME-3 regular expression
--------------------------------------------------------------------------------
[VIA][LE][AQ]ENS[VI]L[KR][AE][EQ]XSELRQ[RL][LIV]X[SE][LM][NK][ES]I[LV]X[FL]V
--------------------------------------------------------------------------------


Time 1895.25 secs.

********************************************************************************


********************************************************************************
MOTIF KTLGSMTLEELLKSAGVVEET MEME-4	width =  21  sites =  56  llr = 2102  E-value = 8.9e-516
********************************************************************************
--------------------------------------------------------------------------------
	Motif KTLGSMTLEELLKSAGVVEET MEME-4 Description
--------------------------------------------------------------------------------
Simplified        A  :1::::::::::1:5::4:11
pos.-specific     C  :::::::::::::::1:::::
probability       D  :3::::::44::::::::112
matrix            E  111:4:::66::::::::471
                  F  ::3:::::::4:1::::::::
                  G  :::9:::::::::::4:::1:
                  H  ::::::::::::::::::::1
                  I  :::::2::::::::3::::::
                  K  5:::::::::::43:::::::
                  L  ::6::::7::6a2::::::::
                  M  ::::18:3::::1::::1:::
                  N  :1::::5::::::1::1:::2
                  P  21:::::::::::::::::::
                  Q  2::::::::::::::::::::
                  R  :::::::::::::2::::2::
                  S  ::::4::::::::3::1::::
                  T  :5::::5:::::::::2:1:3
                  V  ::::::::::::2:1:45:::
                  W  :::::::::::::::3:::::
                  Y  :::::::::::::::::::::

         bits    7.2                      
                 6.5                      
                 5.8                      
                 5.1                      
Relative         4.3                      
Entropy          3.6    * *    **   *     
(54.2 bits)      2.9   ** *******  **     
                 2.2 ************  ** * * 
                 1.4 *********************
                 0.7 *********************
                 0.0 ---------------------

Multilevel           KTLGSMTLEELLKSAGVVEET
consensus            PDF E NMDDF  KIWTAR  
sequence             Q            R       
                                          
                                          
--------------------------------------------------------------------------------

--------------------------------------------------------------------------------
	Motif KTLGSMTLEELLKSAGVVEET MEME-4 sites sorted by position p-value
--------------------------------------------------------------------------------
Sequence name             Start   P-value                    Site       
-------------             ----- ---------            ---------------------
BjuA025558                   42  1.73e-21 TFDEFQSSLG KDFGSMNMDELLKNIWTAEET QAMATAASTS
BjuA025542                   58  1.73e-21 TFDEFQSSLG KDFGSMNMDELLKNIWTAEET QAMAVAASTS
BjuB042240                   59  2.56e-21 ELQSLLGGPV KDFGSMNMDELLKSIWTAEEA QAMAMTTMTS
BjuB008568                   53  2.56e-21 ELQSTFGGPG KDFGSMNMDELLKSIWTAEEA QAMSMTSSSA
BjuB007813                   55  2.56e-21 ELQSTLGGPG KDFGSMNMDELLKSIWTAEEA QAMTMNSSAA
BjuA040338                   55  2.56e-21 LQSTLLGGPG KDFGSMNMDELLKSIWTAEEA QAMTMNPSST
BjuO002525                  194  4.52e-21 KGGGESAARQ PTFGEMTLEDFLVKAGVVREH PTIPKPILNP
BjuB041699                  208  4.52e-21 NGGGESAARQ PTFGEMTLEDFLVKAGVVREH PTNNPKPILN
BjuA018972                  205  4.52e-21 NGGGESAARQ PTFGEMTLEDFLVKAGVVREH PTNPKPMLNP
BjuA012644                   50  5.45e-21 ELQSTFCGPG KDLGSMNMDELLKSIWTAEEA QAMTSSAATA
BjuB008568                  144  2.21e-20 GEPDAPPGRQ QTLGEMTLEDFLFRAGVVRED NNGFYGNNAA
BjuB038400                  119  3.61e-20 NGGGSGAHKQ PTLGEMTLEDLLLKAGVVTET VVPGSNHDGG
BjuB025396                   60  3.61e-20 ELQSLLGGPG KDYGSMNMDELLKSIWTAEEA QAMSMTMTSS
BjuA035826                  109  3.61e-20 GSGHERRDKQ PTLGEMTLEDLLLKAGVVTET VPGSNHGNGS
BjuB047102                   51  4.24e-20 ELQSTLGEPG KEFGSMNMDELLKNIWTAEET QPIMTTTTSS
BjuA021448                   51  4.24e-20 ELQSTLGEPG KEFGSMNMDELLKNIWTAEET TQPIMTTTSS
BjuB045319                  159  5.81e-20 GGGSGVPQRQ QTLGEMTLEEFLVRAGVVREE PQPVVRVDSF
BjuA003230                  143  5.81e-20 GGASGVPQRQ QTLGEMTLEEFLVRAGVVREE PQQVERVDSF
BjuO002525                   54  1.07e-19 EFQHALSENG KNFGSMNMDEFLVSIWNAEEN NNNHQAATVA
BjuB041699                   62  1.07e-19 EFQHALCENG KNFGSMNMDEFLVSIWNAEEN NNNNNNHQAA
BjuA018972                   64  1.07e-19 EFQHALCENG KNFGSMNMDEFLVSIWNAEEN NNNNHQASAA
BjuB045319                   46  1.24e-19 FQNSWGGGIG KDFGSMNMDELLKNIWTAEES HSMMVNNNTS
BjuA003230                   46  1.24e-19 FQNSWGGGVG KDFGSMNMDELLKNIWTAEES HSIMANNTSF
BjuB007813                  153  1.44e-19 GGESNAPQRQ QTLGEITLEEFLFRAGVVRED NCPQQVGQVN
BjuA040338                  146  1.93e-19 GSESNAPQRQ QTLGEITLEEFLLRAGVVRED NNNNNGFYSN
BjuO010366                  121  2.23e-19 RIDSNNNNKQ PTLGEITLEDLLLKAGVVTET IVPRDVVNVA
BjuA043003                  118  2.23e-19 ERIDSNNNKR PTLGEITLEDLLLKAGVVTET VLPQNVVNVA
BjuB042240                  149  2.58e-19 GGESNVPQRQ KTLGEMTLEEFLSRAGVVRED NSSQQMGQVG
BjuA014675                  106  2.97e-19 NGGSNNAHKE PTLGEMTLEDLLLKAGVMTET VTGLGQNIPQ
BjuA017316                  109  3.41e-19 NGCSSNPNKQ PTLGEITLEDLLMKAGVVTET MTVPQNVVNV
BjuB025396                  150  4.50e-19 GESNNAPQRQ QTLGAMTLEDFLFRAGVVRED NNSSQQMGQV
BjuB042043                  114  5.91e-19 LNGERIDDKQ PTLGEITLEDLLLKAGVVTEA MTVPQNVVNV
BjuB047102                  140  1.30e-18 SNGTDAPERQ QTLGEITLEDFLLRAGVVKED SQQNQNSSGE
BjuA026586                   91  1.30e-18 PRAHERRDKQ GTLGEMTLEDLLLKAGVVTET IPGSNHDDPG
BjuA021448                  140  1.68e-18 SNGTDAPERQ ETLGEMTLEDFLLRAGVVKED SQQNQNNCVS
BjuA025558                  130  3.14e-18 MTQSQSQQRQ QTLGEVTLEEFLVRAGVVREE AQIAANDKGG
BjuA025542                  143  3.14e-18 NLTQSQSQRQ QTLGEVTLEEFLVRAGVVREE AQIAAKDANT
BjuO010366                   39  4.51e-18 EVQTHLGSSA KPLGSMNLDELLKSVWSAEAT NQPQEGTEEA
BjuA043003                   39  4.51e-18 EVQNHLGSSA KPLGSMNLDELLKSVWSAEAT NQPPEATEAG
BjuA028313                  144  6.45e-18 QNPDEDNRRQ QTLGEITLEDFLVKAGVVQEP LKTTMKMSSS
BjuB042043                   39  8.15e-18 EVQNHLGSSS KPLGSMNLDELLKSVWSAEAN QPPEGTEEGI
BjuA012644                  132  2.81e-17 GSSNGESNAQ QTLGEMKIEDFLFRAGVVRED NNEFYGNNGA
BjuB038400                   39  3.49e-17 EVQTHLGSSG KALGSMNLDELLKSVCSVEGN QPSSMAVNGA
BjuA026586                   41  1.00e-16 EVQTHLGSSG KPLGSMNLDELLKSVCSVEPN QPPSVAVNEG
BjuA025127                   47  1.00e-16 TLDQIQNNLG KDYGSMNMEEFLMSIYNAEGT QGIVPTNGVN
BjuA035826                   36  1.11e-16 EVQTHLGSSG KALGSMNLDELLKSVCSVDGN QPSSLAAHEG
BjuA017316                   39  4.88e-16 EVQTHLGSSS KPLGSMNLDELLKSVVSAEAN HPPEEGTEDG
BjuA014675                   36  7.83e-16 EVQTHLGGSG KALGSMNLDELLKSVCSVDSN GDTTQEGGGG
BjuB036793                   47  7.36e-15 TLDQIQHNLG RDCGSMNMEELLMSINNAEGT QGLVPTNGVN
BjuA028313                   57  1.85e-13 TLDEIQMKSG KSFGAMNMDELLANMWMTVEE NNGGGAGAQQ
BjuB036793                  126  2.15e-13 RTNIPQIQKQ PTLGDITLEELLARAVAMGNN NSGGYIHDPS
BjuB021273                  116  2.91e-13 KKTVLKEEAQ EDEYMMTLEDFLAKAAEMDDD EIDVKIPLSG
BjuA037531                  110  5.66e-13 EKKKVMKEEA QDEYMMTLEDFLAQAAEMDGN DDEIDVKIPM
BjuA025127                  126  1.12e-11 RTNIPQIQKQ PTLADITLEDFLTLAGAILDP SSISGFPNTS
BjuB036859                  125  1.19e-11 EGKGMKEEEG AHDEMMTLEDFLAKATGGEDA GGGGGGGESD
BjuA025064                   99  2.95e-11 SVDEVWRGMK EEEEMMTLEDFLAKATGEDGG GESDDVDVKI
--------------------------------------------------------------------------------

--------------------------------------------------------------------------------
	Motif KTLGSMTLEELLKSAGVVEET MEME-4 block diagrams
--------------------------------------------------------------------------------
SEQUENCE NAME            POSITION P-VALUE  MOTIF DIAGRAM
-------------            ----------------  -------------
BjuA025558                        1.7e-21  41_[4]_67_[4]_279
BjuA025542                        1.7e-21  57_[4]_64_[4]_225
BjuB042240                        2.6e-21  58_[4]_69_[4]_245
BjuB008568                        2.6e-21  52_[4]_70_[4]_217
BjuB007813                        2.6e-21  54_[4]_77_[4]_345
BjuA040338                        2.6e-21  54_[4]_70_[4]_233
BjuO002525                        1.1e-19  53_[4]_119_[4]_229
BjuB041699                        1.1e-19  61_[4]_125_[4]_224
BjuA018972                        1.1e-19  63_[4]_120_[4]_217
BjuA012644                        5.4e-21  49_[4]_61_[4]_244
BjuB038400                        3.5e-17  38_[4]_59_[4]_158
BjuB025396                        3.6e-20  59_[4]_69_[4]_266
BjuA035826                        1.1e-16  35_[4]_52_[4]_163
BjuB047102                        4.2e-20  50_[4]_68_[4]_214
BjuA021448                        4.2e-20  50_[4]_68_[4]_207
BjuB045319                        1.2e-19  45_[4]_92_[4]_251
BjuA003230                        1.2e-19  45_[4]_76_[4]_276
BjuO010366                        4.5e-18  38_[4]_61_[4]_141
BjuA043003                        4.5e-18  38_[4]_58_[4]_143
BjuA014675                        7.8e-16  35_[4]_49_[4]_143
BjuA017316                        4.9e-16  38_[4]_49_[4]_145
BjuB042043                        8.1e-18  38_[4]_54_[4]_145
BjuA026586                          1e-16  40_[4]_29_[4]_147
BjuA028313                        1.9e-13  56_[4]_66_[4]_169
BjuA025127                          1e-16  46_[4]_58_[4]_249
BjuB036793                        7.4e-15  46_[4]_58_[4]_255
BjuB021273                        2.9e-13  115_[4]_140
BjuA037531                        5.7e-13  109_[4]_139
BjuB036859                        1.2e-11  124_[4]_155
BjuA025064                          3e-11  98_[4]_147
--------------------------------------------------------------------------------

--------------------------------------------------------------------------------
	Motif KTLGSMTLEELLKSAGVVEET MEME-4 in BLOCKS format
--------------------------------------------------------------------------------
BL   MOTIF KTLGSMTLEELLKSAGVVEET width=21 seqs=56
BjuA025558               (   42) KDFGSMNMDELLKNIWTAEET  1 
BjuA025542               (   58) KDFGSMNMDELLKNIWTAEET  1 
BjuB042240               (   59) KDFGSMNMDELLKSIWTAEEA  1 
BjuB008568               (   53) KDFGSMNMDELLKSIWTAEEA  1 
BjuB007813               (   55) KDFGSMNMDELLKSIWTAEEA  1 
BjuA040338               (   55) KDFGSMNMDELLKSIWTAEEA  1 
BjuO002525               (  194) PTFGEMTLEDFLVKAGVVREH  1 
BjuB041699               (  208) PTFGEMTLEDFLVKAGVVREH  1 
BjuA018972               (  205) PTFGEMTLEDFLVKAGVVREH  1 
BjuA012644               (   50) KDLGSMNMDELLKSIWTAEEA  1 
BjuB008568               (  144) QTLGEMTLEDFLFRAGVVRED  1 
BjuB038400               (  119) PTLGEMTLEDLLLKAGVVTET  1 
BjuB025396               (   60) KDYGSMNMDELLKSIWTAEEA  1 
BjuA035826               (  109) PTLGEMTLEDLLLKAGVVTET  1 
BjuB047102               (   51) KEFGSMNMDELLKNIWTAEET  1 
BjuA021448               (   51) KEFGSMNMDELLKNIWTAEET  1 
BjuB045319               (  159) QTLGEMTLEEFLVRAGVVREE  1 
BjuA003230               (  143) QTLGEMTLEEFLVRAGVVREE  1 
BjuO002525               (   54) KNFGSMNMDEFLVSIWNAEEN  1 
BjuB041699               (   62) KNFGSMNMDEFLVSIWNAEEN  1 
BjuA018972               (   64) KNFGSMNMDEFLVSIWNAEEN  1 
BjuB045319               (   46) KDFGSMNMDELLKNIWTAEES  1 
BjuA003230               (   46) KDFGSMNMDELLKNIWTAEES  1 
BjuB007813               (  153) QTLGEITLEEFLFRAGVVRED  1 
BjuA040338               (  146) QTLGEITLEEFLLRAGVVRED  1 
BjuO010366               (  121) PTLGEITLEDLLLKAGVVTET  1 
BjuA043003               (  118) PTLGEITLEDLLLKAGVVTET  1 
BjuB042240               (  149) KTLGEMTLEEFLSRAGVVRED  1 
BjuA014675               (  106) PTLGEMTLEDLLLKAGVMTET  1 
BjuA017316               (  109) PTLGEITLEDLLMKAGVVTET  1 
BjuB025396               (  150) QTLGAMTLEDFLFRAGVVRED  1 
BjuB042043               (  114) PTLGEITLEDLLLKAGVVTEA  1 
BjuB047102               (  140) QTLGEITLEDFLLRAGVVKED  1 
BjuA026586               (   91) GTLGEMTLEDLLLKAGVVTET  1 
BjuA021448               (  140) ETLGEMTLEDFLLRAGVVKED  1 
BjuA025558               (  130) QTLGEVTLEEFLVRAGVVREE  1 
BjuA025542               (  143) QTLGEVTLEEFLVRAGVVREE  1 
BjuO010366               (   39) KPLGSMNLDELLKSVWSAEAT  1 
BjuA043003               (   39) KPLGSMNLDELLKSVWSAEAT  1 
BjuA028313               (  144) QTLGEITLEDFLVKAGVVQEP  1 
BjuB042043               (   39) KPLGSMNLDELLKSVWSAEAN  1 
BjuA012644               (  132) QTLGEMKIEDFLFRAGVVRED  1 
BjuB038400               (   39) KALGSMNLDELLKSVCSVEGN  1 
BjuA026586               (   41) KPLGSMNLDELLKSVCSVEPN  1 
BjuA025127               (   47) KDYGSMNMEEFLMSIYNAEGT  1 
BjuA035826               (   36) KALGSMNLDELLKSVCSVDGN  1 
BjuA017316               (   39) KPLGSMNLDELLKSVVSAEAN  1 
BjuA014675               (   36) KALGSMNLDELLKSVCSVDSN  1 
BjuB036793               (   47) RDCGSMNMEELLMSINNAEGT  1 
BjuA028313               (   57) KSFGAMNMDELLANMWMTVEE  1 
BjuB036793               (  126) PTLGDITLEELLARAVAMGNN  1 
BjuB021273               (  116) EDEYMMTLEDFLAKAAEMDDD  1 
BjuA037531               (  110) QDEYMMTLEDFLAQAAEMDGN  1 
BjuA025127               (  126) PTLADITLEDFLTLAGAILDP  1 
BjuB036859               (  125) AHDEMMTLEDFLAKATGGEDA  1 
BjuA025064               (   99) EEEEMMTLEDFLAKATGEDGG  1 
//

--------------------------------------------------------------------------------

--------------------------------------------------------------------------------
	Motif KTLGSMTLEELLKSAGVVEET MEME-4 position-specific scoring matrix
--------------------------------------------------------------------------------
log-odds matrix: alength= 20 w= 21 n= 39767 bayes= 8.44734 E= 8.9e-516 
  -162   -476   -511    -44   -618   -192   -372   -513    306   -540   -547   -491    184    179   -124   -555   -457   -527   -480   -477 
   -15   -467    229    -42   -602   -421    -24   -626   -420   -678   -690    -15     60   -472   -539   -231    312   -628   -580   -485 
  -622    123   -152    -51    352   -736   -402   -430   -691    281   -510   -676   -746   -670   -686   -722   -612   -503   -233    116 
  -157   -310   -360   -153   -484    371   -412   -472   -411   -573   -533   -388   -519   -521   -450   -421   -442   -469   -369     28 
   -67   -620    -24    248   -720   -558   -495   -580   -397   -629     93   -515   -565   -373   -570    191   -488   -545   -677   -606 
  -540   -387   -853   -857   -449   -836   -829    246   -815   -361    443   -855   -830   -854   -881   -850   -548    -17   -621   -606 
  -489   -476   -338   -505   -651   -468   -429   -687   -149   -741   -761    277   -633   -545   -578   -482    330   -675   -618   -540 
  -640   -477   -951   -910   -312   -882   -727    -54   -852    303    315   -924   -818   -754   -825   -921   -645   -405   -458   -516 
  -454   -706    305    294   -755   -609   -538   -623   -439   -668   -673   -569   -605   -413   -612   -615   -538   -592   -697   -645 
  -452   -707    293    302   -755   -608   -536   -621   -436   -666   -671   -568   -603   -411   -610   -613   -536   -590   -697   -644 
  -669   -501   -916   -917    406   -856   -666   -300   -854    279   -363   -897   -823   -772   -828   -914   -673   -445   -441   -412 
  -852   -658   -873   -992   -635   -812   -805   -603   -929    364   -670   -964   -854   -931   -910   -988   -854   -730   -673   -742 
    83   -189   -561   -525    141   -488   -396   -145    259    114     61   -512   -522   -488   -488   -243   -118    189   -284   -280 
  -492   -483   -593   -489   -643   -590   -378   -525    231   -209   -558     86   -636   -147    181    153   -475   -542   -485   -488 
   313   -370   -833   -841   -507   -808   -847    320   -800   -416    -95   -834   -823   -876   -883   -816   -529    154   -698   -631 
   -48    323   -661   -682   -464    266   -569   -384   -635   -486   -499   -188   -596   -637   -650   -456    -45    -46    562    -13 
   -53   -261   -439   -102   -382    -92   -404   -292   -399   -393    -91     37   -530   -451   -475     32    203    296   -394   -382 
   258   -220   -602   -204   -297   -188   -445    -30   -505   -297     99   -554   -558   -534   -535   -486   -125    314   -333   -329 
  -317   -422     83    247   -483   -185   -333   -436    -39   -206   -473   -396   -480   -136    171   -424    139   -147   -446   -399 
    25   -591     24    323   -689     59   -447   -603   -405   -649   -655   -167   -166   -395   -568   -249   -475   -575   -656   -565 
   122   -444    167     27   -554   -172    125   -565   -371   -608   -613    155    -70   -430   -482   -149    232   -568   -529   -448 
--------------------------------------------------------------------------------

--------------------------------------------------------------------------------
	Motif KTLGSMTLEELLKSAGVVEET MEME-4 position-specific probability matrix
--------------------------------------------------------------------------------
letter-probability matrix: alength= 20 w= 21 nsites= 56 E= 8.9e-516 
 0.017857  0.000000  0.000000  0.053571  0.000000  0.017857  0.000000  0.000000  0.464286  0.000000  0.000000  0.000000  0.214286  0.214286  0.017857  0.000000  0.000000  0.000000  0.000000  0.000000 
 0.053571  0.000000  0.250000  0.053571  0.000000  0.000000  0.017857  0.000000  0.000000  0.000000  0.000000  0.053571  0.089286  0.000000  0.000000  0.017857  0.464286  0.000000  0.000000  0.000000 
 0.000000  0.017857  0.017857  0.053571  0.303571  0.000000  0.000000  0.000000  0.000000  0.571429  0.000000  0.000000  0.000000  0.000000  0.000000  0.000000  0.000000  0.000000  0.000000  0.035714 
 0.017857  0.000000  0.000000  0.035714  0.000000  0.910714  0.000000  0.000000  0.000000  0.000000  0.000000  0.000000  0.000000  0.000000  0.000000  0.000000  0.000000  0.000000  0.000000  0.035714 
 0.035714  0.000000  0.035714  0.410714  0.000000  0.000000  0.000000  0.000000  0.000000  0.000000  0.071429  0.000000  0.000000  0.000000  0.000000  0.446429  0.000000  0.000000  0.000000  0.000000 
 0.000000  0.000000  0.000000  0.000000  0.000000  0.000000  0.000000  0.178571  0.000000  0.000000  0.785714  0.000000  0.000000  0.000000  0.000000  0.000000  0.000000  0.035714  0.000000  0.000000 
 0.000000  0.000000  0.000000  0.000000  0.000000  0.000000  0.000000  0.000000  0.017857  0.000000  0.000000  0.464286  0.000000  0.000000  0.000000  0.000000  0.517857  0.000000  0.000000  0.000000 
 0.000000  0.000000  0.000000  0.000000  0.000000  0.000000  0.000000  0.017857  0.000000  0.660714  0.321429  0.000000  0.000000  0.000000  0.000000  0.000000  0.000000  0.000000  0.000000  0.000000 
 0.000000  0.000000  0.428571  0.571429  0.000000  0.000000  0.000000  0.000000  0.000000  0.000000  0.000000  0.000000  0.000000  0.000000  0.000000  0.000000  0.000000  0.000000  0.000000  0.000000 
 0.000000  0.000000  0.392857  0.607143  0.000000  0.000000  0.000000  0.000000  0.000000  0.000000  0.000000  0.000000  0.000000  0.000000  0.000000  0.000000  0.000000  0.000000  0.000000  0.000000 
 0.000000  0.000000  0.000000  0.000000  0.446429  0.000000  0.000000  0.000000  0.000000  0.553571  0.000000  0.000000  0.000000  0.000000  0.000000  0.000000  0.000000  0.000000  0.000000  0.000000 
 0.000000  0.000000  0.000000  0.000000  0.000000  0.000000  0.000000  0.000000  0.000000  1.000000  0.000000  0.000000  0.000000  0.000000  0.000000  0.000000  0.000000  0.000000  0.000000  0.000000 
 0.107143  0.000000  0.000000  0.000000  0.071429  0.000000  0.000000  0.000000  0.357143  0.178571  0.053571  0.000000  0.000000  0.000000  0.000000  0.017857  0.017857  0.196429  0.000000  0.000000 
 0.000000  0.000000  0.000000  0.000000  0.000000  0.000000  0.000000  0.000000  0.267857  0.017857  0.000000  0.125000  0.000000  0.017857  0.232143  0.339286  0.000000  0.000000  0.000000  0.000000 
 0.535714  0.000000  0.000000  0.000000  0.000000  0.000000  0.000000  0.303571  0.000000  0.000000  0.017857  0.000000  0.000000  0.000000  0.000000  0.000000  0.000000  0.142857  0.000000  0.000000 
 0.035714  0.071429  0.000000  0.000000  0.000000  0.446429  0.000000  0.000000  0.000000  0.000000  0.000000  0.017857  0.000000  0.000000  0.000000  0.000000  0.035714  0.035714  0.339286  0.017857 
 0.035714  0.000000  0.000000  0.035714  0.000000  0.035714  0.000000  0.000000  0.000000  0.000000  0.017857  0.089286  0.000000  0.000000  0.000000  0.142857  0.214286  0.428571  0.000000  0.000000 
 0.375000  0.000000  0.000000  0.017857  0.000000  0.017857  0.000000  0.017857  0.000000  0.000000  0.071429  0.000000  0.000000  0.000000  0.000000  0.000000  0.017857  0.482143  0.000000  0.000000 
 0.000000  0.000000  0.089286  0.428571  0.000000  0.017857  0.000000  0.000000  0.035714  0.017857  0.000000  0.000000  0.000000  0.017857  0.232143  0.000000  0.142857  0.017857  0.000000  0.000000 
 0.071429  0.000000  0.053571  0.714286  0.000000  0.107143  0.000000  0.000000  0.000000  0.000000  0.000000  0.017857  0.017857  0.000000  0.000000  0.017857  0.000000  0.000000  0.000000  0.000000 
 0.142857  0.000000  0.160714  0.089286  0.000000  0.017857  0.053571  0.000000  0.000000  0.000000  0.000000  0.196429  0.035714  0.000000  0.000000  0.035714  0.267857  0.000000  0.000000  0.000000 
--------------------------------------------------------------------------------

--------------------------------------------------------------------------------
	Motif KTLGSMTLEELLKSAGVVEET MEME-4 regular expression
--------------------------------------------------------------------------------
[KPQ][TD][LF]G[SE]M[TN][LM][ED][ED][LF]LK[SKR][AI][GW][VT][VA][ER]ET
--------------------------------------------------------------------------------


Time 2078.85 secs.

********************************************************************************


********************************************************************************
MOTIF PGPGGGGGLQRQGSLTLPRTLSQKTVDEVWKDJQTDDGGGG MEME-5	width =  41  sites =  25  llr = 1920  E-value = 5.4e-446
********************************************************************************
--------------------------------------------------------------------------------
	Motif PGPGGGGGLQRQGSLTLPRTLSQKTVDEVWKDJQTDDGGGG MEME-5 Description
--------------------------------------------------------------------------------
Simplified        A  22:2::1:::::::::::1::::::::::::::::::::::
pos.-specific     C  :::::::::::::::::::::2:::::::::2:::::::::
probability       D  :::::::::::::::::::1::::::61:::4:::341:::
matrix            E  :111122:::::::::::::::::::38:::2::111::::
                  F  1::::::::::::::::::::::::::::::::1:::::::
                  G  12143534::::a::::::2:::::::::::::::224444
                  H  :::::::::::::::::::::::::::::::::11::1:1:
                  I  ::2:::1:1:::::1::::13:::::::::::52:::::::
                  K  ::::2:::::::::::::::::2a::::::6:::232::::
                  L  ::::::119:::::9:a:::7:::::::::::5::::::::
                  M  :::::::::::::::::::::::::::::::::2:::::1:
                  N  ::1::1:2::::::::::::::::::1::::::::::3111
                  P  412:::12:2:::::::a:2:::::::::::::::::::::
                  Q  1211:2:::5:a::::::::::5::::1:::::32::::::
                  R  ::::::::::a:::::::8:::2:1:::::2:::1::::::
                  S  ::::::12:2:::a:1:::::8::::::::1::11::1223
                  T  11::2::::1:::::9:::4::1:9::::::::12:::1::
                  V  ::1:1::::::::::::::::::::a::a::::::::::::
                  W  :::::::::::::::::::::::::::::a:::::::::::
                  Y  :::::::::::::::::::::::::::::::1:::::::::

         bits    7.2                              *           
                 6.5                              *           
                 5.8                              *           
                 5.1                              *           
Relative         4.3            *     *     * *  **           
Entropy          3.6           *** ****     ***  **  *        
(110.8 bits)     2.9         * ********* ** **********        
                 2.2      *  ************************** ***   
                 1.4 * **** **********************************
                 0.7 *****************************************
                 0.0 -----------------------------------------

Multilevel           PGPGGGGGLQRQGSLTLPRTLSQKTVDEVWKDIQTDDGGGG
consensus               AT E  P          I K   E   REL  KGNS S
sequence                                   R        C    K    
                                                              
                                                              
--------------------------------------------------------------------------------

--------------------------------------------------------------------------------
	Motif PGPGGGGGLQRQGSLTLPRTLSQKTVDEVWKDJQTDDGGGG MEME-5 sites sorted by position p-value
--------------------------------------------------------------------------------
Sequence name             Start   P-value                              Site                 
-------------             ----- ---------            -----------------------------------------
BjuB042240                   97  3.70e-42 MTSSAQATAV TQPGGGGNLQRQGSLTLPRTISQKTVDEVWKCLITKDGSSG GGGESNVPQR
BjuB007813                   93  1.53e-41 SAAAGAATAV AQPGGGIPLQRQGSLTLPRTISQKTVDEVWKCLFTKDGNNG NMVGSSGGGG
BjuA040338                   90  4.96e-40 MNPSSTATAA AQPGGGIPLQRQGSLTLPRTISQKTVDEVWKCLFTKDGNMV GSSGGGSESN
BjuB025396                   94  1.36e-39 SMTMTSSAAT TMVQPGGNLQRQGSLTLPRTISQKTVDEVWKCLITKDGGGS SGGGGGESNN
BjuB008568                   89  1.33e-38 TSSSAATAVA QQPNGGGNLQRQGSLTLPRTISQKTVDEVWRCLITKDGGDM GGSSGEPDAP
BjuB038400                   72  2.56e-37 SSMAVNGASA AAVATQEGLSRQGSLTLPRDLSKKTVEEVWKDIQQDKNGGG SGAHKQPTLG
BjuA012644                   81  5.79e-37 QAMTSSAATA VAQHGGGNLQRQGSLTLPRTISQKTVDEVWKFLITKDGEMG GSSNGESNAQ
BjuB047102                   92  2.21e-35 IAAVQQPISG FAPGGGSLLQRQGSLTLPRTLSQKTVDEVWKNLMSKDSSNG TDAPERQQTL
BjuA003230                   90  6.81e-35 FNGGLSVGVG GEIGVGGGLQRQGSITLPRTISQKRVDDVWKELMKDDDAGS GGGGASGVPQ
BjuA025542                   92  1.77e-34 AVAASTSGVI PLAGEGLPLQRQGSLTLPRTLSTKTVDQVWKDLSKDGGGGT NLTQSQSQRQ
BjuA021448                   92  2.03e-34 IASVQQPSSG FAPGGGSLVQRQGSLTLPRTLSQKTVDEVWKHLMSKDSSNG TDAPERQETL
BjuA043003                   62  2.65e-34 SVWSAEATNQ PPEATEAGLPRQGSLALPRGLSKKTVEEVWRDIQHDKNGSS GNPHGERIDS
BjuB042043                   61  3.45e-34 KSVWSAEANQ PPEGTEEGITRQGSLTLPRGLSRKTVNEVWRDIQQDKNGSS AELNGERIDD
BjuO002525                  125  5.12e-34 SGNQGGNNKR PGIAKQPSLPRQGSLTLPAPLCRKTVDEVWSEIHRGGGSGG GDSNGRSADS
BjuB045319                  103  5.83e-34 VGVGGEIGGG GGFFTGGSLQRQGSLTLPRTISQKRVDDVWKELMKEDDTGS GVGNVGGGSG
BjuA035826                   59  7.56e-34 SVCSVDGNQP SSLAAHEGLSRQGSLTLPRDLSKKTVEEVWKDIQQDKNGGG SGHERRDKQP
BjuB036793                   72  8.60e-34 NNAEGTQGLV PTNGVNEVLQRQGSITLPRILSQKTVDEVWKYITEEEHTHN VGGRTNIPQI
BjuA025127                   72  9.78e-34 YNAEGTQGIV PTNGVNEGLHRQGSITLPRILSQKTVDEVWKYITEEEHTHN DGGRTNIPQI
BjuA017316                   62  1.11e-33 SVVSAEANHP PEEGTEDGITRQGSLTLPRGLSRKTVNDVWRDIQHDENGCS SNPNKQPTLG
BjuA014675                   59  4.42e-33 SVCSVDSNGD TTQEGGGGLSRQRSLTLPRDLSKKTVEEVWKDIQQNTNGGS NNAHKEPTLG
BjuA018972                  135  9.19e-33 SSGNQGVNKK PGIAKQPSLPRQGSLTLPAPLCRKTVEEVWSEIHRGGGSGD GDNSNGRSTS
BjuA025558                   79  1.32e-32 ASTSGGVIPL AGGQEGLPLQRQGSLTLPRALSTKTVDQVWKDLSKDGGGTN MTQSQSQQRQ
BjuB041699                  137  2.69e-32 SSGNQAANKR PGIVKQPSLPRQGSLTLPSPLCRKTVEEVWSEIHRGGGSGG GGGGGDSNGR
BjuO010366                   63  4.13e-31 VWSAEATNQP QEGTEEAGLSRQGSLSLPRGLSKKTVEEVWRDIQHSKNGSS GNNPHGERID
BjuA028313                   87  5.62e-25 ENNGGGAGAQ QDGEKPTILPRQGSLSVPVPLCKKTVEEVWFEIQNGVQQPP PSSIAGQNPD
--------------------------------------------------------------------------------

--------------------------------------------------------------------------------
	Motif PGPGGGGGLQRQGSLTLPRTLSQKTVDEVWKDJQTDDGGGG MEME-5 block diagrams
--------------------------------------------------------------------------------
SEQUENCE NAME            POSITION P-VALUE  MOTIF DIAGRAM
-------------            ----------------  -------------
BjuB042240                        3.7e-42  96_[5]_277
BjuB007813                        1.5e-41  92_[5]_385
BjuA040338                          5e-40  89_[5]_269
BjuB025396                        1.4e-39  93_[5]_302
BjuB008568                        1.3e-38  88_[5]_252
BjuB038400                        2.6e-37  71_[5]_185
BjuA012644                        5.8e-37  80_[5]_275
BjuB047102                        2.2e-35  91_[5]_242
BjuA003230                        6.8e-35  89_[5]_309
BjuA025542                        1.8e-34  91_[5]_256
BjuA021448                          2e-34  91_[5]_235
BjuA043003                        2.6e-34  61_[5]_179
BjuB042043                        3.5e-34  60_[5]_178
BjuO002525                        5.1e-34  124_[5]_278
BjuB045319                        5.8e-34  102_[5]_287
BjuA035826                        7.6e-34  58_[5]_193
BjuB036793                        8.6e-34  71_[5]_289
BjuA025127                        9.8e-34  71_[5]_283
BjuA017316                        1.1e-33  61_[5]_172
BjuA014675                        4.4e-33  58_[5]_170
BjuA018972                        9.2e-33  134_[5]_267
BjuA025558                        1.3e-32  78_[5]_310
BjuB041699                        2.7e-32  136_[5]_275
BjuO010366                        4.1e-31  62_[5]_179
BjuA028313                        5.6e-25  86_[5]_206
--------------------------------------------------------------------------------

--------------------------------------------------------------------------------
	Motif PGPGGGGGLQRQGSLTLPRTLSQKTVDEVWKDJQTDDGGGG MEME-5 in BLOCKS format
--------------------------------------------------------------------------------
BL   MOTIF PGPGGGGGLQRQGSLTLPRTLSQKTVDEVWKDJQTDDGGGG width=41 seqs=25
BjuB042240               (   97) TQPGGGGNLQRQGSLTLPRTISQKTVDEVWKCLITKDGSSG  1 
BjuB007813               (   93) AQPGGGIPLQRQGSLTLPRTISQKTVDEVWKCLFTKDGNNG  1 
BjuA040338               (   90) AQPGGGIPLQRQGSLTLPRTISQKTVDEVWKCLFTKDGNMV  1 
BjuB025396               (   94) TMVQPGGNLQRQGSLTLPRTISQKTVDEVWKCLITKDGGGS  1 
BjuB008568               (   89) QQPNGGGNLQRQGSLTLPRTISQKTVDEVWRCLITKDGGDM  1 
BjuB038400               (   72) AAVATQEGLSRQGSLTLPRDLSKKTVEEVWKDIQQDKNGGG  1 
BjuA012644               (   81) VAQHGGGNLQRQGSLTLPRTISQKTVDEVWKFLITKDGEMG  1 
BjuB047102               (   92) FAPGGGSLLQRQGSLTLPRTLSQKTVDEVWKNLMSKDSSNG  1 
BjuA003230               (   90) GEIGVGGGLQRQGSITLPRTISQKRVDDVWKELMKDDDAGS  1 
BjuA025542               (   92) PLAGEGLPLQRQGSLTLPRTLSTKTVDQVWKDLSKDGGGGT  1 
BjuA021448               (   92) FAPGGGSLVQRQGSLTLPRTLSQKTVDEVWKHLMSKDSSNG  1 
BjuA043003               (   62) PPEATEAGLPRQGSLALPRGLSKKTVEEVWRDIQHDKNGSS  1 
BjuB042043               (   61) PPEGTEEGITRQGSLTLPRGLSRKTVNEVWRDIQQDKNGSS  1 
BjuO002525               (  125) PGIAKQPSLPRQGSLTLPAPLCRKTVDEVWSEIHRGGGSGG  1 
BjuB045319               (  103) GGFFTGGSLQRQGSLTLPRTISQKRVDDVWKELMKEDDTGS  1 
BjuA035826               (   59) SSLAAHEGLSRQGSLTLPRDLSKKTVEEVWKDIQQDKNGGG  1 
BjuB036793               (   72) PTNGVNEVLQRQGSITLPRILSQKTVDEVWKYITEEEHTHN  1 
BjuA025127               (   72) PTNGVNEGLHRQGSITLPRILSQKTVDEVWKYITEEEHTHN  1 
BjuA017316               (   62) PEEGTEDGITRQGSLTLPRGLSRKTVNDVWRDIQHDENGCS  1 
BjuA014675               (   59) TTQEGGGGLSRQRSLTLPRDLSKKTVEEVWKDIQQNTNGGS  1 
BjuA018972               (  135) PGIAKQPSLPRQGSLTLPAPLCRKTVEEVWSEIHRGGGSGD  1 
BjuA025558               (   79) AGGQEGLPLQRQGSLTLPRALSTKTVDQVWKDLSKDGGGTN  1 
BjuB041699               (  137) PGIVKQPSLPRQGSLTLPSPLCRKTVEEVWSEIHRGGGSGG  1 
BjuO010366               (   63) QEGTEEAGLSRQGSLSLPRGLSKKTVEEVWRDIQHSKNGSS  1 
BjuA028313               (   87) QDGEKPTILPRQGSLSVPVPLCKKTVEEVWFEIQNGVQQPP  1 
//

--------------------------------------------------------------------------------

--------------------------------------------------------------------------------
	Motif PGPGGGGGLQRQGSLTLPRTLSQKTVDEVWKDJQTDDGGGG MEME-5 position-specific scoring matrix
--------------------------------------------------------------------------------
log-odds matrix: alength= 20 w= 41 n= 36707 bayes= 7.44263 E= 5.4e-446 
   118   -200   -328   -318    124     -9   -289   -257   -264   -327   -353   -368    286     66   -343   -142     92    -48   -325   -313 
   126   -217    -16     66   -278    123   -146   -251    -96    -98     -1   -211     24    123   -193   -111    106   -254   -247   -201 
   -25   -135   -263     56     54     56   -206    210   -180    -65   -217     12    178     31   -264   -289   -182     66   -210   -189 
   153   -214   -180     21     38    235     78   -244   -102   -294   -286    -56   -318     40   -199   -240    -16    -41   -248   -204 
   -23   -222   -187     69   -294    191   -170   -256    146   -308   -301   -233    -62   -184   -213   -257    173     97   -266   -222 
  -327   -361   -166    106   -483    280     81   -491   -286   -537   -545     40    -60    129   -402   -334   -317   -489   -452   -370 
    46   -208    -17    127   -271    170   -156    104   -107    -15   -280   -221     79   -172   -204    -46    -15   -239   -247   -204 
  -188   -116   -364   -354   -188    215   -279     63   -296     13   -212    105    127   -344   -357     36   -210      8   -215   -206 
  -381   -240   -575   -533   -173   -577   -435    115   -476    339   -155   -574   -514   -464   -480   -557   -380    -29   -287   -320 
  -248   -266   -232   -309   -444   -330     82   -429   -248   -476   -474   -244    167    298   -339     45     60   -411   -407   -358 
  -482   -308   -574   -629   -543   -545   -351   -492   -291   -542   -591   -539   -532   -456    388   -594   -516   -596   -351   -482 
  -633   -511   -683   -596   -664   -662   -448   -690   -667   -667   -663   -700   -677    405   -651   -749   -668   -720   -539   -630 
  -240   -270   -322   -426   -444    374   -373   -433   -372   -533   -495   -350   -478   -482   -141   -382   -403   -430   -329   -387 
  -535   -475   -720   -841   -695   -617   -678   -768   -784   -781   -849   -767   -704   -804   -775    315   -596   -726   -598   -668 
  -442   -295   -660   -618   -189   -647   -504    176   -561    340   -185   -655   -586   -533   -560   -640   -443   -230   -317   -359 
   -56   -160   -437   -506   -391   -427   -397   -279   -392   -445   -365   -337   -469   -425   -438    -33    400   -282   -356   -410 
  -405   -264   -604   -562   -180   -598   -458   -103   -505    349   -167   -602   -538   -488   -507   -584   -406    -33   -297   -333 
  -576   -523   -670   -738   -663   -644   -630   -694   -679   -710   -795   -757    413   -720   -712   -711   -647   -701   -587   -653 
   -76   -165   -459   -496   -424   -409   -219   -354   -153   -411   -450   -404   -407   -319    371   -252   -361   -170   -227   -361 
   -25   -194    115   -395   -410    111   -361    116   -374   -440   -431   -332    135   -416   -451   -300    303   -332   -400   -392 
  -504   -346   -802   -773   -219   -750   -618    322   -718    305   -229   -786   -700   -648   -708   -780   -510   -242   -363   -413 
  -253    438   -643   -708   -579   -420   -599   -581   -676   -645   -641   -611   -563   -655   -665    287   -379   -481   -535   -579 
  -386   -377   -500   -383   -538   -487   -271   -417    219   -441   -451   -404   -531    287    162   -475     55   -435   -378   -382 
  -424   -323   -550   -551   -548   -542   -444   -421    414   -548   -540   -501   -551   -525   -185   -592   -459   -525   -393   -478 
  -400   -306   -550   -622   -512   -548   -503   -422   -476   -571   -510   -474   -587   -544     16   -337    412   -430   -463   -511 
  -540   -416   -727   -808   -560   -669   -682   -266   -759   -510   -594   -792   -716   -805   -771   -767   -577    424   -591   -616 
  -327   -448    348    207   -554   -385   -325   -494   -308   -545   -554     24   -470   -303   -462   -400   -366   -475   -517   -438 
  -309   -587    120    338   -618   -474   -396   -471   -295   -524   -525   -431   -466     30   -469   -474   -395   -444   -568   -507 
  -540   -416   -727   -808   -560   -669   -682   -266   -759   -510   -594   -792   -716   -805   -771   -767   -577    424   -591   -616 
  -511   -336   -535   -586   -219   -539   -472   -468   -530   -390   -491   -578   -590   -556   -531   -616   -520   -473    718   -230 
  -381   -366   -489   -385     43   -482   -274   -413    349   -441   -451   -401   -527   -267    158     -5   -368   -434   -372   -374 
  -311    457    273    159     54   -321     84   -432   -267   -476   -486    -34   -447   -325   -375   -325   -298   -441   -336    193 
  -501   -342   -809   -786   -228   -755   -634    391   -732    257   -238   -793   -711   -664   -727   -789   -508   -226   -374   -422 
  -187    -99   -389   -357    149   -374    219    220   -293   -164    199   -372   -406    215   -349    -57     61    -98   -188   -179 
  -165   -232   -195     21   -298   -304    219   -267    149   -310   -302    -57   -331    125     75    -46    197   -271   -261   -217 
  -349   -373    260     70   -501    114   -265   -526    243   -569   -586    -30   -470   -355   -429   -126   -325   -525   -479   -381 
  -271   -396    284     97   -469    136   -286   -412    175   -458   -455   -288   -426   -255   -356   -367    -35    -47   -435   -373 
  -377   -374     82   -337   -519    257    179   -579   -337   -621   -654    204   -485    -57   -461    -42   -334   -582   -500   -390 
   -44   -306   -177    -69   -424    254   -238   -423   -246   -469   -468     39   -428    -52   -351     98    112   -421   -396   -328 
  -222    219     -6   -222   -354    235    170   -333   -179   -382     96     80    -61   -244   -279     40    -24   -338   -326   -271 
  -211   -251     -9   -222   -339    218   -202   -306   -179   -363      3     80    -60   -243   -278    133    -22    -42   -316   -266 
--------------------------------------------------------------------------------

--------------------------------------------------------------------------------
	Motif PGPGGGGGLQRQGSLTLPRTLSQKTVDEVWKDJQTDDGGGG MEME-5 position-specific probability matrix
--------------------------------------------------------------------------------
letter-probability matrix: alength= 20 w= 41 nsites= 25 E= 5.4e-446 
 0.160000  0.000000  0.000000  0.000000  0.080000  0.080000  0.000000  0.000000  0.000000  0.000000  0.000000  0.000000  0.360000  0.120000  0.000000  0.040000  0.120000  0.040000  0.000000  0.000000 
 0.160000  0.000000  0.040000  0.120000  0.000000  0.200000  0.000000  0.000000  0.000000  0.040000  0.040000  0.000000  0.080000  0.160000  0.000000  0.040000  0.120000  0.000000  0.000000  0.000000 
 0.040000  0.000000  0.000000  0.120000  0.040000  0.120000  0.000000  0.160000  0.000000  0.040000  0.000000  0.080000  0.240000  0.080000  0.000000  0.000000  0.000000  0.080000  0.000000  0.000000 
 0.200000  0.000000  0.000000  0.080000  0.040000  0.440000  0.040000  0.000000  0.000000  0.000000  0.000000  0.040000  0.000000  0.080000  0.000000  0.000000  0.040000  0.040000  0.000000  0.000000 
 0.040000  0.000000  0.000000  0.120000  0.000000  0.320000  0.000000  0.000000  0.160000  0.000000  0.000000  0.000000  0.040000  0.000000  0.000000  0.000000  0.200000  0.120000  0.000000  0.000000 
 0.000000  0.000000  0.000000  0.160000  0.000000  0.520000  0.040000  0.000000  0.000000  0.000000  0.000000  0.080000  0.040000  0.160000  0.000000  0.000000  0.000000  0.000000  0.000000  0.000000 
 0.080000  0.000000  0.040000  0.200000  0.000000  0.280000  0.000000  0.080000  0.000000  0.080000  0.000000  0.000000  0.120000  0.000000  0.000000  0.080000  0.040000  0.000000  0.000000  0.000000 
 0.000000  0.000000  0.000000  0.000000  0.000000  0.360000  0.000000  0.040000  0.000000  0.080000  0.000000  0.160000  0.160000  0.000000  0.000000  0.160000  0.000000  0.040000  0.000000  0.000000 
 0.000000  0.000000  0.000000  0.000000  0.000000  0.000000  0.000000  0.080000  0.000000  0.880000  0.000000  0.000000  0.000000  0.000000  0.000000  0.000000  0.000000  0.040000  0.000000  0.000000 
 0.000000  0.000000  0.000000  0.000000  0.000000  0.000000  0.040000  0.000000  0.000000  0.000000  0.000000  0.000000  0.200000  0.520000  0.000000  0.160000  0.080000  0.000000  0.000000  0.000000 
 0.000000  0.000000  0.000000  0.000000  0.000000  0.000000  0.000000  0.000000  0.000000  0.000000  0.000000  0.000000  0.000000  0.000000  1.000000  0.000000  0.000000  0.000000  0.000000  0.000000 
 0.000000  0.000000  0.000000  0.000000  0.000000  0.000000  0.000000  0.000000  0.000000  0.000000  0.000000  0.000000  0.000000  1.000000  0.000000  0.000000  0.000000  0.000000  0.000000  0.000000 
 0.000000  0.000000  0.000000  0.000000  0.000000  0.960000  0.000000  0.000000  0.000000  0.000000  0.000000  0.000000  0.000000  0.000000  0.040000  0.000000  0.000000  0.000000  0.000000  0.000000 
 0.000000  0.000000  0.000000  0.000000  0.000000  0.000000  0.000000  0.000000  0.000000  0.000000  0.000000  0.000000  0.000000  0.000000  0.000000  1.000000  0.000000  0.000000  0.000000  0.000000 
 0.000000  0.000000  0.000000  0.000000  0.000000  0.000000  0.000000  0.120000  0.000000  0.880000  0.000000  0.000000  0.000000  0.000000  0.000000  0.000000  0.000000  0.000000  0.000000  0.000000 
 0.040000  0.000000  0.000000  0.000000  0.000000  0.000000  0.000000  0.000000  0.000000  0.000000  0.000000  0.000000  0.000000  0.000000  0.000000  0.080000  0.880000  0.000000  0.000000  0.000000 
 0.000000  0.000000  0.000000  0.000000  0.000000  0.000000  0.000000  0.000000  0.000000  0.960000  0.000000  0.000000  0.000000  0.000000  0.000000  0.000000  0.000000  0.040000  0.000000  0.000000 
 0.000000  0.000000  0.000000  0.000000  0.000000  0.000000  0.000000  0.000000  0.000000  0.000000  0.000000  0.000000  1.000000  0.000000  0.000000  0.000000  0.000000  0.000000  0.000000  0.000000 
 0.080000  0.000000  0.000000  0.000000  0.000000  0.000000  0.000000  0.000000  0.000000  0.000000  0.000000  0.000000  0.000000  0.000000  0.840000  0.040000  0.000000  0.040000  0.000000  0.000000 
 0.040000  0.000000  0.120000  0.000000  0.000000  0.160000  0.000000  0.080000  0.000000  0.000000  0.000000  0.000000  0.160000  0.000000  0.000000  0.000000  0.440000  0.000000  0.000000  0.000000 
 0.000000  0.000000  0.000000  0.000000  0.000000  0.000000  0.000000  0.320000  0.000000  0.680000  0.000000  0.000000  0.000000  0.000000  0.000000  0.000000  0.000000  0.000000  0.000000  0.000000 
 0.000000  0.160000  0.000000  0.000000  0.000000  0.000000  0.000000  0.000000  0.000000  0.000000  0.000000  0.000000  0.000000  0.000000  0.000000  0.840000  0.000000  0.000000  0.000000  0.000000 
 0.000000  0.000000  0.000000  0.000000  0.000000  0.000000  0.000000  0.000000  0.240000  0.000000  0.000000  0.000000  0.000000  0.480000  0.200000  0.000000  0.080000  0.000000  0.000000  0.000000 
 0.000000  0.000000  0.000000  0.000000  0.000000  0.000000  0.000000  0.000000  1.000000  0.000000  0.000000  0.000000  0.000000  0.000000  0.000000  0.000000  0.000000  0.000000  0.000000  0.000000 
 0.000000  0.000000  0.000000  0.000000  0.000000  0.000000  0.000000  0.000000  0.000000  0.000000  0.000000  0.000000  0.000000  0.000000  0.080000  0.000000  0.920000  0.000000  0.000000  0.000000 
 0.000000  0.000000  0.000000  0.000000  0.000000  0.000000  0.000000  0.000000  0.000000  0.000000  0.000000  0.000000  0.000000  0.000000  0.000000  0.000000  0.000000  1.000000  0.000000  0.000000 
 0.000000  0.000000  0.600000  0.320000  0.000000  0.000000  0.000000  0.000000  0.000000  0.000000  0.000000  0.080000  0.000000  0.000000  0.000000  0.000000  0.000000  0.000000  0.000000  0.000000 
 0.000000  0.000000  0.120000  0.800000  0.000000  0.000000  0.000000  0.000000  0.000000  0.000000  0.000000  0.000000  0.000000  0.080000  0.000000  0.000000  0.000000  0.000000  0.000000  0.000000 
 0.000000  0.000000  0.000000  0.000000  0.000000  0.000000  0.000000  0.000000  0.000000  0.000000  0.000000  0.000000  0.000000  0.000000  0.000000  0.000000  0.000000  1.000000  0.000000  0.000000 
 0.000000  0.000000  0.000000  0.000000  0.000000  0.000000  0.000000  0.000000  0.000000  0.000000  0.000000  0.000000  0.000000  0.000000  0.000000  0.000000  0.000000  0.000000  1.000000  0.000000 
 0.000000  0.000000  0.000000  0.000000  0.040000  0.000000  0.000000  0.000000  0.640000  0.000000  0.000000  0.000000  0.000000  0.000000  0.200000  0.120000  0.000000  0.000000  0.000000  0.000000 
 0.000000  0.200000  0.360000  0.240000  0.040000  0.000000  0.040000  0.000000  0.000000  0.000000  0.000000  0.040000  0.000000  0.000000  0.000000  0.000000  0.000000  0.000000  0.000000  0.080000 
 0.000000  0.000000  0.000000  0.000000  0.000000  0.000000  0.000000  0.520000  0.000000  0.480000  0.000000  0.000000  0.000000  0.000000  0.000000  0.000000  0.000000  0.000000  0.000000  0.000000 
 0.000000  0.000000  0.000000  0.000000  0.080000  0.000000  0.120000  0.160000  0.000000  0.000000  0.160000  0.000000  0.000000  0.320000  0.000000  0.080000  0.080000  0.000000  0.000000  0.000000 
 0.000000  0.000000  0.000000  0.080000  0.000000  0.000000  0.120000  0.000000  0.160000  0.000000  0.000000  0.040000  0.000000  0.160000  0.120000  0.080000  0.240000  0.000000  0.000000  0.000000 
 0.000000  0.000000  0.320000  0.120000  0.000000  0.160000  0.000000  0.000000  0.320000  0.000000  0.000000  0.040000  0.000000  0.000000  0.000000  0.040000  0.000000  0.000000  0.000000  0.000000 
 0.000000  0.000000  0.400000  0.120000  0.000000  0.200000  0.000000  0.000000  0.200000  0.000000  0.000000  0.000000  0.000000  0.000000  0.000000  0.000000  0.040000  0.040000  0.000000  0.000000 
 0.000000  0.000000  0.080000  0.000000  0.000000  0.440000  0.080000  0.000000  0.000000  0.000000  0.000000  0.280000  0.000000  0.040000  0.000000  0.080000  0.000000  0.000000  0.000000  0.000000 
 0.040000  0.000000  0.000000  0.040000  0.000000  0.440000  0.000000  0.000000  0.000000  0.000000  0.000000  0.080000  0.000000  0.040000  0.000000  0.240000  0.120000  0.000000  0.000000  0.000000 
 0.000000  0.040000  0.040000  0.000000  0.000000  0.400000  0.080000  0.000000  0.000000  0.000000  0.080000  0.120000  0.040000  0.000000  0.000000  0.160000  0.040000  0.000000  0.000000  0.000000 
 0.000000  0.000000  0.040000  0.000000  0.000000  0.360000  0.000000  0.000000  0.000000  0.000000  0.040000  0.120000  0.040000  0.000000  0.000000  0.320000  0.040000  0.040000  0.000000  0.000000 
--------------------------------------------------------------------------------

--------------------------------------------------------------------------------
	Motif PGPGGGGGLQRQGSLTLPRTLSQKTVDEVWKDJQTDDGGGG MEME-5 regular expression
--------------------------------------------------------------------------------
PGP[GA][GT]G[GE]GL[QP]RQGSLTLPRT[LI]S[QKR]KTV[DE]EVW[KR][DEC][IL]QT[DK][DGK][GN][GS]G[GS]
--------------------------------------------------------------------------------


Time 2248.64 secs.

********************************************************************************


********************************************************************************
MOTIF SSLYSLTLDELQSHLG MEME-6	width =  16  sites =  26  llr = 896  E-value = 6.4e-181
********************************************************************************
--------------------------------------------------------------------------------
	Motif SSLYSLTLDELQSHLG MEME-6 Description
--------------------------------------------------------------------------------
Simplified        A  :::::::::::::1::
pos.-specific     C  :::::::::::::::1
probability       D  ::::::::8:::::::
matrix            E  :::::::::9::::::
                  F  :::1:::5::3:::1:
                  G  2::::::::::::::8
                  H  ::::::::2:::23::
                  I  ::2:::::::1:::::
                  K  ::::::2:::::::::
                  L  ::6::8:5::3::18:
                  M  ::::::::::::::::
                  N  3:::::::::::21::
                  P  ::::::::::::::::
                  Q  :::::::::1:a::::
                  R  :::::1::::::::::
                  S  5a::a:::::::42::
                  T  ::::::8:::::22::
                  V  ::2:::::::3:::::
                  W  ::::::::::::::1:
                  Y  :::9::::::::::::

         bits    7.2                 
                 6.5                 
                 5.8                 
                 5.1    *            
Relative         4.3    *       *    
Entropy          3.6    *  **** *    
(49.7 bits)      2.9  ********* *  **
                 2.2 ****************
                 1.4 ****************
                 0.7 ****************
                 0.0 ----------------

Multilevel           SSLYSLTLDELQSHLG
consensus            N I    F  V TT  
sequence             G         F     
                                     
                                     
--------------------------------------------------------------------------------

--------------------------------------------------------------------------------
	Motif SSLYSLTLDELQSHLG MEME-6 sites sorted by position p-value
--------------------------------------------------------------------------------
Sequence name             Start   P-value                  Site    
-------------             ----- ---------            ----------------
BjuB038400                   20  2.71e-18 EPRSQSLNRQ GSLYSLTLDEVQTHLG SSGKALGSMN
BjuA035826                   17  2.71e-18 ARSQQSLNRQ GSLYSLTLDEVQTHLG SSGKALGSMN
BjuB047102                   32  9.21e-18 NNQSKPLGRQ SSLYSLTFDELQSTLG EPGKEFGSMN
BjuB007813                   36  9.21e-18 ADTAYPLARQ SSLYSLTFDELQSTLG GPGKDFGSMN
BjuA021448                   32  9.21e-18 NSQSKPLGRQ SSLYSLTFDELQSTLG EPGKEFGSMN
BjuB041699                   43  1.68e-17 NHPFSSLGRQ SSIYSLTLDEFQHALC ENGKNFGSMN
BjuA025558                   26  1.68e-17 GGGGEALTRQ GSIYSLTFDEFQSSLG KDFGSMNMDE
BjuA025542                   42  1.68e-17 GGGGGALTRQ GSIYSLTFDEFQSSLG KDFGSMNMDE
BjuA018972                   45  1.68e-17 NHPFSSLGRQ SSIYSLTLDEFQHALC ENGKNFGSMN
BjuA014675                   17  1.95e-17 PKSHSLNRQG SSHYSLTLDEVQTHLG GSGKALGSMN
BjuA026586                   22  3.41e-17 KSQFLNRQQG SSLYTLTLDEVQTHLG SSGKPLGSMN
BjuO010366                   20  1.38e-16 EPISQSLPRQ NSLYSLKLHEVQTHLG SSAKPLGSMN
BjuA017316                   20  1.38e-16 EPIHQSLPRG NSLYSLKLHEVQTHLG SSSKPLGSMN
BjuB008568                   34  2.33e-16 TDTANPLARQ SSVYSLTFDELQSTFG GPGKDFGSMN
BjuB042043                   20  2.58e-16 EPIHQSLPRE NSLYSLKLHEVQNHLG SSSKPLGSMN
BjuA043003                   20  2.58e-16 EPISQSLPRQ NSLYSLKLHEVQNHLG SSAKPLGSMN
BjuA012644                   31  3.49e-16 TDTTNPLARQ SSVYSLTFDELQSTFC GPGKDLGSMN
BjuB042240                   40  7.62e-16 TDTDNPLARQ SSLYSRTFDELQSLLG GPVKDFGSMN
BjuB025396                   41  7.62e-16 TDTAYPLARQ SSLYSRTFDELQSLLG GPGKDYGSMN
BjuO002525                   35  9.32e-16 NHPFTSLGRQ SSIYSLTLDEFQHALS ENGKNFGSMN
BjuA040338                   35  9.32e-16 TDNAYPLARQ SSLYSLTFDELQSTLL GGPGKDFGSM
BjuB045319                   26  1.36e-15 FGTGLPLTRQ NSVFSLTFDEFQNSWG GGIGKDFGSM
BjuA003230                   26  1.36e-15 LGAGVPLTRQ NSVFSLTFDEFQNSWG GGVGKDFGSM
BjuB036793                   31  9.35e-15 QPVSSPLSRQ GSLYSWTLDQIQHNLG RDCGSMNMEE
BjuA025127                   31  6.03e-14 LPVSAPLSQQ GSLYSRTLDQIQNNLG KDYGSMNMEE
BjuA028313                   41  4.90e-13 VEEHAPVGRQ NSIMSLTLDEIQMKSG KSFGAMNMDE
--------------------------------------------------------------------------------

--------------------------------------------------------------------------------
	Motif SSLYSLTLDELQSHLG MEME-6 block diagrams
--------------------------------------------------------------------------------
SEQUENCE NAME            POSITION P-VALUE  MOTIF DIAGRAM
-------------            ----------------  -------------
BjuB038400                        2.7e-18  19_[6]_262
BjuA035826                        2.7e-18  16_[6]_260
BjuB047102                        9.2e-18  31_[6]_327
BjuB007813                        9.2e-18  35_[6]_467
BjuA021448                        9.2e-18  31_[6]_320
BjuB041699                        1.7e-17  42_[6]_394
BjuA025558                        1.7e-17  25_[6]_388
BjuA025542                        1.7e-17  41_[6]_331
BjuA018972                        1.7e-17  44_[6]_382
BjuA014675                        1.9e-17  16_[6]_237
BjuA026586                        3.4e-17  21_[6]_221
BjuO010366                        1.4e-16  19_[6]_247
BjuA017316                        1.4e-16  19_[6]_239
BjuB008568                        2.3e-16  33_[6]_332
BjuB042043                        2.6e-16  19_[6]_244
BjuA043003                        2.6e-16  19_[6]_246
BjuA012644                        3.5e-16  30_[6]_350
BjuB042240                        7.6e-16  39_[6]_359
BjuB025396                        7.6e-16  40_[6]_380
BjuO002525                        9.3e-16  34_[6]_393
BjuA040338                        9.3e-16  34_[6]_349
BjuB045319                        1.4e-15  25_[6]_389
BjuA003230                        1.4e-15  25_[6]_398
BjuB036793                        9.4e-15  30_[6]_355
BjuA025127                          6e-14  30_[6]_349
BjuA028313                        4.9e-13  40_[6]_277
--------------------------------------------------------------------------------

--------------------------------------------------------------------------------
	Motif SSLYSLTLDELQSHLG MEME-6 in BLOCKS format
--------------------------------------------------------------------------------
BL   MOTIF SSLYSLTLDELQSHLG width=16 seqs=26
BjuB038400               (   20) GSLYSLTLDEVQTHLG  1 
BjuA035826               (   17) GSLYSLTLDEVQTHLG  1 
BjuB047102               (   32) SSLYSLTFDELQSTLG  1 
BjuB007813               (   36) SSLYSLTFDELQSTLG  1 
BjuA021448               (   32) SSLYSLTFDELQSTLG  1 
BjuB041699               (   43) SSIYSLTLDEFQHALC  1 
BjuA025558               (   26) GSIYSLTFDEFQSSLG  1 
BjuA025542               (   42) GSIYSLTFDEFQSSLG  1 
BjuA018972               (   45) SSIYSLTLDEFQHALC  1 
BjuA014675               (   17) SSHYSLTLDEVQTHLG  1 
BjuA026586               (   22) SSLYTLTLDEVQTHLG  1 
BjuO010366               (   20) NSLYSLKLHEVQTHLG  1 
BjuA017316               (   20) NSLYSLKLHEVQTHLG  1 
BjuB008568               (   34) SSVYSLTFDELQSTFG  1 
BjuB042043               (   20) NSLYSLKLHEVQNHLG  1 
BjuA043003               (   20) NSLYSLKLHEVQNHLG  1 
BjuA012644               (   31) SSVYSLTFDELQSTFC  1 
BjuB042240               (   40) SSLYSRTFDELQSLLG  1 
BjuB025396               (   41) SSLYSRTFDELQSLLG  1 
BjuO002525               (   35) SSIYSLTLDEFQHALS  1 
BjuA040338               (   35) SSLYSLTFDELQSTLL  1 
BjuB045319               (   26) NSVFSLTFDEFQNSWG  1 
BjuA003230               (   26) NSVFSLTFDEFQNSWG  1 
BjuB036793               (   31) GSLYSWTLDQIQHNLG  1 
BjuA025127               (   31) GSLYSRTLDQIQNNLG  1 
BjuA028313               (   41) NSIMSLTLDEIQMKSG  1 
//

--------------------------------------------------------------------------------

--------------------------------------------------------------------------------
	Motif SSLYSLTLDELQSHLG MEME-6 position-specific scoring matrix
--------------------------------------------------------------------------------
log-odds matrix: alength= 20 w= 16 n= 40532 bayes= 10.3608 E= 6.4e-181 
  -291   -293   -228   -397   -535    168   -323   -573   -396   -624   -638    198   -502   -443   -507    208   -343   -515   -511   -435 
  -547   -485   -728   -850   -703   -625   -686   -778   -794   -790   -860   -778   -711   -813   -784    315   -613   -736   -605   -677 
  -402   -266   -665   -633   -227   -626     63    272   -574    283   -230   -643   -608   -569   -591   -616   -407    153   -345   -368 
  -580   -377   -655   -692    175   -657   -277   -435   -608   -437      7   -580   -665   -583   -596   -640   -568   -494   -114    545 
  -213   -164   -457   -543   -422   -385   -438   -424   -440   -497   -478   -376   -462   -508   -471    299     25   -426   -394   -402 
  -385   -248   -561   -519   -166   -560   -404   -109   -436    336   -157   -556   -503   -446     28   -543   -383   -218    201   -262 
  -415   -326   -541   -596   -530   -550   -483   -440    141   -576   -526   -477   -596   -516   -461   -363    400   -448   -472   -512 
  -552   -385   -810   -802    407   -752   -541   -183   -738    273   -247   -779   -713   -655   -713   -795   -556   -327   -318   -280 
  -558   -476    407   -442   -585   -549    269   -629   -587   -685   -728   -410   -657   -623   -649   -602   -575   -650   -520   -517 
  -435   -445   -204    368   -552   -522   -441   -463   -475   -592   -596   -476   -610   -160   -568   -584   -498   -514   -481   -511 
  -461   -311   -766   -746    328   -719   -623    189   -692    195   -260   -746   -697   -664   -710   -730   -467    252   -392   -424 
  -651   -524   -696   -620   -677   -671   -471   -709   -686   -686   -687   -719   -690    405   -670   -766   -685   -738   -553   -642 
  -290   -250   -217   -354   -429   -337    257   -395   -315   -492     -8    139   -460   -377   -409    171    220   -406   -407   -363 
    87   -226   -195   -188   -300   -307    350   -259     -6    -20   -310     17   -347   -201   -226     33    199   -269   -274   -231 
  -361   -223   -535   -494    111   -539   -365    -92   -436    331   -138   -528   -478   -425   -438   -210   -359   -197    284   -187 
  -211    309   -326   -428   -440    360   -374   -426   -376   -181   -488   -351   -468   -479   -414   -190   -372   -410   -330   -388 
--------------------------------------------------------------------------------

--------------------------------------------------------------------------------
	Motif SSLYSLTLDELQSHLG MEME-6 position-specific probability matrix
--------------------------------------------------------------------------------
letter-probability matrix: alength= 20 w= 16 nsites= 26 E= 6.4e-181 
 0.000000  0.000000  0.000000  0.000000  0.000000  0.230769  0.000000  0.000000  0.000000  0.000000  0.000000  0.269231  0.000000  0.000000  0.000000  0.500000  0.000000  0.000000  0.000000  0.000000 
 0.000000  0.000000  0.000000  0.000000  0.000000  0.000000  0.000000  0.000000  0.000000  0.000000  0.000000  0.000000  0.000000  0.000000  0.000000  1.000000  0.000000  0.000000  0.000000  0.000000 
 0.000000  0.000000  0.000000  0.000000  0.000000  0.000000  0.038462  0.230769  0.000000  0.576923  0.000000  0.000000  0.000000  0.000000  0.000000  0.000000  0.000000  0.153846  0.000000  0.000000 
 0.000000  0.000000  0.000000  0.000000  0.076923  0.000000  0.000000  0.000000  0.000000  0.000000  0.038462  0.000000  0.000000  0.000000  0.000000  0.000000  0.000000  0.000000  0.000000  0.884615 
 0.000000  0.000000  0.000000  0.000000  0.000000  0.000000  0.000000  0.000000  0.000000  0.000000  0.000000  0.000000  0.000000  0.000000  0.000000  0.961538  0.038462  0.000000  0.000000  0.000000 
 0.000000  0.000000  0.000000  0.000000  0.000000  0.000000  0.000000  0.000000  0.000000  0.846154  0.000000  0.000000  0.000000  0.000000  0.115385  0.000000  0.000000  0.000000  0.038462  0.000000 
 0.000000  0.000000  0.000000  0.000000  0.000000  0.000000  0.000000  0.000000  0.153846  0.000000  0.000000  0.000000  0.000000  0.000000  0.000000  0.000000  0.846154  0.000000  0.000000  0.000000 
 0.000000  0.000000  0.000000  0.000000  0.461538  0.000000  0.000000  0.000000  0.000000  0.538462  0.000000  0.000000  0.000000  0.000000  0.000000  0.000000  0.000000  0.000000  0.000000  0.000000 
 0.000000  0.000000  0.846154  0.000000  0.000000  0.000000  0.153846  0.000000  0.000000  0.000000  0.000000  0.000000  0.000000  0.000000  0.000000  0.000000  0.000000  0.000000  0.000000  0.000000 
 0.000000  0.000000  0.000000  0.923077  0.000000  0.000000  0.000000  0.000000  0.000000  0.000000  0.000000  0.000000  0.000000  0.076923  0.000000  0.000000  0.000000  0.000000  0.000000  0.000000 
 0.000000  0.000000  0.000000  0.000000  0.269231  0.000000  0.000000  0.115385  0.000000  0.307692  0.000000  0.000000  0.000000  0.000000  0.000000  0.000000  0.000000  0.307692  0.000000  0.000000 
 0.000000  0.000000  0.000000  0.000000  0.000000  0.000000  0.000000  0.000000  0.000000  0.000000  0.000000  0.000000  0.000000  1.000000  0.000000  0.000000  0.000000  0.000000  0.000000  0.000000 
 0.000000  0.000000  0.000000  0.000000  0.000000  0.000000  0.153846  0.000000  0.000000  0.000000  0.038462  0.192308  0.000000  0.000000  0.000000  0.384615  0.230769  0.000000  0.000000  0.000000 
 0.115385  0.000000  0.000000  0.000000  0.000000  0.000000  0.307692  0.000000  0.038462  0.076923  0.000000  0.076923  0.000000  0.000000  0.000000  0.153846  0.230769  0.000000  0.000000  0.000000 
 0.000000  0.000000  0.000000  0.000000  0.076923  0.000000  0.000000  0.000000  0.000000  0.807692  0.000000  0.000000  0.000000  0.000000  0.000000  0.038462  0.000000  0.000000  0.076923  0.000000 
 0.000000  0.115385  0.000000  0.000000  0.000000  0.807692  0.000000  0.000000  0.000000  0.038462  0.000000  0.000000  0.000000  0.000000  0.000000  0.038462  0.000000  0.000000  0.000000  0.000000 
--------------------------------------------------------------------------------

--------------------------------------------------------------------------------
	Motif SSLYSLTLDELQSHLG MEME-6 regular expression
--------------------------------------------------------------------------------
[SNG]S[LI]YSLT[LF]DE[LVF]Q[ST][HT]LG
--------------------------------------------------------------------------------


Time 2408.71 secs.

********************************************************************************


********************************************************************************
MOTIF AMYPPGGMYAHPSMPPGSYPYSPYAEP MEME-7	width =  27  sites =  10  llr = 659  E-value = 1.3e-119
********************************************************************************
--------------------------------------------------------------------------------
	Motif AMYPPGGMYAHPSMPPGSYPYSPYAEP MEME-7 Description
--------------------------------------------------------------------------------
Simplified        A  6:::::2::7::::::::3:2:::5:1
pos.-specific     C  :::::::::::::::::::::::::::
probability       D  :::::::::::::::::::::::::::
matrix            E  :::::::::::::::::::::::::4:
                  F  :::::::::::::::::::::::::::
                  G  :::::a6::3::4:::6:::2::::::
                  H  ::::::::::9::::::::::::::::
                  I  :::::::::::::1:::::::::::1:
                  K  1:::::::::::::::::::::::2::
                  L  :::::::::::::1:::::::::::::
                  M  :a:::::6:::::8:4:::::::1:4:
                  N  ::::::::::1:::::::::1::4:::
                  P  :::aa::::::a::a643:6:46:1:5
                  Q  :::::::::::::::::1:::::::::
                  R  :::::::::::::::::::::::::::
                  S  ::::::::::::6::::6:4:6:::1:
                  T  2:::::2:::::::::::1:::4:2:4
                  V  1::::::4:::::::::::::::::::
                  W  :::::::::::::::::::::::::::
                  Y  ::a:::::a:::::::::6:5::5:::

         bits    7.2                            
                 6.5                            
                 5.8   *     *                  
                 5.1  **     * *                
Relative         4.3  ****   * **  *            
Entropy          3.6  ***** ** ** ***  *    *   
(95.1 bits)      2.9 ************ **** ******  *
                 2.2 ***************************
                 1.4 ***************************
                 0.7 ***************************
                 0.0 ---------------------------

Multilevel           AMYPPGGMYAHPSMPPGSYPYSPYAEP
consensus            T     AV G  G  MPPASAPTNKMT
sequence                   T             G   T  
                                                
                                                
--------------------------------------------------------------------------------

--------------------------------------------------------------------------------
	Motif AMYPPGGMYAHPSMPPGSYPYSPYAEP MEME-7 sites sorted by position p-value
--------------------------------------------------------------------------------
Sequence name             Start   P-value                       Site          
-------------             ----- ---------            ---------------------------
BjuA018344                   87  1.76e-34 PYGTPPHPYV AMYPPGGMYGHPSMPPGSYPYSPYAMP SPNGMTEASG
BjuB020302                   88  6.78e-33 PYGTPPHPYV TMYPPGGMYGHPSMPPGSYPYSPYAMP SPNGMTEASG
BjuA047038                   83  1.05e-32 PYGTPPHPYV AMYPPGGMYAHPSIPPGSYPYSPYAMP SPNGMAEASG
BjuA042006                   86  8.32e-30 PYGTPPHPYV TMYPPGGMYAHPSMPPGSYPYSPMPSP NGVTEASGNT
BjuO010482                   88  2.94e-29 PPYGTPPHPY VMYPPGGMYGHPSLPPGSYPYSPYAMA SPNGMAEASG
BjuB041251                   89  9.97e-29 PYGTPPHPYV KMYPPGGMYANPSMPPGSYPNSPYAIP SPNGVIEASS
BjuA040759                   77  4.34e-28 PPYGTPVPYP AMYPPGAVYAHPGMPMPPASAPTNKET VKEQAPGKKS
BjuB041950                   80  5.25e-28 PPYGTPVPYP AMYPPGTVYAHPGMPMPPASGPTNTET VKDQAPGKKS
BjuB040792                   75  1.23e-27 PPYGTPVPYP AMYPPGAVYAHPGMPMPPTSAPTNKET VKEQAPGKKS
BjuA043791                   80  2.36e-27 PPYGTPVPYP AMYPPGTVYAHPGMPMPQASGPTNTET VKAQAPGKKP
--------------------------------------------------------------------------------

--------------------------------------------------------------------------------
	Motif AMYPPGGMYAHPSMPPGSYPYSPYAEP MEME-7 block diagrams
--------------------------------------------------------------------------------
SEQUENCE NAME            POSITION P-VALUE  MOTIF DIAGRAM
-------------            ----------------  -------------
BjuA018344                        1.8e-34  86_[7]_281
BjuB020302                        6.8e-33  87_[7]_285
BjuA047038                          1e-32  82_[7]_242
BjuA042006                        8.3e-30  85_[7]_292
BjuO010482                        2.9e-29  87_[7]_246
BjuB041251                          1e-28  88_[7]_292
BjuA040759                        4.3e-28  76_[7]_210
BjuB041950                        5.3e-28  79_[7]_207
BjuB040792                        1.2e-27  74_[7]_211
BjuA043791                        2.4e-27  79_[7]_207
--------------------------------------------------------------------------------

--------------------------------------------------------------------------------
	Motif AMYPPGGMYAHPSMPPGSYPYSPYAEP MEME-7 in BLOCKS format
--------------------------------------------------------------------------------
BL   MOTIF AMYPPGGMYAHPSMPPGSYPYSPYAEP width=27 seqs=10
BjuA018344               (   87) AMYPPGGMYGHPSMPPGSYPYSPYAMP  1 
BjuB020302               (   88) TMYPPGGMYGHPSMPPGSYPYSPYAMP  1 
BjuA047038               (   83) AMYPPGGMYAHPSIPPGSYPYSPYAMP  1 
BjuA042006               (   86) TMYPPGGMYAHPSMPPGSYPYSPMPSP  1 
BjuO010482               (   88) VMYPPGGMYGHPSLPPGSYPYSPYAMA  1 
BjuB041251               (   89) KMYPPGGMYANPSMPPGSYPNSPYAIP  1 
BjuA040759               (   77) AMYPPGAVYAHPGMPMPPASAPTNKET  1 
BjuB041950               (   80) AMYPPGTVYAHPGMPMPPASGPTNTET  1 
BjuB040792               (   75) AMYPPGAVYAHPGMPMPPTSAPTNKET  1 
BjuA043791               (   80) AMYPPGTVYAHPGMPMPQASGPTNTET  1 
//

--------------------------------------------------------------------------------

--------------------------------------------------------------------------------
	Motif AMYPPGGMYAHPSMPPGSYPYSPYAEP MEME-7 position-specific scoring matrix
--------------------------------------------------------------------------------
log-odds matrix: alength= 20 w= 27 n= 38849 bayes= 9.51026 E= 1.3e-119 
   346     40   -317   -304   -218   -175   -273   -156    -31   -238   -239   -339   -398   -321   -305   -146     75     27   -205   -242 
  -417   -231   -519   -566   -330   -522   -455   -189   -482   -200    473   -549   -529   -539   -568   -537   -417   -297   -223   -265 
  -542   -352   -579   -661   -110   -545   -301   -454   -583   -459   -535   -573   -583   -579   -573   -620   -546   -504   -146    562 
  -269   -293   -417   -446   -418   -427   -386   -402   -389   -436   -501   -492    406   -434   -448   -414   -358   -406   -398   -429 
  -269   -293   -417   -446   -418   -427   -386   -402   -389   -436   -501   -492    406   -434   -448   -414   -358   -406   -398   -429 
  -230   -251   -313   -418   -426    377   -359   -423   -365   -515   -486   -343   -458   -470   -402   -372   -388   -419   -311   -372 
   161    -84   -376   -455   -402    312   -387   -383   -419   -463   -442   -371   -390   -449   -439   -239    160   -300   -344   -392 
  -288   -156   -595   -587   -187   -534   -501     37   -527   -113    384   -581   -558   -556   -572   -536   -309    285   -321   -314 
  -542   -352   -579   -661   -110   -545   -301   -454   -583   -459   -535   -573   -583   -579   -573   -620   -546   -504   -146    562 
   349    -50   -450   -483   -376    188   -416   -349   -458   -420   -411   -429   -403   -461   -469   -220   -215   -244   -348   -398 
  -298   -142   -227   -317   -155   -354    512   -314   -332   -289   -288    -24   -362    -97   -197   -300   -244   -311   -123     28 
  -269   -293   -417   -446   -418   -427   -386   -402   -389   -436   -501   -492    406   -434   -448   -414   -358   -406   -398   -429 
  -107   -109   -363   -478   -437    243   -396   -437   -459   -502   -494   -356   -414   -467   -493    231   -240   -337   -399   -422 
  -407   -224   -530   -570   -259   -532   -455    -18   -488    -82    465   -555   -531   -531   -566   -544   -406   -253   -218   -262 
  -269   -293   -417   -446   -418   -427   -386   -402   -389   -436   -501   -492    406   -434   -448   -414   -358   -406   -398   -429 
  -208   -223   -390   -409   -305   -381   -353   -263   -349   -292    307   -451    344   -398   -409   -360   -304   -303   -338   -336 
  -287   -270   -465   -569   -513    311   -474   -543   -530   -586   -616   -491    273   -572   -557   -435   -414   -490   -433   -485 
  -111   -115   -220   -271   -348   -250   -255   -331   -232   -388   -395   -233    228     42   -311    216   -137   -300   -325   -305 
   213    -75   -369   -394     -8   -267   -163   -222   -345   -292   -316   -363   -375   -384   -380   -252     77   -222   -113    474 
  -141   -165   -344   -378   -360   -314   -328   -336   -328   -379   -426   -389    345   -369   -389    136   -253   -314   -356   -371 
   152   -109   -162   -267    -32    122   -125   -253   -237   -313   -332     48   -351   -294   -318   -227   -200   -256   -149    443 
  -148   -150   -399   -477   -433   -305   -407   -433   -443   -488   -503   -405    277   -469   -484    228   -267   -362   -399   -420 
  -170   -193   -364   -393   -369   -342   -342   -338   -340   -388   -437   -414    345   -384   -400   -317    252   -327   -364   -380 
  -354   -223   -366   -442     35   -434   -153   -261   -360   -290    128    234   -489   -400   -402   -426   -360   -311    -10    458 
   283    -80   -201   -179   -265   -225   -169   -218    159   -279   -276   -226     44   -188   -183   -195    161   -196   -235   -215 
  -118    -93   -136    210   -156   -285   -177    144   -136   -153    298   -249   -312   -178   -230    -38   -145    -88   -176   -156 
    69   -108   -344   -364   -337   -270   -317   -299   -315   -354   -388   -378    324   -350   -371   -242    241   -268   -337   -356 
--------------------------------------------------------------------------------

--------------------------------------------------------------------------------
	Motif AMYPPGGMYAHPSMPPGSYPYSPYAEP MEME-7 position-specific probability matrix
--------------------------------------------------------------------------------
letter-probability matrix: alength= 20 w= 27 nsites= 10 E= 1.3e-119 
 0.600000  0.000000  0.000000  0.000000  0.000000  0.000000  0.000000  0.000000  0.100000  0.000000  0.000000  0.000000  0.000000  0.000000  0.000000  0.000000  0.200000  0.100000  0.000000  0.000000 
 0.000000  0.000000  0.000000  0.000000  0.000000  0.000000  0.000000  0.000000  0.000000  0.000000  1.000000  0.000000  0.000000  0.000000  0.000000  0.000000  0.000000  0.000000  0.000000  0.000000 
 0.000000  0.000000  0.000000  0.000000  0.000000  0.000000  0.000000  0.000000  0.000000  0.000000  0.000000  0.000000  0.000000  0.000000  0.000000  0.000000  0.000000  0.000000  0.000000  1.000000 
 0.000000  0.000000  0.000000  0.000000  0.000000  0.000000  0.000000  0.000000  0.000000  0.000000  0.000000  0.000000  1.000000  0.000000  0.000000  0.000000  0.000000  0.000000  0.000000  0.000000 
 0.000000  0.000000  0.000000  0.000000  0.000000  0.000000  0.000000  0.000000  0.000000  0.000000  0.000000  0.000000  1.000000  0.000000  0.000000  0.000000  0.000000  0.000000  0.000000  0.000000 
 0.000000  0.000000  0.000000  0.000000  0.000000  1.000000  0.000000  0.000000  0.000000  0.000000  0.000000  0.000000  0.000000  0.000000  0.000000  0.000000  0.000000  0.000000  0.000000  0.000000 
 0.200000  0.000000  0.000000  0.000000  0.000000  0.600000  0.000000  0.000000  0.000000  0.000000  0.000000  0.000000  0.000000  0.000000  0.000000  0.000000  0.200000  0.000000  0.000000  0.000000 
 0.000000  0.000000  0.000000  0.000000  0.000000  0.000000  0.000000  0.000000  0.000000  0.000000  0.600000  0.000000  0.000000  0.000000  0.000000  0.000000  0.000000  0.400000  0.000000  0.000000 
 0.000000  0.000000  0.000000  0.000000  0.000000  0.000000  0.000000  0.000000  0.000000  0.000000  0.000000  0.000000  0.000000  0.000000  0.000000  0.000000  0.000000  0.000000  0.000000  1.000000 
 0.700000  0.000000  0.000000  0.000000  0.000000  0.300000  0.000000  0.000000  0.000000  0.000000  0.000000  0.000000  0.000000  0.000000  0.000000  0.000000  0.000000  0.000000  0.000000  0.000000 
 0.000000  0.000000  0.000000  0.000000  0.000000  0.000000  0.900000  0.000000  0.000000  0.000000  0.000000  0.100000  0.000000  0.000000  0.000000  0.000000  0.000000  0.000000  0.000000  0.000000 
 0.000000  0.000000  0.000000  0.000000  0.000000  0.000000  0.000000  0.000000  0.000000  0.000000  0.000000  0.000000  1.000000  0.000000  0.000000  0.000000  0.000000  0.000000  0.000000  0.000000 
 0.000000  0.000000  0.000000  0.000000  0.000000  0.400000  0.000000  0.000000  0.000000  0.000000  0.000000  0.000000  0.000000  0.000000  0.000000  0.600000  0.000000  0.000000  0.000000  0.000000 
 0.000000  0.000000  0.000000  0.000000  0.000000  0.000000  0.000000  0.100000  0.000000  0.100000  0.800000  0.000000  0.000000  0.000000  0.000000  0.000000  0.000000  0.000000  0.000000  0.000000 
 0.000000  0.000000  0.000000  0.000000  0.000000  0.000000  0.000000  0.000000  0.000000  0.000000  0.000000  0.000000  1.000000  0.000000  0.000000  0.000000  0.000000  0.000000  0.000000  0.000000 
 0.000000  0.000000  0.000000  0.000000  0.000000  0.000000  0.000000  0.000000  0.000000  0.000000  0.400000  0.000000  0.600000  0.000000  0.000000  0.000000  0.000000  0.000000  0.000000  0.000000 
 0.000000  0.000000  0.000000  0.000000  0.000000  0.600000  0.000000  0.000000  0.000000  0.000000  0.000000  0.000000  0.400000  0.000000  0.000000  0.000000  0.000000  0.000000  0.000000  0.000000 
 0.000000  0.000000  0.000000  0.000000  0.000000  0.000000  0.000000  0.000000  0.000000  0.000000  0.000000  0.000000  0.300000  0.100000  0.000000  0.600000  0.000000  0.000000  0.000000  0.000000 
 0.300000  0.000000  0.000000  0.000000  0.000000  0.000000  0.000000  0.000000  0.000000  0.000000  0.000000  0.000000  0.000000  0.000000  0.000000  0.000000  0.100000  0.000000  0.000000  0.600000 
 0.000000  0.000000  0.000000  0.000000  0.000000  0.000000  0.000000  0.000000  0.000000  0.000000  0.000000  0.000000  0.600000  0.000000  0.000000  0.400000  0.000000  0.000000  0.000000  0.000000 
 0.200000  0.000000  0.000000  0.000000  0.000000  0.200000  0.000000  0.000000  0.000000  0.000000  0.000000  0.100000  0.000000  0.000000  0.000000  0.000000  0.000000  0.000000  0.000000  0.500000 
 0.000000  0.000000  0.000000  0.000000  0.000000  0.000000  0.000000  0.000000  0.000000  0.000000  0.000000  0.000000  0.400000  0.000000  0.000000  0.600000  0.000000  0.000000  0.000000  0.000000 
 0.000000  0.000000  0.000000  0.000000  0.000000  0.000000  0.000000  0.000000  0.000000  0.000000  0.000000  0.000000  0.600000  0.000000  0.000000  0.000000  0.400000  0.000000  0.000000  0.000000 
 0.000000  0.000000  0.000000  0.000000  0.000000  0.000000  0.000000  0.000000  0.000000  0.000000  0.100000  0.400000  0.000000  0.000000  0.000000  0.000000  0.000000  0.000000  0.000000  0.500000 
 0.500000  0.000000  0.000000  0.000000  0.000000  0.000000  0.000000  0.000000  0.200000  0.000000  0.000000  0.000000  0.100000  0.000000  0.000000  0.000000  0.200000  0.000000  0.000000  0.000000 
 0.000000  0.000000  0.000000  0.400000  0.000000  0.000000  0.000000  0.100000  0.000000  0.000000  0.400000  0.000000  0.000000  0.000000  0.000000  0.100000  0.000000  0.000000  0.000000  0.000000 
 0.100000  0.000000  0.000000  0.000000  0.000000  0.000000  0.000000  0.000000  0.000000  0.000000  0.000000  0.000000  0.500000  0.000000  0.000000  0.000000  0.400000  0.000000  0.000000  0.000000 
--------------------------------------------------------------------------------

--------------------------------------------------------------------------------
	Motif AMYPPGGMYAHPSMPPGSYPYSPYAEP MEME-7 regular expression
--------------------------------------------------------------------------------
[AT]MYPPG[GAT][MV]Y[AG]HP[SG]MP[PM][GP][SP][YA][PS][YAG][SP][PT][YN][AKT][EM][PT]
--------------------------------------------------------------------------------


Time 2571.36 secs.

********************************************************************************


********************************************************************************
MOTIF GELQQWFREGVAGPMFSSGMCTEVFQFDV MEME-8	width =  29  sites =   9  llr = 709  E-value = 2.6e-148
********************************************************************************
--------------------------------------------------------------------------------
	Motif GELQQWFREGVAGPMFSSGMCTEVFQFDV MEME-8 Description
--------------------------------------------------------------------------------
Simplified        A  :::::::::::8:::::::::::::::::
pos.-specific     C  ::::::::::::::::::::a::::::::
probability       D  ::::::::1:::::::4::::::::::a:
matrix            E  :6::::::9:::::::::::::a::::::
                  F  ::::::a::::::::6::::::::9:a::
                  G  6::::::::a4:a:::::6::::::::::
                  H  :::4:::4:::::::::::::::::::::
                  I  :::::::::::::1::::::::::::::4
                  K  4::::::::::::::::::::::::::::
                  L  ::4:::::::::::4:::::::::1::::
                  M  ::4:::::::::::64:::9:::::::::
                  N  :::::::::::::::::::::::::::::
                  P  :::::::::::::6:::::::::::::::
                  Q  :::69::::::::::::::::::::a:::
                  R  :4::1::6:::::::::::::::::::::
                  S  :::::::::::2::::664::::::::::
                  T  :::::::::::::3:::::::a:::::::
                  V  ::1:::::::6::::::::1:::a::::6
                  W  :::::a:::::::::::::::::::::::
                  Y  :::::::::::::::::4:::::::::::

         bits    7.2      *              *        
                 6.5      *              *        
                 5.8      *              *        
                 5.1      **             *     *  
Relative         4.3      **        *   *** ***** 
Entropy          3.6    *******  * ** * **********
(113.6 bits)     2.9 *****************************
                 2.2 *****************************
                 1.4 *****************************
                 0.7 *****************************
                 0.0 -----------------------------

Multilevel           GELQQWFREGVAGPMFSSGMCTEVFQFDV
consensus            KRMH   H  GS TLMDYS         I
sequence                                          
                                                  
                                                  
--------------------------------------------------------------------------------

--------------------------------------------------------------------------------
	Motif GELQQWFREGVAGPMFSSGMCTEVFQFDV MEME-8 sites sorted by position p-value
--------------------------------------------------------------------------------
Sequence name             Start   P-value                        Site           
-------------             ----- ---------            -----------------------------
BjuO010363                  482  6.99e-37 KDQIKTKAAN GEMQQWFREGVAGPMFSSGMCTEVFQFDV SSTSGAIIPA
BjuB042050                  482  6.99e-37 KDQIKTKAAN GEMQQWFREGVAGPMFSSGMCTEVFQFDV SSTSGVIIPA
BjuB006877                  468  3.48e-36 KALSSGSPDG KRLHQWFHEGGAGTLMDYSMCTEVFQFDI SPGAIVPSSV
BjuA002075                  435  3.48e-36 KALSSGSPDG KRLHQWFHEGGAGTLMDYSMCTEVFQFDI SPGAIVPSSV
BjuA014686                  306  6.40e-36 KEKLNSTRTN GEVQQWFREGVAGPMFSSGMCTEVFQFDV SSTSGATFPT
BjuA017309                  477  6.51e-35 KDQIKTKAAS GEMQQWFRDGVAGPMFSSGMCTEVFQFDV SSTSGAIIPA
BjuB023599                  242  1.20e-34 AFSSGLSSEG KRLHQWFHEGGSGILMDYSMCTEVFQFDI APGAIVPSSV
BjuA033921                  471  4.91e-34 ALSSSGSPDG KRLHQWFHEGGAGTLMDYSMCTEVLQFDI SPGAIVPSSV
BjuB028919                  348  9.79e-32 QDKLNSTTSN GEMQRWFREGVSGPMFSSGVCTEVFQFDV SSTSGAINPT
--------------------------------------------------------------------------------

--------------------------------------------------------------------------------
	Motif GELQQWFREGVAGPMFSSGMCTEVFQFDV MEME-8 block diagrams
--------------------------------------------------------------------------------
SEQUENCE NAME            POSITION P-VALUE  MOTIF DIAGRAM
-------------            ----------------  -------------
BjuO010363                          7e-37  481_[8]_127
BjuB042050                          7e-37  481_[8]_127
BjuB006877                        3.5e-36  467_[8]_136
BjuA002075                        3.5e-36  434_[8]_217
BjuA014686                        6.4e-36  305_[8]_104
BjuA017309                        6.5e-35  476_[8]_121
BjuB023599                        1.2e-34  241_[8]_132
BjuA033921                        4.9e-34  470_[8]_134
BjuB028919                        9.8e-32  347_[8]_108
--------------------------------------------------------------------------------

--------------------------------------------------------------------------------
	Motif GELQQWFREGVAGPMFSSGMCTEVFQFDV MEME-8 in BLOCKS format
--------------------------------------------------------------------------------
BL   MOTIF GELQQWFREGVAGPMFSSGMCTEVFQFDV width=29 seqs=9
BjuO010363               (  482) GEMQQWFREGVAGPMFSSGMCTEVFQFDV  1 
BjuB042050               (  482) GEMQQWFREGVAGPMFSSGMCTEVFQFDV  1 
BjuB006877               (  468) KRLHQWFHEGGAGTLMDYSMCTEVFQFDI  1 
BjuA002075               (  435) KRLHQWFHEGGAGTLMDYSMCTEVFQFDI  1 
BjuA014686               (  306) GEVQQWFREGVAGPMFSSGMCTEVFQFDV  1 
BjuA017309               (  477) GEMQQWFRDGVAGPMFSSGMCTEVFQFDV  1 
BjuB023599               (  242) KRLHQWFHEGGSGILMDYSMCTEVFQFDI  1 
BjuA033921               (  471) KRLHQWFHEGGAGTLMDYSMCTEVLQFDI  1 
BjuB028919               (  348) GEMQRWFREGVSGPMFSSGVCTEVFQFDV  1 
//

--------------------------------------------------------------------------------

--------------------------------------------------------------------------------
	Motif GELQQWFREGVAGPMFSSGMCTEVFQFDV MEME-8 position-specific scoring matrix
--------------------------------------------------------------------------------
log-odds matrix: alength= 20 w= 29 n= 38543 bayes= 12.1983 E= 2.6e-148 
  -269   -261   -300   -354   -444    297   -281   -418    280   -459   -470   -302   -456   -316   -226   -370   -330   -413   -344   -352 
  -229   -332   -117    273   -439   -357   -228   -346    -73   -382   -390   -294   -381   -174    245   -354   -274   -339   -346   -320 
  -334   -190   -615   -579    -81   -560   -435     -3   -518    249    336   -588   -530   -478   -520   -564   -341    107   -214   -256 
  -302   -242   -295   -256   -265   -388    401   -360   -194   -356   -346   -274   -417    315   -237   -379   -317   -382   -225   -154 
  -225   -170   -339   -143   -338   -413     -2   -275   -216   -253   -212   -285   -337    376   -103   -350   -270   -313   -190   -301 
  -376   -205   -408   -451    -77   -423   -344   -329   -395   -249   -349   -445   -473   -421   -397   -483   -387   -334    710    -89 
  -333   -134   -452   -488    510   -471   -363   -187   -456   -172   -280   -496   -444   -516   -504   -427   -408   -264    -98     -1 
  -335   -290   -381   -347   -333   -404    412   -375    -62   -397   -417   -334   -461   -242    294   -416   -328   -395   -272   -221 
  -433   -422   -140    369   -531   -508   -427   -445   -488   -581   -586   -460   -613   -395   -563   -578   -491   -503   -460   -495 
  -218   -239   -301   -406   -415    376   -347   -411   -353   -504   -474   -331   -447   -459   -390   -360   -377   -407   -301   -361 
  -150   -126   -476   -526   -347    256   -442   -133   -482   -333   -382   -466   -449   -506   -507   -320   -271    329   -370   -374 
   362     17   -383   -392   -284   -185   -347   -244   -361   -316   -310   -388   -396   -400   -391     47   -179   -143   -263   -316 
  -218   -239   -301   -406   -415    376   -347   -411   -353   -504   -474   -331   -447   -459   -390   -360   -377   -407   -301   -361 
  -118   -143   -296   -309   -264   -310   -263     88   -251   -262   -312   -352    346   -299   -317   -262    174   -191   -287   -291 
  -382   -226   -676   -640    -77   -611   -469    -20   -574    248    374   -650   -565   -505   -563   -637   -389   -157   -217   -265 
  -380   -225   -602   -608    422   -555   -302    -68   -533    -52    342   -553   -549   -491   -527   -563   -393   -191   -111    -19 
  -220   -220    297   -226   -413   -234   -206   -449   -263   -497   -518   -124   -391   -309   -377    211   -237   -420   -383   -310 
  -260   -203   -396   -490    -34   -379   -217   -348   -423   -372   -427   -378   -481   -447   -455    215   -331   -364    -70    442 
   -99   -103   -327   -440   -416    296   -366   -414   -415   -483   -472   -326   -400   -443   -453    176   -238   -325   -365   -393 
  -401   -219   -517   -559   -308   -519   -451   -159   -476   -183    470   -543   -525   -531   -562   -530   -403   -149   -217   -259 
  -345    701   -517   -519   -410   -536   -453   -342   -526   -460   -446   -545   -558   -559   -515   -529   -375   -435   -438   -457 
  -293   -199   -445   -526   -401   -435   -406   -309   -420   -458   -408   -377   -479   -458   -461   -238    418   -319   -355   -403 
  -458   -421   -205    370   -533   -519   -438   -451   -535   -594   -600   -474   -642   -421   -582   -600   -511   -517   -460   -500 
  -172   -111   -440   -457   -273   -445   -375     24   -424   -231   -296   -493   -439   -489   -440   -460   -234    407   -342   -362 
  -301   -101   -428   -458    502   -457   -357   -144   -428    -72   -236   -472   -419   -492   -482   -396   -378   -225    -73     22 
  -284   -222   -391   -207   -384   -448    -66   -337   -311   -314   -277   -348   -390    390   -296   -410   -332   -374   -244   -350 
  -333   -134   -452   -488    510   -471   -363   -187   -456   -172   -280   -496   -444   -516   -504   -427   -408   -264    -98     -1 
  -314   -253    416   -150   -368   -383   -265   -349   -389   -437   -453   -162   -486   -412   -433   -407   -372   -375   -304   -312 
  -263   -128   -539   -551   -251   -545   -526    369   -502   -153   -236   -551   -548   -577   -571   -543   -275    326   -402   -356 
--------------------------------------------------------------------------------

--------------------------------------------------------------------------------
	Motif GELQQWFREGVAGPMFSSGMCTEVFQFDV MEME-8 position-specific probability matrix
--------------------------------------------------------------------------------
letter-probability matrix: alength= 20 w= 29 nsites= 9 E= 2.6e-148 
 0.000000  0.000000  0.000000  0.000000  0.000000  0.555556  0.000000  0.000000  0.444444  0.000000  0.000000  0.000000  0.000000  0.000000  0.000000  0.000000  0.000000  0.000000  0.000000  0.000000 
 0.000000  0.000000  0.000000  0.555556  0.000000  0.000000  0.000000  0.000000  0.000000  0.000000  0.000000  0.000000  0.000000  0.000000  0.444444  0.000000  0.000000  0.000000  0.000000  0.000000 
 0.000000  0.000000  0.000000  0.000000  0.000000  0.000000  0.000000  0.000000  0.000000  0.444444  0.444444  0.000000  0.000000  0.000000  0.000000  0.000000  0.000000  0.111111  0.000000  0.000000 
 0.000000  0.000000  0.000000  0.000000  0.000000  0.000000  0.444444  0.000000  0.000000  0.000000  0.000000  0.000000  0.000000  0.555556  0.000000  0.000000  0.000000  0.000000  0.000000  0.000000 
 0.000000  0.000000  0.000000  0.000000  0.000000  0.000000  0.000000  0.000000  0.000000  0.000000  0.000000  0.000000  0.000000  0.888889  0.111111  0.000000  0.000000  0.000000  0.000000  0.000000 
 0.000000  0.000000  0.000000  0.000000  0.000000  0.000000  0.000000  0.000000  0.000000  0.000000  0.000000  0.000000  0.000000  0.000000  0.000000  0.000000  0.000000  0.000000  1.000000  0.000000 
 0.000000  0.000000  0.000000  0.000000  1.000000  0.000000  0.000000  0.000000  0.000000  0.000000  0.000000  0.000000  0.000000  0.000000  0.000000  0.000000  0.000000  0.000000  0.000000  0.000000 
 0.000000  0.000000  0.000000  0.000000  0.000000  0.000000  0.444444  0.000000  0.000000  0.000000  0.000000  0.000000  0.000000  0.000000  0.555556  0.000000  0.000000  0.000000  0.000000  0.000000 
 0.000000  0.000000  0.111111  0.888889  0.000000  0.000000  0.000000  0.000000  0.000000  0.000000  0.000000  0.000000  0.000000  0.000000  0.000000  0.000000  0.000000  0.000000  0.000000  0.000000 
 0.000000  0.000000  0.000000  0.000000  0.000000  1.000000  0.000000  0.000000  0.000000  0.000000  0.000000  0.000000  0.000000  0.000000  0.000000  0.000000  0.000000  0.000000  0.000000  0.000000 
 0.000000  0.000000  0.000000  0.000000  0.000000  0.444444  0.000000  0.000000  0.000000  0.000000  0.000000  0.000000  0.000000  0.000000  0.000000  0.000000  0.000000  0.555556  0.000000  0.000000 
 0.777778  0.000000  0.000000  0.000000  0.000000  0.000000  0.000000  0.000000  0.000000  0.000000  0.000000  0.000000  0.000000  0.000000  0.000000  0.222222  0.000000  0.000000  0.000000  0.000000 
 0.000000  0.000000  0.000000  0.000000  0.000000  1.000000  0.000000  0.000000  0.000000  0.000000  0.000000  0.000000  0.000000  0.000000  0.000000  0.000000  0.000000  0.000000  0.000000  0.000000 
 0.000000  0.000000  0.000000  0.000000  0.000000  0.000000  0.000000  0.111111  0.000000  0.000000  0.000000  0.000000  0.555556  0.000000  0.000000  0.000000  0.333333  0.000000  0.000000  0.000000 
 0.000000  0.000000  0.000000  0.000000  0.000000  0.000000  0.000000  0.000000  0.000000  0.444444  0.555556  0.000000  0.000000  0.000000  0.000000  0.000000  0.000000  0.000000  0.000000  0.000000 
 0.000000  0.000000  0.000000  0.000000  0.555556  0.000000  0.000000  0.000000  0.000000  0.000000  0.444444  0.000000  0.000000  0.000000  0.000000  0.000000  0.000000  0.000000  0.000000  0.000000 
 0.000000  0.000000  0.444444  0.000000  0.000000  0.000000  0.000000  0.000000  0.000000  0.000000  0.000000  0.000000  0.000000  0.000000  0.000000  0.555556  0.000000  0.000000  0.000000  0.000000 
 0.000000  0.000000  0.000000  0.000000  0.000000  0.000000  0.000000  0.000000  0.000000  0.000000  0.000000  0.000000  0.000000  0.000000  0.000000  0.555556  0.000000  0.000000  0.000000  0.444444 
 0.000000  0.000000  0.000000  0.000000  0.000000  0.555556  0.000000  0.000000  0.000000  0.000000  0.000000  0.000000  0.000000  0.000000  0.000000  0.444444  0.000000  0.000000  0.000000  0.000000 
 0.000000  0.000000  0.000000  0.000000  0.000000  0.000000  0.000000  0.000000  0.000000  0.000000  0.888889  0.000000  0.000000  0.000000  0.000000  0.000000  0.000000  0.111111  0.000000  0.000000 
 0.000000  1.000000  0.000000  0.000000  0.000000  0.000000  0.000000  0.000000  0.000000  0.000000  0.000000  0.000000  0.000000  0.000000  0.000000  0.000000  0.000000  0.000000  0.000000  0.000000 
 0.000000  0.000000  0.000000  0.000000  0.000000  0.000000  0.000000  0.000000  0.000000  0.000000  0.000000  0.000000  0.000000  0.000000  0.000000  0.000000  1.000000  0.000000  0.000000  0.000000 
 0.000000  0.000000  0.000000  1.000000  0.000000  0.000000  0.000000  0.000000  0.000000  0.000000  0.000000  0.000000  0.000000  0.000000  0.000000  0.000000  0.000000  0.000000  0.000000  0.000000 
 0.000000  0.000000  0.000000  0.000000  0.000000  0.000000  0.000000  0.000000  0.000000  0.000000  0.000000  0.000000  0.000000  0.000000  0.000000  0.000000  0.000000  1.000000  0.000000  0.000000 
 0.000000  0.000000  0.000000  0.000000  0.888889  0.000000  0.000000  0.000000  0.000000  0.111111  0.000000  0.000000  0.000000  0.000000  0.000000  0.000000  0.000000  0.000000  0.000000  0.000000 
 0.000000  0.000000  0.000000  0.000000  0.000000  0.000000  0.000000  0.000000  0.000000  0.000000  0.000000  0.000000  0.000000  1.000000  0.000000  0.000000  0.000000  0.000000  0.000000  0.000000 
 0.000000  0.000000  0.000000  0.000000  1.000000  0.000000  0.000000  0.000000  0.000000  0.000000  0.000000  0.000000  0.000000  0.000000  0.000000  0.000000  0.000000  0.000000  0.000000  0.000000 
 0.000000  0.000000  1.000000  0.000000  0.000000  0.000000  0.000000  0.000000  0.000000  0.000000  0.000000  0.000000  0.000000  0.000000  0.000000  0.000000  0.000000  0.000000  0.000000  0.000000 
 0.000000  0.000000  0.000000  0.000000  0.000000  0.000000  0.000000  0.444444  0.000000  0.000000  0.000000  0.000000  0.000000  0.000000  0.000000  0.000000  0.000000  0.555556  0.000000  0.000000 
--------------------------------------------------------------------------------

--------------------------------------------------------------------------------
	Motif GELQQWFREGVAGPMFSSGMCTEVFQFDV MEME-8 regular expression
--------------------------------------------------------------------------------
[GK][ER][LM][QH]QWF[RH]EG[VG][AS]G[PT][ML][FM][SD][SY][GS]MCTEVFQFD[VI]
--------------------------------------------------------------------------------


Time 2733.47 secs.

********************************************************************************


********************************************************************************
MOTIF YSSSSNGQDLMTSNNSTSDEDHQQ MEME-9	width =  24  sites =  11  llr = 648  E-value = 8.8e-121
********************************************************************************
--------------------------------------------------------------------------------
	Motif YSSSSNGQDLMTSNNSTSDEDHQQ MEME-9 Description
--------------------------------------------------------------------------------
Simplified        A  :::1::::::::::::2:::::::
pos.-specific     C  ::::::::::::::::::::::::
probability       D  ::::::::a:::::::::a4a:::
matrix            E  :::::::::::::::::::6::::
                  F  ::::::::::::::::::::::::
                  G  ::::::5:::::1:::::::::::
                  H  :::::1:::::::::::::::955
                  I  :::::1::::::::::::::::::
                  K  ::::::::::::::::::::::::
                  L  ::2::::::5:1::::::::::::
                  M  ::::::::::55::::::::::::
                  N  :::::8:::::::aa:::::::::
                  P  :::::::::4::::::::::::::
                  Q  :::::::a::::::::::::::55
                  R  ::::::1:::::1:::::::::::
                  S  :a89a:::::::8::a:a::::::
                  T  ::::::::::15::::8:::::::
                  V  ::::::4::14:::::::::::::
                  W  ::::::::::::::::::::::::
                  Y  a::::::::::::::::::::1::

         bits    7.2                         
                 6.5                         
                 5.8 *                       
                 5.1 *                    *  
Relative         4.3 *      **         * **  
Entropy          3.6 *    * **    ** * * ****
(85.0 bits)      2.9 ************ ***********
                 2.2 ************************
                 1.4 ************************
                 0.7 ************************
                 0.0 ------------------------

Multilevel           YSSSSNGQDLMMSNNSTSDEDHQQ
consensus                  V  PVT       D  HH
sequence                                     
                                             
                                             
--------------------------------------------------------------------------------

--------------------------------------------------------------------------------
	Motif YSSSSNGQDLMTSNNSTSDEDHQQ MEME-9 sites sorted by position p-value
--------------------------------------------------------------------------------
Sequence name             Start   P-value                      Site        
-------------             ----- ---------            ------------------------
BjuB037083                   51  1.36e-28 NYLNELINNN YSSSSNGQDVMMSNNSTSDEDHHH NHRQSIIILD
BjuA024436                   52  5.00e-28 YLNDLINNNN YSSSSNGQDLMLSNNSTSDEDHHH NHRQSIIILD
BjuB027387                   51  1.21e-27 AYLNDLINNN YSSSSHGQDLMMSNNSTSDEDHHH HHQSIIILDE
BjuA046946                   52  3.73e-27 YLNDLIINNN YSLSSNGQDLTMSNNSTSDEDHHH HHQSIKALNE
BjuA044074                   59  3.73e-27 LMTNNNNINN YSSSSNVQDPVTSNNSTSDDDHQQ SMVIDERKQR
BjuA034470                   58  3.73e-27 NGLMTNNNNN YSSSSNVQDPVTSNNSTSDDDHQQ SMVIDERKQR
BjuA026652                   58  3.73e-27 NGLMTNNNNN YSSSSNVQDPVTSNNSTSDDDHQQ SMVIDERKQR
BjuB048226                   55  5.17e-27 INGLINNNNY YSSSSNGQDLMTSNNSASDEDHQQ SMAIDERKQR
BjuO009504                   59  5.69e-26 LMTNNNNINN YSSSSNVQDPVTRNNSTSDDDHQQ SMVIDERKQR
BjuB027759                   23  7.55e-25 YLIDLINNNN YSLASNGQDLMMSNNSASDEDYHQ QHQSIMALDE
BjuA032576                   51  1.32e-24 TYLNDLINNN YSSSSIRQDLMMGNNSTSDEDHQH HHHQSIIIVD
--------------------------------------------------------------------------------

--------------------------------------------------------------------------------
	Motif YSSSSNGQDLMTSNNSTSDEDHQQ MEME-9 block diagrams
--------------------------------------------------------------------------------
SEQUENCE NAME            POSITION P-VALUE  MOTIF DIAGRAM
-------------            ----------------  -------------
BjuB037083                        1.4e-28  50_[9]_95
BjuA024436                          5e-28  51_[9]_95
BjuB027387                        1.2e-27  50_[9]_93
BjuA046946                        3.7e-27  51_[9]_101
BjuA044074                        3.7e-27  58_[9]_117
BjuA034470                        3.7e-27  57_[9]_112
BjuA026652                        3.7e-27  57_[9]_112
BjuB048226                        5.2e-27  54_[9]_117
BjuO009504                        5.7e-26  58_[9]_117
BjuB027759                        7.6e-25  22_[9]_102
BjuA032576                        1.3e-24  50_[9]_105
--------------------------------------------------------------------------------

--------------------------------------------------------------------------------
	Motif YSSSSNGQDLMTSNNSTSDEDHQQ MEME-9 in BLOCKS format
--------------------------------------------------------------------------------
BL   MOTIF YSSSSNGQDLMTSNNSTSDEDHQQ width=24 seqs=11
BjuB037083               (   51) YSSSSNGQDVMMSNNSTSDEDHHH  1 
BjuA024436               (   52) YSSSSNGQDLMLSNNSTSDEDHHH  1 
BjuB027387               (   51) YSSSSHGQDLMMSNNSTSDEDHHH  1 
BjuA046946               (   52) YSLSSNGQDLTMSNNSTSDEDHHH  1 
BjuA044074               (   59) YSSSSNVQDPVTSNNSTSDDDHQQ  1 
BjuA034470               (   58) YSSSSNVQDPVTSNNSTSDDDHQQ  1 
BjuA026652               (   58) YSSSSNVQDPVTSNNSTSDDDHQQ  1 
BjuB048226               (   55) YSSSSNGQDLMTSNNSASDEDHQQ  1 
BjuO009504               (   59) YSSSSNVQDPVTRNNSTSDDDHQQ  1 
BjuB027759               (   23) YSLASNGQDLMMSNNSASDEDYHQ  1 
BjuA032576               (   51) YSSSSIRQDLMMGNNSTSDEDHQH  1 
//

--------------------------------------------------------------------------------

--------------------------------------------------------------------------------
	Motif YSSSSNGQDLMTSNNSTSDEDHQQ MEME-9 position-specific scoring matrix
--------------------------------------------------------------------------------
log-odds matrix: alength= 20 w= 24 n= 39308 bayes= 9.52181 E= 8.8e-121 
  -567   -372   -598   -684   -133   -561   -325   -479   -605   -482   -559   -594   -600   -600   -594   -643   -567   -528   -168    563 
  -283   -230   -489   -590   -466   -419   -469   -492   -504   -549   -557   -450   -501   -561   -528    309   -174   -484   -413   -438 
  -170   -127   -412   -487   -305   -334   -382   -275   -391     85   -367   -353   -424   -456   -428    275    -71   -308   -317   -302 
    59    -66   -389   -465   -349   -269   -367   -345   -376   -420   -400   -312   -373   -428   -403    283    -14   -315   -323   -336 
  -283   -230   -489   -590   -466   -419   -469   -492   -504   -549   -557   -450   -501   -561   -528    309   -174   -484   -413   -438 
  -326   -179   -197   -421   -297   -344      2   -111   -291   -384   -375    368   -396   -309   -367   -237   -228   -328   -212   -259 
  -140   -134   -338   -388   -331    303   -318   -233   -245   -352   -364   -339   -415   -370     10   -293   -256    233   -298   -311 
  -321   -255   -426   -246   -417   -475   -104   -374   -349   -351   -315   -385   -423    394   -333   -447   -368   -411   -277   -382 
  -332   -269    418   -168   -384   -399   -282   -367   -407   -454   -471   -180   -501   -429   -449   -425   -390   -392   -320   -328 
  -272   -168   -528   -506   -126   -478   -399    -20   -443    269   -135   -520    237   -450   -469   -464   -302     86   -238   -258 
  -229   -117   -529   -511   -193   -452   -413     37   -446   -141    367   -499   -495   -486   -489   -439     68    273   -283   -273 
  -279   -166   -541   -526   -114   -484   -397    -29   -440     70    342   -491   -503   -454   -471   -404    292   -122   -224   -248 
  -126    -65   -287   -383   -306    -45   -290   -306   -271   -379   -360   -226   -352   -361    -46    270     52   -329   -280   -276 
  -374   -230   -249   -466   -351   -384   -132   -297   -347   -439   -436    378   -442   -366   -420   -296   -286   -386   -266   -311 
  -374   -230   -249   -466   -351   -384   -132   -297   -347   -439   -436    378   -442   -366   -420   -296   -286   -386   -266   -311 
  -283   -230   -489   -590   -466   -419   -469   -492   -504   -549   -557   -450   -501   -561   -528    309   -174   -484   -413   -438 
   143    -87   -417   -476   -364   -294   -378   -271   -389   -415   -360   -336   -403   -409   -423   -171    385   -249   -333   -381 
  -283   -230   -489   -590   -466   -419   -469   -492   -504   -549   -557   -450   -501   -561   -528    309   -174   -484   -413   -438 
  -332   -269    418   -168   -384   -399   -282   -367   -407   -454   -471   -180   -501   -429   -449   -425   -390   -392   -320   -328 
  -213   -490    261    300   -525   -368   -294   -383   -197   -431   -433   -313   -368   -172   -371   -368   -295   -352   -480   -407 
  -332   -269    418   -168   -384   -399   -282   -367   -407   -454   -471   -180   -501   -429   -449   -425   -390   -392   -320   -328 
  -319   -156   -259   -342   -112   -382    514   -318   -358   -296   -300   -154   -381   -116   -216   -323   -264   -321   -102    162 
  -380   -313   -352   -355   -306   -433    424   -444   -249   -446   -455   -341   -491    310   -303   -448   -390   -462   -283   -199 
  -380   -313   -352   -355   -306   -433    424   -444   -249   -446   -455   -341   -491    310   -303   -448   -390   -462   -283   -199 
--------------------------------------------------------------------------------

--------------------------------------------------------------------------------
	Motif YSSSSNGQDLMTSNNSTSDEDHQQ MEME-9 position-specific probability matrix
--------------------------------------------------------------------------------
letter-probability matrix: alength= 20 w= 24 nsites= 11 E= 8.8e-121 
 0.000000  0.000000  0.000000  0.000000  0.000000  0.000000  0.000000  0.000000  0.000000  0.000000  0.000000  0.000000  0.000000  0.000000  0.000000  0.000000  0.000000  0.000000  0.000000  1.000000 
 0.000000  0.000000  0.000000  0.000000  0.000000  0.000000  0.000000  0.000000  0.000000  0.000000  0.000000  0.000000  0.000000  0.000000  0.000000  1.000000  0.000000  0.000000  0.000000  0.000000 
 0.000000  0.000000  0.000000  0.000000  0.000000  0.000000  0.000000  0.000000  0.000000  0.181818  0.000000  0.000000  0.000000  0.000000  0.000000  0.818182  0.000000  0.000000  0.000000  0.000000 
 0.090909  0.000000  0.000000  0.000000  0.000000  0.000000  0.000000  0.000000  0.000000  0.000000  0.000000  0.000000  0.000000  0.000000  0.000000  0.909091  0.000000  0.000000  0.000000  0.000000 
 0.000000  0.000000  0.000000  0.000000  0.000000  0.000000  0.000000  0.000000  0.000000  0.000000  0.000000  0.000000  0.000000  0.000000  0.000000  1.000000  0.000000  0.000000  0.000000  0.000000 
 0.000000  0.000000  0.000000  0.000000  0.000000  0.000000  0.090909  0.090909  0.000000  0.000000  0.000000  0.818182  0.000000  0.000000  0.000000  0.000000  0.000000  0.000000  0.000000  0.000000 
 0.000000  0.000000  0.000000  0.000000  0.000000  0.545455  0.000000  0.000000  0.000000  0.000000  0.000000  0.000000  0.000000  0.000000  0.090909  0.000000  0.000000  0.363636  0.000000  0.000000 
 0.000000  0.000000  0.000000  0.000000  0.000000  0.000000  0.000000  0.000000  0.000000  0.000000  0.000000  0.000000  0.000000  1.000000  0.000000  0.000000  0.000000  0.000000  0.000000  0.000000 
 0.000000  0.000000  1.000000  0.000000  0.000000  0.000000  0.000000  0.000000  0.000000  0.000000  0.000000  0.000000  0.000000  0.000000  0.000000  0.000000  0.000000  0.000000  0.000000  0.000000 
 0.000000  0.000000  0.000000  0.000000  0.000000  0.000000  0.000000  0.000000  0.000000  0.545455  0.000000  0.000000  0.363636  0.000000  0.000000  0.000000  0.000000  0.090909  0.000000  0.000000 
 0.000000  0.000000  0.000000  0.000000  0.000000  0.000000  0.000000  0.000000  0.000000  0.000000  0.545455  0.000000  0.000000  0.000000  0.000000  0.000000  0.090909  0.363636  0.000000  0.000000 
 0.000000  0.000000  0.000000  0.000000  0.000000  0.000000  0.000000  0.000000  0.000000  0.090909  0.454545  0.000000  0.000000  0.000000  0.000000  0.000000  0.454545  0.000000  0.000000  0.000000 
 0.000000  0.000000  0.000000  0.000000  0.000000  0.090909  0.000000  0.000000  0.000000  0.000000  0.000000  0.000000  0.000000  0.000000  0.090909  0.818182  0.000000  0.000000  0.000000  0.000000 
 0.000000  0.000000  0.000000  0.000000  0.000000  0.000000  0.000000  0.000000  0.000000  0.000000  0.000000  1.000000  0.000000  0.000000  0.000000  0.000000  0.000000  0.000000  0.000000  0.000000 
 0.000000  0.000000  0.000000  0.000000  0.000000  0.000000  0.000000  0.000000  0.000000  0.000000  0.000000  1.000000  0.000000  0.000000  0.000000  0.000000  0.000000  0.000000  0.000000  0.000000 
 0.000000  0.000000  0.000000  0.000000  0.000000  0.000000  0.000000  0.000000  0.000000  0.000000  0.000000  0.000000  0.000000  0.000000  0.000000  1.000000  0.000000  0.000000  0.000000  0.000000 
 0.181818  0.000000  0.000000  0.000000  0.000000  0.000000  0.000000  0.000000  0.000000  0.000000  0.000000  0.000000  0.000000  0.000000  0.000000  0.000000  0.818182  0.000000  0.000000  0.000000 
 0.000000  0.000000  0.000000  0.000000  0.000000  0.000000  0.000000  0.000000  0.000000  0.000000  0.000000  0.000000  0.000000  0.000000  0.000000  1.000000  0.000000  0.000000  0.000000  0.000000 
 0.000000  0.000000  1.000000  0.000000  0.000000  0.000000  0.000000  0.000000  0.000000  0.000000  0.000000  0.000000  0.000000  0.000000  0.000000  0.000000  0.000000  0.000000  0.000000  0.000000 
 0.000000  0.000000  0.363636  0.636364  0.000000  0.000000  0.000000  0.000000  0.000000  0.000000  0.000000  0.000000  0.000000  0.000000  0.000000  0.000000  0.000000  0.000000  0.000000  0.000000 
 0.000000  0.000000  1.000000  0.000000  0.000000  0.000000  0.000000  0.000000  0.000000  0.000000  0.000000  0.000000  0.000000  0.000000  0.000000  0.000000  0.000000  0.000000  0.000000  0.000000 
 0.000000  0.000000  0.000000  0.000000  0.000000  0.000000  0.909091  0.000000  0.000000  0.000000  0.000000  0.000000  0.000000  0.000000  0.000000  0.000000  0.000000  0.000000  0.000000  0.090909 
 0.000000  0.000000  0.000000  0.000000  0.000000  0.000000  0.454545  0.000000  0.000000  0.000000  0.000000  0.000000  0.000000  0.545455  0.000000  0.000000  0.000000  0.000000  0.000000  0.000000 
 0.000000  0.000000  0.000000  0.000000  0.000000  0.000000  0.454545  0.000000  0.000000  0.000000  0.000000  0.000000  0.000000  0.545455  0.000000  0.000000  0.000000  0.000000  0.000000  0.000000 
--------------------------------------------------------------------------------

--------------------------------------------------------------------------------
	Motif YSSSSNGQDLMTSNNSTSDEDHQQ MEME-9 regular expression
--------------------------------------------------------------------------------
YSSSSN[GV]QD[LP][MV][MT]SNNSTSD[ED]DH[QH][QH]
--------------------------------------------------------------------------------


Time 2890.77 secs.

********************************************************************************


********************************************************************************
MOTIF VASSPQPHPYMWGVQHM MEME-10	width =  17  sites =  13  llr = 569  E-value = 3.4e-112
********************************************************************************
--------------------------------------------------------------------------------
	Motif VASSPQPHPYMWGVQHM MEME-10 Description
--------------------------------------------------------------------------------
Simplified        A  261::::::::::3:::
pos.-specific     C  :::::::::::::::::
probability       D  :::::::::::::::::
matrix            E  :::::::::::::::::
                  F  :::::::::::::::::
                  G  ::222:::::::8::::
                  H  ::::21:7:::::1:93
                  I  :::::::::::::::::
                  K  :::::::::::::::::
                  L  1::::::::::::::::
                  M  1:::::::::a:::::7
                  N  ::::::::::::2::::
                  P  3:1:72a2a::::2:1:
                  Q  :::::5::::::::a::
                  R  :::::::::::::::::
                  S  :168:3:1:::::::::
                  T  :1:::::::::::::::
                  V  42:1:::::::::5:::
                  W  :::::::::::a:::::
                  Y  :::::::::a:::::::

         bits    7.2            *     
                 6.5            *     
                 5.8          * *     
                 5.1          ***   * 
Relative         4.3       * ****  ***
Entropy          3.6       ******  ***
(63.1 bits)      2.9  *  * ***********
                 2.2 *****************
                 1.4 *****************
                 0.7 *****************
                 0.0 -----------------

Multilevel           VASSPQPHPYMWGVQHM
consensus            PVG  S P    NA  H
sequence                              
                                      
                                      
--------------------------------------------------------------------------------

--------------------------------------------------------------------------------
	Motif VASSPQPHPYMWGVQHM MEME-10 sites sorted by position p-value
--------------------------------------------------------------------------------
Sequence name             Start   P-value                  Site     
-------------             ----- ---------            -----------------
BjuO010482                   60  6.94e-24 AYSPMPPHGY VASSPQPHPYMWGVQHM MPPYGTPPHP
BjuB020302                   59  6.94e-24 AYSPMPPHGF VASSPQPHPYMWGVQHM MPPYGTPPHP
BjuA047038                   54  6.94e-24 AYSPMPPHGY VASSPQPHPYMWGVQHM IPPYGTPPHP
BjuA018344                   56  6.94e-24 AYSPMPPHGF VASSPQPHPYMWGVQHM NMMPPYGTPP
BjuB041251                   60  2.69e-22 AYSPMPPNDF LASSPQPHPYMWGVQHM MPPYGTPPHP
BjuB041950                   51  1.35e-20 GGTPSPFFPS PVGSPSPHPYMWGAQHH MMPPYGTPVP
BjuA043791                   51  1.35e-20 GGTPSPFFPS PVGSPSPHPYMWGAQHH MMPPYGTPVP
BjuA040759                   48  1.35e-20 GGTPNPFFPS PVGSPSPHPYMWGAQHH MMPPYGTPVP
BjuA042006                   57  8.43e-20 SPAPMQPHGF VTSSPQPHPYMWGVQPM MPPYGTPPHP
BjuO002133                   53  4.76e-18 AMPPYYNSAM AASGHPPPPYMWNPQHM MSPYGTPYAT
BjuA006024                   55  4.76e-18 MPPYYNSAMA AASGHPPPPYMWNPQHM MTPYGTPYAA
BjuB016810                   52  8.47e-18 VAMPPYYNSA MAASGHPPPYMWNHQHM MSPYGTPYHG
BjuB040792                   46  3.45e-16 GGGGTPNPFF PSPVGSPSPYMWGAQHH MMPPYGTPVP
--------------------------------------------------------------------------------

--------------------------------------------------------------------------------
	Motif VASSPQPHPYMWGVQHM MEME-10 block diagrams
--------------------------------------------------------------------------------
SEQUENCE NAME            POSITION P-VALUE  MOTIF DIAGRAM
-------------            ----------------  -------------
BjuO010482                        6.9e-24  59_[10]_284
BjuB020302                        6.9e-24  58_[10]_324
BjuA047038                        6.9e-24  53_[10]_281
BjuA018344                        6.9e-24  55_[10]_322
BjuB041251                        2.7e-22  59_[10]_331
BjuB041950                        1.4e-20  50_[10]_246
BjuA043791                        1.4e-20  50_[10]_246
BjuA040759                        1.4e-20  47_[10]_249
BjuA042006                        8.4e-20  56_[10]_331
BjuO002133                        4.8e-18  52_[10]_308
BjuA006024                        4.8e-18  54_[10]_308
BjuB016810                        8.5e-18  51_[10]_290
BjuB040792                        3.5e-16  45_[10]_250
--------------------------------------------------------------------------------

--------------------------------------------------------------------------------
	Motif VASSPQPHPYMWGVQHM MEME-10 in BLOCKS format
--------------------------------------------------------------------------------
BL   MOTIF VASSPQPHPYMWGVQHM width=17 seqs=13
BjuO010482               (   60) VASSPQPHPYMWGVQHM  1 
BjuB020302               (   59) VASSPQPHPYMWGVQHM  1 
BjuA047038               (   54) VASSPQPHPYMWGVQHM  1 
BjuA018344               (   56) VASSPQPHPYMWGVQHM  1 
BjuB041251               (   60) LASSPQPHPYMWGVQHM  1 
BjuB041950               (   51) PVGSPSPHPYMWGAQHH  1 
BjuA043791               (   51) PVGSPSPHPYMWGAQHH  1 
BjuA040759               (   48) PVGSPSPHPYMWGAQHH  1 
BjuA042006               (   57) VTSSPQPHPYMWGVQPM  1 
BjuO002133               (   53) AASGHPPPPYMWNPQHM  1 
BjuA006024               (   55) AASGHPPPPYMWNPQHM  1 
BjuB016810               (   52) MAASGHPPPYMWNHQHM  1 
BjuB040792               (   46) PSPVGSPSPYMWGAQHH  1 
//

--------------------------------------------------------------------------------

--------------------------------------------------------------------------------
	Motif VASSPQPHPYMWGVQHM MEME-10 position-specific scoring matrix
--------------------------------------------------------------------------------
log-odds matrix: alength= 20 w= 17 n= 40379 bayes= 10.4827 E= 3.4e-112 
   117    -47   -409   -379   -110   -344   -259     15   -313     25     98   -372    209   -346   -348   -318   -160    265   -151   -147 
   348     19   -382   -380   -266   -193   -341   -216   -346   -293   -290   -398   -429   -399   -382    -65     -4    132   -249   -301 
    74    -93   -457   -524   -437    164   -442   -424   -494   -494   -477   -419     31   -485   -505    236   -199   -323   -407   -443 
   -97    -91   -443   -514   -410    101   -425   -389   -461   -469   -454   -391   -408   -475   -478    266   -138     41   -384   -409 
  -162   -209   -308   -340   -334     46    204   -305   -285   -345   -403   -365    365   -333   -353   -305   -255   -307   -344   -347 
  -174   -202   -142   -181   -325   -257    156   -307   -124   -348   -342   -160    110    272   -213    116   -199   -306   -283   -238 
  -342   -353   -482   -517   -481   -485   -449   -473   -460   -505   -573   -559    409   -504   -514   -486   -429   -477   -449   -488 
  -239   -173   -250   -355   -240   -330    491   -377   -341   -372   -374   -192    140   -194   -281    -87   -273   -357   -212    -72 
  -342   -353   -482   -517   -481   -485   -449   -473   -460   -505   -573   -559    409   -504   -514   -486   -429   -477   -449   -488 
  -607   -406   -629   -722   -175   -588   -365   -520   -642   -521   -601   -631   -628   -636   -628   -681   -604   -569   -206    564 
  -424   -238   -525   -573   -338   -528   -461   -197   -489   -208    473   -555   -535   -545   -575   -544   -424   -305   -230   -272 
  -398   -227   -428   -472   -100   -442   -365   -352   -417   -272   -372   -466   -492   -442   -419   -505   -409   -356    712   -112 
  -214   -238   -259   -381   -417    355   -322   -414   -338   -508   -477     89   -444   -435   -388   -339   -353   -407   -311   -355 
   215    -69   -392   -385   -229   -287    146    -87   -333   -236   -257   -385    111   -377   -376   -274   -188    305   -252   -253 
  -363   -293   -464   -291   -454   -505   -148   -416   -392   -394   -359   -428   -460    397   -376   -488   -410   -453   -316   -419 
  -400   -247   -349   -437   -266   -448    528   -426   -445   -403   -408   -255     -2   -220   -316   -417   -359   -424   -233    -91 
  -449   -347   -561   -618   -218   -531    373   -322   -468   -319    423   -565   -596   -559   -515   -580   -498   -414   -259   -160 
--------------------------------------------------------------------------------

--------------------------------------------------------------------------------
	Motif VASSPQPHPYMWGVQHM MEME-10 position-specific probability matrix
--------------------------------------------------------------------------------
letter-probability matrix: alength= 20 w= 17 nsites= 13 E= 3.4e-112 
 0.153846  0.000000  0.000000  0.000000  0.000000  0.000000  0.000000  0.000000  0.000000  0.076923  0.076923  0.000000  0.307692  0.000000  0.000000  0.000000  0.000000  0.384615  0.000000  0.000000 
 0.615385  0.000000  0.000000  0.000000  0.000000  0.000000  0.000000  0.000000  0.000000  0.000000  0.000000  0.000000  0.000000  0.000000  0.000000  0.076923  0.076923  0.230769  0.000000  0.000000 
 0.076923  0.000000  0.000000  0.000000  0.000000  0.230769  0.000000  0.000000  0.000000  0.000000  0.000000  0.000000  0.076923  0.000000  0.000000  0.615385  0.000000  0.000000  0.000000  0.000000 
 0.000000  0.000000  0.000000  0.000000  0.000000  0.153846  0.000000  0.000000  0.000000  0.000000  0.000000  0.000000  0.000000  0.000000  0.000000  0.769231  0.000000  0.076923  0.000000  0.000000 
 0.000000  0.000000  0.000000  0.000000  0.000000  0.153846  0.153846  0.000000  0.000000  0.000000  0.000000  0.000000  0.692308  0.000000  0.000000  0.000000  0.000000  0.000000  0.000000  0.000000 
 0.000000  0.000000  0.000000  0.000000  0.000000  0.000000  0.076923  0.000000  0.000000  0.000000  0.000000  0.000000  0.153846  0.461538  0.000000  0.307692  0.000000  0.000000  0.000000  0.000000 
 0.000000  0.000000  0.000000  0.000000  0.000000  0.000000  0.000000  0.000000  0.000000  0.000000  0.000000  0.000000  1.000000  0.000000  0.000000  0.000000  0.000000  0.000000  0.000000  0.000000 
 0.000000  0.000000  0.000000  0.000000  0.000000  0.000000  0.692308  0.000000  0.000000  0.000000  0.000000  0.000000  0.230769  0.000000  0.000000  0.076923  0.000000  0.000000  0.000000  0.000000 
 0.000000  0.000000  0.000000  0.000000  0.000000  0.000000  0.000000  0.000000  0.000000  0.000000  0.000000  0.000000  1.000000  0.000000  0.000000  0.000000  0.000000  0.000000  0.000000  0.000000 
 0.000000  0.000000  0.000000  0.000000  0.000000  0.000000  0.000000  0.000000  0.000000  0.000000  0.000000  0.000000  0.000000  0.000000  0.000000  0.000000  0.000000  0.000000  0.000000  1.000000 
 0.000000  0.000000  0.000000  0.000000  0.000000  0.000000  0.000000  0.000000  0.000000  0.000000  1.000000  0.000000  0.000000  0.000000  0.000000  0.000000  0.000000  0.000000  0.000000  0.000000 
 0.000000  0.000000  0.000000  0.000000  0.000000  0.000000  0.000000  0.000000  0.000000  0.000000  0.000000  0.000000  0.000000  0.000000  0.000000  0.000000  0.000000  0.000000  1.000000  0.000000 
 0.000000  0.000000  0.000000  0.000000  0.000000  0.769231  0.000000  0.000000  0.000000  0.000000  0.000000  0.230769  0.000000  0.000000  0.000000  0.000000  0.000000  0.000000  0.000000  0.000000 
 0.307692  0.000000  0.000000  0.000000  0.000000  0.000000  0.076923  0.000000  0.000000  0.000000  0.000000  0.000000  0.153846  0.000000  0.000000  0.000000  0.000000  0.461538  0.000000  0.000000 
 0.000000  0.000000  0.000000  0.000000  0.000000  0.000000  0.000000  0.000000  0.000000  0.000000  0.000000  0.000000  0.000000  1.000000  0.000000  0.000000  0.000000  0.000000  0.000000  0.000000 
 0.000000  0.000000  0.000000  0.000000  0.000000  0.000000  0.923077  0.000000  0.000000  0.000000  0.000000  0.000000  0.076923  0.000000  0.000000  0.000000  0.000000  0.000000  0.000000  0.000000 
 0.000000  0.000000  0.000000  0.000000  0.000000  0.000000  0.307692  0.000000  0.000000  0.000000  0.692308  0.000000  0.000000  0.000000  0.000000  0.000000  0.000000  0.000000  0.000000  0.000000 
--------------------------------------------------------------------------------

--------------------------------------------------------------------------------
	Motif VASSPQPHPYMWGVQHM MEME-10 regular expression
--------------------------------------------------------------------------------
[VP][AV][SG]SP[QS]P[HP]PYMW[GN][VA]QH[MH]
--------------------------------------------------------------------------------


Time 3045.64 secs.

********************************************************************************


********************************************************************************
SUMMARY OF MOTIFS
********************************************************************************

--------------------------------------------------------------------------------
	Combined block diagrams: non-overlapping sites with p-value < 0.0001
--------------------------------------------------------------------------------
SEQUENCE NAME            COMBINED P-VALUE  MOTIF DIAGRAM
-------------            ----------------  -------------
BjuA001111                       2.57e-23  101_[8(5.09e-05)]_20_[4(3.25e-05)]_\
    16_[1(5.31e-18)]_[2(9.16e-16)]_13_[2(1.49e-10)]_48
BjuA001569                       1.38e-32  72_[1(4.22e-21)]_[2(2.28e-15)]_4_\
    [3(2.31e-14)]_26
BjuA002075                       6.86e-54  150_[1(4.09e-19)]_[2(2.01e-13)]_7_\
    [7(3.17e-06)]_30_[8(8.84e-05)]_138_[8(3.48e-36)]_165_[2(2.31e-05)]_23
BjuA002828                       1.07e-31  134_[1(3.73e-23)]_[2(1.31e-12)]_4_\
    [3(5.96e-15)]_26
BjuA003230                       5.64e-87  25_[6(1.36e-15)]_4_[4(1.24e-19)]_23_\
    [5(6.81e-35)]_12_[4(5.81e-20)]_144_[10(1.28e-06)]_7_[1(2.63e-25)]_\
    [2(9.15e-17)]_55
BjuA005478                       2.98e-18  53_[1(2.20e-16)]_[2(5.81e-14)]_20
BjuA006024                       2.93e-40  54_[10(4.76e-18)]_10_[7(1.00e-10)]_\
    153_[1(1.74e-20)]_[2(3.92e-14)]_65
BjuA008307                       1.59e-49  45_[9(5.03e-08)]_6_[1(8.52e-27)]_\
    [2(8.77e-20)]_4_[3(3.26e-16)]_10
BjuA008715                       1.30e-31  84_[1(8.89e-20)]_[2(6.23e-17)]_4_\
    [3(3.55e-14)]_33
BjuA009096                       1.28e-18  57_[1(1.57e-20)]_22_[2(8.34e-08)]_\
    28
BjuA010437                       1.03e-29  216_[1(6.34e-22)]_[2(4.17e-10)]_4_\
    [3(2.11e-16)]_68
BjuA012575                       4.05e-19  76_[1(2.20e-16)]_[2(1.74e-14)]_19
BjuA012577                       8.93e-19  76_[1(2.20e-16)]_[2(1.74e-14)]_19
BjuA012644                       1.84e-87  30_[6(3.49e-16)]_3_[4(5.45e-21)]_10_\
    [5(5.79e-37)]_10_[4(2.81e-17)]_125_[1(5.80e-24)]_[2(7.26e-18)]_21_\
    [6(6.49e-05)]_29
BjuA014103                       5.10e-43  23_[1(1.02e-20)]_[2(1.94e-16)]_4_\
    [3(2.05e-22)]_44
BjuA014273                       2.82e-33  123_[1(1.76e-23)]_[2(5.97e-13)]_4_\
    [3(5.00e-16)]_31
BjuA014675                       8.29e-84  16_[6(1.95e-17)]_3_[4(7.83e-16)]_2_\
    [5(4.42e-33)]_6_[4(2.97e-19)]_69_[1(3.22e-25)]_[2(1.71e-16)]_21
BjuA014686                       4.23e-49  70_[1(2.53e-15)]_[2(1.28e-14)]_7_\
    [7(1.01e-05)]_148_[8(6.40e-36)]_104
BjuA015073                       4.30e-37  120_[9(5.43e-05)]_9_[1(2.12e-21)]_\
    [2(3.16e-16)]_4_[3(2.35e-16)]_223
BjuA015229                       2.08e-10  331_[7(9.23e-05)]_17_[1(5.64e-07)]_\
    [2(4.37e-11)]_50
BjuA016969                       3.28e-28  4_[5(2.51e-05)]_53_[1(4.72e-21)]_\
    [2(1.03e-15)]_54
BjuA017309                       2.09e-49  184_[1(4.41e-17)]_[2(8.57e-14)]_16_\
    [7(1.98e-06)]_196_[8(6.51e-35)]_121
BjuA017316                       3.45e-80  19_[6(1.38e-16)]_3_[4(4.88e-16)]_2_\
    [5(1.11e-33)]_6_[4(3.41e-19)]_71_[1(2.78e-23)]_[2(1.45e-15)]_21
BjuA018344                       1.46e-72  55_[10(6.94e-24)]_14_[7(1.76e-34)]_\
    174_[1(1.17e-21)]_[2(1.71e-16)]_54
BjuA018972                       1.60e-86  44_[6(1.68e-17)]_3_[4(1.07e-19)]_50_\
    [5(9.19e-33)]_29_[4(4.52e-21)]_128_[1(4.77e-25)]_[2(2.19e-16)]_36
BjuA021448                       3.01e-86  31_[6(9.21e-18)]_3_[4(4.24e-20)]_20_\
    [5(2.03e-34)]_7_[4(1.68e-18)]_98_[10(4.69e-06)]_9_[1(1.74e-25)]_\
    [2(1.74e-14)]_30
BjuA022725                       1.66e-22  13_[1(7.43e-18)]_[2(1.18e-16)]_13_\
    [2(9.81e-10)]_45
BjuA024129                       1.70e-52  46_[9(4.74e-05)]_6_[1(8.52e-27)]_\
    [2(2.88e-25)]_4_[3(2.59e-17)]_10
BjuA024436                       2.64e-68  51_[9(5.00e-28)]_8_[1(9.22e-26)]_\
    [2(1.33e-20)]_4_[3(4.28e-18)]_1
BjuA025064                       1.52e-28  5_[7(3.51e-05)]_66_[4(2.95e-11)]_62_\
    [1(3.60e-20)]_[2(3.60e-12)]_32
BjuA025127                       2.02e-70  30_[6(6.03e-14)]_[4(1.00e-16)]_4_\
    [5(9.78e-34)]_13_[4(1.12e-11)]_133_[7(4.56e-05)]_21_[1(3.73e-19)]_\
    [2(1.26e-13)]_15
BjuA025359                       3.96e-46  25_[1(3.86e-27)]_[2(4.53e-16)]_4_\
    [3(2.86e-20)]_57
BjuA025542                       1.43e-93  41_[6(1.68e-17)]_[4(1.73e-21)]_13_\
    [5(1.77e-34)]_10_[4(3.14e-18)]_119_[10(1.28e-06)]_8_[1(4.77e-25)]_\
    [2(2.68e-20)]_28
BjuA025558                       1.67e-92  25_[6(1.68e-17)]_[4(1.73e-21)]_16_\
    [5(1.32e-32)]_10_[4(3.14e-18)]_126_[10(2.13e-06)]_9_[1(4.77e-25)]_\
    [2(3.78e-20)]_74
BjuA026586                       4.05e-59  21_[6(3.41e-17)]_3_[4(1.00e-16)]_29_\
    [4(1.30e-18)]_73_[1(9.22e-26)]_[2(8.40e-15)]_21
BjuA026652                       6.96e-74  57_[9(3.73e-27)]_3_[1(1.12e-28)]_\
    [2(6.23e-25)]_4_[3(3.31e-17)]_23
BjuA026821                       5.91e-38  17_[1(8.25e-28)]_[2(1.69e-12)]_4_\
    [3(6.54e-15)]_31
BjuA027015                       4.61e-43  34_[1(2.96e-24)]_[2(1.74e-14)]_4_\
    [3(1.28e-21)]_59
BjuA028313                       3.48e-61  40_[6(4.90e-13)]_[4(1.85e-13)]_9_\
    [5(5.62e-25)]_16_[4(6.45e-18)]_83_[1(2.67e-21)]_[2(9.47e-12)]_33
BjuA029457                       5.42e-28  33_[1(4.42e-20)]_[2(4.46e-10)]_4_\
    [3(1.99e-13)]_141_[8(9.79e-05)]_19
BjuA031284                       7.73e-23  129_[1(5.92e-19)]_[2(1.18e-16)]_13_\
    [2(6.70e-09)]_97
BjuA031302                       6.38e-24  181_[1(5.92e-19)]_[2(1.18e-16)]_13_\
    [2(1.73e-07)]_105
BjuA031472                       2.57e-32  196_[1(1.14e-20)]_[2(1.04e-13)]_4_\
    [3(5.56e-16)]_112
BjuA032576                       6.69e-72  50_[9(1.32e-24)]_8_[1(3.86e-27)]_\
    [2(1.69e-24)]_4_[3(1.74e-19)]_11
BjuA032964                       2.47e-44  25_[1(1.22e-24)]_[2(1.71e-16)]_4_\
    [3(3.39e-20)]_57
BjuA033921                       8.48e-50  184_[1(6.48e-19)]_[2(2.01e-13)]_23_\
    [7(5.79e-06)]_183_[8(4.91e-34)]_134
BjuA034470                       1.02e-69  57_[9(3.73e-27)]_3_[1(3.51e-24)]_\
    [2(6.23e-25)]_4_[3(3.31e-17)]_23
BjuA035384                       4.89e-33  70_[1(4.72e-21)]_[2(7.26e-16)]_4_\
    [3(1.14e-13)]_34
BjuA035385                       1.96e-33  70_[1(4.72e-21)]_[2(2.48e-16)]_4_\
    [3(1.14e-13)]_34
BjuA035826                       3.12e-86  16_[6(2.71e-18)]_3_[4(1.11e-16)]_2_\
    [5(7.56e-34)]_9_[4(3.61e-20)]_78_[1(3.22e-25)]_10_[2(2.19e-16)]_22
BjuA036326                       2.47e-38  21_[1(8.25e-28)]_[2(1.69e-12)]_4_\
    [3(6.85e-16)]_34
BjuA036543                       2.24e-33  47_[1(3.00e-21)]_[2(3.92e-14)]_4_\
    [3(2.93e-16)]_14
BjuA036544                       2.48e-33  47_[1(3.00e-21)]_[2(3.92e-14)]_4_\
    [3(2.93e-16)]_16
BjuA037531                       6.36e-31  63_[5(6.76e-06)]_5_[4(5.66e-13)]_50_\
    [1(2.15e-20)]_[2(2.42e-13)]_36
BjuA040338                       1.06e-91  34_[6(9.32e-16)]_4_[4(2.56e-21)]_14_\
    [5(4.96e-40)]_15_[4(1.93e-19)]_151_[1(6.99e-25)]_[2(8.35e-18)]_29
BjuA040728                       3.76e-44  23_[1(2.59e-22)]_[2(1.34e-16)]_4_\
    [3(1.20e-20)]_45
BjuA040759                       1.53e-62  47_[10(1.35e-20)]_12_[7(4.34e-28)]_\
    115_[1(4.93e-22)]_[2(2.62e-14)]_42
BjuA041107                       1.79e-19  82_[1(5.16e-17)]_[2(5.81e-14)]_31
BjuA041305                       1.48e-41  70_[1(1.76e-23)]_[2(1.22e-19)]_4_\
    [3(1.69e-16)]_32
BjuA041565                       8.14e-25  39_[1(1.99e-22)]_[2(1.42e-14)]_28
BjuA041795                       6.75e-44  71_[1(5.80e-24)]_[2(1.98e-19)]_4_\
    [3(5.59e-18)]_34
BjuA042006                       3.46e-56  56_[10(8.43e-20)]_12_[7(8.32e-30)]_\
    186_[1(5.57e-17)]_[2(8.75e-12)]_53
BjuA042224                       5.70e-38  49_[1(1.11e-23)]_[2(7.26e-16)]_4_\
    [3(1.55e-15)]_30
BjuA043003                       6.93e-77  19_[6(2.58e-16)]_3_[4(4.51e-18)]_2_\
    [5(2.65e-34)]_15_[4(2.23e-19)]_69_[1(8.21e-21)]_[2(5.81e-14)]_21
BjuA043791                       2.02e-61  50_[10(1.35e-20)]_12_[7(2.36e-27)]_\
    115_[1(4.93e-22)]_[2(2.62e-14)]_39
BjuA044074                       3.59e-73  58_[9(3.73e-27)]_3_[1(1.12e-28)]_\
    [2(6.23e-25)]_4_[3(2.93e-17)]_28
BjuA044741                       5.59e-19  426_[1(5.16e-17)]_[2(1.28e-14)]_28
BjuA044794                       9.37e-43  68_[1(1.74e-25)]_[2(3.18e-20)]_4_\
    [3(1.03e-15)]_29
BjuA045602                       1.59e-30  65_[1(4.07e-17)]_[2(1.15e-15)]_4_\
    [3(3.38e-15)]_26
BjuA046946                       2.51e-65  51_[9(3.73e-27)]_7_[1(1.46e-24)]_\
    [2(8.77e-20)]_4_[3(1.07e-17)]_8
BjuA047038                       1.19e-68  53_[10(6.94e-24)]_12_[7(1.05e-32)]_\
    135_[1(1.88e-21)]_[2(3.55e-14)]_54
BjuB002172                       3.92e-32  70_[1(4.72e-21)]_[2(2.62e-14)]_4_\
    [3(2.31e-14)]_34
BjuB005843                       1.62e-33  47_[1(2.95e-22)]_[2(3.18e-13)]_4_\
    [3(2.63e-16)]_16
BjuB006374                       3.75e-45  25_[1(3.86e-27)]_[2(4.53e-16)]_4_\
    [3(1.63e-18)]_57
BjuB006877                       2.34e-53  168_[1(6.48e-19)]_[2(2.01e-13)]_14_\
    [7(1.10e-06)]_205_[8(3.48e-36)]_136
BjuB007520                       2.56e-26  47_[1(3.99e-20)]_[2(4.06e-11)]_4_\
    [3(6.81e-13)]_16
BjuB007813                       2.80e-93  35_[6(9.21e-18)]_3_[4(2.56e-21)]_17_\
    [5(1.53e-41)]_19_[4(1.44e-19)]_161_[1(6.99e-25)]_[2(7.26e-18)]_131
BjuB008492                       9.36e-19  76_[1(2.20e-16)]_[2(1.74e-14)]_20
BjuB008568                       1.94e-92  33_[6(2.33e-16)]_3_[4(2.56e-21)]_15_\
    [5(1.33e-38)]_14_[4(2.21e-20)]_144_[1(6.99e-25)]_[2(2.31e-18)]_20
BjuB009536                       8.60e-21  82_[1(5.16e-17)]_[2(6.10e-15)]_28
BjuB009816                       5.37e-21  87_[1(5.16e-17)]_[2(1.28e-14)]_28
BjuB010770                       3.61e-25  39_[1(1.99e-22)]_[2(1.42e-14)]_28
BjuB011393                       2.68e-42  17_[1(3.22e-23)]_[2(7.55e-15)]_4_\
    [3(2.03e-20)]_51
BjuB013140                       2.27e-45  70_[1(1.74e-25)]_[2(1.22e-19)]_4_\
    [3(4.50e-16)]_9_[9(1.87e-05)]_3
BjuB015072                       1.82e-45  66_[1(5.80e-24)]_[2(1.22e-19)]_4_\
    [3(5.59e-18)]_33
BjuB015428                       1.04e-25  138_[1(7.10e-19)]_[2(4.81e-17)]_13_\
    [2(9.20e-10)]_99
BjuB016538                       6.36e-31  222_[1(5.59e-22)]_[2(1.11e-11)]_4_\
    [3(2.11e-16)]_77
BjuB016810                       2.26e-38  51_[10(8.47e-18)]_5_[7(1.68e-08)]_\
    145_[1(1.74e-20)]_[2(3.92e-14)]_60
BjuB017666                       2.09e-31  71_[1(4.72e-21)]_[2(7.78e-14)]_4_\
    [3(4.59e-14)]_34
BjuB019686                       9.99e-33  194_[1(1.14e-20)]_[2(1.04e-13)]_4_\
    [3(5.56e-16)]_109
BjuB020302                       3.86e-72  58_[10(6.94e-24)]_12_[7(6.78e-33)]_\
    186_[1(3.36e-22)]_[2(3.16e-16)]_46
BjuB020303                       1.37e-25  78_[1(1.17e-21)]_[2(6.10e-15)]_48
BjuB020783                       8.67e-28  85_[1(7.29e-20)]_[2(1.31e-12)]_4_\
    [3(3.26e-14)]_33
BjuB021273                       8.57e-32  68_[5(1.27e-05)]_6_[4(2.91e-13)]_52_\
    [1(2.15e-20)]_[2(4.78e-14)]_35
BjuB022206                       1.89e-38  17_[1(8.25e-28)]_[2(2.37e-12)]_4_\
    [3(5.00e-16)]_35
BjuB023599                       5.97e-49  64_[1(4.60e-16)]_[2(7.13e-13)]_7_\
    [7(4.21e-06)]_90_[8(1.20e-34)]_6_[9(4.14e-05)]_102
BjuB023986                       1.19e-16  77_[1(1.79e-15)]_[2(3.49e-13)]_20
BjuB025396                       2.34e-89  40_[6(7.62e-16)]_3_[4(3.61e-20)]_13_\
    [5(1.36e-39)]_15_[4(4.50e-19)]_160_[1(6.99e-25)]_[2(7.26e-18)]_53
BjuB026462                       5.19e-25  193_[1(1.11e-18)]_[2(1.18e-16)]_13_\
    [2(3.90e-09)]_91
BjuB026592                       2.93e-22  91_[6(9.78e-05)]_29_[1(7.10e-16)]_\
    [2(5.81e-14)]_18
BjuB027387                       4.47e-73  50_[9(1.21e-27)]_7_[1(9.22e-26)]_\
    [2(1.43e-21)]_4_[3(5.81e-21)]
BjuB027759                       3.12e-65  22_[9(7.55e-25)]_7_[1(6.65e-23)]_\
    [2(2.92e-22)]_4_[3(1.41e-18)]_9
BjuB028673                       1.04e-43  25_[1(1.22e-24)]_[2(6.10e-15)]_4_\
    [3(2.76e-21)]_59
BjuB028919                       7.18e-45  84_[1(5.32e-16)]_[2(1.28e-14)]_14_\
    [7(1.42e-05)]_35_[8(5.51e-06)]_105_[8(9.79e-32)]_108
BjuB029839                       1.60e-32  38_[1(3.25e-20)]_[2(7.79e-13)]_4_\
    [3(1.71e-15)]_139
BjuB032115                       5.45e-44  18_[1(5.77e-23)]_[2(3.92e-14)]_4_\
    [3(1.34e-22)]_45
BjuB033496                       1.76e-23  129_[1(5.92e-19)]_[2(1.18e-16)]_13_\
    [2(6.70e-09)]_105
BjuB033515                       7.41e-25  32_[7(8.13e-05)]_142_[1(5.92e-19)]_\
    [2(1.18e-16)]_13_[2(5.28e-09)]_105
BjuB035721                       1.64e-42  70_[1(1.74e-25)]_[2(1.72e-18)]_4_\
    [3(2.93e-16)]_9_[9(2.56e-05)]_3
BjuB036793                       6.45e-71  30_[6(9.35e-15)]_[4(7.36e-15)]_4_\
    [5(8.60e-34)]_13_[4(2.15e-13)]_139_[7(3.75e-05)]_21_[1(5.97e-20)]_\
    [2(2.01e-13)]_15
BjuB036859                       2.54e-32  49_[7(1.12e-05)]_2_[5(6.31e-07)]_5_\
    [4(1.19e-11)]_69_[1(3.60e-20)]_[2(3.60e-12)]_33
BjuB037083                       1.10e-69  50_[9(1.36e-28)]_8_[1(9.22e-26)]_\
    [2(3.71e-21)]_4_[3(2.84e-18)]_1
BjuB037545                       2.67e-34  120_[9(4.28e-05)]_14_[1(2.12e-21)]_\
    [2(4.41e-15)]_4_[3(1.55e-15)]_77
BjuB037744                       1.51e-35  67_[1(1.11e-23)]_[2(7.26e-16)]_4_\
    [3(1.24e-14)]_28
BjuB038364                       7.76e-44  23_[1(7.17e-22)]_[2(5.10e-16)]_4_\
    [3(2.05e-22)]_44
BjuB038400                       1.86e-89  19_[6(2.71e-18)]_3_[4(3.49e-17)]_12_\
    [5(2.56e-37)]_6_[4(3.61e-20)]_83_[1(3.22e-25)]_[2(2.19e-16)]_22
BjuB038543                       4.64e-34  123_[1(1.76e-23)]_[2(4.57e-13)]_4_\
    [3(1.03e-15)]_35
BjuB039707                       8.41e-34  69_[1(2.27e-22)]_[2(1.45e-15)]_4_\
    [3(1.36e-14)]_26
BjuB040792                       1.02e-59  45_[10(3.45e-16)]_12_[7(1.23e-27)]_\
    115_[1(4.93e-22)]_[2(5.48e-15)]_43
BjuB040834                       3.88e-35  134_[1(1.74e-25)]_[2(4.24e-12)]_4_\
    [3(1.03e-15)]_26
BjuB041251                       1.94e-57  59_[10(2.69e-22)]_12_[7(9.97e-29)]_\
    124_[10(1.70e-05)]_38_[1(1.22e-17)]_[2(6.36e-12)]_60
BjuB041699                       1.25e-85  42_[6(1.68e-17)]_3_[4(1.07e-19)]_54_\
    [5(2.69e-32)]_30_[4(4.52e-21)]_135_[1(4.77e-25)]_[2(2.19e-16)]_36
BjuB041950                       4.79e-63  50_[10(1.35e-20)]_12_[7(5.25e-28)]_\
    115_[1(4.93e-22)]_[2(2.62e-14)]_39
BjuB042043                       1.51e-80  19_[6(2.58e-16)]_3_[4(8.15e-18)]_1_\
    [5(3.45e-34)]_12_[4(5.91e-19)]_71_[1(2.78e-23)]_[2(3.16e-16)]_21
BjuB042050                       3.10e-49  79_[5(2.43e-05)]_48_[1(4.41e-17)]_\
    [2(2.81e-12)]_21_[7(1.69e-05)]_212_[8(6.99e-37)]_127
BjuB042069                       1.19e-22  128_[1(1.73e-18)]_[2(1.34e-16)]_13_\
    [2(1.08e-07)]_119
BjuB042240                       6.04e-93  39_[6(7.62e-16)]_3_[4(2.56e-21)]_17_\
    [5(3.70e-42)]_11_[4(2.58e-19)]_163_[1(6.99e-25)]_[2(7.26e-18)]_29
BjuB042879                       8.38e-53  45_[9(5.03e-08)]_6_[1(8.52e-27)]_\
    [2(7.99e-22)]_4_[3(6.38e-18)]_10
BjuB042975                       1.28e-35  151_[1(2.12e-21)]_[2(2.48e-16)]_4_\
    [3(2.35e-16)]_77
BjuB043752                       7.91e-22  55_[10(2.25e-05)]_124_[1(4.49e-19)]_\
    38_[2(1.14e-13)]_20
BjuB044565                       1.83e-52  46_[9(5.43e-05)]_6_[1(8.52e-27)]_\
    [2(2.88e-25)]_4_[3(2.59e-17)]_9
BjuB045228                       2.44e-45  23_[1(2.59e-22)]_[2(8.06e-17)]_4_\
    [3(5.61e-23)]_45
BjuB045319                       1.59e-87  25_[6(1.36e-15)]_4_[4(1.24e-19)]_36_\
    [5(5.83e-34)]_15_[4(5.81e-20)]_145_[10(1.28e-06)]_7_[1(2.63e-25)]_\
    [2(3.57e-18)]_29
BjuB046236                       1.37e-31  230_[1(1.01e-22)]_[2(4.06e-11)]_4_\
    [3(1.35e-16)]_67
BjuB046419                       4.48e-24  183_[1(1.11e-18)]_[2(1.18e-16)]_13_\
    [2(1.64e-09)]_100
BjuB046696                       7.13e-50  34_[1(1.74e-25)]_[2(6.23e-17)]_4_\
    [3(4.31e-24)]_11_[8(2.17e-05)]_48
BjuB047102                       1.09e-85  31_[6(9.21e-18)]_3_[4(4.24e-20)]_20_\
    [5(2.21e-35)]_7_[4(1.30e-18)]_106_[10(9.01e-05)]_8_[1(1.74e-25)]_\
    [2(3.18e-13)]_30
BjuB047306                       9.98e-44  12_[1(2.59e-22)]_[2(2.04e-15)]_4_\
    [3(1.55e-21)]_44
BjuB048226                       1.88e-73  54_[9(5.17e-27)]_3_[1(1.12e-28)]_\
    [2(1.69e-24)]_4_[3(5.59e-18)]_28
BjuB049020                       9.81e-20  190_[1(1.75e-19)]_17_[2(9.27e-13)]_\
    19
BjuO000631                       6.67e-12  9_[7(9.23e-05)]_14_[1(8.26e-07)]_\
    [2(4.37e-11)]_97
BjuO002133                       5.80e-41  52_[10(4.76e-18)]_10_[7(1.39e-10)]_\
    153_[1(1.74e-20)]_[2(2.14e-14)]_65
BjuO002525                       1.32e-86  34_[6(9.32e-16)]_3_[4(1.07e-19)]_8_\
    [10(8.62e-05)]_25_[5(5.12e-34)]_28_[4(4.52e-21)]_109_[1(4.77e-25)]_\
    [2(2.19e-16)]_67
BjuO002570                       3.41e-45  23_[1(3.86e-27)]_[2(5.10e-16)]_4_\
    [3(2.38e-19)]_62
BjuO004809                       1.51e-38  21_[1(8.25e-28)]_[2(1.69e-12)]_4_\
    [3(6.85e-16)]_34
BjuO004828                       8.10e-43  19_[1(1.29e-23)]_[2(6.31e-18)]_4_\
    [3(1.63e-18)]_55
BjuO009504                       4.85e-72  58_[9(5.69e-26)]_3_[1(1.12e-28)]_\
    [2(6.23e-25)]_4_[3(2.93e-17)]_28
BjuO010199                       4.86e-26  129_[1(7.10e-19)]_[2(4.81e-17)]_13_\
    [2(5.81e-10)]_101
BjuO010352                       3.38e-22  140_[1(3.10e-19)]_[2(1.34e-16)]_13_\
    [2(1.08e-07)]_128
BjuO010363                       5.91e-51  162_[1(3.47e-18)]_[2(5.81e-14)]_26_\
    [7(4.21e-06)]_213_[8(6.99e-37)]_127
BjuO010366                       9.76e-81  19_[6(1.38e-16)]_3_[4(4.51e-18)]_3_\
    [5(4.13e-31)]_17_[4(2.23e-19)]_67_[1(1.74e-25)]_[2(1.62e-15)]_21
BjuO010482                       2.17e-67  59_[10(6.94e-24)]_11_[7(2.94e-29)]_\
    51_[9(2.39e-05)]_64_[1(9.17e-22)]_[2(2.14e-14)]_54
BjuO011409                       9.76e-45  19_[1(3.22e-23)]_[2(5.48e-17)]_4_\
    [3(2.03e-20)]_55
--------------------------------------------------------------------------------

********************************************************************************


********************************************************************************
Stopped because requested number of motifs (10) found.
********************************************************************************

CPU: ip-172-31-0-154

********************************************************************************
