# Supplementary material for: Genome-wide systematic characterization of bZIP transcription factors and their expression profiles during stem in tumorous stem mustard
Source: PeerJ. 2026 Jan 14;14:e20518. doi: 10.7717/peerj.20518 (PMC12811965; doi:10.7717/peerj.20518)
Supplement: Supplemental Information 17 [file peerj-14-20518-s017.zip › bzip raw file/motif/meme.xml]

<?xml version='1.0' encoding='UTF-8' standalone='yes'?>
<!-- Document definition -->
<!DOCTYPE MEME[
<!ELEMENT MEME (
  training_set,
  model, 
  motifs, 
  scanned_sites_summary?
)>
<!ATTLIST MEME 
  version CDATA #REQUIRED
  release CDATA #REQUIRED
>
<!-- Training-set elements -->
<!ELEMENT training_set (alphabet, ambigs, sequence*, letter_frequencies)>
<!ATTLIST training_set primary_sequences CDATA #REQUIRED primary_count CDATA #REQUIRED primary_positions CDATA #REQUIRED
  control_sequences CDATA "" control_count CDATA "" control_positions CDATA "">
<!ELEMENT alphabet (letter*)>
<!ATTLIST alphabet name CDATA #REQUIRED>
<!ELEMENT ambigs (letter*)>
<!ELEMENT letter EMPTY>
<!ATTLIST letter id ID #REQUIRED>
<!ATTLIST letter symbol CDATA #REQUIRED>
<!ATTLIST letter equals CDATA #IMPLIED>
<!ATTLIST letter aliases CDATA #IMPLIED>
<!ATTLIST letter complement CDATA #IMPLIED>
<!ATTLIST letter name CDATA #IMPLIED>
<!ATTLIST letter colour CDATA #IMPLIED>
<!ELEMENT sequence EMPTY>
<!ATTLIST sequence id ID #REQUIRED
                   name CDATA #REQUIRED
                   length CDATA #REQUIRED
                   weight CDATA #REQUIRED
>
<!ELEMENT letter_frequencies (alphabet_array)>

<!-- Model elements -->
<!ELEMENT model (
  command_line,
  host,
  type,
  nmotifs,
  evalue_threshold,
  object_function,
  spfun,
  min_width,
  max_width,
  wg,
  ws,
  endgaps,
  minsites,
  maxsites,
  wnsites,
  spmap,
  spfuzz,
  prior,
  beta,
  maxiter,
  distance,
  num_positions,
  seed,
  hsfrac,
  searchsize,
  maxsize,
  norand,
  csites,
  strands,
  brief,
  psp_file,
  priors_file,
  reason_for_stopping,
  background_frequencies
)>
<!ELEMENT command_line (#PCDATA)*>
<!ELEMENT host (#PCDATA)*>
<!ELEMENT type (#PCDATA)*>
<!ELEMENT nmotifs (#PCDATA)*>
<!ELEMENT evalue_threshold (#PCDATA)*>
<!ELEMENT object_function (#PCDATA)*>
<!ELEMENT spfun (#PCDATA)*>
<!ELEMENT min_width (#PCDATA)*>
<!ELEMENT max_width (#PCDATA)*>
<!ELEMENT wg (#PCDATA)*>
<!ELEMENT ws (#PCDATA)*>
<!ELEMENT endgaps (#PCDATA)*>
<!ELEMENT minsites (#PCDATA)*>
<!ELEMENT maxsites (#PCDATA)*>
<!ELEMENT wnsites (#PCDATA)*>
<!ELEMENT spmap (#PCDATA)*>
<!ELEMENT spfuzz (#PCDATA)*>
<!ELEMENT prior (#PCDATA)*>
<!ELEMENT beta (#PCDATA)*>
<!ELEMENT maxiter (#PCDATA)*>
<!ELEMENT distance (#PCDATA)*>
<!ELEMENT num_positions (#PCDATA)*>
<!ELEMENT seed (#PCDATA)*>
<!ELEMENT hsfrac (#PCDATA)*>
<!ELEMENT searchsize (#PCDATA)*>
<!ELEMENT maxsize (#PCDATA)*>
<!ELEMENT norand (#PCDATA)*>
<!ELEMENT csites (#PCDATA)*>
<!ELEMENT strands (#PCDATA)*>
<!ELEMENT brief (#PCDATA)*>
<!ELEMENT psp_file (#PCDATA)*>
<!ELEMENT priors_file (#PCDATA)*>
<!ELEMENT reason_for_stopping (#PCDATA)*>
<!ELEMENT background_frequencies (alphabet_array)>
<!ATTLIST background_frequencies source CDATA #REQUIRED
		   order CDATA #REQUIRED>

<!-- Motif elements -->
<!ELEMENT motifs (motif*)>
<!ELEMENT motif (scores, probabilities, regular_expression?, contributing_sites)>
<!ATTLIST motif id ID #REQUIRED
                name CDATA #REQUIRED
                alt CDATA ""
                width CDATA #REQUIRED
                sites CDATA #REQUIRED
                ic CDATA #REQUIRED
                re CDATA #REQUIRED
                llr CDATA #REQUIRED
                p_value CDATA #REQUIRED
                e_value CDATA #REQUIRED
                bayes_threshold CDATA #REQUIRED
                elapsed_time CDATA #REQUIRED
                url CDATA ""
>
<!ELEMENT scores (alphabet_matrix)>
<!ELEMENT probabilities (alphabet_matrix)>
<!ELEMENT regular_expression (#PCDATA)*>

<!-- Contributing site elements -->
<!-- Contributing sites are motif occurences found during the motif discovery phase -->
<!ELEMENT contributing_sites (contributing_site*)>
<!ELEMENT contributing_site (left_flank, site, right_flank)>
<!ATTLIST contributing_site sequence_id IDREF #REQUIRED
                          position CDATA #REQUIRED
                          strand (plus|minus|none) 'none'
                          pvalue CDATA #REQUIRED
>
<!-- The left_flank contains the sequence for 10 bases to the left of the motif start -->
<!ELEMENT left_flank (#PCDATA)>
<!-- The site contains the sequence for the motif instance -->
<!ELEMENT site (letter_ref*)>
<!-- The right_flank contains the sequence for 10 bases to the right of the motif end -->
<!ELEMENT right_flank (#PCDATA)>

<!-- Scanned site elements -->
<!-- Scanned sites are motif occurences found during the sequence scan phase -->
<!ELEMENT scanned_sites_summary (scanned_sites*)>
<!ATTLIST scanned_sites_summary p_thresh CDATA #REQUIRED>
<!ELEMENT scanned_sites (scanned_site*)>
<!ATTLIST scanned_sites sequence_id IDREF #REQUIRED
                        pvalue CDATA #REQUIRED
                        num_sites CDATA #REQUIRED>
<!ELEMENT scanned_site EMPTY>
<!ATTLIST scanned_site  motif_id IDREF #REQUIRED
                        strand (plus|minus|none) 'none'
                        position CDATA #REQUIRED
                        pvalue CDATA #REQUIRED>

<!-- Utility elements -->
<!-- A reference to a letter in the alphabet -->
<!ELEMENT letter_ref EMPTY>
<!ATTLIST letter_ref letter_id IDREF #REQUIRED>
<!-- A alphabet-array contains one floating point value for each letter in an alphabet -->
<!ELEMENT alphabet_array (value*)>
<!ELEMENT value (#PCDATA)>
<!ATTLIST value letter_id IDREF #REQUIRED>

<!-- A alphabet_matrix contains one alphabet_array for each position in a motif -->
<!ELEMENT alphabet_matrix (alphabet_array*)>

]>
<!-- Begin document body -->
<MEME version="5.1.1" release="Wed Jan 29 15:00:42 2020 -0800">
<training_set primary_sequences="bZIP_pep.fa" primary_count="153" primary_positions="42827" control_sequences="--none--" control_count="0" control_positions="0">
<alphabet name="Protein" like="protein">
<letter id="A" symbol="A" name="Alanine" colour="0000CC"/>
<letter id="C" symbol="C" name="Cysteine" colour="0000CC"/>
<letter id="D" symbol="D" name="Aspartic acid" colour="FF00FF"/>
<letter id="E" symbol="E" name="Glutamic acid" colour="FF00FF"/>
<letter id="F" symbol="F" name="Phenylalanine" colour="0000CC"/>
<letter id="G" symbol="G" name="Glycine" colour="FFB300"/>
<letter id="H" symbol="H" name="Histidine" colour="FFCCCC"/>
<letter id="I" symbol="I" name="Isoleucine" colour="0000CC"/>
<letter id="K" symbol="K" name="Lysine" colour="CC0000"/>
<letter id="L" symbol="L" name="Leucine" colour="0000CC"/>
<letter id="M" symbol="M" name="Methionine" colour="0000CC"/>
<letter id="N" symbol="N" name="Asparagine" colour="008000"/>
<letter id="P" symbol="P" name="Proline" colour="FFFF00"/>
<letter id="Q" symbol="Q" name="Glutamine" colour="008000"/>
<letter id="R" symbol="R" name="Arginine" colour="CC0000"/>
<letter id="S" symbol="S" name="Serine" colour="008000"/>
<letter id="T" symbol="T" name="Threonine" colour="008000"/>
<letter id="V" symbol="V" name="Valine" colour="0000CC"/>
<letter id="W" symbol="W" name="Tryptophan" colour="0000CC"/>
<letter id="Y" symbol="Y" name="Tyrosine" colour="33E6CC"/>
<letter id="X" symbol="X" aliases="*." equals="ACDEFGHIKLMNPQRSTVWY" name="Any amino acid"/>
<letter id="B" symbol="B" equals="DN" name="Asparagine or Aspartic acid"/>
<letter id="Z" symbol="Z" equals="EQ" name="Glutamine or Glutamic acid"/>
<letter id="J" symbol="J" equals="IL" name="Leucine or Isoleucine"/>
</alphabet>
<sequence id="sequence_0" name="BjuA001111" length="330" weight="1.000000" />
<sequence id="sequence_1" name="BjuA001569" length="184" weight="1.000000" />
<sequence id="sequence_2" name="BjuA002075" length="680" weight="1.000000" />
<sequence id="sequence_3" name="BjuA002828" length="246" weight="1.000000" />
<sequence id="sequence_4" name="BjuA003230" length="439" weight="1.000000" />
<sequence id="sequence_5" name="BjuA005478" length="126" weight="1.000000" />
<sequence id="sequence_6" name="BjuA006024" length="379" weight="1.000000" />
<sequence id="sequence_7" name="BjuA008307" length="171" weight="1.000000" />
<sequence id="sequence_8" name="BjuA008715" length="203" weight="1.000000" />
<sequence id="sequence_9" name="BjuA009096" length="160" weight="1.000000" />
<sequence id="sequence_10" name="BjuA010437" length="370" weight="1.000000" />
<sequence id="sequence_11" name="BjuA012575" length="148" weight="1.000000" />
<sequence id="sequence_12" name="BjuA012577" length="148" weight="1.000000" />
<sequence id="sequence_13" name="BjuA012644" length="396" weight="1.000000" />
<sequence id="sequence_14" name="BjuA014103" length="153" weight="1.000000" />
<sequence id="sequence_15" name="BjuA014273" length="240" weight="1.000000" />
<sequence id="sequence_16" name="BjuA014675" length="269" weight="1.000000" />
<sequence id="sequence_17" name="BjuA014686" length="438" weight="1.000000" />
<sequence id="sequence_18" name="BjuA015073" length="462" weight="1.000000" />
<sequence id="sequence_19" name="BjuA015229" length="478" weight="1.000000" />
<sequence id="sequence_20" name="BjuA016969" length="205" weight="1.000000" />
<sequence id="sequence_21" name="BjuA017309" length="626" weight="1.000000" />
<sequence id="sequence_22" name="BjuA017316" length="274" weight="1.000000" />
<sequence id="sequence_23" name="BjuA018344" length="394" weight="1.000000" />
<sequence id="sequence_24" name="BjuA018972" length="442" weight="1.000000" />
<sequence id="sequence_25" name="BjuA021448" length="367" weight="1.000000" />
<sequence id="sequence_26" name="BjuA022725" length="153" weight="1.000000" />
<sequence id="sequence_27" name="BjuA024129" length="172" weight="1.000000" />
<sequence id="sequence_28" name="BjuA024436" length="170" weight="1.000000" />
<sequence id="sequence_29" name="BjuA025064" length="266" weight="1.000000" />
<sequence id="sequence_30" name="BjuA025127" length="395" weight="1.000000" />
<sequence id="sequence_31" name="BjuA025359" length="168" weight="1.000000" />
<sequence id="sequence_32" name="BjuA025542" length="388" weight="1.000000" />
<sequence id="sequence_33" name="BjuA025558" length="429" weight="1.000000" />
<sequence id="sequence_34" name="BjuA026586" length="258" weight="1.000000" />
<sequence id="sequence_35" name="BjuA026652" length="193" weight="1.000000" />
<sequence id="sequence_36" name="BjuA026821" length="134" weight="1.000000" />
<sequence id="sequence_37" name="BjuA027015" length="179" weight="1.000000" />
<sequence id="sequence_38" name="BjuA028313" length="333" weight="1.000000" />
<sequence id="sequence_39" name="BjuA029457" length="308" weight="1.000000" />
<sequence id="sequence_40" name="BjuA031284" length="321" weight="1.000000" />
<sequence id="sequence_41" name="BjuA031302" length="381" weight="1.000000" />
<sequence id="sequence_42" name="BjuA031472" length="394" weight="1.000000" />
<sequence id="sequence_43" name="BjuA032576" length="179" weight="1.000000" />
<sequence id="sequence_44" name="BjuA032964" length="168" weight="1.000000" />
<sequence id="sequence_45" name="BjuA033921" length="633" weight="1.000000" />
<sequence id="sequence_46" name="BjuA034470" length="193" weight="1.000000" />
<sequence id="sequence_47" name="BjuA035384" length="190" weight="1.000000" />
<sequence id="sequence_48" name="BjuA035385" length="190" weight="1.000000" />
<sequence id="sequence_49" name="BjuA035826" length="292" weight="1.000000" />
<sequence id="sequence_50" name="BjuA036326" length="141" weight="1.000000" />
<sequence id="sequence_51" name="BjuA036543" length="147" weight="1.000000" />
<sequence id="sequence_52" name="BjuA036544" length="149" weight="1.000000" />
<sequence id="sequence_53" name="BjuA037531" length="269" weight="1.000000" />
<sequence id="sequence_54" name="BjuA040338" length="399" weight="1.000000" />
<sequence id="sequence_55" name="BjuA040728" length="154" weight="1.000000" />
<sequence id="sequence_56" name="BjuA040759" length="313" weight="1.000000" />
<sequence id="sequence_57" name="BjuA041107" length="166" weight="1.000000" />
<sequence id="sequence_58" name="BjuA041305" length="188" weight="1.000000" />
<sequence id="sequence_59" name="BjuA041565" length="120" weight="1.000000" />
<sequence id="sequence_60" name="BjuA041795" length="191" weight="1.000000" />
<sequence id="sequence_61" name="BjuA042006" length="404" weight="1.000000" />
<sequence id="sequence_62" name="BjuA042224" length="165" weight="1.000000" />
<sequence id="sequence_63" name="BjuA043003" length="281" weight="1.000000" />
<sequence id="sequence_64" name="BjuA043791" length="313" weight="1.000000" />
<sequence id="sequence_65" name="BjuA044074" length="199" weight="1.000000" />
<sequence id="sequence_66" name="BjuA044741" length="507" weight="1.000000" />
<sequence id="sequence_67" name="BjuA044794" length="183" weight="1.000000" />
<sequence id="sequence_68" name="BjuA045602" length="177" weight="1.000000" />
<sequence id="sequence_69" name="BjuA046946" length="176" weight="1.000000" />
<sequence id="sequence_70" name="BjuA047038" length="351" weight="1.000000" />
<sequence id="sequence_71" name="BjuB002172" length="190" weight="1.000000" />
<sequence id="sequence_72" name="BjuB005843" length="149" weight="1.000000" />
<sequence id="sequence_73" name="BjuB006374" length="168" weight="1.000000" />
<sequence id="sequence_74" name="BjuB006877" length="632" weight="1.000000" />
<sequence id="sequence_75" name="BjuB007520" length="149" weight="1.000000" />
<sequence id="sequence_76" name="BjuB007813" length="518" weight="1.000000" />
<sequence id="sequence_77" name="BjuB008492" length="149" weight="1.000000" />
<sequence id="sequence_78" name="BjuB008568" length="381" weight="1.000000" />
<sequence id="sequence_79" name="BjuB009536" length="163" weight="1.000000" />
<sequence id="sequence_80" name="BjuB009816" length="168" weight="1.000000" />
<sequence id="sequence_81" name="BjuB010770" length="120" weight="1.000000" />
<sequence id="sequence_82" name="BjuB011393" length="154" weight="1.000000" />
<sequence id="sequence_83" name="BjuB013140" length="192" weight="1.000000" />
<sequence id="sequence_84" name="BjuB015072" length="185" weight="1.000000" />
<sequence id="sequence_85" name="BjuB015428" length="332" weight="1.000000" />
<sequence id="sequence_86" name="BjuB016538" length="385" weight="1.000000" />
<sequence id="sequence_87" name="BjuB016810" length="358" weight="1.000000" />
<sequence id="sequence_88" name="BjuB017666" length="191" weight="1.000000" />
<sequence id="sequence_89" name="BjuB019686" length="389" weight="1.000000" />
<sequence id="sequence_90" name="BjuB020302" length="399" weight="1.000000" />
<sequence id="sequence_91" name="BjuB020303" length="179" weight="1.000000" />
<sequence id="sequence_92" name="BjuB020783" length="204" weight="1.000000" />
<sequence id="sequence_93" name="BjuB021273" length="276" weight="1.000000" />
<sequence id="sequence_94" name="BjuB022206" length="138" weight="1.000000" />
<sequence id="sequence_95" name="BjuB023599" length="402" weight="1.000000" />
<sequence id="sequence_96" name="BjuB023986" length="150" weight="1.000000" />
<sequence id="sequence_97" name="BjuB025396" length="436" weight="1.000000" />
<sequence id="sequence_98" name="BjuB026462" length="379" weight="1.000000" />
<sequence id="sequence_99" name="BjuB026592" length="207" weight="1.000000" />
<sequence id="sequence_100" name="BjuB027387" length="167" weight="1.000000" />
<sequence id="sequence_101" name="BjuB027759" length="148" weight="1.000000" />
<sequence id="sequence_102" name="BjuB028673" length="170" weight="1.000000" />
<sequence id="sequence_103" name="BjuB028919" length="484" weight="1.000000" />
<sequence id="sequence_104" name="BjuB029839" length="263" weight="1.000000" />
<sequence id="sequence_105" name="BjuB032115" length="149" weight="1.000000" />
<sequence id="sequence_106" name="BjuB033496" length="329" weight="1.000000" />
<sequence id="sequence_107" name="BjuB033515" length="401" weight="1.000000" />
<sequence id="sequence_108" name="BjuB035721" length="192" weight="1.000000" />
<sequence id="sequence_109" name="BjuB036793" length="401" weight="1.000000" />
<sequence id="sequence_110" name="BjuB036859" length="300" weight="1.000000" />
<sequence id="sequence_111" name="BjuB037083" length="169" weight="1.000000" />
<sequence id="sequence_112" name="BjuB037545" length="321" weight="1.000000" />
<sequence id="sequence_113" name="BjuB037744" length="181" weight="1.000000" />
<sequence id="sequence_114" name="BjuB038364" length="153" weight="1.000000" />
<sequence id="sequence_115" name="BjuB038400" length="297" weight="1.000000" />
<sequence id="sequence_116" name="BjuB038543" length="244" weight="1.000000" />
<sequence id="sequence_117" name="BjuB039707" length="181" weight="1.000000" />
<sequence id="sequence_118" name="BjuB040792" length="312" weight="1.000000" />
<sequence id="sequence_119" name="BjuB040834" length="246" weight="1.000000" />
<sequence id="sequence_120" name="BjuB041251" length="407" weight="1.000000" />
<sequence id="sequence_121" name="BjuB041699" length="452" weight="1.000000" />
<sequence id="sequence_122" name="BjuB041950" length="313" weight="1.000000" />
<sequence id="sequence_123" name="BjuB042043" length="279" weight="1.000000" />
<sequence id="sequence_124" name="BjuB042050" length="637" weight="1.000000" />
<sequence id="sequence_125" name="BjuB042069" length="342" weight="1.000000" />
<sequence id="sequence_126" name="BjuB042240" length="414" weight="1.000000" />
<sequence id="sequence_127" name="BjuB042879" length="171" weight="1.000000" />
<sequence id="sequence_128" name="BjuB042975" length="314" weight="1.000000" />
<sequence id="sequence_129" name="BjuB043752" length="307" weight="1.000000" />
<sequence id="sequence_130" name="BjuB044565" length="171" weight="1.000000" />
<sequence id="sequence_131" name="BjuB045228" length="154" weight="1.000000" />
<sequence id="sequence_132" name="BjuB045319" length="430" weight="1.000000" />
<sequence id="sequence_133" name="BjuB046236" length="383" weight="1.000000" />
<sequence id="sequence_134" name="BjuB046419" length="378" weight="1.000000" />
<sequence id="sequence_135" name="BjuB046696" length="208" weight="1.000000" />
<sequence id="sequence_136" name="BjuB047102" length="374" weight="1.000000" />
<sequence id="sequence_137" name="BjuB047306" length="142" weight="1.000000" />
<sequence id="sequence_138" name="BjuB048226" length="195" weight="1.000000" />
<sequence id="sequence_139" name="BjuB049020" length="279" weight="1.000000" />
<sequence id="sequence_140" name="BjuO000631" length="200" weight="1.000000" />
<sequence id="sequence_141" name="BjuO002133" length="377" weight="1.000000" />
<sequence id="sequence_142" name="BjuO002525" length="443" weight="1.000000" />
<sequence id="sequence_143" name="BjuO002570" length="171" weight="1.000000" />
<sequence id="sequence_144" name="BjuO004809" length="141" weight="1.000000" />
<sequence id="sequence_145" name="BjuO004828" length="160" weight="1.000000" />
<sequence id="sequence_146" name="BjuO009504" length="199" weight="1.000000" />
<sequence id="sequence_147" name="BjuO010199" length="325" weight="1.000000" />
<sequence id="sequence_148" name="BjuO010352" length="363" weight="1.000000" />
<sequence id="sequence_149" name="BjuO010363" length="637" weight="1.000000" />
<sequence id="sequence_150" name="BjuO010366" length="282" weight="1.000000" />
<sequence id="sequence_151" name="BjuO010482" length="360" weight="1.000000" />
<sequence id="sequence_152" name="BjuO011409" length="160" weight="1.000000" />
<letter_frequencies>
<alphabet_array>
<value letter_id="A">0.0591</value>
<value letter_id="C">0.00747</value>
<value letter_id="D">0.0501</value>
<value letter_id="E">0.074</value>
<value letter_id="F">0.0261</value>
<value letter_id="G">0.0684</value>
<value letter_id="H">0.022</value>
<value letter_id="I">0.033</value>
<value letter_id="K">0.0543</value>
<value letter_id="L">0.0798</value>
<value letter_id="M">0.0353</value>
<value letter_id="N">0.0665</value>
<value letter_id="P">0.0566</value>
<value letter_id="Q">0.0598</value>
<value letter_id="R">0.0661</value>
<value letter_id="S">0.112</value>
<value letter_id="T">0.0513</value>
<value letter_id="V">0.0521</value>
<value letter_id="W">0.00663</value>
<value letter_id="Y">0.0195</value>
</alphabet_array>
</letter_frequencies>
</training_set>
<model>
<command_line>meme bZIP_pep.fa -protein -oc . -nostatus -time 18000 -mod anr -nmotifs 10 -minw 6 -maxw 50 -objfun classic -markov_order 0 </command_line>
<host>ip-172-31-1-53</host>
<type>anr</type>
<nmotifs>10</nmotifs>
<evalue_threshold>inf</evalue_threshold>
<object_function>E-value of product of p-values</object_function>
<spfun>E-value of product of p-values</spfun>
<min_width>6</min_width>
<max_width>50</max_width>
<wg>11</wg>
<ws>1</ws>
<endgaps>yes</endgaps>
<substring>yes</substring>
<minsites>2</minsites>
<maxsites>765</maxsites>
<wnsites>0.8</wnsites>
<spmap>pam</spmap>
<spfuzz>120</spfuzz>
<prior>megap</prior>
<beta>214135</beta>
<maxiter>50</maxiter>
<distance>1e-05</distance>
<num_positions>42827</num_positions>
<seed>0</seed>
<hsfrac>0</hsfrac>
<searchsize>42827</searchsize>
<maxsize>0</maxsize>
<norand>no</norand>
<csites>1000</csites>
<strands>none</strands>
<brief>1000</brief>
<psp_file></psp_file>
<priors_file>prior30.plib</priors_file>
<reason_for_stopping>Stopped because requested number of motifs (10) found.</reason_for_stopping>
<background_frequencies source="--sequences--" order="0">
<alphabet_array>
<value letter_id="A">0.0591</value>
<value letter_id="C">0.00747</value>
<value letter_id="D">0.0501</value>
<value letter_id="E">0.074</value>
<value letter_id="F">0.0261</value>
<value letter_id="G">0.0684</value>
<value letter_id="H">0.022</value>
<value letter_id="I">0.033</value>
<value letter_id="K">0.0543</value>
<value letter_id="L">0.0798</value>
<value letter_id="M">0.0353</value>
<value letter_id="N">0.0665</value>
<value letter_id="P">0.0566</value>
<value letter_id="Q">0.0597</value>
<value letter_id="R">0.0661</value>
<value letter_id="S">0.112</value>
<value letter_id="T">0.0513</value>
<value letter_id="V">0.0521</value>
<value letter_id="W">0.00663</value>
<value letter_id="Y">0.0195</value>
</alphabet_array>
</background_frequencies>
</model>
<motifs>
<motif id="motif_1" name="VDERRQKRMJSNRESARRSRMRKQ" alt="MEME-1" width="24" sites="151" ic="74.2" re="65.8" llr="6886" p_value="2.0e-2624" e_value="5.3e-2196" bayes_threshold="9.45829" elapsed_time="1479.460000">
<scores>
<alphabet_matrix>
<alphabet_array>
<value letter_id="A">-72</value>
<value letter_id="C">-420</value>
<value letter_id="D">39</value>
<value letter_id="E">-130</value>
<value letter_id="F">-481</value>
<value letter_id="G">-308</value>
<value letter_id="H">-385</value>
<value letter_id="I">232</value>
<value letter_id="K">57</value>
<value letter_id="L">-15</value>
<value letter_id="M">14</value>
<value letter_id="N">-452</value>
<value letter_id="P">-110</value>
<value letter_id="Q">-259</value>
<value letter_id="R">47</value>
<value letter_id="S">-165</value>
<value letter_id="T">133</value>
<value letter_id="V">197</value>
<value letter_id="W">-464</value>
<value letter_id="Y">-425</value>
</alphabet_array>
<alphabet_array>
<value letter_id="A">-104</value>
<value letter_id="C">-483</value>
<value letter_id="D">301</value>
<value letter_id="E">159</value>
<value letter_id="F">-543</value>
<value letter_id="G">-227</value>
<value letter_id="H">-420</value>
<value letter_id="I">65</value>
<value letter_id="K">-235</value>
<value letter_id="L">-330</value>
<value letter_id="M">-139</value>
<value letter_id="N">64</value>
<value letter_id="P">-577</value>
<value letter_id="Q">-264</value>
<value letter_id="R">-469</value>
<value letter_id="S">-233</value>
<value letter_id="T">-434</value>
<value letter_id="V">98</value>
<value letter_id="W">-518</value>
<value letter_id="Y">-473</value>
</alphabet_array>
<alphabet_array>
<value letter_id="A">-100</value>
<value letter_id="C">-445</value>
<value letter_id="D">-119</value>
<value letter_id="E">293</value>
<value letter_id="F">-506</value>
<value letter_id="G">-518</value>
<value letter_id="H">-377</value>
<value letter_id="I">-126</value>
<value letter_id="K">-115</value>
<value letter_id="L">-16</value>
<value letter_id="M">-513</value>
<value letter_id="N">-160</value>
<value letter_id="P">44</value>
<value letter_id="Q">-76</value>
<value letter_id="R">-424</value>
<value letter_id="S">-339</value>
<value letter_id="T">-85</value>
<value letter_id="V">31</value>
<value letter_id="W">-476</value>
<value letter_id="Y">42</value>
</alphabet_array>
<alphabet_array>
<value letter_id="A">-634</value>
<value letter_id="C">-623</value>
<value letter_id="D">-752</value>
<value letter_id="E">-332</value>
<value letter_id="F">-786</value>
<value letter_id="G">-734</value>
<value letter_id="H">-517</value>
<value letter_id="I">-664</value>
<value letter_id="K">274</value>
<value letter_id="L">-687</value>
<value letter_id="M">-697</value>
<value letter_id="N">-651</value>
<value letter_id="P">-778</value>
<value letter_id="Q">-111</value>
<value letter_id="R">317</value>
<value letter_id="S">-723</value>
<value letter_id="T">-616</value>
<value letter_id="V">-682</value>
<value letter_id="W">-624</value>
<value letter_id="Y">-629</value>
</alphabet_array>
<alphabet_array>
<value letter_id="A">-634</value>
<value letter_id="C">-623</value>
<value letter_id="D">-751</value>
<value letter_id="E">-631</value>
<value letter_id="F">-786</value>
<value letter_id="G">-734</value>
<value letter_id="H">-163</value>
<value letter_id="I">-664</value>
<value letter_id="K">300</value>
<value letter_id="L">-687</value>
<value letter_id="M">-238</value>
<value letter_id="N">-320</value>
<value letter_id="P">-778</value>
<value letter_id="Q">-286</value>
<value letter_id="R">288</value>
<value letter_id="S">-175</value>
<value letter_id="T">-190</value>
<value letter_id="V">-682</value>
<value letter_id="W">-624</value>
<value letter_id="Y">-628</value>
</alphabet_array>
<alphabet_array>
<value letter_id="A">114</value>
<value letter_id="C">-448</value>
<value letter_id="D">-244</value>
<value letter_id="E">-161</value>
<value letter_id="F">-511</value>
<value letter_id="G">-519</value>
<value letter_id="H">-10</value>
<value letter_id="I">-483</value>
<value letter_id="K">47</value>
<value letter_id="L">-44</value>
<value letter_id="M">-517</value>
<value letter_id="N">-282</value>
<value letter_id="P">-545</value>
<value letter_id="Q">272</value>
<value letter_id="R">176</value>
<value letter_id="S">-272</value>
<value letter_id="T">-396</value>
<value letter_id="V">-133</value>
<value letter_id="W">-478</value>
<value letter_id="Y">-143</value>
</alphabet_array>
<alphabet_array>
<value letter_id="A">-57</value>
<value letter_id="C">-619</value>
<value letter_id="D">-753</value>
<value letter_id="E">-633</value>
<value letter_id="F">-786</value>
<value letter_id="G">-732</value>
<value letter_id="H">-519</value>
<value letter_id="I">-665</value>
<value letter_id="K">334</value>
<value letter_id="L">-688</value>
<value letter_id="M">-698</value>
<value letter_id="N">-653</value>
<value letter_id="P">-778</value>
<value letter_id="Q">-510</value>
<value letter_id="R">253</value>
<value letter_id="S">-721</value>
<value letter_id="T">-616</value>
<value letter_id="V">-139</value>
<value letter_id="W">-625</value>
<value letter_id="Y">-630</value>
</alphabet_array>
<alphabet_array>
<value letter_id="A">-873</value>
<value letter_id="C">-697</value>
<value letter_id="D">-924</value>
<value letter_id="E">-988</value>
<value letter_id="F">-902</value>
<value letter_id="G">-882</value>
<value letter_id="H">-749</value>
<value letter_id="I">-892</value>
<value letter_id="K">-296</value>
<value letter_id="L">-924</value>
<value letter_id="M">-986</value>
<value letter_id="N">-925</value>
<value letter_id="P">-898</value>
<value letter_id="Q">-847</value>
<value letter_id="R">391</value>
<value letter_id="S">-978</value>
<value letter_id="T">-894</value>
<value letter_id="V">-970</value>
<value letter_id="W">-735</value>
<value letter_id="Y">-847</value>
</alphabet_array>
<alphabet_array>
<value letter_id="A">-638</value>
<value letter_id="C">-514</value>
<value letter_id="D">-912</value>
<value letter_id="E">-865</value>
<value letter_id="F">-454</value>
<value letter_id="G">-846</value>
<value letter_id="H">-727</value>
<value letter_id="I">140</value>
<value letter_id="K">194</value>
<value letter_id="L">70</value>
<value letter_id="M">391</value>
<value letter_id="N">-862</value>
<value letter_id="P">-852</value>
<value letter_id="Q">-314</value>
<value letter_id="R">-758</value>
<value letter_id="S">-834</value>
<value letter_id="T">-95</value>
<value letter_id="V">-259</value>
<value letter_id="W">-562</value>
<value letter_id="Y">-590</value>
</alphabet_array>
<alphabet_array>
<value letter_id="A">-430</value>
<value letter_id="C">-326</value>
<value letter_id="D">-700</value>
<value letter_id="E">-19</value>
<value letter_id="F">-387</value>
<value letter_id="G">-626</value>
<value letter_id="H">-532</value>
<value letter_id="I">332</value>
<value letter_id="K">-289</value>
<value letter_id="L">184</value>
<value letter_id="M">19</value>
<value letter_id="N">-649</value>
<value letter_id="P">-659</value>
<value letter_id="Q">87</value>
<value letter_id="R">-318</value>
<value letter_id="S">-600</value>
<value letter_id="T">-437</value>
<value letter_id="V">113</value>
<value letter_id="W">197</value>
<value letter_id="Y">-416</value>
</alphabet_array>
<alphabet_array>
<value letter_id="A">43</value>
<value letter_id="C">-532</value>
<value letter_id="D">-770</value>
<value letter_id="E">-677</value>
<value letter_id="F">-787</value>
<value letter_id="G">-676</value>
<value letter_id="H">-565</value>
<value letter_id="I">-692</value>
<value letter_id="K">197</value>
<value letter_id="L">-722</value>
<value letter_id="M">-728</value>
<value letter_id="N">-682</value>
<value letter_id="P">-771</value>
<value letter_id="Q">-558</value>
<value letter_id="R">86</value>
<value letter_id="S">236</value>
<value letter_id="T">-281</value>
<value letter_id="V">-675</value>
<value letter_id="W">-656</value>
<value letter_id="Y">-666</value>
</alphabet_array>
<alphabet_array>
<value letter_id="A">-1021</value>
<value letter_id="C">-835</value>
<value letter_id="D">-932</value>
<value letter_id="E">-1086</value>
<value letter_id="F">-985</value>
<value letter_id="G">-928</value>
<value letter_id="H">-926</value>
<value letter_id="I">-1096</value>
<value letter_id="K">-303</value>
<value letter_id="L">-1077</value>
<value letter_id="M">-1198</value>
<value letter_id="N">390</value>
<value letter_id="P">-994</value>
<value letter_id="Q">-1076</value>
<value letter_id="R">-1049</value>
<value letter_id="S">-1075</value>
<value letter_id="T">-1014</value>
<value letter_id="V">-1112</value>
<value letter_id="W">-871</value>
<value letter_id="Y">-946</value>
</alphabet_array>
<alphabet_array>
<value letter_id="A">-1064</value>
<value letter_id="C">-845</value>
<value letter_id="D">-1013</value>
<value letter_id="E">-1153</value>
<value letter_id="F">-997</value>
<value letter_id="G">-953</value>
<value letter_id="H">-962</value>
<value letter_id="I">-1113</value>
<value letter_id="K">-1083</value>
<value letter_id="L">-1085</value>
<value letter_id="M">-1216</value>
<value letter_id="N">-1116</value>
<value letter_id="P">-1004</value>
<value letter_id="Q">-1117</value>
<value letter_id="R">392</value>
<value letter_id="S">-1150</value>
<value letter_id="T">-1058</value>
<value letter_id="V">-1130</value>
<value letter_id="W">-875</value>
<value letter_id="Y">-967</value>
</alphabet_array>
<alphabet_array>
<value letter_id="A">-543</value>
<value letter_id="C">-860</value>
<value letter_id="D">-232</value>
<value letter_id="E">351</value>
<value letter_id="F">-871</value>
<value letter_id="G">-715</value>
<value letter_id="H">-637</value>
<value letter_id="I">-714</value>
<value letter_id="K">-527</value>
<value letter_id="L">-761</value>
<value letter_id="M">-762</value>
<value letter_id="N">-675</value>
<value letter_id="P">-700</value>
<value letter_id="Q">41</value>
<value letter_id="R">-705</value>
<value letter_id="S">-711</value>
<value letter_id="T">-631</value>
<value letter_id="V">17</value>
<value letter_id="W">-825</value>
<value letter_id="Y">-750</value>
</alphabet_array>
<alphabet_array>
<value letter_id="A">-199</value>
<value letter_id="C">-514</value>
<value letter_id="D">-924</value>
<value letter_id="E">-982</value>
<value letter_id="F">-853</value>
<value letter_id="G">-681</value>
<value letter_id="H">-871</value>
<value letter_id="I">-855</value>
<value letter_id="K">-956</value>
<value letter_id="L">-914</value>
<value letter_id="M">-910</value>
<value letter_id="N">-895</value>
<value letter_id="P">-826</value>
<value letter_id="Q">-923</value>
<value letter_id="R">-936</value>
<value letter_id="S">313</value>
<value letter_id="T">-664</value>
<value letter_id="V">-746</value>
<value letter_id="W">-802</value>
<value letter_id="Y">-862</value>
</alphabet_array>
<alphabet_array>
<value letter_id="A">408</value>
<value letter_id="C">-769</value>
<value letter_id="D">-1004</value>
<value letter_id="E">-1130</value>
<value letter_id="F">-980</value>
<value letter_id="G">-901</value>
<value letter_id="H">-954</value>
<value letter_id="I">-1065</value>
<value letter_id="K">-1074</value>
<value letter_id="L">-1062</value>
<value letter_id="M">-1151</value>
<value letter_id="N">-1081</value>
<value letter_id="P">-979</value>
<value letter_id="Q">-1090</value>
<value letter_id="R">-1055</value>
<value letter_id="S">-995</value>
<value letter_id="T">-950</value>
<value letter_id="V">-1027</value>
<value letter_id="W">-868</value>
<value letter_id="Y">-956</value>
</alphabet_array>
<alphabet_array>
<value letter_id="A">221</value>
<value letter_id="C">-622</value>
<value letter_id="D">-752</value>
<value letter_id="E">-631</value>
<value letter_id="F">-786</value>
<value letter_id="G">-733</value>
<value letter_id="H">-518</value>
<value letter_id="I">-664</value>
<value letter_id="K">39</value>
<value letter_id="L">-255</value>
<value letter_id="M">-697</value>
<value letter_id="N">-652</value>
<value letter_id="P">-778</value>
<value letter_id="Q">99</value>
<value letter_id="R">293</value>
<value letter_id="S">-303</value>
<value letter_id="T">-616</value>
<value letter_id="V">-681</value>
<value letter_id="W">-624</value>
<value letter_id="Y">-629</value>
</alphabet_array>
<alphabet_array>
<value letter_id="A">-540</value>
<value letter_id="C">-408</value>
<value letter_id="D">-654</value>
<value letter_id="E">-345</value>
<value letter_id="F">-635</value>
<value letter_id="G">-634</value>
<value letter_id="H">-412</value>
<value letter_id="I">-551</value>
<value letter_id="K">-287</value>
<value letter_id="L">-75</value>
<value letter_id="M">-626</value>
<value letter_id="N">-582</value>
<value letter_id="P">-627</value>
<value letter_id="Q">-31</value>
<value letter_id="R">372</value>
<value letter_id="S">-645</value>
<value letter_id="T">-556</value>
<value letter_id="V">-302</value>
<value letter_id="W">-445</value>
<value letter_id="Y">-545</value>
</alphabet_array>
<alphabet_array>
<value letter_id="A">5</value>
<value letter_id="C">-478</value>
<value letter_id="D">-905</value>
<value letter_id="E">-953</value>
<value letter_id="F">-827</value>
<value letter_id="G">-647</value>
<value letter_id="H">-852</value>
<value letter_id="I">-821</value>
<value letter_id="K">-931</value>
<value letter_id="L">-886</value>
<value letter_id="M">-874</value>
<value letter_id="N">-864</value>
<value letter_id="P">-797</value>
<value letter_id="Q">-893</value>
<value letter_id="R">-911</value>
<value letter_id="S">306</value>
<value letter_id="T">-626</value>
<value letter_id="V">-709</value>
<value letter_id="W">-785</value>
<value letter_id="Y">-841</value>
</alphabet_array>
<alphabet_array>
<value letter_id="A">-466</value>
<value letter_id="C">-302</value>
<value letter_id="D">-316</value>
<value letter_id="E">-599</value>
<value letter_id="F">-548</value>
<value letter_id="G">-557</value>
<value letter_id="H">-332</value>
<value letter_id="I">-474</value>
<value letter_id="K">28</value>
<value letter_id="L">-528</value>
<value letter_id="M">-568</value>
<value letter_id="N">-518</value>
<value letter_id="P">-532</value>
<value letter_id="Q">-425</value>
<value letter_id="R">377</value>
<value letter_id="S">-405</value>
<value letter_id="T">-499</value>
<value letter_id="V">-578</value>
<value letter_id="W">-345</value>
<value letter_id="Y">-477</value>
</alphabet_array>
<alphabet_array>
<value letter_id="A">162</value>
<value letter_id="C">-384</value>
<value letter_id="D">-622</value>
<value letter_id="E">113</value>
<value letter_id="F">-449</value>
<value letter_id="G">-640</value>
<value letter_id="H">-513</value>
<value letter_id="I">-181</value>
<value letter_id="K">-180</value>
<value letter_id="L">98</value>
<value letter_id="M">330</value>
<value letter_id="N">-623</value>
<value letter_id="P">-673</value>
<value letter_id="Q">-84</value>
<value letter_id="R">-31</value>
<value letter_id="S">-613</value>
<value letter_id="T">-472</value>
<value letter_id="V">-83</value>
<value letter_id="W">-468</value>
<value letter_id="Y">-461</value>
</alphabet_array>
<alphabet_array>
<value letter_id="A">-569</value>
<value letter_id="C">-443</value>
<value letter_id="D">-683</value>
<value letter_id="E">-641</value>
<value letter_id="F">-672</value>
<value letter_id="G">-662</value>
<value letter_id="H">-443</value>
<value letter_id="I">-586</value>
<value letter_id="K">72</value>
<value letter_id="L">-629</value>
<value letter_id="M">-658</value>
<value letter_id="N">-610</value>
<value letter_id="P">-659</value>
<value letter_id="Q">-495</value>
<value letter_id="R">375</value>
<value letter_id="S">-400</value>
<value letter_id="T">-583</value>
<value letter_id="V">-656</value>
<value letter_id="W">-479</value>
<value letter_id="Y">-575</value>
</alphabet_array>
<alphabet_array>
<value letter_id="A">-420</value>
<value letter_id="C">-325</value>
<value letter_id="D">-559</value>
<value letter_id="E">-549</value>
<value letter_id="F">-560</value>
<value letter_id="G">-559</value>
<value letter_id="H">-446</value>
<value letter_id="I">-415</value>
<value letter_id="K">411</value>
<value letter_id="L">-549</value>
<value letter_id="M">-534</value>
<value letter_id="N">-498</value>
<value letter_id="P">-561</value>
<value letter_id="Q">-522</value>
<value letter_id="R">-97</value>
<value letter_id="S">-592</value>
<value letter_id="T">-316</value>
<value letter_id="V">-523</value>
<value letter_id="W">-400</value>
<value letter_id="Y">-485</value>
</alphabet_array>
<alphabet_array>
<value letter_id="A">-57</value>
<value letter_id="C">-609</value>
<value letter_id="D">-287</value>
<value letter_id="E">-327</value>
<value letter_id="F">-758</value>
<value letter_id="G">-717</value>
<value letter_id="H">-503</value>
<value letter_id="I">-227</value>
<value letter_id="K">174</value>
<value letter_id="L">-674</value>
<value letter_id="M">-84</value>
<value letter_id="N">-635</value>
<value letter_id="P">-756</value>
<value letter_id="Q">351</value>
<value letter_id="R">-84</value>
<value letter_id="S">-700</value>
<value letter_id="T">-190</value>
<value letter_id="V">-667</value>
<value letter_id="W">-613</value>
<value letter_id="Y">-615</value>
</alphabet_array>
</alphabet_matrix>
</scores>
<probabilities>
<alphabet_matrix>
<alphabet_array>
<value letter_id="A">0.033113</value>
<value letter_id="C">0.000000</value>
<value letter_id="D">0.066225</value>
<value letter_id="E">0.026490</value>
<value letter_id="F">0.000000</value>
<value letter_id="G">0.006623</value>
<value letter_id="H">0.000000</value>
<value letter_id="I">0.172185</value>
<value letter_id="K">0.079470</value>
<value letter_id="L">0.072848</value>
<value letter_id="M">0.039735</value>
<value letter_id="N">0.000000</value>
<value letter_id="P">0.026490</value>
<value letter_id="Q">0.006623</value>
<value letter_id="R">0.092715</value>
<value letter_id="S">0.033113</value>
<value letter_id="T">0.132450</value>
<value letter_id="V">0.211921</value>
<value letter_id="W">0.000000</value>
<value letter_id="Y">0.000000</value>
</alphabet_array>
<alphabet_array>
<value letter_id="A">0.026490</value>
<value letter_id="C">0.000000</value>
<value letter_id="D">0.417219</value>
<value letter_id="E">0.225166</value>
<value letter_id="F">0.000000</value>
<value letter_id="G">0.013245</value>
<value letter_id="H">0.000000</value>
<value letter_id="I">0.052980</value>
<value letter_id="K">0.006623</value>
<value letter_id="L">0.006623</value>
<value letter_id="M">0.013245</value>
<value letter_id="N">0.105960</value>
<value letter_id="P">0.000000</value>
<value letter_id="Q">0.006623</value>
<value letter_id="R">0.000000</value>
<value letter_id="S">0.019868</value>
<value letter_id="T">0.000000</value>
<value letter_id="V">0.105960</value>
<value letter_id="W">0.000000</value>
<value letter_id="Y">0.000000</value>
</alphabet_array>
<alphabet_array>
<value letter_id="A">0.026490</value>
<value letter_id="C">0.000000</value>
<value letter_id="D">0.019868</value>
<value letter_id="E">0.589404</value>
<value letter_id="F">0.000000</value>
<value letter_id="G">0.000000</value>
<value letter_id="H">0.000000</value>
<value letter_id="I">0.013245</value>
<value letter_id="K">0.019868</value>
<value letter_id="L">0.072848</value>
<value letter_id="M">0.000000</value>
<value letter_id="N">0.019868</value>
<value letter_id="P">0.079470</value>
<value letter_id="Q">0.033113</value>
<value letter_id="R">0.000000</value>
<value letter_id="S">0.006623</value>
<value letter_id="T">0.026490</value>
<value letter_id="V">0.066225</value>
<value letter_id="W">0.000000</value>
<value letter_id="Y">0.026490</value>
</alphabet_array>
<alphabet_array>
<value letter_id="A">0.000000</value>
<value letter_id="C">0.000000</value>
<value letter_id="D">0.000000</value>
<value letter_id="E">0.006623</value>
<value letter_id="F">0.000000</value>
<value letter_id="G">0.000000</value>
<value letter_id="H">0.000000</value>
<value letter_id="I">0.000000</value>
<value letter_id="K">0.364238</value>
<value letter_id="L">0.000000</value>
<value letter_id="M">0.000000</value>
<value letter_id="N">0.000000</value>
<value letter_id="P">0.000000</value>
<value letter_id="Q">0.026490</value>
<value letter_id="R">0.602649</value>
<value letter_id="S">0.000000</value>
<value letter_id="T">0.000000</value>
<value letter_id="V">0.000000</value>
<value letter_id="W">0.000000</value>
<value letter_id="Y">0.000000</value>
</alphabet_array>
<alphabet_array>
<value letter_id="A">0.000000</value>
<value letter_id="C">0.000000</value>
<value letter_id="D">0.000000</value>
<value letter_id="E">0.000000</value>
<value letter_id="F">0.000000</value>
<value letter_id="G">0.000000</value>
<value letter_id="H">0.006623</value>
<value letter_id="I">0.000000</value>
<value letter_id="K">0.437086</value>
<value letter_id="L">0.000000</value>
<value letter_id="M">0.006623</value>
<value letter_id="N">0.006623</value>
<value letter_id="P">0.000000</value>
<value letter_id="Q">0.006623</value>
<value letter_id="R">0.490066</value>
<value letter_id="S">0.033113</value>
<value letter_id="T">0.013245</value>
<value letter_id="V">0.000000</value>
<value letter_id="W">0.000000</value>
<value letter_id="Y">0.000000</value>
</alphabet_array>
<alphabet_array>
<value letter_id="A">0.132450</value>
<value letter_id="C">0.000000</value>
<value letter_id="D">0.006623</value>
<value letter_id="E">0.019868</value>
<value letter_id="F">0.000000</value>
<value letter_id="G">0.000000</value>
<value letter_id="H">0.019868</value>
<value letter_id="I">0.000000</value>
<value letter_id="K">0.072848</value>
<value letter_id="L">0.059603</value>
<value letter_id="M">0.000000</value>
<value letter_id="N">0.006623</value>
<value letter_id="P">0.000000</value>
<value letter_id="Q">0.410596</value>
<value letter_id="R">0.231788</value>
<value letter_id="S">0.013245</value>
<value letter_id="T">0.000000</value>
<value letter_id="V">0.019868</value>
<value letter_id="W">0.000000</value>
<value letter_id="Y">0.006623</value>
</alphabet_array>
<alphabet_array>
<value letter_id="A">0.039735</value>
<value letter_id="C">0.000000</value>
<value letter_id="D">0.000000</value>
<value letter_id="E">0.000000</value>
<value letter_id="F">0.000000</value>
<value letter_id="G">0.000000</value>
<value letter_id="H">0.000000</value>
<value letter_id="I">0.000000</value>
<value letter_id="K">0.556291</value>
<value letter_id="L">0.000000</value>
<value letter_id="M">0.000000</value>
<value letter_id="N">0.000000</value>
<value letter_id="P">0.000000</value>
<value letter_id="Q">0.000000</value>
<value letter_id="R">0.384106</value>
<value letter_id="S">0.000000</value>
<value letter_id="T">0.000000</value>
<value letter_id="V">0.019868</value>
<value letter_id="W">0.000000</value>
<value letter_id="Y">0.000000</value>
</alphabet_array>
<alphabet_array>
<value letter_id="A">0.000000</value>
<value letter_id="C">0.000000</value>
<value letter_id="D">0.000000</value>
<value letter_id="E">0.000000</value>
<value letter_id="F">0.000000</value>
<value letter_id="G">0.000000</value>
<value letter_id="H">0.000000</value>
<value letter_id="I">0.000000</value>
<value letter_id="K">0.006623</value>
<value letter_id="L">0.000000</value>
<value letter_id="M">0.000000</value>
<value letter_id="N">0.000000</value>
<value letter_id="P">0.000000</value>
<value letter_id="Q">0.000000</value>
<value letter_id="R">0.993377</value>
<value letter_id="S">0.000000</value>
<value letter_id="T">0.000000</value>
<value letter_id="V">0.000000</value>
<value letter_id="W">0.000000</value>
<value letter_id="Y">0.000000</value>
</alphabet_array>
<alphabet_array>
<value letter_id="A">0.000000</value>
<value letter_id="C">0.000000</value>
<value letter_id="D">0.000000</value>
<value letter_id="E">0.000000</value>
<value letter_id="F">0.000000</value>
<value letter_id="G">0.000000</value>
<value letter_id="H">0.000000</value>
<value letter_id="I">0.086093</value>
<value letter_id="K">0.211921</value>
<value letter_id="L">0.125828</value>
<value letter_id="M">0.536424</value>
<value letter_id="N">0.000000</value>
<value letter_id="P">0.000000</value>
<value letter_id="Q">0.006623</value>
<value letter_id="R">0.000000</value>
<value letter_id="S">0.000000</value>
<value letter_id="T">0.026490</value>
<value letter_id="V">0.006623</value>
<value letter_id="W">0.000000</value>
<value letter_id="Y">0.000000</value>
</alphabet_array>
<alphabet_array>
<value letter_id="A">0.000000</value>
<value letter_id="C">0.000000</value>
<value letter_id="D">0.000000</value>
<value letter_id="E">0.066225</value>
<value letter_id="F">0.000000</value>
<value letter_id="G">0.000000</value>
<value letter_id="H">0.000000</value>
<value letter_id="I">0.337748</value>
<value letter_id="K">0.006623</value>
<value letter_id="L">0.291391</value>
<value letter_id="M">0.039735</value>
<value letter_id="N">0.000000</value>
<value letter_id="P">0.000000</value>
<value letter_id="Q">0.112583</value>
<value letter_id="R">0.006623</value>
<value letter_id="S">0.000000</value>
<value letter_id="T">0.000000</value>
<value letter_id="V">0.112583</value>
<value letter_id="W">0.026490</value>
<value letter_id="Y">0.000000</value>
</alphabet_array>
<alphabet_array>
<value letter_id="A">0.079470</value>
<value letter_id="C">0.000000</value>
<value letter_id="D">0.000000</value>
<value letter_id="E">0.000000</value>
<value letter_id="F">0.000000</value>
<value letter_id="G">0.000000</value>
<value letter_id="H">0.000000</value>
<value letter_id="I">0.000000</value>
<value letter_id="K">0.211921</value>
<value letter_id="L">0.000000</value>
<value letter_id="M">0.000000</value>
<value letter_id="N">0.000000</value>
<value letter_id="P">0.000000</value>
<value letter_id="Q">0.000000</value>
<value letter_id="R">0.119205</value>
<value letter_id="S">0.582781</value>
<value letter_id="T">0.006623</value>
<value letter_id="V">0.000000</value>
<value letter_id="W">0.000000</value>
<value letter_id="Y">0.000000</value>
</alphabet_array>
<alphabet_array>
<value letter_id="A">0.000000</value>
<value letter_id="C">0.000000</value>
<value letter_id="D">0.000000</value>
<value letter_id="E">0.000000</value>
<value letter_id="F">0.000000</value>
<value letter_id="G">0.000000</value>
<value letter_id="H">0.000000</value>
<value letter_id="I">0.000000</value>
<value letter_id="K">0.006623</value>
<value letter_id="L">0.000000</value>
<value letter_id="M">0.000000</value>
<value letter_id="N">0.993377</value>
<value letter_id="P">0.000000</value>
<value letter_id="Q">0.000000</value>
<value letter_id="R">0.000000</value>
<value letter_id="S">0.000000</value>
<value letter_id="T">0.000000</value>
<value letter_id="V">0.000000</value>
<value letter_id="W">0.000000</value>
<value letter_id="Y">0.000000</value>
</alphabet_array>
<alphabet_array>
<value letter_id="A">0.000000</value>
<value letter_id="C">0.000000</value>
<value letter_id="D">0.000000</value>
<value letter_id="E">0.000000</value>
<value letter_id="F">0.000000</value>
<value letter_id="G">0.000000</value>
<value letter_id="H">0.000000</value>
<value letter_id="I">0.000000</value>
<value letter_id="K">0.000000</value>
<value letter_id="L">0.000000</value>
<value letter_id="M">0.000000</value>
<value letter_id="N">0.000000</value>
<value letter_id="P">0.000000</value>
<value letter_id="Q">0.000000</value>
<value letter_id="R">1.000000</value>
<value letter_id="S">0.000000</value>
<value letter_id="T">0.000000</value>
<value letter_id="V">0.000000</value>
<value letter_id="W">0.000000</value>
<value letter_id="Y">0.000000</value>
</alphabet_array>
<alphabet_array>
<value letter_id="A">0.000000</value>
<value letter_id="C">0.000000</value>
<value letter_id="D">0.006623</value>
<value letter_id="E">0.854305</value>
<value letter_id="F">0.000000</value>
<value letter_id="G">0.000000</value>
<value letter_id="H">0.000000</value>
<value letter_id="I">0.000000</value>
<value letter_id="K">0.000000</value>
<value letter_id="L">0.000000</value>
<value letter_id="M">0.000000</value>
<value letter_id="N">0.000000</value>
<value letter_id="P">0.000000</value>
<value letter_id="Q">0.079470</value>
<value letter_id="R">0.000000</value>
<value letter_id="S">0.000000</value>
<value letter_id="T">0.000000</value>
<value letter_id="V">0.059603</value>
<value letter_id="W">0.000000</value>
<value letter_id="Y">0.000000</value>
</alphabet_array>
<alphabet_array>
<value letter_id="A">0.013245</value>
<value letter_id="C">0.000000</value>
<value letter_id="D">0.000000</value>
<value letter_id="E">0.000000</value>
<value letter_id="F">0.000000</value>
<value letter_id="G">0.000000</value>
<value letter_id="H">0.000000</value>
<value letter_id="I">0.000000</value>
<value letter_id="K">0.000000</value>
<value letter_id="L">0.000000</value>
<value letter_id="M">0.000000</value>
<value letter_id="N">0.000000</value>
<value letter_id="P">0.000000</value>
<value letter_id="Q">0.000000</value>
<value letter_id="R">0.000000</value>
<value letter_id="S">0.986755</value>
<value letter_id="T">0.000000</value>
<value letter_id="V">0.000000</value>
<value letter_id="W">0.000000</value>
<value letter_id="Y">0.000000</value>
</alphabet_array>
<alphabet_array>
<value letter_id="A">1.000000</value>
<value letter_id="C">0.000000</value>
<value letter_id="D">0.000000</value>
<value letter_id="E">0.000000</value>
<value letter_id="F">0.000000</value>
<value letter_id="G">0.000000</value>
<value letter_id="H">0.000000</value>
<value letter_id="I">0.000000</value>
<value letter_id="K">0.000000</value>
<value letter_id="L">0.000000</value>
<value letter_id="M">0.000000</value>
<value letter_id="N">0.000000</value>
<value letter_id="P">0.000000</value>
<value letter_id="Q">0.000000</value>
<value letter_id="R">0.000000</value>
<value letter_id="S">0.000000</value>
<value letter_id="T">0.000000</value>
<value letter_id="V">0.000000</value>
<value letter_id="W">0.000000</value>
<value letter_id="Y">0.000000</value>
</alphabet_array>
<alphabet_array>
<value letter_id="A">0.278146</value>
<value letter_id="C">0.000000</value>
<value letter_id="D">0.000000</value>
<value letter_id="E">0.000000</value>
<value letter_id="F">0.000000</value>
<value letter_id="G">0.000000</value>
<value letter_id="H">0.000000</value>
<value letter_id="I">0.000000</value>
<value letter_id="K">0.066225</value>
<value letter_id="L">0.013245</value>
<value letter_id="M">0.000000</value>
<value letter_id="N">0.000000</value>
<value letter_id="P">0.000000</value>
<value letter_id="Q">0.119205</value>
<value letter_id="R">0.509934</value>
<value letter_id="S">0.013245</value>
<value letter_id="T">0.000000</value>
<value letter_id="V">0.000000</value>
<value letter_id="W">0.000000</value>
<value letter_id="Y">0.000000</value>
</alphabet_array>
<alphabet_array>
<value letter_id="A">0.000000</value>
<value letter_id="C">0.000000</value>
<value letter_id="D">0.000000</value>
<value letter_id="E">0.006623</value>
<value letter_id="F">0.000000</value>
<value letter_id="G">0.000000</value>
<value letter_id="H">0.000000</value>
<value letter_id="I">0.000000</value>
<value letter_id="K">0.000000</value>
<value letter_id="L">0.052980</value>
<value letter_id="M">0.000000</value>
<value letter_id="N">0.000000</value>
<value letter_id="P">0.000000</value>
<value letter_id="Q">0.052980</value>
<value letter_id="R">0.880795</value>
<value letter_id="S">0.000000</value>
<value letter_id="T">0.000000</value>
<value letter_id="V">0.006623</value>
<value letter_id="W">0.000000</value>
<value letter_id="Y">0.000000</value>
</alphabet_array>
<alphabet_array>
<value letter_id="A">0.059603</value>
<value letter_id="C">0.000000</value>
<value letter_id="D">0.000000</value>
<value letter_id="E">0.000000</value>
<value letter_id="F">0.000000</value>
<value letter_id="G">0.000000</value>
<value letter_id="H">0.000000</value>
<value letter_id="I">0.000000</value>
<value letter_id="K">0.000000</value>
<value letter_id="L">0.000000</value>
<value letter_id="M">0.000000</value>
<value letter_id="N">0.000000</value>
<value letter_id="P">0.000000</value>
<value letter_id="Q">0.000000</value>
<value letter_id="R">0.000000</value>
<value letter_id="S">0.940397</value>
<value letter_id="T">0.000000</value>
<value letter_id="V">0.000000</value>
<value letter_id="W">0.000000</value>
<value letter_id="Y">0.000000</value>
</alphabet_array>
<alphabet_array>
<value letter_id="A">0.000000</value>
<value letter_id="C">0.000000</value>
<value letter_id="D">0.006623</value>
<value letter_id="E">0.000000</value>
<value letter_id="F">0.000000</value>
<value letter_id="G">0.000000</value>
<value letter_id="H">0.000000</value>
<value letter_id="I">0.000000</value>
<value letter_id="K">0.079470</value>
<value letter_id="L">0.000000</value>
<value letter_id="M">0.000000</value>
<value letter_id="N">0.000000</value>
<value letter_id="P">0.000000</value>
<value letter_id="Q">0.000000</value>
<value letter_id="R">0.907285</value>
<value letter_id="S">0.006623</value>
<value letter_id="T">0.000000</value>
<value letter_id="V">0.000000</value>
<value letter_id="W">0.000000</value>
<value letter_id="Y">0.000000</value>
</alphabet_array>
<alphabet_array>
<value letter_id="A">0.185430</value>
<value letter_id="C">0.000000</value>
<value letter_id="D">0.000000</value>
<value letter_id="E">0.165563</value>
<value letter_id="F">0.000000</value>
<value letter_id="G">0.000000</value>
<value letter_id="H">0.000000</value>
<value letter_id="I">0.006623</value>
<value letter_id="K">0.013245</value>
<value letter_id="L">0.158940</value>
<value letter_id="M">0.357616</value>
<value letter_id="N">0.000000</value>
<value letter_id="P">0.000000</value>
<value letter_id="Q">0.033113</value>
<value letter_id="R">0.052980</value>
<value letter_id="S">0.000000</value>
<value letter_id="T">0.000000</value>
<value letter_id="V">0.026490</value>
<value letter_id="W">0.000000</value>
<value letter_id="Y">0.000000</value>
</alphabet_array>
<alphabet_array>
<value letter_id="A">0.000000</value>
<value letter_id="C">0.000000</value>
<value letter_id="D">0.000000</value>
<value letter_id="E">0.000000</value>
<value letter_id="F">0.000000</value>
<value letter_id="G">0.000000</value>
<value letter_id="H">0.000000</value>
<value letter_id="I">0.000000</value>
<value letter_id="K">0.092715</value>
<value letter_id="L">0.000000</value>
<value letter_id="M">0.000000</value>
<value letter_id="N">0.000000</value>
<value letter_id="P">0.000000</value>
<value letter_id="Q">0.000000</value>
<value letter_id="R">0.900662</value>
<value letter_id="S">0.006623</value>
<value letter_id="T">0.000000</value>
<value letter_id="V">0.000000</value>
<value letter_id="W">0.000000</value>
<value letter_id="Y">0.000000</value>
</alphabet_array>
<alphabet_array>
<value letter_id="A">0.000000</value>
<value letter_id="C">0.000000</value>
<value letter_id="D">0.000000</value>
<value letter_id="E">0.000000</value>
<value letter_id="F">0.000000</value>
<value letter_id="G">0.000000</value>
<value letter_id="H">0.000000</value>
<value letter_id="I">0.000000</value>
<value letter_id="K">0.966887</value>
<value letter_id="L">0.000000</value>
<value letter_id="M">0.000000</value>
<value letter_id="N">0.000000</value>
<value letter_id="P">0.000000</value>
<value letter_id="Q">0.000000</value>
<value letter_id="R">0.026490</value>
<value letter_id="S">0.000000</value>
<value letter_id="T">0.006623</value>
<value letter_id="V">0.000000</value>
<value letter_id="W">0.000000</value>
<value letter_id="Y">0.000000</value>
</alphabet_array>
<alphabet_array>
<value letter_id="A">0.039735</value>
<value letter_id="C">0.000000</value>
<value letter_id="D">0.006623</value>
<value letter_id="E">0.006623</value>
<value letter_id="F">0.000000</value>
<value letter_id="G">0.000000</value>
<value letter_id="H">0.000000</value>
<value letter_id="I">0.006623</value>
<value letter_id="K">0.178808</value>
<value letter_id="L">0.000000</value>
<value letter_id="M">0.019868</value>
<value letter_id="N">0.000000</value>
<value letter_id="P">0.000000</value>
<value letter_id="Q">0.695364</value>
<value letter_id="R">0.033113</value>
<value letter_id="S">0.000000</value>
<value letter_id="T">0.013245</value>
<value letter_id="V">0.000000</value>
<value letter_id="W">0.000000</value>
<value letter_id="Y">0.000000</value>
</alphabet_array>
</alphabet_matrix>
</probabilities>
<regular_expression>
V[DE]E[RK][RK][QR][KR]R[MK][IL][SK]NRESA[RA]RSRMRKQ
</regular_expression>
<contributing_sites>
<contributing_site sequence_id="sequence_146" position="85" strand="none" pvalue="1.12e-28" >
<left_flank>SDDDHQQSMV</left_flank>
<site>
<letter_ref letter_id="I"/>
<letter_ref letter_id="D"/>
<letter_ref letter_id="E"/>
<letter_ref letter_id="R"/>
<letter_ref letter_id="K"/>
<letter_ref letter_id="Q"/>
<letter_ref letter_id="R"/>
<letter_ref letter_id="R"/>
<letter_ref letter_id="M"/>
<letter_ref letter_id="I"/>
<letter_ref letter_id="S"/>
<letter_ref letter_id="N"/>
<letter_ref letter_id="R"/>
<letter_ref letter_id="E"/>
<letter_ref letter_id="S"/>
<letter_ref letter_id="A"/>
<letter_ref letter_id="R"/>
<letter_ref letter_id="R"/>
<letter_ref letter_id="S"/>
<letter_ref letter_id="R"/>
<letter_ref letter_id="M"/>
<letter_ref letter_id="R"/>
<letter_ref letter_id="K"/>
<letter_ref letter_id="Q"/>
</site>
<right_flank>RHLDELWSQV</right_flank>
</contributing_site>
<contributing_site sequence_id="sequence_138" position="81" strand="none" pvalue="1.12e-28" >
<left_flank>SDEDHQQSMA</left_flank>
<site>
<letter_ref letter_id="I"/>
<letter_ref letter_id="D"/>
<letter_ref letter_id="E"/>
<letter_ref letter_id="R"/>
<letter_ref letter_id="K"/>
<letter_ref letter_id="Q"/>
<letter_ref letter_id="R"/>
<letter_ref letter_id="R"/>
<letter_ref letter_id="M"/>
<letter_ref letter_id="I"/>
<letter_ref letter_id="S"/>
<letter_ref letter_id="N"/>
<letter_ref letter_id="R"/>
<letter_ref letter_id="E"/>
<letter_ref letter_id="S"/>
<letter_ref letter_id="A"/>
<letter_ref letter_id="R"/>
<letter_ref letter_id="R"/>
<letter_ref letter_id="S"/>
<letter_ref letter_id="R"/>
<letter_ref letter_id="M"/>
<letter_ref letter_id="R"/>
<letter_ref letter_id="K"/>
<letter_ref letter_id="Q"/>
</site>
<right_flank>RHLDELWSQV</right_flank>
</contributing_site>
<contributing_site sequence_id="sequence_65" position="85" strand="none" pvalue="1.12e-28" >
<left_flank>SDDDHQQSMV</left_flank>
<site>
<letter_ref letter_id="I"/>
<letter_ref letter_id="D"/>
<letter_ref letter_id="E"/>
<letter_ref letter_id="R"/>
<letter_ref letter_id="K"/>
<letter_ref letter_id="Q"/>
<letter_ref letter_id="R"/>
<letter_ref letter_id="R"/>
<letter_ref letter_id="M"/>
<letter_ref letter_id="I"/>
<letter_ref letter_id="S"/>
<letter_ref letter_id="N"/>
<letter_ref letter_id="R"/>
<letter_ref letter_id="E"/>
<letter_ref letter_id="S"/>
<letter_ref letter_id="A"/>
<letter_ref letter_id="R"/>
<letter_ref letter_id="R"/>
<letter_ref letter_id="S"/>
<letter_ref letter_id="R"/>
<letter_ref letter_id="M"/>
<letter_ref letter_id="R"/>
<letter_ref letter_id="K"/>
<letter_ref letter_id="Q"/>
</site>
<right_flank>RHLDELWSQV</right_flank>
</contributing_site>
<contributing_site sequence_id="sequence_35" position="84" strand="none" pvalue="1.12e-28" >
<left_flank>SDDDHQQSMV</left_flank>
<site>
<letter_ref letter_id="I"/>
<letter_ref letter_id="D"/>
<letter_ref letter_id="E"/>
<letter_ref letter_id="R"/>
<letter_ref letter_id="K"/>
<letter_ref letter_id="Q"/>
<letter_ref letter_id="R"/>
<letter_ref letter_id="R"/>
<letter_ref letter_id="M"/>
<letter_ref letter_id="I"/>
<letter_ref letter_id="S"/>
<letter_ref letter_id="N"/>
<letter_ref letter_id="R"/>
<letter_ref letter_id="E"/>
<letter_ref letter_id="S"/>
<letter_ref letter_id="A"/>
<letter_ref letter_id="R"/>
<letter_ref letter_id="R"/>
<letter_ref letter_id="S"/>
<letter_ref letter_id="R"/>
<letter_ref letter_id="M"/>
<letter_ref letter_id="R"/>
<letter_ref letter_id="K"/>
<letter_ref letter_id="Q"/>
</site>
<right_flank>RHLDELWSQV</right_flank>
</contributing_site>
<contributing_site sequence_id="sequence_144" position="21" strand="none" pvalue="8.25e-28" >
<left_flank>SDNDPRYASV</left_flank>
<site>
<letter_ref letter_id="T"/>
<letter_ref letter_id="D"/>
<letter_ref letter_id="E"/>
<letter_ref letter_id="R"/>
<letter_ref letter_id="K"/>
<letter_ref letter_id="R"/>
<letter_ref letter_id="K"/>
<letter_ref letter_id="R"/>
<letter_ref letter_id="M"/>
<letter_ref letter_id="I"/>
<letter_ref letter_id="S"/>
<letter_ref letter_id="N"/>
<letter_ref letter_id="R"/>
<letter_ref letter_id="E"/>
<letter_ref letter_id="S"/>
<letter_ref letter_id="A"/>
<letter_ref letter_id="R"/>
<letter_ref letter_id="R"/>
<letter_ref letter_id="S"/>
<letter_ref letter_id="R"/>
<letter_ref letter_id="M"/>
<letter_ref letter_id="R"/>
<letter_ref letter_id="K"/>
<letter_ref letter_id="Q"/>
</site>
<right_flank>KQLGDLINEV</right_flank>
</contributing_site>
<contributing_site sequence_id="sequence_94" position="17" strand="none" pvalue="8.25e-28" >
<left_flank>SDNDPRYASV</left_flank>
<site>
<letter_ref letter_id="T"/>
<letter_ref letter_id="D"/>
<letter_ref letter_id="E"/>
<letter_ref letter_id="R"/>
<letter_ref letter_id="K"/>
<letter_ref letter_id="R"/>
<letter_ref letter_id="K"/>
<letter_ref letter_id="R"/>
<letter_ref letter_id="M"/>
<letter_ref letter_id="I"/>
<letter_ref letter_id="S"/>
<letter_ref letter_id="N"/>
<letter_ref letter_id="R"/>
<letter_ref letter_id="E"/>
<letter_ref letter_id="S"/>
<letter_ref letter_id="A"/>
<letter_ref letter_id="R"/>
<letter_ref letter_id="R"/>
<letter_ref letter_id="S"/>
<letter_ref letter_id="R"/>
<letter_ref letter_id="M"/>
<letter_ref letter_id="R"/>
<letter_ref letter_id="K"/>
<letter_ref letter_id="Q"/>
</site>
<right_flank>KQLGDLINEV</right_flank>
</contributing_site>
<contributing_site sequence_id="sequence_50" position="21" strand="none" pvalue="8.25e-28" >
<left_flank>SDNDPRYAAV</left_flank>
<site>
<letter_ref letter_id="T"/>
<letter_ref letter_id="D"/>
<letter_ref letter_id="E"/>
<letter_ref letter_id="R"/>
<letter_ref letter_id="K"/>
<letter_ref letter_id="R"/>
<letter_ref letter_id="K"/>
<letter_ref letter_id="R"/>
<letter_ref letter_id="M"/>
<letter_ref letter_id="I"/>
<letter_ref letter_id="S"/>
<letter_ref letter_id="N"/>
<letter_ref letter_id="R"/>
<letter_ref letter_id="E"/>
<letter_ref letter_id="S"/>
<letter_ref letter_id="A"/>
<letter_ref letter_id="R"/>
<letter_ref letter_id="R"/>
<letter_ref letter_id="S"/>
<letter_ref letter_id="R"/>
<letter_ref letter_id="M"/>
<letter_ref letter_id="R"/>
<letter_ref letter_id="K"/>
<letter_ref letter_id="Q"/>
</site>
<right_flank>KQLGDLINEV</right_flank>
</contributing_site>
<contributing_site sequence_id="sequence_36" position="17" strand="none" pvalue="8.25e-28" >
<left_flank>SDNDPRYASV</left_flank>
<site>
<letter_ref letter_id="T"/>
<letter_ref letter_id="D"/>
<letter_ref letter_id="E"/>
<letter_ref letter_id="R"/>
<letter_ref letter_id="K"/>
<letter_ref letter_id="R"/>
<letter_ref letter_id="K"/>
<letter_ref letter_id="R"/>
<letter_ref letter_id="M"/>
<letter_ref letter_id="I"/>
<letter_ref letter_id="S"/>
<letter_ref letter_id="N"/>
<letter_ref letter_id="R"/>
<letter_ref letter_id="E"/>
<letter_ref letter_id="S"/>
<letter_ref letter_id="A"/>
<letter_ref letter_id="R"/>
<letter_ref letter_id="R"/>
<letter_ref letter_id="S"/>
<letter_ref letter_id="R"/>
<letter_ref letter_id="M"/>
<letter_ref letter_id="R"/>
<letter_ref letter_id="K"/>
<letter_ref letter_id="Q"/>
</site>
<right_flank>KQLGDLINEV</right_flank>
</contributing_site>
<contributing_site sequence_id="sequence_143" position="23" strand="none" pvalue="3.86e-27" >
<left_flank>SDGVNPNAVA</left_flank>
<site>
<letter_ref letter_id="V"/>
<letter_ref letter_id="D"/>
<letter_ref letter_id="E"/>
<letter_ref letter_id="R"/>
<letter_ref letter_id="K"/>
<letter_ref letter_id="R"/>
<letter_ref letter_id="K"/>
<letter_ref letter_id="R"/>
<letter_ref letter_id="M"/>
<letter_ref letter_id="L"/>
<letter_ref letter_id="S"/>
<letter_ref letter_id="N"/>
<letter_ref letter_id="R"/>
<letter_ref letter_id="E"/>
<letter_ref letter_id="S"/>
<letter_ref letter_id="A"/>
<letter_ref letter_id="R"/>
<letter_ref letter_id="R"/>
<letter_ref letter_id="S"/>
<letter_ref letter_id="R"/>
<letter_ref letter_id="M"/>
<letter_ref letter_id="R"/>
<letter_ref letter_id="K"/>
<letter_ref letter_id="Q"/>
</site>
<right_flank>KHIDDLTAQI</right_flank>
</contributing_site>
<contributing_site sequence_id="sequence_73" position="25" strand="none" pvalue="3.86e-27" >
<left_flank>GGNPSDSAVT</left_flank>
<site>
<letter_ref letter_id="V"/>
<letter_ref letter_id="D"/>
<letter_ref letter_id="E"/>
<letter_ref letter_id="R"/>
<letter_ref letter_id="K"/>
<letter_ref letter_id="R"/>
<letter_ref letter_id="K"/>
<letter_ref letter_id="R"/>
<letter_ref letter_id="M"/>
<letter_ref letter_id="L"/>
<letter_ref letter_id="S"/>
<letter_ref letter_id="N"/>
<letter_ref letter_id="R"/>
<letter_ref letter_id="E"/>
<letter_ref letter_id="S"/>
<letter_ref letter_id="A"/>
<letter_ref letter_id="R"/>
<letter_ref letter_id="R"/>
<letter_ref letter_id="S"/>
<letter_ref letter_id="R"/>
<letter_ref letter_id="M"/>
<letter_ref letter_id="R"/>
<letter_ref letter_id="K"/>
<letter_ref letter_id="Q"/>
</site>
<right_flank>KHVDDLTAQI</right_flank>
</contributing_site>
<contributing_site sequence_id="sequence_43" position="82" strand="none" pvalue="3.86e-27" >
<left_flank>QHHHHQSIII</left_flank>
<site>
<letter_ref letter_id="V"/>
<letter_ref letter_id="D"/>
<letter_ref letter_id="E"/>
<letter_ref letter_id="R"/>
<letter_ref letter_id="K"/>
<letter_ref letter_id="Q"/>
<letter_ref letter_id="R"/>
<letter_ref letter_id="R"/>
<letter_ref letter_id="M"/>
<letter_ref letter_id="L"/>
<letter_ref letter_id="S"/>
<letter_ref letter_id="N"/>
<letter_ref letter_id="R"/>
<letter_ref letter_id="E"/>
<letter_ref letter_id="S"/>
<letter_ref letter_id="A"/>
<letter_ref letter_id="R"/>
<letter_ref letter_id="R"/>
<letter_ref letter_id="S"/>
<letter_ref letter_id="R"/>
<letter_ref letter_id="M"/>
<letter_ref letter_id="R"/>
<letter_ref letter_id="K"/>
<letter_ref letter_id="Q"/>
</site>
<right_flank>RHLDELWSQV</right_flank>
</contributing_site>
<contributing_site sequence_id="sequence_31" position="25" strand="none" pvalue="3.86e-27" >
<left_flank>GGNPSDSAVT</left_flank>
<site>
<letter_ref letter_id="V"/>
<letter_ref letter_id="D"/>
<letter_ref letter_id="E"/>
<letter_ref letter_id="R"/>
<letter_ref letter_id="K"/>
<letter_ref letter_id="R"/>
<letter_ref letter_id="K"/>
<letter_ref letter_id="R"/>
<letter_ref letter_id="M"/>
<letter_ref letter_id="L"/>
<letter_ref letter_id="S"/>
<letter_ref letter_id="N"/>
<letter_ref letter_id="R"/>
<letter_ref letter_id="E"/>
<letter_ref letter_id="S"/>
<letter_ref letter_id="A"/>
<letter_ref letter_id="R"/>
<letter_ref letter_id="R"/>
<letter_ref letter_id="S"/>
<letter_ref letter_id="R"/>
<letter_ref letter_id="M"/>
<letter_ref letter_id="R"/>
<letter_ref letter_id="K"/>
<letter_ref letter_id="Q"/>
</site>
<right_flank>KHVDDLTAQI</right_flank>
</contributing_site>
<contributing_site sequence_id="sequence_130" position="76" strand="none" pvalue="8.52e-27" >
<left_flank>AEEQQTDKNI</left_flank>
<site>
<letter_ref letter_id="I"/>
<letter_ref letter_id="N"/>
<letter_ref letter_id="E"/>
<letter_ref letter_id="R"/>
<letter_ref letter_id="K"/>
<letter_ref letter_id="Q"/>
<letter_ref letter_id="R"/>
<letter_ref letter_id="R"/>
<letter_ref letter_id="M"/>
<letter_ref letter_id="I"/>
<letter_ref letter_id="S"/>
<letter_ref letter_id="N"/>
<letter_ref letter_id="R"/>
<letter_ref letter_id="E"/>
<letter_ref letter_id="S"/>
<letter_ref letter_id="A"/>
<letter_ref letter_id="R"/>
<letter_ref letter_id="R"/>
<letter_ref letter_id="S"/>
<letter_ref letter_id="R"/>
<letter_ref letter_id="M"/>
<letter_ref letter_id="R"/>
<letter_ref letter_id="K"/>
<letter_ref letter_id="Q"/>
</site>
<right_flank>RHLDELWSQV</right_flank>
</contributing_site>
<contributing_site sequence_id="sequence_127" position="75" strand="none" pvalue="8.52e-27" >
<left_flank>AEEQHTDKNI</left_flank>
<site>
<letter_ref letter_id="I"/>
<letter_ref letter_id="N"/>
<letter_ref letter_id="E"/>
<letter_ref letter_id="R"/>
<letter_ref letter_id="K"/>
<letter_ref letter_id="Q"/>
<letter_ref letter_id="R"/>
<letter_ref letter_id="R"/>
<letter_ref letter_id="M"/>
<letter_ref letter_id="I"/>
<letter_ref letter_id="S"/>
<letter_ref letter_id="N"/>
<letter_ref letter_id="R"/>
<letter_ref letter_id="E"/>
<letter_ref letter_id="S"/>
<letter_ref letter_id="A"/>
<letter_ref letter_id="R"/>
<letter_ref letter_id="R"/>
<letter_ref letter_id="S"/>
<letter_ref letter_id="R"/>
<letter_ref letter_id="M"/>
<letter_ref letter_id="R"/>
<letter_ref letter_id="K"/>
<letter_ref letter_id="Q"/>
</site>
<right_flank>RHLDELWSQV</right_flank>
</contributing_site>
<contributing_site sequence_id="sequence_27" position="76" strand="none" pvalue="8.52e-27" >
<left_flank>AEEQQTDKNI</left_flank>
<site>
<letter_ref letter_id="I"/>
<letter_ref letter_id="N"/>
<letter_ref letter_id="E"/>
<letter_ref letter_id="R"/>
<letter_ref letter_id="K"/>
<letter_ref letter_id="Q"/>
<letter_ref letter_id="R"/>
<letter_ref letter_id="R"/>
<letter_ref letter_id="M"/>
<letter_ref letter_id="I"/>
<letter_ref letter_id="S"/>
<letter_ref letter_id="N"/>
<letter_ref letter_id="R"/>
<letter_ref letter_id="E"/>
<letter_ref letter_id="S"/>
<letter_ref letter_id="A"/>
<letter_ref letter_id="R"/>
<letter_ref letter_id="R"/>
<letter_ref letter_id="S"/>
<letter_ref letter_id="R"/>
<letter_ref letter_id="M"/>
<letter_ref letter_id="R"/>
<letter_ref letter_id="K"/>
<letter_ref letter_id="Q"/>
</site>
<right_flank>RHLDELWSQV</right_flank>
</contributing_site>
<contributing_site sequence_id="sequence_7" position="75" strand="none" pvalue="8.52e-27" >
<left_flank>AEEQQTDKNI</left_flank>
<site>
<letter_ref letter_id="I"/>
<letter_ref letter_id="N"/>
<letter_ref letter_id="E"/>
<letter_ref letter_id="R"/>
<letter_ref letter_id="K"/>
<letter_ref letter_id="Q"/>
<letter_ref letter_id="R"/>
<letter_ref letter_id="R"/>
<letter_ref letter_id="M"/>
<letter_ref letter_id="I"/>
<letter_ref letter_id="S"/>
<letter_ref letter_id="N"/>
<letter_ref letter_id="R"/>
<letter_ref letter_id="E"/>
<letter_ref letter_id="S"/>
<letter_ref letter_id="A"/>
<letter_ref letter_id="R"/>
<letter_ref letter_id="R"/>
<letter_ref letter_id="S"/>
<letter_ref letter_id="R"/>
<letter_ref letter_id="M"/>
<letter_ref letter_id="R"/>
<letter_ref letter_id="K"/>
<letter_ref letter_id="Q"/>
</site>
<right_flank>RHLDELWSQV</right_flank>
</contributing_site>
<contributing_site sequence_id="sequence_111" position="82" strand="none" pvalue="9.22e-26" >
<left_flank>HHNHRQSIII</left_flank>
<site>
<letter_ref letter_id="L"/>
<letter_ref letter_id="D"/>
<letter_ref letter_id="E"/>
<letter_ref letter_id="R"/>
<letter_ref letter_id="K"/>
<letter_ref letter_id="Q"/>
<letter_ref letter_id="R"/>
<letter_ref letter_id="R"/>
<letter_ref letter_id="M"/>
<letter_ref letter_id="L"/>
<letter_ref letter_id="S"/>
<letter_ref letter_id="N"/>
<letter_ref letter_id="R"/>
<letter_ref letter_id="E"/>
<letter_ref letter_id="S"/>
<letter_ref letter_id="A"/>
<letter_ref letter_id="R"/>
<letter_ref letter_id="R"/>
<letter_ref letter_id="S"/>
<letter_ref letter_id="R"/>
<letter_ref letter_id="M"/>
<letter_ref letter_id="R"/>
<letter_ref letter_id="K"/>
<letter_ref letter_id="Q"/>
</site>
<right_flank>RHLDELWSQV</right_flank>
</contributing_site>
<contributing_site sequence_id="sequence_100" position="81" strand="none" pvalue="9.22e-26" >
<left_flank>HHHHHQSIII</left_flank>
<site>
<letter_ref letter_id="L"/>
<letter_ref letter_id="D"/>
<letter_ref letter_id="E"/>
<letter_ref letter_id="R"/>
<letter_ref letter_id="K"/>
<letter_ref letter_id="Q"/>
<letter_ref letter_id="R"/>
<letter_ref letter_id="R"/>
<letter_ref letter_id="M"/>
<letter_ref letter_id="L"/>
<letter_ref letter_id="S"/>
<letter_ref letter_id="N"/>
<letter_ref letter_id="R"/>
<letter_ref letter_id="E"/>
<letter_ref letter_id="S"/>
<letter_ref letter_id="A"/>
<letter_ref letter_id="R"/>
<letter_ref letter_id="R"/>
<letter_ref letter_id="S"/>
<letter_ref letter_id="R"/>
<letter_ref letter_id="M"/>
<letter_ref letter_id="R"/>
<letter_ref letter_id="K"/>
<letter_ref letter_id="Q"/>
</site>
<right_flank>RHLDELWSHV</right_flank>
</contributing_site>
<contributing_site sequence_id="sequence_34" position="184" strand="none" pvalue="9.22e-26" >
<left_flank>RVASGEVVEK</left_flank>
<site>
<letter_ref letter_id="I"/>
<letter_ref letter_id="V"/>
<letter_ref letter_id="E"/>
<letter_ref letter_id="R"/>
<letter_ref letter_id="K"/>
<letter_ref letter_id="Q"/>
<letter_ref letter_id="K"/>
<letter_ref letter_id="R"/>
<letter_ref letter_id="M"/>
<letter_ref letter_id="I"/>
<letter_ref letter_id="K"/>
<letter_ref letter_id="N"/>
<letter_ref letter_id="R"/>
<letter_ref letter_id="E"/>
<letter_ref letter_id="S"/>
<letter_ref letter_id="A"/>
<letter_ref letter_id="A"/>
<letter_ref letter_id="R"/>
<letter_ref letter_id="S"/>
<letter_ref letter_id="R"/>
<letter_ref letter_id="A"/>
<letter_ref letter_id="R"/>
<letter_ref letter_id="K"/>
<letter_ref letter_id="Q"/>
</site>
<right_flank>AYTHELEINV</right_flank>
</contributing_site>
<contributing_site sequence_id="sequence_28" position="83" strand="none" pvalue="9.22e-26" >
<left_flank>HHNHRQSIII</left_flank>
<site>
<letter_ref letter_id="L"/>
<letter_ref letter_id="D"/>
<letter_ref letter_id="E"/>
<letter_ref letter_id="R"/>
<letter_ref letter_id="K"/>
<letter_ref letter_id="Q"/>
<letter_ref letter_id="R"/>
<letter_ref letter_id="R"/>
<letter_ref letter_id="M"/>
<letter_ref letter_id="L"/>
<letter_ref letter_id="S"/>
<letter_ref letter_id="N"/>
<letter_ref letter_id="R"/>
<letter_ref letter_id="E"/>
<letter_ref letter_id="S"/>
<letter_ref letter_id="A"/>
<letter_ref letter_id="R"/>
<letter_ref letter_id="R"/>
<letter_ref letter_id="S"/>
<letter_ref letter_id="R"/>
<letter_ref letter_id="M"/>
<letter_ref letter_id="R"/>
<letter_ref letter_id="K"/>
<letter_ref letter_id="Q"/>
</site>
<right_flank>RHLDELWSQV</right_flank>
</contributing_site>
<contributing_site sequence_id="sequence_150" position="208" strand="none" pvalue="1.74e-25" >
<left_flank>APSGGDIVEK</left_flank>
<site>
<letter_ref letter_id="V"/>
<letter_ref letter_id="V"/>
<letter_ref letter_id="E"/>
<letter_ref letter_id="R"/>
<letter_ref letter_id="R"/>
<letter_ref letter_id="Q"/>
<letter_ref letter_id="K"/>
<letter_ref letter_id="R"/>
<letter_ref letter_id="M"/>
<letter_ref letter_id="I"/>
<letter_ref letter_id="K"/>
<letter_ref letter_id="N"/>
<letter_ref letter_id="R"/>
<letter_ref letter_id="E"/>
<letter_ref letter_id="S"/>
<letter_ref letter_id="A"/>
<letter_ref letter_id="A"/>
<letter_ref letter_id="R"/>
<letter_ref letter_id="S"/>
<letter_ref letter_id="R"/>
<letter_ref letter_id="A"/>
<letter_ref letter_id="R"/>
<letter_ref letter_id="K"/>
<letter_ref letter_id="Q"/>
</site>
<right_flank>AYTHELEIKV</right_flank>
</contributing_site>
<contributing_site sequence_id="sequence_136" position="291" strand="none" pvalue="1.74e-25" >
<left_flank>GRRSNTGVER</left_flank>
<site>
<letter_ref letter_id="V"/>
<letter_ref letter_id="V"/>
<letter_ref letter_id="E"/>
<letter_ref letter_id="R"/>
<letter_ref letter_id="R"/>
<letter_ref letter_id="Q"/>
<letter_ref letter_id="K"/>
<letter_ref letter_id="R"/>
<letter_ref letter_id="M"/>
<letter_ref letter_id="I"/>
<letter_ref letter_id="K"/>
<letter_ref letter_id="N"/>
<letter_ref letter_id="R"/>
<letter_ref letter_id="E"/>
<letter_ref letter_id="S"/>
<letter_ref letter_id="A"/>
<letter_ref letter_id="A"/>
<letter_ref letter_id="R"/>
<letter_ref letter_id="S"/>
<letter_ref letter_id="R"/>
<letter_ref letter_id="A"/>
<letter_ref letter_id="R"/>
<letter_ref letter_id="K"/>
<letter_ref letter_id="Q"/>
</site>
<right_flank>AYTLELEAEI</right_flank>
</contributing_site>
<contributing_site sequence_id="sequence_135" position="34" strand="none" pvalue="1.74e-25" >
<left_flank>SESDLRQRDL</left_flank>
<site>
<letter_ref letter_id="I"/>
<letter_ref letter_id="D"/>
<letter_ref letter_id="E"/>
<letter_ref letter_id="R"/>
<letter_ref letter_id="K"/>
<letter_ref letter_id="R"/>
<letter_ref letter_id="K"/>
<letter_ref letter_id="R"/>
<letter_ref letter_id="K"/>
<letter_ref letter_id="Q"/>
<letter_ref letter_id="S"/>
<letter_ref letter_id="N"/>
<letter_ref letter_id="R"/>
<letter_ref letter_id="E"/>
<letter_ref letter_id="S"/>
<letter_ref letter_id="A"/>
<letter_ref letter_id="R"/>
<letter_ref letter_id="R"/>
<letter_ref letter_id="S"/>
<letter_ref letter_id="R"/>
<letter_ref letter_id="M"/>
<letter_ref letter_id="R"/>
<letter_ref letter_id="K"/>
<letter_ref letter_id="Q"/>
</site>
<right_flank>KHVDDLTAQV</right_flank>
</contributing_site>
<contributing_site sequence_id="sequence_119" position="134" strand="none" pvalue="1.74e-25" >
<left_flank>NRNKLIQPEM</left_flank>
<site>
<letter_ref letter_id="T"/>
<letter_ref letter_id="D"/>
<letter_ref letter_id="E"/>
<letter_ref letter_id="R"/>
<letter_ref letter_id="K"/>
<letter_ref letter_id="R"/>
<letter_ref letter_id="K"/>
<letter_ref letter_id="R"/>
<letter_ref letter_id="M"/>
<letter_ref letter_id="E"/>
<letter_ref letter_id="S"/>
<letter_ref letter_id="N"/>
<letter_ref letter_id="R"/>
<letter_ref letter_id="E"/>
<letter_ref letter_id="S"/>
<letter_ref letter_id="A"/>
<letter_ref letter_id="R"/>
<letter_ref letter_id="R"/>
<letter_ref letter_id="S"/>
<letter_ref letter_id="R"/>
<letter_ref letter_id="M"/>
<letter_ref letter_id="R"/>
<letter_ref letter_id="K"/>
<letter_ref letter_id="Q"/>
</site>
<right_flank>NHIDNLRNQI</right_flank>
</contributing_site>
<contributing_site sequence_id="sequence_108" position="70" strand="none" pvalue="1.74e-25" >
<left_flank>SDEATEDIFV</left_flank>
<site>
<letter_ref letter_id="I"/>
<letter_ref letter_id="N"/>
<letter_ref letter_id="E"/>
<letter_ref letter_id="R"/>
<letter_ref letter_id="K"/>
<letter_ref letter_id="Q"/>
<letter_ref letter_id="R"/>
<letter_ref letter_id="R"/>
<letter_ref letter_id="M"/>
<letter_ref letter_id="V"/>
<letter_ref letter_id="S"/>
<letter_ref letter_id="N"/>
<letter_ref letter_id="R"/>
<letter_ref letter_id="E"/>
<letter_ref letter_id="S"/>
<letter_ref letter_id="A"/>
<letter_ref letter_id="R"/>
<letter_ref letter_id="R"/>
<letter_ref letter_id="S"/>
<letter_ref letter_id="R"/>
<letter_ref letter_id="M"/>
<letter_ref letter_id="R"/>
<letter_ref letter_id="K"/>
<letter_ref letter_id="Q"/>
</site>
<right_flank>RHVDELLSQV</right_flank>
</contributing_site>
<contributing_site sequence_id="sequence_83" position="70" strand="none" pvalue="1.74e-25" >
<left_flank>SDEATEDIFV</left_flank>
<site>
<letter_ref letter_id="I"/>
<letter_ref letter_id="N"/>
<letter_ref letter_id="E"/>
<letter_ref letter_id="R"/>
<letter_ref letter_id="K"/>
<letter_ref letter_id="Q"/>
<letter_ref letter_id="R"/>
<letter_ref letter_id="R"/>
<letter_ref letter_id="M"/>
<letter_ref letter_id="V"/>
<letter_ref letter_id="S"/>
<letter_ref letter_id="N"/>
<letter_ref letter_id="R"/>
<letter_ref letter_id="E"/>
<letter_ref letter_id="S"/>
<letter_ref letter_id="A"/>
<letter_ref letter_id="R"/>
<letter_ref letter_id="R"/>
<letter_ref letter_id="S"/>
<letter_ref letter_id="R"/>
<letter_ref letter_id="M"/>
<letter_ref letter_id="R"/>
<letter_ref letter_id="K"/>
<letter_ref letter_id="Q"/>
</site>
<right_flank>RHLDELLSQV</right_flank>
</contributing_site>
<contributing_site sequence_id="sequence_67" position="68" strand="none" pvalue="1.74e-25" >
<left_flank>SDEATENIFV</left_flank>
<site>
<letter_ref letter_id="I"/>
<letter_ref letter_id="N"/>
<letter_ref letter_id="E"/>
<letter_ref letter_id="R"/>
<letter_ref letter_id="K"/>
<letter_ref letter_id="Q"/>
<letter_ref letter_id="R"/>
<letter_ref letter_id="R"/>
<letter_ref letter_id="M"/>
<letter_ref letter_id="V"/>
<letter_ref letter_id="S"/>
<letter_ref letter_id="N"/>
<letter_ref letter_id="R"/>
<letter_ref letter_id="E"/>
<letter_ref letter_id="S"/>
<letter_ref letter_id="A"/>
<letter_ref letter_id="R"/>
<letter_ref letter_id="R"/>
<letter_ref letter_id="S"/>
<letter_ref letter_id="R"/>
<letter_ref letter_id="M"/>
<letter_ref letter_id="R"/>
<letter_ref letter_id="K"/>
<letter_ref letter_id="Q"/>
</site>
<right_flank>RHLDELLSQV</right_flank>
</contributing_site>
<contributing_site sequence_id="sequence_25" position="284" strand="none" pvalue="1.74e-25" >
<left_flank>RRSNTGVVEK</left_flank>
<site>
<letter_ref letter_id="V"/>
<letter_ref letter_id="V"/>
<letter_ref letter_id="E"/>
<letter_ref letter_id="R"/>
<letter_ref letter_id="R"/>
<letter_ref letter_id="Q"/>
<letter_ref letter_id="K"/>
<letter_ref letter_id="R"/>
<letter_ref letter_id="M"/>
<letter_ref letter_id="I"/>
<letter_ref letter_id="K"/>
<letter_ref letter_id="N"/>
<letter_ref letter_id="R"/>
<letter_ref letter_id="E"/>
<letter_ref letter_id="S"/>
<letter_ref letter_id="A"/>
<letter_ref letter_id="A"/>
<letter_ref letter_id="R"/>
<letter_ref letter_id="S"/>
<letter_ref letter_id="R"/>
<letter_ref letter_id="A"/>
<letter_ref letter_id="R"/>
<letter_ref letter_id="K"/>
<letter_ref letter_id="Q"/>
</site>
<right_flank>AYTLELEAEI</right_flank>
</contributing_site>
<contributing_site sequence_id="sequence_132" position="348" strand="none" pvalue="2.63e-25" >
<left_flank>VRKTGAVLEK</left_flank>
<site>
<letter_ref letter_id="V"/>
<letter_ref letter_id="I"/>
<letter_ref letter_id="E"/>
<letter_ref letter_id="R"/>
<letter_ref letter_id="R"/>
<letter_ref letter_id="Q"/>
<letter_ref letter_id="K"/>
<letter_ref letter_id="R"/>
<letter_ref letter_id="M"/>
<letter_ref letter_id="I"/>
<letter_ref letter_id="K"/>
<letter_ref letter_id="N"/>
<letter_ref letter_id="R"/>
<letter_ref letter_id="E"/>
<letter_ref letter_id="S"/>
<letter_ref letter_id="A"/>
<letter_ref letter_id="A"/>
<letter_ref letter_id="R"/>
<letter_ref letter_id="S"/>
<letter_ref letter_id="R"/>
<letter_ref letter_id="A"/>
<letter_ref letter_id="R"/>
<letter_ref letter_id="K"/>
<letter_ref letter_id="Q"/>
</site>
<right_flank>AYTLELEAEV</right_flank>
</contributing_site>
<contributing_site sequence_id="sequence_4" position="331" strand="none" pvalue="2.63e-25" >
<left_flank>VRKTGAVLEK</left_flank>
<site>
<letter_ref letter_id="V"/>
<letter_ref letter_id="I"/>
<letter_ref letter_id="E"/>
<letter_ref letter_id="R"/>
<letter_ref letter_id="R"/>
<letter_ref letter_id="Q"/>
<letter_ref letter_id="K"/>
<letter_ref letter_id="R"/>
<letter_ref letter_id="M"/>
<letter_ref letter_id="I"/>
<letter_ref letter_id="K"/>
<letter_ref letter_id="N"/>
<letter_ref letter_id="R"/>
<letter_ref letter_id="E"/>
<letter_ref letter_id="S"/>
<letter_ref letter_id="A"/>
<letter_ref letter_id="A"/>
<letter_ref letter_id="R"/>
<letter_ref letter_id="S"/>
<letter_ref letter_id="R"/>
<letter_ref letter_id="A"/>
<letter_ref letter_id="R"/>
<letter_ref letter_id="K"/>
<letter_ref letter_id="Q"/>
</site>
<right_flank>AYTLELEAEV</right_flank>
</contributing_site>
<contributing_site sequence_id="sequence_115" position="222" strand="none" pvalue="3.22e-25" >
<left_flank>RVASGEVVEK</left_flank>
<site>
<letter_ref letter_id="T"/>
<letter_ref letter_id="V"/>
<letter_ref letter_id="E"/>
<letter_ref letter_id="R"/>
<letter_ref letter_id="K"/>
<letter_ref letter_id="Q"/>
<letter_ref letter_id="K"/>
<letter_ref letter_id="R"/>
<letter_ref letter_id="M"/>
<letter_ref letter_id="I"/>
<letter_ref letter_id="K"/>
<letter_ref letter_id="N"/>
<letter_ref letter_id="R"/>
<letter_ref letter_id="E"/>
<letter_ref letter_id="S"/>
<letter_ref letter_id="A"/>
<letter_ref letter_id="A"/>
<letter_ref letter_id="R"/>
<letter_ref letter_id="S"/>
<letter_ref letter_id="R"/>
<letter_ref letter_id="A"/>
<letter_ref letter_id="R"/>
<letter_ref letter_id="K"/>
<letter_ref letter_id="Q"/>
</site>
<right_flank>AYTHELEIKV</right_flank>
</contributing_site>
<contributing_site sequence_id="sequence_49" position="207" strand="none" pvalue="3.22e-25" >
<left_flank>RVASGEVVEK</left_flank>
<site>
<letter_ref letter_id="T"/>
<letter_ref letter_id="V"/>
<letter_ref letter_id="E"/>
<letter_ref letter_id="R"/>
<letter_ref letter_id="K"/>
<letter_ref letter_id="Q"/>
<letter_ref letter_id="K"/>
<letter_ref letter_id="R"/>
<letter_ref letter_id="M"/>
<letter_ref letter_id="I"/>
<letter_ref letter_id="K"/>
<letter_ref letter_id="N"/>
<letter_ref letter_id="R"/>
<letter_ref letter_id="E"/>
<letter_ref letter_id="S"/>
<letter_ref letter_id="A"/>
<letter_ref letter_id="A"/>
<letter_ref letter_id="R"/>
<letter_ref letter_id="S"/>
<letter_ref letter_id="R"/>
<letter_ref letter_id="A"/>
<letter_ref letter_id="R"/>
<letter_ref letter_id="K"/>
<letter_ref letter_id="Q"/>
</site>
<right_flank>VTTIFLVDEQ</right_flank>
</contributing_site>
<contributing_site sequence_id="sequence_16" position="195" strand="none" pvalue="3.22e-25" >
<left_flank>RVASGEVVEK</left_flank>
<site>
<letter_ref letter_id="T"/>
<letter_ref letter_id="V"/>
<letter_ref letter_id="E"/>
<letter_ref letter_id="R"/>
<letter_ref letter_id="K"/>
<letter_ref letter_id="Q"/>
<letter_ref letter_id="K"/>
<letter_ref letter_id="R"/>
<letter_ref letter_id="M"/>
<letter_ref letter_id="I"/>
<letter_ref letter_id="K"/>
<letter_ref letter_id="N"/>
<letter_ref letter_id="R"/>
<letter_ref letter_id="E"/>
<letter_ref letter_id="S"/>
<letter_ref letter_id="A"/>
<letter_ref letter_id="A"/>
<letter_ref letter_id="R"/>
<letter_ref letter_id="S"/>
<letter_ref letter_id="R"/>
<letter_ref letter_id="A"/>
<letter_ref letter_id="R"/>
<letter_ref letter_id="K"/>
<letter_ref letter_id="Q"/>
</site>
<right_flank>AYTQELEIKV</right_flank>
</contributing_site>
<contributing_site sequence_id="sequence_142" position="323" strand="none" pvalue="4.77e-25" >
<left_flank>KRVVDGPVEK</left_flank>
<site>
<letter_ref letter_id="V"/>
<letter_ref letter_id="V"/>
<letter_ref letter_id="E"/>
<letter_ref letter_id="R"/>
<letter_ref letter_id="R"/>
<letter_ref letter_id="Q"/>
<letter_ref letter_id="R"/>
<letter_ref letter_id="R"/>
<letter_ref letter_id="M"/>
<letter_ref letter_id="I"/>
<letter_ref letter_id="K"/>
<letter_ref letter_id="N"/>
<letter_ref letter_id="R"/>
<letter_ref letter_id="E"/>
<letter_ref letter_id="S"/>
<letter_ref letter_id="A"/>
<letter_ref letter_id="A"/>
<letter_ref letter_id="R"/>
<letter_ref letter_id="S"/>
<letter_ref letter_id="R"/>
<letter_ref letter_id="A"/>
<letter_ref letter_id="R"/>
<letter_ref letter_id="K"/>
<letter_ref letter_id="Q"/>
</site>
<right_flank>AYTVELEAEL</right_flank>
</contributing_site>
<contributing_site sequence_id="sequence_121" position="363" strand="none" pvalue="4.77e-25" >
<left_flank>KRVVDGPVEK</left_flank>
<site>
<letter_ref letter_id="V"/>
<letter_ref letter_id="V"/>
<letter_ref letter_id="E"/>
<letter_ref letter_id="R"/>
<letter_ref letter_id="R"/>
<letter_ref letter_id="Q"/>
<letter_ref letter_id="R"/>
<letter_ref letter_id="R"/>
<letter_ref letter_id="M"/>
<letter_ref letter_id="I"/>
<letter_ref letter_id="K"/>
<letter_ref letter_id="N"/>
<letter_ref letter_id="R"/>
<letter_ref letter_id="E"/>
<letter_ref letter_id="S"/>
<letter_ref letter_id="A"/>
<letter_ref letter_id="A"/>
<letter_ref letter_id="R"/>
<letter_ref letter_id="S"/>
<letter_ref letter_id="R"/>
<letter_ref letter_id="A"/>
<letter_ref letter_id="R"/>
<letter_ref letter_id="K"/>
<letter_ref letter_id="Q"/>
</site>
<right_flank>AYTVELEAEL</right_flank>
</contributing_site>
<contributing_site sequence_id="sequence_33" position="302" strand="none" pvalue="4.77e-25" >
<left_flank>RGRKSGAVEK</left_flank>
<site>
<letter_ref letter_id="V"/>
<letter_ref letter_id="V"/>
<letter_ref letter_id="E"/>
<letter_ref letter_id="R"/>
<letter_ref letter_id="R"/>
<letter_ref letter_id="Q"/>
<letter_ref letter_id="R"/>
<letter_ref letter_id="R"/>
<letter_ref letter_id="M"/>
<letter_ref letter_id="I"/>
<letter_ref letter_id="K"/>
<letter_ref letter_id="N"/>
<letter_ref letter_id="R"/>
<letter_ref letter_id="E"/>
<letter_ref letter_id="S"/>
<letter_ref letter_id="A"/>
<letter_ref letter_id="A"/>
<letter_ref letter_id="R"/>
<letter_ref letter_id="S"/>
<letter_ref letter_id="R"/>
<letter_ref letter_id="A"/>
<letter_ref letter_id="R"/>
<letter_ref letter_id="K"/>
<letter_ref letter_id="Q"/>
</site>
<right_flank>AYTVELEAEV</right_flank>
</contributing_site>
<contributing_site sequence_id="sequence_32" position="307" strand="none" pvalue="4.77e-25" >
<left_flank>RGRKSGTVEK</left_flank>
<site>
<letter_ref letter_id="V"/>
<letter_ref letter_id="V"/>
<letter_ref letter_id="E"/>
<letter_ref letter_id="R"/>
<letter_ref letter_id="R"/>
<letter_ref letter_id="Q"/>
<letter_ref letter_id="R"/>
<letter_ref letter_id="R"/>
<letter_ref letter_id="M"/>
<letter_ref letter_id="I"/>
<letter_ref letter_id="K"/>
<letter_ref letter_id="N"/>
<letter_ref letter_id="R"/>
<letter_ref letter_id="E"/>
<letter_ref letter_id="S"/>
<letter_ref letter_id="A"/>
<letter_ref letter_id="A"/>
<letter_ref letter_id="R"/>
<letter_ref letter_id="S"/>
<letter_ref letter_id="R"/>
<letter_ref letter_id="A"/>
<letter_ref letter_id="R"/>
<letter_ref letter_id="K"/>
<letter_ref letter_id="Q"/>
</site>
<right_flank>AYTVELEAEV</right_flank>
</contributing_site>
<contributing_site sequence_id="sequence_24" position="353" strand="none" pvalue="4.77e-25" >
<left_flank>KRVVDGPVEK</left_flank>
<site>
<letter_ref letter_id="V"/>
<letter_ref letter_id="V"/>
<letter_ref letter_id="E"/>
<letter_ref letter_id="R"/>
<letter_ref letter_id="R"/>
<letter_ref letter_id="Q"/>
<letter_ref letter_id="R"/>
<letter_ref letter_id="R"/>
<letter_ref letter_id="M"/>
<letter_ref letter_id="I"/>
<letter_ref letter_id="K"/>
<letter_ref letter_id="N"/>
<letter_ref letter_id="R"/>
<letter_ref letter_id="E"/>
<letter_ref letter_id="S"/>
<letter_ref letter_id="A"/>
<letter_ref letter_id="A"/>
<letter_ref letter_id="R"/>
<letter_ref letter_id="S"/>
<letter_ref letter_id="R"/>
<letter_ref letter_id="A"/>
<letter_ref letter_id="R"/>
<letter_ref letter_id="K"/>
<letter_ref letter_id="Q"/>
</site>
<right_flank>AYTVELEAEL</right_flank>
</contributing_site>
<contributing_site sequence_id="sequence_126" position="332" strand="none" pvalue="6.99e-25" >
<left_flank>GRRSNTGLEK</left_flank>
<site>
<letter_ref letter_id="V"/>
<letter_ref letter_id="I"/>
<letter_ref letter_id="E"/>
<letter_ref letter_id="R"/>
<letter_ref letter_id="R"/>
<letter_ref letter_id="Q"/>
<letter_ref letter_id="R"/>
<letter_ref letter_id="R"/>
<letter_ref letter_id="M"/>
<letter_ref letter_id="I"/>
<letter_ref letter_id="K"/>
<letter_ref letter_id="N"/>
<letter_ref letter_id="R"/>
<letter_ref letter_id="E"/>
<letter_ref letter_id="S"/>
<letter_ref letter_id="A"/>
<letter_ref letter_id="A"/>
<letter_ref letter_id="R"/>
<letter_ref letter_id="S"/>
<letter_ref letter_id="R"/>
<letter_ref letter_id="A"/>
<letter_ref letter_id="R"/>
<letter_ref letter_id="K"/>
<letter_ref letter_id="Q"/>
</site>
<right_flank>AYTLELEAEI</right_flank>
</contributing_site>
<contributing_site sequence_id="sequence_97" position="330" strand="none" pvalue="6.99e-25" >
<left_flank>GRRSNTGLEK</left_flank>
<site>
<letter_ref letter_id="V"/>
<letter_ref letter_id="I"/>
<letter_ref letter_id="E"/>
<letter_ref letter_id="R"/>
<letter_ref letter_id="R"/>
<letter_ref letter_id="Q"/>
<letter_ref letter_id="R"/>
<letter_ref letter_id="R"/>
<letter_ref letter_id="M"/>
<letter_ref letter_id="I"/>
<letter_ref letter_id="K"/>
<letter_ref letter_id="N"/>
<letter_ref letter_id="R"/>
<letter_ref letter_id="E"/>
<letter_ref letter_id="S"/>
<letter_ref letter_id="A"/>
<letter_ref letter_id="A"/>
<letter_ref letter_id="R"/>
<letter_ref letter_id="S"/>
<letter_ref letter_id="R"/>
<letter_ref letter_id="A"/>
<letter_ref letter_id="R"/>
<letter_ref letter_id="K"/>
<letter_ref letter_id="Q"/>
</site>
<right_flank>AYTLELEAEI</right_flank>
</contributing_site>
<contributing_site sequence_id="sequence_78" position="308" strand="none" pvalue="6.99e-25" >
<left_flank>GRRSNTGLEK</left_flank>
<site>
<letter_ref letter_id="V"/>
<letter_ref letter_id="I"/>
<letter_ref letter_id="E"/>
<letter_ref letter_id="R"/>
<letter_ref letter_id="R"/>
<letter_ref letter_id="Q"/>
<letter_ref letter_id="R"/>
<letter_ref letter_id="R"/>
<letter_ref letter_id="M"/>
<letter_ref letter_id="I"/>
<letter_ref letter_id="K"/>
<letter_ref letter_id="N"/>
<letter_ref letter_id="R"/>
<letter_ref letter_id="E"/>
<letter_ref letter_id="S"/>
<letter_ref letter_id="A"/>
<letter_ref letter_id="A"/>
<letter_ref letter_id="R"/>
<letter_ref letter_id="S"/>
<letter_ref letter_id="R"/>
<letter_ref letter_id="A"/>
<letter_ref letter_id="R"/>
<letter_ref letter_id="K"/>
<letter_ref letter_id="Q"/>
</site>
<right_flank>AYTLELEAEI</right_flank>
</contributing_site>
<contributing_site sequence_id="sequence_76" position="334" strand="none" pvalue="6.99e-25" >
<left_flank>GRRSNTGLEK</left_flank>
<site>
<letter_ref letter_id="V"/>
<letter_ref letter_id="I"/>
<letter_ref letter_id="E"/>
<letter_ref letter_id="R"/>
<letter_ref letter_id="R"/>
<letter_ref letter_id="Q"/>
<letter_ref letter_id="R"/>
<letter_ref letter_id="R"/>
<letter_ref letter_id="M"/>
<letter_ref letter_id="I"/>
<letter_ref letter_id="K"/>
<letter_ref letter_id="N"/>
<letter_ref letter_id="R"/>
<letter_ref letter_id="E"/>
<letter_ref letter_id="S"/>
<letter_ref letter_id="A"/>
<letter_ref letter_id="A"/>
<letter_ref letter_id="R"/>
<letter_ref letter_id="S"/>
<letter_ref letter_id="R"/>
<letter_ref letter_id="A"/>
<letter_ref letter_id="R"/>
<letter_ref letter_id="K"/>
<letter_ref letter_id="Q"/>
</site>
<right_flank>AYTLELEAEI</right_flank>
</contributing_site>
<contributing_site sequence_id="sequence_54" position="317" strand="none" pvalue="6.99e-25" >
<left_flank>GRRSNTGLEK</left_flank>
<site>
<letter_ref letter_id="V"/>
<letter_ref letter_id="I"/>
<letter_ref letter_id="E"/>
<letter_ref letter_id="R"/>
<letter_ref letter_id="R"/>
<letter_ref letter_id="Q"/>
<letter_ref letter_id="R"/>
<letter_ref letter_id="R"/>
<letter_ref letter_id="M"/>
<letter_ref letter_id="I"/>
<letter_ref letter_id="K"/>
<letter_ref letter_id="N"/>
<letter_ref letter_id="R"/>
<letter_ref letter_id="E"/>
<letter_ref letter_id="S"/>
<letter_ref letter_id="A"/>
<letter_ref letter_id="A"/>
<letter_ref letter_id="R"/>
<letter_ref letter_id="S"/>
<letter_ref letter_id="R"/>
<letter_ref letter_id="A"/>
<letter_ref letter_id="R"/>
<letter_ref letter_id="K"/>
<letter_ref letter_id="Q"/>
</site>
<right_flank>AYTLELEAEI</right_flank>
</contributing_site>
<contributing_site sequence_id="sequence_102" position="25" strand="none" pvalue="1.22e-24" >
<left_flank>GGNPSGSVIP</left_flank>
<site>
<letter_ref letter_id="V"/>
<letter_ref letter_id="D"/>
<letter_ref letter_id="D"/>
<letter_ref letter_id="R"/>
<letter_ref letter_id="K"/>
<letter_ref letter_id="R"/>
<letter_ref letter_id="K"/>
<letter_ref letter_id="R"/>
<letter_ref letter_id="M"/>
<letter_ref letter_id="L"/>
<letter_ref letter_id="S"/>
<letter_ref letter_id="N"/>
<letter_ref letter_id="R"/>
<letter_ref letter_id="E"/>
<letter_ref letter_id="S"/>
<letter_ref letter_id="A"/>
<letter_ref letter_id="R"/>
<letter_ref letter_id="R"/>
<letter_ref letter_id="S"/>
<letter_ref letter_id="R"/>
<letter_ref letter_id="M"/>
<letter_ref letter_id="R"/>
<letter_ref letter_id="K"/>
<letter_ref letter_id="Q"/>
</site>
<right_flank>KHVDDLTVQI</right_flank>
</contributing_site>
<contributing_site sequence_id="sequence_44" position="25" strand="none" pvalue="1.22e-24" >
<left_flank>GGNPSGSAVA</left_flank>
<site>
<letter_ref letter_id="V"/>
<letter_ref letter_id="D"/>
<letter_ref letter_id="D"/>
<letter_ref letter_id="R"/>
<letter_ref letter_id="K"/>
<letter_ref letter_id="R"/>
<letter_ref letter_id="K"/>
<letter_ref letter_id="R"/>
<letter_ref letter_id="M"/>
<letter_ref letter_id="L"/>
<letter_ref letter_id="S"/>
<letter_ref letter_id="N"/>
<letter_ref letter_id="R"/>
<letter_ref letter_id="E"/>
<letter_ref letter_id="S"/>
<letter_ref letter_id="A"/>
<letter_ref letter_id="R"/>
<letter_ref letter_id="R"/>
<letter_ref letter_id="S"/>
<letter_ref letter_id="R"/>
<letter_ref letter_id="M"/>
<letter_ref letter_id="R"/>
<letter_ref letter_id="K"/>
<letter_ref letter_id="Q"/>
</site>
<right_flank>KHVDDLTAQI</right_flank>
</contributing_site>
<contributing_site sequence_id="sequence_69" position="82" strand="none" pvalue="1.46e-24" >
<left_flank>HHHHHQSIKA</left_flank>
<site>
<letter_ref letter_id="L"/>
<letter_ref letter_id="N"/>
<letter_ref letter_id="E"/>
<letter_ref letter_id="R"/>
<letter_ref letter_id="K"/>
<letter_ref letter_id="Q"/>
<letter_ref letter_id="R"/>
<letter_ref letter_id="R"/>
<letter_ref letter_id="M"/>
<letter_ref letter_id="L"/>
<letter_ref letter_id="S"/>
<letter_ref letter_id="N"/>
<letter_ref letter_id="R"/>
<letter_ref letter_id="E"/>
<letter_ref letter_id="S"/>
<letter_ref letter_id="A"/>
<letter_ref letter_id="R"/>
<letter_ref letter_id="R"/>
<letter_ref letter_id="S"/>
<letter_ref letter_id="R"/>
<letter_ref letter_id="M"/>
<letter_ref letter_id="R"/>
<letter_ref letter_id="K"/>
<letter_ref letter_id="Q"/>
</site>
<right_flank>RHLDELWSQV</right_flank>
</contributing_site>
<contributing_site sequence_id="sequence_37" position="34" strand="none" pvalue="2.96e-24" >
<left_flank>SETDLQQRDL</left_flank>
<site>
<letter_ref letter_id="L"/>
<letter_ref letter_id="D"/>
<letter_ref letter_id="E"/>
<letter_ref letter_id="R"/>
<letter_ref letter_id="K"/>
<letter_ref letter_id="R"/>
<letter_ref letter_id="K"/>
<letter_ref letter_id="R"/>
<letter_ref letter_id="K"/>
<letter_ref letter_id="Q"/>
<letter_ref letter_id="S"/>
<letter_ref letter_id="N"/>
<letter_ref letter_id="R"/>
<letter_ref letter_id="E"/>
<letter_ref letter_id="S"/>
<letter_ref letter_id="A"/>
<letter_ref letter_id="R"/>
<letter_ref letter_id="R"/>
<letter_ref letter_id="S"/>
<letter_ref letter_id="R"/>
<letter_ref letter_id="M"/>
<letter_ref letter_id="R"/>
<letter_ref letter_id="K"/>
<letter_ref letter_id="Q"/>
</site>
<right_flank>QHLDDLAAQV</right_flank>
</contributing_site>
<contributing_site sequence_id="sequence_46" position="84" strand="none" pvalue="3.51e-24" >
<left_flank>SDDDHQQSMV</left_flank>
<site>
<letter_ref letter_id="I"/>
<letter_ref letter_id="D"/>
<letter_ref letter_id="E"/>
<letter_ref letter_id="R"/>
<letter_ref letter_id="K"/>
<letter_ref letter_id="Q"/>
<letter_ref letter_id="R"/>
<letter_ref letter_id="R"/>
<letter_ref letter_id="M"/>
<letter_ref letter_id="I"/>
<letter_ref letter_id="S"/>
<letter_ref letter_id="K"/>
<letter_ref letter_id="R"/>
<letter_ref letter_id="E"/>
<letter_ref letter_id="S"/>
<letter_ref letter_id="A"/>
<letter_ref letter_id="R"/>
<letter_ref letter_id="R"/>
<letter_ref letter_id="S"/>
<letter_ref letter_id="R"/>
<letter_ref letter_id="M"/>
<letter_ref letter_id="R"/>
<letter_ref letter_id="K"/>
<letter_ref letter_id="Q"/>
</site>
<right_flank>RHLDELWSQV</right_flank>
</contributing_site>
<contributing_site sequence_id="sequence_84" position="66" strand="none" pvalue="5.80e-24" >
<left_flank>SDEAIEETFV</left_flank>
<site>
<letter_ref letter_id="I"/>
<letter_ref letter_id="S"/>
<letter_ref letter_id="E"/>
<letter_ref letter_id="R"/>
<letter_ref letter_id="K"/>
<letter_ref letter_id="Q"/>
<letter_ref letter_id="R"/>
<letter_ref letter_id="R"/>
<letter_ref letter_id="M"/>
<letter_ref letter_id="V"/>
<letter_ref letter_id="S"/>
<letter_ref letter_id="N"/>
<letter_ref letter_id="R"/>
<letter_ref letter_id="E"/>
<letter_ref letter_id="S"/>
<letter_ref letter_id="A"/>
<letter_ref letter_id="R"/>
<letter_ref letter_id="R"/>
<letter_ref letter_id="S"/>
<letter_ref letter_id="R"/>
<letter_ref letter_id="M"/>
<letter_ref letter_id="R"/>
<letter_ref letter_id="K"/>
<letter_ref letter_id="Q"/>
</site>
<right_flank>RHLDELLSQV</right_flank>
</contributing_site>
<contributing_site sequence_id="sequence_60" position="71" strand="none" pvalue="5.80e-24" >
<left_flank>SDEATEETFV</left_flank>
<site>
<letter_ref letter_id="I"/>
<letter_ref letter_id="S"/>
<letter_ref letter_id="E"/>
<letter_ref letter_id="R"/>
<letter_ref letter_id="K"/>
<letter_ref letter_id="Q"/>
<letter_ref letter_id="R"/>
<letter_ref letter_id="R"/>
<letter_ref letter_id="M"/>
<letter_ref letter_id="V"/>
<letter_ref letter_id="S"/>
<letter_ref letter_id="N"/>
<letter_ref letter_id="R"/>
<letter_ref letter_id="E"/>
<letter_ref letter_id="S"/>
<letter_ref letter_id="A"/>
<letter_ref letter_id="R"/>
<letter_ref letter_id="R"/>
<letter_ref letter_id="S"/>
<letter_ref letter_id="R"/>
<letter_ref letter_id="M"/>
<letter_ref letter_id="R"/>
<letter_ref letter_id="K"/>
<letter_ref letter_id="Q"/>
</site>
<right_flank>RHLDELLSQV</right_flank>
</contributing_site>
<contributing_site sequence_id="sequence_13" position="277" strand="none" pvalue="5.80e-24" >
<left_flank>GRRSHTGVEK</left_flank>
<site>
<letter_ref letter_id="V"/>
<letter_ref letter_id="I"/>
<letter_ref letter_id="E"/>
<letter_ref letter_id="R"/>
<letter_ref letter_id="R"/>
<letter_ref letter_id="Q"/>
<letter_ref letter_id="R"/>
<letter_ref letter_id="R"/>
<letter_ref letter_id="K"/>
<letter_ref letter_id="I"/>
<letter_ref letter_id="K"/>
<letter_ref letter_id="N"/>
<letter_ref letter_id="R"/>
<letter_ref letter_id="E"/>
<letter_ref letter_id="S"/>
<letter_ref letter_id="A"/>
<letter_ref letter_id="A"/>
<letter_ref letter_id="R"/>
<letter_ref letter_id="S"/>
<letter_ref letter_id="R"/>
<letter_ref letter_id="A"/>
<letter_ref letter_id="R"/>
<letter_ref letter_id="K"/>
<letter_ref letter_id="Q"/>
</site>
<right_flank>AYTLELEAEI</right_flank>
</contributing_site>
<contributing_site sequence_id="sequence_113" position="67" strand="none" pvalue="1.11e-23" >
<left_flank>NGENVCEGHV</left_flank>
<site>
<letter_ref letter_id="P"/>
<letter_ref letter_id="D"/>
<letter_ref letter_id="E"/>
<letter_ref letter_id="R"/>
<letter_ref letter_id="R"/>
<letter_ref letter_id="A"/>
<letter_ref letter_id="K"/>
<letter_ref letter_id="R"/>
<letter_ref letter_id="M"/>
<letter_ref letter_id="V"/>
<letter_ref letter_id="S"/>
<letter_ref letter_id="N"/>
<letter_ref letter_id="R"/>
<letter_ref letter_id="E"/>
<letter_ref letter_id="S"/>
<letter_ref letter_id="A"/>
<letter_ref letter_id="R"/>
<letter_ref letter_id="R"/>
<letter_ref letter_id="S"/>
<letter_ref letter_id="R"/>
<letter_ref letter_id="M"/>
<letter_ref letter_id="R"/>
<letter_ref letter_id="K"/>
<letter_ref letter_id="K"/>
</site>
<right_flank>KQIEELQQQV</right_flank>
</contributing_site>
<contributing_site sequence_id="sequence_62" position="49" strand="none" pvalue="1.11e-23" >
<left_flank>NGEHVYEGLV</left_flank>
<site>
<letter_ref letter_id="P"/>
<letter_ref letter_id="D"/>
<letter_ref letter_id="E"/>
<letter_ref letter_id="R"/>
<letter_ref letter_id="R"/>
<letter_ref letter_id="A"/>
<letter_ref letter_id="K"/>
<letter_ref letter_id="R"/>
<letter_ref letter_id="M"/>
<letter_ref letter_id="V"/>
<letter_ref letter_id="S"/>
<letter_ref letter_id="N"/>
<letter_ref letter_id="R"/>
<letter_ref letter_id="E"/>
<letter_ref letter_id="S"/>
<letter_ref letter_id="A"/>
<letter_ref letter_id="R"/>
<letter_ref letter_id="R"/>
<letter_ref letter_id="S"/>
<letter_ref letter_id="R"/>
<letter_ref letter_id="M"/>
<letter_ref letter_id="R"/>
<letter_ref letter_id="K"/>
<letter_ref letter_id="K"/>
</site>
<right_flank>KQIEELQQQV</right_flank>
</contributing_site>
<contributing_site sequence_id="sequence_145" position="19" strand="none" pvalue="1.29e-23" >
<left_flank>SSGLQNTGYE</left_flank>
<site>
<letter_ref letter_id="S"/>
<letter_ref letter_id="D"/>
<letter_ref letter_id="E"/>
<letter_ref letter_id="R"/>
<letter_ref letter_id="K"/>
<letter_ref letter_id="R"/>
<letter_ref letter_id="K"/>
<letter_ref letter_id="R"/>
<letter_ref letter_id="K"/>
<letter_ref letter_id="Q"/>
<letter_ref letter_id="S"/>
<letter_ref letter_id="N"/>
<letter_ref letter_id="R"/>
<letter_ref letter_id="E"/>
<letter_ref letter_id="S"/>
<letter_ref letter_id="A"/>
<letter_ref letter_id="R"/>
<letter_ref letter_id="R"/>
<letter_ref letter_id="S"/>
<letter_ref letter_id="R"/>
<letter_ref letter_id="M"/>
<letter_ref letter_id="R"/>
<letter_ref letter_id="K"/>
<letter_ref letter_id="Q"/>
</site>
<right_flank>KHLDDLTAQV</right_flank>
</contributing_site>
<contributing_site sequence_id="sequence_116" position="123" strand="none" pvalue="1.76e-23" >
<left_flank>NRTKLIQPEM</left_flank>
<site>
<letter_ref letter_id="T"/>
<letter_ref letter_id="E"/>
<letter_ref letter_id="E"/>
<letter_ref letter_id="K"/>
<letter_ref letter_id="K"/>
<letter_ref letter_id="R"/>
<letter_ref letter_id="K"/>
<letter_ref letter_id="R"/>
<letter_ref letter_id="M"/>
<letter_ref letter_id="E"/>
<letter_ref letter_id="S"/>
<letter_ref letter_id="N"/>
<letter_ref letter_id="R"/>
<letter_ref letter_id="E"/>
<letter_ref letter_id="S"/>
<letter_ref letter_id="A"/>
<letter_ref letter_id="K"/>
<letter_ref letter_id="R"/>
<letter_ref letter_id="S"/>
<letter_ref letter_id="R"/>
<letter_ref letter_id="M"/>
<letter_ref letter_id="R"/>
<letter_ref letter_id="K"/>
<letter_ref letter_id="Q"/>
</site>
<right_flank>SHINNLRNQV</right_flank>
</contributing_site>
<contributing_site sequence_id="sequence_58" position="70" strand="none" pvalue="1.76e-23" >
<left_flank>SDEATEDIFV</left_flank>
<site>
<letter_ref letter_id="I"/>
<letter_ref letter_id="N"/>
<letter_ref letter_id="D"/>
<letter_ref letter_id="R"/>
<letter_ref letter_id="K"/>
<letter_ref letter_id="Q"/>
<letter_ref letter_id="R"/>
<letter_ref letter_id="R"/>
<letter_ref letter_id="M"/>
<letter_ref letter_id="V"/>
<letter_ref letter_id="S"/>
<letter_ref letter_id="N"/>
<letter_ref letter_id="R"/>
<letter_ref letter_id="E"/>
<letter_ref letter_id="S"/>
<letter_ref letter_id="A"/>
<letter_ref letter_id="R"/>
<letter_ref letter_id="R"/>
<letter_ref letter_id="S"/>
<letter_ref letter_id="R"/>
<letter_ref letter_id="M"/>
<letter_ref letter_id="R"/>
<letter_ref letter_id="K"/>
<letter_ref letter_id="Q"/>
</site>
<right_flank>RHLDELLSQV</right_flank>
</contributing_site>
<contributing_site sequence_id="sequence_15" position="123" strand="none" pvalue="1.76e-23" >
<left_flank>NRNKLIQPEM</left_flank>
<site>
<letter_ref letter_id="T"/>
<letter_ref letter_id="E"/>
<letter_ref letter_id="E"/>
<letter_ref letter_id="K"/>
<letter_ref letter_id="K"/>
<letter_ref letter_id="R"/>
<letter_ref letter_id="K"/>
<letter_ref letter_id="R"/>
<letter_ref letter_id="M"/>
<letter_ref letter_id="E"/>
<letter_ref letter_id="S"/>
<letter_ref letter_id="N"/>
<letter_ref letter_id="R"/>
<letter_ref letter_id="E"/>
<letter_ref letter_id="S"/>
<letter_ref letter_id="A"/>
<letter_ref letter_id="K"/>
<letter_ref letter_id="R"/>
<letter_ref letter_id="S"/>
<letter_ref letter_id="R"/>
<letter_ref letter_id="M"/>
<letter_ref letter_id="R"/>
<letter_ref letter_id="K"/>
<letter_ref letter_id="Q"/>
</site>
<right_flank>SHINNLRNQV</right_flank>
</contributing_site>
<contributing_site sequence_id="sequence_123" position="205" strand="none" pvalue="2.78e-23" >
<left_flank>ASSGGEFVER</left_flank>
<site>
<letter_ref letter_id="I"/>
<letter_ref letter_id="V"/>
<letter_ref letter_id="E"/>
<letter_ref letter_id="R"/>
<letter_ref letter_id="K"/>
<letter_ref letter_id="Q"/>
<letter_ref letter_id="K"/>
<letter_ref letter_id="R"/>
<letter_ref letter_id="M"/>
<letter_ref letter_id="I"/>
<letter_ref letter_id="K"/>
<letter_ref letter_id="N"/>
<letter_ref letter_id="R"/>
<letter_ref letter_id="E"/>
<letter_ref letter_id="S"/>
<letter_ref letter_id="A"/>
<letter_ref letter_id="S"/>
<letter_ref letter_id="R"/>
<letter_ref letter_id="S"/>
<letter_ref letter_id="R"/>
<letter_ref letter_id="A"/>
<letter_ref letter_id="R"/>
<letter_ref letter_id="K"/>
<letter_ref letter_id="Q"/>
</site>
<right_flank>AYTQELEIKV</right_flank>
</contributing_site>
<contributing_site sequence_id="sequence_22" position="200" strand="none" pvalue="2.78e-23" >
<left_flank>ASSGGEFVER</left_flank>
<site>
<letter_ref letter_id="I"/>
<letter_ref letter_id="V"/>
<letter_ref letter_id="E"/>
<letter_ref letter_id="R"/>
<letter_ref letter_id="K"/>
<letter_ref letter_id="Q"/>
<letter_ref letter_id="K"/>
<letter_ref letter_id="R"/>
<letter_ref letter_id="M"/>
<letter_ref letter_id="I"/>
<letter_ref letter_id="K"/>
<letter_ref letter_id="N"/>
<letter_ref letter_id="R"/>
<letter_ref letter_id="E"/>
<letter_ref letter_id="S"/>
<letter_ref letter_id="A"/>
<letter_ref letter_id="S"/>
<letter_ref letter_id="R"/>
<letter_ref letter_id="S"/>
<letter_ref letter_id="R"/>
<letter_ref letter_id="A"/>
<letter_ref letter_id="R"/>
<letter_ref letter_id="K"/>
<letter_ref letter_id="Q"/>
</site>
<right_flank>AYTQELEIKV</right_flank>
</contributing_site>
<contributing_site sequence_id="sequence_152" position="19" strand="none" pvalue="3.22e-23" >
<left_flank>SSGLQNYGSE</left_flank>
<site>
<letter_ref letter_id="S"/>
<letter_ref letter_id="D"/>
<letter_ref letter_id="E"/>
<letter_ref letter_id="R"/>
<letter_ref letter_id="K"/>
<letter_ref letter_id="R"/>
<letter_ref letter_id="K"/>
<letter_ref letter_id="R"/>
<letter_ref letter_id="K"/>
<letter_ref letter_id="E"/>
<letter_ref letter_id="S"/>
<letter_ref letter_id="N"/>
<letter_ref letter_id="R"/>
<letter_ref letter_id="E"/>
<letter_ref letter_id="S"/>
<letter_ref letter_id="A"/>
<letter_ref letter_id="R"/>
<letter_ref letter_id="R"/>
<letter_ref letter_id="S"/>
<letter_ref letter_id="R"/>
<letter_ref letter_id="M"/>
<letter_ref letter_id="R"/>
<letter_ref letter_id="K"/>
<letter_ref letter_id="Q"/>
</site>
<right_flank>KHLDDLTAQV</right_flank>
</contributing_site>
<contributing_site sequence_id="sequence_82" position="17" strand="none" pvalue="3.22e-23" >
<left_flank>NCSLQNFGTE</left_flank>
<site>
<letter_ref letter_id="S"/>
<letter_ref letter_id="D"/>
<letter_ref letter_id="E"/>
<letter_ref letter_id="R"/>
<letter_ref letter_id="K"/>
<letter_ref letter_id="R"/>
<letter_ref letter_id="K"/>
<letter_ref letter_id="R"/>
<letter_ref letter_id="K"/>
<letter_ref letter_id="E"/>
<letter_ref letter_id="S"/>
<letter_ref letter_id="N"/>
<letter_ref letter_id="R"/>
<letter_ref letter_id="E"/>
<letter_ref letter_id="S"/>
<letter_ref letter_id="A"/>
<letter_ref letter_id="R"/>
<letter_ref letter_id="R"/>
<letter_ref letter_id="S"/>
<letter_ref letter_id="R"/>
<letter_ref letter_id="M"/>
<letter_ref letter_id="R"/>
<letter_ref letter_id="K"/>
<letter_ref letter_id="Q"/>
</site>
<right_flank>KHLEGLTAQV</right_flank>
</contributing_site>
<contributing_site sequence_id="sequence_3" position="134" strand="none" pvalue="3.73e-23" >
<left_flank>NRNKLIQPEM</left_flank>
<site>
<letter_ref letter_id="T"/>
<letter_ref letter_id="D"/>
<letter_ref letter_id="E"/>
<letter_ref letter_id="R"/>
<letter_ref letter_id="K"/>
<letter_ref letter_id="R"/>
<letter_ref letter_id="K"/>
<letter_ref letter_id="R"/>
<letter_ref letter_id="M"/>
<letter_ref letter_id="E"/>
<letter_ref letter_id="S"/>
<letter_ref letter_id="N"/>
<letter_ref letter_id="R"/>
<letter_ref letter_id="E"/>
<letter_ref letter_id="S"/>
<letter_ref letter_id="A"/>
<letter_ref letter_id="R"/>
<letter_ref letter_id="R"/>
<letter_ref letter_id="S"/>
<letter_ref letter_id="R"/>
<letter_ref letter_id="M"/>
<letter_ref letter_id="R"/>
<letter_ref letter_id="R"/>
<letter_ref letter_id="Q"/>
</site>
<right_flank>SHIDNLRNQV</right_flank>
</contributing_site>
<contributing_site sequence_id="sequence_105" position="18" strand="none" pvalue="5.77e-23" >
<left_flank>TSPSGSEESL</left_flank>
<site>
<letter_ref letter_id="V"/>
<letter_ref letter_id="E"/>
<letter_ref letter_id="Q"/>
<letter_ref letter_id="R"/>
<letter_ref letter_id="K"/>
<letter_ref letter_id="R"/>
<letter_ref letter_id="K"/>
<letter_ref letter_id="R"/>
<letter_ref letter_id="M"/>
<letter_ref letter_id="L"/>
<letter_ref letter_id="S"/>
<letter_ref letter_id="N"/>
<letter_ref letter_id="R"/>
<letter_ref letter_id="E"/>
<letter_ref letter_id="S"/>
<letter_ref letter_id="A"/>
<letter_ref letter_id="R"/>
<letter_ref letter_id="R"/>
<letter_ref letter_id="S"/>
<letter_ref letter_id="R"/>
<letter_ref letter_id="M"/>
<letter_ref letter_id="K"/>
<letter_ref letter_id="K"/>
<letter_ref letter_id="Q"/>
</site>
<right_flank>KLLDDLTAQV</right_flank>
</contributing_site>
<contributing_site sequence_id="sequence_101" position="53" strand="none" pvalue="6.65e-23" >
<left_flank>YHQQHQSIMA</left_flank>
<site>
<letter_ref letter_id="L"/>
<letter_ref letter_id="D"/>
<letter_ref letter_id="E"/>
<letter_ref letter_id="R"/>
<letter_ref letter_id="N"/>
<letter_ref letter_id="Q"/>
<letter_ref letter_id="R"/>
<letter_ref letter_id="R"/>
<letter_ref letter_id="M"/>
<letter_ref letter_id="L"/>
<letter_ref letter_id="S"/>
<letter_ref letter_id="N"/>
<letter_ref letter_id="R"/>
<letter_ref letter_id="E"/>
<letter_ref letter_id="S"/>
<letter_ref letter_id="A"/>
<letter_ref letter_id="R"/>
<letter_ref letter_id="R"/>
<letter_ref letter_id="S"/>
<letter_ref letter_id="R"/>
<letter_ref letter_id="M"/>
<letter_ref letter_id="R"/>
<letter_ref letter_id="K"/>
<letter_ref letter_id="Q"/>
</site>
<right_flank>RHLDELWSQV</right_flank>
</contributing_site>
<contributing_site sequence_id="sequence_133" position="230" strand="none" pvalue="1.01e-22" >
<left_flank>DTETADNGDP</left_flank>
<site>
<letter_ref letter_id="T"/>
<letter_ref letter_id="D"/>
<letter_ref letter_id="V"/>
<letter_ref letter_id="K"/>
<letter_ref letter_id="R"/>
<letter_ref letter_id="A"/>
<letter_ref letter_id="R"/>
<letter_ref letter_id="R"/>
<letter_ref letter_id="M"/>
<letter_ref letter_id="L"/>
<letter_ref letter_id="S"/>
<letter_ref letter_id="N"/>
<letter_ref letter_id="R"/>
<letter_ref letter_id="E"/>
<letter_ref letter_id="S"/>
<letter_ref letter_id="A"/>
<letter_ref letter_id="R"/>
<letter_ref letter_id="R"/>
<letter_ref letter_id="S"/>
<letter_ref letter_id="R"/>
<letter_ref letter_id="R"/>
<letter_ref letter_id="R"/>
<letter_ref letter_id="K"/>
<letter_ref letter_id="Q"/>
</site>
<right_flank>EQMNEFDTQV</right_flank>
</contributing_site>
<contributing_site sequence_id="sequence_81" position="39" strand="none" pvalue="1.99e-22" >
<left_flank>TSDESNRSAE</left_flank>
<site>
<letter_ref letter_id="D"/>
<letter_ref letter_id="D"/>
<letter_ref letter_id="E"/>
<letter_ref letter_id="K"/>
<letter_ref letter_id="K"/>
<letter_ref letter_id="R"/>
<letter_ref letter_id="R"/>
<letter_ref letter_id="R"/>
<letter_ref letter_id="K"/>
<letter_ref letter_id="V"/>
<letter_ref letter_id="S"/>
<letter_ref letter_id="N"/>
<letter_ref letter_id="R"/>
<letter_ref letter_id="E"/>
<letter_ref letter_id="S"/>
<letter_ref letter_id="A"/>
<letter_ref letter_id="R"/>
<letter_ref letter_id="R"/>
<letter_ref letter_id="S"/>
<letter_ref letter_id="R"/>
<letter_ref letter_id="M"/>
<letter_ref letter_id="R"/>
<letter_ref letter_id="K"/>
<letter_ref letter_id="R"/>
</site>
<right_flank>RHLNELWSML</right_flank>
</contributing_site>
<contributing_site sequence_id="sequence_59" position="39" strand="none" pvalue="1.99e-22" >
<left_flank>TSDESNRSAE</left_flank>
<site>
<letter_ref letter_id="D"/>
<letter_ref letter_id="D"/>
<letter_ref letter_id="E"/>
<letter_ref letter_id="K"/>
<letter_ref letter_id="K"/>
<letter_ref letter_id="R"/>
<letter_ref letter_id="R"/>
<letter_ref letter_id="R"/>
<letter_ref letter_id="K"/>
<letter_ref letter_id="V"/>
<letter_ref letter_id="S"/>
<letter_ref letter_id="N"/>
<letter_ref letter_id="R"/>
<letter_ref letter_id="E"/>
<letter_ref letter_id="S"/>
<letter_ref letter_id="A"/>
<letter_ref letter_id="R"/>
<letter_ref letter_id="R"/>
<letter_ref letter_id="S"/>
<letter_ref letter_id="R"/>
<letter_ref letter_id="M"/>
<letter_ref letter_id="R"/>
<letter_ref letter_id="K"/>
<letter_ref letter_id="R"/>
</site>
<right_flank>RHLNELWSML</right_flank>
</contributing_site>
<contributing_site sequence_id="sequence_117" position="69" strand="none" pvalue="2.27e-22" >
<left_flank>EPFCHREGLD</left_flank>
<site>
<letter_ref letter_id="P"/>
<letter_ref letter_id="D"/>
<letter_ref letter_id="E"/>
<letter_ref letter_id="R"/>
<letter_ref letter_id="R"/>
<letter_ref letter_id="A"/>
<letter_ref letter_id="R"/>
<letter_ref letter_id="R"/>
<letter_ref letter_id="I"/>
<letter_ref letter_id="V"/>
<letter_ref letter_id="S"/>
<letter_ref letter_id="N"/>
<letter_ref letter_id="R"/>
<letter_ref letter_id="E"/>
<letter_ref letter_id="S"/>
<letter_ref letter_id="A"/>
<letter_ref letter_id="R"/>
<letter_ref letter_id="R"/>
<letter_ref letter_id="S"/>
<letter_ref letter_id="R"/>
<letter_ref letter_id="M"/>
<letter_ref letter_id="R"/>
<letter_ref letter_id="K"/>
<letter_ref letter_id="K"/>
</site>
<right_flank>KQIEELQQQV</right_flank>
</contributing_site>
<contributing_site sequence_id="sequence_137" position="12" strand="none" pvalue="2.59e-22" >
<left_flank>PSSSGSEESL</left_flank>
<site>
<letter_ref letter_id="M"/>
<letter_ref letter_id="E"/>
<letter_ref letter_id="Q"/>
<letter_ref letter_id="R"/>
<letter_ref letter_id="K"/>
<letter_ref letter_id="R"/>
<letter_ref letter_id="K"/>
<letter_ref letter_id="R"/>
<letter_ref letter_id="M"/>
<letter_ref letter_id="L"/>
<letter_ref letter_id="S"/>
<letter_ref letter_id="N"/>
<letter_ref letter_id="R"/>
<letter_ref letter_id="E"/>
<letter_ref letter_id="S"/>
<letter_ref letter_id="A"/>
<letter_ref letter_id="R"/>
<letter_ref letter_id="R"/>
<letter_ref letter_id="S"/>
<letter_ref letter_id="R"/>
<letter_ref letter_id="M"/>
<letter_ref letter_id="K"/>
<letter_ref letter_id="K"/>
<letter_ref letter_id="Q"/>
</site>
<right_flank>KLLDDLTAQV</right_flank>
</contributing_site>
<contributing_site sequence_id="sequence_131" position="23" strand="none" pvalue="2.59e-22" >
<left_flank>QTSSGSEEYL</left_flank>
<site>
<letter_ref letter_id="M"/>
<letter_ref letter_id="E"/>
<letter_ref letter_id="Q"/>
<letter_ref letter_id="R"/>
<letter_ref letter_id="K"/>
<letter_ref letter_id="R"/>
<letter_ref letter_id="K"/>
<letter_ref letter_id="R"/>
<letter_ref letter_id="M"/>
<letter_ref letter_id="L"/>
<letter_ref letter_id="S"/>
<letter_ref letter_id="N"/>
<letter_ref letter_id="R"/>
<letter_ref letter_id="E"/>
<letter_ref letter_id="S"/>
<letter_ref letter_id="A"/>
<letter_ref letter_id="R"/>
<letter_ref letter_id="R"/>
<letter_ref letter_id="S"/>
<letter_ref letter_id="R"/>
<letter_ref letter_id="M"/>
<letter_ref letter_id="K"/>
<letter_ref letter_id="K"/>
<letter_ref letter_id="Q"/>
</site>
<right_flank>KLLDDLTAQV</right_flank>
</contributing_site>
<contributing_site sequence_id="sequence_55" position="23" strand="none" pvalue="2.59e-22" >
<left_flank>QTSSGSEENL</left_flank>
<site>
<letter_ref letter_id="M"/>
<letter_ref letter_id="E"/>
<letter_ref letter_id="Q"/>
<letter_ref letter_id="R"/>
<letter_ref letter_id="K"/>
<letter_ref letter_id="R"/>
<letter_ref letter_id="K"/>
<letter_ref letter_id="R"/>
<letter_ref letter_id="M"/>
<letter_ref letter_id="L"/>
<letter_ref letter_id="S"/>
<letter_ref letter_id="N"/>
<letter_ref letter_id="R"/>
<letter_ref letter_id="E"/>
<letter_ref letter_id="S"/>
<letter_ref letter_id="A"/>
<letter_ref letter_id="R"/>
<letter_ref letter_id="R"/>
<letter_ref letter_id="S"/>
<letter_ref letter_id="R"/>
<letter_ref letter_id="M"/>
<letter_ref letter_id="K"/>
<letter_ref letter_id="K"/>
<letter_ref letter_id="Q"/>
</site>
<right_flank>KLLDDLTAQV</right_flank>
</contributing_site>
<contributing_site sequence_id="sequence_72" position="47" strand="none" pvalue="2.95e-22" >
<left_flank>QSDSNELVAP</left_flank>
<site>
<letter_ref letter_id="V"/>
<letter_ref letter_id="D"/>
<letter_ref letter_id="E"/>
<letter_ref letter_id="R"/>
<letter_ref letter_id="K"/>
<letter_ref letter_id="R"/>
<letter_ref letter_id="K"/>
<letter_ref letter_id="R"/>
<letter_ref letter_id="T"/>
<letter_ref letter_id="I"/>
<letter_ref letter_id="S"/>
<letter_ref letter_id="N"/>
<letter_ref letter_id="R"/>
<letter_ref letter_id="E"/>
<letter_ref letter_id="S"/>
<letter_ref letter_id="A"/>
<letter_ref letter_id="K"/>
<letter_ref letter_id="R"/>
<letter_ref letter_id="S"/>
<letter_ref letter_id="R"/>
<letter_ref letter_id="L"/>
<letter_ref letter_id="R"/>
<letter_ref letter_id="K"/>
<letter_ref letter_id="K"/>
</site>
<right_flank>RRFEDLTEEV</right_flank>
</contributing_site>
<contributing_site sequence_id="sequence_90" position="300" strand="none" pvalue="3.36e-22" >
<left_flank>GHSQPWLQDD</left_flank>
<site>
<letter_ref letter_id="R"/>
<letter_ref letter_id="E"/>
<letter_ref letter_id="V"/>
<letter_ref letter_id="K"/>
<letter_ref letter_id="R"/>
<letter_ref letter_id="Q"/>
<letter_ref letter_id="K"/>
<letter_ref letter_id="R"/>
<letter_ref letter_id="K"/>
<letter_ref letter_id="Q"/>
<letter_ref letter_id="S"/>
<letter_ref letter_id="N"/>
<letter_ref letter_id="R"/>
<letter_ref letter_id="E"/>
<letter_ref letter_id="S"/>
<letter_ref letter_id="A"/>
<letter_ref letter_id="R"/>
<letter_ref letter_id="R"/>
<letter_ref letter_id="S"/>
<letter_ref letter_id="R"/>
<letter_ref letter_id="L"/>
<letter_ref letter_id="R"/>
<letter_ref letter_id="K"/>
<letter_ref letter_id="Q"/>
</site>
<right_flank>AECDELAQRA</right_flank>
</contributing_site>
<contributing_site sequence_id="sequence_122" position="221" strand="none" pvalue="4.93e-22" >
<left_flank>SQAGVAVKDE</left_flank>
<site>
<letter_ref letter_id="R"/>
<letter_ref letter_id="E"/>
<letter_ref letter_id="L"/>
<letter_ref letter_id="K"/>
<letter_ref letter_id="R"/>
<letter_ref letter_id="Q"/>
<letter_ref letter_id="K"/>
<letter_ref letter_id="R"/>
<letter_ref letter_id="K"/>
<letter_ref letter_id="Q"/>
<letter_ref letter_id="S"/>
<letter_ref letter_id="N"/>
<letter_ref letter_id="R"/>
<letter_ref letter_id="E"/>
<letter_ref letter_id="S"/>
<letter_ref letter_id="A"/>
<letter_ref letter_id="R"/>
<letter_ref letter_id="R"/>
<letter_ref letter_id="S"/>
<letter_ref letter_id="R"/>
<letter_ref letter_id="L"/>
<letter_ref letter_id="R"/>
<letter_ref letter_id="K"/>
<letter_ref letter_id="Q"/>
</site>
<right_flank>AECEQLQQRV</right_flank>
</contributing_site>
<contributing_site sequence_id="sequence_118" position="216" strand="none" pvalue="4.93e-22" >
<left_flank>SQAGVPVKDE</left_flank>
<site>
<letter_ref letter_id="R"/>
<letter_ref letter_id="E"/>
<letter_ref letter_id="L"/>
<letter_ref letter_id="K"/>
<letter_ref letter_id="R"/>
<letter_ref letter_id="Q"/>
<letter_ref letter_id="K"/>
<letter_ref letter_id="R"/>
<letter_ref letter_id="K"/>
<letter_ref letter_id="Q"/>
<letter_ref letter_id="S"/>
<letter_ref letter_id="N"/>
<letter_ref letter_id="R"/>
<letter_ref letter_id="E"/>
<letter_ref letter_id="S"/>
<letter_ref letter_id="A"/>
<letter_ref letter_id="R"/>
<letter_ref letter_id="R"/>
<letter_ref letter_id="S"/>
<letter_ref letter_id="R"/>
<letter_ref letter_id="L"/>
<letter_ref letter_id="R"/>
<letter_ref letter_id="K"/>
<letter_ref letter_id="Q"/>
</site>
<right_flank>AECEQLQQKV</right_flank>
</contributing_site>
<contributing_site sequence_id="sequence_64" position="221" strand="none" pvalue="4.93e-22" >
<left_flank>SQTGVAVKDE</left_flank>
<site>
<letter_ref letter_id="R"/>
<letter_ref letter_id="E"/>
<letter_ref letter_id="L"/>
<letter_ref letter_id="K"/>
<letter_ref letter_id="R"/>
<letter_ref letter_id="Q"/>
<letter_ref letter_id="K"/>
<letter_ref letter_id="R"/>
<letter_ref letter_id="K"/>
<letter_ref letter_id="Q"/>
<letter_ref letter_id="S"/>
<letter_ref letter_id="N"/>
<letter_ref letter_id="R"/>
<letter_ref letter_id="E"/>
<letter_ref letter_id="S"/>
<letter_ref letter_id="A"/>
<letter_ref letter_id="R"/>
<letter_ref letter_id="R"/>
<letter_ref letter_id="S"/>
<letter_ref letter_id="R"/>
<letter_ref letter_id="L"/>
<letter_ref letter_id="R"/>
<letter_ref letter_id="K"/>
<letter_ref letter_id="Q"/>
</site>
<right_flank>AECEQLQQRV</right_flank>
</contributing_site>
<contributing_site sequence_id="sequence_56" position="218" strand="none" pvalue="4.93e-22" >
<left_flank>SQAGVPVKDE</left_flank>
<site>
<letter_ref letter_id="R"/>
<letter_ref letter_id="E"/>
<letter_ref letter_id="L"/>
<letter_ref letter_id="K"/>
<letter_ref letter_id="R"/>
<letter_ref letter_id="Q"/>
<letter_ref letter_id="K"/>
<letter_ref letter_id="R"/>
<letter_ref letter_id="K"/>
<letter_ref letter_id="Q"/>
<letter_ref letter_id="S"/>
<letter_ref letter_id="N"/>
<letter_ref letter_id="R"/>
<letter_ref letter_id="E"/>
<letter_ref letter_id="S"/>
<letter_ref letter_id="A"/>
<letter_ref letter_id="R"/>
<letter_ref letter_id="R"/>
<letter_ref letter_id="S"/>
<letter_ref letter_id="R"/>
<letter_ref letter_id="L"/>
<letter_ref letter_id="R"/>
<letter_ref letter_id="K"/>
<letter_ref letter_id="Q"/>
</site>
<right_flank>AECEQLQQRV</right_flank>
</contributing_site>
<contributing_site sequence_id="sequence_86" position="222" strand="none" pvalue="5.59e-22" >
<left_flank>DIETIDNADP</left_flank>
<site>
<letter_ref letter_id="A"/>
<letter_ref letter_id="D"/>
<letter_ref letter_id="V"/>
<letter_ref letter_id="K"/>
<letter_ref letter_id="R"/>
<letter_ref letter_id="A"/>
<letter_ref letter_id="R"/>
<letter_ref letter_id="R"/>
<letter_ref letter_id="M"/>
<letter_ref letter_id="L"/>
<letter_ref letter_id="S"/>
<letter_ref letter_id="N"/>
<letter_ref letter_id="R"/>
<letter_ref letter_id="E"/>
<letter_ref letter_id="S"/>
<letter_ref letter_id="A"/>
<letter_ref letter_id="R"/>
<letter_ref letter_id="R"/>
<letter_ref letter_id="S"/>
<letter_ref letter_id="R"/>
<letter_ref letter_id="R"/>
<letter_ref letter_id="R"/>
<letter_ref letter_id="K"/>
<letter_ref letter_id="Q"/>
</site>
<right_flank>EQMNELDSQV</right_flank>
</contributing_site>
<contributing_site sequence_id="sequence_10" position="216" strand="none" pvalue="6.34e-22" >
<left_flank>ETVTTVNADP</left_flank>
<site>
<letter_ref letter_id="T"/>
<letter_ref letter_id="N"/>
<letter_ref letter_id="V"/>
<letter_ref letter_id="K"/>
<letter_ref letter_id="R"/>
<letter_ref letter_id="A"/>
<letter_ref letter_id="R"/>
<letter_ref letter_id="R"/>
<letter_ref letter_id="M"/>
<letter_ref letter_id="L"/>
<letter_ref letter_id="S"/>
<letter_ref letter_id="N"/>
<letter_ref letter_id="R"/>
<letter_ref letter_id="E"/>
<letter_ref letter_id="S"/>
<letter_ref letter_id="A"/>
<letter_ref letter_id="R"/>
<letter_ref letter_id="R"/>
<letter_ref letter_id="S"/>
<letter_ref letter_id="R"/>
<letter_ref letter_id="R"/>
<letter_ref letter_id="R"/>
<letter_ref letter_id="K"/>
<letter_ref letter_id="Q"/>
</site>
<right_flank>EQMSGLDSQV</right_flank>
</contributing_site>
<contributing_site sequence_id="sequence_114" position="23" strand="none" pvalue="7.17e-22" >
<left_flank>QTSSGPEENL</left_flank>
<site>
<letter_ref letter_id="M"/>
<letter_ref letter_id="E"/>
<letter_ref letter_id="E"/>
<letter_ref letter_id="R"/>
<letter_ref letter_id="K"/>
<letter_ref letter_id="R"/>
<letter_ref letter_id="K"/>
<letter_ref letter_id="R"/>
<letter_ref letter_id="M"/>
<letter_ref letter_id="L"/>
<letter_ref letter_id="S"/>
<letter_ref letter_id="N"/>
<letter_ref letter_id="R"/>
<letter_ref letter_id="E"/>
<letter_ref letter_id="S"/>
<letter_ref letter_id="A"/>
<letter_ref letter_id="R"/>
<letter_ref letter_id="R"/>
<letter_ref letter_id="S"/>
<letter_ref letter_id="R"/>
<letter_ref letter_id="K"/>
<letter_ref letter_id="K"/>
<letter_ref letter_id="K"/>
<letter_ref letter_id="Q"/>
</site>
<right_flank>KLLDDLTAQV</right_flank>
</contributing_site>
<contributing_site sequence_id="sequence_151" position="253" strand="none" pvalue="9.17e-22" >
<left_flank>SQSQTWIQDE</left_flank>
<site>
<letter_ref letter_id="R"/>
<letter_ref letter_id="E"/>
<letter_ref letter_id="L"/>
<letter_ref letter_id="K"/>
<letter_ref letter_id="R"/>
<letter_ref letter_id="Q"/>
<letter_ref letter_id="R"/>
<letter_ref letter_id="R"/>
<letter_ref letter_id="K"/>
<letter_ref letter_id="Q"/>
<letter_ref letter_id="S"/>
<letter_ref letter_id="N"/>
<letter_ref letter_id="R"/>
<letter_ref letter_id="E"/>
<letter_ref letter_id="S"/>
<letter_ref letter_id="A"/>
<letter_ref letter_id="R"/>
<letter_ref letter_id="R"/>
<letter_ref letter_id="S"/>
<letter_ref letter_id="R"/>
<letter_ref letter_id="L"/>
<letter_ref letter_id="R"/>
<letter_ref letter_id="K"/>
<letter_ref letter_id="Q"/>
</site>
<right_flank>AECDELAQRA</right_flank>
</contributing_site>
<contributing_site sequence_id="sequence_91" position="78" strand="none" pvalue="1.17e-21" >
<left_flank>AAKGSLSNDD</left_flank>
<site>
<letter_ref letter_id="R"/>
<letter_ref letter_id="E"/>
<letter_ref letter_id="I"/>
<letter_ref letter_id="K"/>
<letter_ref letter_id="R"/>
<letter_ref letter_id="Q"/>
<letter_ref letter_id="K"/>
<letter_ref letter_id="R"/>
<letter_ref letter_id="K"/>
<letter_ref letter_id="Q"/>
<letter_ref letter_id="S"/>
<letter_ref letter_id="N"/>
<letter_ref letter_id="R"/>
<letter_ref letter_id="E"/>
<letter_ref letter_id="S"/>
<letter_ref letter_id="A"/>
<letter_ref letter_id="R"/>
<letter_ref letter_id="R"/>
<letter_ref letter_id="S"/>
<letter_ref letter_id="R"/>
<letter_ref letter_id="L"/>
<letter_ref letter_id="R"/>
<letter_ref letter_id="K"/>
<letter_ref letter_id="Q"/>
</site>
<right_flank>AECDELAQRA</right_flank>
</contributing_site>
<contributing_site sequence_id="sequence_23" position="287" strand="none" pvalue="1.17e-21" >
<left_flank>GHSQPWLQDD</left_flank>
<site>
<letter_ref letter_id="R"/>
<letter_ref letter_id="E"/>
<letter_ref letter_id="I"/>
<letter_ref letter_id="K"/>
<letter_ref letter_id="R"/>
<letter_ref letter_id="Q"/>
<letter_ref letter_id="K"/>
<letter_ref letter_id="R"/>
<letter_ref letter_id="K"/>
<letter_ref letter_id="Q"/>
<letter_ref letter_id="S"/>
<letter_ref letter_id="N"/>
<letter_ref letter_id="R"/>
<letter_ref letter_id="E"/>
<letter_ref letter_id="S"/>
<letter_ref letter_id="A"/>
<letter_ref letter_id="R"/>
<letter_ref letter_id="R"/>
<letter_ref letter_id="S"/>
<letter_ref letter_id="R"/>
<letter_ref letter_id="L"/>
<letter_ref letter_id="R"/>
<letter_ref letter_id="K"/>
<letter_ref letter_id="Q"/>
</site>
<right_flank>AECDELAQRA</right_flank>
</contributing_site>
<contributing_site sequence_id="sequence_70" position="244" strand="none" pvalue="1.88e-21" >
<left_flank>SQSQTWVQDE</left_flank>
<site>
<letter_ref letter_id="R"/>
<letter_ref letter_id="E"/>
<letter_ref letter_id="L"/>
<letter_ref letter_id="K"/>
<letter_ref letter_id="R"/>
<letter_ref letter_id="Q"/>
<letter_ref letter_id="R"/>
<letter_ref letter_id="R"/>
<letter_ref letter_id="K"/>
<letter_ref letter_id="E"/>
<letter_ref letter_id="S"/>
<letter_ref letter_id="N"/>
<letter_ref letter_id="R"/>
<letter_ref letter_id="E"/>
<letter_ref letter_id="S"/>
<letter_ref letter_id="A"/>
<letter_ref letter_id="R"/>
<letter_ref letter_id="R"/>
<letter_ref letter_id="S"/>
<letter_ref letter_id="R"/>
<letter_ref letter_id="L"/>
<letter_ref letter_id="R"/>
<letter_ref letter_id="K"/>
<letter_ref letter_id="Q"/>
</site>
<right_flank>AECDELAQRA</right_flank>
</contributing_site>
<contributing_site sequence_id="sequence_128" position="151" strand="none" pvalue="2.12e-21" >
<left_flank>EADGETNMNP</left_flank>
<site>
<letter_ref letter_id="T"/>
<letter_ref letter_id="N"/>
<letter_ref letter_id="V"/>
<letter_ref letter_id="K"/>
<letter_ref letter_id="R"/>
<letter_ref letter_id="V"/>
<letter_ref letter_id="K"/>
<letter_ref letter_id="R"/>
<letter_ref letter_id="M"/>
<letter_ref letter_id="L"/>
<letter_ref letter_id="S"/>
<letter_ref letter_id="N"/>
<letter_ref letter_id="R"/>
<letter_ref letter_id="E"/>
<letter_ref letter_id="S"/>
<letter_ref letter_id="A"/>
<letter_ref letter_id="R"/>
<letter_ref letter_id="R"/>
<letter_ref letter_id="S"/>
<letter_ref letter_id="R"/>
<letter_ref letter_id="R"/>
<letter_ref letter_id="R"/>
<letter_ref letter_id="K"/>
<letter_ref letter_id="Q"/>
</site>
<right_flank>AHLSELETQV</right_flank>
</contributing_site>
<contributing_site sequence_id="sequence_112" position="158" strand="none" pvalue="2.12e-21" >
<left_flank>EADGETNMNP</left_flank>
<site>
<letter_ref letter_id="T"/>
<letter_ref letter_id="N"/>
<letter_ref letter_id="V"/>
<letter_ref letter_id="K"/>
<letter_ref letter_id="R"/>
<letter_ref letter_id="V"/>
<letter_ref letter_id="K"/>
<letter_ref letter_id="R"/>
<letter_ref letter_id="M"/>
<letter_ref letter_id="L"/>
<letter_ref letter_id="S"/>
<letter_ref letter_id="N"/>
<letter_ref letter_id="R"/>
<letter_ref letter_id="E"/>
<letter_ref letter_id="S"/>
<letter_ref letter_id="A"/>
<letter_ref letter_id="R"/>
<letter_ref letter_id="R"/>
<letter_ref letter_id="S"/>
<letter_ref letter_id="R"/>
<letter_ref letter_id="R"/>
<letter_ref letter_id="R"/>
<letter_ref letter_id="K"/>
<letter_ref letter_id="Q"/>
</site>
<right_flank>AHLSELETQV</right_flank>
</contributing_site>
<contributing_site sequence_id="sequence_18" position="153" strand="none" pvalue="2.12e-21" >
<left_flank>GDEEETNMNP</left_flank>
<site>
<letter_ref letter_id="T"/>
<letter_ref letter_id="N"/>
<letter_ref letter_id="V"/>
<letter_ref letter_id="K"/>
<letter_ref letter_id="R"/>
<letter_ref letter_id="V"/>
<letter_ref letter_id="K"/>
<letter_ref letter_id="R"/>
<letter_ref letter_id="M"/>
<letter_ref letter_id="L"/>
<letter_ref letter_id="S"/>
<letter_ref letter_id="N"/>
<letter_ref letter_id="R"/>
<letter_ref letter_id="E"/>
<letter_ref letter_id="S"/>
<letter_ref letter_id="A"/>
<letter_ref letter_id="R"/>
<letter_ref letter_id="R"/>
<letter_ref letter_id="S"/>
<letter_ref letter_id="R"/>
<letter_ref letter_id="R"/>
<letter_ref letter_id="R"/>
<letter_ref letter_id="K"/>
<letter_ref letter_id="Q"/>
</site>
<right_flank>AHLNELETQV</right_flank>
</contributing_site>
<contributing_site sequence_id="sequence_38" position="247" strand="none" pvalue="2.67e-21" >
<left_flank>KRIIDGPPEI</left_flank>
<site>
<letter_ref letter_id="L"/>
<letter_ref letter_id="M"/>
<letter_ref letter_id="E"/>
<letter_ref letter_id="R"/>
<letter_ref letter_id="R"/>
<letter_ref letter_id="Q"/>
<letter_ref letter_id="R"/>
<letter_ref letter_id="R"/>
<letter_ref letter_id="M"/>
<letter_ref letter_id="I"/>
<letter_ref letter_id="K"/>
<letter_ref letter_id="N"/>
<letter_ref letter_id="R"/>
<letter_ref letter_id="E"/>
<letter_ref letter_id="S"/>
<letter_ref letter_id="A"/>
<letter_ref letter_id="A"/>
<letter_ref letter_id="R"/>
<letter_ref letter_id="S"/>
<letter_ref letter_id="R"/>
<letter_ref letter_id="A"/>
<letter_ref letter_id="R"/>
<letter_ref letter_id="R"/>
<letter_ref letter_id="Q"/>
</site>
<right_flank>AYTVELELEL</right_flank>
</contributing_site>
<contributing_site sequence_id="sequence_52" position="47" strand="none" pvalue="3.00e-21" >
<left_flank>PSGSNELEAP</left_flank>
<site>
<letter_ref letter_id="V"/>
<letter_ref letter_id="D"/>
<letter_ref letter_id="E"/>
<letter_ref letter_id="R"/>
<letter_ref letter_id="K"/>
<letter_ref letter_id="R"/>
<letter_ref letter_id="K"/>
<letter_ref letter_id="R"/>
<letter_ref letter_id="T"/>
<letter_ref letter_id="M"/>
<letter_ref letter_id="S"/>
<letter_ref letter_id="N"/>
<letter_ref letter_id="R"/>
<letter_ref letter_id="E"/>
<letter_ref letter_id="S"/>
<letter_ref letter_id="A"/>
<letter_ref letter_id="K"/>
<letter_ref letter_id="R"/>
<letter_ref letter_id="S"/>
<letter_ref letter_id="R"/>
<letter_ref letter_id="L"/>
<letter_ref letter_id="R"/>
<letter_ref letter_id="K"/>
<letter_ref letter_id="K"/>
</site>
<right_flank>RRFEDLTEEV</right_flank>
</contributing_site>
<contributing_site sequence_id="sequence_51" position="47" strand="none" pvalue="3.00e-21" >
<left_flank>PSGSNELEAP</left_flank>
<site>
<letter_ref letter_id="V"/>
<letter_ref letter_id="D"/>
<letter_ref letter_id="E"/>
<letter_ref letter_id="R"/>
<letter_ref letter_id="K"/>
<letter_ref letter_id="R"/>
<letter_ref letter_id="K"/>
<letter_ref letter_id="R"/>
<letter_ref letter_id="T"/>
<letter_ref letter_id="M"/>
<letter_ref letter_id="S"/>
<letter_ref letter_id="N"/>
<letter_ref letter_id="R"/>
<letter_ref letter_id="E"/>
<letter_ref letter_id="S"/>
<letter_ref letter_id="A"/>
<letter_ref letter_id="K"/>
<letter_ref letter_id="R"/>
<letter_ref letter_id="S"/>
<letter_ref letter_id="R"/>
<letter_ref letter_id="L"/>
<letter_ref letter_id="R"/>
<letter_ref letter_id="K"/>
<letter_ref letter_id="K"/>
</site>
<right_flank>RRFEDLTEEV</right_flank>
</contributing_site>
<contributing_site sequence_id="sequence_1" position="72" strand="none" pvalue="4.22e-21" >
<left_flank>EPFCHREGLD</left_flank>
<site>
<letter_ref letter_id="P"/>
<letter_ref letter_id="D"/>
<letter_ref letter_id="E"/>
<letter_ref letter_id="R"/>
<letter_ref letter_id="R"/>
<letter_ref letter_id="A"/>
<letter_ref letter_id="R"/>
<letter_ref letter_id="R"/>
<letter_ref letter_id="V"/>
<letter_ref letter_id="V"/>
<letter_ref letter_id="S"/>
<letter_ref letter_id="N"/>
<letter_ref letter_id="R"/>
<letter_ref letter_id="E"/>
<letter_ref letter_id="S"/>
<letter_ref letter_id="A"/>
<letter_ref letter_id="R"/>
<letter_ref letter_id="R"/>
<letter_ref letter_id="S"/>
<letter_ref letter_id="R"/>
<letter_ref letter_id="M"/>
<letter_ref letter_id="R"/>
<letter_ref letter_id="K"/>
<letter_ref letter_id="K"/>
</site>
<right_flank>KQIEELQQQV</right_flank>
</contributing_site>
<contributing_site sequence_id="sequence_88" position="71" strand="none" pvalue="4.72e-21" >
<left_flank>APDVVPTDNY</left_flank>
<site>
<letter_ref letter_id="T"/>
<letter_ref letter_id="D"/>
<letter_ref letter_id="E"/>
<letter_ref letter_id="R"/>
<letter_ref letter_id="R"/>
<letter_ref letter_id="K"/>
<letter_ref letter_id="K"/>
<letter_ref letter_id="R"/>
<letter_ref letter_id="K"/>
<letter_ref letter_id="L"/>
<letter_ref letter_id="S"/>
<letter_ref letter_id="N"/>
<letter_ref letter_id="R"/>
<letter_ref letter_id="E"/>
<letter_ref letter_id="S"/>
<letter_ref letter_id="A"/>
<letter_ref letter_id="K"/>
<letter_ref letter_id="R"/>
<letter_ref letter_id="S"/>
<letter_ref letter_id="R"/>
<letter_ref letter_id="V"/>
<letter_ref letter_id="K"/>
<letter_ref letter_id="K"/>
<letter_ref letter_id="Q"/>
</site>
<right_flank>KHLEEMNIQL</right_flank>
</contributing_site>
<contributing_site sequence_id="sequence_71" position="70" strand="none" pvalue="4.72e-21" >
<left_flank>TGSNVDPTDC</left_flank>
<site>
<letter_ref letter_id="T"/>
<letter_ref letter_id="D"/>
<letter_ref letter_id="E"/>
<letter_ref letter_id="R"/>
<letter_ref letter_id="R"/>
<letter_ref letter_id="K"/>
<letter_ref letter_id="K"/>
<letter_ref letter_id="R"/>
<letter_ref letter_id="K"/>
<letter_ref letter_id="L"/>
<letter_ref letter_id="S"/>
<letter_ref letter_id="N"/>
<letter_ref letter_id="R"/>
<letter_ref letter_id="E"/>
<letter_ref letter_id="S"/>
<letter_ref letter_id="A"/>
<letter_ref letter_id="K"/>
<letter_ref letter_id="R"/>
<letter_ref letter_id="S"/>
<letter_ref letter_id="R"/>
<letter_ref letter_id="V"/>
<letter_ref letter_id="K"/>
<letter_ref letter_id="K"/>
<letter_ref letter_id="Q"/>
</site>
<right_flank>KHLEEMSIQL</right_flank>
</contributing_site>
<contributing_site sequence_id="sequence_48" position="70" strand="none" pvalue="4.72e-21" >
<left_flank>GPDVVATDSY</left_flank>
<site>
<letter_ref letter_id="T"/>
<letter_ref letter_id="D"/>
<letter_ref letter_id="E"/>
<letter_ref letter_id="R"/>
<letter_ref letter_id="R"/>
<letter_ref letter_id="K"/>
<letter_ref letter_id="K"/>
<letter_ref letter_id="R"/>
<letter_ref letter_id="K"/>
<letter_ref letter_id="L"/>
<letter_ref letter_id="S"/>
<letter_ref letter_id="N"/>
<letter_ref letter_id="R"/>
<letter_ref letter_id="E"/>
<letter_ref letter_id="S"/>
<letter_ref letter_id="A"/>
<letter_ref letter_id="K"/>
<letter_ref letter_id="R"/>
<letter_ref letter_id="S"/>
<letter_ref letter_id="R"/>
<letter_ref letter_id="V"/>
<letter_ref letter_id="K"/>
<letter_ref letter_id="K"/>
<letter_ref letter_id="Q"/>
</site>
<right_flank>KHLEEMNIQL</right_flank>
</contributing_site>
<contributing_site sequence_id="sequence_47" position="70" strand="none" pvalue="4.72e-21" >
<left_flank>GPDVVATDSY</left_flank>
<site>
<letter_ref letter_id="T"/>
<letter_ref letter_id="D"/>
<letter_ref letter_id="E"/>
<letter_ref letter_id="R"/>
<letter_ref letter_id="R"/>
<letter_ref letter_id="K"/>
<letter_ref letter_id="K"/>
<letter_ref letter_id="R"/>
<letter_ref letter_id="K"/>
<letter_ref letter_id="L"/>
<letter_ref letter_id="S"/>
<letter_ref letter_id="N"/>
<letter_ref letter_id="R"/>
<letter_ref letter_id="E"/>
<letter_ref letter_id="S"/>
<letter_ref letter_id="A"/>
<letter_ref letter_id="K"/>
<letter_ref letter_id="R"/>
<letter_ref letter_id="S"/>
<letter_ref letter_id="R"/>
<letter_ref letter_id="V"/>
<letter_ref letter_id="K"/>
<letter_ref letter_id="K"/>
<letter_ref letter_id="Q"/>
</site>
<right_flank>KHLEEMNIQL</right_flank>
</contributing_site>
<contributing_site sequence_id="sequence_20" position="98" strand="none" pvalue="4.72e-21" >
<left_flank>AVHSLGYRTI</left_flank>
<site>
<letter_ref letter_id="E"/>
<letter_ref letter_id="N"/>
<letter_ref letter_id="V"/>
<letter_ref letter_id="K"/>
<letter_ref letter_id="R"/>
<letter_ref letter_id="Q"/>
<letter_ref letter_id="R"/>
<letter_ref letter_id="R"/>
<letter_ref letter_id="K"/>
<letter_ref letter_id="Q"/>
<letter_ref letter_id="S"/>
<letter_ref letter_id="N"/>
<letter_ref letter_id="R"/>
<letter_ref letter_id="E"/>
<letter_ref letter_id="S"/>
<letter_ref letter_id="A"/>
<letter_ref letter_id="R"/>
<letter_ref letter_id="R"/>
<letter_ref letter_id="S"/>
<letter_ref letter_id="R"/>
<letter_ref letter_id="L"/>
<letter_ref letter_id="R"/>
<letter_ref letter_id="K"/>
<letter_ref letter_id="Q"/>
</site>
<right_flank>AECDELAQRA</right_flank>
</contributing_site>
<contributing_site sequence_id="sequence_63" position="207" strand="none" pvalue="8.21e-21" >
<left_flank>APSGGDIVER</left_flank>
<site>
<letter_ref letter_id="V"/>
<letter_ref letter_id="V"/>
<letter_ref letter_id="E"/>
<letter_ref letter_id="R"/>
<letter_ref letter_id="M"/>
<letter_ref letter_id="Q"/>
<letter_ref letter_id="K"/>
<letter_ref letter_id="K"/>
<letter_ref letter_id="M"/>
<letter_ref letter_id="I"/>
<letter_ref letter_id="K"/>
<letter_ref letter_id="N"/>
<letter_ref letter_id="R"/>
<letter_ref letter_id="E"/>
<letter_ref letter_id="S"/>
<letter_ref letter_id="A"/>
<letter_ref letter_id="A"/>
<letter_ref letter_id="R"/>
<letter_ref letter_id="S"/>
<letter_ref letter_id="R"/>
<letter_ref letter_id="A"/>
<letter_ref letter_id="R"/>
<letter_ref letter_id="K"/>
<letter_ref letter_id="Q"/>
</site>
<right_flank>VYTHELEIKV</right_flank>
</contributing_site>
<contributing_site sequence_id="sequence_14" position="23" strand="none" pvalue="1.02e-20" >
<left_flank>QTSSGPEENL</left_flank>
<site>
<letter_ref letter_id="M"/>
<letter_ref letter_id="E"/>
<letter_ref letter_id="Q"/>
<letter_ref letter_id="R"/>
<letter_ref letter_id="K"/>
<letter_ref letter_id="R"/>
<letter_ref letter_id="K"/>
<letter_ref letter_id="R"/>
<letter_ref letter_id="M"/>
<letter_ref letter_id="L"/>
<letter_ref letter_id="S"/>
<letter_ref letter_id="N"/>
<letter_ref letter_id="R"/>
<letter_ref letter_id="E"/>
<letter_ref letter_id="S"/>
<letter_ref letter_id="A"/>
<letter_ref letter_id="R"/>
<letter_ref letter_id="R"/>
<letter_ref letter_id="S"/>
<letter_ref letter_id="R"/>
<letter_ref letter_id="K"/>
<letter_ref letter_id="K"/>
<letter_ref letter_id="K"/>
<letter_ref letter_id="Q"/>
</site>
<right_flank>KLLDDLTAQV</right_flank>
</contributing_site>
<contributing_site sequence_id="sequence_89" position="194" strand="none" pvalue="1.14e-20" >
<left_flank>ENETTGSLKP</left_flank>
<site>
<letter_ref letter_id="E"/>
<letter_ref letter_id="D"/>
<letter_ref letter_id="V"/>
<letter_ref letter_id="K"/>
<letter_ref letter_id="K"/>
<letter_ref letter_id="S"/>
<letter_ref letter_id="R"/>
<letter_ref letter_id="R"/>
<letter_ref letter_id="M"/>
<letter_ref letter_id="L"/>
<letter_ref letter_id="S"/>
<letter_ref letter_id="N"/>
<letter_ref letter_id="R"/>
<letter_ref letter_id="E"/>
<letter_ref letter_id="S"/>
<letter_ref letter_id="A"/>
<letter_ref letter_id="R"/>
<letter_ref letter_id="R"/>
<letter_ref letter_id="S"/>
<letter_ref letter_id="R"/>
<letter_ref letter_id="R"/>
<letter_ref letter_id="R"/>
<letter_ref letter_id="K"/>
<letter_ref letter_id="Q"/>
</site>
<right_flank>EQTCDLETQV</right_flank>
</contributing_site>
<contributing_site sequence_id="sequence_42" position="196" strand="none" pvalue="1.14e-20" >
<left_flank>ENETTGSLKP</left_flank>
<site>
<letter_ref letter_id="E"/>
<letter_ref letter_id="D"/>
<letter_ref letter_id="V"/>
<letter_ref letter_id="K"/>
<letter_ref letter_id="K"/>
<letter_ref letter_id="S"/>
<letter_ref letter_id="R"/>
<letter_ref letter_id="R"/>
<letter_ref letter_id="M"/>
<letter_ref letter_id="L"/>
<letter_ref letter_id="S"/>
<letter_ref letter_id="N"/>
<letter_ref letter_id="R"/>
<letter_ref letter_id="E"/>
<letter_ref letter_id="S"/>
<letter_ref letter_id="A"/>
<letter_ref letter_id="R"/>
<letter_ref letter_id="R"/>
<letter_ref letter_id="S"/>
<letter_ref letter_id="R"/>
<letter_ref letter_id="R"/>
<letter_ref letter_id="R"/>
<letter_ref letter_id="K"/>
<letter_ref letter_id="Q"/>
</site>
<right_flank>EQTCDLETQV</right_flank>
</contributing_site>
<contributing_site sequence_id="sequence_9" position="57" strand="none" pvalue="1.57e-20" >
<left_flank>GTHPQASVVM</left_flank>
<site>
<letter_ref letter_id="D"/>
<letter_ref letter_id="Q"/>
<letter_ref letter_id="E"/>
<letter_ref letter_id="K"/>
<letter_ref letter_id="R"/>
<letter_ref letter_id="L"/>
<letter_ref letter_id="R"/>
<letter_ref letter_id="R"/>
<letter_ref letter_id="M"/>
<letter_ref letter_id="V"/>
<letter_ref letter_id="S"/>
<letter_ref letter_id="N"/>
<letter_ref letter_id="R"/>
<letter_ref letter_id="E"/>
<letter_ref letter_id="S"/>
<letter_ref letter_id="A"/>
<letter_ref letter_id="R"/>
<letter_ref letter_id="R"/>
<letter_ref letter_id="S"/>
<letter_ref letter_id="R"/>
<letter_ref letter_id="M"/>
<letter_ref letter_id="R"/>
<letter_ref letter_id="K"/>
<letter_ref letter_id="R"/>
</site>
<right_flank>KQIQEMKMHV</right_flank>
</contributing_site>
<contributing_site sequence_id="sequence_141" position="259" strand="none" pvalue="1.74e-20" >
<left_flank>VPPETWLQNE</left_flank>
<site>
<letter_ref letter_id="R"/>
<letter_ref letter_id="E"/>
<letter_ref letter_id="L"/>
<letter_ref letter_id="K"/>
<letter_ref letter_id="R"/>
<letter_ref letter_id="E"/>
<letter_ref letter_id="R"/>
<letter_ref letter_id="R"/>
<letter_ref letter_id="K"/>
<letter_ref letter_id="Q"/>
<letter_ref letter_id="S"/>
<letter_ref letter_id="N"/>
<letter_ref letter_id="R"/>
<letter_ref letter_id="E"/>
<letter_ref letter_id="S"/>
<letter_ref letter_id="A"/>
<letter_ref letter_id="R"/>
<letter_ref letter_id="R"/>
<letter_ref letter_id="S"/>
<letter_ref letter_id="R"/>
<letter_ref letter_id="L"/>
<letter_ref letter_id="R"/>
<letter_ref letter_id="K"/>
<letter_ref letter_id="Q"/>
</site>
<right_flank>AETEELARKV</right_flank>
</contributing_site>
<contributing_site sequence_id="sequence_87" position="245" strand="none" pvalue="1.74e-20" >
<left_flank>VPPETWLQDE</left_flank>
<site>
<letter_ref letter_id="R"/>
<letter_ref letter_id="E"/>
<letter_ref letter_id="L"/>
<letter_ref letter_id="K"/>
<letter_ref letter_id="R"/>
<letter_ref letter_id="E"/>
<letter_ref letter_id="R"/>
<letter_ref letter_id="R"/>
<letter_ref letter_id="K"/>
<letter_ref letter_id="Q"/>
<letter_ref letter_id="S"/>
<letter_ref letter_id="N"/>
<letter_ref letter_id="R"/>
<letter_ref letter_id="E"/>
<letter_ref letter_id="S"/>
<letter_ref letter_id="A"/>
<letter_ref letter_id="R"/>
<letter_ref letter_id="R"/>
<letter_ref letter_id="S"/>
<letter_ref letter_id="R"/>
<letter_ref letter_id="L"/>
<letter_ref letter_id="R"/>
<letter_ref letter_id="K"/>
<letter_ref letter_id="Q"/>
</site>
<right_flank>AETEELARKV</right_flank>
</contributing_site>
<contributing_site sequence_id="sequence_6" position="261" strand="none" pvalue="1.74e-20" >
<left_flank>VPPETWLQNE</left_flank>
<site>
<letter_ref letter_id="R"/>
<letter_ref letter_id="E"/>
<letter_ref letter_id="L"/>
<letter_ref letter_id="K"/>
<letter_ref letter_id="R"/>
<letter_ref letter_id="E"/>
<letter_ref letter_id="R"/>
<letter_ref letter_id="R"/>
<letter_ref letter_id="K"/>
<letter_ref letter_id="Q"/>
<letter_ref letter_id="S"/>
<letter_ref letter_id="N"/>
<letter_ref letter_id="R"/>
<letter_ref letter_id="E"/>
<letter_ref letter_id="S"/>
<letter_ref letter_id="A"/>
<letter_ref letter_id="R"/>
<letter_ref letter_id="R"/>
<letter_ref letter_id="S"/>
<letter_ref letter_id="R"/>
<letter_ref letter_id="L"/>
<letter_ref letter_id="R"/>
<letter_ref letter_id="K"/>
<letter_ref letter_id="Q"/>
</site>
<right_flank>AETEELARKV</right_flank>
</contributing_site>
<contributing_site sequence_id="sequence_93" position="188" strand="none" pvalue="2.15e-20" >
<left_flank>GRVMVEAMDK</left_flank>
<site>
<letter_ref letter_id="A"/>
<letter_ref letter_id="A"/>
<letter_ref letter_id="A"/>
<letter_ref letter_id="Q"/>
<letter_ref letter_id="R"/>
<letter_ref letter_id="Q"/>
<letter_ref letter_id="K"/>
<letter_ref letter_id="R"/>
<letter_ref letter_id="M"/>
<letter_ref letter_id="I"/>
<letter_ref letter_id="K"/>
<letter_ref letter_id="N"/>
<letter_ref letter_id="R"/>
<letter_ref letter_id="E"/>
<letter_ref letter_id="S"/>
<letter_ref letter_id="A"/>
<letter_ref letter_id="A"/>
<letter_ref letter_id="R"/>
<letter_ref letter_id="S"/>
<letter_ref letter_id="R"/>
<letter_ref letter_id="E"/>
<letter_ref letter_id="R"/>
<letter_ref letter_id="K"/>
<letter_ref letter_id="Q"/>
</site>
<right_flank>AYQVELETMA</right_flank>
</contributing_site>
<contributing_site sequence_id="sequence_53" position="180" strand="none" pvalue="2.15e-20" >
<left_flank>GRVMVEAMDK</left_flank>
<site>
<letter_ref letter_id="A"/>
<letter_ref letter_id="A"/>
<letter_ref letter_id="A"/>
<letter_ref letter_id="Q"/>
<letter_ref letter_id="R"/>
<letter_ref letter_id="Q"/>
<letter_ref letter_id="K"/>
<letter_ref letter_id="R"/>
<letter_ref letter_id="M"/>
<letter_ref letter_id="I"/>
<letter_ref letter_id="K"/>
<letter_ref letter_id="N"/>
<letter_ref letter_id="R"/>
<letter_ref letter_id="E"/>
<letter_ref letter_id="S"/>
<letter_ref letter_id="A"/>
<letter_ref letter_id="A"/>
<letter_ref letter_id="R"/>
<letter_ref letter_id="S"/>
<letter_ref letter_id="R"/>
<letter_ref letter_id="E"/>
<letter_ref letter_id="R"/>
<letter_ref letter_id="K"/>
<letter_ref letter_id="Q"/>
</site>
<right_flank>AYQVELETLA</right_flank>
</contributing_site>
<contributing_site sequence_id="sequence_104" position="38" strand="none" pvalue="3.25e-20" >
<left_flank>ESDLLQQRDL</left_flank>
<site>
<letter_ref letter_id="M"/>
<letter_ref letter_id="N"/>
<letter_ref letter_id="E"/>
<letter_ref letter_id="R"/>
<letter_ref letter_id="R"/>
<letter_ref letter_id="R"/>
<letter_ref letter_id="K"/>
<letter_ref letter_id="R"/>
<letter_ref letter_id="L"/>
<letter_ref letter_id="E"/>
<letter_ref letter_id="S"/>
<letter_ref letter_id="N"/>
<letter_ref letter_id="R"/>
<letter_ref letter_id="E"/>
<letter_ref letter_id="S"/>
<letter_ref letter_id="A"/>
<letter_ref letter_id="R"/>
<letter_ref letter_id="R"/>
<letter_ref letter_id="S"/>
<letter_ref letter_id="R"/>
<letter_ref letter_id="M"/>
<letter_ref letter_id="K"/>
<letter_ref letter_id="K"/>
<letter_ref letter_id="R"/>
</site>
<right_flank>EHLDDLKAQL</right_flank>
</contributing_site>
<contributing_site sequence_id="sequence_110" position="214" strand="none" pvalue="3.60e-20" >
<left_flank>ARVMMEPLDK</left_flank>
<site>
<letter_ref letter_id="A"/>
<letter_ref letter_id="A"/>
<letter_ref letter_id="A"/>
<letter_ref letter_id="Q"/>
<letter_ref letter_id="R"/>
<letter_ref letter_id="Q"/>
<letter_ref letter_id="R"/>
<letter_ref letter_id="R"/>
<letter_ref letter_id="M"/>
<letter_ref letter_id="I"/>
<letter_ref letter_id="K"/>
<letter_ref letter_id="N"/>
<letter_ref letter_id="R"/>
<letter_ref letter_id="E"/>
<letter_ref letter_id="S"/>
<letter_ref letter_id="A"/>
<letter_ref letter_id="A"/>
<letter_ref letter_id="R"/>
<letter_ref letter_id="S"/>
<letter_ref letter_id="R"/>
<letter_ref letter_id="E"/>
<letter_ref letter_id="R"/>
<letter_ref letter_id="K"/>
<letter_ref letter_id="Q"/>
</site>
<right_flank>AYQVELETLA</right_flank>
</contributing_site>
<contributing_site sequence_id="sequence_29" position="181" strand="none" pvalue="3.60e-20" >
<left_flank>ARVMMEPLDK</left_flank>
<site>
<letter_ref letter_id="A"/>
<letter_ref letter_id="A"/>
<letter_ref letter_id="A"/>
<letter_ref letter_id="Q"/>
<letter_ref letter_id="R"/>
<letter_ref letter_id="Q"/>
<letter_ref letter_id="R"/>
<letter_ref letter_id="R"/>
<letter_ref letter_id="M"/>
<letter_ref letter_id="I"/>
<letter_ref letter_id="K"/>
<letter_ref letter_id="N"/>
<letter_ref letter_id="R"/>
<letter_ref letter_id="E"/>
<letter_ref letter_id="S"/>
<letter_ref letter_id="A"/>
<letter_ref letter_id="A"/>
<letter_ref letter_id="R"/>
<letter_ref letter_id="S"/>
<letter_ref letter_id="R"/>
<letter_ref letter_id="E"/>
<letter_ref letter_id="R"/>
<letter_ref letter_id="K"/>
<letter_ref letter_id="Q"/>
</site>
<right_flank>AYQVELETLA</right_flank>
</contributing_site>
<contributing_site sequence_id="sequence_75" position="47" strand="none" pvalue="3.99e-20" >
<left_flank>PSGSSELLEP</left_flank>
<site>
<letter_ref letter_id="V"/>
<letter_ref letter_id="D"/>
<letter_ref letter_id="E"/>
<letter_ref letter_id="R"/>
<letter_ref letter_id="K"/>
<letter_ref letter_id="R"/>
<letter_ref letter_id="R"/>
<letter_ref letter_id="R"/>
<letter_ref letter_id="T"/>
<letter_ref letter_id="M"/>
<letter_ref letter_id="S"/>
<letter_ref letter_id="N"/>
<letter_ref letter_id="R"/>
<letter_ref letter_id="E"/>
<letter_ref letter_id="S"/>
<letter_ref letter_id="A"/>
<letter_ref letter_id="K"/>
<letter_ref letter_id="R"/>
<letter_ref letter_id="S"/>
<letter_ref letter_id="R"/>
<letter_ref letter_id="L"/>
<letter_ref letter_id="K"/>
<letter_ref letter_id="K"/>
<letter_ref letter_id="K"/>
</site>
<right_flank>RRVENLSEEV</right_flank>
</contributing_site>
<contributing_site sequence_id="sequence_39" position="33" strand="none" pvalue="4.42e-20" >
<left_flank>PNSDRVQRDL</left_flank>
<site>
<letter_ref letter_id="I"/>
<letter_ref letter_id="N"/>
<letter_ref letter_id="E"/>
<letter_ref letter_id="R"/>
<letter_ref letter_id="K"/>
<letter_ref letter_id="R"/>
<letter_ref letter_id="K"/>
<letter_ref letter_id="R"/>
<letter_ref letter_id="L"/>
<letter_ref letter_id="E"/>
<letter_ref letter_id="S"/>
<letter_ref letter_id="N"/>
<letter_ref letter_id="R"/>
<letter_ref letter_id="D"/>
<letter_ref letter_id="S"/>
<letter_ref letter_id="A"/>
<letter_ref letter_id="R"/>
<letter_ref letter_id="R"/>
<letter_ref letter_id="S"/>
<letter_ref letter_id="R"/>
<letter_ref letter_id="M"/>
<letter_ref letter_id="R"/>
<letter_ref letter_id="K"/>
<letter_ref letter_id="R"/>
</site>
<right_flank>EHLVGLTTQL</right_flank>
</contributing_site>
<contributing_site sequence_id="sequence_109" position="333" strand="none" pvalue="5.97e-20" >
<left_flank>RNNGIAAENI</left_flank>
<site>
<letter_ref letter_id="L"/>
<letter_ref letter_id="M"/>
<letter_ref letter_id="E"/>
<letter_ref letter_id="K"/>
<letter_ref letter_id="T"/>
<letter_ref letter_id="H"/>
<letter_ref letter_id="R"/>
<letter_ref letter_id="R"/>
<letter_ref letter_id="K"/>
<letter_ref letter_id="I"/>
<letter_ref letter_id="K"/>
<letter_ref letter_id="N"/>
<letter_ref letter_id="R"/>
<letter_ref letter_id="E"/>
<letter_ref letter_id="S"/>
<letter_ref letter_id="A"/>
<letter_ref letter_id="A"/>
<letter_ref letter_id="R"/>
<letter_ref letter_id="S"/>
<letter_ref letter_id="R"/>
<letter_ref letter_id="A"/>
<letter_ref letter_id="R"/>
<letter_ref letter_id="K"/>
<letter_ref letter_id="Q"/>
</site>
<right_flank>LQTMELEAEA</right_flank>
</contributing_site>
<contributing_site sequence_id="sequence_92" position="85" strand="none" pvalue="7.29e-20" >
<left_flank>QSGLNVFLPD</left_flank>
<site>
<letter_ref letter_id="K"/>
<letter_ref letter_id="D"/>
<letter_ref letter_id="E"/>
<letter_ref letter_id="R"/>
<letter_ref letter_id="R"/>
<letter_ref letter_id="K"/>
<letter_ref letter_id="K"/>
<letter_ref letter_id="R"/>
<letter_ref letter_id="K"/>
<letter_ref letter_id="R"/>
<letter_ref letter_id="S"/>
<letter_ref letter_id="N"/>
<letter_ref letter_id="R"/>
<letter_ref letter_id="E"/>
<letter_ref letter_id="S"/>
<letter_ref letter_id="A"/>
<letter_ref letter_id="R"/>
<letter_ref letter_id="R"/>
<letter_ref letter_id="S"/>
<letter_ref letter_id="R"/>
<letter_ref letter_id="I"/>
<letter_ref letter_id="K"/>
<letter_ref letter_id="K"/>
<letter_ref letter_id="Q"/>
</site>
<right_flank>KHLEAVRSQL</right_flank>
</contributing_site>
<contributing_site sequence_id="sequence_8" position="84" strand="none" pvalue="8.89e-20" >
<left_flank>LTGLNVFFPK</left_flank>
<site>
<letter_ref letter_id="K"/>
<letter_ref letter_id="D"/>
<letter_ref letter_id="E"/>
<letter_ref letter_id="R"/>
<letter_ref letter_id="Q"/>
<letter_ref letter_id="K"/>
<letter_ref letter_id="K"/>
<letter_ref letter_id="R"/>
<letter_ref letter_id="K"/>
<letter_ref letter_id="K"/>
<letter_ref letter_id="S"/>
<letter_ref letter_id="N"/>
<letter_ref letter_id="R"/>
<letter_ref letter_id="E"/>
<letter_ref letter_id="S"/>
<letter_ref letter_id="A"/>
<letter_ref letter_id="R"/>
<letter_ref letter_id="R"/>
<letter_ref letter_id="S"/>
<letter_ref letter_id="R"/>
<letter_ref letter_id="M"/>
<letter_ref letter_id="K"/>
<letter_ref letter_id="K"/>
<letter_ref letter_id="Q"/>
</site>
<right_flank>KYLDDLRSQL</right_flank>
</contributing_site>
<contributing_site sequence_id="sequence_139" position="190" strand="none" pvalue="1.75e-19" >
<left_flank>KRGQESNGEG</left_flank>
<site>
<letter_ref letter_id="S"/>
<letter_ref letter_id="G"/>
<letter_ref letter_id="N"/>
<letter_ref letter_id="R"/>
<letter_ref letter_id="R"/>
<letter_ref letter_id="N"/>
<letter_ref letter_id="K"/>
<letter_ref letter_id="R"/>
<letter_ref letter_id="M"/>
<letter_ref letter_id="I"/>
<letter_ref letter_id="K"/>
<letter_ref letter_id="N"/>
<letter_ref letter_id="R"/>
<letter_ref letter_id="E"/>
<letter_ref letter_id="S"/>
<letter_ref letter_id="A"/>
<letter_ref letter_id="A"/>
<letter_ref letter_id="R"/>
<letter_ref letter_id="S"/>
<letter_ref letter_id="R"/>
<letter_ref letter_id="A"/>
<letter_ref letter_id="R"/>
<letter_ref letter_id="K"/>
<letter_ref letter_id="Q"/>
</site>
<right_flank>ECASLSSPNL</right_flank>
</contributing_site>
<contributing_site sequence_id="sequence_148" position="140" strand="none" pvalue="3.10e-19" >
<left_flank>APDKLAELWV</left_flank>
<site>
<letter_ref letter_id="V"/>
<letter_ref letter_id="D"/>
<letter_ref letter_id="P"/>
<letter_ref letter_id="K"/>
<letter_ref letter_id="R"/>
<letter_ref letter_id="A"/>
<letter_ref letter_id="K"/>
<letter_ref letter_id="R"/>
<letter_ref letter_id="I"/>
<letter_ref letter_id="I"/>
<letter_ref letter_id="A"/>
<letter_ref letter_id="N"/>
<letter_ref letter_id="R"/>
<letter_ref letter_id="Q"/>
<letter_ref letter_id="S"/>
<letter_ref letter_id="A"/>
<letter_ref letter_id="A"/>
<letter_ref letter_id="R"/>
<letter_ref letter_id="S"/>
<letter_ref letter_id="K"/>
<letter_ref letter_id="E"/>
<letter_ref letter_id="R"/>
<letter_ref letter_id="K"/>
<letter_ref letter_id="A"/>
</site>
<right_flank>RYIMELERKV</right_flank>
</contributing_site>
<contributing_site sequence_id="sequence_30" position="327" strand="none" pvalue="3.73e-19" >
<left_flank>RNNGIAAEKK</left_flank>
<site>
<letter_ref letter_id="L"/>
<letter_ref letter_id="V"/>
<letter_ref letter_id="E"/>
<letter_ref letter_id="K"/>
<letter_ref letter_id="T"/>
<letter_ref letter_id="Y"/>
<letter_ref letter_id="R"/>
<letter_ref letter_id="R"/>
<letter_ref letter_id="K"/>
<letter_ref letter_id="I"/>
<letter_ref letter_id="K"/>
<letter_ref letter_id="N"/>
<letter_ref letter_id="R"/>
<letter_ref letter_id="E"/>
<letter_ref letter_id="S"/>
<letter_ref letter_id="A"/>
<letter_ref letter_id="A"/>
<letter_ref letter_id="R"/>
<letter_ref letter_id="S"/>
<letter_ref letter_id="R"/>
<letter_ref letter_id="A"/>
<letter_ref letter_id="R"/>
<letter_ref letter_id="K"/>
<letter_ref letter_id="M"/>
</site>
<right_flank>LQTMELEAEA</right_flank>
</contributing_site>
<contributing_site sequence_id="sequence_2" position="150" strand="none" pvalue="4.09e-19" >
<left_flank>DEKSASPVEE</left_flank>
<site>
<letter_ref letter_id="D"/>
<letter_ref letter_id="D"/>
<letter_ref letter_id="E"/>
<letter_ref letter_id="K"/>
<letter_ref letter_id="K"/>
<letter_ref letter_id="K"/>
<letter_ref letter_id="A"/>
<letter_ref letter_id="R"/>
<letter_ref letter_id="L"/>
<letter_ref letter_id="I"/>
<letter_ref letter_id="R"/>
<letter_ref letter_id="N"/>
<letter_ref letter_id="R"/>
<letter_ref letter_id="E"/>
<letter_ref letter_id="S"/>
<letter_ref letter_id="A"/>
<letter_ref letter_id="Q"/>
<letter_ref letter_id="L"/>
<letter_ref letter_id="S"/>
<letter_ref letter_id="R"/>
<letter_ref letter_id="L"/>
<letter_ref letter_id="R"/>
<letter_ref letter_id="K"/>
<letter_ref letter_id="K"/>
</site>
<right_flank>QYVEELQGKV</right_flank>
</contributing_site>
<contributing_site sequence_id="sequence_129" position="196" strand="none" pvalue="4.49e-19" >
<left_flank>KKRGQESNEG</left_flank>
<site>
<letter_ref letter_id="S"/>
<letter_ref letter_id="G"/>
<letter_ref letter_id="N"/>
<letter_ref letter_id="R"/>
<letter_ref letter_id="H"/>
<letter_ref letter_id="H"/>
<letter_ref letter_id="K"/>
<letter_ref letter_id="R"/>
<letter_ref letter_id="M"/>
<letter_ref letter_id="I"/>
<letter_ref letter_id="K"/>
<letter_ref letter_id="N"/>
<letter_ref letter_id="R"/>
<letter_ref letter_id="E"/>
<letter_ref letter_id="S"/>
<letter_ref letter_id="A"/>
<letter_ref letter_id="A"/>
<letter_ref letter_id="R"/>
<letter_ref letter_id="S"/>
<letter_ref letter_id="R"/>
<letter_ref letter_id="A"/>
<letter_ref letter_id="R"/>
<letter_ref letter_id="K"/>
<letter_ref letter_id="Q"/>
</site>
<right_flank>ECATPLLNFH</right_flank>
</contributing_site>
<contributing_site sequence_id="sequence_107" position="201" strand="none" pvalue="5.92e-19" >
<left_flank>SAAKLSELAL</left_flank>
<site>
<letter_ref letter_id="I"/>
<letter_ref letter_id="D"/>
<letter_ref letter_id="P"/>
<letter_ref letter_id="K"/>
<letter_ref letter_id="R"/>
<letter_ref letter_id="A"/>
<letter_ref letter_id="K"/>
<letter_ref letter_id="R"/>
<letter_ref letter_id="I"/>
<letter_ref letter_id="W"/>
<letter_ref letter_id="A"/>
<letter_ref letter_id="N"/>
<letter_ref letter_id="R"/>
<letter_ref letter_id="Q"/>
<letter_ref letter_id="S"/>
<letter_ref letter_id="A"/>
<letter_ref letter_id="A"/>
<letter_ref letter_id="R"/>
<letter_ref letter_id="S"/>
<letter_ref letter_id="K"/>
<letter_ref letter_id="E"/>
<letter_ref letter_id="R"/>
<letter_ref letter_id="K"/>
<letter_ref letter_id="M"/>
</site>
<right_flank>RYIAELERKV</right_flank>
</contributing_site>
<contributing_site sequence_id="sequence_106" position="129" strand="none" pvalue="5.92e-19" >
<left_flank>PPEKLSELWS</left_flank>
<site>
<letter_ref letter_id="I"/>
<letter_ref letter_id="D"/>
<letter_ref letter_id="P"/>
<letter_ref letter_id="K"/>
<letter_ref letter_id="R"/>
<letter_ref letter_id="A"/>
<letter_ref letter_id="K"/>
<letter_ref letter_id="R"/>
<letter_ref letter_id="I"/>
<letter_ref letter_id="L"/>
<letter_ref letter_id="A"/>
<letter_ref letter_id="N"/>
<letter_ref letter_id="R"/>
<letter_ref letter_id="Q"/>
<letter_ref letter_id="S"/>
<letter_ref letter_id="A"/>
<letter_ref letter_id="A"/>
<letter_ref letter_id="R"/>
<letter_ref letter_id="S"/>
<letter_ref letter_id="K"/>
<letter_ref letter_id="E"/>
<letter_ref letter_id="R"/>
<letter_ref letter_id="K"/>
<letter_ref letter_id="A"/>
</site>
<right_flank>RYIQELERRV</right_flank>
</contributing_site>
<contributing_site sequence_id="sequence_41" position="181" strand="none" pvalue="5.92e-19" >
<left_flank>SAAKLSELAL</left_flank>
<site>
<letter_ref letter_id="I"/>
<letter_ref letter_id="D"/>
<letter_ref letter_id="P"/>
<letter_ref letter_id="K"/>
<letter_ref letter_id="R"/>
<letter_ref letter_id="A"/>
<letter_ref letter_id="K"/>
<letter_ref letter_id="R"/>
<letter_ref letter_id="I"/>
<letter_ref letter_id="W"/>
<letter_ref letter_id="A"/>
<letter_ref letter_id="N"/>
<letter_ref letter_id="R"/>
<letter_ref letter_id="Q"/>
<letter_ref letter_id="S"/>
<letter_ref letter_id="A"/>
<letter_ref letter_id="A"/>
<letter_ref letter_id="R"/>
<letter_ref letter_id="S"/>
<letter_ref letter_id="K"/>
<letter_ref letter_id="E"/>
<letter_ref letter_id="R"/>
<letter_ref letter_id="K"/>
<letter_ref letter_id="M"/>
</site>
<right_flank>RYIAELERKV</right_flank>
</contributing_site>
<contributing_site sequence_id="sequence_40" position="129" strand="none" pvalue="5.92e-19" >
<left_flank>PPEKLSELWS</left_flank>
<site>
<letter_ref letter_id="I"/>
<letter_ref letter_id="D"/>
<letter_ref letter_id="P"/>
<letter_ref letter_id="K"/>
<letter_ref letter_id="R"/>
<letter_ref letter_id="A"/>
<letter_ref letter_id="K"/>
<letter_ref letter_id="R"/>
<letter_ref letter_id="I"/>
<letter_ref letter_id="L"/>
<letter_ref letter_id="A"/>
<letter_ref letter_id="N"/>
<letter_ref letter_id="R"/>
<letter_ref letter_id="Q"/>
<letter_ref letter_id="S"/>
<letter_ref letter_id="A"/>
<letter_ref letter_id="A"/>
<letter_ref letter_id="R"/>
<letter_ref letter_id="S"/>
<letter_ref letter_id="K"/>
<letter_ref letter_id="E"/>
<letter_ref letter_id="R"/>
<letter_ref letter_id="K"/>
<letter_ref letter_id="A"/>
</site>
<right_flank>RYIQELERRV</right_flank>
</contributing_site>
<contributing_site sequence_id="sequence_74" position="168" strand="none" pvalue="6.48e-19" >
<left_flank>SDATPAVEED</left_flank>
<site>
<letter_ref letter_id="D"/>
<letter_ref letter_id="D"/>
<letter_ref letter_id="E"/>
<letter_ref letter_id="K"/>
<letter_ref letter_id="K"/>
<letter_ref letter_id="K"/>
<letter_ref letter_id="V"/>
<letter_ref letter_id="R"/>
<letter_ref letter_id="L"/>
<letter_ref letter_id="I"/>
<letter_ref letter_id="R"/>
<letter_ref letter_id="N"/>
<letter_ref letter_id="R"/>
<letter_ref letter_id="E"/>
<letter_ref letter_id="S"/>
<letter_ref letter_id="A"/>
<letter_ref letter_id="Q"/>
<letter_ref letter_id="L"/>
<letter_ref letter_id="S"/>
<letter_ref letter_id="R"/>
<letter_ref letter_id="L"/>
<letter_ref letter_id="R"/>
<letter_ref letter_id="K"/>
<letter_ref letter_id="K"/>
</site>
<right_flank>QYVEELQGKV</right_flank>
</contributing_site>
<contributing_site sequence_id="sequence_45" position="184" strand="none" pvalue="6.48e-19" >
<left_flank>DEKSASPVEE</left_flank>
<site>
<letter_ref letter_id="D"/>
<letter_ref letter_id="D"/>
<letter_ref letter_id="E"/>
<letter_ref letter_id="K"/>
<letter_ref letter_id="K"/>
<letter_ref letter_id="K"/>
<letter_ref letter_id="V"/>
<letter_ref letter_id="R"/>
<letter_ref letter_id="L"/>
<letter_ref letter_id="I"/>
<letter_ref letter_id="R"/>
<letter_ref letter_id="N"/>
<letter_ref letter_id="R"/>
<letter_ref letter_id="E"/>
<letter_ref letter_id="S"/>
<letter_ref letter_id="A"/>
<letter_ref letter_id="Q"/>
<letter_ref letter_id="L"/>
<letter_ref letter_id="S"/>
<letter_ref letter_id="R"/>
<letter_ref letter_id="L"/>
<letter_ref letter_id="R"/>
<letter_ref letter_id="K"/>
<letter_ref letter_id="K"/>
</site>
<right_flank>QYVEELQGKV</right_flank>
</contributing_site>
<contributing_site sequence_id="sequence_147" position="129" strand="none" pvalue="7.10e-19" >
<left_flank>PPEKLSELWN</left_flank>
<site>
<letter_ref letter_id="V"/>
<letter_ref letter_id="D"/>
<letter_ref letter_id="P"/>
<letter_ref letter_id="K"/>
<letter_ref letter_id="R"/>
<letter_ref letter_id="A"/>
<letter_ref letter_id="K"/>
<letter_ref letter_id="R"/>
<letter_ref letter_id="I"/>
<letter_ref letter_id="L"/>
<letter_ref letter_id="A"/>
<letter_ref letter_id="N"/>
<letter_ref letter_id="R"/>
<letter_ref letter_id="Q"/>
<letter_ref letter_id="S"/>
<letter_ref letter_id="A"/>
<letter_ref letter_id="A"/>
<letter_ref letter_id="R"/>
<letter_ref letter_id="S"/>
<letter_ref letter_id="K"/>
<letter_ref letter_id="E"/>
<letter_ref letter_id="R"/>
<letter_ref letter_id="K"/>
<letter_ref letter_id="A"/>
</site>
<right_flank>RYIQELERKV</right_flank>
</contributing_site>
<contributing_site sequence_id="sequence_85" position="138" strand="none" pvalue="7.10e-19" >
<left_flank>PPEKLSELWN</left_flank>
<site>
<letter_ref letter_id="V"/>
<letter_ref letter_id="D"/>
<letter_ref letter_id="P"/>
<letter_ref letter_id="K"/>
<letter_ref letter_id="R"/>
<letter_ref letter_id="A"/>
<letter_ref letter_id="K"/>
<letter_ref letter_id="R"/>
<letter_ref letter_id="I"/>
<letter_ref letter_id="L"/>
<letter_ref letter_id="A"/>
<letter_ref letter_id="N"/>
<letter_ref letter_id="R"/>
<letter_ref letter_id="Q"/>
<letter_ref letter_id="S"/>
<letter_ref letter_id="A"/>
<letter_ref letter_id="A"/>
<letter_ref letter_id="R"/>
<letter_ref letter_id="S"/>
<letter_ref letter_id="K"/>
<letter_ref letter_id="E"/>
<letter_ref letter_id="R"/>
<letter_ref letter_id="K"/>
<letter_ref letter_id="A"/>
</site>
<right_flank>RYIQELERKV</right_flank>
</contributing_site>
<contributing_site sequence_id="sequence_134" position="183" strand="none" pvalue="1.11e-18" >
<left_flank>SAAKLAELAL</left_flank>
<site>
<letter_ref letter_id="I"/>
<letter_ref letter_id="D"/>
<letter_ref letter_id="P"/>
<letter_ref letter_id="K"/>
<letter_ref letter_id="R"/>
<letter_ref letter_id="A"/>
<letter_ref letter_id="K"/>
<letter_ref letter_id="R"/>
<letter_ref letter_id="I"/>
<letter_ref letter_id="W"/>
<letter_ref letter_id="A"/>
<letter_ref letter_id="N"/>
<letter_ref letter_id="R"/>
<letter_ref letter_id="Q"/>
<letter_ref letter_id="S"/>
<letter_ref letter_id="A"/>
<letter_ref letter_id="A"/>
<letter_ref letter_id="R"/>
<letter_ref letter_id="S"/>
<letter_ref letter_id="K"/>
<letter_ref letter_id="E"/>
<letter_ref letter_id="R"/>
<letter_ref letter_id="K"/>
<letter_ref letter_id="T"/>
</site>
<right_flank>RYIFELERKV</right_flank>
</contributing_site>
<contributing_site sequence_id="sequence_98" position="193" strand="none" pvalue="1.11e-18" >
<left_flank>SAAKLAELAL</left_flank>
<site>
<letter_ref letter_id="I"/>
<letter_ref letter_id="D"/>
<letter_ref letter_id="P"/>
<letter_ref letter_id="K"/>
<letter_ref letter_id="R"/>
<letter_ref letter_id="A"/>
<letter_ref letter_id="K"/>
<letter_ref letter_id="R"/>
<letter_ref letter_id="I"/>
<letter_ref letter_id="W"/>
<letter_ref letter_id="A"/>
<letter_ref letter_id="N"/>
<letter_ref letter_id="R"/>
<letter_ref letter_id="Q"/>
<letter_ref letter_id="S"/>
<letter_ref letter_id="A"/>
<letter_ref letter_id="A"/>
<letter_ref letter_id="R"/>
<letter_ref letter_id="S"/>
<letter_ref letter_id="K"/>
<letter_ref letter_id="E"/>
<letter_ref letter_id="R"/>
<letter_ref letter_id="K"/>
<letter_ref letter_id="T"/>
</site>
<right_flank>RYIFELERKV</right_flank>
</contributing_site>
<contributing_site sequence_id="sequence_125" position="128" strand="none" pvalue="1.73e-18" >
<left_flank>APDKLAELWV</left_flank>
<site>
<letter_ref letter_id="V"/>
<letter_ref letter_id="D"/>
<letter_ref letter_id="P"/>
<letter_ref letter_id="K"/>
<letter_ref letter_id="R"/>
<letter_ref letter_id="A"/>
<letter_ref letter_id="K"/>
<letter_ref letter_id="R"/>
<letter_ref letter_id="I"/>
<letter_ref letter_id="M"/>
<letter_ref letter_id="A"/>
<letter_ref letter_id="N"/>
<letter_ref letter_id="R"/>
<letter_ref letter_id="Q"/>
<letter_ref letter_id="S"/>
<letter_ref letter_id="A"/>
<letter_ref letter_id="A"/>
<letter_ref letter_id="R"/>
<letter_ref letter_id="S"/>
<letter_ref letter_id="K"/>
<letter_ref letter_id="E"/>
<letter_ref letter_id="R"/>
<letter_ref letter_id="K"/>
<letter_ref letter_id="A"/>
</site>
<right_flank>RYIMELERKV</right_flank>
</contributing_site>
<contributing_site sequence_id="sequence_149" position="162" strand="none" pvalue="3.47e-18" >
<left_flank>SGEESDVTGQ</left_flank>
<site>
<letter_ref letter_id="D"/>
<letter_ref letter_id="D"/>
<letter_ref letter_id="E"/>
<letter_ref letter_id="K"/>
<letter_ref letter_id="K"/>
<letter_ref letter_id="K"/>
<letter_ref letter_id="A"/>
<letter_ref letter_id="R"/>
<letter_ref letter_id="L"/>
<letter_ref letter_id="V"/>
<letter_ref letter_id="R"/>
<letter_ref letter_id="N"/>
<letter_ref letter_id="R"/>
<letter_ref letter_id="E"/>
<letter_ref letter_id="S"/>
<letter_ref letter_id="A"/>
<letter_ref letter_id="Q"/>
<letter_ref letter_id="L"/>
<letter_ref letter_id="S"/>
<letter_ref letter_id="R"/>
<letter_ref letter_id="Q"/>
<letter_ref letter_id="R"/>
<letter_ref letter_id="K"/>
<letter_ref letter_id="K"/>
</site>
<right_flank>HYVEELEEKV</right_flank>
</contributing_site>
<contributing_site sequence_id="sequence_0" position="187" strand="none" pvalue="5.31e-18" >
<left_flank>ASDRLAELAL</left_flank>
<site>
<letter_ref letter_id="L"/>
<letter_ref letter_id="D"/>
<letter_ref letter_id="P"/>
<letter_ref letter_id="K"/>
<letter_ref letter_id="R"/>
<letter_ref letter_id="A"/>
<letter_ref letter_id="K"/>
<letter_ref letter_id="R"/>
<letter_ref letter_id="I"/>
<letter_ref letter_id="L"/>
<letter_ref letter_id="A"/>
<letter_ref letter_id="N"/>
<letter_ref letter_id="R"/>
<letter_ref letter_id="Q"/>
<letter_ref letter_id="S"/>
<letter_ref letter_id="A"/>
<letter_ref letter_id="A"/>
<letter_ref letter_id="R"/>
<letter_ref letter_id="S"/>
<letter_ref letter_id="K"/>
<letter_ref letter_id="E"/>
<letter_ref letter_id="R"/>
<letter_ref letter_id="K"/>
<letter_ref letter_id="I"/>
</site>
<right_flank>KYTGELERKV</right_flank>
</contributing_site>
<contributing_site sequence_id="sequence_26" position="13" strand="none" pvalue="7.43e-18" >
<left_flank>ASDRLAELAL</left_flank>
<site>
<letter_ref letter_id="L"/>
<letter_ref letter_id="D"/>
<letter_ref letter_id="P"/>
<letter_ref letter_id="K"/>
<letter_ref letter_id="R"/>
<letter_ref letter_id="A"/>
<letter_ref letter_id="K"/>
<letter_ref letter_id="R"/>
<letter_ref letter_id="I"/>
<letter_ref letter_id="L"/>
<letter_ref letter_id="A"/>
<letter_ref letter_id="N"/>
<letter_ref letter_id="R"/>
<letter_ref letter_id="Q"/>
<letter_ref letter_id="S"/>
<letter_ref letter_id="A"/>
<letter_ref letter_id="A"/>
<letter_ref letter_id="R"/>
<letter_ref letter_id="S"/>
<letter_ref letter_id="K"/>
<letter_ref letter_id="E"/>
<letter_ref letter_id="R"/>
<letter_ref letter_id="K"/>
<letter_ref letter_id="D"/>
</site>
<right_flank>RYTGELERKV</right_flank>
</contributing_site>
<contributing_site sequence_id="sequence_120" position="294" strand="none" pvalue="1.22e-17" >
<left_flank>HSQKDGLQDE</left_flank>
<site>
<letter_ref letter_id="R"/>
<letter_ref letter_id="E"/>
<letter_ref letter_id="L"/>
<letter_ref letter_id="K"/>
<letter_ref letter_id="R"/>
<letter_ref letter_id="Q"/>
<letter_ref letter_id="R"/>
<letter_ref letter_id="R"/>
<letter_ref letter_id="K"/>
<letter_ref letter_id="E"/>
<letter_ref letter_id="S"/>
<letter_ref letter_id="N"/>
<letter_ref letter_id="R"/>
<letter_ref letter_id="E"/>
<letter_ref letter_id="A"/>
<letter_ref letter_id="A"/>
<letter_ref letter_id="Q"/>
<letter_ref letter_id="R"/>
<letter_ref letter_id="S"/>
<letter_ref letter_id="S"/>
<letter_ref letter_id="L"/>
<letter_ref letter_id="R"/>
<letter_ref letter_id="K"/>
<letter_ref letter_id="Q"/>
</site>
<right_flank>AEFDKLAQYT</right_flank>
</contributing_site>
<contributing_site sequence_id="sequence_68" position="65" strand="none" pvalue="4.07e-17" >
<left_flank>HLNPTIYHNE</left_flank>
<site>
<letter_ref letter_id="G"/>
<letter_ref letter_id="L"/>
<letter_ref letter_id="E"/>
<letter_ref letter_id="R"/>
<letter_ref letter_id="R"/>
<letter_ref letter_id="A"/>
<letter_ref letter_id="R"/>
<letter_ref letter_id="R"/>
<letter_ref letter_id="M"/>
<letter_ref letter_id="V"/>
<letter_ref letter_id="S"/>
<letter_ref letter_id="N"/>
<letter_ref letter_id="R"/>
<letter_ref letter_id="E"/>
<letter_ref letter_id="S"/>
<letter_ref letter_id="A"/>
<letter_ref letter_id="R"/>
<letter_ref letter_id="R"/>
<letter_ref letter_id="S"/>
<letter_ref letter_id="D"/>
<letter_ref letter_id="M"/>
<letter_ref letter_id="R"/>
<letter_ref letter_id="T"/>
<letter_ref letter_id="K"/>
</site>
<right_flank>KQIEELQQQV</right_flank>
</contributing_site>
<contributing_site sequence_id="sequence_124" position="168" strand="none" pvalue="4.41e-17" >
<left_flank>TGEEEEGEEE</left_flank>
<site>
<letter_ref letter_id="D"/>
<letter_ref letter_id="E"/>
<letter_ref letter_id="K"/>
<letter_ref letter_id="K"/>
<letter_ref letter_id="K"/>
<letter_ref letter_id="R"/>
<letter_ref letter_id="A"/>
<letter_ref letter_id="R"/>
<letter_ref letter_id="L"/>
<letter_ref letter_id="M"/>
<letter_ref letter_id="R"/>
<letter_ref letter_id="N"/>
<letter_ref letter_id="R"/>
<letter_ref letter_id="E"/>
<letter_ref letter_id="S"/>
<letter_ref letter_id="A"/>
<letter_ref letter_id="Q"/>
<letter_ref letter_id="L"/>
<letter_ref letter_id="S"/>
<letter_ref letter_id="R"/>
<letter_ref letter_id="Q"/>
<letter_ref letter_id="R"/>
<letter_ref letter_id="K"/>
<letter_ref letter_id="K"/>
</site>
<right_flank>HYVEELEEKV</right_flank>
</contributing_site>
<contributing_site sequence_id="sequence_21" position="184" strand="none" pvalue="4.41e-17" >
<left_flank>VVTGEEEEEE</left_flank>
<site>
<letter_ref letter_id="D"/>
<letter_ref letter_id="E"/>
<letter_ref letter_id="K"/>
<letter_ref letter_id="K"/>
<letter_ref letter_id="K"/>
<letter_ref letter_id="R"/>
<letter_ref letter_id="A"/>
<letter_ref letter_id="R"/>
<letter_ref letter_id="L"/>
<letter_ref letter_id="M"/>
<letter_ref letter_id="R"/>
<letter_ref letter_id="N"/>
<letter_ref letter_id="R"/>
<letter_ref letter_id="E"/>
<letter_ref letter_id="S"/>
<letter_ref letter_id="A"/>
<letter_ref letter_id="Q"/>
<letter_ref letter_id="L"/>
<letter_ref letter_id="S"/>
<letter_ref letter_id="R"/>
<letter_ref letter_id="Q"/>
<letter_ref letter_id="R"/>
<letter_ref letter_id="K"/>
<letter_ref letter_id="K"/>
</site>
<right_flank>HYVEELEEKV</right_flank>
</contributing_site>
<contributing_site sequence_id="sequence_80" position="87" strand="none" pvalue="5.16e-17" >
<left_flank>QTKRGRTPAE</left_flank>
<site>
<letter_ref letter_id="K"/>
<letter_ref letter_id="E"/>
<letter_ref letter_id="T"/>
<letter_ref letter_id="K"/>
<letter_ref letter_id="R"/>
<letter_ref letter_id="L"/>
<letter_ref letter_id="K"/>
<letter_ref letter_id="R"/>
<letter_ref letter_id="L"/>
<letter_ref letter_id="L"/>
<letter_ref letter_id="R"/>
<letter_ref letter_id="N"/>
<letter_ref letter_id="R"/>
<letter_ref letter_id="V"/>
<letter_ref letter_id="S"/>
<letter_ref letter_id="A"/>
<letter_ref letter_id="Q"/>
<letter_ref letter_id="Q"/>
<letter_ref letter_id="A"/>
<letter_ref letter_id="R"/>
<letter_ref letter_id="E"/>
<letter_ref letter_id="R"/>
<letter_ref letter_id="K"/>
<letter_ref letter_id="K"/>
</site>
<right_flank>AYLGELENRV</right_flank>
</contributing_site>
<contributing_site sequence_id="sequence_79" position="82" strand="none" pvalue="5.16e-17" >
<left_flank>QRKRGRTPAE</left_flank>
<site>
<letter_ref letter_id="K"/>
<letter_ref letter_id="E"/>
<letter_ref letter_id="T"/>
<letter_ref letter_id="K"/>
<letter_ref letter_id="R"/>
<letter_ref letter_id="L"/>
<letter_ref letter_id="K"/>
<letter_ref letter_id="R"/>
<letter_ref letter_id="L"/>
<letter_ref letter_id="L"/>
<letter_ref letter_id="R"/>
<letter_ref letter_id="N"/>
<letter_ref letter_id="R"/>
<letter_ref letter_id="V"/>
<letter_ref letter_id="S"/>
<letter_ref letter_id="A"/>
<letter_ref letter_id="Q"/>
<letter_ref letter_id="Q"/>
<letter_ref letter_id="A"/>
<letter_ref letter_id="R"/>
<letter_ref letter_id="E"/>
<letter_ref letter_id="R"/>
<letter_ref letter_id="K"/>
<letter_ref letter_id="K"/>
</site>
<right_flank>AYLGELENRV</right_flank>
</contributing_site>
<contributing_site sequence_id="sequence_66" position="426" strand="none" pvalue="5.16e-17" >
<left_flank>QRKRGRTPAE</left_flank>
<site>
<letter_ref letter_id="K"/>
<letter_ref letter_id="E"/>
<letter_ref letter_id="T"/>
<letter_ref letter_id="K"/>
<letter_ref letter_id="R"/>
<letter_ref letter_id="L"/>
<letter_ref letter_id="K"/>
<letter_ref letter_id="R"/>
<letter_ref letter_id="L"/>
<letter_ref letter_id="L"/>
<letter_ref letter_id="R"/>
<letter_ref letter_id="N"/>
<letter_ref letter_id="R"/>
<letter_ref letter_id="V"/>
<letter_ref letter_id="S"/>
<letter_ref letter_id="A"/>
<letter_ref letter_id="Q"/>
<letter_ref letter_id="Q"/>
<letter_ref letter_id="A"/>
<letter_ref letter_id="R"/>
<letter_ref letter_id="E"/>
<letter_ref letter_id="R"/>
<letter_ref letter_id="K"/>
<letter_ref letter_id="K"/>
</site>
<right_flank>AYLGELENRV</right_flank>
</contributing_site>
<contributing_site sequence_id="sequence_57" position="82" strand="none" pvalue="5.16e-17" >
<left_flank>QRKRGRTPAE</left_flank>
<site>
<letter_ref letter_id="K"/>
<letter_ref letter_id="E"/>
<letter_ref letter_id="T"/>
<letter_ref letter_id="K"/>
<letter_ref letter_id="R"/>
<letter_ref letter_id="L"/>
<letter_ref letter_id="K"/>
<letter_ref letter_id="R"/>
<letter_ref letter_id="L"/>
<letter_ref letter_id="L"/>
<letter_ref letter_id="R"/>
<letter_ref letter_id="N"/>
<letter_ref letter_id="R"/>
<letter_ref letter_id="V"/>
<letter_ref letter_id="S"/>
<letter_ref letter_id="A"/>
<letter_ref letter_id="Q"/>
<letter_ref letter_id="Q"/>
<letter_ref letter_id="A"/>
<letter_ref letter_id="R"/>
<letter_ref letter_id="E"/>
<letter_ref letter_id="R"/>
<letter_ref letter_id="K"/>
<letter_ref letter_id="K"/>
</site>
<right_flank>AYLGELETRV</right_flank>
</contributing_site>
<contributing_site sequence_id="sequence_61" position="298" strand="none" pvalue="5.57e-17" >
<left_flank>GHSQPWLQDE</left_flank>
<site>
<letter_ref letter_id="R"/>
<letter_ref letter_id="E"/>
<letter_ref letter_id="L"/>
<letter_ref letter_id="K"/>
<letter_ref letter_id="R"/>
<letter_ref letter_id="Q"/>
<letter_ref letter_id="R"/>
<letter_ref letter_id="R"/>
<letter_ref letter_id="K"/>
<letter_ref letter_id="Q"/>
<letter_ref letter_id="T"/>
<letter_ref letter_id="N"/>
<letter_ref letter_id="R"/>
<letter_ref letter_id="E"/>
<letter_ref letter_id="A"/>
<letter_ref letter_id="A"/>
<letter_ref letter_id="Q"/>
<letter_ref letter_id="R"/>
<letter_ref letter_id="S"/>
<letter_ref letter_id="R"/>
<letter_ref letter_id="L"/>
<letter_ref letter_id="R"/>
<letter_ref letter_id="K"/>
<letter_ref letter_id="E"/>
</site>
<right_flank>AEFDQLAQYT</right_flank>
</contributing_site>
<contributing_site sequence_id="sequence_77" position="76" strand="none" pvalue="2.20e-16" >
<left_flank>KRRRGRNPED</left_flank>
<site>
<letter_ref letter_id="K"/>
<letter_ref letter_id="E"/>
<letter_ref letter_id="Y"/>
<letter_ref letter_id="R"/>
<letter_ref letter_id="S"/>
<letter_ref letter_id="L"/>
<letter_ref letter_id="K"/>
<letter_ref letter_id="R"/>
<letter_ref letter_id="L"/>
<letter_ref letter_id="L"/>
<letter_ref letter_id="R"/>
<letter_ref letter_id="N"/>
<letter_ref letter_id="R"/>
<letter_ref letter_id="V"/>
<letter_ref letter_id="S"/>
<letter_ref letter_id="A"/>
<letter_ref letter_id="Q"/>
<letter_ref letter_id="Q"/>
<letter_ref letter_id="A"/>
<letter_ref letter_id="R"/>
<letter_ref letter_id="E"/>
<letter_ref letter_id="R"/>
<letter_ref letter_id="K"/>
<letter_ref letter_id="K"/>
</site>
<right_flank>VYVSDLESRA</right_flank>
</contributing_site>
<contributing_site sequence_id="sequence_12" position="76" strand="none" pvalue="2.20e-16" >
<left_flank>KRRRGRNPED</left_flank>
<site>
<letter_ref letter_id="K"/>
<letter_ref letter_id="E"/>
<letter_ref letter_id="Y"/>
<letter_ref letter_id="R"/>
<letter_ref letter_id="S"/>
<letter_ref letter_id="L"/>
<letter_ref letter_id="K"/>
<letter_ref letter_id="R"/>
<letter_ref letter_id="L"/>
<letter_ref letter_id="L"/>
<letter_ref letter_id="R"/>
<letter_ref letter_id="N"/>
<letter_ref letter_id="R"/>
<letter_ref letter_id="V"/>
<letter_ref letter_id="S"/>
<letter_ref letter_id="A"/>
<letter_ref letter_id="Q"/>
<letter_ref letter_id="Q"/>
<letter_ref letter_id="A"/>
<letter_ref letter_id="R"/>
<letter_ref letter_id="E"/>
<letter_ref letter_id="R"/>
<letter_ref letter_id="K"/>
<letter_ref letter_id="K"/>
</site>
<right_flank>VYVSDLESRA</right_flank>
</contributing_site>
<contributing_site sequence_id="sequence_11" position="76" strand="none" pvalue="2.20e-16" >
<left_flank>KRRRGRNPED</left_flank>
<site>
<letter_ref letter_id="K"/>
<letter_ref letter_id="E"/>
<letter_ref letter_id="Y"/>
<letter_ref letter_id="R"/>
<letter_ref letter_id="S"/>
<letter_ref letter_id="L"/>
<letter_ref letter_id="K"/>
<letter_ref letter_id="R"/>
<letter_ref letter_id="L"/>
<letter_ref letter_id="L"/>
<letter_ref letter_id="R"/>
<letter_ref letter_id="N"/>
<letter_ref letter_id="R"/>
<letter_ref letter_id="V"/>
<letter_ref letter_id="S"/>
<letter_ref letter_id="A"/>
<letter_ref letter_id="Q"/>
<letter_ref letter_id="Q"/>
<letter_ref letter_id="A"/>
<letter_ref letter_id="R"/>
<letter_ref letter_id="E"/>
<letter_ref letter_id="R"/>
<letter_ref letter_id="K"/>
<letter_ref letter_id="K"/>
</site>
<right_flank>VYVSDLESRA</right_flank>
</contributing_site>
<contributing_site sequence_id="sequence_5" position="53" strand="none" pvalue="2.20e-16" >
<left_flank>KRPRGRNPVD</left_flank>
<site>
<letter_ref letter_id="K"/>
<letter_ref letter_id="E"/>
<letter_ref letter_id="Y"/>
<letter_ref letter_id="R"/>
<letter_ref letter_id="S"/>
<letter_ref letter_id="L"/>
<letter_ref letter_id="K"/>
<letter_ref letter_id="R"/>
<letter_ref letter_id="L"/>
<letter_ref letter_id="L"/>
<letter_ref letter_id="R"/>
<letter_ref letter_id="N"/>
<letter_ref letter_id="R"/>
<letter_ref letter_id="V"/>
<letter_ref letter_id="S"/>
<letter_ref letter_id="A"/>
<letter_ref letter_id="Q"/>
<letter_ref letter_id="Q"/>
<letter_ref letter_id="A"/>
<letter_ref letter_id="R"/>
<letter_ref letter_id="E"/>
<letter_ref letter_id="R"/>
<letter_ref letter_id="K"/>
<letter_ref letter_id="K"/>
</site>
<right_flank>VYVSDLESRA</right_flank>
</contributing_site>
<contributing_site sequence_id="sequence_95" position="64" strand="none" pvalue="4.60e-16" >
<left_flank>PLVDDDDEKK</left_flank>
<site>
<letter_ref letter_id="K"/>
<letter_ref letter_id="K"/>
<letter_ref letter_id="K"/>
<letter_ref letter_id="K"/>
<letter_ref letter_id="K"/>
<letter_ref letter_id="K"/>
<letter_ref letter_id="V"/>
<letter_ref letter_id="R"/>
<letter_ref letter_id="Q"/>
<letter_ref letter_id="I"/>
<letter_ref letter_id="R"/>
<letter_ref letter_id="N"/>
<letter_ref letter_id="R"/>
<letter_ref letter_id="E"/>
<letter_ref letter_id="S"/>
<letter_ref letter_id="A"/>
<letter_ref letter_id="Q"/>
<letter_ref letter_id="L"/>
<letter_ref letter_id="S"/>
<letter_ref letter_id="R"/>
<letter_ref letter_id="L"/>
<letter_ref letter_id="R"/>
<letter_ref letter_id="K"/>
<letter_ref letter_id="K"/>
</site>
<right_flank>QYVEELQGKV</right_flank>
</contributing_site>
<contributing_site sequence_id="sequence_103" position="84" strand="none" pvalue="5.32e-16" >
<left_flank>QESEEEDDEE</left_flank>
<site>
<letter_ref letter_id="E"/>
<letter_ref letter_id="E"/>
<letter_ref letter_id="E"/>
<letter_ref letter_id="K"/>
<letter_ref letter_id="R"/>
<letter_ref letter_id="R"/>
<letter_ref letter_id="A"/>
<letter_ref letter_id="R"/>
<letter_ref letter_id="L"/>
<letter_ref letter_id="V"/>
<letter_ref letter_id="R"/>
<letter_ref letter_id="N"/>
<letter_ref letter_id="R"/>
<letter_ref letter_id="E"/>
<letter_ref letter_id="S"/>
<letter_ref letter_id="A"/>
<letter_ref letter_id="L"/>
<letter_ref letter_id="L"/>
<letter_ref letter_id="S"/>
<letter_ref letter_id="R"/>
<letter_ref letter_id="Q"/>
<letter_ref letter_id="R"/>
<letter_ref letter_id="R"/>
<letter_ref letter_id="K"/>
</site>
<right_flank>HYVEELEDKV</right_flank>
</contributing_site>
<contributing_site sequence_id="sequence_99" position="136" strand="none" pvalue="7.10e-16" >
<left_flank>DGGGHSQPWL</left_flank>
<site>
<letter_ref letter_id="Q"/>
<letter_ref letter_id="S"/>
<letter_ref letter_id="S"/>
<letter_ref letter_id="E"/>
<letter_ref letter_id="R"/>
<letter_ref letter_id="Q"/>
<letter_ref letter_id="R"/>
<letter_ref letter_id="R"/>
<letter_ref letter_id="K"/>
<letter_ref letter_id="Q"/>
<letter_ref letter_id="S"/>
<letter_ref letter_id="N"/>
<letter_ref letter_id="R"/>
<letter_ref letter_id="E"/>
<letter_ref letter_id="S"/>
<letter_ref letter_id="A"/>
<letter_ref letter_id="R"/>
<letter_ref letter_id="R"/>
<letter_ref letter_id="S"/>
<letter_ref letter_id="R"/>
<letter_ref letter_id="L"/>
<letter_ref letter_id="S"/>
<letter_ref letter_id="K"/>
<letter_ref letter_id="Q"/>
</site>
<right_flank>AECNELGQRA</right_flank>
</contributing_site>
<contributing_site sequence_id="sequence_96" position="77" strand="none" pvalue="1.79e-15" >
<left_flank>KRGRGRTPLD</left_flank>
<site>
<letter_ref letter_id="K"/>
<letter_ref letter_id="E"/>
<letter_ref letter_id="N"/>
<letter_ref letter_id="R"/>
<letter_ref letter_id="S"/>
<letter_ref letter_id="H"/>
<letter_ref letter_id="K"/>
<letter_ref letter_id="R"/>
<letter_ref letter_id="L"/>
<letter_ref letter_id="L"/>
<letter_ref letter_id="R"/>
<letter_ref letter_id="N"/>
<letter_ref letter_id="R"/>
<letter_ref letter_id="V"/>
<letter_ref letter_id="S"/>
<letter_ref letter_id="A"/>
<letter_ref letter_id="Q"/>
<letter_ref letter_id="E"/>
<letter_ref letter_id="A"/>
<letter_ref letter_id="R"/>
<letter_ref letter_id="E"/>
<letter_ref letter_id="R"/>
<letter_ref letter_id="K"/>
<letter_ref letter_id="K"/>
</site>
<right_flank>VYVSEMESRA</right_flank>
</contributing_site>
<contributing_site sequence_id="sequence_17" position="70" strand="none" pvalue="2.53e-15" >
<left_flank>MTKRKKEIEE</left_flank>
<site>
<letter_ref letter_id="D"/>
<letter_ref letter_id="D"/>
<letter_ref letter_id="E"/>
<letter_ref letter_id="K"/>
<letter_ref letter_id="R"/>
<letter_ref letter_id="D"/>
<letter_ref letter_id="A"/>
<letter_ref letter_id="R"/>
<letter_ref letter_id="L"/>
<letter_ref letter_id="V"/>
<letter_ref letter_id="R"/>
<letter_ref letter_id="N"/>
<letter_ref letter_id="R"/>
<letter_ref letter_id="E"/>
<letter_ref letter_id="S"/>
<letter_ref letter_id="A"/>
<letter_ref letter_id="L"/>
<letter_ref letter_id="V"/>
<letter_ref letter_id="S"/>
<letter_ref letter_id="R"/>
<letter_ref letter_id="Q"/>
<letter_ref letter_id="R"/>
<letter_ref letter_id="R"/>
<letter_ref letter_id="K"/>
</site>
<right_flank>HYVEELEDKV</right_flank>
</contributing_site>
</contributing_sites>
</motif>
<motif id="motif_2" name="AYLDELEAQVNQLKEENAZLLAKLSRLSE" alt="MEME-2" width="29" sites="157" ic="51.5" re="44.5" llr="4845" p_value="4.3e-1639" e_value="2.2e-1197" bayes_threshold="9.39916" elapsed_time="1702.368000">
<scores>
<alphabet_matrix>
<alphabet_array>
<value letter_id="A">249</value>
<value letter_id="C">-478</value>
<value letter_id="D">-446</value>
<value letter_id="E">-86</value>
<value letter_id="F">-546</value>
<value letter_id="G">-552</value>
<value letter_id="H">53</value>
<value letter_id="I">-513</value>
<value letter_id="K">184</value>
<value letter_id="L">-131</value>
<value letter_id="M">-235</value>
<value letter_id="N">-218</value>
<value letter_id="P">-578</value>
<value letter_id="Q">-58</value>
<value letter_id="R">183</value>
<value letter_id="S">-236</value>
<value letter_id="T">-429</value>
<value letter_id="V">-45</value>
<value letter_id="W">-505</value>
<value letter_id="Y">-464</value>
</alphabet_array>
<alphabet_array>
<value letter_id="A">-641</value>
<value letter_id="C">-630</value>
<value letter_id="D">-736</value>
<value letter_id="E">45</value>
<value letter_id="F">-720</value>
<value letter_id="G">-741</value>
<value letter_id="H">374</value>
<value letter_id="I">-671</value>
<value letter_id="K">-218</value>
<value letter_id="L">-106</value>
<value letter_id="M">-705</value>
<value letter_id="N">-658</value>
<value letter_id="P">-784</value>
<value letter_id="Q">77</value>
<value letter_id="R">1</value>
<value letter_id="S">-730</value>
<value letter_id="T">-624</value>
<value letter_id="V">-689</value>
<value letter_id="W">-611</value>
<value letter_id="Y">429</value>
</alphabet_array>
<alphabet_array>
<value letter_id="A">-442</value>
<value letter_id="C">320</value>
<value letter_id="D">-713</value>
<value letter_id="E">-678</value>
<value letter_id="F">32</value>
<value letter_id="G">-639</value>
<value letter_id="H">-546</value>
<value letter_id="I">195</value>
<value letter_id="K">-609</value>
<value letter_id="L">206</value>
<value letter_id="M">-79</value>
<value letter_id="N">-663</value>
<value letter_id="P">-672</value>
<value letter_id="Q">-124</value>
<value letter_id="R">-639</value>
<value letter_id="S">-613</value>
<value letter_id="T">217</value>
<value letter_id="V">150</value>
<value letter_id="W">-431</value>
<value letter_id="Y">-145</value>
</alphabet_array>
<alphabet_array>
<value letter_id="A">-105</value>
<value letter_id="C">74</value>
<value letter_id="D">255</value>
<value letter_id="E">138</value>
<value letter_id="F">-101</value>
<value letter_id="G">-13</value>
<value letter_id="H">53</value>
<value letter_id="I">-215</value>
<value letter_id="K">-335</value>
<value letter_id="L">-34</value>
<value letter_id="M">-48</value>
<value letter_id="N">-7</value>
<value letter_id="P">-550</value>
<value letter_id="Q">24</value>
<value letter_id="R">-431</value>
<value letter_id="S">-109</value>
<value letter_id="T">-246</value>
<value letter_id="V">27</value>
<value letter_id="W">-474</value>
<value letter_id="Y">-431</value>
</alphabet_array>
<alphabet_array>
<value letter_id="A">-157</value>
<value letter_id="C">-738</value>
<value letter_id="D">192</value>
<value letter_id="E">316</value>
<value letter_id="F">-821</value>
<value letter_id="G">-237</value>
<value letter_id="H">-588</value>
<value letter_id="I">-733</value>
<value letter_id="K">-198</value>
<value letter_id="L">-779</value>
<value letter_id="M">-784</value>
<value letter_id="N">-103</value>
<value letter_id="P">-709</value>
<value letter_id="Q">-87</value>
<value letter_id="R">-699</value>
<value letter_id="S">-304</value>
<value letter_id="T">-288</value>
<value letter_id="V">-708</value>
<value letter_id="W">-787</value>
<value letter_id="Y">-63</value>
</alphabet_array>
<alphabet_array>
<value letter_id="A">-767</value>
<value letter_id="C">-607</value>
<value letter_id="D">-1046</value>
<value letter_id="E">-1003</value>
<value letter_id="F">-182</value>
<value letter_id="G">-997</value>
<value letter_id="H">-843</value>
<value letter_id="I">-398</value>
<value letter_id="K">-946</value>
<value letter_id="L">352</value>
<value letter_id="M">86</value>
<value letter_id="N">-1027</value>
<value letter_id="P">-932</value>
<value letter_id="Q">-870</value>
<value letter_id="R">-927</value>
<value letter_id="S">-1020</value>
<value letter_id="T">-771</value>
<value letter_id="V">-280</value>
<value letter_id="W">-593</value>
<value letter_id="Y">-648</value>
</alphabet_array>
<alphabet_array>
<value letter_id="A">38</value>
<value letter_id="C">-449</value>
<value letter_id="D">-124</value>
<value letter_id="E">254</value>
<value letter_id="F">-510</value>
<value letter_id="G">-311</value>
<value letter_id="H">-377</value>
<value letter_id="I">-38</value>
<value letter_id="K">-221</value>
<value letter_id="L">-84</value>
<value letter_id="M">-517</value>
<value letter_id="N">-165</value>
<value letter_id="P">-544</value>
<value letter_id="Q">47</value>
<value letter_id="R">-73</value>
<value letter_id="S">-276</value>
<value letter_id="T">113</value>
<value letter_id="V">-486</value>
<value letter_id="W">396</value>
<value letter_id="Y">-432</value>
</alphabet_array>
<alphabet_array>
<value letter_id="A">183</value>
<value letter_id="C">-448</value>
<value letter_id="D">-88</value>
<value letter_id="E">-46</value>
<value letter_id="F">-509</value>
<value letter_id="G">-139</value>
<value letter_id="H">-377</value>
<value letter_id="I">116</value>
<value letter_id="K">-326</value>
<value letter_id="L">-198</value>
<value letter_id="M">-517</value>
<value letter_id="N">7</value>
<value letter_id="P">-544</value>
<value letter_id="Q">120</value>
<value letter_id="R">51</value>
<value letter_id="S">82</value>
<value letter_id="T">45</value>
<value letter_id="V">-273</value>
<value letter_id="W">-478</value>
<value letter_id="Y">-432</value>
</alphabet_array>
<alphabet_array>
<value letter_id="A">-633</value>
<value letter_id="C">-626</value>
<value letter_id="D">-742</value>
<value letter_id="E">125</value>
<value letter_id="F">-783</value>
<value letter_id="G">-735</value>
<value letter_id="H">-169</value>
<value letter_id="I">-666</value>
<value letter_id="K">201</value>
<value letter_id="L">-204</value>
<value letter_id="M">-89</value>
<value letter_id="N">-326</value>
<value letter_id="P">-778</value>
<value letter_id="Q">275</value>
<value letter_id="R">104</value>
<value letter_id="S">-722</value>
<value letter_id="T">-617</value>
<value letter_id="V">-683</value>
<value letter_id="W">-627</value>
<value letter_id="Y">-62</value>
</alphabet_array>
<alphabet_array>
<value letter_id="A">107</value>
<value letter_id="C">-408</value>
<value letter_id="D">-767</value>
<value letter_id="E">-773</value>
<value letter_id="F">-564</value>
<value letter_id="G">-786</value>
<value letter_id="H">-702</value>
<value letter_id="I">146</value>
<value letter_id="K">-740</value>
<value letter_id="L">3</value>
<value letter_id="M">-573</value>
<value letter_id="N">-339</value>
<value letter_id="P">-767</value>
<value letter_id="Q">-806</value>
<value letter_id="R">-764</value>
<value letter_id="S">-783</value>
<value letter_id="T">-139</value>
<value letter_id="V">369</value>
<value letter_id="W">-662</value>
<value letter_id="Y">-665</value>
</alphabet_array>
<alphabet_array>
<value letter_id="A">101</value>
<value letter_id="C">-448</value>
<value letter_id="D">-173</value>
<value letter_id="E">129</value>
<value letter_id="F">-510</value>
<value letter_id="G">-229</value>
<value letter_id="H">23</value>
<value letter_id="I">104</value>
<value letter_id="K">74</value>
<value letter_id="L">-527</value>
<value letter_id="M">-49</value>
<value letter_id="N">177</value>
<value letter_id="P">-544</value>
<value letter_id="Q">36</value>
<value letter_id="R">-208</value>
<value letter_id="S">-54</value>
<value letter_id="T">-17</value>
<value letter_id="V">-191</value>
<value letter_id="W">-478</value>
<value letter_id="Y">-432</value>
</alphabet_array>
<alphabet_array>
<value letter_id="A">-139</value>
<value letter_id="C">-448</value>
<value letter_id="D">-88</value>
<value letter_id="E">-46</value>
<value letter_id="F">-510</value>
<value letter_id="G">-519</value>
<value letter_id="H">118</value>
<value letter_id="I">-483</value>
<value letter_id="K">74</value>
<value letter_id="L">-84</value>
<value letter_id="M">-517</value>
<value letter_id="N">-165</value>
<value letter_id="P">-544</value>
<value letter_id="Q">201</value>
<value letter_id="R">98</value>
<value letter_id="S">9</value>
<value letter_id="T">17</value>
<value letter_id="V">39</value>
<value letter_id="W">320</value>
<value letter_id="Y">-147</value>
</alphabet_array>
<alphabet_array>
<value letter_id="A">-516</value>
<value letter_id="C">-381</value>
<value letter_id="D">-690</value>
<value letter_id="E">-645</value>
<value letter_id="F">-44</value>
<value letter_id="G">-697</value>
<value letter_id="H">-551</value>
<value letter_id="I">-153</value>
<value letter_id="K">-588</value>
<value letter_id="L">347</value>
<value letter_id="M">46</value>
<value letter_id="N">-690</value>
<value letter_id="P">-631</value>
<value letter_id="Q">-232</value>
<value letter_id="R">-246</value>
<value letter_id="S">-672</value>
<value letter_id="T">-513</value>
<value letter_id="V">-351</value>
<value letter_id="W">-421</value>
<value letter_id="Y">-452</value>
</alphabet_array>
<alphabet_array>
<value letter_id="A">-379</value>
<value letter_id="C">-449</value>
<value letter_id="D">-35</value>
<value letter_id="E">47</value>
<value letter_id="F">-511</value>
<value letter_id="G">-520</value>
<value letter_id="H">-16</value>
<value letter_id="I">-132</value>
<value letter_id="K">204</value>
<value letter_id="L">-330</value>
<value letter_id="M">-18</value>
<value letter_id="N">50</value>
<value letter_id="P">-545</value>
<value letter_id="Q">120</value>
<value letter_id="R">175</value>
<value letter_id="S">-126</value>
<value letter_id="T">1</value>
<value letter_id="V">-487</value>
<value letter_id="W">-479</value>
<value letter_id="Y">-433</value>
</alphabet_array>
<alphabet_array>
<value letter_id="A">26</value>
<value letter_id="C">-23</value>
<value letter_id="D">-407</value>
<value letter_id="E">129</value>
<value letter_id="F">-509</value>
<value letter_id="G">-84</value>
<value letter_id="H">-152</value>
<value letter_id="I">104</value>
<value letter_id="K">83</value>
<value letter_id="L">-160</value>
<value letter_id="M">-233</value>
<value letter_id="N">121</value>
<value letter_id="P">-544</value>
<value letter_id="Q">-144</value>
<value letter_id="R">-279</value>
<value letter_id="S">48</value>
<value letter_id="T">113</value>
<value letter_id="V">-45</value>
<value letter_id="W">-478</value>
<value letter_id="Y">-432</value>
</alphabet_array>
<alphabet_array>
<value letter_id="A">-110</value>
<value letter_id="C">-512</value>
<value letter_id="D">101</value>
<value letter_id="E">296</value>
<value letter_id="F">-571</value>
<value letter_id="G">-567</value>
<value letter_id="H">-432</value>
<value letter_id="I">-535</value>
<value letter_id="K">-65</value>
<value letter_id="L">-22</value>
<value letter_id="M">-145</value>
<value letter_id="N">-102</value>
<value letter_id="P">-587</value>
<value letter_id="Q">-59</value>
<value letter_id="R">-167</value>
<value letter_id="S">-521</value>
<value letter_id="T">-94</value>
<value letter_id="V">-5</value>
<value letter_id="W">-539</value>
<value letter_id="Y">-491</value>
</alphabet_array>
<alphabet_array>
<value letter_id="A">36</value>
<value letter_id="C">-431</value>
<value letter_id="D">-575</value>
<value letter_id="E">-749</value>
<value letter_id="F">-680</value>
<value letter_id="G">-584</value>
<value letter_id="H">50</value>
<value letter_id="I">74</value>
<value letter_id="K">-682</value>
<value letter_id="L">-751</value>
<value letter_id="M">-745</value>
<value letter_id="N">362</value>
<value letter_id="P">-713</value>
<value letter_id="Q">-696</value>
<value letter_id="R">-745</value>
<value letter_id="S">-372</value>
<value letter_id="T">-540</value>
<value letter_id="V">-294</value>
<value letter_id="W">-620</value>
<value letter_id="Y">-651</value>
</alphabet_array>
<alphabet_array>
<value letter_id="A">128</value>
<value letter_id="C">-448</value>
<value letter_id="D">-124</value>
<value letter_id="E">84</value>
<value letter_id="F">-510</value>
<value letter_id="G">-229</value>
<value letter_id="H">225</value>
<value letter_id="I">-483</value>
<value letter_id="K">-119</value>
<value letter_id="L">-527</value>
<value letter_id="M">-49</value>
<value letter_id="N">-21</value>
<value letter_id="P">-544</value>
<value letter_id="Q">126</value>
<value letter_id="R">60</value>
<value letter_id="S">-6</value>
<value letter_id="T">113</value>
<value letter_id="V">-486</value>
<value letter_id="W">-478</value>
<value letter_id="Y">-147</value>
</alphabet_array>
<alphabet_array>
<value letter_id="A">-34</value>
<value letter_id="C">316</value>
<value letter_id="D">4</value>
<value letter_id="E">174</value>
<value letter_id="F">-102</value>
<value letter_id="G">-311</value>
<value letter_id="H">23</value>
<value letter_id="I">-483</value>
<value letter_id="K">64</value>
<value letter_id="L">-527</value>
<value letter_id="M">-517</value>
<value letter_id="N">-55</value>
<value letter_id="P">-544</value>
<value letter_id="Q">143</value>
<value letter_id="R">-53</value>
<value letter_id="S">-23</value>
<value letter_id="T">97</value>
<value letter_id="V">-486</value>
<value letter_id="W">-478</value>
<value letter_id="Y">-432</value>
</alphabet_array>
<alphabet_array>
<value letter_id="A">-747</value>
<value letter_id="C">-591</value>
<value letter_id="D">-1005</value>
<value letter_id="E">-962</value>
<value letter_id="F">-181</value>
<value letter_id="G">-969</value>
<value letter_id="H">-817</value>
<value letter_id="I">214</value>
<value letter_id="K">-904</value>
<value letter_id="L">338</value>
<value letter_id="M">-218</value>
<value letter_id="N">-991</value>
<value letter_id="P">-904</value>
<value letter_id="Q">-845</value>
<value letter_id="R">-892</value>
<value letter_id="S">-981</value>
<value letter_id="T">-297</value>
<value letter_id="V">-528</value>
<value letter_id="W">-584</value>
<value letter_id="Y">-637</value>
</alphabet_array>
<alphabet_array>
<value letter_id="A">-185</value>
<value letter_id="C">-447</value>
<value letter_id="D">-247</value>
<value letter_id="E">18</value>
<value letter_id="F">-509</value>
<value letter_id="G">-177</value>
<value letter_id="H">-377</value>
<value letter_id="I">116</value>
<value letter_id="K">53</value>
<value letter_id="L">116</value>
<value letter_id="M">-49</value>
<value letter_id="N">7</value>
<value letter_id="P">-544</value>
<value letter_id="Q">-3</value>
<value letter_id="R">123</value>
<value letter_id="S">9</value>
<value letter_id="T">-126</value>
<value letter_id="V">73</value>
<value letter_id="W">-478</value>
<value letter_id="Y">-432</value>
</alphabet_array>
<alphabet_array>
<value letter_id="A">145</value>
<value letter_id="C">-449</value>
<value letter_id="D">150</value>
<value letter_id="E">108</value>
<value letter_id="F">-510</value>
<value letter_id="G">-44</value>
<value letter_id="H">23</value>
<value letter_id="I">-483</value>
<value letter_id="K">83</value>
<value letter_id="L">-527</value>
<value letter_id="M">-518</value>
<value letter_id="N">19</value>
<value letter_id="P">-544</value>
<value letter_id="Q">-393</value>
<value letter_id="R">111</value>
<value letter_id="S">-146</value>
<value letter_id="T">57</value>
<value letter_id="V">-191</value>
<value letter_id="W">-479</value>
<value letter_id="Y">-147</value>
</alphabet_array>
<alphabet_array>
<value letter_id="A">-141</value>
<value letter_id="C">-455</value>
<value letter_id="D">-249</value>
<value letter_id="E">119</value>
<value letter_id="F">-517</value>
<value letter_id="G">-84</value>
<value letter_id="H">-383</value>
<value letter_id="I">-220</value>
<value letter_id="K">269</value>
<value letter_id="L">-160</value>
<value letter_id="M">-524</value>
<value letter_id="N">-449</value>
<value letter_id="P">-551</value>
<value letter_id="Q">173</value>
<value letter_id="R">32</value>
<value letter_id="S">-54</value>
<value letter_id="T">-247</value>
<value letter_id="V">-492</value>
<value letter_id="W">-484</value>
<value letter_id="Y">-439</value>
</alphabet_array>
<alphabet_array>
<value letter_id="A">-531</value>
<value letter_id="C">-417</value>
<value letter_id="D">-796</value>
<value letter_id="E">-349</value>
<value letter_id="F">-431</value>
<value letter_id="G">-732</value>
<value letter_id="H">-633</value>
<value letter_id="I">256</value>
<value letter_id="K">-53</value>
<value letter_id="L">263</value>
<value letter_id="M">-42</value>
<value letter_id="N">-753</value>
<value letter_id="P">-750</value>
<value letter_id="Q">64</value>
<value letter_id="R">-708</value>
<value letter_id="S">-710</value>
<value letter_id="T">-538</value>
<value letter_id="V">142</value>
<value letter_id="W">-502</value>
<value letter_id="Y">-509</value>
</alphabet_array>
<alphabet_array>
<value letter_id="A">86</value>
<value letter_id="C">-448</value>
<value letter_id="D">-59</value>
<value letter_id="E">38</value>
<value letter_id="F">-510</value>
<value letter_id="G">-109</value>
<value letter_id="H">-377</value>
<value letter_id="I">18</value>
<value letter_id="K">-326</value>
<value letter_id="L">-330</value>
<value letter_id="M">-517</value>
<value letter_id="N">161</value>
<value letter_id="P">-544</value>
<value letter_id="Q">11</value>
<value letter_id="R">-35</value>
<value letter_id="S">95</value>
<value letter_id="T">128</value>
<value letter_id="V">-191</value>
<value letter_id="W">-478</value>
<value letter_id="Y">-432</value>
</alphabet_array>
<alphabet_array>
<value letter_id="A">-77</value>
<value letter_id="C">-448</value>
<value letter_id="D">-59</value>
<value letter_id="E">70</value>
<value letter_id="F">-509</value>
<value letter_id="G">-519</value>
<value letter_id="H">-16</value>
<value letter_id="I">18</value>
<value letter_id="K">53</value>
<value letter_id="L">22</value>
<value letter_id="M">-233</value>
<value letter_id="N">40</value>
<value letter_id="P">-544</value>
<value letter_id="Q">-19</value>
<value letter_id="R">98</value>
<value letter_id="S">-169</value>
<value letter_id="T">17</value>
<value letter_id="V">109</value>
<value letter_id="W">-478</value>
<value letter_id="Y">233</value>
</alphabet_array>
<alphabet_array>
<value letter_id="A">59</value>
<value letter_id="C">-328</value>
<value letter_id="D">-702</value>
<value letter_id="E">-25</value>
<value letter_id="F">165</value>
<value letter_id="G">-628</value>
<value letter_id="H">-535</value>
<value letter_id="I">53</value>
<value letter_id="K">-109</value>
<value letter_id="L">191</value>
<value letter_id="M">98</value>
<value letter_id="N">-328</value>
<value letter_id="P">-662</value>
<value letter_id="Q">-219</value>
<value letter_id="R">-629</value>
<value letter_id="S">-602</value>
<value letter_id="T">106</value>
<value letter_id="V">182</value>
<value letter_id="W">-3</value>
<value letter_id="Y">-419</value>
</alphabet_array>
<alphabet_array>
<value letter_id="A">-139</value>
<value letter_id="C">-448</value>
<value letter_id="D">-247</value>
<value letter_id="E">-165</value>
<value letter_id="F">-509</value>
<value letter_id="G">-519</value>
<value letter_id="H">-152</value>
<value letter_id="I">-7</value>
<value letter_id="K">115</value>
<value letter_id="L">12</value>
<value letter_id="M">217</value>
<value letter_id="N">-21</value>
<value letter_id="P">-544</value>
<value letter_id="Q">75</value>
<value letter_id="R">-73</value>
<value letter_id="S">53</value>
<value letter_id="T">165</value>
<value letter_id="V">-273</value>
<value letter_id="W">-478</value>
<value letter_id="Y">-147</value>
</alphabet_array>
<alphabet_array>
<value letter_id="A">-16</value>
<value letter_id="C">-448</value>
<value letter_id="D">-59</value>
<value letter_id="E">174</value>
<value letter_id="F">-510</value>
<value letter_id="G">-139</value>
<value letter_id="H">53</value>
<value letter_id="I">116</value>
<value letter_id="K">-60</value>
<value letter_id="L">-527</value>
<value letter_id="M">-233</value>
<value letter_id="N">7</value>
<value letter_id="P">-544</value>
<value letter_id="Q">113</value>
<value letter_id="R">98</value>
<value letter_id="S">-23</value>
<value letter_id="T">-173</value>
<value letter_id="V">-191</value>
<value letter_id="W">-478</value>
<value letter_id="Y">68</value>
</alphabet_array>
</alphabet_matrix>
</scores>
<probabilities>
<alphabet_matrix>
<alphabet_array>
<value letter_id="A">0.343949</value>
<value letter_id="C">0.000000</value>
<value letter_id="D">0.000000</value>
<value letter_id="E">0.038217</value>
<value letter_id="F">0.000000</value>
<value letter_id="G">0.000000</value>
<value letter_id="H">0.031847</value>
<value letter_id="I">0.000000</value>
<value letter_id="K">0.197452</value>
<value letter_id="L">0.031847</value>
<value letter_id="M">0.006369</value>
<value letter_id="N">0.012739</value>
<value letter_id="P">0.000000</value>
<value letter_id="Q">0.038217</value>
<value letter_id="R">0.242038</value>
<value letter_id="S">0.019108</value>
<value letter_id="T">0.000000</value>
<value letter_id="V">0.038217</value>
<value letter_id="W">0.000000</value>
<value letter_id="Y">0.000000</value>
</alphabet_array>
<alphabet_array>
<value letter_id="A">0.000000</value>
<value letter_id="C">0.000000</value>
<value letter_id="D">0.000000</value>
<value letter_id="E">0.101911</value>
<value letter_id="F">0.000000</value>
<value letter_id="G">0.000000</value>
<value letter_id="H">0.299363</value>
<value letter_id="I">0.000000</value>
<value letter_id="K">0.006369</value>
<value letter_id="L">0.038217</value>
<value letter_id="M">0.000000</value>
<value letter_id="N">0.000000</value>
<value letter_id="P">0.000000</value>
<value letter_id="Q">0.101911</value>
<value letter_id="R">0.063694</value>
<value letter_id="S">0.000000</value>
<value letter_id="T">0.000000</value>
<value letter_id="V">0.000000</value>
<value letter_id="W">0.000000</value>
<value letter_id="Y">0.388535</value>
</alphabet_array>
<alphabet_array>
<value letter_id="A">0.000000</value>
<value letter_id="C">0.070064</value>
<value letter_id="D">0.000000</value>
<value letter_id="E">0.000000</value>
<value letter_id="F">0.031847</value>
<value letter_id="G">0.000000</value>
<value letter_id="H">0.000000</value>
<value letter_id="I">0.127389</value>
<value letter_id="K">0.000000</value>
<value letter_id="L">0.337580</value>
<value letter_id="M">0.019108</value>
<value letter_id="N">0.000000</value>
<value letter_id="P">0.000000</value>
<value letter_id="Q">0.025478</value>
<value letter_id="R">0.000000</value>
<value letter_id="S">0.000000</value>
<value letter_id="T">0.235669</value>
<value letter_id="V">0.146497</value>
<value letter_id="W">0.000000</value>
<value letter_id="Y">0.006369</value>
</alphabet_array>
<alphabet_array>
<value letter_id="A">0.025478</value>
<value letter_id="C">0.012739</value>
<value letter_id="D">0.305732</value>
<value letter_id="E">0.197452</value>
<value letter_id="F">0.012739</value>
<value letter_id="G">0.063694</value>
<value letter_id="H">0.031847</value>
<value letter_id="I">0.006369</value>
<value letter_id="K">0.000000</value>
<value letter_id="L">0.063694</value>
<value letter_id="M">0.025478</value>
<value letter_id="N">0.063694</value>
<value letter_id="P">0.000000</value>
<value letter_id="Q">0.070064</value>
<value letter_id="R">0.000000</value>
<value letter_id="S">0.050955</value>
<value letter_id="T">0.006369</value>
<value letter_id="V">0.063694</value>
<value letter_id="W">0.000000</value>
<value letter_id="Y">0.000000</value>
</alphabet_array>
<alphabet_array>
<value letter_id="A">0.019108</value>
<value letter_id="C">0.000000</value>
<value letter_id="D">0.191083</value>
<value letter_id="E">0.668790</value>
<value letter_id="F">0.000000</value>
<value letter_id="G">0.012739</value>
<value letter_id="H">0.000000</value>
<value letter_id="I">0.000000</value>
<value letter_id="K">0.012739</value>
<value letter_id="L">0.000000</value>
<value letter_id="M">0.000000</value>
<value letter_id="N">0.031847</value>
<value letter_id="P">0.000000</value>
<value letter_id="Q">0.031847</value>
<value letter_id="R">0.000000</value>
<value letter_id="S">0.012739</value>
<value letter_id="T">0.006369</value>
<value letter_id="V">0.000000</value>
<value letter_id="W">0.000000</value>
<value letter_id="Y">0.012739</value>
</alphabet_array>
<alphabet_array>
<value letter_id="A">0.000000</value>
<value letter_id="C">0.000000</value>
<value letter_id="D">0.000000</value>
<value letter_id="E">0.000000</value>
<value letter_id="F">0.006369</value>
<value letter_id="G">0.000000</value>
<value letter_id="H">0.000000</value>
<value letter_id="I">0.000000</value>
<value letter_id="K">0.000000</value>
<value letter_id="L">0.923567</value>
<value letter_id="M">0.063694</value>
<value letter_id="N">0.000000</value>
<value letter_id="P">0.000000</value>
<value letter_id="Q">0.000000</value>
<value letter_id="R">0.000000</value>
<value letter_id="S">0.000000</value>
<value letter_id="T">0.000000</value>
<value letter_id="V">0.006369</value>
<value letter_id="W">0.000000</value>
<value letter_id="Y">0.000000</value>
</alphabet_array>
<alphabet_array>
<value letter_id="A">0.076433</value>
<value letter_id="C">0.000000</value>
<value letter_id="D">0.019108</value>
<value letter_id="E">0.445860</value>
<value letter_id="F">0.000000</value>
<value letter_id="G">0.006369</value>
<value letter_id="H">0.000000</value>
<value letter_id="I">0.025478</value>
<value letter_id="K">0.006369</value>
<value letter_id="L">0.044586</value>
<value letter_id="M">0.000000</value>
<value letter_id="N">0.019108</value>
<value letter_id="P">0.000000</value>
<value letter_id="Q">0.082803</value>
<value letter_id="R">0.038217</value>
<value letter_id="S">0.012739</value>
<value letter_id="T">0.114650</value>
<value letter_id="V">0.000000</value>
<value letter_id="W">0.108280</value>
<value letter_id="Y">0.000000</value>
</alphabet_array>
<alphabet_array>
<value letter_id="A">0.216561</value>
<value letter_id="C">0.000000</value>
<value letter_id="D">0.025478</value>
<value letter_id="E">0.050955</value>
<value letter_id="F">0.000000</value>
<value letter_id="G">0.025478</value>
<value letter_id="H">0.000000</value>
<value letter_id="I">0.076433</value>
<value letter_id="K">0.000000</value>
<value letter_id="L">0.019108</value>
<value letter_id="M">0.000000</value>
<value letter_id="N">0.070064</value>
<value letter_id="P">0.000000</value>
<value letter_id="Q">0.140127</value>
<value letter_id="R">0.095541</value>
<value letter_id="S">0.203822</value>
<value letter_id="T">0.070064</value>
<value letter_id="V">0.006369</value>
<value letter_id="W">0.000000</value>
<value letter_id="Y">0.000000</value>
</alphabet_array>
<alphabet_array>
<value letter_id="A">0.000000</value>
<value letter_id="C">0.000000</value>
<value letter_id="D">0.000000</value>
<value letter_id="E">0.178344</value>
<value letter_id="F">0.000000</value>
<value letter_id="G">0.000000</value>
<value letter_id="H">0.006369</value>
<value letter_id="I">0.000000</value>
<value letter_id="K">0.216561</value>
<value letter_id="L">0.019108</value>
<value letter_id="M">0.019108</value>
<value letter_id="N">0.006369</value>
<value letter_id="P">0.000000</value>
<value letter_id="Q">0.407643</value>
<value letter_id="R">0.133758</value>
<value letter_id="S">0.000000</value>
<value letter_id="T">0.000000</value>
<value letter_id="V">0.000000</value>
<value letter_id="W">0.000000</value>
<value letter_id="Y">0.012739</value>
</alphabet_array>
<alphabet_array>
<value letter_id="A">0.127389</value>
<value letter_id="C">0.000000</value>
<value letter_id="D">0.000000</value>
<value letter_id="E">0.000000</value>
<value letter_id="F">0.000000</value>
<value letter_id="G">0.000000</value>
<value letter_id="H">0.000000</value>
<value letter_id="I">0.089172</value>
<value letter_id="K">0.000000</value>
<value letter_id="L">0.082803</value>
<value letter_id="M">0.000000</value>
<value letter_id="N">0.006369</value>
<value letter_id="P">0.000000</value>
<value letter_id="Q">0.000000</value>
<value letter_id="R">0.000000</value>
<value letter_id="S">0.000000</value>
<value letter_id="T">0.019108</value>
<value letter_id="V">0.675159</value>
<value letter_id="W">0.000000</value>
<value letter_id="Y">0.000000</value>
</alphabet_array>
<alphabet_array>
<value letter_id="A">0.121019</value>
<value letter_id="C">0.000000</value>
<value letter_id="D">0.012739</value>
<value letter_id="E">0.184713</value>
<value letter_id="F">0.000000</value>
<value letter_id="G">0.012739</value>
<value letter_id="H">0.025478</value>
<value letter_id="I">0.070064</value>
<value letter_id="K">0.089172</value>
<value letter_id="L">0.000000</value>
<value letter_id="M">0.025478</value>
<value letter_id="N">0.235669</value>
<value letter_id="P">0.000000</value>
<value letter_id="Q">0.076433</value>
<value letter_id="R">0.012739</value>
<value letter_id="S">0.076433</value>
<value letter_id="T">0.044586</value>
<value letter_id="V">0.012739</value>
<value letter_id="W">0.000000</value>
<value letter_id="Y">0.000000</value>
</alphabet_array>
<alphabet_array>
<value letter_id="A">0.019108</value>
<value letter_id="C">0.000000</value>
<value letter_id="D">0.025478</value>
<value letter_id="E">0.050955</value>
<value letter_id="F">0.000000</value>
<value letter_id="G">0.000000</value>
<value letter_id="H">0.050955</value>
<value letter_id="I">0.000000</value>
<value letter_id="K">0.089172</value>
<value letter_id="L">0.044586</value>
<value letter_id="M">0.000000</value>
<value letter_id="N">0.019108</value>
<value letter_id="P">0.000000</value>
<value letter_id="Q">0.248408</value>
<value letter_id="R">0.133758</value>
<value letter_id="S">0.121019</value>
<value letter_id="T">0.057325</value>
<value letter_id="V">0.070064</value>
<value letter_id="W">0.063694</value>
<value letter_id="Y">0.006369</value>
</alphabet_array>
<alphabet_array>
<value letter_id="A">0.000000</value>
<value letter_id="C">0.000000</value>
<value letter_id="D">0.000000</value>
<value letter_id="E">0.000000</value>
<value letter_id="F">0.019108</value>
<value letter_id="G">0.000000</value>
<value letter_id="H">0.000000</value>
<value letter_id="I">0.006369</value>
<value letter_id="K">0.000000</value>
<value letter_id="L">0.898089</value>
<value letter_id="M">0.050955</value>
<value letter_id="N">0.000000</value>
<value letter_id="P">0.000000</value>
<value letter_id="Q">0.012739</value>
<value letter_id="R">0.012739</value>
<value letter_id="S">0.000000</value>
<value letter_id="T">0.000000</value>
<value letter_id="V">0.000000</value>
<value letter_id="W">0.000000</value>
<value letter_id="Y">0.000000</value>
</alphabet_array>
<alphabet_array>
<value letter_id="A">0.000000</value>
<value letter_id="C">0.000000</value>
<value letter_id="D">0.038217</value>
<value letter_id="E">0.101911</value>
<value letter_id="F">0.000000</value>
<value letter_id="G">0.000000</value>
<value letter_id="H">0.019108</value>
<value letter_id="I">0.012739</value>
<value letter_id="K">0.229299</value>
<value letter_id="L">0.006369</value>
<value letter_id="M">0.031847</value>
<value letter_id="N">0.095541</value>
<value letter_id="P">0.000000</value>
<value letter_id="Q">0.140127</value>
<value letter_id="R">0.229299</value>
<value letter_id="S">0.044586</value>
<value letter_id="T">0.050955</value>
<value letter_id="V">0.000000</value>
<value letter_id="W">0.000000</value>
<value letter_id="Y">0.000000</value>
</alphabet_array>
<alphabet_array>
<value letter_id="A">0.070064</value>
<value letter_id="C">0.006369</value>
<value letter_id="D">0.000000</value>
<value letter_id="E">0.184713</value>
<value letter_id="F">0.000000</value>
<value letter_id="G">0.038217</value>
<value letter_id="H">0.006369</value>
<value letter_id="I">0.070064</value>
<value letter_id="K">0.095541</value>
<value letter_id="L">0.025478</value>
<value letter_id="M">0.006369</value>
<value letter_id="N">0.159236</value>
<value letter_id="P">0.000000</value>
<value letter_id="Q">0.019108</value>
<value letter_id="R">0.006369</value>
<value letter_id="S">0.159236</value>
<value letter_id="T">0.114650</value>
<value letter_id="V">0.038217</value>
<value letter_id="W">0.000000</value>
<value letter_id="Y">0.000000</value>
</alphabet_array>
<alphabet_array>
<value letter_id="A">0.025478</value>
<value letter_id="C">0.000000</value>
<value letter_id="D">0.101911</value>
<value letter_id="E">0.592357</value>
<value letter_id="F">0.000000</value>
<value letter_id="G">0.000000</value>
<value letter_id="H">0.000000</value>
<value letter_id="I">0.000000</value>
<value letter_id="K">0.031847</value>
<value letter_id="L">0.070064</value>
<value letter_id="M">0.012739</value>
<value letter_id="N">0.031847</value>
<value letter_id="P">0.000000</value>
<value letter_id="Q">0.038217</value>
<value letter_id="R">0.019108</value>
<value letter_id="S">0.000000</value>
<value letter_id="T">0.025478</value>
<value letter_id="V">0.050955</value>
<value letter_id="W">0.000000</value>
<value letter_id="Y">0.000000</value>
</alphabet_array>
<alphabet_array>
<value letter_id="A">0.076433</value>
<value letter_id="C">0.000000</value>
<value letter_id="D">0.000000</value>
<value letter_id="E">0.000000</value>
<value letter_id="F">0.000000</value>
<value letter_id="G">0.000000</value>
<value letter_id="H">0.031847</value>
<value letter_id="I">0.057325</value>
<value letter_id="K">0.000000</value>
<value letter_id="L">0.000000</value>
<value letter_id="M">0.000000</value>
<value letter_id="N">0.821656</value>
<value letter_id="P">0.000000</value>
<value letter_id="Q">0.000000</value>
<value letter_id="R">0.000000</value>
<value letter_id="S">0.006369</value>
<value letter_id="T">0.000000</value>
<value letter_id="V">0.006369</value>
<value letter_id="W">0.000000</value>
<value letter_id="Y">0.000000</value>
</alphabet_array>
<alphabet_array>
<value letter_id="A">0.146497</value>
<value letter_id="C">0.000000</value>
<value letter_id="D">0.019108</value>
<value letter_id="E">0.133758</value>
<value letter_id="F">0.000000</value>
<value letter_id="G">0.012739</value>
<value letter_id="H">0.108280</value>
<value letter_id="I">0.000000</value>
<value letter_id="K">0.019108</value>
<value letter_id="L">0.000000</value>
<value letter_id="M">0.025478</value>
<value letter_id="N">0.057325</value>
<value letter_id="P">0.000000</value>
<value letter_id="Q">0.146497</value>
<value letter_id="R">0.101911</value>
<value letter_id="S">0.108280</value>
<value letter_id="T">0.114650</value>
<value letter_id="V">0.000000</value>
<value letter_id="W">0.000000</value>
<value letter_id="Y">0.006369</value>
</alphabet_array>
<alphabet_array>
<value letter_id="A">0.044586</value>
<value letter_id="C">0.070064</value>
<value letter_id="D">0.050955</value>
<value letter_id="E">0.254777</value>
<value letter_id="F">0.012739</value>
<value letter_id="G">0.006369</value>
<value letter_id="H">0.025478</value>
<value letter_id="I">0.000000</value>
<value letter_id="K">0.082803</value>
<value letter_id="L">0.000000</value>
<value letter_id="M">0.000000</value>
<value letter_id="N">0.044586</value>
<value letter_id="P">0.000000</value>
<value letter_id="Q">0.165605</value>
<value letter_id="R">0.044586</value>
<value letter_id="S">0.095541</value>
<value letter_id="T">0.101911</value>
<value letter_id="V">0.000000</value>
<value letter_id="W">0.000000</value>
<value letter_id="Y">0.000000</value>
</alphabet_array>
<alphabet_array>
<value letter_id="A">0.000000</value>
<value letter_id="C">0.000000</value>
<value letter_id="D">0.000000</value>
<value letter_id="E">0.000000</value>
<value letter_id="F">0.006369</value>
<value letter_id="G">0.000000</value>
<value letter_id="H">0.000000</value>
<value letter_id="I">0.146497</value>
<value letter_id="K">0.000000</value>
<value letter_id="L">0.834395</value>
<value letter_id="M">0.006369</value>
<value letter_id="N">0.000000</value>
<value letter_id="P">0.000000</value>
<value letter_id="Q">0.000000</value>
<value letter_id="R">0.000000</value>
<value letter_id="S">0.000000</value>
<value letter_id="T">0.006369</value>
<value letter_id="V">0.000000</value>
<value letter_id="W">0.000000</value>
<value letter_id="Y">0.000000</value>
</alphabet_array>
<alphabet_array>
<value letter_id="A">0.012739</value>
<value letter_id="C">0.000000</value>
<value letter_id="D">0.006369</value>
<value letter_id="E">0.082803</value>
<value letter_id="F">0.000000</value>
<value letter_id="G">0.019108</value>
<value letter_id="H">0.000000</value>
<value letter_id="I">0.076433</value>
<value letter_id="K">0.076433</value>
<value letter_id="L">0.184713</value>
<value letter_id="M">0.025478</value>
<value letter_id="N">0.070064</value>
<value letter_id="P">0.000000</value>
<value letter_id="Q">0.057325</value>
<value letter_id="R">0.159236</value>
<value letter_id="S">0.121019</value>
<value letter_id="T">0.019108</value>
<value letter_id="V">0.089172</value>
<value letter_id="W">0.000000</value>
<value letter_id="Y">0.000000</value>
</alphabet_array>
<alphabet_array>
<value letter_id="A">0.165605</value>
<value letter_id="C">0.000000</value>
<value letter_id="D">0.146497</value>
<value letter_id="E">0.159236</value>
<value letter_id="F">0.000000</value>
<value letter_id="G">0.050955</value>
<value letter_id="H">0.025478</value>
<value letter_id="I">0.000000</value>
<value letter_id="K">0.095541</value>
<value letter_id="L">0.000000</value>
<value letter_id="M">0.000000</value>
<value letter_id="N">0.076433</value>
<value letter_id="P">0.000000</value>
<value letter_id="Q">0.000000</value>
<value letter_id="R">0.146497</value>
<value letter_id="S">0.038217</value>
<value letter_id="T">0.076433</value>
<value letter_id="V">0.012739</value>
<value letter_id="W">0.000000</value>
<value letter_id="Y">0.006369</value>
</alphabet_array>
<alphabet_array>
<value letter_id="A">0.019108</value>
<value letter_id="C">0.000000</value>
<value letter_id="D">0.006369</value>
<value letter_id="E">0.171975</value>
<value letter_id="F">0.000000</value>
<value letter_id="G">0.038217</value>
<value letter_id="H">0.000000</value>
<value letter_id="I">0.006369</value>
<value letter_id="K">0.363057</value>
<value letter_id="L">0.025478</value>
<value letter_id="M">0.000000</value>
<value letter_id="N">0.000000</value>
<value letter_id="P">0.000000</value>
<value letter_id="Q">0.203822</value>
<value letter_id="R">0.082803</value>
<value letter_id="S">0.076433</value>
<value letter_id="T">0.006369</value>
<value letter_id="V">0.000000</value>
<value letter_id="W">0.000000</value>
<value letter_id="Y">0.000000</value>
</alphabet_array>
<alphabet_array>
<value letter_id="A">0.000000</value>
<value letter_id="C">0.000000</value>
<value letter_id="D">0.000000</value>
<value letter_id="E">0.006369</value>
<value letter_id="F">0.000000</value>
<value letter_id="G">0.000000</value>
<value letter_id="H">0.000000</value>
<value letter_id="I">0.197452</value>
<value letter_id="K">0.038217</value>
<value letter_id="L">0.496815</value>
<value letter_id="M">0.025478</value>
<value letter_id="N">0.000000</value>
<value letter_id="P">0.000000</value>
<value letter_id="Q">0.095541</value>
<value letter_id="R">0.000000</value>
<value letter_id="S">0.000000</value>
<value letter_id="T">0.000000</value>
<value letter_id="V">0.140127</value>
<value letter_id="W">0.000000</value>
<value letter_id="Y">0.000000</value>
</alphabet_array>
<alphabet_array>
<value letter_id="A">0.108280</value>
<value letter_id="C">0.000000</value>
<value letter_id="D">0.031847</value>
<value letter_id="E">0.095541</value>
<value letter_id="F">0.000000</value>
<value letter_id="G">0.031847</value>
<value letter_id="H">0.000000</value>
<value letter_id="I">0.038217</value>
<value letter_id="K">0.000000</value>
<value letter_id="L">0.006369</value>
<value letter_id="M">0.000000</value>
<value letter_id="N">0.210191</value>
<value letter_id="P">0.000000</value>
<value letter_id="Q">0.063694</value>
<value letter_id="R">0.050955</value>
<value letter_id="S">0.222930</value>
<value letter_id="T">0.127389</value>
<value letter_id="V">0.012739</value>
<value letter_id="W">0.000000</value>
<value letter_id="Y">0.000000</value>
</alphabet_array>
<alphabet_array>
<value letter_id="A">0.031847</value>
<value letter_id="C">0.000000</value>
<value letter_id="D">0.031847</value>
<value letter_id="E">0.121019</value>
<value letter_id="F">0.000000</value>
<value letter_id="G">0.000000</value>
<value letter_id="H">0.019108</value>
<value letter_id="I">0.038217</value>
<value letter_id="K">0.076433</value>
<value letter_id="L">0.095541</value>
<value letter_id="M">0.006369</value>
<value letter_id="N">0.089172</value>
<value letter_id="P">0.000000</value>
<value letter_id="Q">0.050955</value>
<value letter_id="R">0.133758</value>
<value letter_id="S">0.031847</value>
<value letter_id="T">0.057325</value>
<value letter_id="V">0.114650</value>
<value letter_id="W">0.000000</value>
<value letter_id="Y">0.101911</value>
</alphabet_array>
<alphabet_array>
<value letter_id="A">0.089172</value>
<value letter_id="C">0.000000</value>
<value letter_id="D">0.000000</value>
<value letter_id="E">0.063694</value>
<value letter_id="F">0.082803</value>
<value letter_id="G">0.000000</value>
<value letter_id="H">0.000000</value>
<value letter_id="I">0.044586</value>
<value letter_id="K">0.025478</value>
<value letter_id="L">0.305732</value>
<value letter_id="M">0.070064</value>
<value letter_id="N">0.006369</value>
<value letter_id="P">0.000000</value>
<value letter_id="Q">0.012739</value>
<value letter_id="R">0.000000</value>
<value letter_id="S">0.000000</value>
<value letter_id="T">0.108280</value>
<value letter_id="V">0.184713</value>
<value letter_id="W">0.006369</value>
<value letter_id="Y">0.000000</value>
</alphabet_array>
<alphabet_array>
<value letter_id="A">0.019108</value>
<value letter_id="C">0.000000</value>
<value letter_id="D">0.006369</value>
<value letter_id="E">0.019108</value>
<value letter_id="F">0.000000</value>
<value letter_id="G">0.000000</value>
<value letter_id="H">0.006369</value>
<value letter_id="I">0.031847</value>
<value letter_id="K">0.121019</value>
<value letter_id="L">0.089172</value>
<value letter_id="M">0.165605</value>
<value letter_id="N">0.057325</value>
<value letter_id="P">0.000000</value>
<value letter_id="Q">0.101911</value>
<value letter_id="R">0.038217</value>
<value letter_id="S">0.165605</value>
<value letter_id="T">0.165605</value>
<value letter_id="V">0.006369</value>
<value letter_id="W">0.000000</value>
<value letter_id="Y">0.006369</value>
</alphabet_array>
<alphabet_array>
<value letter_id="A">0.050955</value>
<value letter_id="C">0.000000</value>
<value letter_id="D">0.031847</value>
<value letter_id="E">0.254777</value>
<value letter_id="F">0.000000</value>
<value letter_id="G">0.025478</value>
<value letter_id="H">0.031847</value>
<value letter_id="I">0.076433</value>
<value letter_id="K">0.031847</value>
<value letter_id="L">0.000000</value>
<value letter_id="M">0.006369</value>
<value letter_id="N">0.070064</value>
<value letter_id="P">0.000000</value>
<value letter_id="Q">0.133758</value>
<value letter_id="R">0.133758</value>
<value letter_id="S">0.095541</value>
<value letter_id="T">0.012739</value>
<value letter_id="V">0.012739</value>
<value letter_id="W">0.000000</value>
<value letter_id="Y">0.031847</value>
</alphabet_array>
</alphabet_matrix>
</probabilities>
<regular_expression>
[AR][YH][LT]DELE[AS][QK]VNQL[KR]XENXELXX[KQ]L[SN]XLXE
</regular_expression>
<contributing_sites>
<contributing_site sequence_id="sequence_130" position="100" strand="none" pvalue="2.88e-25" >
<left_flank>SARRSRMRKQ</left_flank>
<site>
<letter_ref letter_id="R"/>
<letter_ref letter_id="H"/>
<letter_ref letter_id="L"/>
<letter_ref letter_id="D"/>
<letter_ref letter_id="E"/>
<letter_ref letter_id="L"/>
<letter_ref letter_id="W"/>
<letter_ref letter_id="S"/>
<letter_ref letter_id="Q"/>
<letter_ref letter_id="V"/>
<letter_ref letter_id="M"/>
<letter_ref letter_id="W"/>
<letter_ref letter_id="L"/>
<letter_ref letter_id="R"/>
<letter_ref letter_id="I"/>
<letter_ref letter_id="E"/>
<letter_ref letter_id="N"/>
<letter_ref letter_id="H"/>
<letter_ref letter_id="Q"/>
<letter_ref letter_id="L"/>
<letter_ref letter_id="L"/>
<letter_ref letter_id="D"/>
<letter_ref letter_id="K"/>
<letter_ref letter_id="L"/>
<letter_ref letter_id="N"/>
<letter_ref letter_id="N"/>
<letter_ref letter_id="L"/>
<letter_ref letter_id="S"/>
<letter_ref letter_id="E"/>
</site>
<right_flank>SHEKVLQENA</right_flank>
</contributing_site>
<contributing_site sequence_id="sequence_27" position="100" strand="none" pvalue="2.88e-25" >
<left_flank>SARRSRMRKQ</left_flank>
<site>
<letter_ref letter_id="R"/>
<letter_ref letter_id="H"/>
<letter_ref letter_id="L"/>
<letter_ref letter_id="D"/>
<letter_ref letter_id="E"/>
<letter_ref letter_id="L"/>
<letter_ref letter_id="W"/>
<letter_ref letter_id="S"/>
<letter_ref letter_id="Q"/>
<letter_ref letter_id="V"/>
<letter_ref letter_id="M"/>
<letter_ref letter_id="W"/>
<letter_ref letter_id="L"/>
<letter_ref letter_id="R"/>
<letter_ref letter_id="I"/>
<letter_ref letter_id="E"/>
<letter_ref letter_id="N"/>
<letter_ref letter_id="H"/>
<letter_ref letter_id="Q"/>
<letter_ref letter_id="L"/>
<letter_ref letter_id="L"/>
<letter_ref letter_id="D"/>
<letter_ref letter_id="K"/>
<letter_ref letter_id="L"/>
<letter_ref letter_id="N"/>
<letter_ref letter_id="N"/>
<letter_ref letter_id="L"/>
<letter_ref letter_id="S"/>
<letter_ref letter_id="E"/>
</site>
<right_flank>SHEKVLQENA</right_flank>
</contributing_site>
<contributing_site sequence_id="sequence_146" position="109" strand="none" pvalue="6.23e-25" >
<left_flank>SARRSRMRKQ</left_flank>
<site>
<letter_ref letter_id="R"/>
<letter_ref letter_id="H"/>
<letter_ref letter_id="L"/>
<letter_ref letter_id="D"/>
<letter_ref letter_id="E"/>
<letter_ref letter_id="L"/>
<letter_ref letter_id="W"/>
<letter_ref letter_id="S"/>
<letter_ref letter_id="Q"/>
<letter_ref letter_id="V"/>
<letter_ref letter_id="I"/>
<letter_ref letter_id="R"/>
<letter_ref letter_id="L"/>
<letter_ref letter_id="R"/>
<letter_ref letter_id="T"/>
<letter_ref letter_id="D"/>
<letter_ref letter_id="N"/>
<letter_ref letter_id="H"/>
<letter_ref letter_id="C"/>
<letter_ref letter_id="L"/>
<letter_ref letter_id="I"/>
<letter_ref letter_id="D"/>
<letter_ref letter_id="K"/>
<letter_ref letter_id="L"/>
<letter_ref letter_id="N"/>
<letter_ref letter_id="R"/>
<letter_ref letter_id="V"/>
<letter_ref letter_id="S"/>
<letter_ref letter_id="E"/>
</site>
<right_flank>SHQLALKENA</right_flank>
</contributing_site>
<contributing_site sequence_id="sequence_65" position="109" strand="none" pvalue="6.23e-25" >
<left_flank>SARRSRMRKQ</left_flank>
<site>
<letter_ref letter_id="R"/>
<letter_ref letter_id="H"/>
<letter_ref letter_id="L"/>
<letter_ref letter_id="D"/>
<letter_ref letter_id="E"/>
<letter_ref letter_id="L"/>
<letter_ref letter_id="W"/>
<letter_ref letter_id="S"/>
<letter_ref letter_id="Q"/>
<letter_ref letter_id="V"/>
<letter_ref letter_id="I"/>
<letter_ref letter_id="R"/>
<letter_ref letter_id="L"/>
<letter_ref letter_id="R"/>
<letter_ref letter_id="T"/>
<letter_ref letter_id="D"/>
<letter_ref letter_id="N"/>
<letter_ref letter_id="H"/>
<letter_ref letter_id="C"/>
<letter_ref letter_id="L"/>
<letter_ref letter_id="I"/>
<letter_ref letter_id="D"/>
<letter_ref letter_id="K"/>
<letter_ref letter_id="L"/>
<letter_ref letter_id="N"/>
<letter_ref letter_id="R"/>
<letter_ref letter_id="V"/>
<letter_ref letter_id="S"/>
<letter_ref letter_id="E"/>
</site>
<right_flank>SHQLALKENA</right_flank>
</contributing_site>
<contributing_site sequence_id="sequence_46" position="108" strand="none" pvalue="6.23e-25" >
<left_flank>SARRSRMRKQ</left_flank>
<site>
<letter_ref letter_id="R"/>
<letter_ref letter_id="H"/>
<letter_ref letter_id="L"/>
<letter_ref letter_id="D"/>
<letter_ref letter_id="E"/>
<letter_ref letter_id="L"/>
<letter_ref letter_id="W"/>
<letter_ref letter_id="S"/>
<letter_ref letter_id="Q"/>
<letter_ref letter_id="V"/>
<letter_ref letter_id="I"/>
<letter_ref letter_id="R"/>
<letter_ref letter_id="L"/>
<letter_ref letter_id="R"/>
<letter_ref letter_id="T"/>
<letter_ref letter_id="D"/>
<letter_ref letter_id="N"/>
<letter_ref letter_id="H"/>
<letter_ref letter_id="C"/>
<letter_ref letter_id="L"/>
<letter_ref letter_id="I"/>
<letter_ref letter_id="D"/>
<letter_ref letter_id="K"/>
<letter_ref letter_id="L"/>
<letter_ref letter_id="N"/>
<letter_ref letter_id="R"/>
<letter_ref letter_id="V"/>
<letter_ref letter_id="S"/>
<letter_ref letter_id="E"/>
</site>
<right_flank>SHQLALKENA</right_flank>
</contributing_site>
<contributing_site sequence_id="sequence_35" position="108" strand="none" pvalue="6.23e-25" >
<left_flank>SARRSRMRKQ</left_flank>
<site>
<letter_ref letter_id="R"/>
<letter_ref letter_id="H"/>
<letter_ref letter_id="L"/>
<letter_ref letter_id="D"/>
<letter_ref letter_id="E"/>
<letter_ref letter_id="L"/>
<letter_ref letter_id="W"/>
<letter_ref letter_id="S"/>
<letter_ref letter_id="Q"/>
<letter_ref letter_id="V"/>
<letter_ref letter_id="I"/>
<letter_ref letter_id="R"/>
<letter_ref letter_id="L"/>
<letter_ref letter_id="R"/>
<letter_ref letter_id="T"/>
<letter_ref letter_id="D"/>
<letter_ref letter_id="N"/>
<letter_ref letter_id="H"/>
<letter_ref letter_id="C"/>
<letter_ref letter_id="L"/>
<letter_ref letter_id="I"/>
<letter_ref letter_id="D"/>
<letter_ref letter_id="K"/>
<letter_ref letter_id="L"/>
<letter_ref letter_id="N"/>
<letter_ref letter_id="R"/>
<letter_ref letter_id="V"/>
<letter_ref letter_id="S"/>
<letter_ref letter_id="E"/>
</site>
<right_flank>SHQLALKENA</right_flank>
</contributing_site>
<contributing_site sequence_id="sequence_138" position="105" strand="none" pvalue="1.69e-24" >
<left_flank>SARRSRMRKQ</left_flank>
<site>
<letter_ref letter_id="R"/>
<letter_ref letter_id="H"/>
<letter_ref letter_id="L"/>
<letter_ref letter_id="D"/>
<letter_ref letter_id="E"/>
<letter_ref letter_id="L"/>
<letter_ref letter_id="W"/>
<letter_ref letter_id="S"/>
<letter_ref letter_id="Q"/>
<letter_ref letter_id="V"/>
<letter_ref letter_id="I"/>
<letter_ref letter_id="R"/>
<letter_ref letter_id="L"/>
<letter_ref letter_id="R"/>
<letter_ref letter_id="T"/>
<letter_ref letter_id="D"/>
<letter_ref letter_id="N"/>
<letter_ref letter_id="H"/>
<letter_ref letter_id="C"/>
<letter_ref letter_id="L"/>
<letter_ref letter_id="I"/>
<letter_ref letter_id="D"/>
<letter_ref letter_id="K"/>
<letter_ref letter_id="L"/>
<letter_ref letter_id="N"/>
<letter_ref letter_id="N"/>
<letter_ref letter_id="V"/>
<letter_ref letter_id="S"/>
<letter_ref letter_id="E"/>
</site>
<right_flank>SHELALKENA</right_flank>
</contributing_site>
<contributing_site sequence_id="sequence_43" position="106" strand="none" pvalue="1.69e-24" >
<left_flank>SARRSRMRKQ</left_flank>
<site>
<letter_ref letter_id="R"/>
<letter_ref letter_id="H"/>
<letter_ref letter_id="L"/>
<letter_ref letter_id="D"/>
<letter_ref letter_id="E"/>
<letter_ref letter_id="L"/>
<letter_ref letter_id="W"/>
<letter_ref letter_id="S"/>
<letter_ref letter_id="Q"/>
<letter_ref letter_id="V"/>
<letter_ref letter_id="I"/>
<letter_ref letter_id="R"/>
<letter_ref letter_id="L"/>
<letter_ref letter_id="R"/>
<letter_ref letter_id="N"/>
<letter_ref letter_id="E"/>
<letter_ref letter_id="N"/>
<letter_ref letter_id="N"/>
<letter_ref letter_id="C"/>
<letter_ref letter_id="L"/>
<letter_ref letter_id="I"/>
<letter_ref letter_id="D"/>
<letter_ref letter_id="K"/>
<letter_ref letter_id="L"/>
<letter_ref letter_id="N"/>
<letter_ref letter_id="R"/>
<letter_ref letter_id="V"/>
<letter_ref letter_id="S"/>
<letter_ref letter_id="E"/>
</site>
<right_flank>TQDSVLKENS</right_flank>
</contributing_site>
<contributing_site sequence_id="sequence_101" position="77" strand="none" pvalue="2.92e-22" >
<left_flank>SARRSRMRKQ</left_flank>
<site>
<letter_ref letter_id="R"/>
<letter_ref letter_id="H"/>
<letter_ref letter_id="L"/>
<letter_ref letter_id="D"/>
<letter_ref letter_id="E"/>
<letter_ref letter_id="L"/>
<letter_ref letter_id="W"/>
<letter_ref letter_id="S"/>
<letter_ref letter_id="Q"/>
<letter_ref letter_id="V"/>
<letter_ref letter_id="I"/>
<letter_ref letter_id="R"/>
<letter_ref letter_id="L"/>
<letter_ref letter_id="R"/>
<letter_ref letter_id="N"/>
<letter_ref letter_id="E"/>
<letter_ref letter_id="N"/>
<letter_ref letter_id="N"/>
<letter_ref letter_id="S"/>
<letter_ref letter_id="L"/>
<letter_ref letter_id="I"/>
<letter_ref letter_id="D"/>
<letter_ref letter_id="K"/>
<letter_ref letter_id="L"/>
<letter_ref letter_id="N"/>
<letter_ref letter_id="R"/>
<letter_ref letter_id="V"/>
<letter_ref letter_id="S"/>
<letter_ref letter_id="E"/>
</site>
<right_flank>TQNSVLKENS</right_flank>
</contributing_site>
<contributing_site sequence_id="sequence_127" position="99" strand="none" pvalue="7.99e-22" >
<left_flank>SARRSRMRKQ</left_flank>
<site>
<letter_ref letter_id="R"/>
<letter_ref letter_id="H"/>
<letter_ref letter_id="L"/>
<letter_ref letter_id="D"/>
<letter_ref letter_id="E"/>
<letter_ref letter_id="L"/>
<letter_ref letter_id="W"/>
<letter_ref letter_id="S"/>
<letter_ref letter_id="Q"/>
<letter_ref letter_id="V"/>
<letter_ref letter_id="M"/>
<letter_ref letter_id="W"/>
<letter_ref letter_id="F"/>
<letter_ref letter_id="R"/>
<letter_ref letter_id="V"/>
<letter_ref letter_id="E"/>
<letter_ref letter_id="N"/>
<letter_ref letter_id="H"/>
<letter_ref letter_id="Q"/>
<letter_ref letter_id="L"/>
<letter_ref letter_id="L"/>
<letter_ref letter_id="D"/>
<letter_ref letter_id="K"/>
<letter_ref letter_id="L"/>
<letter_ref letter_id="N"/>
<letter_ref letter_id="K"/>
<letter_ref letter_id="L"/>
<letter_ref letter_id="S"/>
<letter_ref letter_id="E"/>
</site>
<right_flank>SHEKVLQENV</right_flank>
</contributing_site>
<contributing_site sequence_id="sequence_100" position="105" strand="none" pvalue="1.43e-21" >
<left_flank>SARRSRMRKQ</left_flank>
<site>
<letter_ref letter_id="R"/>
<letter_ref letter_id="H"/>
<letter_ref letter_id="L"/>
<letter_ref letter_id="D"/>
<letter_ref letter_id="E"/>
<letter_ref letter_id="L"/>
<letter_ref letter_id="W"/>
<letter_ref letter_id="S"/>
<letter_ref letter_id="H"/>
<letter_ref letter_id="V"/>
<letter_ref letter_id="I"/>
<letter_ref letter_id="R"/>
<letter_ref letter_id="L"/>
<letter_ref letter_id="R"/>
<letter_ref letter_id="N"/>
<letter_ref letter_id="E"/>
<letter_ref letter_id="N"/>
<letter_ref letter_id="N"/>
<letter_ref letter_id="C"/>
<letter_ref letter_id="L"/>
<letter_ref letter_id="I"/>
<letter_ref letter_id="D"/>
<letter_ref letter_id="K"/>
<letter_ref letter_id="L"/>
<letter_ref letter_id="N"/>
<letter_ref letter_id="R"/>
<letter_ref letter_id="V"/>
<letter_ref letter_id="S"/>
<letter_ref letter_id="E"/>
</site>
<right_flank>TQDSVLKENS</right_flank>
</contributing_site>
<contributing_site sequence_id="sequence_111" position="106" strand="none" pvalue="3.71e-21" >
<left_flank>SARRSRMRKQ</left_flank>
<site>
<letter_ref letter_id="R"/>
<letter_ref letter_id="H"/>
<letter_ref letter_id="L"/>
<letter_ref letter_id="D"/>
<letter_ref letter_id="E"/>
<letter_ref letter_id="L"/>
<letter_ref letter_id="W"/>
<letter_ref letter_id="S"/>
<letter_ref letter_id="Q"/>
<letter_ref letter_id="V"/>
<letter_ref letter_id="I"/>
<letter_ref letter_id="R"/>
<letter_ref letter_id="L"/>
<letter_ref letter_id="R"/>
<letter_ref letter_id="N"/>
<letter_ref letter_id="E"/>
<letter_ref letter_id="N"/>
<letter_ref letter_id="N"/>
<letter_ref letter_id="C"/>
<letter_ref letter_id="L"/>
<letter_ref letter_id="I"/>
<letter_ref letter_id="D"/>
<letter_ref letter_id="K"/>
<letter_ref letter_id="L"/>
<letter_ref letter_id="N"/>
<letter_ref letter_id="S"/>
<letter_ref letter_id="E"/>
<letter_ref letter_id="L"/>
<letter_ref letter_id="E"/>
</site>
<right_flank>TQDNVLKENS</right_flank>
</contributing_site>
<contributing_site sequence_id="sequence_28" position="107" strand="none" pvalue="1.33e-20" >
<left_flank>SARRSRMRKQ</left_flank>
<site>
<letter_ref letter_id="R"/>
<letter_ref letter_id="H"/>
<letter_ref letter_id="L"/>
<letter_ref letter_id="D"/>
<letter_ref letter_id="E"/>
<letter_ref letter_id="L"/>
<letter_ref letter_id="W"/>
<letter_ref letter_id="S"/>
<letter_ref letter_id="Q"/>
<letter_ref letter_id="V"/>
<letter_ref letter_id="I"/>
<letter_ref letter_id="R"/>
<letter_ref letter_id="L"/>
<letter_ref letter_id="R"/>
<letter_ref letter_id="N"/>
<letter_ref letter_id="D"/>
<letter_ref letter_id="N"/>
<letter_ref letter_id="N"/>
<letter_ref letter_id="C"/>
<letter_ref letter_id="L"/>
<letter_ref letter_id="I"/>
<letter_ref letter_id="D"/>
<letter_ref letter_id="K"/>
<letter_ref letter_id="L"/>
<letter_ref letter_id="N"/>
<letter_ref letter_id="S"/>
<letter_ref letter_id="A"/>
<letter_ref letter_id="L"/>
<letter_ref letter_id="E"/>
</site>
<right_flank>TQDNVLKENS</right_flank>
</contributing_site>
<contributing_site sequence_id="sequence_32" position="331" strand="none" pvalue="2.68e-20" >
<left_flank>SAARSRARKQ</left_flank>
<site>
<letter_ref letter_id="A"/>
<letter_ref letter_id="Y"/>
<letter_ref letter_id="T"/>
<letter_ref letter_id="V"/>
<letter_ref letter_id="E"/>
<letter_ref letter_id="L"/>
<letter_ref letter_id="E"/>
<letter_ref letter_id="A"/>
<letter_ref letter_id="E"/>
<letter_ref letter_id="V"/>
<letter_ref letter_id="A"/>
<letter_ref letter_id="K"/>
<letter_ref letter_id="L"/>
<letter_ref letter_id="K"/>
<letter_ref letter_id="E"/>
<letter_ref letter_id="E"/>
<letter_ref letter_id="N"/>
<letter_ref letter_id="Q"/>
<letter_ref letter_id="E"/>
<letter_ref letter_id="L"/>
<letter_ref letter_id="Q"/>
<letter_ref letter_id="R"/>
<letter_ref letter_id="K"/>
<letter_ref letter_id="Q"/>
<letter_ref letter_id="A"/>
<letter_ref letter_id="K"/>
<letter_ref letter_id="I"/>
<letter_ref letter_id="M"/>
<letter_ref letter_id="E"/>
</site>
<right_flank>MQKNQEMEMM</right_flank>
</contributing_site>
<contributing_site sequence_id="sequence_67" position="92" strand="none" pvalue="3.18e-20" >
<left_flank>SARRSRMRKQ</left_flank>
<site>
<letter_ref letter_id="R"/>
<letter_ref letter_id="H"/>
<letter_ref letter_id="L"/>
<letter_ref letter_id="D"/>
<letter_ref letter_id="E"/>
<letter_ref letter_id="L"/>
<letter_ref letter_id="L"/>
<letter_ref letter_id="S"/>
<letter_ref letter_id="Q"/>
<letter_ref letter_id="V"/>
<letter_ref letter_id="A"/>
<letter_ref letter_id="W"/>
<letter_ref letter_id="L"/>
<letter_ref letter_id="R"/>
<letter_ref letter_id="S"/>
<letter_ref letter_id="E"/>
<letter_ref letter_id="N"/>
<letter_ref letter_id="H"/>
<letter_ref letter_id="Q"/>
<letter_ref letter_id="L"/>
<letter_ref letter_id="L"/>
<letter_ref letter_id="E"/>
<letter_ref letter_id="K"/>
<letter_ref letter_id="L"/>
<letter_ref letter_id="N"/>
<letter_ref letter_id="Q"/>
<letter_ref letter_id="A"/>
<letter_ref letter_id="S"/>
<letter_ref letter_id="N"/>
</site>
<right_flank>SNDLVLQENL</right_flank>
</contributing_site>
<contributing_site sequence_id="sequence_33" position="326" strand="none" pvalue="3.78e-20" >
<left_flank>SAARSRARKQ</left_flank>
<site>
<letter_ref letter_id="A"/>
<letter_ref letter_id="Y"/>
<letter_ref letter_id="T"/>
<letter_ref letter_id="V"/>
<letter_ref letter_id="E"/>
<letter_ref letter_id="L"/>
<letter_ref letter_id="E"/>
<letter_ref letter_id="A"/>
<letter_ref letter_id="E"/>
<letter_ref letter_id="V"/>
<letter_ref letter_id="A"/>
<letter_ref letter_id="K"/>
<letter_ref letter_id="L"/>
<letter_ref letter_id="K"/>
<letter_ref letter_id="E"/>
<letter_ref letter_id="E"/>
<letter_ref letter_id="N"/>
<letter_ref letter_id="E"/>
<letter_ref letter_id="E"/>
<letter_ref letter_id="L"/>
<letter_ref letter_id="Q"/>
<letter_ref letter_id="R"/>
<letter_ref letter_id="K"/>
<letter_ref letter_id="Q"/>
<letter_ref letter_id="A"/>
<letter_ref letter_id="K"/>
<letter_ref letter_id="I"/>
<letter_ref letter_id="M"/>
<letter_ref letter_id="E"/>
</site>
<right_flank>MQKNQEMEMM</right_flank>
</contributing_site>
<contributing_site sequence_id="sequence_69" position="106" strand="none" pvalue="8.77e-20" >
<left_flank>SARRSRMRKQ</left_flank>
<site>
<letter_ref letter_id="R"/>
<letter_ref letter_id="H"/>
<letter_ref letter_id="L"/>
<letter_ref letter_id="D"/>
<letter_ref letter_id="E"/>
<letter_ref letter_id="L"/>
<letter_ref letter_id="W"/>
<letter_ref letter_id="S"/>
<letter_ref letter_id="Q"/>
<letter_ref letter_id="V"/>
<letter_ref letter_id="I"/>
<letter_ref letter_id="R"/>
<letter_ref letter_id="L"/>
<letter_ref letter_id="R"/>
<letter_ref letter_id="N"/>
<letter_ref letter_id="E"/>
<letter_ref letter_id="N"/>
<letter_ref letter_id="N"/>
<letter_ref letter_id="R"/>
<letter_ref letter_id="L"/>
<letter_ref letter_id="I"/>
<letter_ref letter_id="E"/>
<letter_ref letter_id="K"/>
<letter_ref letter_id="L"/>
<letter_ref letter_id="I"/>
<letter_ref letter_id="R"/>
<letter_ref letter_id="V"/>
<letter_ref letter_id="S"/>
<letter_ref letter_id="D"/>
</site>
<right_flank>TQDNVLKENS</right_flank>
</contributing_site>
<contributing_site sequence_id="sequence_7" position="99" strand="none" pvalue="8.77e-20" >
<left_flank>SARRSRMRKQ</left_flank>
<site>
<letter_ref letter_id="R"/>
<letter_ref letter_id="H"/>
<letter_ref letter_id="L"/>
<letter_ref letter_id="D"/>
<letter_ref letter_id="E"/>
<letter_ref letter_id="L"/>
<letter_ref letter_id="W"/>
<letter_ref letter_id="S"/>
<letter_ref letter_id="Q"/>
<letter_ref letter_id="V"/>
<letter_ref letter_id="M"/>
<letter_ref letter_id="W"/>
<letter_ref letter_id="F"/>
<letter_ref letter_id="R"/>
<letter_ref letter_id="V"/>
<letter_ref letter_id="E"/>
<letter_ref letter_id="N"/>
<letter_ref letter_id="Y"/>
<letter_ref letter_id="Q"/>
<letter_ref letter_id="L"/>
<letter_ref letter_id="L"/>
<letter_ref letter_id="D"/>
<letter_ref letter_id="K"/>
<letter_ref letter_id="L"/>
<letter_ref letter_id="N"/>
<letter_ref letter_id="N"/>
<letter_ref letter_id="L"/>
<letter_ref letter_id="S"/>
<letter_ref letter_id="E"/>
</site>
<right_flank>SHEKVLQENV</right_flank>
</contributing_site>
<contributing_site sequence_id="sequence_84" position="90" strand="none" pvalue="1.22e-19" >
<left_flank>SARRSRMRKQ</left_flank>
<site>
<letter_ref letter_id="R"/>
<letter_ref letter_id="H"/>
<letter_ref letter_id="L"/>
<letter_ref letter_id="D"/>
<letter_ref letter_id="E"/>
<letter_ref letter_id="L"/>
<letter_ref letter_id="L"/>
<letter_ref letter_id="S"/>
<letter_ref letter_id="Q"/>
<letter_ref letter_id="V"/>
<letter_ref letter_id="A"/>
<letter_ref letter_id="W"/>
<letter_ref letter_id="L"/>
<letter_ref letter_id="R"/>
<letter_ref letter_id="S"/>
<letter_ref letter_id="E"/>
<letter_ref letter_id="N"/>
<letter_ref letter_id="H"/>
<letter_ref letter_id="Q"/>
<letter_ref letter_id="I"/>
<letter_ref letter_id="L"/>
<letter_ref letter_id="E"/>
<letter_ref letter_id="K"/>
<letter_ref letter_id="L"/>
<letter_ref letter_id="N"/>
<letter_ref letter_id="K"/>
<letter_ref letter_id="A"/>
<letter_ref letter_id="S"/>
<letter_ref letter_id="D"/>
</site>
<right_flank>SNDLVLQENL</right_flank>
</contributing_site>
<contributing_site sequence_id="sequence_83" position="94" strand="none" pvalue="1.22e-19" >
<left_flank>SARRSRMRKQ</left_flank>
<site>
<letter_ref letter_id="R"/>
<letter_ref letter_id="H"/>
<letter_ref letter_id="L"/>
<letter_ref letter_id="D"/>
<letter_ref letter_id="E"/>
<letter_ref letter_id="L"/>
<letter_ref letter_id="L"/>
<letter_ref letter_id="S"/>
<letter_ref letter_id="Q"/>
<letter_ref letter_id="V"/>
<letter_ref letter_id="A"/>
<letter_ref letter_id="W"/>
<letter_ref letter_id="L"/>
<letter_ref letter_id="R"/>
<letter_ref letter_id="S"/>
<letter_ref letter_id="E"/>
<letter_ref letter_id="N"/>
<letter_ref letter_id="Q"/>
<letter_ref letter_id="Q"/>
<letter_ref letter_id="L"/>
<letter_ref letter_id="L"/>
<letter_ref letter_id="D"/>
<letter_ref letter_id="K"/>
<letter_ref letter_id="L"/>
<letter_ref letter_id="N"/>
<letter_ref letter_id="Q"/>
<letter_ref letter_id="A"/>
<letter_ref letter_id="S"/>
<letter_ref letter_id="D"/>
</site>
<right_flank>SNELVIQENS</right_flank>
</contributing_site>
<contributing_site sequence_id="sequence_58" position="94" strand="none" pvalue="1.22e-19" >
<left_flank>SARRSRMRKQ</left_flank>
<site>
<letter_ref letter_id="R"/>
<letter_ref letter_id="H"/>
<letter_ref letter_id="L"/>
<letter_ref letter_id="D"/>
<letter_ref letter_id="E"/>
<letter_ref letter_id="L"/>
<letter_ref letter_id="L"/>
<letter_ref letter_id="S"/>
<letter_ref letter_id="Q"/>
<letter_ref letter_id="V"/>
<letter_ref letter_id="A"/>
<letter_ref letter_id="W"/>
<letter_ref letter_id="L"/>
<letter_ref letter_id="R"/>
<letter_ref letter_id="S"/>
<letter_ref letter_id="E"/>
<letter_ref letter_id="N"/>
<letter_ref letter_id="Q"/>
<letter_ref letter_id="Q"/>
<letter_ref letter_id="L"/>
<letter_ref letter_id="L"/>
<letter_ref letter_id="D"/>
<letter_ref letter_id="K"/>
<letter_ref letter_id="L"/>
<letter_ref letter_id="N"/>
<letter_ref letter_id="Q"/>
<letter_ref letter_id="A"/>
<letter_ref letter_id="S"/>
<letter_ref letter_id="D"/>
</site>
<right_flank>SNDLVLQENL</right_flank>
</contributing_site>
<contributing_site sequence_id="sequence_60" position="95" strand="none" pvalue="1.98e-19" >
<left_flank>SARRSRMRKQ</left_flank>
<site>
<letter_ref letter_id="R"/>
<letter_ref letter_id="H"/>
<letter_ref letter_id="L"/>
<letter_ref letter_id="D"/>
<letter_ref letter_id="E"/>
<letter_ref letter_id="L"/>
<letter_ref letter_id="L"/>
<letter_ref letter_id="S"/>
<letter_ref letter_id="Q"/>
<letter_ref letter_id="V"/>
<letter_ref letter_id="A"/>
<letter_ref letter_id="W"/>
<letter_ref letter_id="L"/>
<letter_ref letter_id="R"/>
<letter_ref letter_id="S"/>
<letter_ref letter_id="E"/>
<letter_ref letter_id="N"/>
<letter_ref letter_id="H"/>
<letter_ref letter_id="Q"/>
<letter_ref letter_id="I"/>
<letter_ref letter_id="L"/>
<letter_ref letter_id="G"/>
<letter_ref letter_id="K"/>
<letter_ref letter_id="L"/>
<letter_ref letter_id="N"/>
<letter_ref letter_id="K"/>
<letter_ref letter_id="A"/>
<letter_ref letter_id="T"/>
<letter_ref letter_id="D"/>
</site>
<right_flank>SNDLVLQENL</right_flank>
</contributing_site>
<contributing_site sequence_id="sequence_108" position="94" strand="none" pvalue="1.72e-18" >
<left_flank>SARRSRMRKQ</left_flank>
<site>
<letter_ref letter_id="R"/>
<letter_ref letter_id="H"/>
<letter_ref letter_id="V"/>
<letter_ref letter_id="D"/>
<letter_ref letter_id="E"/>
<letter_ref letter_id="L"/>
<letter_ref letter_id="L"/>
<letter_ref letter_id="S"/>
<letter_ref letter_id="Q"/>
<letter_ref letter_id="V"/>
<letter_ref letter_id="T"/>
<letter_ref letter_id="W"/>
<letter_ref letter_id="L"/>
<letter_ref letter_id="R"/>
<letter_ref letter_id="S"/>
<letter_ref letter_id="E"/>
<letter_ref letter_id="N"/>
<letter_ref letter_id="Q"/>
<letter_ref letter_id="Q"/>
<letter_ref letter_id="I"/>
<letter_ref letter_id="L"/>
<letter_ref letter_id="D"/>
<letter_ref letter_id="K"/>
<letter_ref letter_id="L"/>
<letter_ref letter_id="N"/>
<letter_ref letter_id="Q"/>
<letter_ref letter_id="A"/>
<letter_ref letter_id="S"/>
<letter_ref letter_id="N"/>
</site>
<right_flank>SNDLVIQENL</right_flank>
</contributing_site>
<contributing_site sequence_id="sequence_78" position="332" strand="none" pvalue="2.31e-18" >
<left_flank>SAARSRARKQ</left_flank>
<site>
<letter_ref letter_id="A"/>
<letter_ref letter_id="Y"/>
<letter_ref letter_id="T"/>
<letter_ref letter_id="L"/>
<letter_ref letter_id="E"/>
<letter_ref letter_id="L"/>
<letter_ref letter_id="E"/>
<letter_ref letter_id="A"/>
<letter_ref letter_id="E"/>
<letter_ref letter_id="I"/>
<letter_ref letter_id="E"/>
<letter_ref letter_id="K"/>
<letter_ref letter_id="L"/>
<letter_ref letter_id="K"/>
<letter_ref letter_id="K"/>
<letter_ref letter_id="V"/>
<letter_ref letter_id="N"/>
<letter_ref letter_id="Q"/>
<letter_ref letter_id="E"/>
<letter_ref letter_id="L"/>
<letter_ref letter_id="R"/>
<letter_ref letter_id="R"/>
<letter_ref letter_id="K"/>
<letter_ref letter_id="Q"/>
<letter_ref letter_id="A"/>
<letter_ref letter_id="E"/>
<letter_ref letter_id="M"/>
<letter_ref letter_id="M"/>
<letter_ref letter_id="E"/>
</site>
<right_flank>MQKNEVKELS</right_flank>
</contributing_site>
<contributing_site sequence_id="sequence_132" position="372" strand="none" pvalue="3.57e-18" >
<left_flank>SAARSRARKQ</left_flank>
<site>
<letter_ref letter_id="A"/>
<letter_ref letter_id="Y"/>
<letter_ref letter_id="T"/>
<letter_ref letter_id="L"/>
<letter_ref letter_id="E"/>
<letter_ref letter_id="L"/>
<letter_ref letter_id="E"/>
<letter_ref letter_id="A"/>
<letter_ref letter_id="E"/>
<letter_ref letter_id="V"/>
<letter_ref letter_id="A"/>
<letter_ref letter_id="Q"/>
<letter_ref letter_id="L"/>
<letter_ref letter_id="K"/>
<letter_ref letter_id="E"/>
<letter_ref letter_id="Q"/>
<letter_ref letter_id="N"/>
<letter_ref letter_id="E"/>
<letter_ref letter_id="E"/>
<letter_ref letter_id="L"/>
<letter_ref letter_id="L"/>
<letter_ref letter_id="R"/>
<letter_ref letter_id="K"/>
<letter_ref letter_id="Q"/>
<letter_ref letter_id="V"/>
<letter_ref letter_id="E"/>
<letter_ref letter_id="I"/>
<letter_ref letter_id="M"/>
<letter_ref letter_id="E"/>
</site>
<right_flank>KQKKQLLEPM</right_flank>
</contributing_site>
<contributing_site sequence_id="sequence_145" position="43" strand="none" pvalue="6.31e-18" >
<left_flank>SARRSRMRKQ</left_flank>
<site>
<letter_ref letter_id="K"/>
<letter_ref letter_id="H"/>
<letter_ref letter_id="L"/>
<letter_ref letter_id="D"/>
<letter_ref letter_id="D"/>
<letter_ref letter_id="L"/>
<letter_ref letter_id="T"/>
<letter_ref letter_id="A"/>
<letter_ref letter_id="Q"/>
<letter_ref letter_id="V"/>
<letter_ref letter_id="T"/>
<letter_ref letter_id="H"/>
<letter_ref letter_id="L"/>
<letter_ref letter_id="R"/>
<letter_ref letter_id="E"/>
<letter_ref letter_id="E"/>
<letter_ref letter_id="N"/>
<letter_ref letter_id="S"/>
<letter_ref letter_id="K"/>
<letter_ref letter_id="I"/>
<letter_ref letter_id="V"/>
<letter_ref letter_id="A"/>
<letter_ref letter_id="S"/>
<letter_ref letter_id="I"/>
<letter_ref letter_id="A"/>
<letter_ref letter_id="V"/>
<letter_ref letter_id="T"/>
<letter_ref letter_id="K"/>
<letter_ref letter_id="E"/>
</site>
<right_flank>HYVAIEAENS</right_flank>
</contributing_site>
<contributing_site sequence_id="sequence_126" position="356" strand="none" pvalue="7.26e-18" >
<left_flank>SAARSRARKQ</left_flank>
<site>
<letter_ref letter_id="A"/>
<letter_ref letter_id="Y"/>
<letter_ref letter_id="T"/>
<letter_ref letter_id="L"/>
<letter_ref letter_id="E"/>
<letter_ref letter_id="L"/>
<letter_ref letter_id="E"/>
<letter_ref letter_id="A"/>
<letter_ref letter_id="E"/>
<letter_ref letter_id="I"/>
<letter_ref letter_id="E"/>
<letter_ref letter_id="K"/>
<letter_ref letter_id="L"/>
<letter_ref letter_id="K"/>
<letter_ref letter_id="K"/>
<letter_ref letter_id="V"/>
<letter_ref letter_id="N"/>
<letter_ref letter_id="Q"/>
<letter_ref letter_id="E"/>
<letter_ref letter_id="L"/>
<letter_ref letter_id="Q"/>
<letter_ref letter_id="R"/>
<letter_ref letter_id="K"/>
<letter_ref letter_id="Q"/>
<letter_ref letter_id="A"/>
<letter_ref letter_id="E"/>
<letter_ref letter_id="M"/>
<letter_ref letter_id="M"/>
<letter_ref letter_id="E"/>
</site>
<right_flank>MQKNELKESS</right_flank>
</contributing_site>
<contributing_site sequence_id="sequence_97" position="354" strand="none" pvalue="7.26e-18" >
<left_flank>SAARSRARKQ</left_flank>
<site>
<letter_ref letter_id="A"/>
<letter_ref letter_id="Y"/>
<letter_ref letter_id="T"/>
<letter_ref letter_id="L"/>
<letter_ref letter_id="E"/>
<letter_ref letter_id="L"/>
<letter_ref letter_id="E"/>
<letter_ref letter_id="A"/>
<letter_ref letter_id="E"/>
<letter_ref letter_id="I"/>
<letter_ref letter_id="E"/>
<letter_ref letter_id="K"/>
<letter_ref letter_id="L"/>
<letter_ref letter_id="K"/>
<letter_ref letter_id="K"/>
<letter_ref letter_id="V"/>
<letter_ref letter_id="N"/>
<letter_ref letter_id="Q"/>
<letter_ref letter_id="E"/>
<letter_ref letter_id="L"/>
<letter_ref letter_id="Q"/>
<letter_ref letter_id="R"/>
<letter_ref letter_id="K"/>
<letter_ref letter_id="Q"/>
<letter_ref letter_id="A"/>
<letter_ref letter_id="E"/>
<letter_ref letter_id="M"/>
<letter_ref letter_id="M"/>
<letter_ref letter_id="E"/>
</site>
<right_flank>MQKNEVTIKN</right_flank>
</contributing_site>
<contributing_site sequence_id="sequence_76" position="358" strand="none" pvalue="7.26e-18" >
<left_flank>SAARSRARKQ</left_flank>
<site>
<letter_ref letter_id="A"/>
<letter_ref letter_id="Y"/>
<letter_ref letter_id="T"/>
<letter_ref letter_id="L"/>
<letter_ref letter_id="E"/>
<letter_ref letter_id="L"/>
<letter_ref letter_id="E"/>
<letter_ref letter_id="A"/>
<letter_ref letter_id="E"/>
<letter_ref letter_id="I"/>
<letter_ref letter_id="E"/>
<letter_ref letter_id="K"/>
<letter_ref letter_id="L"/>
<letter_ref letter_id="K"/>
<letter_ref letter_id="K"/>
<letter_ref letter_id="V"/>
<letter_ref letter_id="N"/>
<letter_ref letter_id="Q"/>
<letter_ref letter_id="E"/>
<letter_ref letter_id="L"/>
<letter_ref letter_id="Q"/>
<letter_ref letter_id="R"/>
<letter_ref letter_id="K"/>
<letter_ref letter_id="Q"/>
<letter_ref letter_id="A"/>
<letter_ref letter_id="E"/>
<letter_ref letter_id="M"/>
<letter_ref letter_id="M"/>
<letter_ref letter_id="E"/>
</site>
<right_flank>MQKNETFVSV</right_flank>
</contributing_site>
<contributing_site sequence_id="sequence_13" position="301" strand="none" pvalue="7.26e-18" >
<left_flank>SAARSRARKQ</left_flank>
<site>
<letter_ref letter_id="A"/>
<letter_ref letter_id="Y"/>
<letter_ref letter_id="T"/>
<letter_ref letter_id="L"/>
<letter_ref letter_id="E"/>
<letter_ref letter_id="L"/>
<letter_ref letter_id="E"/>
<letter_ref letter_id="A"/>
<letter_ref letter_id="E"/>
<letter_ref letter_id="I"/>
<letter_ref letter_id="E"/>
<letter_ref letter_id="K"/>
<letter_ref letter_id="L"/>
<letter_ref letter_id="K"/>
<letter_ref letter_id="K"/>
<letter_ref letter_id="V"/>
<letter_ref letter_id="N"/>
<letter_ref letter_id="Q"/>
<letter_ref letter_id="E"/>
<letter_ref letter_id="L"/>
<letter_ref letter_id="Q"/>
<letter_ref letter_id="R"/>
<letter_ref letter_id="K"/>
<letter_ref letter_id="Q"/>
<letter_ref letter_id="A"/>
<letter_ref letter_id="E"/>
<letter_ref letter_id="M"/>
<letter_ref letter_id="M"/>
<letter_ref letter_id="E"/>
</site>
<right_flank>MQKNEFYGVL</right_flank>
</contributing_site>
<contributing_site sequence_id="sequence_54" position="341" strand="none" pvalue="8.35e-18" >
<left_flank>SAARSRARKQ</left_flank>
<site>
<letter_ref letter_id="A"/>
<letter_ref letter_id="Y"/>
<letter_ref letter_id="T"/>
<letter_ref letter_id="L"/>
<letter_ref letter_id="E"/>
<letter_ref letter_id="L"/>
<letter_ref letter_id="E"/>
<letter_ref letter_id="A"/>
<letter_ref letter_id="E"/>
<letter_ref letter_id="I"/>
<letter_ref letter_id="E"/>
<letter_ref letter_id="K"/>
<letter_ref letter_id="L"/>
<letter_ref letter_id="K"/>
<letter_ref letter_id="K"/>
<letter_ref letter_id="V"/>
<letter_ref letter_id="N"/>
<letter_ref letter_id="Q"/>
<letter_ref letter_id="E"/>
<letter_ref letter_id="L"/>
<letter_ref letter_id="Q"/>
<letter_ref letter_id="K"/>
<letter_ref letter_id="K"/>
<letter_ref letter_id="Q"/>
<letter_ref letter_id="A"/>
<letter_ref letter_id="E"/>
<letter_ref letter_id="M"/>
<letter_ref letter_id="M"/>
<letter_ref letter_id="E"/>
</site>
<right_flank>MQKNELKESS</right_flank>
</contributing_site>
<contributing_site sequence_id="sequence_147" position="153" strand="none" pvalue="4.81e-17" >
<left_flank>SAARSKERKA</left_flank>
<site>
<letter_ref letter_id="R"/>
<letter_ref letter_id="Y"/>
<letter_ref letter_id="I"/>
<letter_ref letter_id="Q"/>
<letter_ref letter_id="E"/>
<letter_ref letter_id="L"/>
<letter_ref letter_id="E"/>
<letter_ref letter_id="R"/>
<letter_ref letter_id="K"/>
<letter_ref letter_id="V"/>
<letter_ref letter_id="Q"/>
<letter_ref letter_id="S"/>
<letter_ref letter_id="L"/>
<letter_ref letter_id="Q"/>
<letter_ref letter_id="T"/>
<letter_ref letter_id="E"/>
<letter_ref letter_id="A"/>
<letter_ref letter_id="T"/>
<letter_ref letter_id="T"/>
<letter_ref letter_id="L"/>
<letter_ref letter_id="S"/>
<letter_ref letter_id="A"/>
<letter_ref letter_id="Q"/>
<letter_ref letter_id="L"/>
<letter_ref letter_id="T"/>
<letter_ref letter_id="L"/>
<letter_ref letter_id="F"/>
<letter_ref letter_id="Q"/>
<letter_ref letter_id="R"/>
</site>
<right_flank>DTNGLANENT</right_flank>
</contributing_site>
<contributing_site sequence_id="sequence_85" position="162" strand="none" pvalue="4.81e-17" >
<left_flank>SAARSKERKA</left_flank>
<site>
<letter_ref letter_id="R"/>
<letter_ref letter_id="Y"/>
<letter_ref letter_id="I"/>
<letter_ref letter_id="Q"/>
<letter_ref letter_id="E"/>
<letter_ref letter_id="L"/>
<letter_ref letter_id="E"/>
<letter_ref letter_id="R"/>
<letter_ref letter_id="K"/>
<letter_ref letter_id="V"/>
<letter_ref letter_id="Q"/>
<letter_ref letter_id="S"/>
<letter_ref letter_id="L"/>
<letter_ref letter_id="Q"/>
<letter_ref letter_id="T"/>
<letter_ref letter_id="E"/>
<letter_ref letter_id="A"/>
<letter_ref letter_id="T"/>
<letter_ref letter_id="T"/>
<letter_ref letter_id="L"/>
<letter_ref letter_id="S"/>
<letter_ref letter_id="A"/>
<letter_ref letter_id="Q"/>
<letter_ref letter_id="L"/>
<letter_ref letter_id="T"/>
<letter_ref letter_id="L"/>
<letter_ref letter_id="F"/>
<letter_ref letter_id="Q"/>
<letter_ref letter_id="R"/>
</site>
<right_flank>DTNGLANENT</right_flank>
</contributing_site>
<contributing_site sequence_id="sequence_152" position="43" strand="none" pvalue="5.48e-17" >
<left_flank>SARRSRMRKQ</left_flank>
<site>
<letter_ref letter_id="K"/>
<letter_ref letter_id="H"/>
<letter_ref letter_id="L"/>
<letter_ref letter_id="D"/>
<letter_ref letter_id="D"/>
<letter_ref letter_id="L"/>
<letter_ref letter_id="T"/>
<letter_ref letter_id="A"/>
<letter_ref letter_id="Q"/>
<letter_ref letter_id="V"/>
<letter_ref letter_id="A"/>
<letter_ref letter_id="Y"/>
<letter_ref letter_id="L"/>
<letter_ref letter_id="R"/>
<letter_ref letter_id="E"/>
<letter_ref letter_id="E"/>
<letter_ref letter_id="N"/>
<letter_ref letter_id="S"/>
<letter_ref letter_id="H"/>
<letter_ref letter_id="I"/>
<letter_ref letter_id="V"/>
<letter_ref letter_id="A"/>
<letter_ref letter_id="G"/>
<letter_ref letter_id="I"/>
<letter_ref letter_id="A"/>
<letter_ref letter_id="V"/>
<letter_ref letter_id="T"/>
<letter_ref letter_id="T"/>
<letter_ref letter_id="Q"/>
</site>
<right_flank>QYVTIEAENS</right_flank>
</contributing_site>
<contributing_site sequence_id="sequence_135" position="58" strand="none" pvalue="6.23e-17" >
<left_flank>SARRSRMRKQ</left_flank>
<site>
<letter_ref letter_id="K"/>
<letter_ref letter_id="H"/>
<letter_ref letter_id="V"/>
<letter_ref letter_id="D"/>
<letter_ref letter_id="D"/>
<letter_ref letter_id="L"/>
<letter_ref letter_id="T"/>
<letter_ref letter_id="A"/>
<letter_ref letter_id="Q"/>
<letter_ref letter_id="V"/>
<letter_ref letter_id="A"/>
<letter_ref letter_id="H"/>
<letter_ref letter_id="L"/>
<letter_ref letter_id="R"/>
<letter_ref letter_id="K"/>
<letter_ref letter_id="E"/>
<letter_ref letter_id="N"/>
<letter_ref letter_id="G"/>
<letter_ref letter_id="H"/>
<letter_ref letter_id="I"/>
<letter_ref letter_id="V"/>
<letter_ref letter_id="A"/>
<letter_ref letter_id="G"/>
<letter_ref letter_id="I"/>
<letter_ref letter_id="S"/>
<letter_ref letter_id="V"/>
<letter_ref letter_id="T"/>
<letter_ref letter_id="T"/>
<letter_ref letter_id="E"/>
</site>
<right_flank>HYVTIEAENS</right_flank>
</contributing_site>
<contributing_site sequence_id="sequence_8" position="108" strand="none" pvalue="6.23e-17" >
<left_flank>SARRSRMKKQ</left_flank>
<site>
<letter_ref letter_id="K"/>
<letter_ref letter_id="Y"/>
<letter_ref letter_id="L"/>
<letter_ref letter_id="D"/>
<letter_ref letter_id="D"/>
<letter_ref letter_id="L"/>
<letter_ref letter_id="R"/>
<letter_ref letter_id="S"/>
<letter_ref letter_id="Q"/>
<letter_ref letter_id="L"/>
<letter_ref letter_id="N"/>
<letter_ref letter_id="Q"/>
<letter_ref letter_id="L"/>
<letter_ref letter_id="N"/>
<letter_ref letter_id="T"/>
<letter_ref letter_id="E"/>
<letter_ref letter_id="N"/>
<letter_ref letter_id="R"/>
<letter_ref letter_id="Q"/>
<letter_ref letter_id="L"/>
<letter_ref letter_id="G"/>
<letter_ref letter_id="N"/>
<letter_ref letter_id="Q"/>
<letter_ref letter_id="L"/>
<letter_ref letter_id="R"/>
<letter_ref letter_id="Y"/>
<letter_ref letter_id="V"/>
<letter_ref letter_id="M"/>
<letter_ref letter_id="H"/>
</site>
<right_flank>HCQHANMEND</right_flank>
</contributing_site>
<contributing_site sequence_id="sequence_131" position="47" strand="none" pvalue="8.06e-17" >
<left_flank>SARRSRMKKQ</left_flank>
<site>
<letter_ref letter_id="K"/>
<letter_ref letter_id="L"/>
<letter_ref letter_id="L"/>
<letter_ref letter_id="D"/>
<letter_ref letter_id="D"/>
<letter_ref letter_id="L"/>
<letter_ref letter_id="T"/>
<letter_ref letter_id="A"/>
<letter_ref letter_id="Q"/>
<letter_ref letter_id="V"/>
<letter_ref letter_id="N"/>
<letter_ref letter_id="Q"/>
<letter_ref letter_id="L"/>
<letter_ref letter_id="K"/>
<letter_ref letter_id="K"/>
<letter_ref letter_id="E"/>
<letter_ref letter_id="N"/>
<letter_ref letter_id="N"/>
<letter_ref letter_id="E"/>
<letter_ref letter_id="L"/>
<letter_ref letter_id="V"/>
<letter_ref letter_id="T"/>
<letter_ref letter_id="S"/>
<letter_ref letter_id="V"/>
<letter_ref letter_id="S"/>
<letter_ref letter_id="I"/>
<letter_ref letter_id="T"/>
<letter_ref letter_id="T"/>
<letter_ref letter_id="Q"/>
</site>
<right_flank>HYLTVEAENS</right_flank>
</contributing_site>
<contributing_site sequence_id="sequence_4" position="355" strand="none" pvalue="9.15e-17" >
<left_flank>SAARSRARKQ</left_flank>
<site>
<letter_ref letter_id="A"/>
<letter_ref letter_id="Y"/>
<letter_ref letter_id="T"/>
<letter_ref letter_id="L"/>
<letter_ref letter_id="E"/>
<letter_ref letter_id="L"/>
<letter_ref letter_id="E"/>
<letter_ref letter_id="A"/>
<letter_ref letter_id="E"/>
<letter_ref letter_id="V"/>
<letter_ref letter_id="A"/>
<letter_ref letter_id="Q"/>
<letter_ref letter_id="L"/>
<letter_ref letter_id="K"/>
<letter_ref letter_id="E"/>
<letter_ref letter_id="Q"/>
<letter_ref letter_id="N"/>
<letter_ref letter_id="E"/>
<letter_ref letter_id="E"/>
<letter_ref letter_id="L"/>
<letter_ref letter_id="Q"/>
<letter_ref letter_id="R"/>
<letter_ref letter_id="K"/>
<letter_ref letter_id="Q"/>
<letter_ref letter_id="V"/>
<letter_ref letter_id="E"/>
<letter_ref letter_id="I"/>
<letter_ref letter_id="I"/>
<letter_ref letter_id="E"/>
</site>
<right_flank>KQKKQLNTVT</right_flank>
</contributing_site>
<contributing_site sequence_id="sequence_134" position="207" strand="none" pvalue="1.18e-16" >
<left_flank>SAARSKERKT</left_flank>
<site>
<letter_ref letter_id="R"/>
<letter_ref letter_id="Y"/>
<letter_ref letter_id="I"/>
<letter_ref letter_id="F"/>
<letter_ref letter_id="E"/>
<letter_ref letter_id="L"/>
<letter_ref letter_id="E"/>
<letter_ref letter_id="R"/>
<letter_ref letter_id="K"/>
<letter_ref letter_id="V"/>
<letter_ref letter_id="Q"/>
<letter_ref letter_id="T"/>
<letter_ref letter_id="L"/>
<letter_ref letter_id="Q"/>
<letter_ref letter_id="T"/>
<letter_ref letter_id="E"/>
<letter_ref letter_id="A"/>
<letter_ref letter_id="T"/>
<letter_ref letter_id="T"/>
<letter_ref letter_id="L"/>
<letter_ref letter_id="S"/>
<letter_ref letter_id="A"/>
<letter_ref letter_id="Q"/>
<letter_ref letter_id="L"/>
<letter_ref letter_id="T"/>
<letter_ref letter_id="L"/>
<letter_ref letter_id="L"/>
<letter_ref letter_id="Q"/>
<letter_ref letter_id="R"/>
</site>
<right_flank>DTNGLTVENN</right_flank>
</contributing_site>
<contributing_site sequence_id="sequence_107" position="225" strand="none" pvalue="1.18e-16" >
<left_flank>SAARSKERKM</left_flank>
<site>
<letter_ref letter_id="R"/>
<letter_ref letter_id="Y"/>
<letter_ref letter_id="I"/>
<letter_ref letter_id="A"/>
<letter_ref letter_id="E"/>
<letter_ref letter_id="L"/>
<letter_ref letter_id="E"/>
<letter_ref letter_id="R"/>
<letter_ref letter_id="K"/>
<letter_ref letter_id="V"/>
<letter_ref letter_id="Q"/>
<letter_ref letter_id="T"/>
<letter_ref letter_id="L"/>
<letter_ref letter_id="Q"/>
<letter_ref letter_id="T"/>
<letter_ref letter_id="E"/>
<letter_ref letter_id="A"/>
<letter_ref letter_id="T"/>
<letter_ref letter_id="T"/>
<letter_ref letter_id="L"/>
<letter_ref letter_id="S"/>
<letter_ref letter_id="A"/>
<letter_ref letter_id="Q"/>
<letter_ref letter_id="L"/>
<letter_ref letter_id="T"/>
<letter_ref letter_id="L"/>
<letter_ref letter_id="L"/>
<letter_ref letter_id="Q"/>
<letter_ref letter_id="R"/>
</site>
<right_flank>DTNGLSVENN</right_flank>
</contributing_site>
<contributing_site sequence_id="sequence_106" position="153" strand="none" pvalue="1.18e-16" >
<left_flank>SAARSKERKA</left_flank>
<site>
<letter_ref letter_id="R"/>
<letter_ref letter_id="Y"/>
<letter_ref letter_id="I"/>
<letter_ref letter_id="Q"/>
<letter_ref letter_id="E"/>
<letter_ref letter_id="L"/>
<letter_ref letter_id="E"/>
<letter_ref letter_id="R"/>
<letter_ref letter_id="R"/>
<letter_ref letter_id="V"/>
<letter_ref letter_id="Q"/>
<letter_ref letter_id="S"/>
<letter_ref letter_id="L"/>
<letter_ref letter_id="Q"/>
<letter_ref letter_id="T"/>
<letter_ref letter_id="E"/>
<letter_ref letter_id="A"/>
<letter_ref letter_id="T"/>
<letter_ref letter_id="T"/>
<letter_ref letter_id="L"/>
<letter_ref letter_id="S"/>
<letter_ref letter_id="A"/>
<letter_ref letter_id="Q"/>
<letter_ref letter_id="L"/>
<letter_ref letter_id="T"/>
<letter_ref letter_id="L"/>
<letter_ref letter_id="F"/>
<letter_ref letter_id="Q"/>
<letter_ref letter_id="R"/>
</site>
<right_flank>DTNGLANENT</right_flank>
</contributing_site>
<contributing_site sequence_id="sequence_98" position="217" strand="none" pvalue="1.18e-16" >
<left_flank>SAARSKERKT</left_flank>
<site>
<letter_ref letter_id="R"/>
<letter_ref letter_id="Y"/>
<letter_ref letter_id="I"/>
<letter_ref letter_id="F"/>
<letter_ref letter_id="E"/>
<letter_ref letter_id="L"/>
<letter_ref letter_id="E"/>
<letter_ref letter_id="R"/>
<letter_ref letter_id="K"/>
<letter_ref letter_id="V"/>
<letter_ref letter_id="Q"/>
<letter_ref letter_id="T"/>
<letter_ref letter_id="L"/>
<letter_ref letter_id="Q"/>
<letter_ref letter_id="T"/>
<letter_ref letter_id="E"/>
<letter_ref letter_id="A"/>
<letter_ref letter_id="T"/>
<letter_ref letter_id="T"/>
<letter_ref letter_id="L"/>
<letter_ref letter_id="S"/>
<letter_ref letter_id="A"/>
<letter_ref letter_id="Q"/>
<letter_ref letter_id="L"/>
<letter_ref letter_id="T"/>
<letter_ref letter_id="L"/>
<letter_ref letter_id="L"/>
<letter_ref letter_id="Q"/>
<letter_ref letter_id="R"/>
</site>
<right_flank>DANGLTVENN</right_flank>
</contributing_site>
<contributing_site sequence_id="sequence_41" position="205" strand="none" pvalue="1.18e-16" >
<left_flank>SAARSKERKM</left_flank>
<site>
<letter_ref letter_id="R"/>
<letter_ref letter_id="Y"/>
<letter_ref letter_id="I"/>
<letter_ref letter_id="A"/>
<letter_ref letter_id="E"/>
<letter_ref letter_id="L"/>
<letter_ref letter_id="E"/>
<letter_ref letter_id="R"/>
<letter_ref letter_id="K"/>
<letter_ref letter_id="V"/>
<letter_ref letter_id="Q"/>
<letter_ref letter_id="T"/>
<letter_ref letter_id="L"/>
<letter_ref letter_id="Q"/>
<letter_ref letter_id="T"/>
<letter_ref letter_id="E"/>
<letter_ref letter_id="A"/>
<letter_ref letter_id="T"/>
<letter_ref letter_id="T"/>
<letter_ref letter_id="L"/>
<letter_ref letter_id="S"/>
<letter_ref letter_id="A"/>
<letter_ref letter_id="Q"/>
<letter_ref letter_id="L"/>
<letter_ref letter_id="T"/>
<letter_ref letter_id="L"/>
<letter_ref letter_id="L"/>
<letter_ref letter_id="Q"/>
<letter_ref letter_id="R"/>
</site>
<right_flank>DTNGLSVENN</right_flank>
</contributing_site>
<contributing_site sequence_id="sequence_40" position="153" strand="none" pvalue="1.18e-16" >
<left_flank>SAARSKERKA</left_flank>
<site>
<letter_ref letter_id="R"/>
<letter_ref letter_id="Y"/>
<letter_ref letter_id="I"/>
<letter_ref letter_id="Q"/>
<letter_ref letter_id="E"/>
<letter_ref letter_id="L"/>
<letter_ref letter_id="E"/>
<letter_ref letter_id="R"/>
<letter_ref letter_id="R"/>
<letter_ref letter_id="V"/>
<letter_ref letter_id="Q"/>
<letter_ref letter_id="S"/>
<letter_ref letter_id="L"/>
<letter_ref letter_id="Q"/>
<letter_ref letter_id="T"/>
<letter_ref letter_id="E"/>
<letter_ref letter_id="A"/>
<letter_ref letter_id="T"/>
<letter_ref letter_id="T"/>
<letter_ref letter_id="L"/>
<letter_ref letter_id="S"/>
<letter_ref letter_id="A"/>
<letter_ref letter_id="Q"/>
<letter_ref letter_id="L"/>
<letter_ref letter_id="T"/>
<letter_ref letter_id="L"/>
<letter_ref letter_id="F"/>
<letter_ref letter_id="Q"/>
<letter_ref letter_id="R"/>
</site>
<right_flank>DTNGLANENT</right_flank>
</contributing_site>
<contributing_site sequence_id="sequence_26" position="37" strand="none" pvalue="1.18e-16" >
<left_flank>SAARSKERKD</left_flank>
<site>
<letter_ref letter_id="R"/>
<letter_ref letter_id="Y"/>
<letter_ref letter_id="T"/>
<letter_ref letter_id="G"/>
<letter_ref letter_id="E"/>
<letter_ref letter_id="L"/>
<letter_ref letter_id="E"/>
<letter_ref letter_id="R"/>
<letter_ref letter_id="K"/>
<letter_ref letter_id="V"/>
<letter_ref letter_id="Q"/>
<letter_ref letter_id="T"/>
<letter_ref letter_id="L"/>
<letter_ref letter_id="Q"/>
<letter_ref letter_id="N"/>
<letter_ref letter_id="E"/>
<letter_ref letter_id="A"/>
<letter_ref letter_id="T"/>
<letter_ref letter_id="T"/>
<letter_ref letter_id="L"/>
<letter_ref letter_id="S"/>
<letter_ref letter_id="A"/>
<letter_ref letter_id="Q"/>
<letter_ref letter_id="V"/>
<letter_ref letter_id="T"/>
<letter_ref letter_id="L"/>
<letter_ref letter_id="L"/>
<letter_ref letter_id="Q"/>
<letter_ref letter_id="R"/>
</site>
<right_flank>GTSDLTTENK</right_flank>
</contributing_site>
<contributing_site sequence_id="sequence_148" position="164" strand="none" pvalue="1.34e-16" >
<left_flank>SAARSKERKA</left_flank>
<site>
<letter_ref letter_id="R"/>
<letter_ref letter_id="Y"/>
<letter_ref letter_id="I"/>
<letter_ref letter_id="M"/>
<letter_ref letter_id="E"/>
<letter_ref letter_id="L"/>
<letter_ref letter_id="E"/>
<letter_ref letter_id="R"/>
<letter_ref letter_id="K"/>
<letter_ref letter_id="V"/>
<letter_ref letter_id="Q"/>
<letter_ref letter_id="T"/>
<letter_ref letter_id="L"/>
<letter_ref letter_id="Q"/>
<letter_ref letter_id="T"/>
<letter_ref letter_id="E"/>
<letter_ref letter_id="A"/>
<letter_ref letter_id="T"/>
<letter_ref letter_id="T"/>
<letter_ref letter_id="L"/>
<letter_ref letter_id="S"/>
<letter_ref letter_id="A"/>
<letter_ref letter_id="Q"/>
<letter_ref letter_id="L"/>
<letter_ref letter_id="S"/>
<letter_ref letter_id="L"/>
<letter_ref letter_id="F"/>
<letter_ref letter_id="Q"/>
<letter_ref letter_id="R"/>
</site>
<right_flank>DTTGLSSENT</right_flank>
</contributing_site>
<contributing_site sequence_id="sequence_125" position="152" strand="none" pvalue="1.34e-16" >
<left_flank>SAARSKERKA</left_flank>
<site>
<letter_ref letter_id="R"/>
<letter_ref letter_id="Y"/>
<letter_ref letter_id="I"/>
<letter_ref letter_id="M"/>
<letter_ref letter_id="E"/>
<letter_ref letter_id="L"/>
<letter_ref letter_id="E"/>
<letter_ref letter_id="R"/>
<letter_ref letter_id="K"/>
<letter_ref letter_id="V"/>
<letter_ref letter_id="Q"/>
<letter_ref letter_id="T"/>
<letter_ref letter_id="L"/>
<letter_ref letter_id="Q"/>
<letter_ref letter_id="T"/>
<letter_ref letter_id="E"/>
<letter_ref letter_id="A"/>
<letter_ref letter_id="T"/>
<letter_ref letter_id="T"/>
<letter_ref letter_id="L"/>
<letter_ref letter_id="S"/>
<letter_ref letter_id="A"/>
<letter_ref letter_id="Q"/>
<letter_ref letter_id="L"/>
<letter_ref letter_id="S"/>
<letter_ref letter_id="L"/>
<letter_ref letter_id="F"/>
<letter_ref letter_id="Q"/>
<letter_ref letter_id="R"/>
</site>
<right_flank>DTTGLSSENT</right_flank>
</contributing_site>
<contributing_site sequence_id="sequence_55" position="47" strand="none" pvalue="1.34e-16" >
<left_flank>SARRSRMKKQ</left_flank>
<site>
<letter_ref letter_id="K"/>
<letter_ref letter_id="L"/>
<letter_ref letter_id="L"/>
<letter_ref letter_id="D"/>
<letter_ref letter_id="D"/>
<letter_ref letter_id="L"/>
<letter_ref letter_id="T"/>
<letter_ref letter_id="A"/>
<letter_ref letter_id="Q"/>
<letter_ref letter_id="V"/>
<letter_ref letter_id="N"/>
<letter_ref letter_id="Q"/>
<letter_ref letter_id="L"/>
<letter_ref letter_id="K"/>
<letter_ref letter_id="K"/>
<letter_ref letter_id="E"/>
<letter_ref letter_id="N"/>
<letter_ref letter_id="S"/>
<letter_ref letter_id="E"/>
<letter_ref letter_id="I"/>
<letter_ref letter_id="L"/>
<letter_ref letter_id="T"/>
<letter_ref letter_id="S"/>
<letter_ref letter_id="V"/>
<letter_ref letter_id="S"/>
<letter_ref letter_id="I"/>
<letter_ref letter_id="T"/>
<letter_ref letter_id="T"/>
<letter_ref letter_id="Q"/>
</site>
<right_flank>HYLTVEAENS</right_flank>
</contributing_site>
<contributing_site sequence_id="sequence_44" position="49" strand="none" pvalue="1.71e-16" >
<left_flank>SARRSRMRKQ</left_flank>
<site>
<letter_ref letter_id="K"/>
<letter_ref letter_id="H"/>
<letter_ref letter_id="V"/>
<letter_ref letter_id="D"/>
<letter_ref letter_id="D"/>
<letter_ref letter_id="L"/>
<letter_ref letter_id="T"/>
<letter_ref letter_id="A"/>
<letter_ref letter_id="Q"/>
<letter_ref letter_id="I"/>
<letter_ref letter_id="N"/>
<letter_ref letter_id="Q"/>
<letter_ref letter_id="L"/>
<letter_ref letter_id="S"/>
<letter_ref letter_id="N"/>
<letter_ref letter_id="D"/>
<letter_ref letter_id="N"/>
<letter_ref letter_id="R"/>
<letter_ref letter_id="Q"/>
<letter_ref letter_id="I"/>
<letter_ref letter_id="L"/>
<letter_ref letter_id="T"/>
<letter_ref letter_id="S"/>
<letter_ref letter_id="L"/>
<letter_ref letter_id="T"/>
<letter_ref letter_id="V"/>
<letter_ref letter_id="T"/>
<letter_ref letter_id="T"/>
<letter_ref letter_id="Q"/>
</site>
<right_flank>LYTKIQAENS</right_flank>
</contributing_site>
<contributing_site sequence_id="sequence_23" position="311" strand="none" pvalue="1.71e-16" >
<left_flank>SARRSRLRKQ</left_flank>
<site>
<letter_ref letter_id="A"/>
<letter_ref letter_id="E"/>
<letter_ref letter_id="C"/>
<letter_ref letter_id="D"/>
<letter_ref letter_id="E"/>
<letter_ref letter_id="L"/>
<letter_ref letter_id="A"/>
<letter_ref letter_id="Q"/>
<letter_ref letter_id="R"/>
<letter_ref letter_id="A"/>
<letter_ref letter_id="E"/>
<letter_ref letter_id="L"/>
<letter_ref letter_id="L"/>
<letter_ref letter_id="N"/>
<letter_ref letter_id="E"/>
<letter_ref letter_id="E"/>
<letter_ref letter_id="N"/>
<letter_ref letter_id="A"/>
<letter_ref letter_id="T"/>
<letter_ref letter_id="L"/>
<letter_ref letter_id="R"/>
<letter_ref letter_id="A"/>
<letter_ref letter_id="E"/>
<letter_ref letter_id="I"/>
<letter_ref letter_id="N"/>
<letter_ref letter_id="K"/>
<letter_ref letter_id="L"/>
<letter_ref letter_id="K"/>
<letter_ref letter_id="S"/>
</site>
<right_flank>QCDELTSENT</right_flank>
</contributing_site>
<contributing_site sequence_id="sequence_16" position="219" strand="none" pvalue="1.71e-16" >
<left_flank>SAARSRARKQ</left_flank>
<site>
<letter_ref letter_id="A"/>
<letter_ref letter_id="Y"/>
<letter_ref letter_id="T"/>
<letter_ref letter_id="Q"/>
<letter_ref letter_id="E"/>
<letter_ref letter_id="L"/>
<letter_ref letter_id="E"/>
<letter_ref letter_id="I"/>
<letter_ref letter_id="K"/>
<letter_ref letter_id="V"/>
<letter_ref letter_id="S"/>
<letter_ref letter_id="R"/>
<letter_ref letter_id="L"/>
<letter_ref letter_id="E"/>
<letter_ref letter_id="E"/>
<letter_ref letter_id="E"/>
<letter_ref letter_id="N"/>
<letter_ref letter_id="E"/>
<letter_ref letter_id="R"/>
<letter_ref letter_id="L"/>
<letter_ref letter_id="R"/>
<letter_ref letter_id="R"/>
<letter_ref letter_id="Q"/>
<letter_ref letter_id="K"/>
<letter_ref letter_id="E"/>
<letter_ref letter_id="V"/>
<letter_ref letter_id="E"/>
<letter_ref letter_id="K"/>
<letter_ref letter_id="I"/>
</site>
<right_flank>LPSAPPPDPK</right_flank>
</contributing_site>
<contributing_site sequence_id="sequence_14" position="47" strand="none" pvalue="1.94e-16" >
<left_flank>SARRSRKKKQ</left_flank>
<site>
<letter_ref letter_id="K"/>
<letter_ref letter_id="L"/>
<letter_ref letter_id="L"/>
<letter_ref letter_id="D"/>
<letter_ref letter_id="D"/>
<letter_ref letter_id="L"/>
<letter_ref letter_id="T"/>
<letter_ref letter_id="A"/>
<letter_ref letter_id="Q"/>
<letter_ref letter_id="V"/>
<letter_ref letter_id="N"/>
<letter_ref letter_id="Q"/>
<letter_ref letter_id="L"/>
<letter_ref letter_id="K"/>
<letter_ref letter_id="K"/>
<letter_ref letter_id="E"/>
<letter_ref letter_id="N"/>
<letter_ref letter_id="S"/>
<letter_ref letter_id="E"/>
<letter_ref letter_id="I"/>
<letter_ref letter_id="V"/>
<letter_ref letter_id="T"/>
<letter_ref letter_id="S"/>
<letter_ref letter_id="V"/>
<letter_ref letter_id="S"/>
<letter_ref letter_id="I"/>
<letter_ref letter_id="T"/>
<letter_ref letter_id="T"/>
<letter_ref letter_id="Q"/>
</site>
<right_flank>HYLTVEAENS</right_flank>
</contributing_site>
<contributing_site sequence_id="sequence_142" position="347" strand="none" pvalue="2.19e-16" >
<left_flank>SAARSRARKQ</left_flank>
<site>
<letter_ref letter_id="A"/>
<letter_ref letter_id="Y"/>
<letter_ref letter_id="T"/>
<letter_ref letter_id="V"/>
<letter_ref letter_id="E"/>
<letter_ref letter_id="L"/>
<letter_ref letter_id="E"/>
<letter_ref letter_id="A"/>
<letter_ref letter_id="E"/>
<letter_ref letter_id="L"/>
<letter_ref letter_id="N"/>
<letter_ref letter_id="Q"/>
<letter_ref letter_id="L"/>
<letter_ref letter_id="K"/>
<letter_ref letter_id="E"/>
<letter_ref letter_id="E"/>
<letter_ref letter_id="N"/>
<letter_ref letter_id="A"/>
<letter_ref letter_id="Q"/>
<letter_ref letter_id="L"/>
<letter_ref letter_id="K"/>
<letter_ref letter_id="H"/>
<letter_ref letter_id="A"/>
<letter_ref letter_id="L"/>
<letter_ref letter_id="G"/>
<letter_ref letter_id="E"/>
<letter_ref letter_id="L"/>
<letter_ref letter_id="E"/>
<letter_ref letter_id="R"/>
</site>
<right_flank>KRKQQYFESL</right_flank>
</contributing_site>
<contributing_site sequence_id="sequence_121" position="387" strand="none" pvalue="2.19e-16" >
<left_flank>SAARSRARKQ</left_flank>
<site>
<letter_ref letter_id="A"/>
<letter_ref letter_id="Y"/>
<letter_ref letter_id="T"/>
<letter_ref letter_id="V"/>
<letter_ref letter_id="E"/>
<letter_ref letter_id="L"/>
<letter_ref letter_id="E"/>
<letter_ref letter_id="A"/>
<letter_ref letter_id="E"/>
<letter_ref letter_id="L"/>
<letter_ref letter_id="N"/>
<letter_ref letter_id="Q"/>
<letter_ref letter_id="L"/>
<letter_ref letter_id="K"/>
<letter_ref letter_id="E"/>
<letter_ref letter_id="E"/>
<letter_ref letter_id="N"/>
<letter_ref letter_id="A"/>
<letter_ref letter_id="Q"/>
<letter_ref letter_id="L"/>
<letter_ref letter_id="K"/>
<letter_ref letter_id="H"/>
<letter_ref letter_id="A"/>
<letter_ref letter_id="L"/>
<letter_ref letter_id="G"/>
<letter_ref letter_id="E"/>
<letter_ref letter_id="L"/>
<letter_ref letter_id="E"/>
<letter_ref letter_id="R"/>
</site>
<right_flank>KRKQQYFESL</right_flank>
</contributing_site>
<contributing_site sequence_id="sequence_115" position="246" strand="none" pvalue="2.19e-16" >
<left_flank>SAARSRARKQ</left_flank>
<site>
<letter_ref letter_id="A"/>
<letter_ref letter_id="Y"/>
<letter_ref letter_id="T"/>
<letter_ref letter_id="H"/>
<letter_ref letter_id="E"/>
<letter_ref letter_id="L"/>
<letter_ref letter_id="E"/>
<letter_ref letter_id="I"/>
<letter_ref letter_id="K"/>
<letter_ref letter_id="V"/>
<letter_ref letter_id="S"/>
<letter_ref letter_id="R"/>
<letter_ref letter_id="L"/>
<letter_ref letter_id="E"/>
<letter_ref letter_id="E"/>
<letter_ref letter_id="E"/>
<letter_ref letter_id="N"/>
<letter_ref letter_id="E"/>
<letter_ref letter_id="R"/>
<letter_ref letter_id="L"/>
<letter_ref letter_id="K"/>
<letter_ref letter_id="R"/>
<letter_ref letter_id="Q"/>
<letter_ref letter_id="K"/>
<letter_ref letter_id="E"/>
<letter_ref letter_id="V"/>
<letter_ref letter_id="E"/>
<letter_ref letter_id="K"/>
<letter_ref letter_id="I"/>
</site>
<right_flank>LPSAPPPLDP</right_flank>
</contributing_site>
<contributing_site sequence_id="sequence_49" position="241" strand="none" pvalue="2.19e-16" >
<left_flank>VTTIFLVDEQ</left_flank>
<site>
<letter_ref letter_id="A"/>
<letter_ref letter_id="Y"/>
<letter_ref letter_id="T"/>
<letter_ref letter_id="H"/>
<letter_ref letter_id="E"/>
<letter_ref letter_id="L"/>
<letter_ref letter_id="E"/>
<letter_ref letter_id="I"/>
<letter_ref letter_id="K"/>
<letter_ref letter_id="V"/>
<letter_ref letter_id="S"/>
<letter_ref letter_id="R"/>
<letter_ref letter_id="L"/>
<letter_ref letter_id="E"/>
<letter_ref letter_id="E"/>
<letter_ref letter_id="E"/>
<letter_ref letter_id="N"/>
<letter_ref letter_id="E"/>
<letter_ref letter_id="R"/>
<letter_ref letter_id="L"/>
<letter_ref letter_id="K"/>
<letter_ref letter_id="R"/>
<letter_ref letter_id="Q"/>
<letter_ref letter_id="K"/>
<letter_ref letter_id="E"/>
<letter_ref letter_id="V"/>
<letter_ref letter_id="E"/>
<letter_ref letter_id="K"/>
<letter_ref letter_id="I"/>
</site>
<right_flank>LPSAPPPLDP</right_flank>
</contributing_site>
<contributing_site sequence_id="sequence_24" position="377" strand="none" pvalue="2.19e-16" >
<left_flank>SAARSRARKQ</left_flank>
<site>
<letter_ref letter_id="A"/>
<letter_ref letter_id="Y"/>
<letter_ref letter_id="T"/>
<letter_ref letter_id="V"/>
<letter_ref letter_id="E"/>
<letter_ref letter_id="L"/>
<letter_ref letter_id="E"/>
<letter_ref letter_id="A"/>
<letter_ref letter_id="E"/>
<letter_ref letter_id="L"/>
<letter_ref letter_id="N"/>
<letter_ref letter_id="Q"/>
<letter_ref letter_id="L"/>
<letter_ref letter_id="K"/>
<letter_ref letter_id="E"/>
<letter_ref letter_id="E"/>
<letter_ref letter_id="N"/>
<letter_ref letter_id="A"/>
<letter_ref letter_id="Q"/>
<letter_ref letter_id="L"/>
<letter_ref letter_id="K"/>
<letter_ref letter_id="H"/>
<letter_ref letter_id="A"/>
<letter_ref letter_id="L"/>
<letter_ref letter_id="G"/>
<letter_ref letter_id="E"/>
<letter_ref letter_id="L"/>
<letter_ref letter_id="E"/>
<letter_ref letter_id="R"/>
</site>
<right_flank>KRKQQYFESL</right_flank>
</contributing_site>
<contributing_site sequence_id="sequence_128" position="175" strand="none" pvalue="2.48e-16" >
<left_flank>SARRSRRRKQ</left_flank>
<site>
<letter_ref letter_id="A"/>
<letter_ref letter_id="H"/>
<letter_ref letter_id="L"/>
<letter_ref letter_id="S"/>
<letter_ref letter_id="E"/>
<letter_ref letter_id="L"/>
<letter_ref letter_id="E"/>
<letter_ref letter_id="T"/>
<letter_ref letter_id="Q"/>
<letter_ref letter_id="V"/>
<letter_ref letter_id="S"/>
<letter_ref letter_id="Q"/>
<letter_ref letter_id="L"/>
<letter_ref letter_id="R"/>
<letter_ref letter_id="V"/>
<letter_ref letter_id="E"/>
<letter_ref letter_id="N"/>
<letter_ref letter_id="S"/>
<letter_ref letter_id="K"/>
<letter_ref letter_id="L"/>
<letter_ref letter_id="M"/>
<letter_ref letter_id="K"/>
<letter_ref letter_id="G"/>
<letter_ref letter_id="L"/>
<letter_ref letter_id="T"/>
<letter_ref letter_id="D"/>
<letter_ref letter_id="V"/>
<letter_ref letter_id="T"/>
<letter_ref letter_id="Q"/>
</site>
<right_flank>TFNDAAVENR</right_flank>
</contributing_site>
<contributing_site sequence_id="sequence_48" position="94" strand="none" pvalue="2.48e-16" >
<left_flank>SAKRSRVKKQ</left_flank>
<site>
<letter_ref letter_id="K"/>
<letter_ref letter_id="H"/>
<letter_ref letter_id="L"/>
<letter_ref letter_id="E"/>
<letter_ref letter_id="E"/>
<letter_ref letter_id="M"/>
<letter_ref letter_id="N"/>
<letter_ref letter_id="I"/>
<letter_ref letter_id="Q"/>
<letter_ref letter_id="L"/>
<letter_ref letter_id="N"/>
<letter_ref letter_id="Q"/>
<letter_ref letter_id="L"/>
<letter_ref letter_id="K"/>
<letter_ref letter_id="I"/>
<letter_ref letter_id="E"/>
<letter_ref letter_id="N"/>
<letter_ref letter_id="R"/>
<letter_ref letter_id="E"/>
<letter_ref letter_id="L"/>
<letter_ref letter_id="E"/>
<letter_ref letter_id="N"/>
<letter_ref letter_id="Q"/>
<letter_ref letter_id="I"/>
<letter_ref letter_id="R"/>
<letter_ref letter_id="Y"/>
<letter_ref letter_id="V"/>
<letter_ref letter_id="L"/>
<letter_ref letter_id="Q"/>
</site>
<right_flank>HFQRTETENN</right_flank>
</contributing_site>
<contributing_site sequence_id="sequence_123" position="229" strand="none" pvalue="3.16e-16" >
<left_flank>SASRSRARKQ</left_flank>
<site>
<letter_ref letter_id="A"/>
<letter_ref letter_id="Y"/>
<letter_ref letter_id="T"/>
<letter_ref letter_id="Q"/>
<letter_ref letter_id="E"/>
<letter_ref letter_id="L"/>
<letter_ref letter_id="E"/>
<letter_ref letter_id="I"/>
<letter_ref letter_id="K"/>
<letter_ref letter_id="V"/>
<letter_ref letter_id="S"/>
<letter_ref letter_id="S"/>
<letter_ref letter_id="L"/>
<letter_ref letter_id="E"/>
<letter_ref letter_id="E"/>
<letter_ref letter_id="E"/>
<letter_ref letter_id="N"/>
<letter_ref letter_id="Q"/>
<letter_ref letter_id="K"/>
<letter_ref letter_id="L"/>
<letter_ref letter_id="R"/>
<letter_ref letter_id="R"/>
<letter_ref letter_id="L"/>
<letter_ref letter_id="V"/>
<letter_ref letter_id="E"/>
<letter_ref letter_id="V"/>
<letter_ref letter_id="E"/>
<letter_ref letter_id="K"/>
<letter_ref letter_id="I"/>
</site>
<right_flank>LPSEPPPEPK</right_flank>
</contributing_site>
<contributing_site sequence_id="sequence_90" position="324" strand="none" pvalue="3.16e-16" >
<left_flank>SARRSRLRKQ</left_flank>
<site>
<letter_ref letter_id="A"/>
<letter_ref letter_id="E"/>
<letter_ref letter_id="C"/>
<letter_ref letter_id="D"/>
<letter_ref letter_id="E"/>
<letter_ref letter_id="L"/>
<letter_ref letter_id="A"/>
<letter_ref letter_id="Q"/>
<letter_ref letter_id="R"/>
<letter_ref letter_id="A"/>
<letter_ref letter_id="E"/>
<letter_ref letter_id="L"/>
<letter_ref letter_id="L"/>
<letter_ref letter_id="N"/>
<letter_ref letter_id="E"/>
<letter_ref letter_id="E"/>
<letter_ref letter_id="N"/>
<letter_ref letter_id="A"/>
<letter_ref letter_id="S"/>
<letter_ref letter_id="L"/>
<letter_ref letter_id="R"/>
<letter_ref letter_id="A"/>
<letter_ref letter_id="E"/>
<letter_ref letter_id="I"/>
<letter_ref letter_id="N"/>
<letter_ref letter_id="R"/>
<letter_ref letter_id="L"/>
<letter_ref letter_id="K"/>
<letter_ref letter_id="S"/>
</site>
<right_flank>QCEELTSENT</right_flank>
</contributing_site>
<contributing_site sequence_id="sequence_18" position="177" strand="none" pvalue="3.16e-16" >
<left_flank>SARRSRRRKQ</left_flank>
<site>
<letter_ref letter_id="A"/>
<letter_ref letter_id="H"/>
<letter_ref letter_id="L"/>
<letter_ref letter_id="N"/>
<letter_ref letter_id="E"/>
<letter_ref letter_id="L"/>
<letter_ref letter_id="E"/>
<letter_ref letter_id="T"/>
<letter_ref letter_id="Q"/>
<letter_ref letter_id="V"/>
<letter_ref letter_id="S"/>
<letter_ref letter_id="Q"/>
<letter_ref letter_id="L"/>
<letter_ref letter_id="R"/>
<letter_ref letter_id="V"/>
<letter_ref letter_id="E"/>
<letter_ref letter_id="N"/>
<letter_ref letter_id="S"/>
<letter_ref letter_id="N"/>
<letter_ref letter_id="L"/>
<letter_ref letter_id="M"/>
<letter_ref letter_id="K"/>
<letter_ref letter_id="G"/>
<letter_ref letter_id="L"/>
<letter_ref letter_id="T"/>
<letter_ref letter_id="D"/>
<letter_ref letter_id="V"/>
<letter_ref letter_id="T"/>
<letter_ref letter_id="Q"/>
</site>
<right_flank>TFNEAAVENR</right_flank>
</contributing_site>
<contributing_site sequence_id="sequence_73" position="49" strand="none" pvalue="4.53e-16" >
<left_flank>SARRSRMRKQ</left_flank>
<site>
<letter_ref letter_id="K"/>
<letter_ref letter_id="H"/>
<letter_ref letter_id="V"/>
<letter_ref letter_id="D"/>
<letter_ref letter_id="D"/>
<letter_ref letter_id="L"/>
<letter_ref letter_id="T"/>
<letter_ref letter_id="A"/>
<letter_ref letter_id="Q"/>
<letter_ref letter_id="I"/>
<letter_ref letter_id="N"/>
<letter_ref letter_id="Q"/>
<letter_ref letter_id="L"/>
<letter_ref letter_id="S"/>
<letter_ref letter_id="S"/>
<letter_ref letter_id="D"/>
<letter_ref letter_id="N"/>
<letter_ref letter_id="R"/>
<letter_ref letter_id="Q"/>
<letter_ref letter_id="I"/>
<letter_ref letter_id="L"/>
<letter_ref letter_id="T"/>
<letter_ref letter_id="S"/>
<letter_ref letter_id="L"/>
<letter_ref letter_id="T"/>
<letter_ref letter_id="V"/>
<letter_ref letter_id="T"/>
<letter_ref letter_id="S"/>
<letter_ref letter_id="E"/>
</site>
<right_flank>LYMKIQAENS</right_flank>
</contributing_site>
<contributing_site sequence_id="sequence_31" position="49" strand="none" pvalue="4.53e-16" >
<left_flank>SARRSRMRKQ</left_flank>
<site>
<letter_ref letter_id="K"/>
<letter_ref letter_id="H"/>
<letter_ref letter_id="V"/>
<letter_ref letter_id="D"/>
<letter_ref letter_id="D"/>
<letter_ref letter_id="L"/>
<letter_ref letter_id="T"/>
<letter_ref letter_id="A"/>
<letter_ref letter_id="Q"/>
<letter_ref letter_id="I"/>
<letter_ref letter_id="N"/>
<letter_ref letter_id="Q"/>
<letter_ref letter_id="L"/>
<letter_ref letter_id="S"/>
<letter_ref letter_id="S"/>
<letter_ref letter_id="D"/>
<letter_ref letter_id="N"/>
<letter_ref letter_id="R"/>
<letter_ref letter_id="Q"/>
<letter_ref letter_id="I"/>
<letter_ref letter_id="L"/>
<letter_ref letter_id="T"/>
<letter_ref letter_id="S"/>
<letter_ref letter_id="L"/>
<letter_ref letter_id="T"/>
<letter_ref letter_id="V"/>
<letter_ref letter_id="T"/>
<letter_ref letter_id="S"/>
<letter_ref letter_id="E"/>
</site>
<right_flank>LYMKIQAENS</right_flank>
</contributing_site>
<contributing_site sequence_id="sequence_143" position="47" strand="none" pvalue="5.10e-16" >
<left_flank>SARRSRMRKQ</left_flank>
<site>
<letter_ref letter_id="K"/>
<letter_ref letter_id="H"/>
<letter_ref letter_id="I"/>
<letter_ref letter_id="D"/>
<letter_ref letter_id="D"/>
<letter_ref letter_id="L"/>
<letter_ref letter_id="T"/>
<letter_ref letter_id="A"/>
<letter_ref letter_id="Q"/>
<letter_ref letter_id="I"/>
<letter_ref letter_id="N"/>
<letter_ref letter_id="Q"/>
<letter_ref letter_id="L"/>
<letter_ref letter_id="S"/>
<letter_ref letter_id="S"/>
<letter_ref letter_id="D"/>
<letter_ref letter_id="N"/>
<letter_ref letter_id="R"/>
<letter_ref letter_id="Q"/>
<letter_ref letter_id="I"/>
<letter_ref letter_id="L"/>
<letter_ref letter_id="T"/>
<letter_ref letter_id="S"/>
<letter_ref letter_id="L"/>
<letter_ref letter_id="T"/>
<letter_ref letter_id="V"/>
<letter_ref letter_id="T"/>
<letter_ref letter_id="S"/>
<letter_ref letter_id="Q"/>
</site>
<right_flank>LYTKIQAENS</right_flank>
</contributing_site>
<contributing_site sequence_id="sequence_114" position="47" strand="none" pvalue="5.10e-16" >
<left_flank>SARRSRKKKQ</left_flank>
<site>
<letter_ref letter_id="K"/>
<letter_ref letter_id="L"/>
<letter_ref letter_id="L"/>
<letter_ref letter_id="D"/>
<letter_ref letter_id="D"/>
<letter_ref letter_id="L"/>
<letter_ref letter_id="T"/>
<letter_ref letter_id="A"/>
<letter_ref letter_id="Q"/>
<letter_ref letter_id="V"/>
<letter_ref letter_id="N"/>
<letter_ref letter_id="Q"/>
<letter_ref letter_id="L"/>
<letter_ref letter_id="K"/>
<letter_ref letter_id="K"/>
<letter_ref letter_id="E"/>
<letter_ref letter_id="N"/>
<letter_ref letter_id="D"/>
<letter_ref letter_id="E"/>
<letter_ref letter_id="I"/>
<letter_ref letter_id="V"/>
<letter_ref letter_id="T"/>
<letter_ref letter_id="S"/>
<letter_ref letter_id="V"/>
<letter_ref letter_id="S"/>
<letter_ref letter_id="I"/>
<letter_ref letter_id="T"/>
<letter_ref letter_id="T"/>
<letter_ref letter_id="Q"/>
</site>
<right_flank>HYLTVEAENS</right_flank>
</contributing_site>
<contributing_site sequence_id="sequence_113" position="91" strand="none" pvalue="7.26e-16" >
<left_flank>SARRSRMRKK</left_flank>
<site>
<letter_ref letter_id="K"/>
<letter_ref letter_id="Q"/>
<letter_ref letter_id="I"/>
<letter_ref letter_id="E"/>
<letter_ref letter_id="E"/>
<letter_ref letter_id="L"/>
<letter_ref letter_id="Q"/>
<letter_ref letter_id="Q"/>
<letter_ref letter_id="Q"/>
<letter_ref letter_id="V"/>
<letter_ref letter_id="E"/>
<letter_ref letter_id="Q"/>
<letter_ref letter_id="L"/>
<letter_ref letter_id="M"/>
<letter_ref letter_id="I"/>
<letter_ref letter_id="L"/>
<letter_ref letter_id="N"/>
<letter_ref letter_id="H"/>
<letter_ref letter_id="N"/>
<letter_ref letter_id="L"/>
<letter_ref letter_id="S"/>
<letter_ref letter_id="E"/>
<letter_ref letter_id="K"/>
<letter_ref letter_id="V"/>
<letter_ref letter_id="I"/>
<letter_ref letter_id="N"/>
<letter_ref letter_id="L"/>
<letter_ref letter_id="L"/>
<letter_ref letter_id="E"/>
</site>
<right_flank>SNHQMLQENS</right_flank>
</contributing_site>
<contributing_site sequence_id="sequence_62" position="73" strand="none" pvalue="7.26e-16" >
<left_flank>SARRSRMRKK</left_flank>
<site>
<letter_ref letter_id="K"/>
<letter_ref letter_id="Q"/>
<letter_ref letter_id="I"/>
<letter_ref letter_id="E"/>
<letter_ref letter_id="E"/>
<letter_ref letter_id="L"/>
<letter_ref letter_id="Q"/>
<letter_ref letter_id="Q"/>
<letter_ref letter_id="Q"/>
<letter_ref letter_id="V"/>
<letter_ref letter_id="E"/>
<letter_ref letter_id="Q"/>
<letter_ref letter_id="L"/>
<letter_ref letter_id="M"/>
<letter_ref letter_id="I"/>
<letter_ref letter_id="L"/>
<letter_ref letter_id="N"/>
<letter_ref letter_id="H"/>
<letter_ref letter_id="N"/>
<letter_ref letter_id="L"/>
<letter_ref letter_id="S"/>
<letter_ref letter_id="E"/>
<letter_ref letter_id="K"/>
<letter_ref letter_id="V"/>
<letter_ref letter_id="I"/>
<letter_ref letter_id="N"/>
<letter_ref letter_id="L"/>
<letter_ref letter_id="L"/>
<letter_ref letter_id="E"/>
</site>
<right_flank>SNHQILQENS</right_flank>
</contributing_site>
<contributing_site sequence_id="sequence_47" position="94" strand="none" pvalue="7.26e-16" >
<left_flank>SAKRSRVKKQ</left_flank>
<site>
<letter_ref letter_id="K"/>
<letter_ref letter_id="H"/>
<letter_ref letter_id="L"/>
<letter_ref letter_id="E"/>
<letter_ref letter_id="E"/>
<letter_ref letter_id="M"/>
<letter_ref letter_id="N"/>
<letter_ref letter_id="I"/>
<letter_ref letter_id="Q"/>
<letter_ref letter_id="L"/>
<letter_ref letter_id="N"/>
<letter_ref letter_id="Q"/>
<letter_ref letter_id="L"/>
<letter_ref letter_id="K"/>
<letter_ref letter_id="I"/>
<letter_ref letter_id="E"/>
<letter_ref letter_id="N"/>
<letter_ref letter_id="R"/>
<letter_ref letter_id="E"/>
<letter_ref letter_id="I"/>
<letter_ref letter_id="E"/>
<letter_ref letter_id="N"/>
<letter_ref letter_id="Q"/>
<letter_ref letter_id="I"/>
<letter_ref letter_id="R"/>
<letter_ref letter_id="Y"/>
<letter_ref letter_id="V"/>
<letter_ref letter_id="L"/>
<letter_ref letter_id="Q"/>
</site>
<right_flank>HFQRTETENN</right_flank>
</contributing_site>
<contributing_site sequence_id="sequence_0" position="211" strand="none" pvalue="9.16e-16" >
<left_flank>SAARSKERKI</left_flank>
<site>
<letter_ref letter_id="K"/>
<letter_ref letter_id="Y"/>
<letter_ref letter_id="T"/>
<letter_ref letter_id="G"/>
<letter_ref letter_id="E"/>
<letter_ref letter_id="L"/>
<letter_ref letter_id="E"/>
<letter_ref letter_id="R"/>
<letter_ref letter_id="K"/>
<letter_ref letter_id="V"/>
<letter_ref letter_id="Q"/>
<letter_ref letter_id="T"/>
<letter_ref letter_id="L"/>
<letter_ref letter_id="Q"/>
<letter_ref letter_id="N"/>
<letter_ref letter_id="E"/>
<letter_ref letter_id="A"/>
<letter_ref letter_id="T"/>
<letter_ref letter_id="T"/>
<letter_ref letter_id="L"/>
<letter_ref letter_id="S"/>
<letter_ref letter_id="A"/>
<letter_ref letter_id="Q"/>
<letter_ref letter_id="V"/>
<letter_ref letter_id="T"/>
<letter_ref letter_id="M"/>
<letter_ref letter_id="L"/>
<letter_ref letter_id="Q"/>
<letter_ref letter_id="R"/>
</site>
<right_flank>GTSDLTTENK</right_flank>
</contributing_site>
<contributing_site sequence_id="sequence_20" position="122" strand="none" pvalue="1.03e-15" >
<left_flank>SARRSRLRKQ</left_flank>
<site>
<letter_ref letter_id="A"/>
<letter_ref letter_id="E"/>
<letter_ref letter_id="C"/>
<letter_ref letter_id="D"/>
<letter_ref letter_id="E"/>
<letter_ref letter_id="L"/>
<letter_ref letter_id="A"/>
<letter_ref letter_id="Q"/>
<letter_ref letter_id="R"/>
<letter_ref letter_id="A"/>
<letter_ref letter_id="E"/>
<letter_ref letter_id="V"/>
<letter_ref letter_id="L"/>
<letter_ref letter_id="N"/>
<letter_ref letter_id="E"/>
<letter_ref letter_id="E"/>
<letter_ref letter_id="N"/>
<letter_ref letter_id="A"/>
<letter_ref letter_id="S"/>
<letter_ref letter_id="L"/>
<letter_ref letter_id="R"/>
<letter_ref letter_id="E"/>
<letter_ref letter_id="E"/>
<letter_ref letter_id="I"/>
<letter_ref letter_id="N"/>
<letter_ref letter_id="K"/>
<letter_ref letter_id="L"/>
<letter_ref letter_id="R"/>
<letter_ref letter_id="S"/>
</site>
<right_flank>QCEELTSENT</right_flank>
</contributing_site>
<contributing_site sequence_id="sequence_68" position="89" strand="none" pvalue="1.15e-15" >
<left_flank>SARRSDMRTK</left_flank>
<site>
<letter_ref letter_id="K"/>
<letter_ref letter_id="Q"/>
<letter_ref letter_id="I"/>
<letter_ref letter_id="E"/>
<letter_ref letter_id="E"/>
<letter_ref letter_id="L"/>
<letter_ref letter_id="Q"/>
<letter_ref letter_id="Q"/>
<letter_ref letter_id="Q"/>
<letter_ref letter_id="V"/>
<letter_ref letter_id="E"/>
<letter_ref letter_id="Q"/>
<letter_ref letter_id="L"/>
<letter_ref letter_id="M"/>
<letter_ref letter_id="I"/>
<letter_ref letter_id="L"/>
<letter_ref letter_id="N"/>
<letter_ref letter_id="H"/>
<letter_ref letter_id="N"/>
<letter_ref letter_id="L"/>
<letter_ref letter_id="S"/>
<letter_ref letter_id="E"/>
<letter_ref letter_id="K"/>
<letter_ref letter_id="V"/>
<letter_ref letter_id="I"/>
<letter_ref letter_id="H"/>
<letter_ref letter_id="L"/>
<letter_ref letter_id="L"/>
<letter_ref letter_id="E"/>
</site>
<right_flank>SNHQILQENS</right_flank>
</contributing_site>
<contributing_site sequence_id="sequence_117" position="93" strand="none" pvalue="1.45e-15" >
<left_flank>SARRSRMRKK</left_flank>
<site>
<letter_ref letter_id="K"/>
<letter_ref letter_id="Q"/>
<letter_ref letter_id="I"/>
<letter_ref letter_id="E"/>
<letter_ref letter_id="E"/>
<letter_ref letter_id="L"/>
<letter_ref letter_id="Q"/>
<letter_ref letter_id="Q"/>
<letter_ref letter_id="Q"/>
<letter_ref letter_id="V"/>
<letter_ref letter_id="E"/>
<letter_ref letter_id="H"/>
<letter_ref letter_id="L"/>
<letter_ref letter_id="M"/>
<letter_ref letter_id="I"/>
<letter_ref letter_id="L"/>
<letter_ref letter_id="N"/>
<letter_ref letter_id="H"/>
<letter_ref letter_id="N"/>
<letter_ref letter_id="L"/>
<letter_ref letter_id="S"/>
<letter_ref letter_id="E"/>
<letter_ref letter_id="K"/>
<letter_ref letter_id="V"/>
<letter_ref letter_id="I"/>
<letter_ref letter_id="N"/>
<letter_ref letter_id="L"/>
<letter_ref letter_id="L"/>
<letter_ref letter_id="E"/>
</site>
<right_flank>SNHQIIQENS</right_flank>
</contributing_site>
<contributing_site sequence_id="sequence_22" position="224" strand="none" pvalue="1.45e-15" >
<left_flank>SASRSRARKQ</left_flank>
<site>
<letter_ref letter_id="A"/>
<letter_ref letter_id="Y"/>
<letter_ref letter_id="T"/>
<letter_ref letter_id="Q"/>
<letter_ref letter_id="E"/>
<letter_ref letter_id="L"/>
<letter_ref letter_id="E"/>
<letter_ref letter_id="I"/>
<letter_ref letter_id="K"/>
<letter_ref letter_id="V"/>
<letter_ref letter_id="S"/>
<letter_ref letter_id="S"/>
<letter_ref letter_id="L"/>
<letter_ref letter_id="E"/>
<letter_ref letter_id="E"/>
<letter_ref letter_id="E"/>
<letter_ref letter_id="N"/>
<letter_ref letter_id="Q"/>
<letter_ref letter_id="K"/>
<letter_ref letter_id="L"/>
<letter_ref letter_id="R"/>
<letter_ref letter_id="R"/>
<letter_ref letter_id="L"/>
<letter_ref letter_id="M"/>
<letter_ref letter_id="E"/>
<letter_ref letter_id="V"/>
<letter_ref letter_id="E"/>
<letter_ref letter_id="K"/>
<letter_ref letter_id="I"/>
</site>
<right_flank>LPSEPPPEPK</right_flank>
</contributing_site>
<contributing_site sequence_id="sequence_150" position="232" strand="none" pvalue="1.62e-15" >
<left_flank>SAARSRARKQ</left_flank>
<site>
<letter_ref letter_id="A"/>
<letter_ref letter_id="Y"/>
<letter_ref letter_id="T"/>
<letter_ref letter_id="H"/>
<letter_ref letter_id="E"/>
<letter_ref letter_id="L"/>
<letter_ref letter_id="E"/>
<letter_ref letter_id="I"/>
<letter_ref letter_id="K"/>
<letter_ref letter_id="V"/>
<letter_ref letter_id="S"/>
<letter_ref letter_id="S"/>
<letter_ref letter_id="L"/>
<letter_ref letter_id="E"/>
<letter_ref letter_id="E"/>
<letter_ref letter_id="E"/>
<letter_ref letter_id="N"/>
<letter_ref letter_id="E"/>
<letter_ref letter_id="K"/>
<letter_ref letter_id="L"/>
<letter_ref letter_id="R"/>
<letter_ref letter_id="R"/>
<letter_ref letter_id="L"/>
<letter_ref letter_id="K"/>
<letter_ref letter_id="E"/>
<letter_ref letter_id="V"/>
<letter_ref letter_id="E"/>
<letter_ref letter_id="K"/>
<letter_ref letter_id="I"/>
</site>
<right_flank>MPSEPPPDPK</right_flank>
</contributing_site>
<contributing_site sequence_id="sequence_137" position="36" strand="none" pvalue="2.04e-15" >
<left_flank>SARRSRMKKQ</left_flank>
<site>
<letter_ref letter_id="K"/>
<letter_ref letter_id="L"/>
<letter_ref letter_id="L"/>
<letter_ref letter_id="D"/>
<letter_ref letter_id="D"/>
<letter_ref letter_id="L"/>
<letter_ref letter_id="T"/>
<letter_ref letter_id="A"/>
<letter_ref letter_id="Q"/>
<letter_ref letter_id="V"/>
<letter_ref letter_id="N"/>
<letter_ref letter_id="Q"/>
<letter_ref letter_id="L"/>
<letter_ref letter_id="K"/>
<letter_ref letter_id="E"/>
<letter_ref letter_id="Q"/>
<letter_ref letter_id="N"/>
<letter_ref letter_id="N"/>
<letter_ref letter_id="E"/>
<letter_ref letter_id="I"/>
<letter_ref letter_id="L"/>
<letter_ref letter_id="T"/>
<letter_ref letter_id="S"/>
<letter_ref letter_id="V"/>
<letter_ref letter_id="S"/>
<letter_ref letter_id="I"/>
<letter_ref letter_id="T"/>
<letter_ref letter_id="T"/>
<letter_ref letter_id="Q"/>
</site>
<right_flank>HYLTVEAENS</right_flank>
</contributing_site>
<contributing_site sequence_id="sequence_1" position="96" strand="none" pvalue="2.28e-15" >
<left_flank>SARRSRMRKK</left_flank>
<site>
<letter_ref letter_id="K"/>
<letter_ref letter_id="Q"/>
<letter_ref letter_id="I"/>
<letter_ref letter_id="E"/>
<letter_ref letter_id="E"/>
<letter_ref letter_id="L"/>
<letter_ref letter_id="Q"/>
<letter_ref letter_id="Q"/>
<letter_ref letter_id="Q"/>
<letter_ref letter_id="V"/>
<letter_ref letter_id="E"/>
<letter_ref letter_id="Q"/>
<letter_ref letter_id="L"/>
<letter_ref letter_id="M"/>
<letter_ref letter_id="V"/>
<letter_ref letter_id="L"/>
<letter_ref letter_id="N"/>
<letter_ref letter_id="H"/>
<letter_ref letter_id="N"/>
<letter_ref letter_id="L"/>
<letter_ref letter_id="S"/>
<letter_ref letter_id="E"/>
<letter_ref letter_id="K"/>
<letter_ref letter_id="V"/>
<letter_ref letter_id="I"/>
<letter_ref letter_id="N"/>
<letter_ref letter_id="L"/>
<letter_ref letter_id="L"/>
<letter_ref letter_id="E"/>
</site>
<right_flank>SNHQIIQENS</right_flank>
</contributing_site>
<contributing_site sequence_id="sequence_112" position="182" strand="none" pvalue="4.41e-15" >
<left_flank>SARRSRRRKQ</left_flank>
<site>
<letter_ref letter_id="A"/>
<letter_ref letter_id="H"/>
<letter_ref letter_id="L"/>
<letter_ref letter_id="S"/>
<letter_ref letter_id="E"/>
<letter_ref letter_id="L"/>
<letter_ref letter_id="E"/>
<letter_ref letter_id="T"/>
<letter_ref letter_id="Q"/>
<letter_ref letter_id="V"/>
<letter_ref letter_id="S"/>
<letter_ref letter_id="E"/>
<letter_ref letter_id="L"/>
<letter_ref letter_id="R"/>
<letter_ref letter_id="V"/>
<letter_ref letter_id="E"/>
<letter_ref letter_id="N"/>
<letter_ref letter_id="S"/>
<letter_ref letter_id="N"/>
<letter_ref letter_id="L"/>
<letter_ref letter_id="M"/>
<letter_ref letter_id="K"/>
<letter_ref letter_id="G"/>
<letter_ref letter_id="L"/>
<letter_ref letter_id="T"/>
<letter_ref letter_id="D"/>
<letter_ref letter_id="V"/>
<letter_ref letter_id="T"/>
<letter_ref letter_id="Q"/>
</site>
<right_flank>TFNDASVENR</right_flank>
</contributing_site>
<contributing_site sequence_id="sequence_118" position="240" strand="none" pvalue="5.48e-15" >
<left_flank>SARRSRLRKQ</left_flank>
<site>
<letter_ref letter_id="A"/>
<letter_ref letter_id="E"/>
<letter_ref letter_id="C"/>
<letter_ref letter_id="E"/>
<letter_ref letter_id="Q"/>
<letter_ref letter_id="L"/>
<letter_ref letter_id="Q"/>
<letter_ref letter_id="Q"/>
<letter_ref letter_id="K"/>
<letter_ref letter_id="V"/>
<letter_ref letter_id="E"/>
<letter_ref letter_id="S"/>
<letter_ref letter_id="L"/>
<letter_ref letter_id="T"/>
<letter_ref letter_id="S"/>
<letter_ref letter_id="E"/>
<letter_ref letter_id="N"/>
<letter_ref letter_id="Q"/>
<letter_ref letter_id="S"/>
<letter_ref letter_id="L"/>
<letter_ref letter_id="R"/>
<letter_ref letter_id="D"/>
<letter_ref letter_id="E"/>
<letter_ref letter_id="L"/>
<letter_ref letter_id="Q"/>
<letter_ref letter_id="R"/>
<letter_ref letter_id="L"/>
<letter_ref letter_id="S"/>
<letter_ref letter_id="S"/>
</site>
<right_flank>ECEQLKTENN</right_flank>
</contributing_site>
<contributing_site sequence_id="sequence_102" position="49" strand="none" pvalue="6.10e-15" >
<left_flank>SARRSRMRKQ</left_flank>
<site>
<letter_ref letter_id="K"/>
<letter_ref letter_id="H"/>
<letter_ref letter_id="V"/>
<letter_ref letter_id="D"/>
<letter_ref letter_id="D"/>
<letter_ref letter_id="L"/>
<letter_ref letter_id="T"/>
<letter_ref letter_id="V"/>
<letter_ref letter_id="Q"/>
<letter_ref letter_id="I"/>
<letter_ref letter_id="N"/>
<letter_ref letter_id="Q"/>
<letter_ref letter_id="L"/>
<letter_ref letter_id="S"/>
<letter_ref letter_id="N"/>
<letter_ref letter_id="D"/>
<letter_ref letter_id="N"/>
<letter_ref letter_id="R"/>
<letter_ref letter_id="Q"/>
<letter_ref letter_id="I"/>
<letter_ref letter_id="L"/>
<letter_ref letter_id="T"/>
<letter_ref letter_id="S"/>
<letter_ref letter_id="L"/>
<letter_ref letter_id="T"/>
<letter_ref letter_id="V"/>
<letter_ref letter_id="T"/>
<letter_ref letter_id="T"/>
<letter_ref letter_id="Q"/>
</site>
<right_flank>HYMKIQAENS</right_flank>
</contributing_site>
<contributing_site sequence_id="sequence_91" position="102" strand="none" pvalue="6.10e-15" >
<left_flank>SARRSRLRKQ</left_flank>
<site>
<letter_ref letter_id="A"/>
<letter_ref letter_id="E"/>
<letter_ref letter_id="C"/>
<letter_ref letter_id="D"/>
<letter_ref letter_id="E"/>
<letter_ref letter_id="L"/>
<letter_ref letter_id="A"/>
<letter_ref letter_id="Q"/>
<letter_ref letter_id="R"/>
<letter_ref letter_id="A"/>
<letter_ref letter_id="E"/>
<letter_ref letter_id="L"/>
<letter_ref letter_id="F"/>
<letter_ref letter_id="N"/>
<letter_ref letter_id="E"/>
<letter_ref letter_id="E"/>
<letter_ref letter_id="N"/>
<letter_ref letter_id="A"/>
<letter_ref letter_id="S"/>
<letter_ref letter_id="L"/>
<letter_ref letter_id="R"/>
<letter_ref letter_id="A"/>
<letter_ref letter_id="E"/>
<letter_ref letter_id="I"/>
<letter_ref letter_id="N"/>
<letter_ref letter_id="R"/>
<letter_ref letter_id="L"/>
<letter_ref letter_id="K"/>
<letter_ref letter_id="S"/>
</site>
<right_flank>PCEELTSENT</right_flank>
</contributing_site>
<contributing_site sequence_id="sequence_79" position="106" strand="none" pvalue="6.10e-15" >
<left_flank>SAQQARERKK</left_flank>
<site>
<letter_ref letter_id="A"/>
<letter_ref letter_id="Y"/>
<letter_ref letter_id="L"/>
<letter_ref letter_id="G"/>
<letter_ref letter_id="E"/>
<letter_ref letter_id="L"/>
<letter_ref letter_id="E"/>
<letter_ref letter_id="N"/>
<letter_ref letter_id="R"/>
<letter_ref letter_id="V"/>
<letter_ref letter_id="K"/>
<letter_ref letter_id="D"/>
<letter_ref letter_id="L"/>
<letter_ref letter_id="E"/>
<letter_ref letter_id="N"/>
<letter_ref letter_id="K"/>
<letter_ref letter_id="N"/>
<letter_ref letter_id="S"/>
<letter_ref letter_id="E"/>
<letter_ref letter_id="L"/>
<letter_ref letter_id="E"/>
<letter_ref letter_id="E"/>
<letter_ref letter_id="R"/>
<letter_ref letter_id="L"/>
<letter_ref letter_id="S"/>
<letter_ref letter_id="T"/>
<letter_ref letter_id="L"/>
<letter_ref letter_id="Q"/>
<letter_ref letter_id="N"/>
</site>
<right_flank>ENQMLRQILK</right_flank>
</contributing_site>
<contributing_site sequence_id="sequence_82" position="41" strand="none" pvalue="7.55e-15" >
<left_flank>SARRSRMRKQ</left_flank>
<site>
<letter_ref letter_id="K"/>
<letter_ref letter_id="H"/>
<letter_ref letter_id="L"/>
<letter_ref letter_id="E"/>
<letter_ref letter_id="G"/>
<letter_ref letter_id="L"/>
<letter_ref letter_id="T"/>
<letter_ref letter_id="A"/>
<letter_ref letter_id="Q"/>
<letter_ref letter_id="V"/>
<letter_ref letter_id="A"/>
<letter_ref letter_id="H"/>
<letter_ref letter_id="L"/>
<letter_ref letter_id="R"/>
<letter_ref letter_id="E"/>
<letter_ref letter_id="E"/>
<letter_ref letter_id="N"/>
<letter_ref letter_id="S"/>
<letter_ref letter_id="H"/>
<letter_ref letter_id="I"/>
<letter_ref letter_id="V"/>
<letter_ref letter_id="A"/>
<letter_ref letter_id="T"/>
<letter_ref letter_id="I"/>
<letter_ref letter_id="A"/>
<letter_ref letter_id="A"/>
<letter_ref letter_id="T"/>
<letter_ref letter_id="T"/>
<letter_ref letter_id="Q"/>
</site>
<right_flank>KYVTVEAENS</right_flank>
</contributing_site>
<contributing_site sequence_id="sequence_34" position="208" strand="none" pvalue="8.40e-15" >
<left_flank>SAARSRARKQ</left_flank>
<site>
<letter_ref letter_id="A"/>
<letter_ref letter_id="Y"/>
<letter_ref letter_id="T"/>
<letter_ref letter_id="H"/>
<letter_ref letter_id="E"/>
<letter_ref letter_id="L"/>
<letter_ref letter_id="E"/>
<letter_ref letter_id="I"/>
<letter_ref letter_id="N"/>
<letter_ref letter_id="V"/>
<letter_ref letter_id="S"/>
<letter_ref letter_id="R"/>
<letter_ref letter_id="L"/>
<letter_ref letter_id="E"/>
<letter_ref letter_id="E"/>
<letter_ref letter_id="E"/>
<letter_ref letter_id="N"/>
<letter_ref letter_id="E"/>
<letter_ref letter_id="R"/>
<letter_ref letter_id="L"/>
<letter_ref letter_id="R"/>
<letter_ref letter_id="R"/>
<letter_ref letter_id="Q"/>
<letter_ref letter_id="K"/>
<letter_ref letter_id="E"/>
<letter_ref letter_id="V"/>
<letter_ref letter_id="E"/>
<letter_ref letter_id="K"/>
<letter_ref letter_id="I"/>
</site>
<right_flank>LPSAPPPDPK</right_flank>
</contributing_site>
<contributing_site sequence_id="sequence_103" position="108" strand="none" pvalue="1.28e-14" >
<left_flank>SALLSRQRRK</left_flank>
<site>
<letter_ref letter_id="H"/>
<letter_ref letter_id="Y"/>
<letter_ref letter_id="V"/>
<letter_ref letter_id="E"/>
<letter_ref letter_id="E"/>
<letter_ref letter_id="L"/>
<letter_ref letter_id="E"/>
<letter_ref letter_id="D"/>
<letter_ref letter_id="K"/>
<letter_ref letter_id="V"/>
<letter_ref letter_id="K"/>
<letter_ref letter_id="S"/>
<letter_ref letter_id="L"/>
<letter_ref letter_id="Q"/>
<letter_ref letter_id="S"/>
<letter_ref letter_id="V"/>
<letter_ref letter_id="I"/>
<letter_ref letter_id="T"/>
<letter_ref letter_id="D"/>
<letter_ref letter_id="L"/>
<letter_ref letter_id="N"/>
<letter_ref letter_id="S"/>
<letter_ref letter_id="K"/>
<letter_ref letter_id="V"/>
<letter_ref letter_id="S"/>
<letter_ref letter_id="Y"/>
<letter_ref letter_id="F"/>
<letter_ref letter_id="M"/>
<letter_ref letter_id="S"/>
</site>
<right_flank>ENATLRHTVG</right_flank>
</contributing_site>
<contributing_site sequence_id="sequence_80" position="111" strand="none" pvalue="1.28e-14" >
<left_flank>SAQQARERKK</left_flank>
<site>
<letter_ref letter_id="A"/>
<letter_ref letter_id="Y"/>
<letter_ref letter_id="L"/>
<letter_ref letter_id="G"/>
<letter_ref letter_id="E"/>
<letter_ref letter_id="L"/>
<letter_ref letter_id="E"/>
<letter_ref letter_id="N"/>
<letter_ref letter_id="R"/>
<letter_ref letter_id="V"/>
<letter_ref letter_id="K"/>
<letter_ref letter_id="D"/>
<letter_ref letter_id="L"/>
<letter_ref letter_id="E"/>
<letter_ref letter_id="N"/>
<letter_ref letter_id="R"/>
<letter_ref letter_id="N"/>
<letter_ref letter_id="S"/>
<letter_ref letter_id="E"/>
<letter_ref letter_id="L"/>
<letter_ref letter_id="E"/>
<letter_ref letter_id="E"/>
<letter_ref letter_id="R"/>
<letter_ref letter_id="L"/>
<letter_ref letter_id="S"/>
<letter_ref letter_id="T"/>
<letter_ref letter_id="L"/>
<letter_ref letter_id="Q"/>
<letter_ref letter_id="N"/>
</site>
<right_flank>ENQMLRQILK</right_flank>
</contributing_site>
<contributing_site sequence_id="sequence_66" position="450" strand="none" pvalue="1.28e-14" >
<left_flank>SAQQARERKK</left_flank>
<site>
<letter_ref letter_id="A"/>
<letter_ref letter_id="Y"/>
<letter_ref letter_id="L"/>
<letter_ref letter_id="G"/>
<letter_ref letter_id="E"/>
<letter_ref letter_id="L"/>
<letter_ref letter_id="E"/>
<letter_ref letter_id="N"/>
<letter_ref letter_id="R"/>
<letter_ref letter_id="V"/>
<letter_ref letter_id="K"/>
<letter_ref letter_id="D"/>
<letter_ref letter_id="L"/>
<letter_ref letter_id="E"/>
<letter_ref letter_id="N"/>
<letter_ref letter_id="R"/>
<letter_ref letter_id="N"/>
<letter_ref letter_id="S"/>
<letter_ref letter_id="E"/>
<letter_ref letter_id="L"/>
<letter_ref letter_id="E"/>
<letter_ref letter_id="E"/>
<letter_ref letter_id="R"/>
<letter_ref letter_id="L"/>
<letter_ref letter_id="S"/>
<letter_ref letter_id="T"/>
<letter_ref letter_id="L"/>
<letter_ref letter_id="Q"/>
<letter_ref letter_id="N"/>
</site>
<right_flank>ENQMLRQILK</right_flank>
</contributing_site>
<contributing_site sequence_id="sequence_17" position="94" strand="none" pvalue="1.28e-14" >
<left_flank>SALVSRQRRK</left_flank>
<site>
<letter_ref letter_id="H"/>
<letter_ref letter_id="Y"/>
<letter_ref letter_id="V"/>
<letter_ref letter_id="E"/>
<letter_ref letter_id="E"/>
<letter_ref letter_id="L"/>
<letter_ref letter_id="E"/>
<letter_ref letter_id="D"/>
<letter_ref letter_id="K"/>
<letter_ref letter_id="V"/>
<letter_ref letter_id="K"/>
<letter_ref letter_id="S"/>
<letter_ref letter_id="L"/>
<letter_ref letter_id="Q"/>
<letter_ref letter_id="S"/>
<letter_ref letter_id="V"/>
<letter_ref letter_id="I"/>
<letter_ref letter_id="T"/>
<letter_ref letter_id="D"/>
<letter_ref letter_id="L"/>
<letter_ref letter_id="N"/>
<letter_ref letter_id="S"/>
<letter_ref letter_id="K"/>
<letter_ref letter_id="V"/>
<letter_ref letter_id="S"/>
<letter_ref letter_id="Y"/>
<letter_ref letter_id="F"/>
<letter_ref letter_id="M"/>
<letter_ref letter_id="S"/>
</site>
<right_flank>ENASLRHKVG</right_flank>
</contributing_site>
<contributing_site sequence_id="sequence_81" position="63" strand="none" pvalue="1.42e-14" >
<left_flank>SARRSRMRKR</left_flank>
<site>
<letter_ref letter_id="R"/>
<letter_ref letter_id="H"/>
<letter_ref letter_id="L"/>
<letter_ref letter_id="N"/>
<letter_ref letter_id="E"/>
<letter_ref letter_id="L"/>
<letter_ref letter_id="W"/>
<letter_ref letter_id="S"/>
<letter_ref letter_id="M"/>
<letter_ref letter_id="L"/>
<letter_ref letter_id="V"/>
<letter_ref letter_id="H"/>
<letter_ref letter_id="L"/>
<letter_ref letter_id="I"/>
<letter_ref letter_id="N"/>
<letter_ref letter_id="E"/>
<letter_ref letter_id="N"/>
<letter_ref letter_id="K"/>
<letter_ref letter_id="C"/>
<letter_ref letter_id="L"/>
<letter_ref letter_id="V"/>
<letter_ref letter_id="D"/>
<letter_ref letter_id="E"/>
<letter_ref letter_id="L"/>
<letter_ref letter_id="S"/>
<letter_ref letter_id="R"/>
<letter_ref letter_id="A"/>
<letter_ref letter_id="N"/>
<letter_ref letter_id="E"/>
</site>
<right_flank>GYENVVEENK</right_flank>
</contributing_site>
<contributing_site sequence_id="sequence_59" position="63" strand="none" pvalue="1.42e-14" >
<left_flank>SARRSRMRKR</left_flank>
<site>
<letter_ref letter_id="R"/>
<letter_ref letter_id="H"/>
<letter_ref letter_id="L"/>
<letter_ref letter_id="N"/>
<letter_ref letter_id="E"/>
<letter_ref letter_id="L"/>
<letter_ref letter_id="W"/>
<letter_ref letter_id="S"/>
<letter_ref letter_id="M"/>
<letter_ref letter_id="L"/>
<letter_ref letter_id="V"/>
<letter_ref letter_id="H"/>
<letter_ref letter_id="L"/>
<letter_ref letter_id="I"/>
<letter_ref letter_id="N"/>
<letter_ref letter_id="E"/>
<letter_ref letter_id="N"/>
<letter_ref letter_id="K"/>
<letter_ref letter_id="C"/>
<letter_ref letter_id="L"/>
<letter_ref letter_id="V"/>
<letter_ref letter_id="D"/>
<letter_ref letter_id="E"/>
<letter_ref letter_id="L"/>
<letter_ref letter_id="S"/>
<letter_ref letter_id="R"/>
<letter_ref letter_id="A"/>
<letter_ref letter_id="N"/>
<letter_ref letter_id="E"/>
</site>
<right_flank>GYEDVVEENK</right_flank>
</contributing_site>
<contributing_site sequence_id="sequence_77" position="100" strand="none" pvalue="1.74e-14" >
<left_flank>SAQQARERKK</left_flank>
<site>
<letter_ref letter_id="V"/>
<letter_ref letter_id="Y"/>
<letter_ref letter_id="V"/>
<letter_ref letter_id="S"/>
<letter_ref letter_id="D"/>
<letter_ref letter_id="L"/>
<letter_ref letter_id="E"/>
<letter_ref letter_id="S"/>
<letter_ref letter_id="R"/>
<letter_ref letter_id="A"/>
<letter_ref letter_id="N"/>
<letter_ref letter_id="E"/>
<letter_ref letter_id="L"/>
<letter_ref letter_id="Q"/>
<letter_ref letter_id="N"/>
<letter_ref letter_id="N"/>
<letter_ref letter_id="N"/>
<letter_ref letter_id="E"/>
<letter_ref letter_id="Q"/>
<letter_ref letter_id="L"/>
<letter_ref letter_id="E"/>
<letter_ref letter_id="E"/>
<letter_ref letter_id="K"/>
<letter_ref letter_id="I"/>
<letter_ref letter_id="S"/>
<letter_ref letter_id="T"/>
<letter_ref letter_id="L"/>
<letter_ref letter_id="M"/>
<letter_ref letter_id="N"/>
</site>
<right_flank>ENTMLRKMLI</right_flank>
</contributing_site>
<contributing_site sequence_id="sequence_37" position="58" strand="none" pvalue="1.74e-14" >
<left_flank>SARRSRMRKQ</left_flank>
<site>
<letter_ref letter_id="Q"/>
<letter_ref letter_id="H"/>
<letter_ref letter_id="L"/>
<letter_ref letter_id="D"/>
<letter_ref letter_id="D"/>
<letter_ref letter_id="L"/>
<letter_ref letter_id="A"/>
<letter_ref letter_id="A"/>
<letter_ref letter_id="Q"/>
<letter_ref letter_id="V"/>
<letter_ref letter_id="T"/>
<letter_ref letter_id="H"/>
<letter_ref letter_id="L"/>
<letter_ref letter_id="R"/>
<letter_ref letter_id="K"/>
<letter_ref letter_id="E"/>
<letter_ref letter_id="N"/>
<letter_ref letter_id="G"/>
<letter_ref letter_id="H"/>
<letter_ref letter_id="F"/>
<letter_ref letter_id="I"/>
<letter_ref letter_id="A"/>
<letter_ref letter_id="G"/>
<letter_ref letter_id="I"/>
<letter_ref letter_id="A"/>
<letter_ref letter_id="V"/>
<letter_ref letter_id="T"/>
<letter_ref letter_id="T"/>
<letter_ref letter_id="E"/>
</site>
<right_flank>HYVTMEAENS</right_flank>
</contributing_site>
<contributing_site sequence_id="sequence_25" position="308" strand="none" pvalue="1.74e-14" >
<left_flank>SAARSRARKQ</left_flank>
<site>
<letter_ref letter_id="A"/>
<letter_ref letter_id="Y"/>
<letter_ref letter_id="T"/>
<letter_ref letter_id="L"/>
<letter_ref letter_id="E"/>
<letter_ref letter_id="L"/>
<letter_ref letter_id="E"/>
<letter_ref letter_id="A"/>
<letter_ref letter_id="E"/>
<letter_ref letter_id="I"/>
<letter_ref letter_id="E"/>
<letter_ref letter_id="N"/>
<letter_ref letter_id="L"/>
<letter_ref letter_id="K"/>
<letter_ref letter_id="Q"/>
<letter_ref letter_id="L"/>
<letter_ref letter_id="N"/>
<letter_ref letter_id="Q"/>
<letter_ref letter_id="D"/>
<letter_ref letter_id="L"/>
<letter_ref letter_id="Q"/>
<letter_ref letter_id="R"/>
<letter_ref letter_id="K"/>
<letter_ref letter_id="Q"/>
<letter_ref letter_id="A"/>
<letter_ref letter_id="E"/>
<letter_ref letter_id="I"/>
<letter_ref letter_id="M"/>
<letter_ref letter_id="K"/>
</site>
<right_flank>TQKNELKEPS</right_flank>
</contributing_site>
<contributing_site sequence_id="sequence_12" position="100" strand="none" pvalue="1.74e-14" >
<left_flank>SAQQARERKK</left_flank>
<site>
<letter_ref letter_id="V"/>
<letter_ref letter_id="Y"/>
<letter_ref letter_id="V"/>
<letter_ref letter_id="S"/>
<letter_ref letter_id="D"/>
<letter_ref letter_id="L"/>
<letter_ref letter_id="E"/>
<letter_ref letter_id="S"/>
<letter_ref letter_id="R"/>
<letter_ref letter_id="A"/>
<letter_ref letter_id="N"/>
<letter_ref letter_id="E"/>
<letter_ref letter_id="L"/>
<letter_ref letter_id="Q"/>
<letter_ref letter_id="N"/>
<letter_ref letter_id="N"/>
<letter_ref letter_id="N"/>
<letter_ref letter_id="E"/>
<letter_ref letter_id="Q"/>
<letter_ref letter_id="L"/>
<letter_ref letter_id="E"/>
<letter_ref letter_id="E"/>
<letter_ref letter_id="K"/>
<letter_ref letter_id="I"/>
<letter_ref letter_id="S"/>
<letter_ref letter_id="T"/>
<letter_ref letter_id="L"/>
<letter_ref letter_id="M"/>
<letter_ref letter_id="N"/>
</site>
<right_flank>ENTMLRKMLI</right_flank>
</contributing_site>
<contributing_site sequence_id="sequence_11" position="100" strand="none" pvalue="1.74e-14" >
<left_flank>SAQQARERKK</left_flank>
<site>
<letter_ref letter_id="V"/>
<letter_ref letter_id="Y"/>
<letter_ref letter_id="V"/>
<letter_ref letter_id="S"/>
<letter_ref letter_id="D"/>
<letter_ref letter_id="L"/>
<letter_ref letter_id="E"/>
<letter_ref letter_id="S"/>
<letter_ref letter_id="R"/>
<letter_ref letter_id="A"/>
<letter_ref letter_id="N"/>
<letter_ref letter_id="E"/>
<letter_ref letter_id="L"/>
<letter_ref letter_id="Q"/>
<letter_ref letter_id="N"/>
<letter_ref letter_id="N"/>
<letter_ref letter_id="N"/>
<letter_ref letter_id="E"/>
<letter_ref letter_id="Q"/>
<letter_ref letter_id="L"/>
<letter_ref letter_id="E"/>
<letter_ref letter_id="E"/>
<letter_ref letter_id="K"/>
<letter_ref letter_id="I"/>
<letter_ref letter_id="S"/>
<letter_ref letter_id="T"/>
<letter_ref letter_id="L"/>
<letter_ref letter_id="M"/>
<letter_ref letter_id="N"/>
</site>
<right_flank>ENTMLRKMLI</right_flank>
</contributing_site>
<contributing_site sequence_id="sequence_151" position="277" strand="none" pvalue="2.14e-14" >
<left_flank>SARRSRLRKQ</left_flank>
<site>
<letter_ref letter_id="A"/>
<letter_ref letter_id="E"/>
<letter_ref letter_id="C"/>
<letter_ref letter_id="D"/>
<letter_ref letter_id="E"/>
<letter_ref letter_id="L"/>
<letter_ref letter_id="A"/>
<letter_ref letter_id="Q"/>
<letter_ref letter_id="R"/>
<letter_ref letter_id="A"/>
<letter_ref letter_id="D"/>
<letter_ref letter_id="V"/>
<letter_ref letter_id="L"/>
<letter_ref letter_id="N"/>
<letter_ref letter_id="G"/>
<letter_ref letter_id="E"/>
<letter_ref letter_id="N"/>
<letter_ref letter_id="A"/>
<letter_ref letter_id="S"/>
<letter_ref letter_id="L"/>
<letter_ref letter_id="R"/>
<letter_ref letter_id="A"/>
<letter_ref letter_id="E"/>
<letter_ref letter_id="I"/>
<letter_ref letter_id="N"/>
<letter_ref letter_id="K"/>
<letter_ref letter_id="L"/>
<letter_ref letter_id="K"/>
<letter_ref letter_id="G"/>
</site>
<right_flank>QYEELLAENS</right_flank>
</contributing_site>
<contributing_site sequence_id="sequence_141" position="283" strand="none" pvalue="2.14e-14" >
<left_flank>SARRSRLRKQ</left_flank>
<site>
<letter_ref letter_id="A"/>
<letter_ref letter_id="E"/>
<letter_ref letter_id="T"/>
<letter_ref letter_id="E"/>
<letter_ref letter_id="E"/>
<letter_ref letter_id="L"/>
<letter_ref letter_id="A"/>
<letter_ref letter_id="R"/>
<letter_ref letter_id="K"/>
<letter_ref letter_id="V"/>
<letter_ref letter_id="E"/>
<letter_ref letter_id="A"/>
<letter_ref letter_id="L"/>
<letter_ref letter_id="T"/>
<letter_ref letter_id="A"/>
<letter_ref letter_id="E"/>
<letter_ref letter_id="N"/>
<letter_ref letter_id="M"/>
<letter_ref letter_id="A"/>
<letter_ref letter_id="L"/>
<letter_ref letter_id="R"/>
<letter_ref letter_id="S"/>
<letter_ref letter_id="E"/>
<letter_ref letter_id="L"/>
<letter_ref letter_id="N"/>
<letter_ref letter_id="Q"/>
<letter_ref letter_id="L"/>
<letter_ref letter_id="S"/>
<letter_ref letter_id="E"/>
</site>
<right_flank>KSDKLRGANA</right_flank>
</contributing_site>
<contributing_site sequence_id="sequence_122" position="245" strand="none" pvalue="2.62e-14" >
<left_flank>SARRSRLRKQ</left_flank>
<site>
<letter_ref letter_id="A"/>
<letter_ref letter_id="E"/>
<letter_ref letter_id="C"/>
<letter_ref letter_id="E"/>
<letter_ref letter_id="Q"/>
<letter_ref letter_id="L"/>
<letter_ref letter_id="Q"/>
<letter_ref letter_id="Q"/>
<letter_ref letter_id="R"/>
<letter_ref letter_id="V"/>
<letter_ref letter_id="E"/>
<letter_ref letter_id="S"/>
<letter_ref letter_id="L"/>
<letter_ref letter_id="T"/>
<letter_ref letter_id="S"/>
<letter_ref letter_id="E"/>
<letter_ref letter_id="N"/>
<letter_ref letter_id="Q"/>
<letter_ref letter_id="S"/>
<letter_ref letter_id="L"/>
<letter_ref letter_id="R"/>
<letter_ref letter_id="D"/>
<letter_ref letter_id="E"/>
<letter_ref letter_id="L"/>
<letter_ref letter_id="Q"/>
<letter_ref letter_id="R"/>
<letter_ref letter_id="L"/>
<letter_ref letter_id="S"/>
<letter_ref letter_id="G"/>
</site>
<right_flank>ECEKLKTENN</right_flank>
</contributing_site>
<contributing_site sequence_id="sequence_71" position="94" strand="none" pvalue="2.62e-14" >
<left_flank>SAKRSRVKKQ</left_flank>
<site>
<letter_ref letter_id="K"/>
<letter_ref letter_id="H"/>
<letter_ref letter_id="L"/>
<letter_ref letter_id="E"/>
<letter_ref letter_id="E"/>
<letter_ref letter_id="M"/>
<letter_ref letter_id="S"/>
<letter_ref letter_id="I"/>
<letter_ref letter_id="Q"/>
<letter_ref letter_id="L"/>
<letter_ref letter_id="N"/>
<letter_ref letter_id="Q"/>
<letter_ref letter_id="L"/>
<letter_ref letter_id="K"/>
<letter_ref letter_id="I"/>
<letter_ref letter_id="Q"/>
<letter_ref letter_id="N"/>
<letter_ref letter_id="R"/>
<letter_ref letter_id="E"/>
<letter_ref letter_id="L"/>
<letter_ref letter_id="E"/>
<letter_ref letter_id="T"/>
<letter_ref letter_id="Q"/>
<letter_ref letter_id="L"/>
<letter_ref letter_id="R"/>
<letter_ref letter_id="Y"/>
<letter_ref letter_id="V"/>
<letter_ref letter_id="Y"/>
<letter_ref letter_id="Y"/>
</site>
<right_flank>HCQRTKMEND</right_flank>
</contributing_site>
<contributing_site sequence_id="sequence_64" position="245" strand="none" pvalue="2.62e-14" >
<left_flank>SARRSRLRKQ</left_flank>
<site>
<letter_ref letter_id="A"/>
<letter_ref letter_id="E"/>
<letter_ref letter_id="C"/>
<letter_ref letter_id="E"/>
<letter_ref letter_id="Q"/>
<letter_ref letter_id="L"/>
<letter_ref letter_id="Q"/>
<letter_ref letter_id="Q"/>
<letter_ref letter_id="R"/>
<letter_ref letter_id="V"/>
<letter_ref letter_id="E"/>
<letter_ref letter_id="S"/>
<letter_ref letter_id="L"/>
<letter_ref letter_id="T"/>
<letter_ref letter_id="S"/>
<letter_ref letter_id="E"/>
<letter_ref letter_id="N"/>
<letter_ref letter_id="Q"/>
<letter_ref letter_id="S"/>
<letter_ref letter_id="L"/>
<letter_ref letter_id="R"/>
<letter_ref letter_id="D"/>
<letter_ref letter_id="E"/>
<letter_ref letter_id="L"/>
<letter_ref letter_id="Q"/>
<letter_ref letter_id="R"/>
<letter_ref letter_id="L"/>
<letter_ref letter_id="S"/>
<letter_ref letter_id="G"/>
</site>
<right_flank>ECEKLKTENN</right_flank>
</contributing_site>
<contributing_site sequence_id="sequence_56" position="242" strand="none" pvalue="2.62e-14" >
<left_flank>SARRSRLRKQ</left_flank>
<site>
<letter_ref letter_id="A"/>
<letter_ref letter_id="E"/>
<letter_ref letter_id="C"/>
<letter_ref letter_id="E"/>
<letter_ref letter_id="Q"/>
<letter_ref letter_id="L"/>
<letter_ref letter_id="Q"/>
<letter_ref letter_id="Q"/>
<letter_ref letter_id="R"/>
<letter_ref letter_id="V"/>
<letter_ref letter_id="E"/>
<letter_ref letter_id="S"/>
<letter_ref letter_id="L"/>
<letter_ref letter_id="T"/>
<letter_ref letter_id="S"/>
<letter_ref letter_id="E"/>
<letter_ref letter_id="N"/>
<letter_ref letter_id="Q"/>
<letter_ref letter_id="S"/>
<letter_ref letter_id="L"/>
<letter_ref letter_id="R"/>
<letter_ref letter_id="D"/>
<letter_ref letter_id="E"/>
<letter_ref letter_id="L"/>
<letter_ref letter_id="Q"/>
<letter_ref letter_id="R"/>
<letter_ref letter_id="L"/>
<letter_ref letter_id="S"/>
<letter_ref letter_id="G"/>
</site>
<right_flank>ECEKLKTQNS</right_flank>
</contributing_site>
<contributing_site sequence_id="sequence_70" position="268" strand="none" pvalue="3.55e-14" >
<left_flank>SARRSRLRKQ</left_flank>
<site>
<letter_ref letter_id="A"/>
<letter_ref letter_id="E"/>
<letter_ref letter_id="C"/>
<letter_ref letter_id="D"/>
<letter_ref letter_id="E"/>
<letter_ref letter_id="L"/>
<letter_ref letter_id="A"/>
<letter_ref letter_id="Q"/>
<letter_ref letter_id="R"/>
<letter_ref letter_id="A"/>
<letter_ref letter_id="D"/>
<letter_ref letter_id="V"/>
<letter_ref letter_id="L"/>
<letter_ref letter_id="N"/>
<letter_ref letter_id="G"/>
<letter_ref letter_id="E"/>
<letter_ref letter_id="N"/>
<letter_ref letter_id="A"/>
<letter_ref letter_id="S"/>
<letter_ref letter_id="L"/>
<letter_ref letter_id="R"/>
<letter_ref letter_id="A"/>
<letter_ref letter_id="E"/>
<letter_ref letter_id="I"/>
<letter_ref letter_id="N"/>
<letter_ref letter_id="K"/>
<letter_ref letter_id="L"/>
<letter_ref letter_id="R"/>
<letter_ref letter_id="S"/>
</site>
<right_flank>QYEELVAENN</right_flank>
</contributing_site>
<contributing_site sequence_id="sequence_105" position="42" strand="none" pvalue="3.92e-14" >
<left_flank>SARRSRMKKQ</left_flank>
<site>
<letter_ref letter_id="K"/>
<letter_ref letter_id="L"/>
<letter_ref letter_id="L"/>
<letter_ref letter_id="D"/>
<letter_ref letter_id="D"/>
<letter_ref letter_id="L"/>
<letter_ref letter_id="T"/>
<letter_ref letter_id="A"/>
<letter_ref letter_id="Q"/>
<letter_ref letter_id="V"/>
<letter_ref letter_id="N"/>
<letter_ref letter_id="N"/>
<letter_ref letter_id="L"/>
<letter_ref letter_id="K"/>
<letter_ref letter_id="E"/>
<letter_ref letter_id="Q"/>
<letter_ref letter_id="N"/>
<letter_ref letter_id="N"/>
<letter_ref letter_id="E"/>
<letter_ref letter_id="I"/>
<letter_ref letter_id="V"/>
<letter_ref letter_id="T"/>
<letter_ref letter_id="S"/>
<letter_ref letter_id="V"/>
<letter_ref letter_id="S"/>
<letter_ref letter_id="I"/>
<letter_ref letter_id="T"/>
<letter_ref letter_id="T"/>
<letter_ref letter_id="Q"/>
</site>
<right_flank>HYLTVEAENS</right_flank>
</contributing_site>
<contributing_site sequence_id="sequence_87" position="269" strand="none" pvalue="3.92e-14" >
<left_flank>SARRSRLRKQ</left_flank>
<site>
<letter_ref letter_id="A"/>
<letter_ref letter_id="E"/>
<letter_ref letter_id="T"/>
<letter_ref letter_id="E"/>
<letter_ref letter_id="E"/>
<letter_ref letter_id="L"/>
<letter_ref letter_id="A"/>
<letter_ref letter_id="R"/>
<letter_ref letter_id="K"/>
<letter_ref letter_id="V"/>
<letter_ref letter_id="E"/>
<letter_ref letter_id="A"/>
<letter_ref letter_id="L"/>
<letter_ref letter_id="T"/>
<letter_ref letter_id="A"/>
<letter_ref letter_id="E"/>
<letter_ref letter_id="N"/>
<letter_ref letter_id="M"/>
<letter_ref letter_id="A"/>
<letter_ref letter_id="L"/>
<letter_ref letter_id="R"/>
<letter_ref letter_id="S"/>
<letter_ref letter_id="E"/>
<letter_ref letter_id="L"/>
<letter_ref letter_id="N"/>
<letter_ref letter_id="Q"/>
<letter_ref letter_id="L"/>
<letter_ref letter_id="N"/>
<letter_ref letter_id="E"/>
</site>
<right_flank>KSDKLRGANA</right_flank>
</contributing_site>
<contributing_site sequence_id="sequence_52" position="71" strand="none" pvalue="3.92e-14" >
<left_flank>SAKRSRLRKK</left_flank>
<site>
<letter_ref letter_id="R"/>
<letter_ref letter_id="R"/>
<letter_ref letter_id="F"/>
<letter_ref letter_id="E"/>
<letter_ref letter_id="D"/>
<letter_ref letter_id="L"/>
<letter_ref letter_id="T"/>
<letter_ref letter_id="E"/>
<letter_ref letter_id="E"/>
<letter_ref letter_id="V"/>
<letter_ref letter_id="N"/>
<letter_ref letter_id="R"/>
<letter_ref letter_id="L"/>
<letter_ref letter_id="K"/>
<letter_ref letter_id="S"/>
<letter_ref letter_id="K"/>
<letter_ref letter_id="N"/>
<letter_ref letter_id="Q"/>
<letter_ref letter_id="E"/>
<letter_ref letter_id="L"/>
<letter_ref letter_id="V"/>
<letter_ref letter_id="N"/>
<letter_ref letter_id="Q"/>
<letter_ref letter_id="L"/>
<letter_ref letter_id="A"/>
<letter_ref letter_id="N"/>
<letter_ref letter_id="V"/>
<letter_ref letter_id="L"/>
<letter_ref letter_id="S"/>
</site>
<right_flank>CGNAISKENN</right_flank>
</contributing_site>
<contributing_site sequence_id="sequence_51" position="71" strand="none" pvalue="3.92e-14" >
<left_flank>SAKRSRLRKK</left_flank>
<site>
<letter_ref letter_id="R"/>
<letter_ref letter_id="R"/>
<letter_ref letter_id="F"/>
<letter_ref letter_id="E"/>
<letter_ref letter_id="D"/>
<letter_ref letter_id="L"/>
<letter_ref letter_id="T"/>
<letter_ref letter_id="E"/>
<letter_ref letter_id="E"/>
<letter_ref letter_id="V"/>
<letter_ref letter_id="N"/>
<letter_ref letter_id="R"/>
<letter_ref letter_id="L"/>
<letter_ref letter_id="K"/>
<letter_ref letter_id="S"/>
<letter_ref letter_id="K"/>
<letter_ref letter_id="N"/>
<letter_ref letter_id="Q"/>
<letter_ref letter_id="E"/>
<letter_ref letter_id="L"/>
<letter_ref letter_id="V"/>
<letter_ref letter_id="N"/>
<letter_ref letter_id="Q"/>
<letter_ref letter_id="L"/>
<letter_ref letter_id="A"/>
<letter_ref letter_id="N"/>
<letter_ref letter_id="V"/>
<letter_ref letter_id="L"/>
<letter_ref letter_id="S"/>
</site>
<right_flank>CGNAISKENN</right_flank>
</contributing_site>
<contributing_site sequence_id="sequence_6" position="285" strand="none" pvalue="3.92e-14" >
<left_flank>SARRSRLRKQ</left_flank>
<site>
<letter_ref letter_id="A"/>
<letter_ref letter_id="E"/>
<letter_ref letter_id="T"/>
<letter_ref letter_id="E"/>
<letter_ref letter_id="E"/>
<letter_ref letter_id="L"/>
<letter_ref letter_id="A"/>
<letter_ref letter_id="R"/>
<letter_ref letter_id="K"/>
<letter_ref letter_id="V"/>
<letter_ref letter_id="E"/>
<letter_ref letter_id="A"/>
<letter_ref letter_id="L"/>
<letter_ref letter_id="T"/>
<letter_ref letter_id="A"/>
<letter_ref letter_id="E"/>
<letter_ref letter_id="N"/>
<letter_ref letter_id="M"/>
<letter_ref letter_id="A"/>
<letter_ref letter_id="L"/>
<letter_ref letter_id="R"/>
<letter_ref letter_id="S"/>
<letter_ref letter_id="E"/>
<letter_ref letter_id="L"/>
<letter_ref letter_id="N"/>
<letter_ref letter_id="Q"/>
<letter_ref letter_id="L"/>
<letter_ref letter_id="N"/>
<letter_ref letter_id="E"/>
</site>
<right_flank>KSNNLRGANA</right_flank>
</contributing_site>
<contributing_site sequence_id="sequence_93" position="212" strand="none" pvalue="4.78e-14" >
<left_flank>SAARSRERKQ</left_flank>
<site>
<letter_ref letter_id="A"/>
<letter_ref letter_id="Y"/>
<letter_ref letter_id="Q"/>
<letter_ref letter_id="V"/>
<letter_ref letter_id="E"/>
<letter_ref letter_id="L"/>
<letter_ref letter_id="E"/>
<letter_ref letter_id="T"/>
<letter_ref letter_id="M"/>
<letter_ref letter_id="A"/>
<letter_ref letter_id="A"/>
<letter_ref letter_id="K"/>
<letter_ref letter_id="L"/>
<letter_ref letter_id="E"/>
<letter_ref letter_id="Q"/>
<letter_ref letter_id="E"/>
<letter_ref letter_id="N"/>
<letter_ref letter_id="E"/>
<letter_ref letter_id="Q"/>
<letter_ref letter_id="L"/>
<letter_ref letter_id="L"/>
<letter_ref letter_id="K"/>
<letter_ref letter_id="E"/>
<letter_ref letter_id="I"/>
<letter_ref letter_id="E"/>
<letter_ref letter_id="E"/>
<letter_ref letter_id="K"/>
<letter_ref letter_id="T"/>
<letter_ref letter_id="R"/>
</site>
<right_flank>ERYKNLMEQL</right_flank>
</contributing_site>
<contributing_site sequence_id="sequence_149" position="186" strand="none" pvalue="5.81e-14" >
<left_flank>SAQLSRQRKK</left_flank>
<site>
<letter_ref letter_id="H"/>
<letter_ref letter_id="Y"/>
<letter_ref letter_id="V"/>
<letter_ref letter_id="E"/>
<letter_ref letter_id="E"/>
<letter_ref letter_id="L"/>
<letter_ref letter_id="E"/>
<letter_ref letter_id="E"/>
<letter_ref letter_id="K"/>
<letter_ref letter_id="V"/>
<letter_ref letter_id="K"/>
<letter_ref letter_id="H"/>
<letter_ref letter_id="M"/>
<letter_ref letter_id="H"/>
<letter_ref letter_id="C"/>
<letter_ref letter_id="T"/>
<letter_ref letter_id="I"/>
<letter_ref letter_id="T"/>
<letter_ref letter_id="D"/>
<letter_ref letter_id="L"/>
<letter_ref letter_id="N"/>
<letter_ref letter_id="G"/>
<letter_ref letter_id="K"/>
<letter_ref letter_id="I"/>
<letter_ref letter_id="S"/>
<letter_ref letter_id="Y"/>
<letter_ref letter_id="F"/>
<letter_ref letter_id="M"/>
<letter_ref letter_id="A"/>
</site>
<right_flank>ENASLRQQLG</right_flank>
</contributing_site>
<contributing_site sequence_id="sequence_99" position="160" strand="none" pvalue="5.81e-14" >
<left_flank>SARRSRLSKQ</left_flank>
<site>
<letter_ref letter_id="A"/>
<letter_ref letter_id="E"/>
<letter_ref letter_id="C"/>
<letter_ref letter_id="N"/>
<letter_ref letter_id="E"/>
<letter_ref letter_id="L"/>
<letter_ref letter_id="G"/>
<letter_ref letter_id="Q"/>
<letter_ref letter_id="R"/>
<letter_ref letter_id="A"/>
<letter_ref letter_id="E"/>
<letter_ref letter_id="V"/>
<letter_ref letter_id="L"/>
<letter_ref letter_id="N"/>
<letter_ref letter_id="E"/>
<letter_ref letter_id="E"/>
<letter_ref letter_id="N"/>
<letter_ref letter_id="A"/>
<letter_ref letter_id="S"/>
<letter_ref letter_id="L"/>
<letter_ref letter_id="R"/>
<letter_ref letter_id="A"/>
<letter_ref letter_id="E"/>
<letter_ref letter_id="I"/>
<letter_ref letter_id="N"/>
<letter_ref letter_id="K"/>
<letter_ref letter_id="L"/>
<letter_ref letter_id="R"/>
<letter_ref letter_id="S"/>
</site>
<right_flank>QCEELTSGNS</right_flank>
</contributing_site>
<contributing_site sequence_id="sequence_63" position="231" strand="none" pvalue="5.81e-14" >
<left_flank>SAARSRARKQ</left_flank>
<site>
<letter_ref letter_id="V"/>
<letter_ref letter_id="Y"/>
<letter_ref letter_id="T"/>
<letter_ref letter_id="H"/>
<letter_ref letter_id="E"/>
<letter_ref letter_id="L"/>
<letter_ref letter_id="E"/>
<letter_ref letter_id="I"/>
<letter_ref letter_id="K"/>
<letter_ref letter_id="V"/>
<letter_ref letter_id="S"/>
<letter_ref letter_id="S"/>
<letter_ref letter_id="L"/>
<letter_ref letter_id="E"/>
<letter_ref letter_id="E"/>
<letter_ref letter_id="E"/>
<letter_ref letter_id="N"/>
<letter_ref letter_id="K"/>
<letter_ref letter_id="K"/>
<letter_ref letter_id="L"/>
<letter_ref letter_id="R"/>
<letter_ref letter_id="R"/>
<letter_ref letter_id="L"/>
<letter_ref letter_id="K"/>
<letter_ref letter_id="E"/>
<letter_ref letter_id="V"/>
<letter_ref letter_id="E"/>
<letter_ref letter_id="K"/>
<letter_ref letter_id="I"/>
</site>
<right_flank>LPSEPPPDPK</right_flank>
</contributing_site>
<contributing_site sequence_id="sequence_57" position="106" strand="none" pvalue="5.81e-14" >
<left_flank>SAQQARERKK</left_flank>
<site>
<letter_ref letter_id="A"/>
<letter_ref letter_id="Y"/>
<letter_ref letter_id="L"/>
<letter_ref letter_id="G"/>
<letter_ref letter_id="E"/>
<letter_ref letter_id="L"/>
<letter_ref letter_id="E"/>
<letter_ref letter_id="T"/>
<letter_ref letter_id="R"/>
<letter_ref letter_id="V"/>
<letter_ref letter_id="K"/>
<letter_ref letter_id="D"/>
<letter_ref letter_id="L"/>
<letter_ref letter_id="E"/>
<letter_ref letter_id="N"/>
<letter_ref letter_id="R"/>
<letter_ref letter_id="N"/>
<letter_ref letter_id="S"/>
<letter_ref letter_id="E"/>
<letter_ref letter_id="L"/>
<letter_ref letter_id="D"/>
<letter_ref letter_id="E"/>
<letter_ref letter_id="R"/>
<letter_ref letter_id="L"/>
<letter_ref letter_id="S"/>
<letter_ref letter_id="T"/>
<letter_ref letter_id="L"/>
<letter_ref letter_id="Q"/>
<letter_ref letter_id="N"/>
</site>
<right_flank>ENHMLRQILK</right_flank>
</contributing_site>
<contributing_site sequence_id="sequence_5" position="77" strand="none" pvalue="5.81e-14" >
<left_flank>SAQQARERKK</left_flank>
<site>
<letter_ref letter_id="V"/>
<letter_ref letter_id="Y"/>
<letter_ref letter_id="V"/>
<letter_ref letter_id="S"/>
<letter_ref letter_id="D"/>
<letter_ref letter_id="L"/>
<letter_ref letter_id="E"/>
<letter_ref letter_id="S"/>
<letter_ref letter_id="R"/>
<letter_ref letter_id="A"/>
<letter_ref letter_id="N"/>
<letter_ref letter_id="E"/>
<letter_ref letter_id="L"/>
<letter_ref letter_id="Q"/>
<letter_ref letter_id="N"/>
<letter_ref letter_id="N"/>
<letter_ref letter_id="N"/>
<letter_ref letter_id="D"/>
<letter_ref letter_id="E"/>
<letter_ref letter_id="L"/>
<letter_ref letter_id="E"/>
<letter_ref letter_id="E"/>
<letter_ref letter_id="K"/>
<letter_ref letter_id="I"/>
<letter_ref letter_id="S"/>
<letter_ref letter_id="T"/>
<letter_ref letter_id="L"/>
<letter_ref letter_id="M"/>
<letter_ref letter_id="N"/>
</site>
<right_flank>ENTMLRKMLI</right_flank>
</contributing_site>
<contributing_site sequence_id="sequence_88" position="95" strand="none" pvalue="7.78e-14" >
<left_flank>SAKRSRVKKQ</left_flank>
<site>
<letter_ref letter_id="K"/>
<letter_ref letter_id="H"/>
<letter_ref letter_id="L"/>
<letter_ref letter_id="E"/>
<letter_ref letter_id="E"/>
<letter_ref letter_id="M"/>
<letter_ref letter_id="N"/>
<letter_ref letter_id="I"/>
<letter_ref letter_id="Q"/>
<letter_ref letter_id="L"/>
<letter_ref letter_id="N"/>
<letter_ref letter_id="Q"/>
<letter_ref letter_id="L"/>
<letter_ref letter_id="K"/>
<letter_ref letter_id="I"/>
<letter_ref letter_id="E"/>
<letter_ref letter_id="S"/>
<letter_ref letter_id="R"/>
<letter_ref letter_id="E"/>
<letter_ref letter_id="L"/>
<letter_ref letter_id="E"/>
<letter_ref letter_id="N"/>
<letter_ref letter_id="Q"/>
<letter_ref letter_id="I"/>
<letter_ref letter_id="R"/>
<letter_ref letter_id="Y"/>
<letter_ref letter_id="V"/>
<letter_ref letter_id="L"/>
<letter_ref letter_id="H"/>
</site>
<right_flank>LFQRTEIEND</right_flank>
</contributing_site>
<contributing_site sequence_id="sequence_21" position="208" strand="none" pvalue="8.57e-14" >
<left_flank>SAQLSRQRKK</left_flank>
<site>
<letter_ref letter_id="H"/>
<letter_ref letter_id="Y"/>
<letter_ref letter_id="V"/>
<letter_ref letter_id="E"/>
<letter_ref letter_id="E"/>
<letter_ref letter_id="L"/>
<letter_ref letter_id="E"/>
<letter_ref letter_id="E"/>
<letter_ref letter_id="K"/>
<letter_ref letter_id="V"/>
<letter_ref letter_id="K"/>
<letter_ref letter_id="S"/>
<letter_ref letter_id="M"/>
<letter_ref letter_id="H"/>
<letter_ref letter_id="S"/>
<letter_ref letter_id="A"/>
<letter_ref letter_id="I"/>
<letter_ref letter_id="T"/>
<letter_ref letter_id="D"/>
<letter_ref letter_id="L"/>
<letter_ref letter_id="N"/>
<letter_ref letter_id="G"/>
<letter_ref letter_id="K"/>
<letter_ref letter_id="I"/>
<letter_ref letter_id="S"/>
<letter_ref letter_id="Y"/>
<letter_ref letter_id="F"/>
<letter_ref letter_id="M"/>
<letter_ref letter_id="A"/>
</site>
<right_flank>ENAALRQQLG</right_flank>
</contributing_site>
<contributing_site sequence_id="sequence_89" position="218" strand="none" pvalue="1.04e-13" >
<left_flank>SARRSRRRKQ</left_flank>
<site>
<letter_ref letter_id="E"/>
<letter_ref letter_id="Q"/>
<letter_ref letter_id="T"/>
<letter_ref letter_id="C"/>
<letter_ref letter_id="D"/>
<letter_ref letter_id="L"/>
<letter_ref letter_id="E"/>
<letter_ref letter_id="T"/>
<letter_ref letter_id="Q"/>
<letter_ref letter_id="V"/>
<letter_ref letter_id="N"/>
<letter_ref letter_id="E"/>
<letter_ref letter_id="L"/>
<letter_ref letter_id="K"/>
<letter_ref letter_id="G"/>
<letter_ref letter_id="E"/>
<letter_ref letter_id="H"/>
<letter_ref letter_id="S"/>
<letter_ref letter_id="S"/>
<letter_ref letter_id="L"/>
<letter_ref letter_id="L"/>
<letter_ref letter_id="K"/>
<letter_ref letter_id="Q"/>
<letter_ref letter_id="L"/>
<letter_ref letter_id="S"/>
<letter_ref letter_id="N"/>
<letter_ref letter_id="M"/>
<letter_ref letter_id="N"/>
<letter_ref letter_id="H"/>
</site>
<right_flank>KYDDAAVGNR</right_flank>
</contributing_site>
<contributing_site sequence_id="sequence_42" position="220" strand="none" pvalue="1.04e-13" >
<left_flank>SARRSRRRKQ</left_flank>
<site>
<letter_ref letter_id="E"/>
<letter_ref letter_id="Q"/>
<letter_ref letter_id="T"/>
<letter_ref letter_id="C"/>
<letter_ref letter_id="D"/>
<letter_ref letter_id="L"/>
<letter_ref letter_id="E"/>
<letter_ref letter_id="T"/>
<letter_ref letter_id="Q"/>
<letter_ref letter_id="V"/>
<letter_ref letter_id="N"/>
<letter_ref letter_id="E"/>
<letter_ref letter_id="L"/>
<letter_ref letter_id="K"/>
<letter_ref letter_id="G"/>
<letter_ref letter_id="E"/>
<letter_ref letter_id="H"/>
<letter_ref letter_id="S"/>
<letter_ref letter_id="S"/>
<letter_ref letter_id="L"/>
<letter_ref letter_id="L"/>
<letter_ref letter_id="K"/>
<letter_ref letter_id="Q"/>
<letter_ref letter_id="L"/>
<letter_ref letter_id="S"/>
<letter_ref letter_id="N"/>
<letter_ref letter_id="M"/>
<letter_ref letter_id="N"/>
<letter_ref letter_id="H"/>
</site>
<right_flank>KYDDAAVGNR</right_flank>
</contributing_site>
<contributing_site sequence_id="sequence_129" position="258" strand="none" pvalue="1.14e-13" >
<left_flank>WLLGFDSHLQ</left_flank>
<site>
<letter_ref letter_id="A"/>
<letter_ref letter_id="Y"/>
<letter_ref letter_id="T"/>
<letter_ref letter_id="N"/>
<letter_ref letter_id="E"/>
<letter_ref letter_id="L"/>
<letter_ref letter_id="E"/>
<letter_ref letter_id="L"/>
<letter_ref letter_id="K"/>
<letter_ref letter_id="V"/>
<letter_ref letter_id="A"/>
<letter_ref letter_id="Q"/>
<letter_ref letter_id="L"/>
<letter_ref letter_id="K"/>
<letter_ref letter_id="A"/>
<letter_ref letter_id="E"/>
<letter_ref letter_id="N"/>
<letter_ref letter_id="A"/>
<letter_ref letter_id="R"/>
<letter_ref letter_id="L"/>
<letter_ref letter_id="K"/>
<letter_ref letter_id="R"/>
<letter_ref letter_id="Q"/>
<letter_ref letter_id="E"/>
<letter_ref letter_id="D"/>
<letter_ref letter_id="Q"/>
<letter_ref letter_id="L"/>
<letter_ref letter_id="R"/>
<letter_ref letter_id="M"/>
</site>
<right_flank>EAANQQPKKN</right_flank>
</contributing_site>
<contributing_site sequence_id="sequence_30" position="351" strand="none" pvalue="1.26e-13" >
<left_flank>SAARSRARKM</left_flank>
<site>
<letter_ref letter_id="L"/>
<letter_ref letter_id="Q"/>
<letter_ref letter_id="T"/>
<letter_ref letter_id="M"/>
<letter_ref letter_id="E"/>
<letter_ref letter_id="L"/>
<letter_ref letter_id="E"/>
<letter_ref letter_id="A"/>
<letter_ref letter_id="E"/>
<letter_ref letter_id="A"/>
<letter_ref letter_id="E"/>
<letter_ref letter_id="K"/>
<letter_ref letter_id="L"/>
<letter_ref letter_id="R"/>
<letter_ref letter_id="K"/>
<letter_ref letter_id="E"/>
<letter_ref letter_id="N"/>
<letter_ref letter_id="H"/>
<letter_ref letter_id="E"/>
<letter_ref letter_id="L"/>
<letter_ref letter_id="L"/>
<letter_ref letter_id="K"/>
<letter_ref letter_id="K"/>
<letter_ref letter_id="Q"/>
<letter_ref letter_id="G"/>
<letter_ref letter_id="K"/>
<letter_ref letter_id="E"/>
<letter_ref letter_id="I"/>
<letter_ref letter_id="T"/>
</site>
<right_flank>NGSTKRLRRT</right_flank>
</contributing_site>
<contributing_site sequence_id="sequence_109" position="357" strand="none" pvalue="2.01e-13" >
<left_flank>SAARSRARKQ</left_flank>
<site>
<letter_ref letter_id="L"/>
<letter_ref letter_id="Q"/>
<letter_ref letter_id="T"/>
<letter_ref letter_id="M"/>
<letter_ref letter_id="E"/>
<letter_ref letter_id="L"/>
<letter_ref letter_id="E"/>
<letter_ref letter_id="A"/>
<letter_ref letter_id="E"/>
<letter_ref letter_id="A"/>
<letter_ref letter_id="E"/>
<letter_ref letter_id="K"/>
<letter_ref letter_id="L"/>
<letter_ref letter_id="R"/>
<letter_ref letter_id="K"/>
<letter_ref letter_id="E"/>
<letter_ref letter_id="N"/>
<letter_ref letter_id="Q"/>
<letter_ref letter_id="E"/>
<letter_ref letter_id="L"/>
<letter_ref letter_id="L"/>
<letter_ref letter_id="K"/>
<letter_ref letter_id="K"/>
<letter_ref letter_id="Q"/>
<letter_ref letter_id="G"/>
<letter_ref letter_id="K"/>
<letter_ref letter_id="W"/>
<letter_ref letter_id="I"/>
<letter_ref letter_id="T"/>
</site>
<right_flank>SPSRKRLRRT</right_flank>
</contributing_site>
<contributing_site sequence_id="sequence_74" position="192" strand="none" pvalue="2.01e-13" >
<left_flank>SAQLSRLRKK</left_flank>
<site>
<letter_ref letter_id="Q"/>
<letter_ref letter_id="Y"/>
<letter_ref letter_id="V"/>
<letter_ref letter_id="E"/>
<letter_ref letter_id="E"/>
<letter_ref letter_id="L"/>
<letter_ref letter_id="Q"/>
<letter_ref letter_id="G"/>
<letter_ref letter_id="K"/>
<letter_ref letter_id="V"/>
<letter_ref letter_id="K"/>
<letter_ref letter_id="S"/>
<letter_ref letter_id="M"/>
<letter_ref letter_id="N"/>
<letter_ref letter_id="S"/>
<letter_ref letter_id="T"/>
<letter_ref letter_id="I"/>
<letter_ref letter_id="A"/>
<letter_ref letter_id="E"/>
<letter_ref letter_id="L"/>
<letter_ref letter_id="N"/>
<letter_ref letter_id="G"/>
<letter_ref letter_id="K"/>
<letter_ref letter_id="I"/>
<letter_ref letter_id="S"/>
<letter_ref letter_id="Y"/>
<letter_ref letter_id="V"/>
<letter_ref letter_id="M"/>
<letter_ref letter_id="A"/>
</site>
<right_flank>ENAALRQQMM</right_flank>
</contributing_site>
<contributing_site sequence_id="sequence_45" position="208" strand="none" pvalue="2.01e-13" >
<left_flank>SAQLSRLRKK</left_flank>
<site>
<letter_ref letter_id="Q"/>
<letter_ref letter_id="Y"/>
<letter_ref letter_id="V"/>
<letter_ref letter_id="E"/>
<letter_ref letter_id="E"/>
<letter_ref letter_id="L"/>
<letter_ref letter_id="Q"/>
<letter_ref letter_id="G"/>
<letter_ref letter_id="K"/>
<letter_ref letter_id="V"/>
<letter_ref letter_id="K"/>
<letter_ref letter_id="T"/>
<letter_ref letter_id="M"/>
<letter_ref letter_id="N"/>
<letter_ref letter_id="S"/>
<letter_ref letter_id="T"/>
<letter_ref letter_id="I"/>
<letter_ref letter_id="A"/>
<letter_ref letter_id="E"/>
<letter_ref letter_id="L"/>
<letter_ref letter_id="N"/>
<letter_ref letter_id="G"/>
<letter_ref letter_id="K"/>
<letter_ref letter_id="I"/>
<letter_ref letter_id="S"/>
<letter_ref letter_id="Y"/>
<letter_ref letter_id="V"/>
<letter_ref letter_id="M"/>
<letter_ref letter_id="A"/>
</site>
<right_flank>ENAALRQQMM</right_flank>
</contributing_site>
<contributing_site sequence_id="sequence_2" position="174" strand="none" pvalue="2.01e-13" >
<left_flank>SAQLSRLRKK</left_flank>
<site>
<letter_ref letter_id="Q"/>
<letter_ref letter_id="Y"/>
<letter_ref letter_id="V"/>
<letter_ref letter_id="E"/>
<letter_ref letter_id="E"/>
<letter_ref letter_id="L"/>
<letter_ref letter_id="Q"/>
<letter_ref letter_id="G"/>
<letter_ref letter_id="K"/>
<letter_ref letter_id="V"/>
<letter_ref letter_id="K"/>
<letter_ref letter_id="S"/>
<letter_ref letter_id="M"/>
<letter_ref letter_id="N"/>
<letter_ref letter_id="S"/>
<letter_ref letter_id="T"/>
<letter_ref letter_id="I"/>
<letter_ref letter_id="A"/>
<letter_ref letter_id="E"/>
<letter_ref letter_id="L"/>
<letter_ref letter_id="N"/>
<letter_ref letter_id="G"/>
<letter_ref letter_id="K"/>
<letter_ref letter_id="I"/>
<letter_ref letter_id="S"/>
<letter_ref letter_id="Y"/>
<letter_ref letter_id="V"/>
<letter_ref letter_id="M"/>
<letter_ref letter_id="A"/>
</site>
<right_flank>ENAALRQQMM</right_flank>
</contributing_site>
<contributing_site sequence_id="sequence_53" position="204" strand="none" pvalue="2.42e-13" >
<left_flank>SAARSRERKQ</left_flank>
<site>
<letter_ref letter_id="A"/>
<letter_ref letter_id="Y"/>
<letter_ref letter_id="Q"/>
<letter_ref letter_id="V"/>
<letter_ref letter_id="E"/>
<letter_ref letter_id="L"/>
<letter_ref letter_id="E"/>
<letter_ref letter_id="T"/>
<letter_ref letter_id="L"/>
<letter_ref letter_id="A"/>
<letter_ref letter_id="A"/>
<letter_ref letter_id="K"/>
<letter_ref letter_id="L"/>
<letter_ref letter_id="E"/>
<letter_ref letter_id="R"/>
<letter_ref letter_id="E"/>
<letter_ref letter_id="N"/>
<letter_ref letter_id="E"/>
<letter_ref letter_id="Q"/>
<letter_ref letter_id="L"/>
<letter_ref letter_id="L"/>
<letter_ref letter_id="K"/>
<letter_ref letter_id="E"/>
<letter_ref letter_id="I"/>
<letter_ref letter_id="E"/>
<letter_ref letter_id="E"/>
<letter_ref letter_id="K"/>
<letter_ref letter_id="T"/>
<letter_ref letter_id="R"/>
</site>
<right_flank>ERYKNLMEQL</right_flank>
</contributing_site>
<contributing_site sequence_id="sequence_136" position="315" strand="none" pvalue="3.18e-13" >
<left_flank>SAARSRARKQ</left_flank>
<site>
<letter_ref letter_id="A"/>
<letter_ref letter_id="Y"/>
<letter_ref letter_id="T"/>
<letter_ref letter_id="L"/>
<letter_ref letter_id="E"/>
<letter_ref letter_id="L"/>
<letter_ref letter_id="E"/>
<letter_ref letter_id="A"/>
<letter_ref letter_id="E"/>
<letter_ref letter_id="I"/>
<letter_ref letter_id="E"/>
<letter_ref letter_id="N"/>
<letter_ref letter_id="L"/>
<letter_ref letter_id="K"/>
<letter_ref letter_id="Q"/>
<letter_ref letter_id="L"/>
<letter_ref letter_id="N"/>
<letter_ref letter_id="Q"/>
<letter_ref letter_id="D"/>
<letter_ref letter_id="L"/>
<letter_ref letter_id="K"/>
<letter_ref letter_id="R"/>
<letter_ref letter_id="K"/>
<letter_ref letter_id="Q"/>
<letter_ref letter_id="A"/>
<letter_ref letter_id="E"/>
<letter_ref letter_id="I"/>
<letter_ref letter_id="V"/>
<letter_ref letter_id="K"/>
</site>
<right_flank>TQKNELKESP</right_flank>
</contributing_site>
<contributing_site sequence_id="sequence_72" position="71" strand="none" pvalue="3.18e-13" >
<left_flank>SAKRSRLRKK</left_flank>
<site>
<letter_ref letter_id="R"/>
<letter_ref letter_id="R"/>
<letter_ref letter_id="F"/>
<letter_ref letter_id="E"/>
<letter_ref letter_id="D"/>
<letter_ref letter_id="L"/>
<letter_ref letter_id="T"/>
<letter_ref letter_id="E"/>
<letter_ref letter_id="E"/>
<letter_ref letter_id="V"/>
<letter_ref letter_id="N"/>
<letter_ref letter_id="R"/>
<letter_ref letter_id="L"/>
<letter_ref letter_id="K"/>
<letter_ref letter_id="L"/>
<letter_ref letter_id="K"/>
<letter_ref letter_id="N"/>
<letter_ref letter_id="Q"/>
<letter_ref letter_id="E"/>
<letter_ref letter_id="L"/>
<letter_ref letter_id="V"/>
<letter_ref letter_id="N"/>
<letter_ref letter_id="Q"/>
<letter_ref letter_id="L"/>
<letter_ref letter_id="A"/>
<letter_ref letter_id="N"/>
<letter_ref letter_id="A"/>
<letter_ref letter_id="L"/>
<letter_ref letter_id="S"/>
</site>
<right_flank>CGNAISQENN</right_flank>
</contributing_site>
<contributing_site sequence_id="sequence_96" position="101" strand="none" pvalue="3.49e-13" >
<left_flank>SAQEARERKK</left_flank>
<site>
<letter_ref letter_id="V"/>
<letter_ref letter_id="Y"/>
<letter_ref letter_id="V"/>
<letter_ref letter_id="S"/>
<letter_ref letter_id="E"/>
<letter_ref letter_id="M"/>
<letter_ref letter_id="E"/>
<letter_ref letter_id="S"/>
<letter_ref letter_id="R"/>
<letter_ref letter_id="A"/>
<letter_ref letter_id="N"/>
<letter_ref letter_id="E"/>
<letter_ref letter_id="L"/>
<letter_ref letter_id="Q"/>
<letter_ref letter_id="N"/>
<letter_ref letter_id="N"/>
<letter_ref letter_id="N"/>
<letter_ref letter_id="D"/>
<letter_ref letter_id="E"/>
<letter_ref letter_id="I"/>
<letter_ref letter_id="E"/>
<letter_ref letter_id="E"/>
<letter_ref letter_id="K"/>
<letter_ref letter_id="I"/>
<letter_ref letter_id="S"/>
<letter_ref letter_id="T"/>
<letter_ref letter_id="L"/>
<letter_ref letter_id="M"/>
<letter_ref letter_id="N"/>
</site>
<right_flank>ENAMLRKMLI</right_flank>
</contributing_site>
<contributing_site sequence_id="sequence_116" position="147" strand="none" pvalue="4.57e-13" >
<left_flank>SAKRSRMRKQ</left_flank>
<site>
<letter_ref letter_id="S"/>
<letter_ref letter_id="H"/>
<letter_ref letter_id="I"/>
<letter_ref letter_id="N"/>
<letter_ref letter_id="N"/>
<letter_ref letter_id="L"/>
<letter_ref letter_id="R"/>
<letter_ref letter_id="N"/>
<letter_ref letter_id="Q"/>
<letter_ref letter_id="V"/>
<letter_ref letter_id="N"/>
<letter_ref letter_id="Q"/>
<letter_ref letter_id="L"/>
<letter_ref letter_id="D"/>
<letter_ref letter_id="L"/>
<letter_ref letter_id="E"/>
<letter_ref letter_id="N"/>
<letter_ref letter_id="R"/>
<letter_ref letter_id="E"/>
<letter_ref letter_id="L"/>
<letter_ref letter_id="K"/>
<letter_ref letter_id="N"/>
<letter_ref letter_id="R"/>
<letter_ref letter_id="L"/>
<letter_ref letter_id="Q"/>
<letter_ref letter_id="L"/>
<letter_ref letter_id="F"/>
<letter_ref letter_id="T"/>
<letter_ref letter_id="Y"/>
</site>
<right_flank>QLQRVNTDNN</right_flank>
</contributing_site>
<contributing_site sequence_id="sequence_15" position="147" strand="none" pvalue="5.97e-13" >
<left_flank>SAKRSRMRKQ</left_flank>
<site>
<letter_ref letter_id="S"/>
<letter_ref letter_id="H"/>
<letter_ref letter_id="I"/>
<letter_ref letter_id="N"/>
<letter_ref letter_id="N"/>
<letter_ref letter_id="L"/>
<letter_ref letter_id="R"/>
<letter_ref letter_id="N"/>
<letter_ref letter_id="Q"/>
<letter_ref letter_id="V"/>
<letter_ref letter_id="N"/>
<letter_ref letter_id="Q"/>
<letter_ref letter_id="L"/>
<letter_ref letter_id="D"/>
<letter_ref letter_id="M"/>
<letter_ref letter_id="E"/>
<letter_ref letter_id="N"/>
<letter_ref letter_id="R"/>
<letter_ref letter_id="E"/>
<letter_ref letter_id="L"/>
<letter_ref letter_id="K"/>
<letter_ref letter_id="N"/>
<letter_ref letter_id="R"/>
<letter_ref letter_id="L"/>
<letter_ref letter_id="Q"/>
<letter_ref letter_id="L"/>
<letter_ref letter_id="L"/>
<letter_ref letter_id="T"/>
<letter_ref letter_id="Y"/>
</site>
<right_flank>QLQRVNTDNI</right_flank>
</contributing_site>
<contributing_site sequence_id="sequence_95" position="88" strand="none" pvalue="7.13e-13" >
<left_flank>SAQLSRLRKK</left_flank>
<site>
<letter_ref letter_id="Q"/>
<letter_ref letter_id="Y"/>
<letter_ref letter_id="V"/>
<letter_ref letter_id="E"/>
<letter_ref letter_id="E"/>
<letter_ref letter_id="L"/>
<letter_ref letter_id="Q"/>
<letter_ref letter_id="G"/>
<letter_ref letter_id="K"/>
<letter_ref letter_id="V"/>
<letter_ref letter_id="K"/>
<letter_ref letter_id="S"/>
<letter_ref letter_id="M"/>
<letter_ref letter_id="S"/>
<letter_ref letter_id="S"/>
<letter_ref letter_id="A"/>
<letter_ref letter_id="I"/>
<letter_ref letter_id="A"/>
<letter_ref letter_id="E"/>
<letter_ref letter_id="L"/>
<letter_ref letter_id="N"/>
<letter_ref letter_id="G"/>
<letter_ref letter_id="K"/>
<letter_ref letter_id="I"/>
<letter_ref letter_id="S"/>
<letter_ref letter_id="Y"/>
<letter_ref letter_id="V"/>
<letter_ref letter_id="M"/>
<letter_ref letter_id="A"/>
</site>
<right_flank>ENAALRHQMA</right_flank>
</contributing_site>
<contributing_site sequence_id="sequence_104" position="62" strand="none" pvalue="7.79e-13" >
<left_flank>SARRSRMKKR</left_flank>
<site>
<letter_ref letter_id="E"/>
<letter_ref letter_id="H"/>
<letter_ref letter_id="L"/>
<letter_ref letter_id="D"/>
<letter_ref letter_id="D"/>
<letter_ref letter_id="L"/>
<letter_ref letter_id="K"/>
<letter_ref letter_id="A"/>
<letter_ref letter_id="Q"/>
<letter_ref letter_id="L"/>
<letter_ref letter_id="A"/>
<letter_ref letter_id="Q"/>
<letter_ref letter_id="L"/>
<letter_ref letter_id="R"/>
<letter_ref letter_id="K"/>
<letter_ref letter_id="A"/>
<letter_ref letter_id="N"/>
<letter_ref letter_id="R"/>
<letter_ref letter_id="Q"/>
<letter_ref letter_id="T"/>
<letter_ref letter_id="A"/>
<letter_ref letter_id="A"/>
<letter_ref letter_id="E"/>
<letter_ref letter_id="L"/>
<letter_ref letter_id="T"/>
<letter_ref letter_id="V"/>
<letter_ref letter_id="T"/>
<letter_ref letter_id="T"/>
<letter_ref letter_id="E"/>
</site>
<right_flank>HYVKIDAENS</right_flank>
</contributing_site>
<contributing_site sequence_id="sequence_139" position="231" strand="none" pvalue="9.27e-13" >
<left_flank>PNLLLQKRNV</left_flank>
<site>
<letter_ref letter_id="A"/>
<letter_ref letter_id="Y"/>
<letter_ref letter_id="T"/>
<letter_ref letter_id="N"/>
<letter_ref letter_id="E"/>
<letter_ref letter_id="L"/>
<letter_ref letter_id="E"/>
<letter_ref letter_id="L"/>
<letter_ref letter_id="K"/>
<letter_ref letter_id="V"/>
<letter_ref letter_id="A"/>
<letter_ref letter_id="Q"/>
<letter_ref letter_id="L"/>
<letter_ref letter_id="Q"/>
<letter_ref letter_id="A"/>
<letter_ref letter_id="E"/>
<letter_ref letter_id="N"/>
<letter_ref letter_id="A"/>
<letter_ref letter_id="R"/>
<letter_ref letter_id="L"/>
<letter_ref letter_id="M"/>
<letter_ref letter_id="R"/>
<letter_ref letter_id="D"/>
<letter_ref letter_id="Q"/>
<letter_ref letter_id="L"/>
<letter_ref letter_id="R"/>
<letter_ref letter_id="I"/>
<letter_ref letter_id="A"/>
<letter_ref letter_id="A"/>
</site>
<right_flank>ENQQQPKKNT</right_flank>
</contributing_site>
<contributing_site sequence_id="sequence_92" position="109" strand="none" pvalue="1.31e-12" >
<left_flank>SARRSRIKKQ</left_flank>
<site>
<letter_ref letter_id="K"/>
<letter_ref letter_id="H"/>
<letter_ref letter_id="L"/>
<letter_ref letter_id="E"/>
<letter_ref letter_id="A"/>
<letter_ref letter_id="V"/>
<letter_ref letter_id="R"/>
<letter_ref letter_id="S"/>
<letter_ref letter_id="Q"/>
<letter_ref letter_id="L"/>
<letter_ref letter_id="N"/>
<letter_ref letter_id="Q"/>
<letter_ref letter_id="L"/>
<letter_ref letter_id="N"/>
<letter_ref letter_id="T"/>
<letter_ref letter_id="D"/>
<letter_ref letter_id="N"/>
<letter_ref letter_id="R"/>
<letter_ref letter_id="D"/>
<letter_ref letter_id="L"/>
<letter_ref letter_id="V"/>
<letter_ref letter_id="N"/>
<letter_ref letter_id="R"/>
<letter_ref letter_id="L"/>
<letter_ref letter_id="R"/>
<letter_ref letter_id="Y"/>
<letter_ref letter_id="V"/>
<letter_ref letter_id="M"/>
<letter_ref letter_id="H"/>
</site>
<right_flank>HCQHAKMENN</right_flank>
</contributing_site>
<contributing_site sequence_id="sequence_3" position="158" strand="none" pvalue="1.31e-12" >
<left_flank>SARRSRMRRQ</left_flank>
<site>
<letter_ref letter_id="S"/>
<letter_ref letter_id="H"/>
<letter_ref letter_id="I"/>
<letter_ref letter_id="D"/>
<letter_ref letter_id="N"/>
<letter_ref letter_id="L"/>
<letter_ref letter_id="R"/>
<letter_ref letter_id="N"/>
<letter_ref letter_id="Q"/>
<letter_ref letter_id="V"/>
<letter_ref letter_id="N"/>
<letter_ref letter_id="Q"/>
<letter_ref letter_id="L"/>
<letter_ref letter_id="D"/>
<letter_ref letter_id="L"/>
<letter_ref letter_id="E"/>
<letter_ref letter_id="N"/>
<letter_ref letter_id="R"/>
<letter_ref letter_id="E"/>
<letter_ref letter_id="L"/>
<letter_ref letter_id="G"/>
<letter_ref letter_id="N"/>
<letter_ref letter_id="R"/>
<letter_ref letter_id="L"/>
<letter_ref letter_id="R"/>
<letter_ref letter_id="L"/>
<letter_ref letter_id="V"/>
<letter_ref letter_id="I"/>
<letter_ref letter_id="Y"/>
</site>
<right_flank>HLQQVNTDNN</right_flank>
</contributing_site>
<contributing_site sequence_id="sequence_144" position="45" strand="none" pvalue="1.69e-12" >
<left_flank>SARRSRMRKQ</left_flank>
<site>
<letter_ref letter_id="K"/>
<letter_ref letter_id="Q"/>
<letter_ref letter_id="L"/>
<letter_ref letter_id="G"/>
<letter_ref letter_id="D"/>
<letter_ref letter_id="L"/>
<letter_ref letter_id="I"/>
<letter_ref letter_id="N"/>
<letter_ref letter_id="E"/>
<letter_ref letter_id="V"/>
<letter_ref letter_id="T"/>
<letter_ref letter_id="V"/>
<letter_ref letter_id="L"/>
<letter_ref letter_id="K"/>
<letter_ref letter_id="N"/>
<letter_ref letter_id="D"/>
<letter_ref letter_id="N"/>
<letter_ref letter_id="A"/>
<letter_ref letter_id="K"/>
<letter_ref letter_id="I"/>
<letter_ref letter_id="T"/>
<letter_ref letter_id="E"/>
<letter_ref letter_id="Q"/>
<letter_ref letter_id="V"/>
<letter_ref letter_id="D"/>
<letter_ref letter_id="A"/>
<letter_ref letter_id="A"/>
<letter_ref letter_id="T"/>
<letter_ref letter_id="R"/>
</site>
<right_flank>KYVEMESRND</right_flank>
</contributing_site>
<contributing_site sequence_id="sequence_50" position="45" strand="none" pvalue="1.69e-12" >
<left_flank>SARRSRMRKQ</left_flank>
<site>
<letter_ref letter_id="K"/>
<letter_ref letter_id="Q"/>
<letter_ref letter_id="L"/>
<letter_ref letter_id="G"/>
<letter_ref letter_id="D"/>
<letter_ref letter_id="L"/>
<letter_ref letter_id="I"/>
<letter_ref letter_id="N"/>
<letter_ref letter_id="E"/>
<letter_ref letter_id="V"/>
<letter_ref letter_id="T"/>
<letter_ref letter_id="V"/>
<letter_ref letter_id="L"/>
<letter_ref letter_id="K"/>
<letter_ref letter_id="N"/>
<letter_ref letter_id="D"/>
<letter_ref letter_id="N"/>
<letter_ref letter_id="A"/>
<letter_ref letter_id="K"/>
<letter_ref letter_id="I"/>
<letter_ref letter_id="T"/>
<letter_ref letter_id="E"/>
<letter_ref letter_id="Q"/>
<letter_ref letter_id="V"/>
<letter_ref letter_id="D"/>
<letter_ref letter_id="A"/>
<letter_ref letter_id="A"/>
<letter_ref letter_id="T"/>
<letter_ref letter_id="R"/>
</site>
<right_flank>KYVEMESRND</right_flank>
</contributing_site>
<contributing_site sequence_id="sequence_36" position="41" strand="none" pvalue="1.69e-12" >
<left_flank>SARRSRMRKQ</left_flank>
<site>
<letter_ref letter_id="K"/>
<letter_ref letter_id="Q"/>
<letter_ref letter_id="L"/>
<letter_ref letter_id="G"/>
<letter_ref letter_id="D"/>
<letter_ref letter_id="L"/>
<letter_ref letter_id="I"/>
<letter_ref letter_id="N"/>
<letter_ref letter_id="E"/>
<letter_ref letter_id="V"/>
<letter_ref letter_id="T"/>
<letter_ref letter_id="V"/>
<letter_ref letter_id="L"/>
<letter_ref letter_id="K"/>
<letter_ref letter_id="N"/>
<letter_ref letter_id="D"/>
<letter_ref letter_id="N"/>
<letter_ref letter_id="A"/>
<letter_ref letter_id="K"/>
<letter_ref letter_id="I"/>
<letter_ref letter_id="T"/>
<letter_ref letter_id="E"/>
<letter_ref letter_id="Q"/>
<letter_ref letter_id="V"/>
<letter_ref letter_id="D"/>
<letter_ref letter_id="A"/>
<letter_ref letter_id="A"/>
<letter_ref letter_id="T"/>
<letter_ref letter_id="R"/>
</site>
<right_flank>RYVEMESKND</right_flank>
</contributing_site>
<contributing_site sequence_id="sequence_94" position="41" strand="none" pvalue="2.37e-12" >
<left_flank>SARRSRMRKQ</left_flank>
<site>
<letter_ref letter_id="K"/>
<letter_ref letter_id="Q"/>
<letter_ref letter_id="L"/>
<letter_ref letter_id="G"/>
<letter_ref letter_id="D"/>
<letter_ref letter_id="L"/>
<letter_ref letter_id="I"/>
<letter_ref letter_id="N"/>
<letter_ref letter_id="E"/>
<letter_ref letter_id="V"/>
<letter_ref letter_id="T"/>
<letter_ref letter_id="V"/>
<letter_ref letter_id="L"/>
<letter_ref letter_id="K"/>
<letter_ref letter_id="N"/>
<letter_ref letter_id="D"/>
<letter_ref letter_id="N"/>
<letter_ref letter_id="A"/>
<letter_ref letter_id="K"/>
<letter_ref letter_id="I"/>
<letter_ref letter_id="A"/>
<letter_ref letter_id="E"/>
<letter_ref letter_id="Q"/>
<letter_ref letter_id="V"/>
<letter_ref letter_id="D"/>
<letter_ref letter_id="A"/>
<letter_ref letter_id="A"/>
<letter_ref letter_id="T"/>
<letter_ref letter_id="R"/>
</site>
<right_flank>KYVEMESKND</right_flank>
</contributing_site>
<contributing_site sequence_id="sequence_124" position="192" strand="none" pvalue="2.81e-12" >
<left_flank>SAQLSRQRKK</left_flank>
<site>
<letter_ref letter_id="H"/>
<letter_ref letter_id="Y"/>
<letter_ref letter_id="V"/>
<letter_ref letter_id="E"/>
<letter_ref letter_id="E"/>
<letter_ref letter_id="L"/>
<letter_ref letter_id="E"/>
<letter_ref letter_id="E"/>
<letter_ref letter_id="K"/>
<letter_ref letter_id="V"/>
<letter_ref letter_id="R"/>
<letter_ref letter_id="S"/>
<letter_ref letter_id="M"/>
<letter_ref letter_id="H"/>
<letter_ref letter_id="S"/>
<letter_ref letter_id="A"/>
<letter_ref letter_id="I"/>
<letter_ref letter_id="T"/>
<letter_ref letter_id="D"/>
<letter_ref letter_id="L"/>
<letter_ref letter_id="N"/>
<letter_ref letter_id="G"/>
<letter_ref letter_id="K"/>
<letter_ref letter_id="M"/>
<letter_ref letter_id="S"/>
<letter_ref letter_id="Y"/>
<letter_ref letter_id="F"/>
<letter_ref letter_id="M"/>
<letter_ref letter_id="A"/>
</site>
<right_flank>ENAALRQQLG</right_flank>
</contributing_site>
<contributing_site sequence_id="sequence_110" position="238" strand="none" pvalue="3.60e-12" >
<left_flank>SAARSRERKQ</left_flank>
<site>
<letter_ref letter_id="A"/>
<letter_ref letter_id="Y"/>
<letter_ref letter_id="Q"/>
<letter_ref letter_id="V"/>
<letter_ref letter_id="E"/>
<letter_ref letter_id="L"/>
<letter_ref letter_id="E"/>
<letter_ref letter_id="T"/>
<letter_ref letter_id="L"/>
<letter_ref letter_id="A"/>
<letter_ref letter_id="A"/>
<letter_ref letter_id="K"/>
<letter_ref letter_id="L"/>
<letter_ref letter_id="E"/>
<letter_ref letter_id="E"/>
<letter_ref letter_id="E"/>
<letter_ref letter_id="N"/>
<letter_ref letter_id="E"/>
<letter_ref letter_id="K"/>
<letter_ref letter_id="L"/>
<letter_ref letter_id="S"/>
<letter_ref letter_id="V"/>
<letter_ref letter_id="E"/>
<letter_ref letter_id="I"/>
<letter_ref letter_id="E"/>
<letter_ref letter_id="E"/>
<letter_ref letter_id="K"/>
<letter_ref letter_id="R"/>
<letter_ref letter_id="K"/>
</site>
<right_flank>ERYQRLMECV</right_flank>
</contributing_site>
<contributing_site sequence_id="sequence_29" position="205" strand="none" pvalue="3.60e-12" >
<left_flank>SAARSRERKQ</left_flank>
<site>
<letter_ref letter_id="A"/>
<letter_ref letter_id="Y"/>
<letter_ref letter_id="Q"/>
<letter_ref letter_id="V"/>
<letter_ref letter_id="E"/>
<letter_ref letter_id="L"/>
<letter_ref letter_id="E"/>
<letter_ref letter_id="T"/>
<letter_ref letter_id="L"/>
<letter_ref letter_id="A"/>
<letter_ref letter_id="A"/>
<letter_ref letter_id="K"/>
<letter_ref letter_id="L"/>
<letter_ref letter_id="E"/>
<letter_ref letter_id="E"/>
<letter_ref letter_id="E"/>
<letter_ref letter_id="N"/>
<letter_ref letter_id="E"/>
<letter_ref letter_id="K"/>
<letter_ref letter_id="L"/>
<letter_ref letter_id="S"/>
<letter_ref letter_id="V"/>
<letter_ref letter_id="E"/>
<letter_ref letter_id="I"/>
<letter_ref letter_id="E"/>
<letter_ref letter_id="E"/>
<letter_ref letter_id="K"/>
<letter_ref letter_id="R"/>
<letter_ref letter_id="K"/>
</site>
<right_flank>ERYQKLMEFV</right_flank>
</contributing_site>
<contributing_site sequence_id="sequence_119" position="158" strand="none" pvalue="4.24e-12" >
<left_flank>SARRSRMRKQ</left_flank>
<site>
<letter_ref letter_id="N"/>
<letter_ref letter_id="H"/>
<letter_ref letter_id="I"/>
<letter_ref letter_id="D"/>
<letter_ref letter_id="N"/>
<letter_ref letter_id="L"/>
<letter_ref letter_id="R"/>
<letter_ref letter_id="N"/>
<letter_ref letter_id="Q"/>
<letter_ref letter_id="I"/>
<letter_ref letter_id="N"/>
<letter_ref letter_id="Q"/>
<letter_ref letter_id="L"/>
<letter_ref letter_id="D"/>
<letter_ref letter_id="L"/>
<letter_ref letter_id="E"/>
<letter_ref letter_id="N"/>
<letter_ref letter_id="R"/>
<letter_ref letter_id="E"/>
<letter_ref letter_id="L"/>
<letter_ref letter_id="G"/>
<letter_ref letter_id="N"/>
<letter_ref letter_id="R"/>
<letter_ref letter_id="L"/>
<letter_ref letter_id="R"/>
<letter_ref letter_id="L"/>
<letter_ref letter_id="V"/>
<letter_ref letter_id="I"/>
<letter_ref letter_id="Y"/>
</site>
<right_flank>HLQQVNTDNN</right_flank>
</contributing_site>
<contributing_site sequence_id="sequence_120" position="318" strand="none" pvalue="6.36e-12" >
<left_flank>AAQRSSLRKQ</left_flank>
<site>
<letter_ref letter_id="A"/>
<letter_ref letter_id="E"/>
<letter_ref letter_id="F"/>
<letter_ref letter_id="D"/>
<letter_ref letter_id="K"/>
<letter_ref letter_id="L"/>
<letter_ref letter_id="A"/>
<letter_ref letter_id="Q"/>
<letter_ref letter_id="Y"/>
<letter_ref letter_id="T"/>
<letter_ref letter_id="E"/>
<letter_ref letter_id="V"/>
<letter_ref letter_id="L"/>
<letter_ref letter_id="N"/>
<letter_ref letter_id="A"/>
<letter_ref letter_id="E"/>
<letter_ref letter_id="N"/>
<letter_ref letter_id="A"/>
<letter_ref letter_id="S"/>
<letter_ref letter_id="L"/>
<letter_ref letter_id="R"/>
<letter_ref letter_id="A"/>
<letter_ref letter_id="E"/>
<letter_ref letter_id="M"/>
<letter_ref letter_id="N"/>
<letter_ref letter_id="R"/>
<letter_ref letter_id="L"/>
<letter_ref letter_id="K"/>
<letter_ref letter_id="S"/>
</site>
<right_flank>QREGLTSENT</right_flank>
</contributing_site>
<contributing_site sequence_id="sequence_61" position="322" strand="none" pvalue="8.75e-12" >
<left_flank>AAQRSRLRKE</left_flank>
<site>
<letter_ref letter_id="A"/>
<letter_ref letter_id="E"/>
<letter_ref letter_id="F"/>
<letter_ref letter_id="D"/>
<letter_ref letter_id="Q"/>
<letter_ref letter_id="L"/>
<letter_ref letter_id="A"/>
<letter_ref letter_id="Q"/>
<letter_ref letter_id="Y"/>
<letter_ref letter_id="T"/>
<letter_ref letter_id="E"/>
<letter_ref letter_id="V"/>
<letter_ref letter_id="L"/>
<letter_ref letter_id="S"/>
<letter_ref letter_id="A"/>
<letter_ref letter_id="E"/>
<letter_ref letter_id="N"/>
<letter_ref letter_id="A"/>
<letter_ref letter_id="S"/>
<letter_ref letter_id="L"/>
<letter_ref letter_id="R"/>
<letter_ref letter_id="A"/>
<letter_ref letter_id="E"/>
<letter_ref letter_id="M"/>
<letter_ref letter_id="N"/>
<letter_ref letter_id="R"/>
<letter_ref letter_id="L"/>
<letter_ref letter_id="K"/>
<letter_ref letter_id="S"/>
</site>
<right_flank>QREELTSENT</right_flank>
</contributing_site>
<contributing_site sequence_id="sequence_38" position="271" strand="none" pvalue="9.47e-12" >
<left_flank>SAARSRARRQ</left_flank>
<site>
<letter_ref letter_id="A"/>
<letter_ref letter_id="Y"/>
<letter_ref letter_id="T"/>
<letter_ref letter_id="V"/>
<letter_ref letter_id="E"/>
<letter_ref letter_id="L"/>
<letter_ref letter_id="E"/>
<letter_ref letter_id="L"/>
<letter_ref letter_id="E"/>
<letter_ref letter_id="L"/>
<letter_ref letter_id="N"/>
<letter_ref letter_id="Q"/>
<letter_ref letter_id="L"/>
<letter_ref letter_id="T"/>
<letter_ref letter_id="E"/>
<letter_ref letter_id="E"/>
<letter_ref letter_id="N"/>
<letter_ref letter_id="M"/>
<letter_ref letter_id="K"/>
<letter_ref letter_id="L"/>
<letter_ref letter_id="K"/>
<letter_ref letter_id="K"/>
<letter_ref letter_id="I"/>
<letter_ref letter_id="V"/>
<letter_ref letter_id="E"/>
<letter_ref letter_id="E"/>
<letter_ref letter_id="N"/>
<letter_ref letter_id="D"/>
<letter_ref letter_id="K"/>
</site>
<right_flank>KRRQEVMNRS</right_flank>
</contributing_site>
<contributing_site sequence_id="sequence_86" position="246" strand="none" pvalue="1.11e-11" >
<left_flank>SARRSRRRKQ</left_flank>
<site>
<letter_ref letter_id="E"/>
<letter_ref letter_id="Q"/>
<letter_ref letter_id="M"/>
<letter_ref letter_id="N"/>
<letter_ref letter_id="E"/>
<letter_ref letter_id="L"/>
<letter_ref letter_id="D"/>
<letter_ref letter_id="S"/>
<letter_ref letter_id="Q"/>
<letter_ref letter_id="V"/>
<letter_ref letter_id="G"/>
<letter_ref letter_id="Q"/>
<letter_ref letter_id="L"/>
<letter_ref letter_id="R"/>
<letter_ref letter_id="G"/>
<letter_ref letter_id="E"/>
<letter_ref letter_id="H"/>
<letter_ref letter_id="S"/>
<letter_ref letter_id="T"/>
<letter_ref letter_id="L"/>
<letter_ref letter_id="L"/>
<letter_ref letter_id="K"/>
<letter_ref letter_id="R"/>
<letter_ref letter_id="L"/>
<letter_ref letter_id="S"/>
<letter_ref letter_id="D"/>
<letter_ref letter_id="V"/>
<letter_ref letter_id="N"/>
<letter_ref letter_id="Q"/>
</site>
<right_flank>KFSTAVVDNR</right_flank>
</contributing_site>
<contributing_site sequence_id="sequence_133" position="254" strand="none" pvalue="4.06e-11" >
<left_flank>SARRSRRRKQ</left_flank>
<site>
<letter_ref letter_id="E"/>
<letter_ref letter_id="Q"/>
<letter_ref letter_id="M"/>
<letter_ref letter_id="N"/>
<letter_ref letter_id="E"/>
<letter_ref letter_id="F"/>
<letter_ref letter_id="D"/>
<letter_ref letter_id="T"/>
<letter_ref letter_id="Q"/>
<letter_ref letter_id="V"/>
<letter_ref letter_id="N"/>
<letter_ref letter_id="Q"/>
<letter_ref letter_id="L"/>
<letter_ref letter_id="R"/>
<letter_ref letter_id="T"/>
<letter_ref letter_id="E"/>
<letter_ref letter_id="H"/>
<letter_ref letter_id="S"/>
<letter_ref letter_id="T"/>
<letter_ref letter_id="L"/>
<letter_ref letter_id="L"/>
<letter_ref letter_id="S"/>
<letter_ref letter_id="R"/>
<letter_ref letter_id="L"/>
<letter_ref letter_id="S"/>
<letter_ref letter_id="D"/>
<letter_ref letter_id="M"/>
<letter_ref letter_id="N"/>
<letter_ref letter_id="Q"/>
</site>
<right_flank>KYDAAAVDNR</right_flank>
</contributing_site>
<contributing_site sequence_id="sequence_75" position="71" strand="none" pvalue="4.06e-11" >
<left_flank>SAKRSRLKKK</left_flank>
<site>
<letter_ref letter_id="R"/>
<letter_ref letter_id="R"/>
<letter_ref letter_id="V"/>
<letter_ref letter_id="E"/>
<letter_ref letter_id="N"/>
<letter_ref letter_id="L"/>
<letter_ref letter_id="S"/>
<letter_ref letter_id="E"/>
<letter_ref letter_id="E"/>
<letter_ref letter_id="V"/>
<letter_ref letter_id="N"/>
<letter_ref letter_id="R"/>
<letter_ref letter_id="L"/>
<letter_ref letter_id="K"/>
<letter_ref letter_id="I"/>
<letter_ref letter_id="K"/>
<letter_ref letter_id="N"/>
<letter_ref letter_id="Q"/>
<letter_ref letter_id="G"/>
<letter_ref letter_id="L"/>
<letter_ref letter_id="N"/>
<letter_ref letter_id="Y"/>
<letter_ref letter_id="Q"/>
<letter_ref letter_id="L"/>
<letter_ref letter_id="T"/>
<letter_ref letter_id="N"/>
<letter_ref letter_id="V"/>
<letter_ref letter_id="L"/>
<letter_ref letter_id="S"/>
</site>
<right_flank>CGNVISRDNN</right_flank>
</contributing_site>
<contributing_site sequence_id="sequence_140" position="74" strand="none" pvalue="4.37e-11" >
<left_flank>AVRKYREKKK</left_flank>
<site>
<letter_ref letter_id="A"/>
<letter_ref letter_id="R"/>
<letter_ref letter_id="T"/>
<letter_ref letter_id="A"/>
<letter_ref letter_id="Y"/>
<letter_ref letter_id="L"/>
<letter_ref letter_id="E"/>
<letter_ref letter_id="D"/>
<letter_ref letter_id="E"/>
<letter_ref letter_id="V"/>
<letter_ref letter_id="K"/>
<letter_ref letter_id="R"/>
<letter_ref letter_id="L"/>
<letter_ref letter_id="Q"/>
<letter_ref letter_id="S"/>
<letter_ref letter_id="M"/>
<letter_ref letter_id="N"/>
<letter_ref letter_id="E"/>
<letter_ref letter_id="F"/>
<letter_ref letter_id="L"/>
<letter_ref letter_id="L"/>
<letter_ref letter_id="R"/>
<letter_ref letter_id="K"/>
<letter_ref letter_id="L"/>
<letter_ref letter_id="Q"/>
<letter_ref letter_id="S"/>
<letter_ref letter_id="Q"/>
<letter_ref letter_id="A"/>
<letter_ref letter_id="I"/>
</site>
<right_flank>VEAEIIRLRT</right_flank>
</contributing_site>
<contributing_site sequence_id="sequence_19" position="399" strand="none" pvalue="4.37e-11" >
<left_flank>AVRKYREKKK</left_flank>
<site>
<letter_ref letter_id="A"/>
<letter_ref letter_id="R"/>
<letter_ref letter_id="T"/>
<letter_ref letter_id="A"/>
<letter_ref letter_id="Y"/>
<letter_ref letter_id="L"/>
<letter_ref letter_id="E"/>
<letter_ref letter_id="D"/>
<letter_ref letter_id="E"/>
<letter_ref letter_id="V"/>
<letter_ref letter_id="K"/>
<letter_ref letter_id="R"/>
<letter_ref letter_id="L"/>
<letter_ref letter_id="Q"/>
<letter_ref letter_id="S"/>
<letter_ref letter_id="M"/>
<letter_ref letter_id="N"/>
<letter_ref letter_id="E"/>
<letter_ref letter_id="F"/>
<letter_ref letter_id="L"/>
<letter_ref letter_id="L"/>
<letter_ref letter_id="R"/>
<letter_ref letter_id="K"/>
<letter_ref letter_id="L"/>
<letter_ref letter_id="Q"/>
<letter_ref letter_id="S"/>
<letter_ref letter_id="Q"/>
<letter_ref letter_id="A"/>
<letter_ref letter_id="I"/>
</site>
<right_flank>VEAEIIRLRT</right_flank>
</contributing_site>
<contributing_site sequence_id="sequence_10" position="240" strand="none" pvalue="4.17e-10" >
<left_flank>SARRSRRRKQ</left_flank>
<site>
<letter_ref letter_id="E"/>
<letter_ref letter_id="Q"/>
<letter_ref letter_id="M"/>
<letter_ref letter_id="S"/>
<letter_ref letter_id="G"/>
<letter_ref letter_id="L"/>
<letter_ref letter_id="D"/>
<letter_ref letter_id="S"/>
<letter_ref letter_id="Q"/>
<letter_ref letter_id="V"/>
<letter_ref letter_id="G"/>
<letter_ref letter_id="Q"/>
<letter_ref letter_id="L"/>
<letter_ref letter_id="R"/>
<letter_ref letter_id="G"/>
<letter_ref letter_id="E"/>
<letter_ref letter_id="H"/>
<letter_ref letter_id="A"/>
<letter_ref letter_id="T"/>
<letter_ref letter_id="M"/>
<letter_ref letter_id="L"/>
<letter_ref letter_id="K"/>
<letter_ref letter_id="R"/>
<letter_ref letter_id="L"/>
<letter_ref letter_id="S"/>
<letter_ref letter_id="E"/>
<letter_ref letter_id="V"/>
<letter_ref letter_id="T"/>
<letter_ref letter_id="Q"/>
</site>
<right_flank>KFSTAVVDNR</right_flank>
</contributing_site>
<contributing_site sequence_id="sequence_147" position="195" strand="none" pvalue="5.81e-10" >
<left_flank>GLANENTELK</left_flank>
<site>
<letter_ref letter_id="L"/>
<letter_ref letter_id="R"/>
<letter_ref letter_id="L"/>
<letter_ref letter_id="Q"/>
<letter_ref letter_id="A"/>
<letter_ref letter_id="M"/>
<letter_ref letter_id="E"/>
<letter_ref letter_id="Q"/>
<letter_ref letter_id="Q"/>
<letter_ref letter_id="A"/>
<letter_ref letter_id="H"/>
<letter_ref letter_id="L"/>
<letter_ref letter_id="R"/>
<letter_ref letter_id="N"/>
<letter_ref letter_id="A"/>
<letter_ref letter_id="L"/>
<letter_ref letter_id="N"/>
<letter_ref letter_id="E"/>
<letter_ref letter_id="A"/>
<letter_ref letter_id="L"/>
<letter_ref letter_id="R"/>
<letter_ref letter_id="K"/>
<letter_ref letter_id="E"/>
<letter_ref letter_id="L"/>
<letter_ref letter_id="E"/>
<letter_ref letter_id="R"/>
<letter_ref letter_id="M"/>
<letter_ref letter_id="K"/>
<letter_ref letter_id="I"/>
</site>
<right_flank>ETGEISGNSD</right_flank>
</contributing_site>
<contributing_site sequence_id="sequence_85" position="204" strand="none" pvalue="9.20e-10" >
<left_flank>GLANENTELK</left_flank>
<site>
<letter_ref letter_id="M"/>
<letter_ref letter_id="R"/>
<letter_ref letter_id="L"/>
<letter_ref letter_id="Q"/>
<letter_ref letter_id="A"/>
<letter_ref letter_id="M"/>
<letter_ref letter_id="E"/>
<letter_ref letter_id="Q"/>
<letter_ref letter_id="Q"/>
<letter_ref letter_id="A"/>
<letter_ref letter_id="H"/>
<letter_ref letter_id="L"/>
<letter_ref letter_id="R"/>
<letter_ref letter_id="N"/>
<letter_ref letter_id="A"/>
<letter_ref letter_id="L"/>
<letter_ref letter_id="N"/>
<letter_ref letter_id="E"/>
<letter_ref letter_id="A"/>
<letter_ref letter_id="L"/>
<letter_ref letter_id="R"/>
<letter_ref letter_id="K"/>
<letter_ref letter_id="E"/>
<letter_ref letter_id="L"/>
<letter_ref letter_id="E"/>
<letter_ref letter_id="R"/>
<letter_ref letter_id="M"/>
<letter_ref letter_id="K"/>
<letter_ref letter_id="I"/>
</site>
<right_flank>ETGEISGNSD</right_flank>
</contributing_site>
<contributing_site sequence_id="sequence_134" position="249" strand="none" pvalue="1.64e-09" >
<left_flank>GLTVENNELK</left_flank>
<site>
<letter_ref letter_id="L"/>
<letter_ref letter_id="R"/>
<letter_ref letter_id="L"/>
<letter_ref letter_id="Q"/>
<letter_ref letter_id="T"/>
<letter_ref letter_id="M"/>
<letter_ref letter_id="E"/>
<letter_ref letter_id="Q"/>
<letter_ref letter_id="Q"/>
<letter_ref letter_id="V"/>
<letter_ref letter_id="H"/>
<letter_ref letter_id="L"/>
<letter_ref letter_id="Q"/>
<letter_ref letter_id="D"/>
<letter_ref letter_id="E"/>
<letter_ref letter_id="L"/>
<letter_ref letter_id="N"/>
<letter_ref letter_id="E"/>
<letter_ref letter_id="A"/>
<letter_ref letter_id="L"/>
<letter_ref letter_id="K"/>
<letter_ref letter_id="E"/>
<letter_ref letter_id="E"/>
<letter_ref letter_id="I"/>
<letter_ref letter_id="Q"/>
<letter_ref letter_id="H"/>
<letter_ref letter_id="L"/>
<letter_ref letter_id="K"/>
<letter_ref letter_id="V"/>
</site>
<right_flank>LTGQAASNGA</right_flank>
</contributing_site>
<contributing_site sequence_id="sequence_107" position="267" strand="none" pvalue="5.28e-09" >
<left_flank>GLSVENNELK</left_flank>
<site>
<letter_ref letter_id="L"/>
<letter_ref letter_id="R"/>
<letter_ref letter_id="V"/>
<letter_ref letter_id="Q"/>
<letter_ref letter_id="S"/>
<letter_ref letter_id="M"/>
<letter_ref letter_id="E"/>
<letter_ref letter_id="Q"/>
<letter_ref letter_id="Q"/>
<letter_ref letter_id="V"/>
<letter_ref letter_id="H"/>
<letter_ref letter_id="L"/>
<letter_ref letter_id="Q"/>
<letter_ref letter_id="D"/>
<letter_ref letter_id="A"/>
<letter_ref letter_id="L"/>
<letter_ref letter_id="N"/>
<letter_ref letter_id="E"/>
<letter_ref letter_id="A"/>
<letter_ref letter_id="L"/>
<letter_ref letter_id="K"/>
<letter_ref letter_id="E"/>
<letter_ref letter_id="E"/>
<letter_ref letter_id="V"/>
<letter_ref letter_id="Q"/>
<letter_ref letter_id="H"/>
<letter_ref letter_id="L"/>
<letter_ref letter_id="K"/>
<letter_ref letter_id="V"/>
</site>
<right_flank>LTGQGVSNGG</right_flank>
</contributing_site>
<contributing_site sequence_id="sequence_39" position="85" strand="none" pvalue="5.74e-08" >
<left_flank>KATTEVDVTT</left_flank>
<site>
<letter_ref letter_id="Q"/>
<letter_ref letter_id="H"/>
<letter_ref letter_id="Y"/>
<letter_ref letter_id="T"/>
<letter_ref letter_id="K"/>
<letter_ref letter_id="M"/>
<letter_ref letter_id="E"/>
<letter_ref letter_id="A"/>
<letter_ref letter_id="K"/>
<letter_ref letter_id="N"/>
<letter_ref letter_id="S"/>
<letter_ref letter_id="V"/>
<letter_ref letter_id="M"/>
<letter_ref letter_id="R"/>
<letter_ref letter_id="A"/>
<letter_ref letter_id="Q"/>
<letter_ref letter_id="V"/>
<letter_ref letter_id="T"/>
<letter_ref letter_id="E"/>
<letter_ref letter_id="L"/>
<letter_ref letter_id="N"/>
<letter_ref letter_id="H"/>
<letter_ref letter_id="R"/>
<letter_ref letter_id="L"/>
<letter_ref letter_id="N"/>
<letter_ref letter_id="S"/>
<letter_ref letter_id="L"/>
<letter_ref letter_id="N"/>
<letter_ref letter_id="Q"/>
</site>
<right_flank>IIAFPESYSS</right_flank>
</contributing_site>
<contributing_site sequence_id="sequence_9" position="103" strand="none" pvalue="8.34e-08" >
<left_flank>LTVDANYNLY</left_flank>
<site>
<letter_ref letter_id="N"/>
<letter_ref letter_id="K"/>
<letter_ref letter_id="V"/>
<letter_ref letter_id="I"/>
<letter_ref letter_id="S"/>
<letter_ref letter_id="L"/>
<letter_ref letter_id="L"/>
<letter_ref letter_id="E"/>
<letter_ref letter_id="K"/>
<letter_ref letter_id="T"/>
<letter_ref letter_id="R"/>
<letter_ref letter_id="Q"/>
<letter_ref letter_id="I"/>
<letter_ref letter_id="L"/>
<letter_ref letter_id="H"/>
<letter_ref letter_id="E"/>
<letter_ref letter_id="N"/>
<letter_ref letter_id="S"/>
<letter_ref letter_id="Q"/>
<letter_ref letter_id="L"/>
<letter_ref letter_id="E"/>
<letter_ref letter_id="E"/>
<letter_ref letter_id="K"/>
<letter_ref letter_id="L"/>
<letter_ref letter_id="S"/>
<letter_ref letter_id="Y"/>
<letter_ref letter_id="F"/>
<letter_ref letter_id="H"/>
<letter_ref letter_id="Q"/>
</site>
<right_flank>YFMEDRMVLP</right_flank>
</contributing_site>
</contributing_sites>
</motif>
<motif id="motif_3" name="VLAENSVLKAZVSELRQRLSSLNEIVELV" alt="MEME-3" width="29" sites="69" ic="59.5" re="51.3" llr="2454" p_value="1.1e-740" e_value="1.6e-522" bayes_threshold="8.36936" elapsed_time="1895.252000">
<scores>
<alphabet_matrix>
<alphabet_array>
<value letter_id="A">184</value>
<value letter_id="C">-388</value>
<value letter_id="D">-840</value>
<value letter_id="E">-839</value>
<value letter_id="F">-520</value>
<value letter_id="G">-809</value>
<value letter_id="H">-806</value>
<value letter_id="I">291</value>
<value letter_id="K">-792</value>
<value letter_id="L">-440</value>
<value letter_id="M">127</value>
<value letter_id="N">-832</value>
<value letter_id="P">-826</value>
<value letter_id="Q">-858</value>
<value letter_id="R">-862</value>
<value letter_id="S">-808</value>
<value letter_id="T">16</value>
<value letter_id="V">291</value>
<value letter_id="W">-674</value>
<value letter_id="Y">-622</value>
</alphabet_array>
<alphabet_array>
<value letter_id="A">32</value>
<value letter_id="C">-343</value>
<value letter_id="D">-137</value>
<value letter_id="E">174</value>
<value letter_id="F">-404</value>
<value letter_id="G">-418</value>
<value letter_id="H">-278</value>
<value letter_id="I">73</value>
<value letter_id="K">-54</value>
<value letter_id="L">187</value>
<value letter_id="M">-411</value>
<value letter_id="N">10</value>
<value letter_id="P">-443</value>
<value letter_id="Q">29</value>
<value letter_id="R">-325</value>
<value letter_id="S">-60</value>
<value letter_id="T">-294</value>
<value letter_id="V">-80</value>
<value letter_id="W">-376</value>
<value letter_id="Y">-331</value>
</alphabet_array>
<alphabet_array>
<value letter_id="A">197</value>
<value letter_id="C">-310</value>
<value letter_id="D">-359</value>
<value letter_id="E">-328</value>
<value letter_id="F">-375</value>
<value letter_id="G">-449</value>
<value letter_id="H">-309</value>
<value letter_id="I">-94</value>
<value letter_id="K">174</value>
<value letter_id="L">-382</value>
<value letter_id="M">25</value>
<value letter_id="N">-384</value>
<value letter_id="P">-477</value>
<value letter_id="Q">186</value>
<value letter_id="R">-175</value>
<value letter_id="S">-91</value>
<value letter_id="T">73</value>
<value letter_id="V">109</value>
<value letter_id="W">-365</value>
<value letter_id="Y">-335</value>
</alphabet_array>
<alphabet_array>
<value letter_id="A">-436</value>
<value letter_id="C">-733</value>
<value letter_id="D">123</value>
<value letter_id="E">340</value>
<value letter_id="F">-757</value>
<value letter_id="G">-126</value>
<value letter_id="H">-521</value>
<value letter_id="I">-607</value>
<value letter_id="K">-83</value>
<value letter_id="L">-654</value>
<value letter_id="M">-655</value>
<value letter_id="N">-548</value>
<value letter_id="P">-592</value>
<value letter_id="Q">-394</value>
<value letter_id="R">-121</value>
<value letter_id="S">-596</value>
<value letter_id="T">-521</value>
<value letter_id="V">-575</value>
<value letter_id="W">-711</value>
<value letter_id="Y">-636</value>
</alphabet_array>
<alphabet_array>
<value letter_id="A">-931</value>
<value letter_id="C">-726</value>
<value letter_id="D">-877</value>
<value letter_id="E">-1024</value>
<value letter_id="F">-876</value>
<value letter_id="G">-833</value>
<value letter_id="H">-829</value>
<value letter_id="I">-982</value>
<value letter_id="K">-960</value>
<value letter_id="L">-966</value>
<value letter_id="M">-1088</value>
<value letter_id="N">391</value>
<value letter_id="P">-887</value>
<value letter_id="Q">-990</value>
<value letter_id="R">-951</value>
<value letter_id="S">-1004</value>
<value letter_id="T">-926</value>
<value letter_id="V">-1003</value>
<value letter_id="W">-758</value>
<value letter_id="Y">-843</value>
</alphabet_array>
<alphabet_array>
<value letter_id="A">76</value>
<value letter_id="C">-295</value>
<value letter_id="D">96</value>
<value letter_id="E">-352</value>
<value letter_id="F">-364</value>
<value letter_id="G">-448</value>
<value letter_id="H">-329</value>
<value letter_id="I">-88</value>
<value letter_id="K">-297</value>
<value letter_id="L">-14</value>
<value letter_id="M">-382</value>
<value letter_id="N">105</value>
<value letter_id="P">-491</value>
<value letter_id="Q">-362</value>
<value letter_id="R">75</value>
<value letter_id="S">181</value>
<value letter_id="T">-321</value>
<value letter_id="V">-68</value>
<value letter_id="W">-367</value>
<value letter_id="Y">-339</value>
</alphabet_array>
<alphabet_array>
<value letter_id="A">-508</value>
<value letter_id="C">-501</value>
<value letter_id="D">-614</value>
<value letter_id="E">-508</value>
<value letter_id="F">-648</value>
<value letter_id="G">-613</value>
<value letter_id="H">-54</value>
<value letter_id="I">256</value>
<value letter_id="K">148</value>
<value letter_id="L">-566</value>
<value letter_id="M">-575</value>
<value letter_id="N">-210</value>
<value letter_id="P">-655</value>
<value letter_id="Q">125</value>
<value letter_id="R">152</value>
<value letter_id="S">-193</value>
<value letter_id="T">-494</value>
<value letter_id="V">226</value>
<value letter_id="W">-507</value>
<value letter_id="Y">-508</value>
</alphabet_array>
<alphabet_array>
<value letter_id="A">-655</value>
<value letter_id="C">-496</value>
<value letter_id="D">-920</value>
<value letter_id="E">-886</value>
<value letter_id="F">-345</value>
<value letter_id="G">-871</value>
<value letter_id="H">-727</value>
[truncated: 569,970 more chars]
