# Supplementary material for: Genome-wide systematic characterization of bZIP transcription factors and their expression profiles during stem in tumorous stem mustard
Source: PeerJ. 2026 Jan 14;14:e20518. doi: 10.7717/peerj.20518 (PMC12811965; doi:10.7717/peerj.20518)
Supplement: Supplemental Information 17 [file peerj-14-20518-s017.zip › bzip raw file/newmafft_trimal30_LG(√)/newmafft_trimal30_LG.bionj]

(((((((((((AT4G36730:0.13126481,(((AT2G35530:0.016467277,BjuB026592:0.10426719):0.01635313,AT1G32150:0.033218391):0.0141581,BjuB020303:0.098813862):0.15385869):0.049721789,(AT2G46270:0.091036916,AT4G01120:0.15886551):0.1305474):0.060012043,AT1G19490:0.84815282):0.16287196,((((((AT5G11260:0.011479599,(BjuA041107:0.044974845,((BjuA044741:5e-07,BjuB009816:5e-07):0.019828603,BjuB009536:-0.00029288139):0.015416685):0.01842002):0.12045719,(((AT3G17609:0.027892977,BjuA005478:0.010934913):0.014168419,(BjuA012575:5e-07,BjuA012577:5e-07):0.0049786684):0.010431074,BjuB023986:0.08471103):0.15587606):0.31015503,((AT2G13150:-0.021067671,AT2G12940:0.16666761):0.086857677,AT2G12900:0.11856015):0.62781519):0.13761076,((((((AT2G40950:0.020148786,(BjuA017309:0.012315007,BjuB042050:0.025224255):0.018301358):0.01675603,BjuO010363:0.063651323):0.060270134,(BjuA014686:0.055778272,BjuB028919:-0.017019928):0.14228837):0.092609435,((BjuA033921:0.0099009369,BjuB006877:0.0081721153):0.051531825,BjuB023599:0.0086440407):0.087237895):0.062416207,AT3G56660:0.079330675):0.10276687,AT3G10800:0.18881497):0.36468604):0.0080704037,(((AT5G10030:-0.076935798,(AT5G65210:0.016990002,((((AT1G77920:0.023942744,AT1G22070:0.00067625754):0.063206434,(AT5G06950:5e-07,AT5G06960:5e-07):0.048208535):0.0048134951,AT1G08320:0.030547749):0.014294587,AT1G68640:0.092049293):0.10189001):0.039478764):0.12723108,AT5G06839:-0.061997715):0.15731756,AT1G42990:0.55922151):0.069232769):0.097437352,((((((AT2G21230:0.078750804,((AT1G06070:0.016620062,((((AT2G31370:0.0098246029,BjuB026462:-0.0098236026):0.0049402611,BjuB046419:-0.004939761):0.049172528,BjuB033515:-0.0093908887):0.0046049524,BjuA031302:-0.0046044532):0.0025730222):0.025092727,AT4G38900:0.061431721):0.026565459):0.025730703,(((AT2G40620:0.029171359,BjuO010352:-0.01023474):0.0076124528,BjuB042069:0.011544568):0.037637636,(((AT1G06850:0.027058136,BjuB015428:-0.0079514245):0.0039414912,BjuO010199:-0.0039409921):0.0052374909,(BjuA031284:5e-07,BjuB033496:5e-07):0.013933177):0.026882425):0.023475628):0.017288331,((AT1G43700:0.036260359,BjuA001111:-0.017019384):0.032178648,BjuA022725:0.01307076):0.070553213):0.22519112,(AT3G58120:0.0070502693,AT2G42380:0.014208158):0.15401062):0.13190171,((AT1G58110:0.30778366,BjuA015229:1.7365913):0.11920142,AT4G06598:0.29738998):0.11560825):0.17477164,AT5G07160:0.78431296):0.026656423):0.19453657):0.046986453,((((((((AT1G03970:0.059697051,BjuA037531:-0.037934516):0.027170282,((AT5G44080:0.11843303,BjuB036859:-0.027453404):0.013290545,BjuA025064:-0.013290042):0.053116228):0.034091413,BjuB021273:0.00044988468):0.21640696,(((AT2G36270:-0.024458084,(BjuB041699:5e-07,BjuA018972:5e-07):0.044748422):0.034963399,(AT3G44460:0.078346103,BjuA028313:-0.015813615):0.20441549):0.10528836,(((AT4G34000:0.047698028,(BjuA003230:0.029786985,BjuB045319:0.0072181085):0.033056729):0.040995859,((AT1G49720:0.03217499,(BjuA021448:0.010462984,BjuB047102:0.026657224):0.048763834):0.065649785,(AT3G19290:0.011393124,((((BjuB007813:-0.014790607,BjuA012644:0.032923568):0.0073825191,BjuB025396:-0.0073820199):0.011540372,BjuB008568:0.0066250567):0.011721079,BjuA040338:0.0062504904):0.028528744):0.045877546):0.043709703):0.013651939,((AT1G45249:0.021158081,BjuA025558:0.01494829):0.0073066354,BjuA025542:0.0022586326):0.061537988):0.088957921):0.034659192):0.026470587,(((((((AT2G41070:-0.051206056,BjuO010366:0.071437418):0.036077276,(((BjuB038400:5e-07,BjuA035826:5e-07):0.012486285,BjuA026586:0.024595389):0.0076879431,BjuA014675:0.010840094):0.033808291):0.04628684,BjuA043003:0.045684475):0.10821812,BjuA017316:-0.03154932):0.021141503,BjuB042043:-0.009176258):0.096752249,AT3G56850:0.034427725):0.056783751,(((AT4G35900:0.041917048,BjuB043752:0.094892569):0.033766709,AT2G17770:0.072731398):0.065583356,BjuB049020:0.011398943):0.12237798):0.015530035):0.060832225,((AT5G42910:0.33627376,BjuA025127:0.010212451):0.019061983,BjuB036793:-0.0034527192):0.23334184):0.16337831,((AT4G35040:0.098706774,AT2G16770:0.027425148):0.16885695,((AT3G51960:0.075013347,BjuO000631:0.086902715):0.14205983,(((((((BjuA006024:0.15014821,BjuO002133:-0.10333163):0.22727537,BjuB016810:-0.09698642):0.33106613,(BjuA043791:-0.0205414,((BjuA047038:0.49160433,BjuO010482:-0.31778342):0.24095181,BjuB041251:-0.15727776):0.45213804):0.15885191):0.14192832,BjuB041950:-0.050234437):0.065048605,BjuA040759:-0.046653789):0.037517723,BjuB040792:-0.033863764):1.8753765,(BjuA010437:-0.015932225,((((((BjuA015073:0.051041584,BjuB037545:0.065675758):0.093285725,BjuB046236:0.48926967):0.14180647,BjuB042975:-0.074773416):0.45297062,BjuA031472:-0.10701628):0.066066332,BjuB019686:-0.082712375):0.20416401,BjuB016538:0.032902345):0.064010836):0.94519347):0.36380658):0.061243895):0.65633547):0.065753303,((AT5G24800:0.35396016,AT5G28770:0.12246449):0.033153832,(AT3G54620:0.17646572,AT4G02640:0.15142617):0.1038613):0.087672643):0.045892358):0.03142681,(((AT5G60830:0.0139794,((((BjuB039707:0.00069368258,BjuA045602:0.094414636):0.018519171,BjuA001569:0.0086412588):0.031882215,BjuA042224:-0.010053791):0.005036429,BjuB037744:-0.0050359289):0.028730558):0.12251667,BjuA009096:0.25294572):0.053371884,AT5G08141:0.28054592):0.20482793):0.074747875,(((((((((BjuB038364:0.015503388,BjuA014103:0.0027994108):0.041853841,BjuA040728:-0.0039400347):0.014471849,(BjuB047306:0.0074167801,BjuB032115:0.029508896):0.028246375):0.010083629,BjuB045228:0.012814952):0.10199235,(AT4G34590:-0.05775249,AT5G49450:0.72275108):0.013231114):0.1097355,(((BjuB006374:5e-07,BjuA025359:5e-07):0.020838389,BjuO002570:0.015039387):0.0093682166,(AT2G18160:0.015113581,(BjuA032964:0.0076129725,BjuB028673:0.028657626):0.020833243):0.0089772921):0.14228196):0.011618789,((((BjuO004828:0.081970826,(BjuO011409:0.050697152,BjuB011393:0.07218124):0.041313406):0.013663989,(BjuB046696:0.063211843,BjuA027015:0.079169378):0.029097576):0.054266937,(BjuA029457:0.30352867,BjuB029839:0.12908831):0.17304605):0.055975821,AT1G75390:-0.03638522):0.044127751):0.053729378,(AT3G62420:0.046519723,(BjuB022206:0.014207406,((BjuA036326:5e-07,BjuO004809:5e-07):0.0088297445,BjuA026821:0.0095249731):0.0045541935):0.031390879):0.28410661):0.04796955,((((((BjuA036544:5e-07,BjuA036543:5e-07):0.020231612,BjuB005843:0.04408855):0.096881449,AT1G59530:0.12816778):0.027618207,(BjuB007520:0.18122843,(BjuA002075:1.2465342,(((BjuA016969:0.072272688,BjuB020302:-0.011364546):0.063489974,BjuA018344:-0.06857565):0.43855172,BjuA042006:-0.19600433):1.1543721):0.42289099):0.079149283):0.19414161,((BjuA008715:0.081232958,BjuB020783:0.14245285):0.061792292,((((BjuB017666:0.0645248,BjuA035384:0.011139877):0.0041584726,BjuA035385:-0.0045548696):0.08320874,BjuB002172:-0.0029576421):0.013732582,AT3G49760:0.092962071):0.18908545):0.15154056):0.04193956,(AT2G22850:0.085249178,(((BjuA002828:0.0058451369,AT4G37730:0.082177065):0.025455188,BjuB040834:0.017325442):0.037194386,(BjuB038543:0.0041306359,BjuA014273:0.016314235):0.056749284):0.066498376):0.13823862):0.10043071):0.053721741):0.14433208,((BjuB010770:5e-07,BjuA041565:5e-07):0.088514328,AT1G68880:0.087264672):0.22580001):0.024613097,((AT5G38800:0.12752786,((BjuB044565:-0.0010837551,(AT3G30530:0.0020443101,BjuA024129:-0.0020433103):0.0010842552):0.012445098,(BjuB042879:0.013109861,BjuA008307:0.024747575):0.025471216):0.0199745):0.017619206,(((BjuB013140:5e-07,BjuA041305:5e-07):0.010458929,BjuB035721:0.050545372):0.010837345,((BjuA044794:0.013620349,(BjuA041795:0.03251363,BjuB015072:0.0079721203):0.027589811):0.011590501,AT5G15830:0.023555549):0.0050639445):0.073378876):0.052547559):0.056891363,(BjuB048226:0.01914303,((BjuA044074:-0.00023156234,(BjuA034470:0.020341968,BjuA026652:-0.0022288691):0.00023206246):0.0015791617,AT1G13600:0.017676096):0.00010281894):0.055505786):0.025293782,(BjuA046946:0.053030163,BjuB027759:0.0097924229):0.013449732,(((AT2G04038:0.00068509392,BjuB027387:0.018927649):-0.0017444189,BjuA032576:0.001744919):0.013983032,(BjuA024436:0.030651864,BjuB037083:-0.009869203):0.028173069):-0.0015825257);
