# Supplementary material for: Genome-wide systematic characterization of bZIP transcription factors and their expression profiles during stem in tumorous stem mustard
Source: PeerJ. 2026 Jan 14;14:e20518. doi: 10.7717/peerj.20518 (PMC12811965; doi:10.7717/peerj.20518)
Supplement: Supplemental Information 17 [file peerj-14-20518-s017.zip › bzip raw file/newmafft_trimal30_LG(√)/newmafft_trimal30_LG.contree]

(AT4G36730:0.1034444431,((AT2G46270:0.0727280630,AT4G01120:0.1831141958)100:0.2047550374,(((AT2G35530:0.0338285668,AT1G32150:0.0514772112)74:0.0071561439,BjuB026592:0.0813230848)73:0.0177130356,BjuB020303:0.0873181052)100:0.2058288918)67:0.0820693810,(((((((((AT1G03970:0.0000021753,(BjuA037531:0.0192982040,BjuB021273:0.0255439370)100:0.0180946802)100:0.0626353001,(BjuA025064:0.0000021633,BjuB036859:0.0000021633)100:0.0410950054)96:0.0268645785,AT5G44080:0.0565224554)100:0.3435812170,((AT2G36270:0.0000021633,((BjuA018972:0.0000000000,BjuO002525:0.0000000000):0.0000021633,BjuB041699:0.0000021633)100:0.0228691738)100:0.0652336833,(AT3G44460:0.0593788862,BjuA028313:0.0000020291)100:0.1999993526)95:0.1158029322)36:0.0500037793,((((AT2G41070:0.0000021633,(((BjuA017316:0.0000021633,BjuB042043:0.0210558435)100:0.1086575363,BjuA043003:0.0874676806)99:0.0000021753,BjuO010366:0.0000021633)100:0.0212649102)100:0.0427936322,((BjuA014675:0.0184331170,BjuA026586:0.0184638526)88:0.0000021633,(BjuA035826:0.0000021633,BjuB038400:0.0000021633)100:0.0184142359)95:0.0291725353)79:0.0000023845,AT3G56850:0.0221185547)100:0.2499353414,(((AT4G35900:0.0000021753,AT2G17770:0.1053977437)98:0.0471645300,BjuB049020:0.0693423779)76:0.0083113415,BjuB043752:0.0825584131)92:0.1389780162)96:0.2483874046)43:0.1328915117,((AT4G34000:0.0780231418,(BjuA003230:0.0182713501,BjuB045319:0.0183072653)93:0.0000027815)98:0.0769741513,(((((AT1G49720:0.0550469344,(BjuA021448:0.0000021633,BjuB047102:0.0371202182)100:0.0216474432)99:0.1090853699,((AT3G19290:0.0384027841,BjuA040338:0.0000021633)71:0.0178430705,((((AT5G42910:0.3147376684,(BjuA025127:0.0476551567,BjuB036793:0.0000021633)100:0.0777842614)100:0.2073083151,BjuA012644:0.0000021633)53:0.0181330775,BjuB008568:0.0180120922)31:0.0000021633,((BjuB007813:0.0000000000,BjuB042240:0.0000000000):0.0000021633,BjuB025396:0.0000021633)98:0.0000021633)33:0.0000021633)78:0.0241837707)96:0.1142591875,BjuA025542:0.0000021633)62:0.0179142657,AT1G45249:0.0361062165)57:0.0000021633,BjuA025558:0.0000021633)65:0.0570395387)67:0.0052862559)99:0.4312917387,((((AT5G11260:0.0000021633,((BjuA041107:0.0599871329,(BjuA044741:0.0000021633,BjuB009816:0.0000021633)99:0.0000021633)100:0.0195367762,BjuB009536:0.0000021633)100:0.0194579039)99:0.0976164741,(((AT3G17609:0.0252890251,((BjuA012575:0.0000000000,BjuB008492:0.0000000000):0.0000021633,BjuA012577:0.0000021633)100:0.0189585249)100:0.0250610657,BjuA005478:0.0000021633)99:0.0218670890,BjuB023986:0.0721510358)100:0.2124668804)97:0.2458442735,((((((AT2G40950:0.0000024751,((AT3G56660:0.1370518798,(((AT3G10800:0.1923783821,BjuB023599:0.0382853894)99:0.0241507136,BjuB006877:0.0000021633)95:0.0000028304,BjuA033921:0.0180719356)100:0.1810616309)57:0.0613457325,BjuO010363:0.0392469476)56:0.0555418500)46:0.0411704701,BjuB042050:0.0188055536)46:0.0199739802,BjuA017309:0.0000021633)59:0.1001826769,(BjuA014686:0.0387575452,BjuB028919:0.0000021633)100:0.1118887962)98:0.3570381828,AT1G42990:0.6681822434)71:0.0324434152,((((AT2G21230:0.0941015075,(((AT2G13150:0.0603059232,AT2G12940:0.0819615421)100:0.1135674930,AT2G12900:0.0929150598)100:0.7845615044,AT4G38900:0.0000022265)70:0.0372741216)70:0.0353328066,(((AT1G06070:0.0180111770,(BjuA031302:0.0000021633,BjuB033515:0.0000021633)96:0.0000021633)65:0.0000021753,(AT2G31370:0.0000021633,(BjuB026462:0.0000021633,BjuB046419:0.0000021633)100:0.0000021633)100:0.0372600711)95:0.0182838882,(((AT1G43700:0.0000021753,BjuA001111:0.0192414877)100:0.0331530311,BjuA022725:0.0230021806)100:0.1228982326,(((AT2G40620:0.0216853375,BjuO010352:0.0000021633)100:0.0216443929,BjuB042069:0.0000021633)100:0.0611364981,(AT1G06850:0.0180228355,((BjuA031284:0.0000021633,BjuB033496:0.0000021633)100:0.0191159859,(BjuB015428:0.0000021633,BjuO010199:0.0000021633)92:0.0000021633)92:0.0000021633)93:0.0261199324)97:0.0530884345)83:0.0000021753)94:0.0239538442)68:0.2206453598,((AT3G58120:0.0000021633,AT2G42380:0.0212577372)98:0.1407024841,(AT1G58110:0.1729670694,AT4G06598:0.3801676130)79:0.0503843809)50:0.0878695082)56:0.1520416347,AT5G07160:0.9095994858)89:0.3247014276)47:0.1755539623)82:0.2039114088,((((AT5G10030:0.0000021633,AT5G65210:0.0000021633)100:0.0841467220,(AT1G77920:0.0000021633,AT1G22070:0.0246188306)93:0.0878513876)83:0.0092707143,((AT1G68640:0.0985032815,(AT5G06839:0.0000021633,AT1G08320:0.0000021633)100:0.0320731783)97:0.0435649429,((AT5G06950:0.0000000000,AT3G12250:0.0000000000):0.0000021633,AT5G06960:0.0000021633)92:0.0000024406)93:0.0382887248)97:0.4218049906,(((AT4G35040:0.0901972480,AT2G16770:0.0498875611)94:0.2203982860,(AT3G51960:0.0299064316,((((((((BjuA006024:0.0565855068,BjuO002133:0.0000021633)100:0.0650236840,BjuB016810:0.0795085308)100:0.4875233654,((BjuA047038:0.1251764742,BjuB041251:0.0898518732)86:0.0472502537,BjuO010482:0.0000025169)98:0.3493349643)92:0.1657477017,BjuA043791:0.0000021633)91:0.0259259691,(BjuB040792:0.0000021633,BjuB041950:0.0000021633)94:0.0000021633)88:0.0255731545,BjuA040759:0.0000021633)99:1.3045179040,((BjuA010437:0.0332020897,BjuB016538:0.0000021633)82:0.0000020568,((((BjuA015073:0.0272448925,BjuB037545:0.0889294418)91:0.0471912315,BjuB042975:0.0091944662)100:0.3992580256,(BjuA031472:0.0000021633,BjuB019686:0.0000021633)100:0.1978348945)85:0.0727723893,BjuB046236:0.2570079945)88:0.1657543565)93:0.6351639809)89:0.4207089964,BjuO000631:0.0000022004)76:0.1312406439)75:0.1921381076)89:0.2932906051,BjuA015229:1.5605772624)89:0.2801332610)88:0.1873273491)75:0.1417317699)74:0.1926305045,((((((AT5G24800:0.2970301315,AT5G28770:0.1928308866)64:0.0379095106,(AT3G54620:0.1959756994,AT4G02640:0.1268624979)87:0.1636515835)64:0.1669582405,(BjuA002075:1.2404083257,((BjuA016969:0.0299437936,(BjuA018344:0.0000021633,BjuB020302:0.0207928294)100:0.0000022004)100:0.2459091429,BjuA042006:0.0000026067)100:0.9073818781)76:0.3694936125)76:0.1100099769,((((((AT4G34590:0.0454700899,((BjuA014103:0.0000021633,BjuB038364:0.0183035957)94:0.0181298845,BjuA040728:0.0182307731)77:0.0000021633)31:0.0000021347,((BjuB032115:0.0180956879,BjuB047306:0.0182186846)98:0.0364092015,BjuB045228:0.0180815062)97:0.0180506828)92:0.0940258863,((AT1G75390:0.0225361734,(((BjuA027015:0.0876678887,BjuB046696:0.0502614141)74:0.0212712528,(BjuB011393:0.1023431791,BjuO011409:0.0201760459)98:0.0872268963)54:0.0442400784,BjuO004828:0.0600437121)79:0.0000023351)100:0.0978245986,(BjuA029457:0.2750624152,BjuB029839:0.1593822952)96:0.2077483712)78:0.0793933149)68:0.0319871327,(((AT2G18160:0.0174248330,((BjuA025359:0.0000021633,BjuB006374:0.0000021633)100:0.0176411486,BjuO002570:0.0176748487)100:0.0177077831)100:0.0171393335,BjuA032964:0.0000021633)100:0.0178721637,BjuB028673:0.0169449006)100:0.1325436933)75:0.1008861253,(((((AT3G62420:0.0797207761,BjuB022206:0.0185530648)39:0.0000021633,BjuO004809:0.0000021633)22:0.0000021633,BjuA036326:0.0000021633)83:0.0190701086,BjuA026821:0.0000021633)97:0.2166436338,AT5G49450:0.7327089660)80:0.2316079100)74:0.0698317837,((((AT1G59530:0.1714628551,BjuB007520:0.1649332939)82:0.0838635092,BjuB005843:0.0412870629)84:0.0257609048,(BjuA036543:0.0000021633,BjuA036544:0.0000021633)84:0.0000021753)93:0.4190530289,(((((AT4G37730:0.0127064711,AT2G22850:0.1547810875)98:0.0536538267,(BjuA014273:0.0281891519,BjuB038543:0.0000021633)100:0.0949734444)98:0.0195300302,BjuA002828:0.0207060670)98:0.0429078103,BjuB040834:0.0000021673)99:0.2428855194,((((AT3G49760:0.0904568842,BjuB002172:0.0220522842)92:0.0288065989,((BjuA035384:0.0183019326,BjuA035385:0.0000021633)100:0.0183107931,BjuB017666:0.0378571539)100:0.0524894876)96:0.2310522298,BjuB020783:0.1407899349)55:0.0664055932,BjuA008715:0.0669253245)53:0.1108030551)92:0.1991740293)47:0.0314292301)64:0.1112310248)79:0.1337409457,(((((((((AT5G15830:0.0000021753,(((BjuA041305:0.0000021633,BjuB013140:0.0000021633)98:0.0000021633,BjuB035721:0.0610054061)100:0.0199627274,((BjuA041795:0.0404860396,BjuB015072:0.0000021633)100:0.0400681160,BjuA044794:0.0000021633)98:0.0198231854)98:0.0198688349)98:0.1367841099,AT5G38800:0.1449262051)80:0.0000020493,(((AT3G30530:0.0000021633,BjuA024129:0.0000021633)66:0.0000021633,BjuB044565:0.0000021633)97:0.0057122019,(BjuA008307:0.0188452745,BjuB042879:0.0189202133)99:0.0326536219)95:0.0422929805)89:0.1194658419,BjuB048226:0.0000021633)54:0.0207131433,(((BjuA026652:0.0000000000,BjuO009504:0.0000000000):0.0000021633,BjuA044074:0.0000021633)94:0.0000021633,BjuA034470:0.0181136075)91:0.0000021633)31:0.0000021633,AT1G13600:0.0186322179)55:0.1030563727,((AT1G68880:0.1501218049,(BjuA041565:0.0000021633,BjuB010770:0.0000021633)100:0.0395500476)100:0.3460695884,(BjuA024436:0.0319836375,BjuB037083:0.0000021633)97:0.0326593430)88:0.0177170980)36:0.0000021633,((AT2G04038:0.0000021633,BjuA032576:0.0000021633)80:0.0000021633,BjuB027387:0.0196129516)32:0.0000021633)51:0.0197422394,(BjuA046946:0.0615840328,BjuB027759:0.0000021753)46:0.0000021633)89:0.2108690676)87:0.2052420646,((AT5G60830:0.0354319691,((BjuA001569:0.0315930846,BjuB039707:0.0248552692)50:0.0145383291,((BjuA042224:0.0000021633,BjuB037744:0.0000021633)100:0.0175175018,BjuA045602:0.0558566938)49:0.0000021633)33:0.0000021633)81:0.0892849816,(AT5G08141:0.3687205965,BjuA009096:0.1747229469)99:0.1121260573)100:0.3648458369)80:0.0646615604)87:0.1858578938,AT1G19490:0.7547671600)100:0.2645953349);
