# Supplementary material for: Genome-wide systematic characterization of bZIP transcription factors and their expression profiles during stem in tumorous stem mustard
Source: PeerJ. 2026 Jan 14;14:e20518. doi: 10.7717/peerj.20518 (PMC12811965; doi:10.7717/peerj.20518)
Supplement: Supplemental Information 17 [file peerj-14-20518-s017.zip › bzip raw file/newmafft_trimal30_LG(√)/newmafft_trimal30_LG.iqtree]

IQ-TREE 3.0.1 built May  5 2025

Input file name: ../newmafft_trimal30.mafft
Type of analysis: tree reconstruction + ultrafast bootstrap (1000 replicates)
Random seed number: 142488

REFERENCES
----------

To cite IQ-TREE 3 please use:

Thomas K.F. Wong, Nhan Ly-Trong, Huaiyan Ren, Hector Banos, Andrew J. Roger,
Edward Susko, Chris Bielow, Nicola De Maio, Nick Goldman, Matthew W. Hahn,
Gavin Huttley, Robert Lanfear, Bui Quang Minh (2025)
IQ-TREE 3: Phylogenomic Inference Software using Complex Evolutionary Models.
Submitted.

Please also cite the following paper(s) for the feature(s) that you used:

Since you used ultrafast bootstrap (UFBoot) please also cite: 

Diep Thi Hoang, Olga Chernomor, Arndt von Haeseler, Bui Quang Minh,
and Le Sy Vinh (2018) UFBoot2: Improving the ultrafast bootstrap
approximation. Mol. Biol. Evol., 35:518–522.
https://doi.org/10.1093/molbev/msx281

SEQUENCE ALIGNMENT
------------------

Input data: 227 sequences with 53 amino-acid sites
Number of constant sites: 0 (= 0% of all sites)
Number of invariant (constant or ambiguous constant) sites: 0 (= 0% of all sites)
Number of parsimony informative sites: 53
Number of distinct site patterns: 53

SUBSTITUTION PROCESS
--------------------

Model of substitution: LG

State frequencies: (model)

Model of rate heterogeneity: Uniform

MAXIMUM LIKELIHOOD TREE
-----------------------

Log-likelihood of the tree: -7200.2888 (s.e. 443.4613)
Unconstrained log-likelihood (without tree): -210.4255
Number of free parameters (#branches + #model parameters): 441
Akaike information criterion (AIC) score: 15282.5775
Corrected Akaike information criterion (AICc) score: 405126.5775
Bayesian information criterion (BIC) score: 16151.4762

**************************** WARNING ****************************
Number of parameters (K, model parameters and branch lengths): 441
Sample size (n, alignment length): 53

Given that K>=n, the parameter estimates might be inaccurate.
Thus, phylogenetic estimates should be interpreted with caution.

Ideally, it is desirable that n >> K. When selecting optimal models,
1. use AIC or BIC if n > 40K;
2. use AICc or BIC if 40K >= n > K;
3. be extremely cautious if n <= K

To improve the situation (3), consider the following options:
  1. Increase the sample size (n)
  2. Decrease the number of parameters (K) to be estimated. If
     possible:
     a. Remove the least important sequences from the alignment
     b. Specify some of the parameter values for the substitution
        model (e.g., the nucleotide or amino acid frequencies)
     c. Specify some of the parameter values for the rates-across-
        sites model (e.g., the shape parameter for the discrete
        Gamma distribution, the proportion of invariable sites, or
        the rates of change for different rate categories under
        the FreeRate model)

Reference:
Burnham KR, Anderson DR (2002). Model Selection and Multimodel
Inference: A Practical Information-Theoretic Approach. Springer,
New York.
************************ END OF WARNING ***********************

Total tree length (sum of branch lengths): 37.5084
Sum of internal branch lengths: 22.3305 (59.5346% of tree length)

WARNING: 59 near-zero internal branches (<0.0189) should be treated with caution
         Such branches are denoted by '**' in the figure below

NOTE: Tree is UNROOTED although outgroup taxon 'AT4G36730' is drawn at root
Numbers in parentheses are SH-aLRT support (%) / ultrafast bootstrap support (%)

+--AT4G36730
|
|     +--AT2G46270
|  +--| (95.6/100)
|  |  +--AT4G01120
+--| (58.1/67)
|  |        +--AT2G35530
|  |     +**| (52.7/74)
|  |     |  +--AT1G32150
|  |  +**| (65.9/73)
|  |  |  +--BjuB026592
|  +--| (96.7/100)
|     +--BjuB020303
|
|                                         +**AT1G03970
|                                      +--| (86.7/100)
|                                      |  |  +--BjuA037531
|                                      |  +**| (75.3/100)
|                                      |     +--BjuB021273
|                                   +--| (74.1/96)
|                                   |  |  +**BjuA025064
|                                   |  +--| (85.3/100)
|                                   |     +**BjuB036859
|                               +---| (99.8/100)
|                               |   +--AT5G44080
|                            +--| (59.9/36)
|                            |  |     +**AT2G36270
|                            |  |  +--| (82.9/100)
|                            |  |  |  |  +**BjuA018972
|                            |  |  |  +--| (52.2/100)
|                            |  |  |     +**BjuB041699
|                            |  +--| (75.1/95)
|                            |     |  +--AT3G44460
|                            |     +--| (97/100)
|                            |        +**BjuA028313
|                         +--| (78.5/43)
|                         |  |           +**AT2G41070
|                         |  |        +--| (92.3/100)
|                         |  |        |  |        +**BjuA017316
|                         |  |        |  |     +--| (94.3/100)
|                         |  |        |  |     |  +--BjuB042043
|                         |  |        |  |  +**| (0/99)
|                         |  |        |  |  |  +--BjuA043003
|                         |  |        |  +--| (84.3/100)
|                         |  |        |     +**BjuO010366
|                         |  |     +**| (0/79)
|                         |  |     |  |     +**BjuA014675
|                         |  |     |  |  +**| (0/88)
|                         |  |     |  |  |  +**BjuA026586
|                         |  |     |  +--| (85.9/95)
|                         |  |     |     |  +**BjuA035826
|                         |  |     |     +**| (81.6/100)
|                         |  |     |        +**BjuB038400
|                         |  |  +--| (97.6/100)
|                         |  |  |  +--AT3G56850
|                         |  +--| (96.2/96)
|                         |     |        +**AT4G35900
|                         |     |     +--| (88.3/98)
|                         |     |     |  +--AT2G17770
|                         |     |  +**| (0/76)
|                         |     |  |  +--BjuB049020
|                         |     +--| (85.1/92)
|                         |        +--BjuB043752
|                      +--| (88/26)
|                      |  |  +--AT4G34000
|                      |  +--| (91.2/98)
|                      |     |  +**BjuA003230
|                      |     +**| (0/93)
|                      |        +**BjuB045319
|                   +**| (0/22)
|                   |  +**BjuA025558
|                +**| (79/24)
|                |  +--AT1G45249
|             +--| (74.4/23)
|             |  +**BjuA025542
|        +----| (99.2/99)
|        |    |     +--AT1G49720
|        |    |  +--| (97/99)
|        |    |  |  |  +**BjuA021448
|        |    |  |  +--| (75.5/100)
|        |    |  |     +--BjuB047102
|        |    +--| (86.7/96)
|        |       |     +--AT3G19290
|        |       |  +**| (85.8/71)
|        |       |  |  +**BjuA040338
|        |       +--| (74.4/78)
|        |          |           +---AT5G42910
|        |          |        +--| (95.7/100)
|        |          |        |  |  +--BjuA025127
|        |          |        |  +--| (81.6/100)
|        |          |        |     +**BjuB036793
|        |          |     +**| (81.1/53)
|        |          |     |  +**BjuA012644
|        |          |  +**| (0/31)
|        |          |  |  +**BjuB008568
|        |          +**| (0/33)
|        |             |  +**BjuB007813
|        |             +**| (0/98)
|        |                +**BjuB025396
|     +--| (87.5/74)
|     |  |           +**AT5G11260
|     |  |        +--| (85.5/99)
|     |  |        |  |     +--BjuA041107
|     |  |        |  |  +--| (82.8/100)
|     |  |        |  |  |  |  +**BjuA044741
|     |  |        |  |  |  +**| (0/99)
|     |  |        |  |  |     +**BjuB009816
|     |  |        |  +--| (88.3/100)
|     |  |        |     +**BjuB009536
|     |  |     +--| (94.1/97)
|     |  |     |  |        +--AT3G17609
|     |  |     |  |     +--| (77.3/100)
|     |  |     |  |     |  |  +**BjuA012575
|     |  |     |  |     |  +--| (78.2/100)
|     |  |     |  |     |     +**BjuA012577
|     |  |     |  |  +--| (71.1/99)
|     |  |     |  |  |  +**BjuA005478
|     |  |     |  +--| (96.3/100)
|     |  |     |     +--BjuB023986
|     |  |  +--| (85/82)
|     |  |  |  |                  +**AT2G40950
|     |  |  |  |               +--| (74.1/46)
|     |  |  |  |               |  |     +--AT3G56660
|     |  |  |  |               |  |  +--| (85.4/57)
|     |  |  |  |               |  |  |  |        +--AT3G10800
|     |  |  |  |               |  |  |  |     +--| (72.8/99)
|     |  |  |  |               |  |  |  |     |  +--BjuB023599
|     |  |  |  |               |  |  |  |  +**| (0/95)
|     |  |  |  |               |  |  |  |  |  +**BjuB006877
|     |  |  |  |               |  |  |  +--| (98.7/100)
|     |  |  |  |               |  |  |     +**BjuA033921
|     |  |  |  |               |  +--| (91/56)
|     |  |  |  |               |     +--BjuO010363
|     |  |  |  |            +--| (81.4/46)
|     |  |  |  |            |  +**BjuB042050
|     |  |  |  |         +--| (81.5/59)
|     |  |  |  |         |  +**BjuA017309
|     |  |  |  |     +---| (96/98)
|     |  |  |  |     |   |  +--BjuA014686
|     |  |  |  |     |   +--| (84/100)
|     |  |  |  |     |      +**BjuB028919
|     |  |  |  |  +--| (0/71)
|     |  |  |  |  |  +--------AT1G42990
|     |  |  |  +--| (59.8/47)
|     |  |  |     |            +--AT2G21230
|     |  |  |     |         +--| (78.5/70)
|     |  |  |     |         |  |               +--AT2G13150
|     |  |  |     |         |  |            +--| (88.1/100)
|     |  |  |     |         |  |            |  +--AT2G12940
|     |  |  |     |         |  |  +---------| (100/100)
|     |  |  |     |         |  |  |         +--AT2G12900
|     |  |  |     |         |  +--| (74/70)
|     |  |  |     |         |     +**AT4G38900
|     |  |  |     |      +--| (94.1/68)
|     |  |  |     |      |  |        +**AT1G06070
|     |  |  |     |      |  |     +**| (0/65)
|     |  |  |     |      |  |     |  |  +**BjuA031302
|     |  |  |     |      |  |     |  +**| (0/96)
|     |  |  |     |      |  |     |     +**BjuB033515
|     |  |  |     |      |  |  +**| (84.1/95)
|     |  |  |     |      |  |  |  |  +**AT2G31370
|     |  |  |     |      |  |  |  +--| (89.4/100)
|     |  |  |     |      |  |  |     |  +**BjuB026462
|     |  |  |     |      |  |  |     +**| (0/100)
|     |  |  |     |      |  |  |        +**BjuB046419
|     |  |  |     |      |  +--| (76/94)
|     |  |  |     |      |     |        +**AT1G43700
|     |  |  |     |      |     |     +--| (79.2/100)
|     |  |  |     |      |     |     |  +--BjuA001111
|     |  |  |     |      |     |  +--| (95/100)
|     |  |  |     |      |     |  |  +--BjuA022725
|     |  |  |     |      |     +**| (0/83)
|     |  |  |     |      |        |        +--AT2G40620
|     |  |  |     |      |        |     +--| (48/100)
|     |  |  |     |      |        |     |  +**BjuO010352
|     |  |  |     |      |        |  +--| (92/100)
|     |  |  |     |      |        |  |  +**BjuB042069
|     |  |  |     |      |        +--| (91.8/97)
|     |  |  |     |      |           |  +**AT1G06850
|     |  |  |     |      |           +--| (75.4/93)
|     |  |  |     |      |              |     +**BjuA031284
|     |  |  |     |      |              |  +--| (92.2/100)
|     |  |  |     |      |              |  |  +**BjuB033496
|     |  |  |     |      |              +**| (0/92)
|     |  |  |     |      |                 |  +**BjuB015428
|     |  |  |     |      |                 +**| (0/92)
|     |  |  |     |      |                    +**BjuO010199
|     |  |  |     |   +--| (47.2/56)
|     |  |  |     |   |  |     +--AT3G58120
|     |  |  |     |   |  |  +--| (82.9/98)
|     |  |  |     |   |  |  |  +**AT2G42380
|     |  |  |     |   |  +--| (82.2/50)
|     |  |  |     |   |     |  +--AT1G58110
|     |  |  |     |   |     +--| (22.3/79)
|     |  |  |     |   |        +----AT4G06598
|     |  |  |     +---| (91.8/89)
|     |  |  |         +-----------AT5G07160
|     |  +--| (71.5/75)
|     |     |             +**AT5G10030
|     |     |          +--| (95.6/100)
|     |     |          |  +**AT5G65210
|     |     |       +**| (0/83)
|     |     |       |  |  +**AT1G77920
|     |     |       |  +--| (93.6/93)
|     |     |       |     +--AT1G22070
|     |     |  +----| (94.6/97)
|     |     |  |    |     +--AT1G68640
|     |     |  |    |  +--| (78.9/97)
|     |     |  |    |  |  |  +**AT5G06839
|     |     |  |    |  |  +--| (76.5/100)
|     |     |  |    |  |     +**AT1G08320
|     |     |  |    +--| (78.4/93)
|     |     |  |       |  +**AT5G06950
|     |     |  |       +**| (0/92)
|     |     |  |          +**AT5G06960
|     |     +--| (84.2/88)
|     |        |         +--AT4G35040
|     |        |      +--| (89.1/94)
|     |        |      |  +--AT2G16770
|     |        |  +---| (77.6/89)
|     |        |  |   |  +--AT3G51960
|     |        |  |   +--| (87.6/75)
|     |        |  |      |                                          +--BjuA006024
|     |        |  |      |                                       +--| (71.9/100)
|     |        |  |      |                                       |  +**BjuO002133
|     |        |  |      |                                 +-----| (99.5/100)
|     |        |  |      |                                 |     +--BjuB016810
|     |        |  |      |                              +--| (83.6/92)
|     |        |  |      |                              |  |      +--BjuA047038
|     |        |  |      |                              |  |   +--| (68.7/86)
|     |        |  |      |                              |  |   |  +--BjuB041251
|     |        |  |      |                              |  +---| (94.5/98)
|     |        |  |      |                              |      +**BjuO010482
|     |        |  |      |                           +--| (83.7/91)
|     |        |  |      |                           |  +**BjuA043791
|     |        |  |      |                        +--| (48.6/88)
|     |        |  |      |                        |  |  +**BjuB040792
|     |        |  |      |                        |  +**| (0/94)
|     |        |  |      |                        |     +**BjuB041950
|     |        |  |      |       +----------------| (96.9/99)
|     |        |  |      |       |                +**BjuA040759
|     |        |  |      |  +----| (84/89)
|     |        |  |      |  |    |          +--BjuA010437
|     |        |  |      |  |    |       +**| (0/82)
|     |        |  |      |  |    |       |  +**BjuB016538
|     |        |  |      |  |    +-------| (94.5/93)
|     |        |  |      |  |            |             +--BjuA015073
|     |        |  |      |  |            |          +--| (32.9/91)
|     |        |  |      |  |            |          |  +--BjuB037545
|     |        |  |      |  |            |     +----| (99.2/100)
|     |        |  |      |  |            |     |    +**BjuB042975
|     |        |  |      |  |            |  +--| (62/85)
|     |        |  |      |  |            |  |  |  +**BjuA031472
|     |        |  |      |  |            |  |  +--| (93/100)
|     |        |  |      |  |            |  |     +**BjuB019686
|     |        |  |      |  |            +--| (89.2/88)
|     |        |  |      |  |               +--BjuB046236
|     |        |  |      +--| (92.4/76)
|     |        |  |         +**BjuO000631
|     |        +--| (86/89)
|     |           +--------------------BjuA015229
|  +--| (85/87)
|  |  |                 +---AT5G24800
|  |  |              +--| (67.5/64)
|  |  |              |  +--AT5G28770
|  |  |           +--| (62/64)
|  |  |           |  |  +--AT3G54620
|  |  |           |  +--| (91.4/87)
|  |  |           |     +--AT4G02640
|  |  |        +--| (68.6/76)
|  |  |        |  |    +---------------BjuA002075
|  |  |        |  +----| (74.3/76)
|  |  |        |       |              +--BjuA016969
|  |  |        |       |           +--| (93.4/100)
|  |  |        |       |           |  |  +**BjuA018344
|  |  |        |       |           |  +**| (0/100)
|  |  |        |       |           |     +--BjuB020302
|  |  |        |       +-----------| (97.9/100)
|  |  |        |                   +**BjuA042006
|  |  |     +--| (87.1/79)
|  |  |     |  |              +--AT4G34590
|  |  |     |  |           +--| (90.3/92)
|  |  |     |  |           |  |        +**BjuA014103
|  |  |     |  |           |  |     +**| (85.6/94)
|  |  |     |  |           |  |     |  +**BjuB038364
|  |  |     |  |           |  |  +**| (0/77)
|  |  |     |  |           |  |  |  +**BjuA040728
|  |  |     |  |           |  +**| (0/31)
|  |  |     |  |           |     |     +**BjuB032115
|  |  |     |  |           |     |  +--| (90.2/98)
|  |  |     |  |           |     |  |  +**BjuB047306
|  |  |     |  |           |     +**| (74.5/97)
|  |  |     |  |           |        +**BjuB045228
|  |  |     |  |        +--| (41.3/68)
|  |  |     |  |        |  |     +--AT1G75390
|  |  |     |  |        |  |  +--| (86.1/100)
|  |  |     |  |        |  |  |  |        +--BjuA027015
|  |  |     |  |        |  |  |  |     +--| (8.2/74)
|  |  |     |  |        |  |  |  |     |  +--BjuB046696
|  |  |     |  |        |  |  |  |  +--| (15.2/54)
|  |  |     |  |        |  |  |  |  |  |  +--BjuB011393
|  |  |     |  |        |  |  |  |  |  +--| (89.5/98)
|  |  |     |  |        |  |  |  |  |     +--BjuO011409
|  |  |     |  |        |  |  |  +**| (0/79)
|  |  |     |  |        |  |  |     +--BjuO004828
|  |  |     |  |        |  +--| (39.9/78)
|  |  |     |  |        |     |  +--BjuA029457
|  |  |     |  |        |     +--| (94.4/96)
|  |  |     |  |        |        +--BjuB029839
|  |  |     |  |     +--| (87.7/75)
|  |  |     |  |     |  |        +**AT2G18160
|  |  |     |  |     |  |     +**| (80.1/100)
|  |  |     |  |     |  |     |  |     +**BjuA025359
|  |  |     |  |     |  |     |  |  +**| (79.5/100)
|  |  |     |  |     |  |     |  |  |  +**BjuB006374
|  |  |     |  |     |  |     |  +**| (77.3/100)
|  |  |     |  |     |  |     |     +**BjuO002570
|  |  |     |  |     |  |  +**| (76.1/100)
|  |  |     |  |     |  |  |  +**BjuA032964
|  |  |     |  |     |  +--| (96.1/100)
|  |  |     |  |     |     +**BjuB028673
|  |  |     |  |  +--| (77.9/74)
|  |  |     |  |  |  |              +--AT3G62420
|  |  |     |  |  |  |           +**| (0/39)
|  |  |     |  |  |  |           |  +**BjuB022206
|  |  |     |  |  |  |        +**| (0/22)
|  |  |     |  |  |  |        |  +**BjuO004809
|  |  |     |  |  |  |     +--| (44.1/83)
|  |  |     |  |  |  |     |  +**BjuA036326
|  |  |     |  |  |  |  +--| (92.1/97)
|  |  |     |  |  |  |  |  +**BjuA026821
|  |  |     |  |  |  +--| (90/80)
|  |  |     |  |  |     +--------AT5G49450
|  |  |     |  +--| (80.7/64)
|  |  |     |     |             +--AT1G59530
|  |  |     |     |          +--| (63.5/82)
|  |  |     |     |          |  +--BjuB007520
|  |  |     |     |       +--| (76.7/84)
|  |  |     |     |       |  +--BjuB005843
|  |  |     |     |  +----| (99.8/93)
|  |  |     |     |  |    |  +**BjuA036543
|  |  |     |     |  |    +**| (0/84)
|  |  |     |     |  |       +**BjuA036544
|  |  |     |     +--| (41.9/47)
|  |  |     |        |              +**AT4G37730
|  |  |     |        |           +--| (88.4/98)
|  |  |     |        |           |  +--AT2G22850
|  |  |     |        |        +--| (73.6/98)
|  |  |     |        |        |  |  +--BjuA014273
|  |  |     |        |        |  +--| (94.3/100)
|  |  |     |        |        |     +**BjuB038543
|  |  |     |        |     +--| (68.7/98)
|  |  |     |        |     |  +--BjuA002828
|  |  |     |        |  +--| (98.3/99)
|  |  |     |        |  |  +**BjuB040834
|  |  |     |        +--| (92.9/92)
|  |  |     |           |           +--AT3G49760
|  |  |     |           |        +--| (73.7/92)
|  |  |     |           |        |  +--BjuB002172
|  |  |     |           |     +--| (97.4/96)
|  |  |     |           |     |  |     +**BjuA035384
|  |  |     |           |     |  |  +**| (75.9/100)
|  |  |     |           |     |  |  |  +**BjuA035385
|  |  |     |           |     |  +--| (84.3/100)
|  |  |     |           |     |     +--BjuB017666
|  |  |     |           |  +--| (80.5/55)
|  |  |     |           |  |  +--BjuB020783
|  |  |     |           +--| (33.5/53)
|  |  |     |              +--BjuA008715
|  |  |  +--| (91.1/87)
|  |  |  |  |                             +**AT5G15830
|  |  |  |  |                          +--| (92.6/98)
|  |  |  |  |                          |  |        +**BjuA041305
|  |  |  |  |                          |  |     +**| (0/98)
|  |  |  |  |                          |  |     |  +**BjuB013140
|  |  |  |  |                          |  |  +--| (80.7/100)
|  |  |  |  |                          |  |  |  +--BjuB035721
|  |  |  |  |                          |  +--| (79.8/98)
|  |  |  |  |                          |     |     +--BjuA041795
|  |  |  |  |                          |     |  +--| (91.4/100)
|  |  |  |  |                          |     |  |  +**BjuB015072
|  |  |  |  |                          |     +--| (79.6/98)
|  |  |  |  |                          |        +**BjuA044794
|  |  |  |  |                       +**| (0/80)
|  |  |  |  |                       |  +--AT5G38800
|  |  |  |  |                    +--| (96.7/89)
|  |  |  |  |                    |  |        +**AT3G30530
|  |  |  |  |                    |  |     +**| (0/66)
|  |  |  |  |                    |  |     |  +**BjuA024129
|  |  |  |  |                    |  |  +**| (0/97)
|  |  |  |  |                    |  |  |  +**BjuB044565
|  |  |  |  |                    |  +--| (89.1/95)
|  |  |  |  |                    |     |  +**BjuA008307
|  |  |  |  |                    |     +--| (78/99)
|  |  |  |  |                    |        +--BjuB042879
|  |  |  |  |                 +--| (84.3/54)
|  |  |  |  |                 |  +**BjuB048226
|  |  |  |  |              +**| (0/21)
|  |  |  |  |              |  +**AT1G13600
|  |  |  |  |           +--| (97.6/55)
|  |  |  |  |           |  |     +**BjuA026652
|  |  |  |  |           |  |  +**| (0/94)
|  |  |  |  |           |  |  |  +**BjuA044074
|  |  |  |  |           |  +**| (0/91)
|  |  |  |  |           |     +**BjuA034470
|  |  |  |  |        +**| (0/36)
|  |  |  |  |        |  |      +--AT1G68880
|  |  |  |  |        |  |  +---| (99.7/100)
|  |  |  |  |        |  |  |   |  +**BjuA041565
|  |  |  |  |        |  |  |   +--| (74.6/100)
|  |  |  |  |        |  |  |      +**BjuB010770
|  |  |  |  |        |  +**| (68/88)
|  |  |  |  |        |     |  +--BjuA024436
|  |  |  |  |        |     +--| (79.3/97)
|  |  |  |  |        |        +**BjuB037083
|  |  |  |  |     +--| (39.7/51)
|  |  |  |  |     |  |     +**AT2G04038
|  |  |  |  |     |  |  +**| (0/80)
|  |  |  |  |     |  |  |  +**BjuA032576
|  |  |  |  |     |  +**| (0/32)
|  |  |  |  |     |     +--BjuB027387
|  |  |  |  |  +**| (0/34)
|  |  |  |  |  |  +--BjuA046946
|  |  |  |  +--| (92.4/89)
|  |  |  |     +**BjuB027759
|  |  +--| (55.7/80)
|  |     |       +--AT5G60830
|  |     |    +--| (72.2/81)
|  |     |    |  |     +--BjuA001569
|  |     |    |  |  +**| (72.6/50)
|  |     |    |  |  |  +--BjuB039707
|  |     |    |  +**| (0/33)
|  |     |    |     |     +**BjuA042224
|  |     |    |     |  +**| (86.8/100)
|  |     |    |     |  |  +**BjuB037744
|  |     |    |     +**| (0/49)
|  |     |    |        +--BjuA045602
|  |     +----| (98.3/100)
|  |          |  +----AT5G08141
|  |          +--| (84.2/99)
|  |             +--BjuA009096
+--| (93.5/100)
   +---------AT1G19490

Tree in newick format:

(AT4G36730:0.0995159659,((AT2G46270:0.0727577852,AT4G01120:0.1831088470)95.6/100:0.2062800862,(((AT2G35530:0.0338224097,AT1G32150:0.0514765964)52.7/74:0.0071759471,BjuB026592:0.0813134869)65.9/73:0.0182472773,BjuB020303:0.0867864516)96.7/100:0.2043887737)58.1/67:0.0846760062,(((((((((((((AT1G03970:0.0000022456,(BjuA037531:0.0192988340,BjuB021273:0.0255429056)75.3/100:0.0180950833)86.7/100:0.0627123668,(BjuA025064:0.0000023119,BjuB036859:0.0000027995)85.3/100:0.0410434979)74.1/96:0.0268440320,AT5G44080:0.0566009548)99.8/100:0.3422395457,((AT2G36270:0.0000022384,(BjuA018972:0.0000010000,BjuB041699:0.0000010000)52.2/100:0.0227803129)82.9/100:0.0675367473,(AT3G44460:0.0593580438,BjuA028313:0.0000023011)97/100:0.1978028848)75.1/95:0.1155252050)59.9/36:0.0566552414,((((AT2G41070:0.0000021727,(((BjuA017316:0.0000026906,BjuB042043:0.0210556723)94.3/100:0.1086577280,BjuA043003:0.0874682169)0/99:0.0000021467,BjuO010366:0.0000022403)84.3/100:0.0210388989)92.3/100:0.0423327030,((BjuA014675:0.0184337457,BjuA026586:0.0184645333)0/88:0.0000022017,(BjuA035826:0.0000010000,BjuB038400:0.0000010000)81.6/100:0.0184138411)85.9/95:0.0298151912)0/79:0.0000025307,AT3G56850:0.0221202688)97.6/100:0.2449661299,(((AT4G35900:0.0000010000,AT2G17770:0.1053981918)88.3/98:0.0463876773,BjuB049020:0.0693579937)0/76:0.0075792910,BjuB043752:0.0841230177)85.1/92:0.1437927256)96.2/96:0.2437349074)78.5/43:0.1368640976,(AT4G34000:0.0780254134,(BjuA003230:0.0182700491,BjuB045319:0.0183061212)0/93:0.0000010000)91.2/98:0.0717474788)88/26:0.0612188060,BjuA025558:0.0000020860)0/22:0.0000026037,AT1G45249:0.0361069514)79/24:0.0179142975,BjuA025542:0.0000025771)74.4/23:0.0310267917,((AT1G49720:0.0550333278,(BjuA021448:0.0000010000,BjuB047102:0.0371202121)75.5/100:0.0216770746)97/99:0.1098274459,((AT3G19290:0.0384028859,BjuA040338:0.0000025072)85.8/71:0.0178429301,((((AT5G42910:0.3147377748,(BjuA025127:0.0476549009,BjuB036793:0.0000010000)81.6/100:0.0777850822)95.7/100:0.2073073796,BjuA012644:0.0000020940)81.1/53:0.0181326183,BjuB008568:0.0180122976)0/31:0.0000010000,(BjuB007813:0.0000010000,BjuB025396:0.0000010000)0/98:0.0000010000)0/33:0.0000020954)74.4/78:0.0229446991)86.7/96:0.0845562315)99.2/99:0.3961599729,((((AT5G11260:0.0000021956,((BjuA041107:0.0599878131,(BjuA044741:0.0000010000,BjuB009816:0.0000010000)0/99:0.0000021923)82.8/100:0.0195361373,BjuB009536:0.0000029259)88.3/100:0.0194594003)85.5/99:0.0950548278,(((AT3G17609:0.0252692479,(BjuA012575:0.0000010000,BjuA012577:0.0000010000)78.2/100:0.0189586959)77.3/100:0.0250416425,BjuA005478:0.0000021226)71.1/99:0.0218045843,BjuB023986:0.0721716678)96.3/100:0.2150437793)94.1/97:0.2483608863,((((((AT2G40950:0.0000025825,((AT3G56660:0.1370526175,(((AT3G10800:0.1923784218,BjuB023599:0.0382860845)72.8/99:0.0241506219,BjuB006877:0.0000010000)0/95:0.0000022817,BjuA033921:0.0180724387)98.7/100:0.1810621715)85.4/57:0.0613459498,BjuO010363:0.0392471131)91/56:0.0555421489)74.1/46:0.0411893381,BjuB042050:0.0188054743)81.4/46:0.0199827029,BjuA017309:0.0000029586)81.5/59:0.1001212027,(BjuA014686:0.0387583504,BjuB028919:0.0000022208)84/100:0.1120505275)96/98:0.3569702677,AT1G42990:0.6637664192)0/71:0.0244820204,((((AT2G21230:0.0942125068,(((AT2G13150:0.0603061389,AT2G12940:0.0819611098)88.1/100:0.1135656457,AT2G12900:0.0929139483)100/100:0.7847255172,AT4G38900:0.0000028116)74/70:0.0372643527)78.5/70:0.0355992416,(((AT1G06070:0.0180110506,(BjuA031302:0.0000010000,BjuB033515:0.0000010000)0/96:0.0000021377)0/65:0.0000022838,(AT2G31370:0.0000010000,(BjuB026462:0.0000010000,BjuB046419:0.0000010000)0/100:0.0000010000)89.4/100:0.0372602563)84.1/95:0.0182853304,(((AT1G43700:0.0000020326,BjuA001111:0.0192414772)79.2/100:0.0331536940,BjuA022725:0.0230020956)95/100:0.1228970389,(((AT2G40620:0.0216851323,BjuO010352:0.0000010000)48/100:0.0216440685,BjuB042069:0.0000024758)92/100:0.0611343901,(AT1G06850:0.0180242888,((BjuA031284:0.0000020853,BjuB033496:0.0000025856)92.2/100:0.0191167700,(BjuB015428:0.0000010000,BjuO010199:0.0000021588)0/92:0.0000020528)0/92:0.0000020009)75.4/93:0.0261223668)91.8/97:0.0530872274)0/83:0.0000029395)76/94:0.0235711634)94.1/68:0.2340889250,((AT3G58120:0.0212573819,AT2G42380:0.0000027353)82.9/98:0.1423290772,(AT1G58110:0.1430432927,AT4G06598:0.3866970761)22.3/79:0.0275431896)82.2/50:0.1163177615)47.2/56:0.1422961825,AT5G07160:0.9181270266)91.8/89:0.3300950239)59.8/47:0.1801029081)85/82:0.2050794644,((((AT5G10030:0.0000010000,AT5G65210:0.0000027049)95.6/100:0.0842830964,(AT1G77920:0.0000010000,AT1G22070:0.0246190001)93.6/93:0.0879079705)0/83:0.0089862039,((AT1G68640:0.0985025009,(AT5G06839:0.0000010000,AT1G08320:0.0000027279)76.5/100:0.0320725740)78.9/97:0.0435648095,(AT5G06950:0.0000010000,AT5G06960:0.0000010000)0/92:0.0000026186)78.4/93:0.0383777498)94.6/97:0.4019152221,(((AT4G35040:0.0905044327,AT2G16770:0.0496450774)89.1/94:0.2205060735,(AT3G51960:0.0300303571,((((((((BjuA006024:0.0565863263,BjuO002133:0.0000021633)71.9/100:0.0650239095,BjuB016810:0.0795087267)99.5/100:0.4875241843,((BjuA047038:0.1251757638,BjuB041251:0.0898514510)68.7/86:0.0472501908,BjuO010482:0.0000021084)94.5/98:0.3493306382)83.6/92:0.1657457439,BjuA043791:0.0000026054)83.7/91:0.0259257451,(BjuB040792:0.0000026836,BjuB041950:0.0000010000)0/94:0.0000026014)48.6/88:0.0255736472,BjuA040759:0.0000020127)96.9/99:1.3057626790,((BjuA010437:0.0332025065,BjuB016538:0.0000025040)0/82:0.0000022986,((((BjuA015073:0.0272379687,BjuB037545:0.0889425345)32.9/91:0.0474810818,BjuB042975:0.0088720847)99.2/100:0.3990097925,(BjuA031472:0.0000010000,BjuB019686:0.0000027081)93/100:0.1979895198)62/85:0.0731907582,BjuB046236:0.2567605622)89.2/88:0.1654441393)94.5/93:0.6330111417)84/89:0.4195066873,BjuO000631:0.0000023641)92.4/76:0.1310007368)87.6/75:0.1916734502)77.6/89:0.3007133097,BjuA015229:1.5568347162)86/89:0.2875803783)84.2/88:0.1674558984)71.5/75:0.1514322930)87.5/74:0.2118709204,((((((AT5G24800:0.2974066478,AT5G28770:0.1906236441)67.5/64:0.0354819930,(AT3G54620:0.1951859768,AT4G02640:0.1277166231)91.4/87:0.1677368400)62/64:0.1649913491,(BjuA002075:1.2394320466,((BjuA016969:0.0299444133,(BjuA018344:0.0000010000,BjuB020302:0.0207928277)0/100:0.0000022215)93.4/100:0.2459093028,BjuA042006:0.0000022341)97.9/100:0.9049992190)74.3/76:0.3766117214)68.6/76:0.1200021620,(((((AT4G34590:0.0454712577,(((BjuA014103:0.0000020526,BjuB038364:0.0183033697)85.6/94:0.0181282941,BjuA040728:0.0182291759)0/77:0.0000020707,((BjuB032115:0.0180951387,BjuB047306:0.0182187272)90.2/98:0.0364092703,BjuB045228:0.0180814530)74.5/97:0.0180512085)0/31:0.0000029451)90.3/92:0.0942925535,((AT1G75390:0.0225548861,(((BjuA027015:0.0876652416,BjuB046696:0.0502631509)8.2/74:0.0212818235,(BjuB011393:0.1023425728,BjuO011409:0.0201779505)89.5/98:0.0872061563)15.2/54:0.0442310982,BjuO004828:0.0600248938)0/79:0.0000021966)86.1/100:0.0975962380,(BjuA029457:0.2753135913,BjuB029839:0.1590601101)94.4/96:0.2080093068)39.9/78:0.0791805034)41.3/68:0.0318602338,(((AT2G18160:0.0174264610,((BjuA025359:0.0000010000,BjuB006374:0.0000010000)79.5/100:0.0176419109,BjuO002570:0.0176748346)77.3/100:0.0177081213)80.1/100:0.0171407130,BjuA032964:0.0000010000)76.1/100:0.0178737157,BjuB028673:0.0169435184)96.1/100:0.1326436210)87.7/75:0.1006623604,(((((AT3G62420:0.0797606775,BjuB022206:0.0185530936)0/39:0.0000010000,BjuO004809:0.0000010000)0/22:0.0000010000,BjuA036326:0.0000010000)44.1/83:0.0190792247,BjuA026821:0.0000021203)92.1/97:0.2164640783,AT5G49450:0.7330073278)90/80:0.2326028192)77.9/74:0.0669133152,((((AT1G59530:0.1714486720,BjuB007520:0.1649324364)63.5/82:0.0838562556,BjuB005843:0.0412867776)76.7/84:0.0257591572,(BjuA036543:0.0000010000,BjuA036544:0.0000023375)0/84:0.0000028565)99.8/93:0.4211524540,(((((AT4G37730:0.0126770476,AT2G22850:0.1547924409)88.4/98:0.0535832185,(BjuA014273:0.0282150723,BjuB038543:0.0000022701)94.3/100:0.0950695670)73.6/98:0.0195386950,BjuA002828:0.0207059140)68.7/98:0.0429231330,BjuB040834:0.0000025461)98.3/99:0.2424193859,((((AT3G49760:0.0904563309,BjuB002172:0.0220522328)73.7/92:0.0288061518,((BjuA035384:0.0183022892,BjuA035385:0.0000010000)75.9/100:0.0183109384,BjuB017666:0.0378574197)84.3/100:0.0524901122)97.4/96:0.2311359849,BjuB020783:0.1407599704)80.5/55:0.0664612340,BjuA008715:0.0668637013)33.5/53:0.1113017829)92.9/92:0.1974303806)41.9/47:0.0347332802)80.7/64:0.1040950249)87.1/79:0.1627507311,((((((((((AT5G15830:0.0000020106,(((BjuA041305:0.0000010000,BjuB013140:0.0000010000)0/98:0.0000022168,BjuB035721:0.0610054436)80.7/100:0.0199628703,((BjuA041795:0.0404858319,BjuB015072:0.0000010000)91.4/100:0.0400681174,BjuA044794:0.0000021936)79.6/98:0.0198230596)79.8/98:0.0198696411)92.6/98:0.1367831107,AT5G38800:0.1449247721)0/80:0.0000020140,(((AT3G30530:0.0000010000,BjuA024129:0.0000010000)0/66:0.0000022160,BjuB044565:0.0000028136)0/97:0.0057097807,(BjuA008307:0.0188463288,BjuB042879:0.0189208885)78/99:0.0326573574)89.1/95:0.0422951353)96.7/89:0.1194673006,BjuB048226:0.0000023872)84.3/54:0.0207136053,AT1G13600:0.0186322143)0/21:0.0000020758,((BjuA026652:0.0000010000,BjuA044074:0.0000028747)0/94:0.0000010000,BjuA034470:0.0181134741)0/91:0.0000028460)97.6/55:0.1024762099,((AT1G68880:0.1503205544,(BjuA041565:0.0000021849,BjuB010770:0.0000010000)74.6/100:0.0395030835)99.7/100:0.3465519838,(BjuA024436:0.0319852389,BjuB037083:0.0000027547)79.3/97:0.0326607803)68/88:0.0177312777)0/36:0.0000027265,((AT2G04038:0.0000020668,BjuA032576:0.0000021551)0/80:0.0000022672,BjuB027387:0.0196128632)0/32:0.0000024970)39.7/51:0.0194813326,BjuA046946:0.0615829161)0/34:0.0000020870,BjuB027759:0.0000021674)92.4/89:0.1831606736)91.1/87:0.2140251733,((AT5G60830:0.0354158903,((BjuA001569:0.0315926214,BjuB039707:0.0248552155)72.6/50:0.0145388510,((BjuA042224:0.0000010000,BjuB037744:0.0000010000)86.8/100:0.0175167255,BjuA045602:0.0558558331)0/49:0.0000029219)0/33:0.0000022474)72.2/81:0.0718937612,(AT5G08141:0.3694055400,BjuA009096:0.1811406248)84.2/99:0.1237206525)98.3/100:0.3758452904)55.7/80:0.0739543094)85/87:0.1668963334,AT1G19490:0.7614642130)93.5/100:0.2530678610);

CONSENSUS TREE
--------------

Consensus tree is constructed from 1000 bootstrap trees
Log-likelihood of consensus tree: -7201.386416
Robinson-Foulds distance between ML tree and consensus tree: 14

Branches with support >0.000000% are kept (extended consensus)
Branch lengths are optimized by maximum likelihood on original alignment
Numbers in parentheses are bootstrap supports (%)

+--AT4G36730
|
|     +--AT2G46270
|  +--| (100)
|  |  +--AT4G01120
+--| (67)
|  |        +--AT2G35530
|  |     +--| (74)
|  |     |  +--AT1G32150
|  |  +--| (73)
|  |  |  +--BjuB026592
|  +--| (100)
|     +--BjuB020303
|
|                             +--AT1G03970
|                          +--| (100)
|                          |  |  +--BjuA037531
|                          |  +--| (100)
|                          |     +--BjuB021273
|                       +--| (96)
|                       |  |  +--BjuA025064
|                       |  +--| (100)
|                       |     +--BjuB036859
|                   +---| (100)
|                   |   +--AT5G44080
|                +--| (36)
|                |  |     +--AT2G36270
|                |  |  +--| (100)
|                |  |  |  |     +**BjuA018972
|                |  |  |  |  +--|
|                |  |  |  |  |  +**BjuO002525
|                |  |  |  +--| (100)
|                |  |  |     +--BjuB041699
|                |  +--| (95)
|                |     |  +--AT3G44460
|                |     +--| (100)
|                |        +--BjuA028313
|             +--| (43)
|             |  |           +--AT2G41070
|             |  |        +--| (100)
|             |  |        |  |        +--BjuA017316
|             |  |        |  |     +--| (100)
|             |  |        |  |     |  +--BjuB042043
|             |  |        |  |  +--| (99)
|             |  |        |  |  |  +--BjuA043003
|             |  |        |  +--| (100)
|             |  |        |     +--BjuO010366
|             |  |     +--| (79)
|             |  |     |  |     +--BjuA014675
|             |  |     |  |  +--| (88)
|             |  |     |  |  |  +--BjuA026586
|             |  |     |  +--| (95)
|             |  |     |     |  +--BjuA035826
|             |  |     |     +--| (100)
|             |  |     |        +--BjuB038400
|             |  |  +--| (100)
|             |  |  |  +--AT3G56850
|             |  +--| (96)
|             |     |        +--AT4G35900
|             |     |     +--| (98)
|             |     |     |  +--AT2G17770
|             |     |  +--| (76)
|             |     |  |  +--BjuB049020
|             |     +--| (92)
|             |        +--BjuB043752
|        +----| (99)
|        |    |     +--AT4G34000
|        |    |  +--| (98)
|        |    |  |  |  +--BjuA003230
|        |    |  |  +--| (93)
|        |    |  |     +--BjuB045319
|        |    +--| (67)
|        |       |              +--AT1G49720
|        |       |           +--| (99)
|        |       |           |  |  +--BjuA021448
|        |       |           |  +--| (100)
|        |       |           |     +--BjuB047102
|        |       |        +--| (96)
|        |       |        |  |     +--AT3G19290
|        |       |        |  |  +--| (71)
|        |       |        |  |  |  +--BjuA040338
|        |       |        |  +--| (78)
|        |       |        |     |           +---AT5G42910
|        |       |        |     |        +--| (100)
|        |       |        |     |        |  |  +--BjuA025127
|        |       |        |     |        |  +--| (100)
|        |       |        |     |        |     +--BjuB036793
|        |       |        |     |     +--| (53)
|        |       |        |     |     |  +--BjuA012644
|        |       |        |     |  +--| (31)
|        |       |        |     |  |  +--BjuB008568
|        |       |        |     +--| (33)
|        |       |        |        |     +**BjuB007813
|        |       |        |        |  +--|
|        |       |        |        |  |  +**BjuB042240
|        |       |        |        +--| (98)
|        |       |        |           +--BjuB025396
|        |       |     +--| (62)
|        |       |     |  +--BjuA025542
|        |       |  +--| (57)
|        |       |  |  +--AT1G45249
|        |       +--| (65)
|        |          +--BjuA025558
|     +--| (74)
|     |  |           +--AT5G11260
|     |  |        +--| (99)
|     |  |        |  |     +--BjuA041107
|     |  |        |  |  +--| (100)
|     |  |        |  |  |  |  +--BjuA044741
|     |  |        |  |  |  +--| (99)
|     |  |        |  |  |     +--BjuB009816
|     |  |        |  +--| (100)
|     |  |        |     +--BjuB009536
|     |  |     +--| (97)
|     |  |     |  |        +--AT3G17609
|     |  |     |  |     +--| (100)
|     |  |     |  |     |  |     +**BjuA012575
|     |  |     |  |     |  |  +--|
|     |  |     |  |     |  |  |  +**BjuB008492
|     |  |     |  |     |  +--| (100)
|     |  |     |  |     |     +--BjuA012577
|     |  |     |  |  +--| (99)
|     |  |     |  |  |  +--BjuA005478
|     |  |     |  +--| (100)
|     |  |     |     +--BjuB023986
|     |  |  +--| (82)
|     |  |  |  |                  +--AT2G40950
|     |  |  |  |               +--| (46)
|     |  |  |  |               |  |     +--AT3G56660
|     |  |  |  |               |  |  +--| (57)
|     |  |  |  |               |  |  |  |        +--AT3G10800
|     |  |  |  |               |  |  |  |     +--| (99)
|     |  |  |  |               |  |  |  |     |  +--BjuB023599
|     |  |  |  |               |  |  |  |  +--| (95)
|     |  |  |  |               |  |  |  |  |  +--BjuB006877
|     |  |  |  |               |  |  |  +--| (100)
|     |  |  |  |               |  |  |     +--BjuA033921
|     |  |  |  |               |  +--| (56)
|     |  |  |  |               |     +--BjuO010363
|     |  |  |  |            +--| (46)
|     |  |  |  |            |  +--BjuB042050
|     |  |  |  |         +--| (59)
|     |  |  |  |         |  +--BjuA017309
|     |  |  |  |     +---| (98)
|     |  |  |  |     |   |  +--BjuA014686
|     |  |  |  |     |   +--| (100)
|     |  |  |  |     |      +--BjuB028919
|     |  |  |  |  +--| (71)
|     |  |  |  |  |  +--------AT1G42990
|     |  |  |  +--| (47)
|     |  |  |     |            +--AT2G21230
|     |  |  |     |         +--| (70)
|     |  |  |     |         |  |               +--AT2G13150
|     |  |  |     |         |  |            +--| (100)
|     |  |  |     |         |  |            |  +--AT2G12940
|     |  |  |     |         |  |  +---------| (100)
|     |  |  |     |         |  |  |         +--AT2G12900
|     |  |  |     |         |  +--| (70)
|     |  |  |     |         |     +--AT4G38900
|     |  |  |     |      +--| (68)
|     |  |  |     |      |  |        +--AT1G06070
|     |  |  |     |      |  |     +--| (65)
|     |  |  |     |      |  |     |  |  +--BjuA031302
|     |  |  |     |      |  |     |  +--| (96)
|     |  |  |     |      |  |     |     +--BjuB033515
|     |  |  |     |      |  |  +--| (95)
|     |  |  |     |      |  |  |  |  +--AT2G31370
|     |  |  |     |      |  |  |  +--| (100)
|     |  |  |     |      |  |  |     |  +--BjuB026462
|     |  |  |     |      |  |  |     +--| (100)
|     |  |  |     |      |  |  |        +--BjuB046419
|     |  |  |     |      |  +--| (94)
|     |  |  |     |      |     |        +--AT1G43700
|     |  |  |     |      |     |     +--| (100)
|     |  |  |     |      |     |     |  +--BjuA001111
|     |  |  |     |      |     |  +--| (100)
|     |  |  |     |      |     |  |  +--BjuA022725
|     |  |  |     |      |     +--| (83)
|     |  |  |     |      |        |        +--AT2G40620
|     |  |  |     |      |        |     +--| (100)
|     |  |  |     |      |        |     |  +--BjuO010352
|     |  |  |     |      |        |  +--| (100)
|     |  |  |     |      |        |  |  +--BjuB042069
|     |  |  |     |      |        +--| (97)
|     |  |  |     |      |           |  +--AT1G06850
|     |  |  |     |      |           +--| (93)
|     |  |  |     |      |              |     +--BjuA031284
|     |  |  |     |      |              |  +--| (100)
|     |  |  |     |      |              |  |  +--BjuB033496
|     |  |  |     |      |              +--| (92)
|     |  |  |     |      |                 |  +--BjuB015428
|     |  |  |     |      |                 +--| (92)
|     |  |  |     |      |                    +--BjuO010199
|     |  |  |     |   +--| (56)
|     |  |  |     |   |  |     +--AT3G58120
|     |  |  |     |   |  |  +--| (98)
|     |  |  |     |   |  |  |  +--AT2G42380
|     |  |  |     |   |  +--| (50)
|     |  |  |     |   |     |  +--AT1G58110
|     |  |  |     |   |     +--| (79)
|     |  |  |     |   |        +----AT4G06598
|     |  |  |     +---| (89)
|     |  |  |         +-----------AT5G07160
|     |  +--| (75)
|     |     |             +--AT5G10030
|     |     |          +--| (100)
|     |     |          |  +--AT5G65210
|     |     |       +--| (83)
|     |     |       |  |  +--AT1G77920
|     |     |       |  +--| (93)
|     |     |       |     +--AT1G22070
|     |     |  +----| (97)
|     |     |  |    |     +--AT1G68640
|     |     |  |    |  +--| (97)
|     |     |  |    |  |  |  +--AT5G06839
|     |     |  |    |  |  +--| (100)
|     |     |  |    |  |     +--AT1G08320
|     |     |  |    +--| (93)
|     |     |  |       |     +**AT5G06950
|     |     |  |       |  +--|
|     |     |  |       |  |  +**AT3G12250
|     |     |  |       +--| (92)
|     |     |  |          +--AT5G06960
|     |     +--| (88)
|     |        |        +--AT4G35040
|     |        |     +--| (94)
|     |        |     |  +--AT2G16770
|     |        |  +--| (89)
|     |        |  |  |  +--AT3G51960
|     |        |  |  +--| (75)
|     |        |  |     |                                          +--BjuA006024
|     |        |  |     |                                       +--| (100)
|     |        |  |     |                                       |  +--BjuO002133
|     |        |  |     |                                 +-----| (100)
|     |        |  |     |                                 |     +--BjuB016810
|     |        |  |     |                              +--| (92)
|     |        |  |     |                              |  |      +--BjuA047038
|     |        |  |     |                              |  |   +--| (86)
|     |        |  |     |                              |  |   |  +--BjuB041251
|     |        |  |     |                              |  +---| (98)
|     |        |  |     |                              |      +--BjuO010482
|     |        |  |     |                           +--| (91)
|     |        |  |     |                           |  +--BjuA043791
|     |        |  |     |                        +--| (88)
|     |        |  |     |                        |  |  +--BjuB040792
|     |        |  |     |                        |  +--| (94)
|     |        |  |     |                        |     +--BjuB041950
|     |        |  |     |       +----------------| (99)
|     |        |  |     |       |                +--BjuA040759
|     |        |  |     |  +----| (89)
|     |        |  |     |  |    |          +--BjuA010437
|     |        |  |     |  |    |       +--| (82)
|     |        |  |     |  |    |       |  +--BjuB016538
|     |        |  |     |  |    +-------| (93)
|     |        |  |     |  |            |             +--BjuA015073
|     |        |  |     |  |            |          +--| (91)
|     |        |  |     |  |            |          |  +--BjuB037545
|     |        |  |     |  |            |     +----| (100)
|     |        |  |     |  |            |     |    +--BjuB042975
|     |        |  |     |  |            |  +--| (85)
|     |        |  |     |  |            |  |  |  +--BjuA031472
|     |        |  |     |  |            |  |  +--| (100)
|     |        |  |     |  |            |  |     +--BjuB019686
|     |        |  |     |  |            +--| (88)
|     |        |  |     |  |               +--BjuB046236
|     |        |  |     +--| (76)
|     |        |  |        +--BjuO000631
|     |        +--| (89)
|     |           +--------------------BjuA015229
|  +--| (87)
|  |  |                 +---AT5G24800
|  |  |              +--| (64)
|  |  |              |  +--AT5G28770
|  |  |           +--| (64)
|  |  |           |  |  +--AT3G54620
|  |  |           |  +--| (87)
|  |  |           |     +--AT4G02640
|  |  |        +--| (76)
|  |  |        |  |    +---------------BjuA002075
|  |  |        |  +----| (76)
|  |  |        |       |              +--BjuA016969
|  |  |        |       |           +--| (100)
|  |  |        |       |           |  |  +--BjuA018344
|  |  |        |       |           |  +--| (100)
|  |  |        |       |           |     +--BjuB020302
|  |  |        |       +-----------| (100)
|  |  |        |                   +--BjuA042006
|  |  |     +--| (79)
|  |  |     |  |                 +--AT4G34590
|  |  |     |  |              +--| (31)
|  |  |     |  |              |  |     +--BjuA014103
|  |  |     |  |              |  |  +--| (94)
|  |  |     |  |              |  |  |  +--BjuB038364
|  |  |     |  |              |  +--| (77)
|  |  |     |  |              |     +--BjuA040728
|  |  |     |  |           +--| (92)
|  |  |     |  |           |  |     +--BjuB032115
|  |  |     |  |           |  |  +--| (98)
|  |  |     |  |           |  |  |  +--BjuB047306
|  |  |     |  |           |  +--| (97)
|  |  |     |  |           |     +--BjuB045228
|  |  |     |  |        +--| (68)
|  |  |     |  |        |  |     +--AT1G75390
|  |  |     |  |        |  |  +--| (100)
|  |  |     |  |        |  |  |  |        +--BjuA027015
|  |  |     |  |        |  |  |  |     +--| (74)
|  |  |     |  |        |  |  |  |     |  +--BjuB046696
|  |  |     |  |        |  |  |  |  +--| (54)
|  |  |     |  |        |  |  |  |  |  |  +--BjuB011393
|  |  |     |  |        |  |  |  |  |  +--| (98)
|  |  |     |  |        |  |  |  |  |     +--BjuO011409
|  |  |     |  |        |  |  |  +--| (79)
|  |  |     |  |        |  |  |     +--BjuO004828
|  |  |     |  |        |  +--| (78)
|  |  |     |  |        |     |  +--BjuA029457
|  |  |     |  |        |     +--| (96)
|  |  |     |  |        |        +--BjuB029839
|  |  |     |  |     +--| (75)
|  |  |     |  |     |  |        +--AT2G18160
|  |  |     |  |     |  |     +--| (100)
|  |  |     |  |     |  |     |  |     +--BjuA025359
|  |  |     |  |     |  |     |  |  +--| (100)
|  |  |     |  |     |  |     |  |  |  +--BjuB006374
|  |  |     |  |     |  |     |  +--| (100)
|  |  |     |  |     |  |     |     +--BjuO002570
|  |  |     |  |     |  |  +--| (100)
|  |  |     |  |     |  |  |  +--BjuA032964
|  |  |     |  |     |  +--| (100)
|  |  |     |  |     |     +--BjuB028673
|  |  |     |  |  +--| (74)
|  |  |     |  |  |  |              +--AT3G62420
|  |  |     |  |  |  |           +--| (39)
|  |  |     |  |  |  |           |  +--BjuB022206
|  |  |     |  |  |  |        +--| (22)
|  |  |     |  |  |  |        |  +--BjuO004809
|  |  |     |  |  |  |     +--| (83)
|  |  |     |  |  |  |     |  +--BjuA036326
|  |  |     |  |  |  |  +--| (97)
|  |  |     |  |  |  |  |  +--BjuA026821
|  |  |     |  |  |  +--| (80)
|  |  |     |  |  |     +--------AT5G49450
|  |  |     |  +--| (64)
|  |  |     |     |             +--AT1G59530
|  |  |     |     |          +--| (82)
|  |  |     |     |          |  +--BjuB007520
|  |  |     |     |       +--| (84)
|  |  |     |     |       |  +--BjuB005843
|  |  |     |     |  +----| (93)
|  |  |     |     |  |    |  +--BjuA036543
|  |  |     |     |  |    +--| (84)
|  |  |     |     |  |       +--BjuA036544
|  |  |     |     +--| (47)
|  |  |     |        |              +--AT4G37730
|  |  |     |        |           +--| (98)
|  |  |     |        |           |  +--AT2G22850
|  |  |     |        |        +--| (98)
|  |  |     |        |        |  |  +--BjuA014273
|  |  |     |        |        |  +--| (100)
|  |  |     |        |        |     +--BjuB038543
|  |  |     |        |     +--| (98)
|  |  |     |        |     |  +--BjuA002828
|  |  |     |        |  +--| (99)
|  |  |     |        |  |  +--BjuB040834
|  |  |     |        +--| (92)
|  |  |     |           |           +--AT3G49760
|  |  |     |           |        +--| (92)
|  |  |     |           |        |  +--BjuB002172
|  |  |     |           |     +--| (96)
|  |  |     |           |     |  |     +--BjuA035384
|  |  |     |           |     |  |  +--| (100)
|  |  |     |           |     |  |  |  +--BjuA035385
|  |  |     |           |     |  +--| (100)
|  |  |     |           |     |     +--BjuB017666
|  |  |     |           |  +--| (55)
|  |  |     |           |  |  +--BjuB020783
|  |  |     |           +--| (53)
|  |  |     |              +--BjuA008715
|  |  |  +--| (87)
|  |  |  |  |                          +--AT5G15830
|  |  |  |  |                       +--| (98)
|  |  |  |  |                       |  |        +--BjuA041305
|  |  |  |  |                       |  |     +--| (98)
|  |  |  |  |                       |  |     |  +--BjuB013140
|  |  |  |  |                       |  |  +--| (100)
|  |  |  |  |                       |  |  |  +--BjuB035721
|  |  |  |  |                       |  +--| (98)
|  |  |  |  |                       |     |     +--BjuA041795
|  |  |  |  |                       |     |  +--| (100)
|  |  |  |  |                       |     |  |  +--BjuB015072
|  |  |  |  |                       |     +--| (98)
|  |  |  |  |                       |        +--BjuA044794
|  |  |  |  |                    +--| (80)
|  |  |  |  |                    |  +--AT5G38800
|  |  |  |  |                 +--| (89)
|  |  |  |  |                 |  |        +--AT3G30530
|  |  |  |  |                 |  |     +--| (66)
|  |  |  |  |                 |  |     |  +--BjuA024129
|  |  |  |  |                 |  |  +--| (97)
|  |  |  |  |                 |  |  |  +--BjuB044565
|  |  |  |  |                 |  +--| (95)
|  |  |  |  |                 |     |  +--BjuA008307
|  |  |  |  |                 |     +--| (99)
|  |  |  |  |                 |        +--BjuB042879
|  |  |  |  |              +--| (54)
|  |  |  |  |              |  +--BjuB048226
|  |  |  |  |           +--| (31)
|  |  |  |  |           |  |        +**BjuA026652
|  |  |  |  |           |  |     +--|
|  |  |  |  |           |  |     |  +**BjuO009504
|  |  |  |  |           |  |  +--| (94)
|  |  |  |  |           |  |  |  +--BjuA044074
|  |  |  |  |           |  +--| (91)
|  |  |  |  |           |     +--BjuA034470
|  |  |  |  |        +--| (55)
|  |  |  |  |        |  +--AT1G13600
|  |  |  |  |     +--| (36)
|  |  |  |  |     |  |      +--AT1G68880
|  |  |  |  |     |  |  +---| (100)
|  |  |  |  |     |  |  |   |  +--BjuA041565
|  |  |  |  |     |  |  |   +--| (100)
|  |  |  |  |     |  |  |      +--BjuB010770
|  |  |  |  |     |  +--| (88)
|  |  |  |  |     |     |  +--BjuA024436
|  |  |  |  |     |     +--| (97)
|  |  |  |  |     |        +--BjuB037083
|  |  |  |  |  +--| (51)
|  |  |  |  |  |  |     +--AT2G04038
|  |  |  |  |  |  |  +--| (80)
|  |  |  |  |  |  |  |  +--BjuA032576
|  |  |  |  |  |  +--| (32)
|  |  |  |  |  |     +--BjuB027387
|  |  |  |  +--| (89)
|  |  |  |     |  +--BjuA046946
|  |  |  |     +--| (46)
|  |  |  |        +--BjuB027759
|  |  +--| (80)
|  |     |      +--AT5G60830
|  |     |   +--| (81)
|  |     |   |  |     +--BjuA001569
|  |     |   |  |  +--| (50)
|  |     |   |  |  |  +--BjuB039707
|  |     |   |  +--| (33)
|  |     |   |     |     +--BjuA042224
|  |     |   |     |  +--| (100)
|  |     |   |     |  |  +--BjuB037744
|  |     |   |     +--| (49)
|  |     |   |        +--BjuA045602
|  |     +---| (100)
|  |         |  +----AT5G08141
|  |         +--| (99)
|  |            +--BjuA009096
+--| (100)
   +---------AT1G19490


Consensus tree in newick format: 

(AT4G36730:0.1034444431,((AT2G46270:0.0727280630,AT4G01120:0.1831141958)100:0.2047550374,(((AT2G35530:0.0338285668,AT1G32150:0.0514772112)74:0.0071561439,BjuB026592:0.0813230848)73:0.0177130356,BjuB020303:0.0873181052)100:0.2058288918)67:0.0820693810,(((((((((AT1G03970:0.0000021753,(BjuA037531:0.0192982040,BjuB021273:0.0255439370)100:0.0180946802)100:0.0626353001,(BjuA025064:0.0000021633,BjuB036859:0.0000021633)100:0.0410950054)96:0.0268645785,AT5G44080:0.0565224554)100:0.3435812170,((AT2G36270:0.0000021633,((BjuA018972:0.0000000000,BjuO002525:0.0000000000):0.0000021633,BjuB041699:0.0000021633)100:0.0228691738)100:0.0652336833,(AT3G44460:0.0593788862,BjuA028313:0.0000020291)100:0.1999993526)95:0.1158029322)36:0.0500037793,((((AT2G41070:0.0000021633,(((BjuA017316:0.0000021633,BjuB042043:0.0210558435)100:0.1086575363,BjuA043003:0.0874676806)99:0.0000021753,BjuO010366:0.0000021633)100:0.0212649102)100:0.0427936322,((BjuA014675:0.0184331170,BjuA026586:0.0184638526)88:0.0000021633,(BjuA035826:0.0000021633,BjuB038400:0.0000021633)100:0.0184142359)95:0.0291725353)79:0.0000023845,AT3G56850:0.0221185547)100:0.2499353414,(((AT4G35900:0.0000021753,AT2G17770:0.1053977437)98:0.0471645300,BjuB049020:0.0693423779)76:0.0083113415,BjuB043752:0.0825584131)92:0.1389780162)96:0.2483874046)43:0.1328915117,((AT4G34000:0.0780231418,(BjuA003230:0.0182713501,BjuB045319:0.0183072653)93:0.0000027815)98:0.0769741513,(((((AT1G49720:0.0550469344,(BjuA021448:0.0000021633,BjuB047102:0.0371202182)100:0.0216474432)99:0.1090853699,((AT3G19290:0.0384027841,BjuA040338:0.0000021633)71:0.0178430705,((((AT5G42910:0.3147376684,(BjuA025127:0.0476551567,BjuB036793:0.0000021633)100:0.0777842614)100:0.2073083151,BjuA012644:0.0000021633)53:0.0181330775,BjuB008568:0.0180120922)31:0.0000021633,((BjuB007813:0.0000000000,BjuB042240:0.0000000000):0.0000021633,BjuB025396:0.0000021633)98:0.0000021633)33:0.0000021633)78:0.0241837707)96:0.1142591875,BjuA025542:0.0000021633)62:0.0179142657,AT1G45249:0.0361062165)57:0.0000021633,BjuA025558:0.0000021633)65:0.0570395387)67:0.0052862559)99:0.4312917387,((((AT5G11260:0.0000021633,((BjuA041107:0.0599871329,(BjuA044741:0.0000021633,BjuB009816:0.0000021633)99:0.0000021633)100:0.0195367762,BjuB009536:0.0000021633)100:0.0194579039)99:0.0976164741,(((AT3G17609:0.0252890251,((BjuA012575:0.0000000000,BjuB008492:0.0000000000):0.0000021633,BjuA012577:0.0000021633)100:0.0189585249)100:0.0250610657,BjuA005478:0.0000021633)99:0.0218670890,BjuB023986:0.0721510358)100:0.2124668804)97:0.2458442735,((((((AT2G40950:0.0000024751,((AT3G56660:0.1370518798,(((AT3G10800:0.1923783821,BjuB023599:0.0382853894)99:0.0241507136,BjuB006877:0.0000021633)95:0.0000028304,BjuA033921:0.0180719356)100:0.1810616309)57:0.0613457325,BjuO010363:0.0392469476)56:0.0555418500)46:0.0411704701,BjuB042050:0.0188055536)46:0.0199739802,BjuA017309:0.0000021633)59:0.1001826769,(BjuA014686:0.0387575452,BjuB028919:0.0000021633)100:0.1118887962)98:0.3570381828,AT1G42990:0.6681822434)71:0.0324434152,((((AT2G21230:0.0941015075,(((AT2G13150:0.0603059232,AT2G12940:0.0819615421)100:0.1135674930,AT2G12900:0.0929150598)100:0.7845615044,AT4G38900:0.0000022265)70:0.0372741216)70:0.0353328066,(((AT1G06070:0.0180111770,(BjuA031302:0.0000021633,BjuB033515:0.0000021633)96:0.0000021633)65:0.0000021753,(AT2G31370:0.0000021633,(BjuB026462:0.0000021633,BjuB046419:0.0000021633)100:0.0000021633)100:0.0372600711)95:0.0182838882,(((AT1G43700:0.0000021753,BjuA001111:0.0192414877)100:0.0331530311,BjuA022725:0.0230021806)100:0.1228982326,(((AT2G40620:0.0216853375,BjuO010352:0.0000021633)100:0.0216443929,BjuB042069:0.0000021633)100:0.0611364981,(AT1G06850:0.0180228355,((BjuA031284:0.0000021633,BjuB033496:0.0000021633)100:0.0191159859,(BjuB015428:0.0000021633,BjuO010199:0.0000021633)92:0.0000021633)92:0.0000021633)93:0.0261199324)97:0.0530884345)83:0.0000021753)94:0.0239538442)68:0.2206453598,((AT3G58120:0.0000021633,AT2G42380:0.0212577372)98:0.1407024841,(AT1G58110:0.1729670694,AT4G06598:0.3801676130)79:0.0503843809)50:0.0878695082)56:0.1520416347,AT5G07160:0.9095994858)89:0.3247014276)47:0.1755539623)82:0.2039114088,((((AT5G10030:0.0000021633,AT5G65210:0.0000021633)100:0.0841467220,(AT1G77920:0.0000021633,AT1G22070:0.0246188306)93:0.0878513876)83:0.0092707143,((AT1G68640:0.0985032815,(AT5G06839:0.0000021633,AT1G08320:0.0000021633)100:0.0320731783)97:0.0435649429,((AT5G06950:0.0000000000,AT3G12250:0.0000000000):0.0000021633,AT5G06960:0.0000021633)92:0.0000024406)93:0.0382887248)97:0.4218049906,(((AT4G35040:0.0901972480,AT2G16770:0.0498875611)94:0.2203982860,(AT3G51960:0.0299064316,((((((((BjuA006024:0.0565855068,BjuO002133:0.0000021633)100:0.0650236840,BjuB016810:0.0795085308)100:0.4875233654,((BjuA047038:0.1251764742,BjuB041251:0.0898518732)86:0.0472502537,BjuO010482:0.0000025169)98:0.3493349643)92:0.1657477017,BjuA043791:0.0000021633)91:0.0259259691,(BjuB040792:0.0000021633,BjuB041950:0.0000021633)94:0.0000021633)88:0.0255731545,BjuA040759:0.0000021633)99:1.3045179040,((BjuA010437:0.0332020897,BjuB016538:0.0000021633)82:0.0000020568,((((BjuA015073:0.0272448925,BjuB037545:0.0889294418)91:0.0471912315,BjuB042975:0.0091944662)100:0.3992580256,(BjuA031472:0.0000021633,BjuB019686:0.0000021633)100:0.1978348945)85:0.0727723893,BjuB046236:0.2570079945)88:0.1657543565)93:0.6351639809)89:0.4207089964,BjuO000631:0.0000022004)76:0.1312406439)75:0.1921381076)89:0.2932906051,BjuA015229:1.5605772624)89:0.2801332610)88:0.1873273491)75:0.1417317699)74:0.1926305045,((((((AT5G24800:0.2970301315,AT5G28770:0.1928308866)64:0.0379095106,(AT3G54620:0.1959756994,AT4G02640:0.1268624979)87:0.1636515835)64:0.1669582405,(BjuA002075:1.2404083257,((BjuA016969:0.0299437936,(BjuA018344:0.0000021633,BjuB020302:0.0207928294)100:0.0000022004)100:0.2459091429,BjuA042006:0.0000026067)100:0.9073818781)76:0.3694936125)76:0.1100099769,((((((AT4G34590:0.0454700899,((BjuA014103:0.0000021633,BjuB038364:0.0183035957)94:0.0181298845,BjuA040728:0.0182307731)77:0.0000021633)31:0.0000021347,((BjuB032115:0.0180956879,BjuB047306:0.0182186846)98:0.0364092015,BjuB045228:0.0180815062)97:0.0180506828)92:0.0940258863,((AT1G75390:0.0225361734,(((BjuA027015:0.0876678887,BjuB046696:0.0502614141)74:0.0212712528,(BjuB011393:0.1023431791,BjuO011409:0.0201760459)98:0.0872268963)54:0.0442400784,BjuO004828:0.0600437121)79:0.0000023351)100:0.0978245986,(BjuA029457:0.2750624152,BjuB029839:0.1593822952)96:0.2077483712)78:0.0793933149)68:0.0319871327,(((AT2G18160:0.0174248330,((BjuA025359:0.0000021633,BjuB006374:0.0000021633)100:0.0176411486,BjuO002570:0.0176748487)100:0.0177077831)100:0.0171393335,BjuA032964:0.0000021633)100:0.0178721637,BjuB028673:0.0169449006)100:0.1325436933)75:0.1008861253,(((((AT3G62420:0.0797207761,BjuB022206:0.0185530648)39:0.0000021633,BjuO004809:0.0000021633)22:0.0000021633,BjuA036326:0.0000021633)83:0.0190701086,BjuA026821:0.0000021633)97:0.2166436338,AT5G49450:0.7327089660)80:0.2316079100)74:0.0698317837,((((AT1G59530:0.1714628551,BjuB007520:0.1649332939)82:0.0838635092,BjuB005843:0.0412870629)84:0.0257609048,(BjuA036543:0.0000021633,BjuA036544:0.0000021633)84:0.0000021753)93:0.4190530289,(((((AT4G37730:0.0127064711,AT2G22850:0.1547810875)98:0.0536538267,(BjuA014273:0.0281891519,BjuB038543:0.0000021633)100:0.0949734444)98:0.0195300302,BjuA002828:0.0207060670)98:0.0429078103,BjuB040834:0.0000021673)99:0.2428855194,((((AT3G49760:0.0904568842,BjuB002172:0.0220522842)92:0.0288065989,((BjuA035384:0.0183019326,BjuA035385:0.0000021633)100:0.0183107931,BjuB017666:0.0378571539)100:0.0524894876)96:0.2310522298,BjuB020783:0.1407899349)55:0.0664055932,BjuA008715:0.0669253245)53:0.1108030551)92:0.1991740293)47:0.0314292301)64:0.1112310248)79:0.1337409457,(((((((((AT5G15830:0.0000021753,(((BjuA041305:0.0000021633,BjuB013140:0.0000021633)98:0.0000021633,BjuB035721:0.0610054061)100:0.0199627274,((BjuA041795:0.0404860396,BjuB015072:0.0000021633)100:0.0400681160,BjuA044794:0.0000021633)98:0.0198231854)98:0.0198688349)98:0.1367841099,AT5G38800:0.1449262051)80:0.0000020493,(((AT3G30530:0.0000021633,BjuA024129:0.0000021633)66:0.0000021633,BjuB044565:0.0000021633)97:0.0057122019,(BjuA008307:0.0188452745,BjuB042879:0.0189202133)99:0.0326536219)95:0.0422929805)89:0.1194658419,BjuB048226:0.0000021633)54:0.0207131433,(((BjuA026652:0.0000000000,BjuO009504:0.0000000000):0.0000021633,BjuA044074:0.0000021633)94:0.0000021633,BjuA034470:0.0181136075)91:0.0000021633)31:0.0000021633,AT1G13600:0.0186322179)55:0.1030563727,((AT1G68880:0.1501218049,(BjuA041565:0.0000021633,BjuB010770:0.0000021633)100:0.0395500476)100:0.3460695884,(BjuA024436:0.0319836375,BjuB037083:0.0000021633)97:0.0326593430)88:0.0177170980)36:0.0000021633,((AT2G04038:0.0000021633,BjuA032576:0.0000021633)80:0.0000021633,BjuB027387:0.0196129516)32:0.0000021633)51:0.0197422394,(BjuA046946:0.0615840328,BjuB027759:0.0000021753)46:0.0000021633)89:0.2108690676)87:0.2052420646,((AT5G60830:0.0354319691,((BjuA001569:0.0315930846,BjuB039707:0.0248552692)50:0.0145383291,((BjuA042224:0.0000021633,BjuB037744:0.0000021633)100:0.0175175018,BjuA045602:0.0558566938)49:0.0000021633)33:0.0000021633)81:0.0892849816,(AT5G08141:0.3687205965,BjuA009096:0.1747229469)99:0.1121260573)100:0.3648458369)80:0.0646615604)87:0.1858578938,AT1G19490:0.7547671600)100:0.2645953349);

ALISIM COMMAND
--------------
To simulate an alignment of the same length as the original alignment, using the tree and model parameters estimated from this analysis, you can use the following command:

--alisim simulated_MSA -t ./newmafft_trimal30_LG.treefile -m "LG" --length 53

To mimic the alignment used to produce this analysis, i.e. simulate an alignment of the same length as the original alignment, using the tree and model parameters estimated from this analysis *and* copying the same gap positions as the original alignment, you can use the following command:

iqtree -s ../newmafft_trimal30.mafft --alisim mimicked_MSA

To simulate any number of alignments in either of the two commandlines above, use the --num-alignments options, for example mimic 100 alignments you would use the command line:

iqtree -s ../newmafft_trimal30.mafft --alisim mimicked_MSA --num-alignments 100

For more information on using AliSim, please visit: www.iqtree.org/doc/AliSim

TIME STAMP
----------

Date and time: Mon Aug 25 22:47:22 2025
Total CPU time used: 139.792235 seconds (0h:2m:19s)
Total wall-clock time used: 141.5473575 seconds (0h:2m:21s)
