# Supplementary material for: Genome-wide systematic characterization of bZIP transcription factors and their expression profiles during stem in tumorous stem mustard
Source: PeerJ. 2026 Jan 14;14:e20518. doi: 10.7717/peerj.20518 (PMC12811965; doi:10.7717/peerj.20518)
Supplement: Supplemental Information 17 [file peerj-14-20518-s017.zip › bzip raw file/newmafft_trimal30_LG(√)/newmafft_trimal30_LG.log]

IQ-TREE version 3.0.1 for Linux x86 64-bit built May  5 2025
Developed by Bui Quang Minh, Thomas Wong, Nhan Ly-Trong, Huaiyan Ren
Contributed by Lam-Tung Nguyen, Dominik Schrempf, Chris Bielow,
Olga Chernomor, Michael Woodhams, Diep Thi Hoang, Heiko Schmidt

Host:    bio (AVX2, FMA3, 62 GB RAM)
Command: /home/bio201/dyy/software/iqtree-3.0.1-Linux/bin/iqtree3_intel -s ../newmafft_trimal30.mafft -bb 1000 -m LG -redo -alrt 1000 -pre ./newmafft_trimal30_LG
Seed:    142488 (Using SPRNG - Scalable Parallel Random Number Generator)
Time:    Mon Aug 25 22:45:01 2025
Kernel:  AVX+FMA - 1 threads (20 CPU cores detected)

HINT: Use -nt option to specify number of threads because your CPU has 20 cores!
HINT: -nt AUTO will automatically determine the best number of threads to use.

Reading alignment file ../newmafft_trimal30.mafft ... Fasta format detected
Reading fasta file: done in 0.000363554 secs using 49.79% CPU
Alignment most likely contains protein sequences
Constructing alignment: done in 6.3909e-05 secs using 50.07% CPU
Alignment has 227 sequences with 53 columns, 53 distinct patterns
53 parsimony-informative, 0 singleton sites, 0 constant sites
            Gap/Ambiguity  Composition  p-value
Analyzing sequences: done in 1.4597e-05 secs using 47.96% CPU
   1  AT4G36730     0.00%    failed      0.23%
   2  AT2G46270     0.00%    passed     93.12%
   3  AT2G35530     0.00%    failed      3.34%
   4  AT1G32150     0.00%    passed     80.62%
   5  AT4G01120     0.00%    passed     98.13%
   6  AT1G03970     0.00%    passed     66.68%
   7  AT5G24800     5.66%    passed     78.96%
   8  AT2G41070     7.55%    passed     95.51%
   9  AT2G36270     7.55%    passed     85.94%
  10  AT5G11260     0.00%    passed     85.95%
  11  AT3G56850    16.98%    passed     99.16%
  12  AT5G44080     0.00%    passed     73.08%
  13  AT4G35900     1.89%    passed     85.52%
  14  AT5G15830     3.77%    passed     54.69%
  15  AT3G30530     0.00%    passed      6.52%
  16  AT2G17770     7.55%    passed     93.11%
  17  AT5G28770     3.77%    passed     92.57%
  18  AT3G54620     0.00%    passed     87.10%
  19  AT4G02640     0.00%    passed     82.96%
  20  AT3G17609     0.00%    passed     91.04%
  21  AT5G60830     0.00%    passed     73.84%
  22  AT2G04038     3.77%    passed     58.78%
  23  AT4G34000     5.66%    passed     82.03%
  24  AT1G49720     3.77%    passed     99.10%
  25  AT1G13600     3.77%    passed     30.08%
  26  AT2G40950     0.00%    passed     97.78%
  27  AT3G44460     1.89%    passed     86.33%
  28  AT5G38800    13.21%    passed     25.26%
  29  AT4G34590    20.75%    passed     99.41%
  30  AT1G68880     0.00%    passed     76.56%
  31  AT3G19290     3.77%    passed     92.85%
  32  AT2G18160     0.00%    passed     87.25%
  33  AT3G62420     0.00%    passed     93.84%
  34  AT1G75390    22.64%    passed     96.08%
  35  AT1G59530    11.32%    passed     57.71%
  36  AT3G56660    13.21%    passed     52.02%
  37  AT5G10030    41.51%    passed     98.29%
  38  AT5G65210    33.96%    passed     96.62%
  39  AT4G37730     0.00%    passed     86.70%
  40  AT2G21230     0.00%    passed     69.07%
  41  AT1G77920    20.75%    passed     88.90%
  42  AT1G06070     0.00%    passed     78.10%
  43  AT1G43700     0.00%    passed     53.77%
  44  AT4G35040     9.43%    passed     44.03%
  45  AT3G49760     0.00%    passed     29.27%
  46  AT1G68640    22.64%    passed     93.36%
  47  AT5G06839    45.28%    passed     98.22%
  48  AT3G58120    16.98%    passed     54.07%
  49  AT2G42380    16.98%    passed     56.29%
  50  AT5G42910     5.66%    passed     96.08%
  51  AT1G08320    22.64%    passed     96.19%
  52  AT2G40620     0.00%    passed     29.52%
  53  AT2G22850    15.09%    passed     85.39%
  54  AT2G31370     0.00%    passed     14.83%
  55  AT5G07160     1.89%    passed     82.36%
  56  AT3G10800    13.21%    passed     96.39%
  57  AT1G42990    20.75%    passed     14.28%
  58  AT1G22070    24.53%    passed     93.34%
  59  AT1G06850     0.00%    passed     68.65%
  60  AT3G51960    11.32%    passed     65.94%
  61  AT5G06950    22.64%    passed     88.33%
  62  AT5G06960    22.64%    passed     88.33%
  63  AT2G16770    16.98%    passed     53.92%
  64  AT3G12250    22.64%    passed     88.33%
  65  AT5G08141    20.75%    passed      8.99%
  66  AT2G13150     3.77%    failed      1.16%
  67  AT2G12940     0.00%    failed      3.32%
  68  AT4G38900    11.32%    passed     75.40%
  69  AT5G49450     0.00%    passed     62.18%
  70  AT1G19490     0.00%    passed     40.32%
  71  AT1G58110    28.30%    passed     83.33%
  72  AT1G45249     0.00%    passed     91.70%
  73  AT2G12900     3.77%    failed      0.53%
  74  AT4G06598    30.19%    passed     95.44%
  75  BjuA001111    7.55%    passed     86.81%
  76  BjuA001569    1.89%    passed     81.59%
  77  BjuA002075    5.66%    passed     13.05%
  78  BjuA002828   11.32%    passed     73.24%
  79  BjuA003230    0.00%    passed     79.34%
  80  BjuA005478    5.66%    passed     91.10%
  81  BjuA006024   16.98%    failed      0.00%
  82  BjuA008307    3.77%    passed     15.46%
  83  BjuA008715    1.89%    passed     43.15%
  84  BjuA009096    1.89%    passed     93.37%
  85  BjuA010437   43.40%    failed      3.55%
  86  BjuA012575    5.66%    passed     93.89%
  87  BjuA012577    5.66%    passed     93.89%
  88  BjuA012644    0.00%    passed     86.51%
  89  BjuA014103    3.77%    passed     95.25%
  90  BjuA014273    9.43%    passed     89.00%
  91  BjuA014675    0.00%    passed     95.37%
  92  BjuA014686    1.89%    passed     38.97%
  93  BjuA015073   35.85%    failed      0.15%
  94  BjuA015229    1.89%    failed      0.62%
  95  BjuA016969   39.62%    failed      0.00%
  96  BjuA017309    3.77%    passed     94.79%
  97  BjuA017316   13.21%    passed     99.53%
  98  BjuA018344   11.32%    failed      0.00%
  99  BjuA018972    0.00%    passed     95.80%
 100  BjuA021448    0.00%    passed     93.08%
 101  BjuA022725    7.55%    passed     82.70%
 102  BjuA024129    3.77%    passed      9.22%
 103  BjuA024436    7.55%    passed     36.52%
 104  BjuA025064   11.32%    passed     80.25%
 105  BjuA025127   20.75%    passed     91.42%
 106  BjuA025359    1.89%    passed     85.14%
 107  BjuA025542    0.00%    passed     83.19%
 108  BjuA025558    0.00%    passed     80.72%
 109  BjuA026586    0.00%    passed     98.28%
 110  BjuA026652    1.89%    passed     21.74%
 111  BjuA026821    3.77%    passed     94.48%
 112  BjuA027015    3.77%    passed     29.46%
 113  BjuA028313    9.43%    passed     99.01%
 114  BjuA029457    3.77%    passed     59.42%
 115  BjuA031284    5.66%    passed     57.38%
 116  BjuA031302    5.66%    passed     60.93%
 117  BjuA031472   33.96%    failed      0.09%
 118  BjuA032576    7.55%    passed     50.61%
 119  BjuA032964    3.77%    passed     71.35%
 120  BjuA033921    1.89%    passed     85.52%
 121  BjuA034470    1.89%    passed     22.44%
 122  BjuA035384    1.89%    passed     55.07%
 123  BjuA035385    1.89%    passed     68.50%
 124  BjuA035826    0.00%    passed     95.91%
 125  BjuA036326    3.77%    passed     93.48%
 126  BjuA036543    9.43%    passed     85.38%
 127  BjuA036544    9.43%    passed     85.38%
 128  BjuA037531   11.32%    passed     85.63%
 129  BjuA040338    0.00%    passed     77.04%
 130  BjuA040728    3.77%    passed     98.05%
 131  BjuA040759   26.42%    failed      0.00%
 132  BjuA041107    1.89%    passed     93.64%
 133  BjuA041305    9.43%    passed     78.61%
 134  BjuA041565    7.55%    passed     32.75%
 135  BjuA041795    9.43%    passed     98.41%
 136  BjuA042006    0.00%    failed      0.00%
 137  BjuA042224    1.89%    passed     91.35%
 138  BjuA043003   13.21%    passed     98.94%
 139  BjuA043791   26.42%    failed      0.00%
 140  BjuA044074    1.89%    passed     21.74%
 141  BjuA044741    1.89%    passed     82.53%
 142  BjuA044794    9.43%    passed     83.67%
 143  BjuA045602    1.89%    passed     87.76%
 144  BjuA046946    9.43%    passed     78.09%
 145  BjuA047038   18.87%    failed      0.00%
 146  BjuB002172   15.09%    passed     96.38%
 147  BjuB005843    9.43%    passed     86.66%
 148  BjuB006374    1.89%    passed     85.14%
 149  BjuB006877    1.89%    passed     82.96%
 150  BjuB007520    9.43%    passed     91.12%
 151  BjuB007813    0.00%    passed     81.06%
 152  BjuB008492    5.66%    passed     93.89%
 153  BjuB008568    0.00%    passed     83.08%
 154  BjuB009536    1.89%    passed     84.64%
 155  BjuB009816    1.89%    passed     82.53%
 156  BjuB010770    7.55%    passed     32.75%
 157  BjuB011393    3.77%    passed     84.32%
 158  BjuB013140    9.43%    passed     78.61%
 159  BjuB015072    9.43%    passed     95.23%
 160  BjuB015428    5.66%    passed     62.90%
 161  BjuB016538   43.40%    failed      1.30%
 162  BjuB016810   18.87%    failed      0.00%
 163  BjuB017666    1.89%    passed     76.84%
 164  BjuB019686   35.85%    failed      0.19%
 165  BjuB020302   11.32%    failed      0.00%
 166  BjuB020303    3.77%    failed      0.54%
 167  BjuB020783   13.21%    passed     46.00%
 168  BjuB021273   11.32%    passed     79.18%
 169  BjuB022206    3.77%    passed     94.35%
 170  BjuB023599    7.55%    passed     76.53%
 171  BjuB023986    5.66%    passed     85.54%
 172  BjuB025396    0.00%    passed     81.06%
 173  BjuB026462    5.66%    passed     22.34%
 174  BjuB026592    3.77%    failed      1.00%
 175  BjuB027387    7.55%    passed     38.13%
 176  BjuB027759    9.43%    passed     70.90%
 177  BjuB028673    1.89%    passed     50.24%
 178  BjuB028919    1.89%    passed     75.42%
 179  BjuB029839    3.77%    passed     90.61%
 180  BjuB032115    3.77%    passed     97.94%
 181  BjuB033496    5.66%    passed     57.38%
 182  BjuB033515    5.66%    passed     60.93%
 183  BjuB035721    9.43%    passed     90.74%
 184  BjuB036793   18.87%    passed     93.62%
 185  BjuB036859   11.32%    passed     80.25%
 186  BjuB037083   13.21%    passed     41.90%
 187  BjuB037545   35.85%    failed      0.00%
 188  BjuB037744    1.89%    passed     91.35%
 189  BjuB038364    3.77%    passed     89.61%
 190  BjuB038400    0.00%    passed     95.91%
 191  BjuB038543   13.21%    passed     85.04%
 192  BjuB039707    1.89%    passed     67.83%
 193  BjuB040792   30.19%    failed      0.00%
 194  BjuB040834   11.32%    passed     68.73%
 195  BjuB041251   15.09%    failed      0.00%
 196  BjuB041699    0.00%    passed     95.80%
 197  BjuB041950   26.42%    failed      0.00%
 198  BjuB042043   13.21%    passed     99.64%
 199  BjuB042050    3.77%    passed     87.21%
 200  BjuB042069    5.66%    passed     79.78%
 201  BjuB042240    0.00%    passed     81.06%
 202  BjuB042879    3.77%    passed      7.29%
 203  BjuB042975   35.85%    failed      0.60%
 204  BjuB043752    0.00%    passed     87.22%
 205  BjuB044565    3.77%    passed      9.22%
 206  BjuB045228    3.77%    passed     97.80%
 207  BjuB045319    0.00%    passed     91.97%
 208  BjuB046236   33.96%    failed      0.00%
 209  BjuB046419    5.66%    passed     22.34%
 210  BjuB046696    3.77%    passed     29.97%
 211  BjuB047102    0.00%    passed     96.97%
 212  BjuB047306    3.77%    passed     98.82%
 213  BjuB048226    3.77%    passed     20.98%
 214  BjuB049020   15.09%    passed     96.76%
 215  BjuO000631   15.09%    passed     56.45%
 216  BjuO002133   18.87%    failed      0.00%
 217  BjuO002525    0.00%    passed     95.80%
 218  BjuO002570    3.77%    passed     69.87%
 219  BjuO004809    3.77%    passed     93.48%
 220  BjuO004828    3.77%    passed     92.58%
 221  BjuO009504    1.89%    passed     21.74%
 222  BjuO010199    5.66%    passed     62.90%
 223  BjuO010352    5.66%    passed     72.02%
 224  BjuO010363    1.89%    passed     51.56%
 225  BjuO010366    0.00%    passed     96.52%
 226  BjuO010482   13.21%    failed      0.00%
 227  BjuO011409    3.77%    passed     98.54%
****  TOTAL         8.40%  30 sequences failed composition chi2 test (p-value<5%; df=19)
NOTE: AT5G06960 is identical to AT5G06950 but kept for subsequent analysis
NOTE: BjuA012577 is identical to BjuA012575 but kept for subsequent analysis
NOTE: BjuB041699 is identical to BjuA018972 but kept for subsequent analysis
NOTE: BjuB044565 is identical to BjuA024129 but kept for subsequent analysis
NOTE: BjuB036859 is identical to BjuA025064 but kept for subsequent analysis
NOTE: BjuB006374 is identical to BjuA025359 but kept for subsequent analysis
NOTE: BjuA044074 is identical to BjuA026652 but kept for subsequent analysis
NOTE: BjuB033496 is identical to BjuA031284 but kept for subsequent analysis
NOTE: BjuB033515 is identical to BjuA031302 but kept for subsequent analysis
NOTE: BjuB038400 is identical to BjuA035826 but kept for subsequent analysis
NOTE: BjuO004809 is identical to BjuA036326 but kept for subsequent analysis
NOTE: BjuA036544 is identical to BjuA036543 but kept for subsequent analysis
NOTE: BjuB013140 is identical to BjuA041305 but kept for subsequent analysis
NOTE: BjuB010770 is identical to BjuA041565 but kept for subsequent analysis
NOTE: BjuB037744 is identical to BjuA042224 but kept for subsequent analysis
NOTE: BjuB009816 is identical to BjuA044741 but kept for subsequent analysis
NOTE: BjuB025396 is identical to BjuB007813 but kept for subsequent analysis
NOTE: BjuO010199 is identical to BjuB015428 but kept for subsequent analysis
NOTE: BjuB046419 is identical to BjuB026462 but kept for subsequent analysis
Checking for duplicate sequences: done in 0.000192834 secs using 49.78% CPU
Identifying sites to remove: done in 5.8234e-05 secs using 49.8% CPU
NOTE: 5 identical sequences (see below) will be ignored for subsequent analysis
NOTE: AT3G12250 (identical to AT5G06950) is ignored but added at the end
NOTE: BjuB008492 (identical to BjuA012575) is ignored but added at the end
NOTE: BjuO002525 (identical to BjuA018972) is ignored but added at the end
NOTE: BjuO009504 (identical to BjuA026652) is ignored but added at the end
NOTE: BjuB042240 (identical to BjuB007813) is ignored but added at the end
Alignment was printed to ./newmafft_trimal30_LG.uniqueseq.phy

For your convenience alignment with unique sequences printed to ./newmafft_trimal30_LG.uniqueseq.phy

Create initial parsimony tree by phylogenetic likelihood library (PLL)... 0.024 seconds
Generating 1000 samples for ultrafast bootstrap (seed: 142488)...

NOTE: 2 MB RAM (0 GB) is required!
Estimate model parameters (epsilon = 0.100)
1. Initial log-likelihood: -7453.503
Optimal log-likelihood: -7345.060
Parameters optimization took 1 rounds (0.050 sec)
Wrote distance file to... 
Computing ML distances based on estimated model parameters...
Calculating distance matrix: done in 0.852036 secs using 100% CPU
Computing ML distances took 0.852250 sec (of wall-clock time) 0.852214 sec (of CPU time)
WARNING: Some pairwise ML distances are too long (saturated)
Setting up auxiliary I and S matrices: done in 0.000656015 secs using 100% CPU
Constructing RapidNJ tree: done in 0.00211484 secs using 100% CPU
Computing RapidNJ tree took 0.002793 sec (of wall-clock time) 0.002792 sec (of CPU time)
Log-likelihood of RapidNJ tree: -7430.126
--------------------------------------------------------------------
|             INITIALIZING CANDIDATE TREE SET                      |
--------------------------------------------------------------------
Generating 98 parsimony trees... 2.763 second
Computing log-likelihood of 98 initial trees ... 1.108 seconds
Current best score: -7286.698

Do NNI search on 20 best initial trees
Optimizing NNI: done in 0.554039 secs using 98.55% CPU
Estimate model parameters (epsilon = 0.100)
BETTER TREE FOUND at iteration 1: -7214.357
Optimizing NNI: done in 0.518099 secs using 99.22% CPU
Optimizing NNI: done in 0.573499 secs using 99.99% CPU
Optimizing NNI: done in 0.410159 secs using 99.02% CPU
Optimizing NNI: done in 0.523853 secs using 99.23% CPU
Optimizing NNI: done in 0.492393 secs using 99.18% CPU
Optimizing NNI: done in 0.555925 secs using 99.28% CPU
Optimizing NNI: done in 0.505577 secs using 97.62% CPU
Optimizing NNI: done in 0.462332 secs using 98.27% CPU
Optimizing NNI: done in 0.48493 secs using 98.34% CPU
Iteration 10 / LogL: -7234.561 / Time: 0h:0m:10s
Optimizing NNI: done in 0.496827 secs using 99.19% CPU
Optimizing NNI: done in 0.531068 secs using 99.24% CPU
Optimizing NNI: done in 0.502646 secs using 97.61% CPU
Optimizing NNI: done in 0.4589 secs using 100% CPU
Optimizing NNI: done in 0.534149 secs using 100% CPU
Optimizing NNI: done in 0.692235 secs using 99.42% CPU
Optimizing NNI: done in 0.626236 secs using 99.36% CPU
Optimizing NNI: done in 0.388044 secs using 100% CPU
Optimizing NNI: done in 0.46982 secs using 99.15% CPU
Optimizing NNI: done in 0.528624 secs using 100% CPU
Iteration 20 / LogL: -7238.082 / Time: 0h:0m:15s
Finish initializing candidate tree set (20)
Current best tree score: -7214.357 / CPU time: 14.250
Number of iterations: 20
--------------------------------------------------------------------
|               OPTIMIZING CANDIDATE TREE SET                      |
--------------------------------------------------------------------
Optimizing NNI: done in 0.358491 secs using 98.88% CPU
Optimizing NNI: done in 0.422865 secs using 98.1% CPU
Estimate model parameters (epsilon = 0.100)
BETTER TREE FOUND at iteration 22: -7210.797
Optimizing NNI: done in 0.284202 secs using 97.18% CPU
Optimizing NNI: done in 0.358455 secs using 100% CPU
Optimizing NNI: done in 0.290636 secs using 100% CPU
Optimizing NNI: done in 0.305699 secs using 96.07% CPU
Optimizing NNI: done in 0.369677 secs using 100% CPU
Optimizing NNI: done in 0.512346 secs using 97.66% CPU
Optimizing NNI: done in 0.303669 secs using 100% CPU
Optimizing NNI: done in 0.317535 secs using 98.74% CPU
Iteration 30 / LogL: -7210.934 / Time: 0h:0m:18s (0h:0m:59s left)
Optimizing NNI: done in 0.310897 secs using 100% CPU
Optimizing NNI: done in 0.355188 secs using 98.87% CPU
Estimate model parameters (epsilon = 0.100)
BETTER TREE FOUND at iteration 32: -7209.934
Optimizing NNI: done in 0.312009 secs using 98.71% CPU
Optimizing NNI: done in 0.36464 secs using 98.9% CPU
Estimate model parameters (epsilon = 0.100)
BETTER TREE FOUND at iteration 34: -7208.589
Optimizing NNI: done in 0.332467 secs using 97.59% CPU
Optimizing NNI: done in 0.408241 secs using 97.06% CPU
Optimizing NNI: done in 0.32619 secs using 96.31% CPU
Optimizing NNI: done in 0.287214 secs using 100% CPU
Optimizing NNI: done in 0.331382 secs using 97.58% CPU
Optimizing NNI: done in 0.322465 secs using 97.52% CPU
Iteration 40 / LogL: -7218.151 / Time: 0h:0m:22s (0h:0m:53s left)
Optimizing NNI: done in 0.343606 secs using 98.83% CPU
Optimizing NNI: done in 0.347127 secs using 98.85% CPU
Optimizing NNI: done in 0.234299 secs using 100% CPU
Optimizing NNI: done in 0.352869 secs using 100% CPU
Estimate model parameters (epsilon = 0.100)
BETTER TREE FOUND at iteration 44: -7207.189
Optimizing NNI: done in 0.329877 secs using 98.79% CPU
Optimizing NNI: done in 0.358008 secs using 100% CPU
Optimizing NNI: done in 0.351733 secs using 100% CPU
Optimizing NNI: done in 0.400877 secs using 99% CPU
Optimizing NNI: done in 0.394396 secs using 98.98% CPU
Optimizing NNI: done in 0.325723 secs using 97.53% CPU
Iteration 50 / LogL: -7220.290 / Time: 0h:0m:25s (0h:0m:49s left)
Log-likelihood cutoff on original alignment: -7253.725
Optimizing NNI: done in 0.413823 secs using 98.06% CPU
Optimizing NNI: done in 0.348411 secs using 98.85% CPU
Optimizing NNI: done in 0.309543 secs using 100% CPU
Optimizing NNI: done in 0.359433 secs using 98.88% CPU
Optimizing NNI: done in 0.326384 secs using 98.77% CPU
Optimizing NNI: done in 0.408631 secs using 99.02% CPU
Optimizing NNI: done in 0.337543 secs using 98.81% CPU
Estimate model parameters (epsilon = 0.100)
BETTER TREE FOUND at iteration 57: -7203.925
Optimizing NNI: done in 0.320933 secs using 97.51% CPU
Optimizing NNI: done in 0.390944 secs using 99.99% CPU
Optimizing NNI: done in 0.328721 secs using 98.78% CPU
Iteration 60 / LogL: -7208.226 / Time: 0h:0m:29s (0h:0m:49s left)
Optimizing NNI: done in 0.322568 secs using 98.76% CPU
Optimizing NNI: done in 0.365502 secs using 98.9% CPU
Optimizing NNI: done in 0.254791 secs using 96.86% CPU
Optimizing NNI: done in 0.376794 secs using 98.94% CPU
Optimizing NNI: done in 0.361986 secs using 97.79% CPU
Optimizing NNI: done in 0.396482 secs using 99.99% CPU
Optimizing NNI: done in 0.383732 secs using 96.87% CPU
Optimizing NNI: done in 0.228244 secs using 96.49% CPU
Optimizing NNI: done in 0.315947 secs using 98.73% CPU
Optimizing NNI: done in 0.408447 secs using 96.08% CPU
Iteration 70 / LogL: -7226.314 / Time: 0h:0m:33s (0h:0m:42s left)
Optimizing NNI: done in 0.403297 secs using 100% CPU
Optimizing NNI: done in 0.373127 secs using 100% CPU
Optimizing NNI: done in 0.372694 secs using 98.92% CPU
Optimizing NNI: done in 0.278889 secs using 98.56% CPU
Optimizing NNI: done in 0.319643 secs using 98.75% CPU
Optimizing NNI: done in 0.263292 secs using 100% CPU
Optimizing NNI: done in 0.3394 secs using 98.82% CPU
Optimizing NNI: done in 0.296887 secs using 100% CPU
Optimizing NNI: done in 0.331229 secs using 100% CPU
Optimizing NNI: done in 0.247636 secs using 96.77% CPU
Iteration 80 / LogL: -7246.142 / Time: 0h:0m:36s (0h:0m:35s left)
Optimizing NNI: done in 0.312991 secs using 100% CPU
Optimizing NNI: done in 0.353813 secs using 97.74% CPU
Optimizing NNI: done in 0.315943 secs using 97.46% CPU
Optimizing NNI: done in 0.338706 secs using 97.64% CPU
Estimate model parameters (epsilon = 0.100)
BETTER TREE FOUND at iteration 84: -7203.784
Optimizing NNI: done in 0.454865 secs using 99.12% CPU
Optimizing NNI: done in 0.402901 secs using 98.01% CPU
Optimizing NNI: done in 0.435228 secs using 99.08% CPU
Optimizing NNI: done in 0.348348 secs using 96.55% CPU
Optimizing NNI: done in 0.354628 secs using 100% CPU
Optimizing NNI: done in 0.425434 secs using 99.06% CPU
Iteration 90 / LogL: -7250.354 / Time: 0h:0m:40s (0h:0m:42s left)
Optimizing NNI: done in 0.374151 secs using 98.93% CPU
Optimizing NNI: done in 0.337371 secs using 98.81% CPU
Optimizing NNI: done in 0.276329 secs using 97.1% CPU
Optimizing NNI: done in 0.338531 secs using 98.82% CPU
Optimizing NNI: done in 0.377984 secs using 98.94% CPU
Optimizing NNI: done in 0.352112 secs using 98.86% CPU
Optimizing NNI: done in 0.43457 secs using 99.08% CPU
Optimizing NNI: done in 0.278513 secs using 95.69% CPU
Optimizing NNI: done in 0.325396 secs using 97.54% CPU
Optimizing NNI: done in 0.338257 secs using 98.81% CPU
Iteration 100 / LogL: -7214.061 / Time: 0h:0m:44s (0h:0m:37s left)
Log-likelihood cutoff on original alignment: -7253.725
NOTE: Bootstrap correlation coefficient of split occurrence frequencies: 0.994
Optimizing NNI: done in 0.386442 secs using 100% CPU
Optimizing NNI: done in 0.357757 secs using 98.88% CPU
Optimizing NNI: done in 0.344377 secs using 94.2% CPU
Optimizing NNI: done in 0.300115 secs using 94.66% CPU
Optimizing NNI: done in 0.242737 secs using 100% CPU
Optimizing NNI: done in 0.34588 secs using 100% CPU
Optimizing NNI: done in 0.375028 secs using 97.87% CPU
Optimizing NNI: done in 0.36708 secs using 97.82% CPU
Optimizing NNI: done in 0.376725 secs using 100% CPU
Optimizing NNI: done in 0.368309 secs using 98.92% CPU
Iteration 110 / LogL: -7210.147 / Time: 0h:0m:48s (0h:0m:39s left)
Optimizing NNI: done in 0.348337 secs using 94.26% CPU
Optimizing NNI: done in 0.404005 secs using 99.99% CPU
Optimizing NNI: done in 0.33829 secs using 98.82% CPU
Optimizing NNI: done in 0.360677 secs using 97.78% CPU
Optimizing NNI: done in 0.422765 secs using 99.05% CPU
Optimizing NNI: done in 0.355027 secs using 98.87% CPU
Estimate model parameters (epsilon = 0.100)
BETTER TREE FOUND at iteration 116: -7203.522
Optimizing NNI: done in 0.285038 secs using 100% CPU
Optimizing NNI: done in 0.455919 secs using 100% CPU
Optimizing NNI: done in 0.331925 secs using 98.79% CPU
Optimizing NNI: done in 0.335214 secs using 96.42% CPU
Iteration 120 / LogL: -7204.981 / Time: 0h:0m:52s (0h:0m:41s left)
Optimizing NNI: done in 0.322303 secs using 100% CPU
Optimizing NNI: done in 0.333698 secs using 100% CPU
Optimizing NNI: done in 0.296671 secs using 100% CPU
Optimizing NNI: done in 0.286901 secs using 98.61% CPU
Optimizing NNI: done in 0.247317 secs using 98.38% CPU
Optimizing NNI: done in 0.37435 secs using 97.86% CPU
Optimizing NNI: done in 0.371551 secs using 97.85% CPU
Estimate model parameters (epsilon = 0.100)
BETTER TREE FOUND at iteration 127: -7202.840
Optimizing NNI: done in 0.338126 secs using 98.81% CPU
Estimate model parameters (epsilon = 0.100)
BETTER TREE FOUND at iteration 128: -7202.364
Optimizing NNI: done in 0.300465 secs using 100% CPU
Optimizing NNI: done in 0.379562 secs using 97.89% CPU
Iteration 130 / LogL: -7241.967 / Time: 0h:0m:55s (0h:0m:42s left)
Optimizing NNI: done in 0.406236 secs using 99.01% CPU
Optimizing NNI: done in 0.280834 secs using 100% CPU
Optimizing NNI: done in 0.377313 secs using 100% CPU
Optimizing NNI: done in 0.258571 secs using 99.99% CPU
Optimizing NNI: done in 0.295703 secs using 98.65% CPU
Optimizing NNI: done in 0.34542 secs using 98.83% CPU
Optimizing NNI: done in 0.333486 secs using 96.4% CPU
Optimizing NNI: done in 0.393945 secs using 97.97% CPU
Optimizing NNI: done in 0.358216 secs using 98.88% CPU
Optimizing NNI: done in 0.393325 secs using 98.98% CPU
Iteration 140 / LogL: -7213.034 / Time: 0h:0m:59s (0h:0m:37s left)
Optimizing NNI: done in 0.393737 secs using 100% CPU
Optimizing NNI: done in 0.363446 secs using 97.8% CPU
Optimizing NNI: done in 0.351587 secs using 97.72% CPU
Optimizing NNI: done in 0.369329 secs using 100% CPU
Optimizing NNI: done in 0.422703 secs using 98.11% CPU
Optimizing NNI: done in 0.359543 secs using 98.89% CPU
Optimizing NNI: done in 0.356707 secs using 96.63% CPU
Optimizing NNI: done in 0.312358 secs using 100% CPU
Optimizing NNI: done in 0.384986 secs using 97.92% CPU
Optimizing NNI: done in 0.290324 secs using 98.62% CPU
Iteration 150 / LogL: -7215.242 / Time: 0h:1m:2s (0h:0m:32s left)
Log-likelihood cutoff on original alignment: -7253.725
Optimizing NNI: done in 0.359482 secs using 98.89% CPU
Optimizing NNI: done in 0.33229 secs using 100% CPU
Optimizing NNI: done in 0.352187 secs using 98.86% CPU
Optimizing NNI: done in 0.24646 secs using 100% CPU
Optimizing NNI: done in 0.302116 secs using 98.67% CPU
Optimizing NNI: done in 0.503454 secs using 96.82% CPU
Optimizing NNI: done in 0.358238 secs using 99.99% CPU
Optimizing NNI: done in 0.31431 secs using 98.72% CPU
Optimizing NNI: done in 0.333794 secs using 100% CPU
Optimizing NNI: done in 0.30074 secs using 99.99% CPU
Iteration 160 / LogL: -7222.790 / Time: 0h:1m:6s (0h:0m:28s left)
Optimizing NNI: done in 0.321462 secs using 100% CPU
Optimizing NNI: done in 0.315488 secs using 97.46% CPU
Optimizing NNI: done in 0.43951 secs using 100% CPU
Optimizing NNI: done in 0.283618 secs using 98.6% CPU
Optimizing NNI: done in 0.382351 secs using 100% CPU
Optimizing NNI: done in 0.377435 secs using 99.99% CPU
Optimizing NNI: done in 0.379418 secs using 97.9% CPU
Optimizing NNI: done in 0.356134 secs using 96.63% CPU
Optimizing NNI: done in 0.364224 secs using 98.9% CPU
Optimizing NNI: done in 0.305043 secs using 100% CPU
Iteration 170 / LogL: -7242.921 / Time: 0h:1m:10s (0h:0m:24s left)
Optimizing NNI: done in 0.363609 secs using 96.69% CPU
Optimizing NNI: done in 0.347057 secs using 98.85% CPU
Optimizing NNI: done in 0.391905 secs using 99.99% CPU
Optimizing NNI: done in 0.366267 secs using 97.82% CPU
Optimizing NNI: done in 0.320748 secs using 100% CPU
Optimizing NNI: done in 0.243432 secs using 96.72% CPU
Optimizing NNI: done in 0.415952 secs using 97.11% CPU
Optimizing NNI: done in 0.286588 secs using 95.82% CPU
Optimizing NNI: done in 0.340645 secs using 95.3% CPU
Optimizing NNI: done in 0.386954 secs using 98.96% CPU
Iteration 180 / LogL: -7208.276 / Time: 0h:1m:14s (0h:0m:19s left)
Optimizing NNI: done in 0.336698 secs using 97.62% CPU
Optimizing NNI: done in 0.310416 secs using 100% CPU
Optimizing NNI: done in 0.306981 secs using 100% CPU
Optimizing NNI: done in 0.397157 secs using 100% CPU
Optimizing NNI: done in 0.377603 secs using 97.88% CPU
Optimizing NNI: done in 0.508909 secs using 100% CPU
Optimizing NNI: done in 0.333357 secs using 97.6% CPU
Optimizing NNI: done in 0.411512 secs using 100% CPU
Optimizing NNI: done in 0.357143 secs using 96.65% CPU
Optimizing NNI: done in 0.37484 secs using 98.92% CPU
Estimate model parameters (epsilon = 0.100)
BETTER TREE FOUND at iteration 190: -7201.963
Iteration 190 / LogL: -7201.963 / Time: 0h:1m:17s (0h:0m:41s left)
Optimizing NNI: done in 0.414738 secs using 100% CPU
Optimizing NNI: done in 0.421993 secs using 97.15% CPU
Optimizing NNI: done in 0.265527 secs using 98.5% CPU
Optimizing NNI: done in 0.362628 secs using 98.89% CPU
Optimizing NNI: done in 0.388876 secs using 98.97% CPU
Optimizing NNI: done in 0.355361 secs using 99.99% CPU
Optimizing NNI: done in 0.428109 secs using 100% CPU
Optimizing NNI: done in 0.405174 secs using 99.01% CPU
Optimizing NNI: done in 0.356506 secs using 100% CPU
Optimizing NNI: done in 0.409062 secs using 98.04% CPU
Iteration 200 / LogL: -7233.556 / Time: 0h:1m:21s (0h:0m:37s left)
Log-likelihood cutoff on original alignment: -7253.725
NOTE: Bootstrap correlation coefficient of split occurrence frequencies: 0.992
Optimizing NNI: done in 0.356688 secs using 98.87% CPU
Optimizing NNI: done in 0.273198 secs using 100% CPU
Optimizing NNI: done in 0.443483 secs using 98.19% CPU
Optimizing NNI: done in 0.403781 secs using 100% CPU
Optimizing NNI: done in 0.364844 secs using 99.99% CPU
Optimizing NNI: done in 0.306823 secs using 97.39% CPU
Optimizing NNI: done in 0.343825 secs using 98.84% CPU
Optimizing NNI: done in 0.333989 secs using 98.8% CPU
Estimate model parameters (epsilon = 0.100)
BETTER TREE FOUND at iteration 208: -7201.893
Optimizing NNI: done in 0.433846 secs using 99.08% CPU
Optimizing NNI: done in 0.384994 secs using 100% CPU
Iteration 210 / LogL: -7203.356 / Time: 0h:1m:26s (0h:0m:40s left)
Optimizing NNI: done in 0.374321 secs using 97.86% CPU
Optimizing NNI: done in 0.307507 secs using 100% CPU
Optimizing NNI: done in 0.396783 secs using 97.98% CPU
Optimizing NNI: done in 0.408841 secs using 99.99% CPU
Optimizing NNI: done in 0.258785 secs using 98.46% CPU
Optimizing NNI: done in 0.320845 secs using 96.26% CPU
Optimizing NNI: done in 0.373572 secs using 95.71% CPU
Optimizing NNI: done in 0.37597 secs using 97.87% CPU
Optimizing NNI: done in 0.384653 secs using 98.95% CPU
Optimizing NNI: done in 0.395385 secs using 98.98% CPU
Iteration 220 / LogL: -7223.843 / Time: 0h:1m:30s (0h:0m:36s left)
Optimizing NNI: done in 0.290428 secs using 98.62% CPU
Optimizing NNI: done in 0.344059 secs using 98.83% CPU
Optimizing NNI: done in 0.418727 secs using 100% CPU
Optimizing NNI: done in 0.344091 secs using 96.51% CPU
Optimizing NNI: done in 0.270646 secs using 98.52% CPU
Optimizing NNI: done in 0.292441 secs using 100% CPU
Optimizing NNI: done in 0.413602 secs using 99.99% CPU
Optimizing NNI: done in 0.386146 secs using 98.96% CPU
Optimizing NNI: done in 0.455903 secs using 99.12% CPU
Optimizing NNI: done in 0.362221 secs using 97.79% CPU
Iteration 230 / LogL: -7214.373 / Time: 0h:1m:33s (0h:0m:31s left)
Optimizing NNI: done in 0.257503 secs using 100% CPU
Optimizing NNI: done in 0.242592 secs using 100% CPU
Optimizing NNI: done in 0.367152 secs using 100% CPU
Optimizing NNI: done in 0.361341 secs using 98.89% CPU
Optimizing NNI: done in 0.317063 secs using 98.73% CPU
Optimizing NNI: done in 0.319639 secs using 98.75% CPU
Optimizing NNI: done in 0.363714 secs using 100% CPU
Estimate model parameters (epsilon = 0.100)
BETTER TREE FOUND at iteration 237: -7200.562
Optimizing NNI: done in 0.316932 secs using 99.99% CPU
Optimizing NNI: done in 0.344155 secs using 97.68% CPU
Optimizing NNI: done in 0.40482 secs using 98.02% CPU
Iteration 240 / LogL: -7215.458 / Time: 0h:1m:37s (0h:0m:39s left)
Optimizing NNI: done in 0.267727 secs using 99.99% CPU
Optimizing NNI: done in 0.309844 secs using 99.99% CPU
Optimizing NNI: done in 0.311328 secs using 100% CPU
Optimizing NNI: done in 0.321951 secs using 98.75% CPU
Optimizing NNI: done in 0.395117 secs using 98.98% CPU
Optimizing NNI: done in 0.401881 secs using 98.01% CPU
Optimizing NNI: done in 0.331618 secs using 99.99% CPU
Optimizing NNI: done in 0.389366 secs using 97.94% CPU
Optimizing NNI: done in 0.23417 secs using 100% CPU
Optimizing NNI: done in 0.294132 secs using 99.99% CPU
Iteration 250 / LogL: -7233.424 / Time: 0h:1m:40s (0h:0m:35s left)
Log-likelihood cutoff on original alignment: -7253.725
Optimizing NNI: done in 0.411577 secs using 99.99% CPU
Estimate model parameters (epsilon = 0.100)
BETTER TREE FOUND at iteration 251: -7200.289
Optimizing NNI: done in 0.554045 secs using 98.56% CPU
Optimizing NNI: done in 0.377686 secs using 99.98% CPU
Optimizing NNI: done in 0.29859 secs using 95.98% CPU
Optimizing NNI: done in 0.405102 secs using 99.01% CPU
Optimizing NNI: done in 0.428888 secs using 99.06% CPU
Optimizing NNI: done in 0.294169 secs using 98.64% CPU
Optimizing NNI: done in 0.422548 secs using 99.05% CPU
Optimizing NNI: done in 0.398275 secs using 94.97% CPU
Optimizing NNI: done in 0.341727 secs using 100% CPU
Iteration 260 / LogL: -7201.277 / Time: 0h:1m:45s (0h:0m:36s left)
Optimizing NNI: done in 0.383501 secs using 98.95% CPU
Optimizing NNI: done in 0.300986 secs using 98.66% CPU
Optimizing NNI: done in 0.354192 secs using 98.87% CPU
Optimizing NNI: done in 0.347883 secs using 98.84% CPU
Optimizing NNI: done in 0.351672 secs using 100% CPU
Optimizing NNI: done in 0.21151 secs using 95.44% CPU
Optimizing NNI: done in 0.375918 secs using 98.94% CPU
Optimizing NNI: done in 0.351547 secs using 98.86% CPU
Optimizing NNI: done in 0.41793 secs using 99.05% CPU
Optimizing NNI: done in 0.371428 secs using 100% CPU
Iteration 270 / LogL: -7201.087 / Time: 0h:1m:49s (0h:0m:32s left)
Optimizing NNI: done in 0.432222 secs using 98.15% CPU
Optimizing NNI: done in 0.354485 secs using 98.87% CPU
Optimizing NNI: done in 0.358808 secs using 97.77% CPU
Optimizing NNI: done in 0.340249 secs using 100% CPU
Optimizing NNI: done in 0.32428 secs using 98.76% CPU
Optimizing NNI: done in 0.381988 secs using 100% CPU
Optimizing NNI: done in 0.368646 secs using 97.83% CPU
Optimizing NNI: done in 0.289519 secs using 98.62% CPU
Optimizing NNI: done in 0.341429 secs using 96.48% CPU
Optimizing NNI: done in 0.328204 secs using 98.78% CPU
Iteration 280 / LogL: -7230.648 / Time: 0h:1m:52s (0h:0m:28s left)
Optimizing NNI: done in 0.376389 secs using 100% CPU
Optimizing NNI: done in 0.27403 secs using 98.54% CPU
Optimizing NNI: done in 0.334167 secs using 98.79% CPU
Optimizing NNI: done in 0.331419 secs using 98.79% CPU
Optimizing NNI: done in 0.218354 secs using 98.17% CPU
Optimizing NNI: done in 0.326515 secs using 97.55% CPU
Optimizing NNI: done in 0.284828 secs using 99.99% CPU
Optimizing NNI: done in 0.377128 secs using 98.94% CPU
Optimizing NNI: done in 0.377838 secs using 98.94% CPU
Optimizing NNI: done in 0.304935 secs using 97.38% CPU
Iteration 290 / LogL: -7242.301 / Time: 0h:1m:56s (0h:0m:24s left)
Optimizing NNI: done in 0.246926 secs using 96.76% CPU
Optimizing NNI: done in 0.381859 secs using 97.9% CPU
Optimizing NNI: done in 0.299222 secs using 98.66% CPU
Optimizing NNI: done in 0.371924 secs using 100% CPU
Optimizing NNI: done in 0.408856 secs using 98.04% CPU
Optimizing NNI: done in 0.40362 secs using 99.01% CPU
Optimizing NNI: done in 0.331223 secs using 98.79% CPU
Optimizing NNI: done in 0.325896 secs using 97.54% CPU
Optimizing NNI: done in 0.337488 secs using 100% CPU
Optimizing NNI: done in 0.382571 secs using 98.95% CPU
Iteration 300 / LogL: -7202.999 / Time: 0h:1m:59s (0h:0m:20s left)
Log-likelihood cutoff on original alignment: -7250.890
NOTE: Bootstrap correlation coefficient of split occurrence frequencies: 0.992
Optimizing NNI: done in 0.2615 secs using 96.94% CPU
Optimizing NNI: done in 0.313426 secs using 98.72% CPU
Optimizing NNI: done in 0.262125 secs using 100% CPU
Optimizing NNI: done in 0.337355 secs using 100% CPU
Optimizing NNI: done in 0.344707 secs using 97.68% CPU
Optimizing NNI: done in 0.250708 secs using 100% CPU
Optimizing NNI: done in 0.391796 secs using 100% CPU
Optimizing NNI: done in 0.344339 secs using 97.68% CPU
Optimizing NNI: done in 0.347429 secs using 100% CPU
Optimizing NNI: done in 0.382557 secs using 98.95% CPU
Iteration 310 / LogL: -7217.450 / Time: 0h:2m:3s (0h:0m:36s left)
Optimizing NNI: done in 0.3319 secs using 100% CPU
Optimizing NNI: done in 0.471034 secs using 99.15% CPU
Optimizing NNI: done in 0.328566 secs using 98.78% CPU
Optimizing NNI: done in 0.384838 secs using 100% CPU
Optimizing NNI: done in 0.361614 secs using 100% CPU
Optimizing NNI: done in 0.418082 secs using 99.04% CPU
Optimizing NNI: done in 0.375014 secs using 98.93% CPU
Optimizing NNI: done in 0.357748 secs using 98.88% CPU
Optimizing NNI: done in 0.434375 secs using 99.08% CPU
Optimizing NNI: done in 0.31697 secs using 98.73% CPU
Iteration 320 / LogL: -7233.446 / Time: 0h:2m:7s (0h:0m:32s left)
Optimizing NNI: done in 0.267643 secs using 97.01% CPU
Optimizing NNI: done in 0.390746 secs using 100% CPU
Optimizing NNI: done in 0.480856 secs using 99.17% CPU
Optimizing NNI: done in 0.361295 secs using 98.89% CPU
Optimizing NNI: done in 0.355383 secs using 99.99% CPU
Optimizing NNI: done in 0.367362 secs using 100% CPU
Optimizing NNI: done in 0.357149 secs using 100% CPU
Optimizing NNI: done in 0.349665 secs using 98.85% CPU
Optimizing NNI: done in 0.405103 secs using 98.02% CPU
Optimizing NNI: done in 0.321361 secs using 98.75% CPU
Iteration 330 / LogL: -7213.950 / Time: 0h:2m:11s (0h:0m:28s left)
Optimizing NNI: done in 0.303533 secs using 96.05% CPU
Optimizing NNI: done in 0.360048 secs using 95.55% CPU
Optimizing NNI: done in 0.418467 secs using 100% CPU
Optimizing NNI: done in 0.394603 secs using 97.97% CPU
Optimizing NNI: done in 0.376929 secs using 97.87% CPU
Optimizing NNI: done in 0.386525 secs using 97.93% CPU
Optimizing NNI: done in 0.350337 secs using 95.43% CPU
Optimizing NNI: done in 0.358561 secs using 99.99% CPU
Optimizing NNI: done in 0.336461 secs using 100% CPU
Optimizing NNI: done in 0.36916 secs using 96.75% CPU
Iteration 340 / LogL: -7201.552 / Time: 0h:2m:15s (0h:0m:24s left)
Optimizing NNI: done in 0.398301 secs using 100% CPU
Optimizing NNI: done in 0.354685 secs using 100% CPU
Optimizing NNI: done in 0.396405 secs using 100% CPU
Optimizing NNI: done in 0.369326 secs using 96.75% CPU
Optimizing NNI: done in 0.421667 secs using 100% CPU
Optimizing NNI: done in 0.365304 secs using 96.71% CPU
Optimizing NNI: done in 0.320796 secs using 100% CPU
Optimizing NNI: done in 0.341414 secs using 98.83% CPU
Optimizing NNI: done in 0.328024 secs using 97.56% CPU
Optimizing NNI: done in 0.382948 secs using 100% CPU
Iteration 350 / LogL: -7202.910 / Time: 0h:2m:19s (0h:0m:20s left)
Log-likelihood cutoff on original alignment: -7250.890
Optimizing NNI: done in 0.391896 secs using 100% CPU
Optimizing NNI: done in 0.304928 secs using 98.69% CPU
TREE SEARCH COMPLETED AFTER 352 ITERATIONS / Time: 0h:2m:20s

--------------------------------------------------------------------
|                    FINALIZING TREE SEARCH                        |
--------------------------------------------------------------------
Performs final model parameters optimization
Estimate model parameters (epsilon = 0.010)
1. Initial log-likelihood: -7200.289
Optimal log-likelihood: -7200.289
Parameters optimization took 1 rounds (0.014 sec)
BEST SCORE FOUND : -7200.289

Testing tree branches by SH-like aLRT with 1000 replicates...
0.194 sec.
Creating bootstrap support values...
Split supports printed to NEXUS file ./newmafft_trimal30_LG.splits.nex
Total tree length: 37.508

Total number of iterations: 352
CPU time used for tree search: 138.193 sec (0h:2m:18s)
Wall-clock time used for tree search: 139.792 sec (0h:2m:19s)
Total CPU time used: 139.792 sec (0h:2m:19s)
Total wall-clock time used: 141.390 sec (0h:2m:21s)

Computing bootstrap consensus tree...
Reading input file ./newmafft_trimal30_LG.splits.nex...
222 taxa and 1646 splits.
Consensus tree written to ./newmafft_trimal30_LG.contree
Reading input trees file ./newmafft_trimal30_LG.contree
Log-likelihood of consensus tree: -7201.386

Analysis results written to: 
  IQ-TREE report:                ./newmafft_trimal30_LG.iqtree
  Maximum-likelihood tree:       ./newmafft_trimal30_LG.treefile
  Likelihood distances:          ./newmafft_trimal30_LG.mldist

Ultrafast bootstrap approximation results written to:
  Split support values:          ./newmafft_trimal30_LG.splits.nex
  Consensus tree:                ./newmafft_trimal30_LG.contree
  Screen log file:               ./newmafft_trimal30_LG.log

Date and Time: Mon Aug 25 22:47:22 2025
