# Supplementary material for: Genome-wide systematic characterization of bZIP transcription factors and their expression profiles during stem in tumorous stem mustard
Source: PeerJ. 2026 Jan 14;14:e20518. doi: 10.7717/peerj.20518 (PMC12811965; doi:10.7717/peerj.20518)
Supplement: Supplemental Information 17 [file peerj-14-20518-s017.zip › bzip raw file/newmafft_trimal30_LG(√)/newmafft_trimal30_LG.mldist]

222
AT4G36730  0.0000000 0.4443005 0.4014800 0.3942210 0.4418976 1.1426156 0.9996755 1.0920186 1.0444620 1.1434147 0.8255140 1.2696436 1.1056223 0.8070445 0.8461049 1.0606927 0.9348966 1.0282058 0.9285627 1.4261009 0.9668688 0.7593775 1.2306823 1.0419103 0.8440941 1.4369907 1.2724279 0.7176193 0.9028402 0.9307323 1.1437804 1.0027929 1.2002468 0.6581198 0.9773291 1.3686236 0.7355270 0.9086618 1.0598055 1.2485728 0.9794123 1.1434137 1.2670812 1.2796619 1.0867549 1.1531442 0.6991243 1.1127622 1.1480767 1.2494122 0.9654168 1.3490264 0.9537642 1.2621509 1.8735918 1.1985434 1.3789743 0.9454185 1.2057498 1.5725117 1.0119124 1.0119124 1.3796738 0.8344557 1.5045993 1.6720765 1.3613254 1.2891848 1.1194052 1.4386545 1.2450641 1.6726245 1.0084130 1.2071987 0.9753083 3.1685225 0.9052205 1.3265005 1.4252484 4.0611765 0.9447421 0.9745557 1.1233332 2.4834923 1.3654039 1.3654039 1.1950101 1.2820464 0.7889282 1.2571365 1.5021718 2.6959832 3.0506794 2.9987007 1.3835363 0.7883276 2.5308816 1.2004704 1.1919034 1.2001886 0.8575261 0.8900849 1.0754742 1.0609685 1.0857757 1.1890117 1.2543816 1.3302801 0.9119504 1.1702269 1.0338564 1.1963887 1.3657920 1.1386739 1.2016894 2.5451108 0.7142294 1.0037061 1.3958682 0.9669269 1.2030627 1.1626248 1.3435945 1.1463287 0.9265691 0.9265691 0.9999034 1.2490931 1.2132068 3.3684056 1.2355699 0.6965108 0.8886081 0.8637217 2.1494313 0.9069215 1.0364919 3.5660570 0.9119504 1.2222346 0.7767126 1.0749887 0.7549263 4.5514330 0.9492780 1.0351225 1.0857757 1.3434893 1.0351278 1.2638154 1.2093005 1.1951290 1.2222346 0.8886081 0.9972537 0.6965108 0.8077013 1.1851365 2.5057419 3.5533666 1.2389720 2.6078488 2.6028167 0.3381514 1.1114766 0.9814315 1.1503769 1.1503291 1.5274243 1.2638154 1.2805355 0.4102257 0.7141364 0.6515756 1.0709885 1.4482687 1.2057358 1.2703574 1.1386739 1.2016894 0.7261059 0.9375694 1.0754742 0.7324677 3.1905810 0.9069215 1.3003494 1.3435945 0.8199572 0.9691269 3.2934394 0.9327466 3.6738943 1.2004704 3.2896164 0.8050256 1.4010557 1.2576709 0.8905327 2.5494500 1.1370469 0.8575261 1.1781548 1.3309818 3.6563151 1.2805355 1.0056323 1.1904647 1.2813459 0.9326529 0.9628458 1.4206254 3.9672406 1.0335188 1.1463287 1.0675215 1.1851365 1.3123169 1.6001139 1.2081274 3.8409389 1.0485051 
AT2G46270  0.4443005 0.0000000 0.4417344 0.4412471 0.2499024 1.3078266 0.9971950 1.0629682 0.9123667 1.4736786 0.7907073 1.3342864 0.8889349 0.7905061 0.8373002 0.9575573 0.8957901 0.8050348 0.7916750 1.8546616 0.9221306 0.8609218 1.1068523 1.0808334 0.8930020 1.5440050 1.0977996 0.7473330 0.9629708 0.9009290 1.0052208 1.2132899 1.2537020 0.7392840 1.0176820 1.2649989 0.8578977 0.9984499 1.2470860 1.1629752 1.2086109 1.0686831 1.1371364 1.3890611 1.2033664 1.3552398 0.7675635 1.0664526 0.9973300 1.1363552 1.1905971 1.2166686 1.0719862 1.1476448 1.7784618 0.9836443 1.2708841 1.1710044 1.1275725 1.7622328 1.1253826 1.1253826 1.5138921 0.8222127 1.8403636 2.1119474 1.3021471 1.3295151 1.1183734 0.9877116 1.0549343 1.9131764 1.0586488 1.1057361 0.9210260 2.9023164 1.0126970 1.0786132 1.8410161 4.0054589 0.8632891 1.1272351 0.9121159 2.3896623 1.8066900 1.8066900 0.9984736 1.2914204 0.9464361 1.1975644 1.4931300 3.0705079 3.2861030 3.0601570 1.5029212 0.8261591 2.7025652 0.9819167 1.1971554 1.1124695 0.8480023 0.9251179 1.0597613 0.9132394 1.1211600 0.9957054 1.0304891 1.3022212 0.9606662 1.2371221 1.0198532 0.9460054 1.4255987 1.1829782 1.1175018 2.1031922 0.8238280 1.1471989 1.4478645 1.0188646 1.2481753 1.2074133 1.2868622 1.1916678 1.0564970 1.0564970 1.1082262 1.0611554 1.2253592 2.8796482 1.6038861 0.7304828 0.8943682 0.8456409 2.2859473 0.9754943 1.0451416 3.4355727 0.9606662 1.5838085 0.7568495 1.0680687 0.9638654 4.7536688 0.9184044 1.1623478 1.1211600 1.4272364 1.0588137 1.0586792 1.0091927 1.5497464 1.5838085 0.8943682 1.0326143 0.7304828 0.8480827 1.1356005 2.3240256 3.2731942 1.3201336 2.3411708 2.7771838 0.4933953 1.3033256 1.0652086 1.1960534 1.2454862 1.8927864 1.0586792 1.1914177 0.5038356 0.8421860 0.7998067 1.2076498 1.5350679 1.2435591 1.2863015 1.1829782 1.1175018 0.7510792 0.8712249 1.0597613 0.8124504 3.1902598 0.9754943 1.3267885 1.2868622 0.9689556 0.9695134 3.1438971 1.0425919 3.5100010 0.9819167 3.1460765 0.8445569 1.5218356 1.1603641 0.8536456 2.8515537 0.9363533 0.8480023 1.1949773 1.0892137 3.0272502 1.1914177 1.0022309 1.2094231 1.2563182 0.9260870 0.7848310 1.4578602 3.8816369 1.1080107 1.1916678 1.0415067 1.1356005 1.2117240 1.6292549 1.1741521 3.6777764 1.1238853 
AT2G35530  0.4014800 0.4417344 0.0000000 0.0768791 0.5790617 1.1266648 1.1489824 1.0459864 0.9698891 1.3497880 0.8453140 1.1242368 1.0479350 0.8929325 0.9536196 1.0898062 0.9845391 1.0541473 1.0127668 1.5224090 1.0373349 0.9339167 1.2919875 1.2711841 0.9923013 1.4114813 1.1201153 0.7271877 0.8688857 1.0709273 1.2155185 1.2771373 1.2362684 0.6991216 1.1139997 1.4632130 0.7951535 0.9760502 1.1767210 1.2788791 1.2221071 1.2573869 1.2379127 1.7457513 1.2532518 1.3567333 0.7689306 1.2942474 1.2792666 1.2720894 1.2174702 1.3806705 1.0660600 1.3271134 1.7041599 1.2446252 1.3547994 1.1854847 1.3879779 2.1546935 1.2236004 1.2236004 1.7639303 1.0791936 1.8297964 2.0065067 1.3378294 1.5120519 1.0535249 1.2848853 1.1689548 1.8765457 1.3292508 1.1636009 0.9911171 3.2263365 1.1215904 1.3301034 1.4799639 4.1139673 0.9607652 1.0053635 1.0933776 2.7487033 1.4491529 1.4491529 1.2135047 1.1705551 1.0726401 1.2613490 1.5523335 4.5143439 3.5737609 2.8920777 1.4046950 0.9701175 2.6750671 1.0484988 1.3299577 1.1761727 0.9287188 0.9869368 0.8291317 1.0345040 1.2559993 1.1078045 1.1183452 1.2833857 1.0408379 1.1183261 0.8967623 1.0832153 1.3647293 1.2872245 1.2478170 3.0007953 0.8972952 1.1920929 1.4834532 1.1048941 1.2797165 1.2379354 1.2974659 1.1157532 1.2233740 1.2233740 0.9900430 1.2824398 1.1134901 3.4314294 1.5180075 0.8333337 1.0728113 0.8106567 2.4575439 1.0348384 1.1335711 3.6011396 1.0408379 1.4405223 0.8268320 1.1741058 0.9289673 4.9138178 1.0733569 1.3216773 1.2559993 1.5241972 1.1991653 1.2861908 1.2287675 1.4107703 1.4405223 1.0728113 0.9448480 0.8333337 0.8204008 1.3357149 2.8685844 3.7711888 1.3304992 3.0146908 2.7467091 0.1454676 1.2188473 0.9472835 1.1195233 1.4606605 1.5548205 1.2861908 1.3076808 0.1207345 0.8973248 0.8591077 1.2318668 1.4997615 1.1945387 1.1405142 1.2872245 1.2478170 0.8659114 0.9590615 0.8291317 0.8183862 3.8166089 1.0348384 1.2181565 1.2974659 1.0883159 1.0230098 3.3697787 1.1539171 4.1492010 1.0484988 3.3642108 0.9562776 1.4933999 1.2965263 0.9038049 4.1090349 1.1036540 0.9287188 1.1035802 1.3330349 5.4670111 1.3076808 0.8925475 1.3433694 1.1192888 1.0395703 1.0040776 1.8514431 4.0257050 1.2224981 1.1157532 0.8137258 1.3357149 1.3515249 1.5333424 1.2160875 4.2894812 0.8387591 
AT1G32150  0.3942210 0.4412471 0.0768791 0.0000000 0.5679477 1.2313278 1.0109614 1.1508067 1.0348627 1.2735754 0.9162109 1.2138368 1.0537622 0.8768779 0.9472740 1.0887990 0.9697587 0.9447565 0.8308968 1.4798826 1.0499278 0.8911399 1.3918118 1.3042144 0.9816408 1.4703978 1.2774904 0.7357165 0.9315250 0.9595854 1.2396300 1.2011583 1.1687461 0.7067149 1.1268500 1.3780473 0.7951535 0.9760502 1.1865177 1.3557666 1.2752013 1.2896445 1.2694149 1.7336430 1.3405733 1.4246219 0.7689306 1.2378766 1.1939875 1.3010714 1.2731202 1.4528195 1.0630404 1.3975323 1.6396461 1.2157664 1.3611503 1.2370296 1.4583751 2.1268408 1.2799425 1.2799425 1.7304793 1.0463083 1.7009246 1.8725730 1.4048825 1.5319367 1.0997620 1.2316666 1.2182045 1.8106195 1.2602203 1.1739247 1.0466082 3.2195079 1.1194210 1.4094922 1.4275634 3.5216916 0.9514452 1.0800640 1.1761905 2.3249698 1.4259487 1.4259487 1.2209062 1.0895081 1.0676712 1.3491386 1.6220136 3.3066368 3.4403133 2.8730296 1.4661036 1.0625524 2.6275973 1.1221262 1.3897392 1.1864241 0.9226707 0.9385891 0.9198819 1.0482977 1.1796356 1.1689493 1.1828049 1.3751743 1.0087453 1.0524274 0.8591318 1.2183561 1.3408631 1.3330218 1.2943484 2.4935989 0.8541144 1.1171928 1.4327832 1.0684890 1.2722709 1.2309734 1.3883411 1.0500321 1.2019786 1.2019786 0.9878152 1.2918688 1.0358759 2.9977597 1.4363448 0.8223645 1.0382652 0.7950253 2.3938757 1.0932503 1.2567380 3.1076472 1.0087453 1.3610710 0.8107250 1.2401333 0.8970998 4.0736489 1.0816901 1.3273191 1.1796356 1.4728828 1.2146736 1.2957345 1.2366845 1.3316783 1.3610710 1.0382652 0.9385856 0.8223645 0.8044942 1.3813368 2.3440180 3.2338588 1.3220746 2.4914354 2.6991961 0.1688038 1.3451766 0.9905392 1.0534039 1.4082471 1.5022998 1.2957345 1.3550266 0.1429984 0.8541070 0.7871645 1.1570784 1.5667908 1.1585072 1.1470442 1.3330218 1.2943484 0.8547423 0.9774486 0.9198819 0.7758760 3.0461872 1.0932503 1.1653784 1.3883411 1.0857408 1.0821147 2.9375262 1.1521649 3.4817678 1.1221262 2.9453847 1.0466052 1.5577949 1.3426083 0.8969588 3.1195672 1.1102672 0.9226707 1.0582212 1.4140826 3.1462094 1.3550266 0.8555254 1.4037589 1.1255241 1.0063665 0.9794959 1.7919670 3.4388167 1.1475353 1.0500321 0.8014018 1.3813368 1.3977624 1.5749128 1.3236800 3.6347537 0.8299554 
AT4G01120  0.4418976 0.2499024 0.5790617 0.5679477 0.0000000 1.3259500 1.0676903 0.9953640 0.9527357 1.3191977 0.7427679 1.4767377 0.9182109 0.9340036 1.0697704 0.9903013 0.9353657 0.8721016 0.8594913 1.5652216 1.1314621 1.0613678 1.1560894 1.0334970 1.0864775 1.5095826 1.2539005 0.7943191 0.8965311 1.0296803 1.1609766 1.1956166 1.3937887 0.6970502 1.0363960 1.3772215 0.8262982 0.9511659 1.0697405 1.2254705 1.3132609 1.1955565 1.3244289 1.3631826 1.0651066 1.4170502 0.7946044 1.2180477 1.1412511 1.2313378 1.3156511 1.3304313 0.9512120 1.3213732 2.0320793 1.1287675 1.5079063 1.2746778 1.2928146 1.7175347 1.2875009 1.2875009 1.5072365 0.8954950 1.4750491 1.8416419 1.4457785 1.4953330 1.2290457 1.4193619 1.1594759 2.1435297 1.1188049 1.2910642 1.1095946 2.8386053 0.9358308 1.1587867 1.5522342 5.0105394 1.0686850 1.0743151 1.1276794 2.7980292 1.5042234 1.5042234 1.1225158 1.2590547 0.8929805 1.1427129 1.4055209 4.3378770 3.9316764 3.2681636 1.4806517 0.7757807 2.8413712 1.0173876 1.1188782 1.2989552 1.0504366 1.1423180 1.2423759 1.0079054 1.1607491 1.0960505 1.1337418 1.2442167 1.1310865 1.3716953 1.0762418 1.0432994 1.5299125 1.3258349 1.2579004 2.4941700 1.0178176 1.1498921 1.4967917 1.1983924 1.1473262 1.1084998 1.2299158 1.3427299 0.9970182 0.9970182 1.1901087 1.1904766 1.1937881 3.9964819 1.4241262 0.8605502 1.1264851 0.9899903 2.3127396 1.0781753 0.9772938 5.0035925 1.1310865 1.4137219 0.8917241 1.2710218 1.0614414 4.7610197 0.8304941 1.0989828 1.1607491 1.4759091 1.0593010 1.1883650 1.1354870 1.3830635 1.4137219 1.1264851 0.9943707 0.8605502 0.9928397 1.2742002 2.8325630 3.1616006 1.1599913 2.7895893 2.9315015 0.6048968 1.1833630 1.1426636 1.3484851 1.3050915 1.5877147 1.1883650 1.3430983 0.6467855 1.0398471 0.9475895 1.1315355 1.4429949 1.4277632 1.2548697 1.3258349 1.2579004 0.8720391 0.9597904 1.2423759 0.9463677 4.2641531 1.0781753 1.2942688 1.2299158 0.9124381 1.1630844 4.3353448 0.9648116 3.3277774 1.0173876 4.2882125 0.7925944 1.4857816 1.2811314 1.0557431 3.8880857 0.9144059 1.0504366 1.1628605 1.1707330 5.1121665 1.3430983 1.0470089 1.1314579 1.2245707 1.1294591 0.8436403 1.5508905 4.8009006 1.1101997 1.3427299 1.0426737 1.2742002 1.3384493 1.6059875 1.1213629 3.7467106 1.0607895 
AT1G03970  1.1426156 1.3078266 1.1266648 1.2313278 1.3259500 0.0000000 0.8595012 0.4861204 0.5276147 1.1929656 0.3344794 0.1468523 0.7246100 0.9931526 1.1070143 0.6903231 0.7794576 1.2022835 1.1525127 1.1110811 1.4616767 1.1813787 0.5410407 0.6697618 1.1637560 1.7122183 0.5657144 0.8983328 1.0477703 1.3350503 0.6470253 1.2550288 1.1353389 0.9879970 1.4784720 1.4666286 0.8853052 0.9478813 1.4975030 1.2645129 1.2843360 1.2981676 1.3380432 1.2775480 1.4652448 1.1981992 0.9046746 1.2489500 1.2340297 0.8239118 1.1796126 1.2335071 1.1647536 1.3540573 1.7709815 1.5382900 1.1222504 1.2994151 1.3022504 1.2715192 1.2025596 1.2025596 1.2223868 1.3129439 1.3608012 1.5071721 1.3002212 2.2125309 1.2857062 1.6624692 0.6141678 1.2939727 1.2743514 1.1942610 1.6108281 2.9786780 1.3456305 0.6115622 1.1446145 5.1702407 1.0786651 1.4618956 1.5310400 2.9030286 1.0406709 1.0406709 0.7956994 1.1840448 1.1496775 0.6233266 1.6966451 3.5851849 4.7207343 4.0906751 1.7346556 0.4867657 3.7345390 0.5989200 0.7356337 1.1956081 1.0434752 1.1735235 0.0902467 0.6379002 1.2577286 0.5989707 0.5709691 0.6343099 1.2146727 1.1480706 1.2267434 0.5135454 1.3079859 1.2091998 1.2179010 2.9737884 1.1340334 1.1645193 1.7529279 1.2851666 1.4947268 1.4439629 0.6362851 1.1246143 1.4129248 1.4129248 0.0217625 0.7033740 1.1553635 4.6450492 1.1357292 0.8355506 1.2806899 0.8627554 2.9723901 1.4507355 0.5552558 5.1413689 1.2146727 1.2216389 0.8392807 1.7679465 1.0695454 6.3172429 1.2070797 1.3307851 1.2577286 1.7649878 1.8187704 0.7367979 0.7429426 1.1955592 1.2216389 1.2806899 1.0868190 0.8355506 0.8839042 1.2226173 3.0366691 5.7293235 1.5856338 3.0120256 3.9227862 1.1126783 1.8467410 0.0417417 1.1214053 1.7109047 1.2261621 0.7367979 1.2723538 1.1430190 1.1450080 1.0946754 1.1845687 1.6387330 1.2670103 1.2024801 1.2091998 1.2179010 0.9356601 0.5866599 0.0902467 1.0633950 4.4982101 1.4507355 1.1580639 0.6362851 1.1652923 1.6581529 4.7184402 1.3863696 5.5417277 0.5989200 4.6830008 0.4815683 1.8102048 1.1821003 1.0490313 3.1737296 0.7543622 1.0434752 1.1720420 0.5707617 4.9206291 1.2723538 1.2284233 0.7518339 1.1457218 1.1689338 0.5214737 1.4012566 4.8400100 1.2148321 1.1246143 1.2752467 1.2226173 1.1294449 1.7527006 0.6254383 6.0706681 1.1091589 
AT5G24800  0.9996755 0.9971950 1.1489824 1.0109614 1.0676903 0.8595012 0.0000000 1.1656974 0.8828477 1.1997730 0.8054068 0.9387473 1.0567714 0.9547730 0.9845559 1.1348525 0.4764246 0.6371893 0.5203620 1.3127248 0.9794917 0.9523088 0.9928834 0.9543039 0.9355244 1.5510432 1.0814042 1.0578679 0.7785456 1.1925391 0.9201140 0.8995516 0.8598875 0.7683988 1.1022575 1.3544792 0.9295172 1.1243331 1.0612651 1.0442266 1.5799187 1.1448413 1.2357356 1.6263665 1.1055120 1.4775594 0.8136924 0.9102721 0.8784248 1.0415472 1.3534655 1.1585580 0.9505025 1.1440403 1.5901045 1.4115529 1.2935618 1.6116095 1.1110071 1.8163686 1.3727481 1.3727481 1.4998046 0.8403059 1.2655161 1.3853239 1.0962229 1.4967644 1.4003064 1.3036200 0.9324286 1.3680815 1.1395098 1.2530660 1.0419435 2.4620489 1.0702672 0.9853617 1.3686266 3.6561378 1.0043980 0.9235356 0.9465627 2.6222421 1.3689404 1.3689404 1.0647214 0.8557821 0.9371770 1.1839984 1.6442506 2.4915363 4.1406709 2.5934008 1.5345977 0.9300039 1.7543352 0.9315275 1.0367437 1.2753271 0.9743389 0.8638931 0.8914088 1.0684385 0.9424606 0.9206703 0.9316497 1.2043755 0.9328220 0.8339300 1.0120091 1.0338350 1.0650197 1.1504631 1.1374927 2.7826824 0.9415487 0.8556064 1.6108076 0.9927799 1.0283364 0.9880145 1.2095603 0.8339300 0.9597123 0.9597123 0.8670096 0.9402540 0.8742698 3.7405093 1.1954321 0.8583026 1.2452865 0.8594005 1.8018509 1.0227666 1.0845011 4.0663489 0.9328220 1.2774592 0.8388321 1.1638789 0.8411081 4.7320667 0.9167981 0.9599858 0.9424606 1.5518236 1.0906052 0.9810726 0.9783498 1.2610583 1.2774592 1.2452865 0.9208078 0.8583026 0.8812383 1.1476351 2.5524991 3.1135997 1.0958876 2.8172561 1.7880043 1.3070525 1.0147485 0.8594112 0.8345634 1.4542727 1.5413864 0.9810726 1.1829446 1.2805663 0.9917579 0.9050212 0.8518492 1.5831166 1.0442459 0.9286588 1.1504631 1.1374927 0.9433974 1.0589920 0.8914088 0.8835604 2.9314826 1.0227666 0.9173370 1.2095603 0.9538608 1.0565928 3.7566021 1.0633377 3.8832550 0.9315275 3.7583761 0.9506052 1.5399576 1.1813295 1.0349964 2.3741624 1.1027861 0.9743389 0.8826575 0.9785171 3.1912632 1.1829446 1.0982518 1.0471282 0.9448492 0.8882329 0.9291242 1.6544953 3.4265980 0.8819340 0.8339300 0.9952329 1.1476351 1.1945584 1.6880668 1.1368313 3.9532488 0.9324481 
AT2G41070  1.0920186 1.0629682 1.0459864 1.1508067 0.9953640 0.4861204 1.1656974 0.0000000 0.5193646 1.1806575 0.0680441 0.5522745 0.3918899 1.0913912 1.1511448 0.4482841 0.8259371 1.1714922 1.0904677 1.3477486 1.4104834 1.1821742 0.4836690 0.5829455 1.1492480 1.6429082 0.4795356 0.8860220 0.8907320 1.4483102 0.5728655 1.0879360 1.0766614 0.8849288 1.2854066 1.3738706 0.8523454 0.9800403 1.0890020 1.2153561 1.2381152 1.1634765 1.0729236 1.5529960 1.2097355 1.0347533 0.8643746 1.0126789 1.0005829 0.8627809 1.2138907 1.0795247 1.0400643 1.1649174 1.7992353 1.2487655 1.0160342 1.2709936 1.0663177 1.4329703 1.1889412 1.1889412 1.5755978 1.1994195 1.3620268 1.6164772 1.2194198 1.6608859 1.1080650 1.4354100 0.4454145 1.5781225 1.2290834 1.0603592 1.5886868 4.2570819 1.1668716 0.4162356 1.3823156 6.3833574 1.2423873 1.3968385 1.3532590 3.0814749 1.3171484 1.3171484 0.5811548 1.1811387 1.0433881 0.0820386 1.6234582 2.2174210 3.8943830 3.4955024 1.6514751 0.1337943 3.2271428 0.5286474 0.5428086 1.0518068 1.1946722 1.2685054 0.4425014 0.7170949 1.1211152 0.4437724 0.4161882 0.0821890 1.2158689 1.0842997 1.2344082 0.4402398 1.6057477 1.1321691 1.1472633 2.9094954 1.2255503 1.1172082 1.5765936 1.3010531 1.2818678 1.2333230 0.0819384 1.0842997 1.3923961 1.3923961 0.4800366 0.5635000 1.1534334 3.9125917 1.2137731 1.0757455 1.5969694 1.1256722 2.6975511 1.4113372 0.1121893 4.6358144 1.2158689 1.2251894 1.0946755 1.7613723 1.1652280 5.7660064 1.1172285 1.3370870 1.1211152 1.5689887 1.5907848 0.5331369 0.5006859 1.1962365 1.2251894 1.5969694 1.2769398 1.0757455 1.1389297 1.0811593 3.6696383 6.3521442 1.3010730 2.9217177 3.3572951 1.0339138 1.7990158 0.4515281 1.0885170 1.4903010 1.4233118 0.5331369 1.1583870 1.1594103 1.2530385 1.1806985 1.0684105 1.5618292 1.4454755 1.1754983 1.1321691 1.1472633 1.0810887 0.6595217 0.4425014 1.1373931 2.2394057 1.4113372 1.1523443 0.0819384 0.9732783 1.6032559 4.1821271 1.2007658 4.3516827 0.5286474 4.1488032 0.1364400 1.6049279 1.1236596 1.2140303 2.0432449 0.4225957 1.1946722 1.1260201 0.4138576 3.3760479 1.1583870 1.2333187 0.5506167 1.1429261 1.2239585 0.3168678 1.4687190 5.7750552 1.1335792 1.0842997 1.0106155 1.0811593 1.0674028 1.6418956 0.0202314 4.6978335 1.2223527 
AT2G36270  1.0444620 0.9123667 0.9698891 1.0348627 0.9527357 0.5276147 0.8828477 0.5193646 0.0000000 1.0984361 0.3791860 0.5338250 0.4302965 0.8996562 0.8532621 0.4499403 0.7825004 0.9005249 0.8716497 1.1145430 1.0678610 1.0279150 0.3651607 0.4182019 0.9906697 1.4635454 0.2903318 0.8613403 0.8045839 1.0169368 0.3560133 0.8649577 1.0178269 0.7909418 0.9205931 1.2633974 0.8265240 0.9571515 1.1271284 1.0888737 1.1763147 1.0881834 1.1126501 1.4814920 0.9402209 1.1363909 0.7834362 1.1330120 1.1203519 0.6415671 1.1300398 1.0608307 0.9275600 1.1370770 1.7966239 1.0563227 1.1140190 1.2391139 1.1812688 1.4416111 1.1867037 1.1867037 1.3723160 1.1309748 1.1178264 1.2546320 1.0069936 1.8478099 1.5162169 1.4041581 0.3101620 1.2408246 0.9867527 1.1020899 1.2237232 2.0824654 1.1017883 0.3569251 1.1956500 4.2168001 0.9067559 0.9806681 1.1568825 2.7037142 1.1140221 1.1140221 0.3900329 0.9912451 0.9273551 0.5403009 1.4524773 3.2861239 2.5057956 2.7596338 1.4370509 0.4732079 2.3944114 0.0202908 0.4007419 1.1032541 0.8803341 1.1362878 0.4710506 0.5715217 0.9076234 0.2967189 0.2962969 0.5568934 1.0464630 1.1294869 1.1306518 0.2633027 1.4177617 1.1690834 1.0813790 3.0855759 1.0619042 0.9110006 1.3055053 1.1169300 1.0261791 0.9862994 0.5130910 1.1294869 1.0807082 1.0807082 0.5128382 0.3605849 0.9816113 3.2086328 1.1265413 0.9232487 1.2660994 0.9986238 2.0463525 1.1922837 0.5407553 3.7812028 1.0464630 1.1268962 0.9480424 1.3411132 1.0327041 5.6091807 0.8748521 1.0661834 0.9076234 1.3039136 1.1805155 0.3531104 0.3523140 1.1026314 1.1268962 1.2660994 1.0957524 0.9232487 0.9989246 1.1423382 2.7996902 4.0606583 1.0375615 3.0548329 2.4571623 0.9978511 1.1780055 0.4902616 1.1424770 1.2409658 1.2303453 0.3531104 1.1301592 1.0005818 1.0968165 1.0184797 0.9552582 1.4018101 1.1574518 1.0720896 1.1690834 1.0813790 0.9104490 0.5363744 0.4710506 0.9868490 3.2896834 1.1922837 1.0263778 0.5130910 0.9269455 1.3036921 3.4733525 1.0850039 4.2380559 0.0202908 3.4626481 0.4824078 1.4465945 1.0989529 0.8856548 2.9735665 0.4540213 0.8803341 0.9776828 0.3598916 5.2628970 1.1301592 1.1873830 0.3669218 1.0070257 1.0421855 0.4125959 1.4131330 3.9085266 0.9176065 1.1294869 1.0513933 1.1423382 1.0482001 1.4302813 0.5214562 4.5371558 1.1495220 
AT5G11260  1.1434147 1.4736786 1.3497880 1.2735754 1.3191977 1.1929656 1.1997730 1.1806575 1.0984361 0.0000000 0.9696517 1.2931469 1.1669327 1.3270310 1.3597145 1.1082149 0.9128065 1.2273098 1.0798702 0.3724949 1.3088047 1.3074076 1.1701764 1.1686052 1.4748323 0.9823422 1.3339477 1.3450740 1.1442200 1.5455997 1.1872050 1.4750714 1.4420620 1.2162061 1.2451080 0.8334661 0.9658376 1.1744821 1.3714811 0.8707249 1.2178095 1.0615716 1.0612799 1.3707411 1.3704622 1.1187112 0.7385808 0.8087235 0.8360926 1.4358545 1.1129016 1.0974833 1.3321884 1.0894963 1.2650601 1.1076871 1.1596931 1.3729424 1.0860816 1.4578209 1.0433366 1.0433366 1.2574010 1.4527144 1.2040455 1.2276591 1.1076783 1.8001123 1.4991636 1.2211500 1.2113856 1.1041508 1.0161720 1.0108784 1.3533899 3.5064594 1.2629479 1.2343184 0.2881235 5.6769405 1.3933644 1.5020728 1.5010923 2.3292043 0.3142427 0.3142427 1.2753985 1.3165566 1.0938204 1.4354031 1.0327276 3.2650606 2.9043566 2.7830284 0.9882664 1.0284116 2.7985105 1.2119992 1.1665960 1.0447071 1.3182024 1.2730751 1.1155033 1.3851890 1.5737136 1.1988840 1.2114037 1.4776865 1.4165654 1.3910405 1.6811669 1.4248458 2.0213198 1.0171535 1.0594310 2.1082257 1.2674805 1.4735179 1.0522916 1.5029318 1.4885430 1.4385969 1.4084003 1.3624376 1.2652607 1.2652607 1.0486606 1.2020964 1.3689334 4.0135442 0.1006524 1.2993793 1.4782705 1.4024480 2.2248809 1.2728124 1.2329127 4.4214239 1.4165654 0.0391544 1.2506113 1.5459259 1.2106001 6.8481516 1.1876194 1.3782560 1.5737136 1.0379572 1.6250439 1.2257086 1.2645474 0.0194586 0.0391544 1.4782705 1.6867189 1.2993793 1.2981382 1.0582928 2.3788123 5.0328187 1.5135517 2.0849556 3.0489202 1.4941897 1.5811653 1.0298973 1.3496554 0.9937569 0.3622389 1.2257086 1.0902404 1.4983662 1.2680552 1.2240642 1.4744389 0.9781572 1.6021716 1.3845199 1.0171535 1.0594310 1.3981887 1.4101504 1.1155033 1.1256121 3.0816321 1.2728124 1.4088475 1.4084003 1.1224191 1.3224187 4.0425637 1.2971171 5.7330309 1.2119992 4.0357007 1.0515074 1.0220711 1.0727836 1.3923267 2.9531245 1.2045109 1.3182024 1.3637167 1.2417513 3.8821509 1.0902404 1.7044946 1.2178971 1.4497175 1.4654611 1.0915207 1.4663056 5.0606328 1.5282775 1.3624376 1.5331272 1.0582928 1.0816267 1.0501789 1.3300983 5.7529856 1.6283563 
AT3G56850  0.8255140 0.7907073 0.8453140 0.9162109 0.7427679 0.3344794 0.8054068 0.0680441 0.3791860 0.9696517 0.0000000 0.3835335 0.2685650 0.8375483 0.8499762 0.3151702 0.6164386 0.9179487 0.7691614 1.0867583 0.9815132 0.8736522 0.3138783 0.3968024 0.8414221 1.2693296 0.4130774 0.8062790 0.9140857 1.1671087 0.4031268 0.9356649 0.8548802 0.8873837 1.1071348 1.2726609 0.8523454 0.9800403 0.8582444 0.8844718 1.2681057 0.8649344 0.8148793 1.3164106 0.8973717 1.0626729 0.8643746 0.9892132 0.9776315 0.6165190 1.2434871 0.7873555 0.9701846 0.8819533 1.4984570 1.1347417 0.9697510 1.3024810 0.8078507 1.3157616 1.2196650 1.2196650 1.3071391 1.1871032 1.0904390 1.3154087 0.8815874 1.4639044 1.0104707 1.1054253 0.3370325 1.2582927 0.8894596 0.7957574 1.1376105 2.8271036 0.9712637 0.3015144 1.1254350 4.9140071 0.9139999 1.0255567 0.9902585 1.8745032 1.0451771 1.0451771 0.4794864 1.0164177 0.8608737 0.0671035 1.2369866 2.2394654 3.2120892 3.4955024 1.2443936 0.1877737 2.8887976 0.3791860 0.4238436 0.7858164 0.8794072 0.9492145 0.4039850 0.6473266 0.9680862 0.3360079 0.3084236 0.0672383 0.8880644 0.8953343 1.0759771 0.3772364 1.4779728 0.8375709 0.8559119 2.2056468 0.9034716 0.9731285 1.2571932 0.9544219 0.9439379 0.9019217 0.0670179 0.8953343 1.0151901 1.0151901 0.3775395 0.4037266 0.9900914 2.9994170 0.9950767 0.8358978 1.2285551 0.9019638 2.2738483 1.0055852 0.1916665 3.6131613 0.8880644 1.0013293 0.8401943 1.2560137 0.8161248 5.4165925 0.9452041 0.9822193 0.9680862 1.2496078 1.1629655 0.4347612 0.4027297 0.9749466 1.0013293 1.2285551 1.0599841 0.8358978 0.8809661 0.7914964 2.1787903 4.4336975 0.9545863 2.2056468 2.9920133 0.8052882 1.4003309 0.3542124 0.8984963 1.1500119 1.1619142 0.4347612 0.8668117 0.8726359 0.9255779 0.8874333 0.9274075 1.1868694 1.2525863 1.0129230 0.8375709 0.8559119 0.8451770 0.5953450 0.4039850 0.9034716 2.2356355 1.0055852 0.9909785 0.0670179 0.8711262 1.1495151 3.2923825 1.0031096 4.0387716 0.3791860 3.2879947 0.1877737 1.2417844 0.8209570 0.9055669 2.0224332 0.2694246 0.8794072 0.9632936 0.3052216 2.4024043 0.8668117 1.0614138 0.4217450 0.9826979 0.8880644 0.2854544 1.3250037 4.5127123 0.9796841 0.8953343 0.9870617 0.7914964 0.7691627 1.2622950 0.0919996 4.4205936 1.0611180 
AT5G44080  1.2696436 1.3342864 1.1242368 1.2138368 1.4767377 0.1468523 0.9387473 0.5522745 0.5338250 1.2931469 0.3835335 0.0000000 0.7705860 1.1694060 1.2363222 0.7394666 0.9433064 1.2593713 1.2593637 1.3145730 1.2890750 1.2302679 0.5855111 0.7159734 1.1971202 1.7553256 0.5830854 1.1172840 1.1104801 1.3487566 0.6416924 1.5388929 1.3147423 1.0624547 1.4075206 1.4063570 0.9130415 0.9756343 1.5834779 1.2036994 1.2544416 1.2773011 1.3059971 1.3997878 1.5911619 1.2495132 0.8493217 1.1496629 1.1364154 0.8662586 1.2004782 1.2442921 1.2342514 1.3196439 2.1901084 1.5466392 1.0592386 1.3031838 1.2915250 1.5315384 1.2557363 1.2557363 1.5038053 1.1912232 1.4044081 1.5724903 1.2131261 2.2363800 1.3455733 1.5921088 0.5732583 1.2461264 1.3240234 1.1676556 1.4155170 3.2297410 1.4816619 0.6595841 1.2566713 5.5597843 1.2098945 1.6167296 1.5191753 4.0041506 1.1753913 1.1753913 0.7866245 1.3967357 1.3945459 0.6810480 1.7613770 3.9461586 4.8492202 3.9570280 1.7819361 0.5488378 4.1489065 0.6053421 0.7828539 1.1672739 1.1666425 1.1848544 0.0909796 0.6417609 1.5567942 0.5662516 0.5372679 0.6926602 1.2676366 1.3652239 1.5032613 0.5225050 1.6338691 1.2211286 1.1883701 3.1321321 1.1796710 1.4998827 1.7462212 1.3469693 1.6233886 1.5686179 0.6889302 1.3374431 1.5200093 1.5200093 0.1407346 0.6922652 1.4439465 4.8533147 1.2423602 1.0169165 1.3264225 1.1053414 3.1743887 1.3752088 0.6242206 5.4193110 1.2676366 1.3274910 1.0233483 1.5909626 1.1560473 6.9482682 1.3227539 1.4778150 1.5567942 1.7586266 1.6257313 0.7265322 0.7297364 1.3000694 1.3274910 1.3264225 1.2825795 1.0169165 1.0736607 1.2341687 3.3755400 6.2564372 1.7304385 3.0985757 4.3675773 1.1851860 2.0769577 0.1578663 1.3452782 1.6960406 1.3441215 0.7265322 1.2400124 1.0654959 1.1920132 1.1902476 1.5903265 1.7016548 1.4801973 1.4188252 1.2211286 1.1883701 1.1406141 0.5875568 0.0909796 1.0409253 3.5047269 1.3752088 1.3621865 0.6889302 1.3124862 1.4588439 4.9356833 1.5278884 5.9972202 0.6053421 4.8952010 0.5427679 1.8583527 1.1944716 1.2444122 3.6269264 0.7590199 1.1666425 1.3842811 0.6630059 5.2830108 1.2400124 1.4627061 0.7998476 1.4259544 1.1635268 0.5776440 1.3813708 5.1923065 1.5005438 1.3374431 1.3708659 1.2341687 1.1433058 1.7972777 0.6956870 6.6611100 1.3177632 
AT4G35900  1.1056223 0.8889349 1.0479350 1.0537622 0.9182109 0.7246100 1.0567714 0.3918899 0.4302965 1.1669327 0.2685650 0.7705860 0.0000000 0.9459050 1.0004803 0.1053978 0.8094256 1.0063667 0.9775967 1.3265143 1.1781183 1.0849654 0.4797316 0.5390675 1.0174685 1.4441725 0.6140584 0.8245021 0.8471866 1.3013132 0.5836076 1.2229650 0.9701117 0.7390888 1.1885447 1.1816131 0.9727107 1.1183872 1.2460744 1.0032596 1.3593359 1.0277737 0.9583311 1.3811698 1.2483414 1.2629029 0.8787259 0.8740655 0.8168580 0.7727613 1.3339139 1.0035535 1.0047162 1.0598869 1.8590191 1.1010027 1.0481070 1.4373994 1.0512829 1.3348266 1.3500139 1.3500139 1.3972840 1.0826789 1.3522452 1.6415495 1.0504645 1.7902939 1.2587511 0.9533593 0.4754885 1.4870180 1.0754982 0.9052649 1.3301848 2.7453142 1.1643004 0.4744774 1.3834122 3.9273909 1.0476579 1.3120384 1.2755516 2.2241567 1.3260856 1.3260856 0.6146730 1.3035122 0.9138652 0.4258685 1.4322173 2.9453911 2.8748362 2.8188872 1.4687852 0.3980245 2.3783510 0.5038175 0.5272272 0.9103617 1.0318679 1.1920725 0.6289946 0.6077457 1.2606339 0.4673309 0.4667285 0.4315072 1.1116854 1.0351235 1.3288958 0.4963792 1.7120997 1.0199410 1.0063300 2.8313213 1.1036728 1.2576005 1.4792425 1.1796927 1.3368064 1.2938337 0.3960521 1.0320835 1.2318011 1.2318011 0.5955832 0.5964378 1.2905278 2.5343929 1.2202472 0.8691711 1.2648792 0.9509686 2.1434487 1.2125051 0.4349863 3.0402244 1.1116854 1.2092265 0.8700397 1.4321956 1.0485716 5.1190543 1.0879915 1.2449858 1.2606339 1.4670617 1.3405154 0.5669055 0.5653588 1.1833198 1.2092265 1.2648792 1.2324192 0.8691711 0.9638550 0.9967546 2.5677730 3.3744643 1.3842702 2.8390637 2.4414470 0.9675322 1.7370627 0.5825838 1.0435871 1.3669842 1.4075341 0.5669055 1.0333202 1.0485516 1.1386636 1.0934051 1.2425428 1.3962758 1.4911388 1.3719734 1.0199410 1.0063300 0.9314522 0.5311144 0.6289946 1.0054930 2.8493702 1.2125051 1.3544433 0.3960521 0.9280260 1.2875887 2.7772872 1.1965262 3.3921114 0.5038175 2.7971349 0.4110866 1.4105800 1.0008924 1.0371799 2.6759498 0.1368096 1.0318679 1.2908461 0.4793796 3.7586738 1.0333202 1.2200998 0.5055555 1.3727587 1.1168328 0.1164023 1.3705661 3.7045230 1.2335524 1.0320835 1.1995789 0.9967546 0.9523684 1.3880388 0.4527684 3.7827028 1.2592256 
AT5G15830  0.8070445 0.7905061 0.8929325 0.8768779 0.9340036 0.9931526 0.9547730 1.0913912 0.8996562 1.3270310 0.8375483 1.1694060 0.9459050 0.0000000 0.1743150 0.9495755 0.6819213 0.7571022 0.8009786 1.2982745 0.6702548 0.2556038 0.9484465 1.0407678 0.2453497 1.4409471 1.2237279 0.2216859 0.5294922 0.5392504 0.9895227 0.6152378 0.6822764 0.3936880 0.8548158 1.0624807 0.9077474 1.0794768 0.7007032 1.3359869 1.3736108 1.3317133 1.4566879 1.3503478 0.9250670 1.2348258 0.8118377 1.1612454 1.1683651 1.3962891 1.1968684 1.3261096 0.5881334 1.3949803 1.3800116 1.2343215 1.3536937 1.2513487 1.3339593 1.3420980 1.2724712 1.2724712 1.3458647 0.8519550 1.5091967 1.6006618 1.3374196 1.2864946 1.4656429 1.4880679 0.8517591 1.5131492 1.3296252 1.4893087 0.7650721 2.4684568 0.6221252 0.9330169 1.4382609 4.1140791 0.2255796 0.7054413 0.8532583 2.1664323 1.3759334 1.3759334 1.0784190 0.8184087 0.6885325 1.1652449 1.4784892 8.9999984 2.4628538 3.0113575 1.4577425 0.8630722 2.5348856 0.9531075 1.0638369 1.4393817 0.1776575 0.3276512 0.9694759 0.7986099 0.5955503 0.8314754 0.8590372 1.1636202 0.2510807 0.7640088 0.6907476 1.1409622 1.0205259 1.3210173 1.3326096 2.0668385 0.2409061 0.6784241 1.2273806 0.2762981 1.0255767 0.9902518 1.1671866 0.7528587 0.7947294 0.7947294 0.8605513 0.9856722 0.7214294 3.6786280 1.3760552 0.0397969 0.5508162 0.1030467 2.2232396 0.7471379 1.0459603 4.0044409 0.2510807 1.3639385 0.0397882 0.8171524 0.2625512 4.7109922 0.9138339 0.8896436 0.5955503 1.2159638 0.9864696 0.9961871 1.0054688 1.3356666 1.3639385 0.5508162 0.6925882 0.0397969 0.0808673 1.3176465 2.2016960 3.6291889 1.0744771 2.1098007 2.6086032 0.9901821 0.7874780 0.8430028 0.7494477 1.1825052 1.4780422 0.9961871 1.3966569 1.0065767 0.2661626 0.2344884 0.6778353 1.4264785 0.7688481 0.7960026 1.3210173 1.3326096 0.1029566 0.8049543 0.9694759 0.2364979 6.7379987 0.7471379 0.8210495 1.1671866 0.6577415 0.7633768 3.7122643 0.6226416 3.5610696 0.9531075 3.6959332 0.8815506 1.4468762 1.3455741 0.2013081 5.1875060 0.9910724 0.1776575 0.7183792 0.8698105 5.4728655 1.3966569 0.6704622 1.0922973 0.7420427 0.2514420 0.8272343 1.3854760 3.9843818 0.6037221 0.7528587 0.7060614 1.3176465 1.3100581 1.4024141 1.2308900 3.6278614 0.6637852 
AT3G30530  0.8461049 0.8373002 0.9536196 0.9472740 1.0697704 1.1070143 0.9845559 1.1511448 0.8532621 1.3597145 0.8499762 1.2363222 1.0004803 0.1743150 0.0000000 1.0123950 0.6553356 0.7665389 0.7731330 1.3377555 0.5959975 0.2243270 0.9963664 0.9977301 0.1746362 1.5301460 1.2567122 0.1552212 0.5171050 0.6014959 0.9620492 0.6772687 0.7912867 0.4023401 0.6890088 1.2143761 0.9486076 1.0734260 0.8281199 1.3842498 1.4032523 1.3721294 1.4961859 1.3518352 0.9419146 1.2756178 0.8523772 1.1732779 1.1951211 1.3584293 1.2359937 1.4138717 0.5847921 1.4368455 1.3983887 1.2353078 1.4148622 1.2822105 1.4112196 1.3641812 1.3029876 1.3029876 1.2301048 0.9325958 1.6243349 1.8064162 1.4598981 1.4340671 1.6686678 1.3707548 0.9316122 1.5295999 1.1344527 1.4684853 0.6615956 2.4486609 0.6741354 1.0430648 1.4424196 3.9358511 0.0567824 0.8301546 0.8678420 2.4235872 1.3771364 1.3771364 1.1015186 0.8284826 0.6543729 1.2648725 1.6663182 8.9999990 2.2657198 3.4910010 1.5506889 0.8765744 3.1189153 0.9729852 1.1305536 1.4214934 0.0000010 0.2643912 1.0544471 0.7859813 0.6972432 0.8966164 0.9267382 1.2644608 0.1991548 0.8137966 0.7252171 1.1664050 1.1206547 1.3424750 1.3362757 2.3335989 0.2111566 0.6967075 1.4171587 0.2234114 1.0289133 0.9941565 1.2672947 0.8162667 0.8656224 0.8656224 0.9261660 1.0069609 0.7277533 3.4616517 1.4004049 0.1627397 0.5592061 0.2122950 2.6658073 0.6125093 1.0730531 3.7148534 0.1991548 1.3987112 0.1626352 0.7163340 0.2571835 4.2376933 0.7998511 0.7952634 0.6972432 1.4045547 0.8646291 1.0177147 1.0272091 1.3697685 1.3987112 0.5592061 0.8086732 0.1627397 0.1852561 1.3389462 2.4966129 3.5364027 1.0886571 2.3914758 3.2364270 1.0277395 0.9348199 0.9154583 0.8127593 1.3836813 1.5339586 1.0177147 1.4031835 1.0280497 0.2364449 0.2048379 0.7615433 1.6123668 0.8735912 0.8131095 1.3424750 1.3362757 0.2110109 0.7931460 1.0544471 0.1935156 8.9999984 0.6125093 0.8312435 1.2672947 0.6607077 0.6242903 3.4833998 0.6741203 3.5168224 0.9729852 3.4748248 0.8963019 1.5419684 1.3695488 0.0569087 8.9999983 1.1302889 0.0000010 0.7245506 0.9730868 8.9999984 1.4031835 0.7497080 1.1596214 0.7572754 0.1486626 0.8826673 1.5387048 3.8574366 0.6708379 0.8162667 0.7489474 1.3389462 1.3139061 1.4406575 1.3489606 3.5766387 0.7625306 
AT2G17770  1.0606927 0.9575573 1.0898062 1.0887990 0.9903013 0.6903231 1.1348525 0.4482841 0.4499403 1.1082149 0.3151702 0.7394666 0.1053978 0.9495755 1.0123950 0.0000000 0.8271122 1.0067305 0.9828649 1.2689270 1.1125487 1.1217307 0.4364967 0.4925249 1.0268762 1.4737647 0.5284304 1.0175773 0.8929410 1.2063709 0.5190468 1.1033244 0.9539030 0.7838034 1.2352681 1.2913035 1.0310418 1.1803444 1.2048504 0.8954483 1.3924620 0.9147533 0.9014249 1.5462155 1.1411453 1.2773242 0.8958106 0.8567547 0.9204420 0.7458215 1.3475703 0.9054533 1.0865824 0.9430947 1.7411312 1.2580802 1.0873799 1.4748267 0.9376028 1.4718069 1.3638090 1.3638090 1.5493455 1.2054491 1.1849403 1.4199767 0.9118146 1.6970171 1.3430449 1.1260119 0.4843444 1.3197259 1.0263952 0.8865456 1.2827134 2.9081839 1.2308144 0.4698970 1.3227471 4.2286768 1.0877396 1.1457361 1.2184960 2.3854065 1.2659512 1.2659512 0.5609440 1.2495266 0.9385699 0.4156993 1.4227399 3.0661260 2.8273564 2.9036311 1.5024495 0.4564719 2.4364409 0.4580351 0.4867717 0.8913798 1.0467286 1.2546100 0.6217237 0.6544734 1.0960837 0.4755251 0.4748755 0.4217799 1.0831183 1.0097842 1.2115361 0.4942828 1.6377150 0.9218497 0.9083358 3.0805100 1.1594963 1.1079238 1.5045888 1.1533000 1.2295659 1.1853876 0.3836481 1.0097842 1.2940502 1.2940502 0.6270147 0.5100456 1.2368592 2.5017668 1.1587585 0.9751512 1.2326297 1.0863203 2.0728255 1.1379527 0.4975124 2.9723506 1.0831183 1.1473535 0.9739797 1.3620051 1.0943289 4.8661050 1.0461027 1.3243270 1.0960837 1.4917721 1.4008429 0.5127207 0.5112908 1.1219110 1.1473535 1.2326297 1.1926457 0.9751512 1.0760033 0.9006412 2.7513863 3.4627997 1.2459647 3.0983399 2.5076214 1.0036357 1.5037386 0.6139498 1.0212947 1.3570148 1.3370167 0.5127207 0.9314137 1.0923846 1.1970590 1.1502199 1.0936324 1.3933828 1.3273335 1.3444167 0.9218497 0.9083358 1.0408858 0.6159186 0.6217237 1.1074545 2.9819579 1.1379527 1.2985186 0.3836481 0.9677521 1.2150489 2.7303259 1.1947980 3.2739373 0.4580351 2.7514171 0.4720719 1.4414496 0.9184950 1.0757340 2.7842335 0.2444081 1.0467286 1.2363700 0.4750447 3.8536233 0.9314137 1.1412665 0.4631828 1.3452291 1.0882837 0.1999400 1.5196675 3.8101168 1.1083813 1.0097842 1.1179766 0.9006412 0.8722311 1.4334188 0.4518966 3.6186879 1.2314114 
AT5G28770  0.9348966 0.8957901 0.9845391 0.9697587 0.9353657 0.7794576 0.4764246 0.8259371 0.7825004 0.9128065 0.6164386 0.9433064 0.8094256 0.6819213 0.6553356 0.8271122 0.0000000 0.4532139 0.5459283 1.1510657 0.8664842 0.6404301 0.7708938 0.8205119 0.6741585 1.4660493 1.0286553 0.6973673 0.6003192 1.0199690 0.9039458 0.6901719 0.8438429 0.5401993 0.9509222 1.2178430 0.8059285 0.9333138 0.8719007 0.9304408 1.2728173 1.0484710 1.1712761 1.0655626 0.8422575 1.2588782 0.7295297 0.6802144 0.6776539 1.1083940 1.1436659 1.1389474 0.7904645 1.0888465 1.4617218 1.3590211 1.3853441 1.1676067 1.0346133 1.3942413 1.1638786 1.1638786 1.0371552 0.8268335 1.5262303 1.6477178 1.1498458 1.3082066 1.1923709 1.0213425 0.8460467 1.5979242 1.0956494 1.1546544 0.8551853 2.1189513 0.7189380 0.7835221 1.1874656 3.5524645 0.6486939 0.8405593 0.8778901 2.3733781 1.1901360 1.1901360 1.0215409 0.6402666 0.7033862 0.9856874 1.6283582 3.8991826 2.6751268 2.7768393 1.5264070 0.6975786 1.8453114 0.8474545 0.8818731 1.1542369 0.6405418 0.7227104 0.8019926 0.8701754 0.7159923 0.8364054 0.8456530 0.9952220 0.7060045 0.8413144 0.7095195 0.8801125 0.8938584 1.0623002 1.0762308 2.8641124 0.6478555 0.6481551 1.5575312 0.7497343 0.7832971 0.7496335 0.9825727 0.8328210 0.9556065 0.9556065 0.7253243 0.9059938 0.6410568 3.2328395 0.9909615 0.6464776 1.0211918 0.6460221 1.7777493 0.7842372 0.8470463 3.4520457 0.7060045 1.0317444 0.6315472 0.9619390 0.5818407 4.2726982 0.6927968 0.9903832 0.7159923 1.5558999 1.0340133 0.9444633 0.9635366 1.0088743 1.0317444 1.0211918 0.7114401 0.6464776 0.6668613 1.0596461 2.5918244 3.2545526 0.8401842 2.9072002 1.8823465 1.0463926 0.8357940 0.7138906 0.8402340 1.4218501 1.2231479 0.9444633 1.1275254 1.1208614 0.6866924 0.6051270 0.6392328 1.5866551 0.7980384 0.7623770 1.0623002 1.0762308 0.7163168 0.8657370 0.8019926 0.6198283 4.7102514 0.7842372 0.6875610 0.9825727 0.7059808 0.9212900 3.2453299 0.7439744 3.2850427 0.8474545 3.2437275 0.7126418 1.5086358 1.1545286 0.6683911 3.3044279 0.8468888 0.6405418 0.6576086 0.7727219 6.6434277 1.1275254 0.7606021 0.8958352 0.7035365 0.6752971 0.5628023 1.4227021 3.4955541 0.6695976 0.8328210 0.7028652 1.0596461 1.1646249 1.4920280 0.8983490 3.3796445 0.6698177 
AT3G54620  1.0282058 0.8050348 1.0541473 0.9447565 0.8721016 1.2022835 0.6371893 1.1714922 0.9005249 1.2273098 0.9179487 1.2593713 1.0063667 0.7571022 0.7665389 1.0067305 0.4532139 0.0000000 0.3278919 1.5340848 0.9827067 0.7388460 1.1221372 1.2130261 0.8401627 1.5405324 1.2505460 0.7504136 0.7172827 0.9986386 1.0983165 0.8906945 1.0377306 0.7511542 0.9495375 1.2339297 0.9677411 1.1224551 1.0959509 1.1883229 1.5373919 1.2679153 1.2755260 1.2043026 1.0826878 1.5326678 0.9231066 0.9085797 0.8526874 1.1665748 1.3904244 1.2453937 0.9132911 1.2531435 1.8377646 1.2521035 1.4868352 1.4135541 1.1914463 1.7151006 1.4143841 1.4143841 1.2927860 0.8568917 1.5255473 1.7443694 1.4161815 1.3987650 1.4888721 1.3017058 1.1695929 1.6971964 1.2616240 1.1783202 1.0214951 1.8941535 0.9012768 1.1424263 1.5156622 3.2073467 0.7859054 1.0642234 0.9356075 2.5832729 1.5156539 1.5156539 1.2859172 0.7706462 0.8077689 1.4401266 1.6549146 4.7803260 2.6315428 2.3240353 1.6103454 1.0337954 2.0424014 0.9796423 1.3201633 1.1991297 0.7723564 0.7438401 1.0508970 0.9412676 0.9254314 1.1552953 1.1677851 1.4267639 0.8365342 1.0353520 0.9688392 1.1138527 1.1555397 1.1660449 1.2157761 2.1108867 0.7037257 0.8834865 1.7428344 0.8828643 1.0641470 1.0284934 1.4112403 0.9974254 1.0371457 1.0371457 1.0220086 1.1698321 0.7941067 2.6688469 1.2559980 0.6958935 0.9544244 0.7504246 1.8657746 1.0139084 1.1796707 2.8159697 0.8365342 1.3184905 0.7193409 1.1368456 0.7323484 3.3390753 0.8876211 1.0806015 0.9254314 1.7412887 1.2405430 1.1872918 1.1854050 1.2923085 1.3184905 0.9544244 0.8746031 0.6958935 0.7559755 1.1632822 2.5190613 2.7460842 1.0124713 2.3230554 2.0843438 1.1748893 0.9384954 0.9930429 1.0134229 1.6351876 1.5578537 1.1872918 1.2472085 1.0806500 0.7423409 0.6723827 0.9241717 1.6370551 1.0895744 0.8974577 1.1660449 1.2157761 0.7627036 0.9214450 1.0508970 0.6112689 4.6676218 1.0139084 0.8210841 1.4112403 0.7905515 1.0905624 3.0208750 0.8980902 2.6168078 0.9796423 2.7060328 1.0566943 1.5869572 1.1669649 0.8076925 4.2176865 1.0683260 0.7723564 0.7913324 1.0930562 4.2798789 1.2472085 0.9461076 1.3377875 0.8573043 0.7698946 0.7810596 1.5838004 3.1454921 0.8378131 0.9974254 0.9193076 1.1632822 1.1768853 1.6245593 1.3677866 2.6769270 0.9154187 
AT4G02640  0.9285627 0.7916750 1.0127668 0.8308968 0.8594913 1.1525127 0.5203620 1.0904677 0.8716497 1.0798702 0.7691614 1.2593637 0.9775967 0.8009786 0.7731330 0.9828649 0.5459283 0.3278919 0.0000000 1.1961460 1.0528918 0.7850333 1.1037775 1.0558560 0.8922044 1.4269788 1.1108979 0.6877779 0.5801465 1.0289706 0.9836759 0.7867329 0.8680417 0.6863021 0.9576478 1.0951809 0.8598035 1.0536805 1.0488254 1.2121615 1.5060338 1.1578894 1.1496578 1.2171232 1.0951670 1.5108474 0.8194929 0.9581319 0.9245396 0.8977371 1.3480088 1.2559147 0.8911406 1.2538205 1.7380005 1.1431919 1.1213188 1.3860142 1.1993168 1.3654206 1.3856653 1.3856653 1.1055359 0.9179380 1.2867192 1.4880687 1.3158822 1.3313986 1.3823749 1.1483691 1.0571146 1.5171657 1.2289402 1.0550077 1.1117984 1.9158048 0.8922823 1.1406227 1.1563695 2.8948789 0.8031371 1.0104737 1.1451172 2.1683504 1.1548108 1.1548108 1.1815110 0.6739020 0.8485673 1.1476272 1.6069924 3.8299029 2.9390417 1.8305991 1.5397557 0.8323354 1.8297971 0.9502666 1.1632529 1.0854106 0.7796545 0.7987340 1.0844150 0.8294004 0.8021242 1.0399619 1.0512235 1.1589215 0.9348897 0.8190057 0.9374207 1.0505581 1.1954739 1.1740054 1.1922801 2.0574615 0.7488725 0.7352329 1.6132192 0.9882614 1.1715059 1.1336056 1.1624133 0.7841305 0.8426851 0.8426851 0.9567204 1.0516918 0.6462492 2.2378159 1.1550394 0.7366914 0.9674259 0.7738744 1.5453942 1.0918538 1.0047644 2.5412055 0.9348897 1.2114222 0.7197352 1.2584874 0.7428440 3.3354216 0.9389066 0.8812926 0.8021242 1.5909525 0.9421410 1.0925490 1.1027493 1.1867641 1.2114222 0.9674259 0.8952034 0.7366914 0.7505820 1.1712075 2.1854521 2.5058736 1.1180221 2.2695363 1.8626010 1.1275633 1.1064136 0.9480597 0.7805140 1.5771268 1.3002971 1.0925490 1.2478498 1.0640095 0.7909779 0.7236732 0.7755777 1.6003642 1.1690098 0.7340784 1.1740054 1.1922801 0.7288807 0.8012511 1.0844150 0.6564175 3.8656977 1.0918538 0.7233861 1.1624133 0.8308014 1.1134187 2.6477139 0.8891642 2.6153009 0.9502666 2.4156857 0.8500313 1.5483815 1.1864146 0.8460401 3.4791058 1.0369127 0.7796545 0.6926202 1.0790581 3.8888788 1.2478498 0.9153730 1.2049394 0.7149728 0.8363957 0.8434557 1.2242540 2.8402462 0.7349413 0.7841305 0.8875056 1.1712075 1.1965088 1.5559597 1.2225254 2.6716167 0.9157708 
AT3G17609  1.4261009 1.8546616 1.5224090 1.4798826 1.5652216 1.1110811 1.3127248 1.3477486 1.1145430 0.3724949 1.0867583 1.3145730 1.3265143 1.2982745 1.3377555 1.2689270 1.1510657 1.5340848 1.1961460 0.0000000 1.3128250 1.3206650 1.2404488 1.3393275 1.4136206 1.0577064 1.4534172 1.2064042 1.2056443 1.7327113 1.2621385 1.1745415 1.3911243 1.1898034 1.5694617 1.0709950 1.0349911 1.1996640 1.6463416 1.1811582 1.3482732 1.3518123 1.2445366 1.4951976 1.6160600 1.1066037 0.7065362 1.1208342 1.1541307 1.6746095 1.0970500 1.3249171 1.3286399 1.3951233 1.4197709 1.2066922 1.2465509 1.5210916 1.4030532 1.3170814 1.1825146 1.1825146 1.3809647 1.5960800 1.2785838 1.2230014 1.3629393 2.3535200 1.6911422 1.4180854 1.2698727 1.3346761 1.2623704 1.1857399 1.4331174 2.9256922 1.5295734 1.2777487 0.0388279 5.4822488 1.4302586 1.4817484 1.5980585 2.6757537 0.0386270 0.0386270 1.4311413 1.2756473 1.2484425 1.4694196 1.1596011 3.2152210 3.6575335 2.3324635 1.0233934 1.2192001 2.5333758 1.2412878 1.3682016 1.2213899 1.3425933 1.3170580 1.1623114 1.2543622 1.2856309 1.3348509 1.3032963 1.5103104 1.5054377 1.3668687 1.5290654 1.4082396 1.8980251 1.2996343 1.3301825 2.3931636 1.3296067 1.1511675 1.1193479 1.5975021 1.7942158 1.7401162 1.4434845 1.3392040 1.4232065 1.4232065 1.0421432 1.3476180 1.3232591 3.5135200 0.4210367 1.3313671 1.6837520 1.3601500 1.9046379 1.3502111 1.2833898 3.8122644 1.5054377 0.3932991 1.2704780 1.6415885 1.2550258 6.4173324 1.4651885 1.5533985 1.2856309 1.1204138 1.6393057 1.3733726 1.4170667 0.3870709 0.3932991 1.6837520 1.6458099 1.3313671 1.3165815 1.3471698 2.7838638 4.8140322 1.8313067 2.4121828 2.7902512 1.6011623 1.7475637 1.0241603 1.3268574 1.0758389 0.1397188 1.3733726 1.3745311 1.6116247 1.3303020 1.2575360 1.1881079 1.0980062 1.4892866 1.3235489 1.2996343 1.3301825 1.2720888 1.2937264 1.1623114 1.2215436 3.8835837 1.3502111 1.2105347 1.4434845 1.3756292 1.4577285 3.4888664 1.5390310 6.0419978 1.2412878 3.5116908 1.2006617 1.0877882 1.3466446 1.4160455 3.0600229 1.2826252 1.3425933 1.2377189 1.3214203 7.1796706 1.3745311 1.4035680 1.3859979 1.3045669 1.4532110 1.1846050 1.4967210 4.9261977 1.2873377 1.3392040 1.6361405 1.3471698 1.3592128 1.0966477 1.4924199 5.9156335 1.5628495 
AT5G60830  0.9668688 0.9221306 1.0373349 1.0499278 1.1314621 1.4616767 0.9794917 1.4104834 1.0678610 1.3088047 0.9815132 1.2890750 1.1781183 0.6702548 0.5959975 1.1125487 0.8664842 0.9827067 1.0528918 1.3128250 0.0000000 0.7712655 0.8730306 0.9573690 0.6622205 1.2812516 1.2856598 0.6886139 0.7317733 0.8936982 0.9497937 1.0025721 0.9782512 0.6853897 0.7436741 1.1056761 0.8750811 0.9581307 0.9950625 1.2367968 1.0600450 1.1719454 1.2193055 1.4086796 1.0562418 1.0263954 0.7732612 1.0237901 1.0357105 1.3560053 1.0491112 1.2853256 0.8461616 1.2316448 1.9994377 0.9968114 1.2753886 1.0058969 1.2211919 1.4703048 1.0116684 1.0116684 1.4416116 0.5125717 1.7055126 1.9657392 1.3586060 1.4228081 1.4924084 1.5444073 1.0654855 1.5704858 1.3205699 1.1005590 0.0554148 2.2508848 0.8813951 1.0083072 1.2918274 3.7363311 0.6607114 1.0503029 0.4073729 2.0263000 1.2589430 1.2589430 1.0692337 1.0612958 0.8521882 1.5767946 1.1581478 2.7408583 2.5990842 2.4371040 1.2503580 1.1291809 2.6781538 1.2589085 0.9827690 1.1738584 0.5851059 0.7307058 1.1425432 0.8504691 0.9920711 1.0239464 1.0597069 1.6497738 0.7194198 0.9903139 1.0553474 1.1029864 1.2267072 1.1731300 1.1581879 2.3175028 0.7860452 0.9897979 1.2111878 0.7620422 1.0572481 1.0214091 1.6329083 0.9927930 0.9221748 0.9221748 1.2323830 0.9704782 0.9818396 3.3928665 1.2373309 0.7017631 0.9930241 0.7112687 2.3940895 0.0534911 1.3666628 3.6916930 0.7194198 1.3056219 0.6289552 0.0947492 0.6991651 4.4811412 0.8949307 0.8850706 0.9920711 1.2098385 0.8528436 0.9903200 0.9950999 1.3182142 1.3056219 0.9930241 0.9801732 0.7017631 0.6593227 1.1701752 2.1235195 2.9674265 1.1203699 2.1462047 2.8980913 1.1046077 1.0737562 1.1815219 0.9974695 1.1183498 1.3578036 0.9903200 1.2130726 1.1230814 0.8303394 0.7687340 1.0181819 1.1430239 0.9906256 1.0149588 1.1731300 1.1581879 0.7321141 0.9420130 1.1425432 0.7174284 2.8208029 0.0534911 1.0649515 1.6329083 0.8896050 0.0726339 3.3509088 0.8615911 3.6755298 1.2589085 3.4271129 1.0613863 1.3123302 1.2511850 0.6636310 2.4508795 1.2662697 0.5851059 0.9263436 1.0238947 2.7754332 1.2130726 0.9817211 1.0079749 0.9541314 0.6565119 0.9462165 1.3804273 3.6875910 0.9668292 0.9927930 1.0637276 1.1701752 1.2181434 1.1581815 1.6652787 3.7523342 1.0479782 
AT2G04038  0.7593775 0.8609218 0.9339167 0.8911399 1.0613678 1.1813787 0.9523088 1.1821742 1.0279150 1.3074076 0.8736522 1.2302679 1.0849654 0.2556038 0.2243270 1.1217307 0.6404301 0.7388460 0.7850333 1.3206650 0.7712655 0.0000000 1.0924547 1.1002789 0.1173184 1.4256525 1.2817008 0.3164345 0.4818673 0.4840110 1.0431778 0.6072561 0.7188340 0.4397943 0.8762042 1.2365954 0.9406117 1.0118703 0.7545636 1.3360057 1.4169393 1.3526696 1.3618028 1.5073584 0.9222076 1.1626466 0.8416752 1.0680003 1.0989047 1.5624594 1.1652432 1.4085709 0.6289699 1.4332908 1.4338427 1.3978492 1.5877240 1.2874408 1.3358558 1.5429640 1.3087612 1.3087612 1.3459388 0.9024786 1.5474739 1.6453959 1.3331731 1.3769142 1.4474792 1.5866250 0.8573719 1.5023122 1.2676004 1.3543711 0.8803429 2.7108178 0.6943452 1.0813388 1.4067318 4.1732434 0.2654235 0.8218212 0.9375480 2.3150663 1.4348491 1.4348491 1.1406170 0.7537647 0.7323786 1.1815418 1.6587295 4.2532741 2.3082850 2.6413080 1.4690470 1.0041522 1.9738728 1.0773124 1.0957755 1.2952191 0.2287704 0.0829168 1.1214158 0.9453769 0.6426220 0.9017693 0.9181866 1.1800888 0.0982624 0.7951920 0.6136269 1.2456465 1.0889092 1.3230001 1.3720013 2.4606467 0.0000010 0.6709410 1.3731051 0.1193142 1.0184851 0.9812786 1.1676438 0.7876818 0.8241164 0.8241164 1.0816251 1.0400411 0.7081490 3.6566097 1.3534286 0.2487070 0.3869577 0.3243481 1.9136659 0.8374793 1.1760075 3.9335306 0.0982624 1.3439248 0.2713703 0.9133947 0.0615979 4.5820094 0.8936754 0.9138348 0.6426220 1.3664885 0.8926005 1.0515190 1.0483561 1.3153948 1.3439248 0.3869577 0.7349974 0.2487070 0.2943785 1.3196382 2.2750319 3.7745244 1.0682246 2.5221793 2.0181837 0.9706024 0.8077893 1.0512001 0.8026498 1.3415336 1.4470155 1.0515190 1.4363192 1.0149331 0.0196127 0.0199161 0.6933267 1.6005398 0.9139002 0.7198411 1.3230001 1.3720013 0.2886942 0.9066668 1.1214158 0.0211769 4.6501677 0.8374793 0.7558635 1.1676438 0.7140973 0.8591139 3.6852540 0.6940994 3.9127788 1.0773124 3.6715753 1.0264137 1.4564984 1.3807397 0.2563639 3.7787602 1.1570191 0.2287704 0.6352679 1.0225972 3.6429360 1.4363192 0.6683374 1.0979458 0.7189105 0.1205771 0.9571415 1.4225214 4.0903699 0.6640375 0.7876818 0.6820708 1.3196382 1.3939133 1.4761680 1.3429298 3.9656453 0.7151783 
AT4G34000  1.2306823 1.1068523 1.2919875 1.3918118 1.1560894 0.5410407 0.9928834 0.4836690 0.3651607 1.1701764 0.3138783 0.5855111 0.4797316 0.9484465 0.9963664 0.4364967 0.7708938 1.1221372 1.1037775 1.2404488 0.8730306 1.0924547 0.0000000 0.1922490 1.0165992 1.3436839 0.5646712 0.8874780 0.8751489 1.1592897 0.2170992 1.0233747 1.1140065 0.9228436 1.1051708 1.2219274 0.8566248 0.9610869 1.2052284 1.2915081 0.9963946 1.2922985 1.2469644 1.3143554 1.0672340 0.9434096 0.7978822 1.1361505 1.1230258 0.5380802 0.9846290 1.2331830 1.0657483 1.3102397 1.9992496 1.1159486 1.3400190 1.0584985 1.2859139 1.1980858 1.0146281 1.0146281 1.2501080 1.1464882 1.5010041 1.7792846 1.3554751 1.5124771 1.4285646 1.8855968 0.1962285 1.5729365 1.3445491 1.2395597 0.9687596 2.2928564 1.1961193 0.0991651 1.1296669 4.0931415 1.0641479 1.2036400 1.0072562 2.0689482 1.1268464 1.1268464 0.2357640 1.1329309 1.0917984 0.5416363 1.3068304 3.0485673 2.8584736 3.1147248 1.3405984 0.4682475 2.6732570 0.4158931 0.1835294 1.2409495 1.0283377 1.1526454 0.5398887 0.4167163 1.0185741 0.1904623 0.1689919 0.5657755 1.0926640 1.2383829 1.2691188 0.4356745 1.6254802 1.2872501 1.2895391 2.8083275 1.1265669 1.0382058 1.2048008 1.1600725 1.1340892 1.0936823 0.5523526 1.2383829 1.0921644 1.0921644 0.5026104 0.1869297 1.0993674 3.0308728 1.1736579 0.9769532 1.4984538 1.0307213 2.3668336 0.8727791 0.5265864 3.7104602 1.0926640 1.1678668 0.9824154 1.0558607 1.0482394 5.2712170 0.9739825 1.1160084 1.0185741 1.2033217 1.3165326 0.2090007 0.2336573 1.1801121 1.1678668 1.4984538 1.1672032 0.9769532 1.0328442 1.2568965 2.1006218 3.4386635 1.1831276 2.6633619 2.7575895 1.2819184 1.3328422 0.4803643 1.2396774 1.1512970 1.1613264 0.2090007 1.3088316 1.3570713 1.1607530 1.0854154 1.0887596 1.2627911 1.1029799 1.1115764 1.2872501 1.2895391 1.0412044 0.3873488 0.5398887 1.1210588 3.1879196 0.8727791 1.1071277 0.5523526 1.0788688 1.0297130 3.2442552 1.1600588 3.7520493 0.4158931 3.3474139 0.4840766 1.2850915 1.2000304 1.0339990 2.7243642 0.5161866 1.0283377 1.0823523 0.0993496 3.2007697 1.3088316 1.2161526 0.2346693 1.0223988 1.0883993 0.3625676 1.3046642 3.7417056 1.0706200 1.2383829 1.1837697 1.2568965 1.1460927 1.3300737 0.5278489 4.1518245 1.2430489 
AT1G49720  1.0419103 1.0808334 1.2711841 1.3042144 1.0334970 0.6697618 0.9543039 0.5829455 0.4182019 1.1686052 0.3968024 0.7159734 0.5390675 1.0407678 0.9977301 0.4925249 0.8205119 1.2130261 1.0558560 1.3393275 0.9573690 1.1002789 0.1922490 0.0000000 1.0447220 1.2604092 0.5899850 0.9449562 0.9474780 1.3431371 0.1910453 1.1688191 1.1500386 1.0222986 1.0196787 1.1636964 0.8765367 1.0282852 1.1438398 1.2342645 1.1184526 1.2177912 1.2198544 1.3233096 1.1287681 1.1851667 0.8168799 1.0910731 1.0868204 0.6006810 1.1082635 1.0848278 0.9949639 1.2273704 2.2766526 1.0028820 1.2860305 1.1926655 1.1830699 1.4197814 1.1431399 1.1431399 1.2534458 1.1859863 1.4866103 1.7465392 1.2644674 1.5781405 1.4224400 1.7513407 0.3025218 1.5278727 1.3160345 1.1565369 1.0622071 2.2152504 1.1808997 0.2649770 1.2298634 3.8527419 1.1245898 1.3163160 1.0792204 2.3072881 1.2269303 1.2269303 0.1889612 1.2671999 1.1244319 0.6679426 1.0850165 3.2070579 2.8728583 3.1060272 1.1589686 0.4598020 2.4905450 0.4935055 0.0776087 1.1577970 1.0281250 1.2240797 0.6885958 0.4474193 1.2185736 0.2608405 0.2858951 0.6878162 1.1219054 1.2829208 1.3944359 0.5087210 1.6924567 1.1815836 1.2307398 2.9342511 1.1899791 1.1900721 1.2013421 1.1901426 1.1967328 1.1559848 0.6721875 1.2696716 1.0575556 1.0575556 0.5789726 0.1426331 1.2296593 2.7416746 1.1882699 1.0040448 1.6434408 1.0821772 2.3398745 0.9341781 0.5463039 3.3409498 1.1219054 1.1823805 1.0309333 1.1165672 1.1378388 5.0550793 1.0363105 0.9779301 1.2185736 1.1519402 1.2008593 0.1639744 0.1873525 1.1797071 1.1823805 1.6434408 1.3273873 1.0040448 1.0838428 1.1551979 2.3509324 3.2946550 1.2450186 2.7767016 2.5631319 1.3568365 1.3655377 0.5681361 1.2710270 1.0980231 1.2644498 0.1639744 1.2234682 1.3923467 1.2286950 1.1438628 1.2381685 1.0472070 1.3856606 1.2398041 1.1815836 1.2307398 1.0246729 0.3953990 0.6885958 1.1268010 3.3873367 0.9341781 1.2848569 0.6721875 1.0664352 1.0416711 2.9937391 1.1445806 3.9058737 0.4935055 3.0418194 0.4757630 1.1337004 1.1594755 1.0663657 2.8610146 0.6179831 1.0281250 1.2036277 0.2654484 3.1299859 1.2234682 1.4059234 0.1213891 1.2410532 1.1174835 0.4536020 1.4028309 3.5832610 1.2220023 1.2696716 1.4096720 1.1551979 1.1099279 1.2172167 0.5852372 4.2409250 1.3737171 
AT1G13600  0.8440941 0.8930020 0.9923013 0.9816408 1.0864775 1.1637560 0.9355244 1.1492480 0.9906697 1.4748323 0.8414221 1.1971202 1.0174685 0.2453497 0.1746362 1.0268762 0.6741585 0.8401627 0.8922044 1.4136206 0.6622205 0.1173184 1.0165992 1.0447220 0.0000000 1.4364589 1.2764074 0.2920351 0.5720853 0.5330348 0.9757958 0.6316905 0.6840590 0.4895507 0.7983826 1.1926445 0.9486076 1.0176459 0.7465276 1.3340492 1.3928959 1.3293025 1.5012178 1.5618868 0.9310095 1.1990629 0.8523772 1.0888287 1.1635143 1.4442083 1.1742515 1.3045281 0.6293167 1.4085886 1.4349885 1.2767952 1.5245394 1.2926476 1.3338658 1.5470358 1.3133005 1.3133005 1.4539043 0.8562972 1.7038808 1.8252704 1.3308747 1.4347597 1.5513595 1.6169370 0.8451970 1.6559688 1.3273130 1.5391743 0.7414024 2.5184857 0.6884712 1.0242129 1.5108865 3.9100632 0.2226018 0.7636513 0.8743145 2.3881886 1.5075938 1.5075938 1.0847458 0.8522138 0.7314944 1.1574412 1.6297330 4.1547693 2.1442355 3.0373447 1.4999503 0.9544573 2.4423010 1.0486168 1.0534768 1.4743571 0.1779887 0.1502790 1.0855241 0.8787167 0.6259911 0.8616200 0.8899844 1.1556554 0.0189434 0.7495369 0.7129290 1.2041395 1.1053302 1.3210855 1.3475203 2.4871133 0.1015169 0.6971978 1.2898520 0.0383049 1.0375518 1.0016585 1.1397284 0.7520194 0.8529528 0.8529528 1.0678883 0.9896665 0.7785977 3.3958906 1.5227696 0.2624332 0.4534424 0.3132603 2.2004422 0.7239428 1.1618795 3.6444364 0.0189434 1.5098120 0.2621779 0.7896709 0.1724127 4.2926030 0.9132305 0.8869732 0.6259911 1.2832537 0.8825304 1.0004384 1.0212627 1.4903459 1.5098120 0.4534424 0.8032044 0.2624332 0.2844624 1.3177571 2.3445831 3.5039618 1.0997956 2.5508934 2.5109780 1.0016935 0.7161262 1.0403163 0.7582266 1.2696558 1.5532650 1.0004384 1.4107152 1.0578924 0.1229039 0.1249221 0.7134342 1.5740705 0.8987729 0.8159664 1.3210855 1.3475203 0.3011077 0.8818922 1.0855241 0.1331013 4.6055575 0.7239428 0.8550338 1.1397284 0.7194168 0.7407282 3.3997032 0.6882968 3.6182394 1.0486168 3.4086844 0.9754950 1.4870385 1.3407592 0.1951281 3.8475996 1.0997860 0.1779887 0.7465140 0.9992186 3.9522458 1.4107152 0.7468431 1.0773945 0.7921687 0.0387440 0.8512305 1.4306584 3.8312925 0.6470786 0.7520194 0.7534031 1.3177571 1.2879938 1.4271983 1.3418778 3.6773126 0.7760649 
AT2G40950  1.4369907 1.5440050 1.4114813 1.4703978 1.5095826 1.7122183 1.5510432 1.6429082 1.4635454 0.9823422 1.2693296 1.7553256 1.4441725 1.4409471 1.5301460 1.4737647 1.4660493 1.5405324 1.4269788 1.0577064 1.2812516 1.4256525 1.3436839 1.2604092 1.4364589 0.0000000 1.5967210 1.3192845 1.1976693 1.6405032 1.3267747 1.5642500 1.8040811 1.1874202 1.0944469 0.2532681 0.8180784 1.0005997 1.4636152 1.1500866 1.0784655 1.1678108 1.1901586 1.9386047 1.5769571 1.3124791 0.6929283 1.0397006 1.0453949 1.8026591 1.1760888 1.0859673 1.3055071 1.2287054 1.8085217 0.4658783 1.0397148 1.1126624 1.1309934 1.7681198 1.1728005 1.1728005 1.8761488 1.5143834 1.6195773 1.7758852 1.1532470 1.8919211 1.8689143 1.4004053 1.3365111 1.6329729 1.3294549 1.1930053 1.2836706 4.0202650 1.4588496 1.4813063 0.9074931 3.2557164 1.5128203 1.5417039 1.5347967 3.2193203 0.9272633 0.9272633 1.4110168 1.5358074 1.3818251 1.6664049 0.3242314 3.8469985 2.9078831 3.7085271 0.0569924 1.1906525 4.6411518 1.6452471 1.2551475 1.1773998 1.4865831 1.3473175 1.4859718 1.5033958 1.5401336 1.3342822 1.3478077 1.8190862 1.4814423 1.7573273 1.5213876 1.6495769 1.7991478 1.1117007 1.1663267 2.8224726 1.3850359 1.5502271 0.2721182 1.5820505 1.7500013 1.7000327 1.6993208 1.7197979 1.0468989 1.0468989 1.5399992 1.3549052 1.5438149 2.2779088 1.0087094 1.3447693 1.6485180 1.3153249 3.3168425 1.2725547 1.4743712 2.4134914 1.4814423 1.0295568 1.3757888 1.4325551 1.4534224 3.9810606 1.6363762 1.2592951 1.5401336 0.2699036 1.1091989 1.3491904 1.3646482 1.0195196 1.0295568 1.6485180 1.4970557 1.3447693 1.4484280 1.0710950 3.3383654 3.0690520 1.7562211 2.6961001 5.1689932 1.6448215 1.5572264 1.4898001 1.7634954 0.2968273 0.8955357 1.3491904 1.2154129 1.7729153 1.4171722 1.3916949 1.5729676 0.2646803 1.7152003 1.4587744 1.1117007 1.1663267 1.3088214 1.4663157 1.4859718 1.2587727 3.8887310 1.2725547 1.6048798 1.6993208 1.3749858 1.2668732 2.0273622 1.4039621 3.1563890 1.6452471 2.2689214 1.1704850 0.0574471 1.0106874 1.5305003 3.5491198 1.3630957 1.4865831 1.5167431 1.4326620 3.4452064 1.2154129 1.4372777 1.3528682 1.5660701 1.4361700 1.2664353 1.7508444 2.9795658 1.5494299 1.7197979 1.5278321 1.0710950 1.0787915 0.0962512 1.7602929 3.2095048 1.5579425 
AT3G44460  1.2724279 1.0977996 1.1201153 1.2774904 1.2539005 0.5657144 1.0814042 0.4795356 0.2903318 1.3339477 0.4130774 0.5830854 0.6140584 1.2237279 1.2567122 0.5284304 1.0286553 1.2505460 1.1108979 1.4534172 1.2856598 1.2817008 0.5646712 0.5899850 1.2764074 1.5967210 0.0000000 1.1733084 0.9287889 1.4425892 0.5572468 1.2922069 1.0129317 1.0691924 1.2218962 1.3904011 0.9188085 1.0244645 1.4927827 1.3409834 1.2494435 1.3590571 1.2369201 1.8105731 1.3903105 1.2483304 0.9013957 1.1925304 1.1792618 0.7861421 1.2254654 1.2766078 1.1644616 1.4045024 2.2499741 1.2537844 1.1795636 1.3171734 1.3114706 1.8631990 1.1909786 1.1909786 1.7506307 1.2267698 1.2256369 1.4420616 1.2959163 1.8678777 1.4172369 1.6263879 0.5470868 1.3888863 1.2981202 1.1444516 1.4287908 2.6118218 1.3211461 0.5794628 1.5022909 7.9007335 1.3483778 1.5422106 1.3091243 3.1449513 1.4843216 1.4843216 0.6491893 1.3538802 1.2349479 0.6609058 1.5272864 3.0350550 3.9294493 2.8683174 1.6647264 0.4300813 2.8291960 0.3014617 0.5763784 1.1456832 1.3026621 1.3547322 0.4606744 0.7113502 1.3395395 0.5253205 0.5295076 0.6798660 1.3671296 1.1841863 1.5808964 0.0625325 1.5778185 1.3322645 1.3115546 2.8803665 1.3032184 1.3311211 1.7428352 1.4572679 1.3981485 1.3526097 0.6326046 1.1399089 1.5826487 1.5826487 0.5813491 0.5830995 1.3409642 5.8381779 1.3879515 1.1733102 1.5123644 1.2855666 2.4206999 1.3872135 0.4782403 6.9257549 1.3671296 1.3780147 1.1373757 1.5232668 1.1888742 7.2860967 1.1229786 1.5335311 1.3395395 1.7232406 1.6567943 0.5971503 0.5953949 1.3504957 1.3780147 1.5123644 1.3202612 1.1733102 1.1960902 1.3038603 3.7955953 6.2863471 1.4711897 2.8398881 2.9253212 1.3699383 1.7964022 0.5553004 1.1521176 1.6220047 1.5428243 0.5971503 1.3671901 1.3164097 1.3471382 1.2605638 1.2953067 1.4725432 1.7372682 1.2650092 1.3322645 1.3115546 1.1541273 0.6671825 0.4606744 1.1654552 3.2010247 1.3872135 1.4105893 0.6326046 1.1469893 1.4120439 6.0135105 1.4113033 6.0508446 0.3014617 5.9365300 0.3931105 1.7455204 1.2840646 1.3106628 2.8098178 0.6923052 1.3026621 1.3180238 0.5863485 6.5352576 1.3671901 1.6046351 0.5381507 1.3480787 1.3602098 0.5322945 1.7588419 6.9431287 1.3420854 1.1399089 1.3176118 1.3038603 1.2323795 1.6803815 0.5500498 6.3022300 1.4904315 
AT5G38800  0.7176193 0.7473330 0.7271877 0.7357165 0.7943191 0.8983328 1.0578679 0.8860220 0.8613403 1.3450740 0.8062790 1.1172840 0.8245021 0.2216859 0.1552212 1.0175773 0.6973673 0.7504136 0.6877779 1.2064042 0.6886139 0.3164345 0.8874780 0.9449562 0.2920351 1.3192845 1.1733084 0.0000000 0.5754861 0.5662540 0.9480070 0.5194030 0.6590457 0.4088765 0.8922296 1.1986604 1.0230313 1.1551337 0.7001957 1.3048910 1.4854088 1.2308741 1.2689303 1.2021782 0.8293736 1.3480439 0.9206543 1.2121712 1.2147829 1.1073422 1.3035942 1.1658247 0.6887012 1.2999548 1.4042254 1.1325465 1.4059267 1.3793864 1.1810648 1.1675731 1.3752482 1.3752482 1.0234160 1.0435219 1.6773897 1.7935173 1.1960240 1.2370565 1.2401777 1.3662835 0.7723520 1.5967949 1.1799884 1.3222395 0.7318512 2.7893861 0.7100267 0.7781212 1.3034264 4.6146506 0.2077575 0.6251649 0.8689350 2.3086026 1.2324997 1.2324997 0.8525338 0.7573718 0.7188834 0.8225417 1.4318398 5.8018986 2.3290098 3.0159531 1.3241136 0.7827241 2.7506223 0.8418524 0.9067345 1.2449804 0.1586973 0.3518262 1.1440943 0.6685236 0.5390849 0.7534940 0.7823069 0.8174800 0.3003602 0.6850373 0.6122044 1.1039045 1.0832097 1.1784076 1.2280225 2.2166589 0.3237368 0.5322419 1.1791448 0.3320298 0.9537204 0.9154612 0.8232893 0.6850373 0.8031326 0.8031326 0.9448347 0.9526350 0.6511167 3.7808257 1.4055655 0.2533216 0.6098883 0.2446079 2.3819958 0.6875674 0.9626961 4.1676845 0.3003602 1.3909995 0.2234578 0.8605425 0.3387952 5.0515394 0.8948919 0.7997357 0.5390849 1.1657195 0.9177043 0.9096980 0.9193534 1.3564051 1.3909995 0.6098883 0.6336032 0.2533216 0.2489636 1.1749245 2.3712366 4.2235422 0.9635331 2.2166589 2.8434569 0.7085726 0.8275850 0.9099332 0.6809987 1.0679182 1.3505040 0.9096980 1.2979797 0.7996807 0.3538973 0.3162678 0.5597856 1.3725963 0.8478773 0.7078908 1.1784076 1.2280225 0.2449281 0.6794017 1.1440943 0.3237368 5.1040591 0.6875674 0.7602446 0.8232893 0.7241457 0.7414216 3.8034877 0.7095636 4.1454967 0.8418524 3.7814333 0.8004801 1.3170579 1.2044413 0.1802864 4.2145513 0.8781278 0.1586973 0.6483738 0.7315567 3.1716313 1.2979797 0.5497614 0.9283232 0.6496665 0.3003602 0.8243183 1.3472746 4.5974036 0.5688558 0.6850373 0.5852079 1.1749245 1.1441745 1.2959201 0.8966235 4.2069864 0.5883553 
AT4G34590  0.9028402 0.9629708 0.8688857 0.9315250 0.8965311 1.0477703 0.7785456 0.8907320 0.8045839 1.1442200 0.9140857 1.1104801 0.8471866 0.5294922 0.5171050 0.8929410 0.6003192 0.7172827 0.5801465 1.2056443 0.7317733 0.4818673 0.8751489 0.9474780 0.5720853 1.1976693 0.9287889 0.5754861 0.0000000 0.7034219 0.8699011 0.2897810 0.4013714 0.2074865 0.5922797 1.3177582 1.2784733 1.4567388 0.4929441 1.2137087 1.5742880 1.2261998 1.2184507 1.3859596 0.5427772 1.5136191 1.1353846 1.1363321 1.1509356 1.1106460 1.5120611 1.2626653 0.5307746 1.2898432 1.2136594 1.2814832 1.3768642 1.4941389 1.1543880 1.5325819 1.5803597 1.5803597 1.2617159 0.9601905 1.1603340 1.2967772 1.2085947 0.6649986 1.2067637 1.3405605 0.8333267 1.3031557 1.3970271 1.1579679 0.8451299 2.1061093 0.5194452 0.8051208 1.1622539 3.7186164 0.5720824 0.4877652 0.8482343 2.2330860 1.2097183 1.2097183 0.9615972 0.0714829 0.5289407 0.8785913 1.5202597 2.8506891 2.6872837 2.2731785 1.2382696 0.8469481 2.2141650 0.8045839 0.9103755 1.1940709 0.5314447 0.5277036 1.1350512 0.9855762 0.3013560 0.8190855 0.8274921 0.8738684 0.5730375 0.4211431 0.3602661 0.9870849 0.7151631 1.1508414 1.2207130 2.2635339 0.4945438 0.2966519 1.2380053 0.6168659 0.5183653 0.5601185 0.8658545 0.4211431 0.4996594 0.4996594 1.0337188 0.8738746 0.0718923 3.2298207 1.1741924 0.5381808 0.6868623 0.5037431 1.6452065 0.7295852 0.9609209 3.5354133 0.5730375 1.1770526 0.5439532 0.9124164 0.4738780 3.8893761 0.5846289 0.5110241 0.3013560 1.2270077 0.7069932 0.8738746 0.8754529 1.1461248 1.1770526 0.6868623 0.3241127 0.5381808 0.5037431 1.1475297 2.2841308 3.5747419 0.5993318 2.2635339 2.2673577 0.8970470 0.5507499 1.0205512 0.4197031 1.2297903 1.1871464 0.8738746 1.2875609 1.0238402 0.5315811 0.4815217 0.3257949 1.3469753 0.5174146 0.0955763 1.1508414 1.2207130 0.5205011 0.9293977 1.1350512 0.4945438 2.8426252 0.7295852 0.0743306 0.8658545 0.5428181 0.7872595 3.2468232 0.5077357 2.7995657 0.8045839 3.2445844 0.8469481 1.2628015 1.2304300 0.5683878 2.5325655 0.8770990 0.5314447 0.0717565 0.7904095 3.0169552 1.2875609 0.2711697 0.9101775 0.1232930 0.5730375 0.8979723 1.6382656 3.5352760 0.2967529 0.4211431 0.2326380 1.1475297 1.2433095 1.2231042 0.9000827 3.1415844 0.2908289 
AT1G68880  0.9307323 0.9009290 1.0709273 0.9595854 1.0296803 1.3350503 1.1925391 1.4483102 1.0169368 1.5455997 1.1671087 1.3487566 1.3013132 0.5392504 0.6014959 1.2063709 1.0199690 0.9986386 1.0289706 1.7327113 0.8936982 0.4840110 1.1592897 1.3431371 0.5330348 1.6405032 1.4425892 0.5662540 0.7034219 0.0000000 1.1527935 0.7769253 0.8841651 0.5696921 0.8581430 1.2781994 1.0070315 0.9815910 1.0852971 1.5753288 1.3467690 1.6374237 1.6465977 1.8385908 0.9170494 1.1805209 0.8243444 1.5011907 1.5426291 1.2620454 1.1751152 1.6227664 0.7988967 1.7935479 1.9890714 1.3664970 1.4038470 1.2495908 1.6389653 1.8619875 1.2399653 1.2399653 1.8777872 0.9419221 1.6672455 2.1389582 1.6549375 1.1940110 1.4324614 1.9554770 1.2654157 1.7251418 1.4717021 1.5684546 0.9372256 3.0187966 0.8464039 1.3167051 1.7463312 4.2581128 0.6496229 0.8420986 1.1229691 3.1292780 1.6814307 1.6814307 1.1708905 0.9462701 0.8929872 1.5058599 1.9857755 8.9999984 2.3888114 3.3777338 1.7658637 1.1859130 2.9185898 1.2206867 1.3763821 1.5166361 0.5989939 0.4596179 1.1071527 1.0897933 0.8236900 1.2229257 1.2326544 1.5724155 0.5641103 0.8788500 0.7927438 1.2044972 1.0301520 1.5525018 1.5963477 3.4986060 0.4713030 0.7865283 1.5862748 0.5983307 1.0065858 0.9719418 1.5530468 0.9077523 0.8035488 0.8035488 1.0964601 1.2272081 0.9290717 4.0541675 1.6925223 0.4658337 0.1757795 0.5854315 2.7866968 0.9474383 1.4020449 4.4445852 0.5641103 1.6230673 0.5059108 1.0314705 0.5449086 5.1655406 0.7879253 0.7815555 0.8236900 1.5846457 0.9550788 1.2424943 1.2465077 1.5677313 1.6230673 0.1757795 0.7861593 0.4658337 0.5727648 1.5451613 3.1749684 3.5652718 1.0484926 3.4739201 3.0209067 1.1314156 0.8101632 1.0125476 0.9049752 1.5469758 1.8067307 1.2424943 1.7015645 1.0971120 0.4811241 0.4487737 0.8494511 1.7561818 0.8313359 0.9349942 1.5525018 1.5963477 0.5030966 1.0077872 1.1071527 0.4437281 4.2196322 0.9474383 0.9602006 1.5530468 0.8414238 0.9759610 4.1014199 0.8010689 4.3725064 1.2206867 4.0944624 1.2135562 1.7487355 1.5501455 0.6399419 5.4767150 1.3282622 0.5989939 0.8303103 1.2690107 5.1068828 1.7015645 0.7290604 1.4011313 0.9311274 0.5507277 1.0827145 1.6798863 4.1760664 0.8109751 0.9077523 0.7522353 1.5451613 1.5066104 1.6437628 1.7144170 4.5425181 0.8386438 
AT3G19290  1.1437804 1.0052208 1.2155185 1.2396300 1.1609766 0.6470253 0.9201140 0.5728655 0.3560133 1.1872050 0.4031268 0.6416924 0.5836076 0.9895227 0.9620492 0.5190468 0.9039458 1.0983165 0.9836759 1.2621385 0.9497937 1.0431778 0.2170992 0.1910453 0.9757958 1.3267747 0.5572468 0.9480070 0.8699011 1.1527935 0.0000000 1.0534339 1.1442345 0.9487892 0.9333448 1.0421944 0.8201003 0.8852058 1.2360118 1.3984049 0.9500162 1.3988246 1.3163201 1.3019686 1.1853862 1.0558077 0.7601172 1.1855388 1.2016735 0.5231207 0.9374503 1.2309197 1.0495413 1.3881733 1.8918141 0.9748255 1.1795175 1.0098520 1.4060047 1.3914839 0.9665262 0.9665262 1.2931955 1.1074969 1.4468613 1.7195454 1.3954254 1.6733507 1.5464859 1.7378726 0.2239717 1.4929666 1.2761014 1.2518380 1.0782047 2.3830949 1.2804574 0.2512113 1.2415755 4.3408738 1.0705897 1.4385145 1.0488347 2.1060435 1.2489404 1.2489404 0.0789378 1.1368394 1.1226190 0.6526419 1.3840306 2.9125323 2.7582814 2.7725944 1.4015350 0.5053519 2.4860587 0.4408782 0.2113590 1.2531767 0.9910633 1.0413418 0.5645595 0.2971787 1.0688764 0.1878893 0.2110767 0.6709943 1.0466156 1.2456017 1.2691753 0.4414946 1.5158007 1.4123565 1.4003846 2.7072599 1.0638702 1.0619157 1.2283151 1.1093907 1.2672828 1.2246346 0.6565205 1.2385031 1.0458263 1.0458263 0.5379670 0.0384026 1.1036766 3.2311092 1.2166851 0.9235330 1.4378869 0.9876753 2.3670624 1.0373646 0.5945704 3.8475774 1.0466156 1.2108106 0.9484054 1.1513777 1.0439912 5.3816443 1.0401615 1.0124841 1.0688764 1.2373828 1.2144217 0.0579269 0.0783446 1.1988274 1.2108106 1.4378869 1.3271538 0.9235330 0.9972623 1.3814073 2.1391706 3.7341189 1.2851563 2.5274975 2.5550387 1.4079486 1.5269079 0.5344221 1.2397982 1.2730267 1.2755026 0.0579269 1.3896012 1.2945117 1.0966124 1.0215938 1.1428964 1.3380701 1.2093991 1.1723010 1.4123565 1.4003846 0.9435383 0.2562805 0.5645595 1.0172167 3.2530169 1.0373646 1.1533878 0.6565205 1.1307613 1.0901827 3.6092823 1.2465209 4.4095299 0.4408782 3.5053629 0.5224999 1.3725177 1.3160259 1.0151083 2.7339999 0.6575385 0.9910633 1.0799654 0.2833666 2.9095000 1.3896012 1.2798341 0.2093993 1.1483793 1.0427908 0.4743479 1.2715047 3.9944157 1.1197943 1.2385031 1.3208382 1.3814073 1.2623357 1.3350183 0.6001916 4.6983998 1.3593451 
AT2G18160  1.0027929 1.2132899 1.2771373 1.2011583 1.1956166 1.2550288 0.8995516 1.0879360 0.8649577 1.4750714 0.9356649 1.5388929 1.2229650 0.6152378 0.6772687 1.1033244 0.6901719 0.8906945 0.7867329 1.1745415 1.0025721 0.6072561 1.0233747 1.1688191 0.6316905 1.5642500 1.2922069 0.5194030 0.2897810 0.7769253 1.0534339 0.0000000 0.6184109 0.2660366 0.7437741 1.2803020 1.0504522 1.2026644 0.6381920 1.4839326 1.3193696 1.5433434 1.4923234 1.5999006 0.8165029 1.3534361 0.9136081 1.2545168 1.2894503 1.3288872 1.2378442 1.6123205 0.4953390 1.6122893 1.4361538 1.3611441 1.3415679 1.1512443 1.4819372 1.4956008 1.3665123 1.3665123 1.4216454 0.9247723 1.5064653 1.7470175 1.4212701 1.1293347 1.5737653 1.4996301 1.2043482 1.5137285 1.3378817 1.2818561 1.1443391 2.3304577 0.5118100 1.1802770 1.2826514 3.7694476 0.7008763 0.6263357 1.0392881 2.5281120 1.1978056 1.1978056 1.2469321 0.3769722 0.5421261 1.1459690 1.9556138 2.6919177 2.3993489 2.0470891 1.6240368 0.9536862 2.1339041 1.0089613 1.2248040 1.3158452 0.6462439 0.6236298 1.3797392 1.0781823 0.0533894 1.1587886 1.1864701 1.1442741 0.6775061 0.6413904 0.5458749 1.0604690 0.7224466 1.4018147 1.4539132 2.9170774 0.5895146 0.0363305 1.4453153 0.7163764 0.7417790 0.7793296 1.1476858 0.6489519 0.7284833 0.7284833 1.1103209 1.1341061 0.3191842 3.5348981 1.5331647 0.5631491 0.8215532 0.5653490 1.6383729 1.0157476 1.1023809 3.7902897 0.6775061 1.5084335 0.5797788 1.2033544 0.5727327 4.4832333 0.6828439 0.7712066 0.0533894 1.4439151 0.8922664 1.1512033 1.1622294 1.4898728 1.5084335 0.8215532 0.5438304 0.5631491 0.5443564 1.3983851 2.5963294 3.3632101 0.8100205 3.0095858 2.1835028 1.2370657 0.7073102 1.0785267 0.6453792 1.3942182 1.3281591 1.1512033 1.5200336 1.3986370 0.6235149 0.5842927 0.0718338 1.7637735 0.5336315 0.3966515 1.4018147 1.4539132 0.4758807 1.0289077 1.3797392 0.5859114 3.0308848 1.0157476 0.3886668 1.1476858 0.5104942 1.1780715 3.5271827 0.4461778 3.5426252 1.0089613 3.5334643 0.9733492 1.6321591 1.5247341 0.6807628 2.5849063 1.2836034 0.6462439 0.3751147 1.1059309 3.5189505 1.5200336 0.4243742 1.2568220 0.3392659 0.6723848 0.9029156 1.6509454 3.7009736 0.0545891 0.6489519 0.4387000 1.3983851 1.5392726 1.6545726 1.2449060 3.7572197 0.4658953 
AT3G62420  1.2002468 1.2537020 1.2362684 1.1687461 1.3937887 1.1353389 0.8598875 1.0766614 1.0178269 1.4420620 0.8548802 1.3147423 0.9701117 0.6822764 0.7912867 0.9539030 0.8438429 1.0377306 0.8680417 1.3911243 0.9782512 0.7188340 1.1140065 1.1500386 0.6840590 1.8040811 1.0129317 0.6590457 0.4013714 0.8841651 1.1442345 0.6184109 0.0000000 0.3632704 0.8962347 1.4392510 1.2829488 1.4656825 1.1009147 1.4683207 1.7324954 1.6053583 1.4110567 1.6266164 1.1803724 1.4843558 1.1209909 1.1748806 1.2071904 1.1699306 1.6532729 1.5157076 0.7240008 1.6780047 1.6849518 1.2449218 1.4075771 1.5990163 1.6202796 1.6216181 1.5785832 1.5785832 1.5147132 1.1083895 1.5157277 1.6990825 1.5567152 1.0400337 1.4820861 1.4475280 1.3076874 1.3533324 1.5671013 1.2034408 1.0913364 2.0491537 0.8558820 1.1596587 1.4547827 3.9152479 0.7994356 1.0466862 1.1071976 2.9239610 1.4198244 1.4198244 1.4114664 0.6229705 0.8180668 1.2261070 1.9880335 4.5402278 2.7633475 2.5518630 1.8797189 0.9100225 2.5537898 1.0676962 1.2533304 1.2482726 0.7531585 0.7046428 1.0320734 1.1693830 0.6636567 1.2633660 1.2623305 1.2438610 0.7640826 0.0962737 0.7607485 1.0319292 0.8479817 1.5347745 1.4845661 3.4955112 0.7156521 0.6447001 1.4974045 0.8067220 1.0866141 1.1353147 1.2095784 0.0765655 0.8131124 0.8131124 1.0573896 1.2637526 0.5915653 4.5936727 1.5015250 0.6076255 0.8494288 0.6320003 1.9603460 0.9581931 1.0742636 4.9642725 0.7640826 1.4048642 0.5867579 1.1537188 0.6700419 5.8834280 0.9750714 0.7685110 0.6636567 1.5113128 1.0341230 1.2912293 1.3037011 1.3874883 1.4048642 0.8494288 0.6840472 0.6076255 0.5574774 1.5039813 3.3034593 3.5039994 1.2288182 3.6117051 2.6239180 1.1314485 1.2305541 1.0318051 0.0973408 1.5636863 1.5269572 1.2912293 1.5614305 1.2245683 0.7353296 0.7099313 0.6598704 1.7877806 0.9768300 0.6475245 1.5347745 1.4845661 0.5708969 1.0891061 1.0320734 0.7029423 5.3735149 0.9581931 0.6425634 1.2095784 0.7956797 1.0807482 4.6240870 0.8365569 4.9382146 1.0676962 4.6150331 0.8489908 1.9543843 1.4761748 0.7839459 4.1176559 1.0089741 0.7531585 0.6337665 1.1549049 8.9999986 1.5614305 0.7263488 1.2602014 0.6461617 0.7213909 0.9441510 1.7611231 3.9008662 0.6377741 0.0765655 0.6188386 1.5039813 1.4228883 1.8614337 1.3075710 4.8657708 0.6990181 
AT1G75390  0.6581198 0.7392840 0.6991216 0.7067149 0.6970502 0.9879970 0.7683988 0.8849288 0.7909418 1.2162061 0.8873837 1.0624547 0.7390888 0.3936880 0.4023401 0.7838034 0.5401993 0.7511542 0.6863021 1.1898034 0.6853897 0.4397943 0.9228436 1.0222986 0.4895507 1.1874202 1.0691924 0.4088765 0.2074865 0.5696921 0.9487892 0.2660366 0.3632704 0.0000000 0.7130580 1.2946210 1.1948551 1.3480722 0.4740248 1.2576703 1.4706591 1.2020949 1.2617882 1.3521431 0.5985152 1.4404536 1.0531792 1.0342631 1.0480365 1.0584148 1.4524563 1.2922427 0.5300942 1.2708331 1.2980336 1.1824712 1.1909662 1.3692899 1.1916062 1.4789642 1.5558389 1.5558389 1.3049573 0.9747097 1.2655155 1.4169839 1.1955829 0.7682731 1.1963097 1.1172768 0.8903817 1.1885599 1.1286548 1.1981786 0.7520757 2.3652886 0.4998011 0.8496332 1.2873517 3.4826118 0.4493054 0.4183203 0.8191272 2.2387488 1.1758882 1.1758882 0.8900449 0.2729624 0.5188272 0.8517452 1.6140144 2.5059876 3.1053107 2.5206506 1.2392191 0.8504282 2.2830436 0.7909418 0.9785930 1.2365834 0.4133598 0.4859961 1.1161444 0.8512839 0.2768989 0.8746269 0.8734673 0.8467375 0.5033712 0.3819052 0.1281448 1.0742275 0.5427238 1.1892661 1.1981141 2.2653137 0.4518278 0.2724455 1.1837835 0.5468561 0.5818409 0.6239420 0.8407795 0.3819052 0.5954904 0.5954904 0.9746917 0.9538074 0.2376729 2.9062014 1.2166155 0.3973625 0.5449237 0.3664087 1.6847549 0.6916415 0.9799047 3.1589019 0.5033712 1.2552105 0.4043477 0.8842973 0.4290845 3.4736899 0.6474953 0.6386146 0.2768989 1.1727905 0.7895811 0.9538074 0.9538074 1.2215656 1.2552105 0.5449237 0.1793096 0.3973625 0.3664087 1.1856295 2.2866405 3.1332170 0.6637194 2.2653137 2.3413314 0.6197377 0.6477225 0.9616200 0.3819052 1.0844279 1.3168882 0.9538074 1.2676609 0.7541915 0.4896290 0.4438726 0.3018635 1.4179346 0.3958389 0.3127134 1.1892661 1.1981141 0.3585130 0.7986763 1.1161444 0.4518278 2.5241502 0.6916415 0.2828448 0.8407795 0.5324585 0.7054845 2.9036800 0.4885955 2.4550997 0.7909418 2.9168851 0.8504282 1.2559361 1.2089419 0.4491001 2.2575628 0.8077932 0.4133598 0.2844929 0.8496332 2.6352216 1.2676609 0.1003997 0.9785930 0.3123384 0.5033712 0.8053766 1.6210656 3.4136358 0.2725127 0.3819052 0.0727633 1.1856295 1.2721662 1.2440766 0.8944074 2.7302064 0.1515005 
AT1G59530  0.9773291 1.0176820 1.1139997 1.1268500 1.0363960 1.4784720 1.1022575 1.2854066 0.9205931 1.2451080 1.1071348 1.4075206 1.1885447 0.8548158 0.6890088 1.2352681 0.9509222 0.9495375 0.9576478 1.5694617 0.7436741 0.8762042 1.1051708 1.0196787 0.7983826 1.0944469 1.2218962 0.8922296 0.5922797 0.8581430 0.9333448 0.7437741 0.8962347 0.7130580 0.0000000 1.1215118 1.1476636 1.2813905 0.6267404 1.4168780 1.1148426 1.5224360 1.6421849 1.0864117 0.5614197 1.3465700 1.0081202 1.3342466 1.3570627 1.2866816 1.2002155 1.4321318 0.5737236 1.5965808 1.4400133 0.9769769 1.3275104 1.0944520 1.4295102 1.3590686 1.2337806 1.2337806 1.1726218 0.9916450 1.6642914 2.0241660 1.5477292 0.9414016 1.5741465 2.0225004 1.0097118 1.8811813 1.0342562 1.6554610 0.7223189 2.0640454 0.7792601 1.0782526 1.4832482 3.5574289 0.7680231 0.7767202 0.8705744 2.2868921 1.4909524 1.4909524 0.9745604 0.7616663 0.6551911 1.1874570 1.4435160 2.6414038 1.8890415 2.2007271 1.1613845 1.0692549 2.0557074 0.9809095 1.0730882 1.7426517 0.6732117 0.8513855 1.4757114 1.0280042 0.7929447 0.9020417 0.9597168 1.2528209 0.8005173 0.8968572 1.0188914 1.1518898 1.3480435 1.5246849 1.5920815 2.0836253 0.8630227 0.7768225 1.0591912 0.8547167 0.7433618 0.7095752 1.1766374 0.8968572 0.2792739 0.2792739 1.4644765 0.9453376 0.7006508 3.6976872 1.2850202 0.7984109 0.9856312 0.8867908 2.0746136 0.7240334 1.4191019 4.0767730 0.8005173 1.2549102 0.8685120 0.8503520 0.8684474 4.6757077 0.6651405 0.2351452 0.7929447 1.0525963 0.3360552 0.9624159 0.9578658 1.3080470 1.2549102 0.9856312 0.9004296 0.7984109 0.9013653 1.4905456 2.3339085 2.8397317 0.7494552 2.0836253 2.2256456 1.2526466 0.7098245 1.4430098 0.9072485 1.0728885 1.5105124 0.9624159 1.6711280 1.2535507 0.8918963 0.8589799 0.7868735 1.2911903 1.1127177 0.7013029 1.5246849 1.5920815 0.8243264 0.9704718 1.4757114 0.8389504 2.6899891 0.7240334 0.7767750 1.1766374 0.6571091 0.6991974 3.6807176 0.7619480 3.3477816 0.9809095 3.6976345 1.0938583 1.1713548 1.5358155 0.7901509 2.3777035 1.3274368 0.6732117 0.6631392 1.1184988 2.6769485 1.6711280 0.9875123 1.0212948 0.6920535 0.7363820 1.3539718 1.1876991 3.4278712 0.7882231 0.8968572 0.8714926 1.4905456 1.4743670 1.1063666 1.3755851 3.5835640 0.9483108 
AT3G56660  1.3686236 1.2649989 1.4632130 1.3780473 1.3772215 1.4666286 1.3544792 1.3738706 1.2633974 0.8334661 1.2726609 1.4063570 1.1816131 1.0624807 1.2143761 1.2913035 1.2178430 1.2339297 1.0951809 1.0709950 1.1056761 1.2365954 1.2219274 1.1636964 1.1926445 0.2532681 1.3904011 1.1986604 1.3177582 1.2781994 1.0421944 1.2803020 1.4392510 1.2946210 1.1215118 0.0000000 0.8284266 1.0290265 1.2771341 1.0452831 1.0935775 1.0302735 1.0902274 1.6319196 1.4467940 1.2201659 0.7048926 0.9840649 0.9894050 1.5016915 1.1188274 0.9738398 1.2040696 1.0759022 1.4357278 0.5137278 1.0355955 1.1350482 0.9915126 1.5337740 1.1052701 1.1052701 1.5913698 1.5249841 1.5398885 1.6470452 0.9395799 1.4985760 1.8139714 1.1499637 1.0996907 1.4358849 1.3694476 1.1514836 1.1312640 3.8742402 1.2816727 1.1750930 0.9805982 3.6551310 1.2277610 1.4132000 1.3975110 2.3795515 1.0379846 1.0379846 1.1603222 1.2676355 1.2771236 1.2441155 0.3390982 3.3691504 2.4435371 3.7271746 0.2957577 1.0761926 3.4643368 1.2903613 1.1044520 1.1283279 1.2094836 1.2382048 1.3597157 1.2996928 1.2034269 1.0978474 1.1127542 1.3665945 1.2155629 1.4364388 1.4557156 1.5615893 1.4854532 1.0676273 1.0648810 2.5962229 1.2325296 1.2666263 0.3099929 1.3027702 1.6838857 1.6260498 1.2934297 1.4364388 1.1119528 1.1119528 1.4582905 1.1096430 1.2752964 2.8524579 0.8983760 1.0493687 1.4187064 1.0970174 2.6194311 1.1203377 1.4407306 3.1483795 1.2155629 0.8790950 1.0655262 1.3247542 1.2878158 5.3078174 1.5758459 1.1997994 1.2034269 0.3071254 1.3376018 1.1070515 1.1138734 0.8686700 0.8790950 1.4187064 1.3703646 1.0493687 1.1140893 1.0242972 2.4422261 3.5723239 1.6277353 2.5962229 3.9165019 1.5848247 1.4405038 1.4127464 1.4466388 0.3728947 0.9824293 1.1070515 1.1143236 1.7643130 1.2621021 1.2399109 1.2985131 0.3158518 1.4469943 1.2322366 1.0676273 1.0648810 1.0097872 1.2689300 1.3597157 1.2325296 3.2533393 1.1203377 1.3637044 1.2934297 1.2971419 1.1144218 2.4393910 1.2345533 4.2051623 1.2903613 2.8429950 1.1806351 0.2916596 1.0213162 1.2142940 3.0246894 1.2533731 1.2094836 1.2803591 1.2096060 2.9724091 1.1143236 1.3508629 1.1136662 1.3351892 1.2155629 1.0919376 1.4990815 3.3577912 1.2394174 1.4364388 1.3439447 1.0242972 0.9952541 0.2533355 1.3291225 4.0983574 1.4527179 
AT5G10030  0.7355270 0.8578977 0.7951535 0.7951535 0.8262982 0.8853052 0.9295172 0.8523454 0.8265240 0.9658376 0.8523454 0.9130415 0.9727107 0.9077474 0.9486076 1.0310418 0.8059285 0.9677411 0.8598035 1.0349911 0.8750811 0.9406117 0.8566248 0.8765367 0.9486076 0.8180784 0.9188085 1.0230313 1.2784733 1.0070315 0.8201003 1.0504522 1.2829488 1.1948551 1.1476636 0.8284266 0.0000000 0.0000010 1.0994213 1.4066598 0.1009264 1.2513867 1.3672102 1.1917705 1.3928844 0.1376661 0.1087674 0.9899964 0.9899964 1.0419769 0.1003697 1.2598010 1.1305078 1.3154897 1.1757700 1.1317655 0.7265523 0.1349329 1.1173218 1.1120185 0.1022093 0.1022093 1.0964885 1.0288871 1.4100766 1.5695138 1.2629322 1.4225982 1.3540398 0.9665310 0.8404194 1.3831434 0.9684940 1.4528330 0.8830496 3.2780613 1.0626663 0.8729393 0.9207642 4.0273889 0.9318848 1.1767989 0.8884582 2.0898884 0.9207642 0.9207642 0.8705177 1.3668359 1.0314937 0.7820399 0.9993351 2.1383841 2.9132304 4.3602798 0.7901743 0.7714795 3.1634928 0.8265240 0.8765367 1.4469627 0.9318848 0.9231233 0.8263961 1.0497641 1.0367829 0.8404194 0.8404194 0.8183641 0.9318848 1.2795900 1.1516705 0.9188085 1.0011509 1.1786442 1.3313437 2.1383841 0.9231233 1.0367829 0.8993742 1.0239406 1.3372885 1.3372885 0.8477290 1.2795900 1.1894721 1.1894721 0.8853052 0.8201003 1.2749633 2.3026917 0.9542257 0.8896516 1.0075925 0.8896516 2.4755840 0.9154557 0.9240085 2.6454899 0.9318848 1.0591026 0.8896516 1.0799886 0.9231233 4.6364279 1.3329047 1.2244872 1.0367829 0.8993742 1.0234634 0.8201003 0.8201003 1.0591026 1.0591026 1.0075925 1.1427126 0.8896516 0.8896516 1.1822245 2.0898884 2.7224809 1.3372885 2.1383841 3.7056380 0.9020178 1.0611859 0.8718817 1.2795900 0.8025321 0.8929178 0.8201003 1.4002387 0.9282397 0.9275940 0.8549972 1.0310611 0.9633782 1.0656985 1.2749633 1.1786442 1.3313437 0.8026690 1.0359574 0.8263961 0.9231233 2.1383841 0.9154557 1.3668359 0.8477290 1.0314937 0.8658701 2.2830978 1.0609850 3.9377181 0.8265240 2.2830978 0.7714795 0.7901743 1.2664370 0.9318848 2.1383841 0.9728613 0.9318848 1.2749633 0.8729393 2.0823416 1.4002387 1.0802285 0.8765367 1.2749633 0.9318848 0.9899172 1.0311220 3.5564353 1.0888012 1.2795900 1.1872711 1.1822245 1.3004356 0.8438683 0.8523454 3.5886137 1.1855541 
AT5G65210  0.9086618 0.9984499 0.9760502 0.9760502 0.9511659 0.9478813 1.1243331 0.9800403 0.9571515 1.1744821 0.9800403 0.9756343 1.1183872 1.0794768 1.0734260 1.1803444 0.9333138 1.1224551 1.0536805 1.1996640 0.9581307 1.0118703 0.9610869 1.0282852 1.0176459 1.0005997 1.0244645 1.1551337 1.4567388 0.9815910 0.8852058 1.2026644 1.4656825 1.3480722 1.2813905 1.0290265 0.0000010 0.0000000 1.2655260 1.5349805 0.1352586 1.3759255 1.4944621 1.3097163 1.5343215 0.2397212 0.1087674 1.1452723 1.1452723 1.1925610 0.1677184 1.3798478 1.2984841 1.4384467 1.2561120 1.3621838 0.9239463 0.1683299 1.2491266 1.1706740 0.1247474 0.1247474 1.1541654 1.0981007 1.7434037 2.0607541 1.4155849 1.6287202 1.4794312 1.1546147 0.8852102 1.7159745 1.0884053 1.5843275 0.9703882 3.5876178 1.2414937 0.9786896 1.0962527 4.2174567 1.1277642 1.3187688 0.9894316 2.3046424 1.0962527 1.0962527 0.9367548 1.5180548 1.2106334 0.9092803 1.1850914 2.1240055 2.6342110 6.6856738 1.0211017 0.9238724 4.5059022 0.9571515 1.0078605 1.5746903 1.0622480 0.9984899 0.8919054 1.1273885 1.1961906 0.8852102 0.8852102 0.9440235 1.0047931 1.4676875 1.3114491 1.0207624 1.1480368 1.3159245 1.4602878 2.3493775 0.9984899 1.1961906 1.0983863 1.0926889 1.4780514 1.4780514 0.9757350 1.4676875 1.3353573 1.3353573 0.9478813 0.8852058 1.4200742 2.5835816 1.1698365 1.0681890 1.0110123 1.0681890 3.1242053 0.9996732 1.0784387 2.9573815 1.0047931 1.2834785 1.0681890 1.1606641 0.9984899 5.1001832 1.4754916 1.3662399 1.1961906 1.1108266 1.1701812 0.8852058 0.8852058 1.2834785 1.2834785 1.0110123 1.3015923 1.0681890 1.0681890 1.3185513 2.3046424 2.6224180 1.4780514 2.3493775 5.3575112 1.1807153 1.2273956 0.9338003 1.4676875 1.0424073 1.0666074 0.8852058 1.5274058 1.1374939 1.0025348 0.9345367 1.1921060 1.1467117 1.1791478 1.4297055 1.3159245 1.4602878 0.9830459 1.1083050 0.8919054 0.9984899 2.2886538 0.9996732 1.5180548 0.9757350 1.2106334 0.9826445 2.5677676 1.2438329 5.1076356 0.9571515 2.5677676 0.9238724 1.0027603 1.3930082 1.1277642 2.1240055 1.0788160 1.0622480 1.4200742 0.9786896 2.3015320 1.5274058 1.2390375 1.0078605 1.4200742 1.0047931 1.1062527 1.1789710 3.7592711 1.2430010 1.4676875 1.3480593 1.3185513 1.4235599 1.0797311 1.0088041 4.8302804 1.3801436 
AT4G37730  1.0598055 1.2470860 1.1767210 1.1865177 1.0697405 1.4975030 1.0612651 1.0890020 1.1271284 1.3714811 0.8582444 1.5834779 1.2460744 0.7007032 0.8281199 1.2048504 0.8719007 1.0959509 1.0488254 1.6463416 0.9950625 0.7545636 1.2052284 1.1438398 0.7465276 1.4636152 1.4927827 0.7001957 0.4929441 1.0852971 1.2360118 0.6381920 1.1009147 0.4740248 0.6267404 1.2771341 1.0994213 1.2655260 0.0000000 1.7220717 1.2021510 1.4735887 1.7498335 1.6083680 0.6792582 1.2189551 0.9923307 1.1886506 1.1848092 1.7639506 1.2619953 1.5734202 0.1636012 1.5410798 1.6259869 1.3297919 1.2191573 1.1136299 1.5214057 1.6044053 1.2984070 1.2984070 1.4780715 1.0145004 1.6132519 1.8085509 1.5128846 1.1172957 1.5790530 1.7093946 1.1630868 1.9233019 1.1798947 1.6267889 1.1217289 2.7548831 0.0880222 1.2077360 1.5406282 5.1898442 0.8805928 0.5123239 1.0765458 2.6845684 1.5675803 1.5675803 1.3814368 0.8050042 0.1862158 1.2086706 1.7778632 3.5971476 2.6820655 3.8516193 1.4859888 0.9219304 3.3169337 1.2046475 1.2760627 1.5631941 0.8144341 0.7783247 1.3357999 1.2529091 0.7081062 1.1304658 1.1586535 1.2075683 0.7917200 1.0547596 0.8781239 1.2790699 1.0902516 1.4414160 1.4075106 3.3475461 0.7513023 0.6788176 1.4125362 0.8396725 0.7048721 0.6757040 1.2038644 1.0523425 0.5912439 0.5912439 1.2484382 1.2557873 0.7478422 4.6364235 1.4599668 0.7081236 1.0875007 0.7661940 2.2191489 0.9908249 1.1059975 5.1513808 0.7917200 1.4102216 0.7310991 1.1548298 0.7252981 5.8711734 0.6936434 0.5881810 0.7081062 1.4064489 0.6580839 1.2743171 1.2676816 1.3817892 1.4102216 1.0875007 0.8794804 0.7081236 0.7828915 1.4375808 2.7609876 4.7564382 0.6863705 3.0367954 3.4410022 1.2367480 0.5992389 1.2132493 1.0221301 1.4338943 1.6923822 1.2743171 1.4766475 1.2672349 0.7952876 0.7446427 0.6887181 1.6121319 0.9197945 0.7977472 1.4414160 1.4075106 0.7110179 1.1845208 1.3357999 0.7060832 3.2976205 0.9908249 0.8284236 1.2038644 0.1151324 1.0982921 4.7093395 0.1109551 4.8255704 1.2046475 4.6726173 0.9421179 1.4943778 1.4583486 0.8556278 3.2849638 1.3220123 0.8144341 0.7178596 1.2178795 3.2004396 1.4766475 0.8606846 1.2994244 0.7892382 0.8415891 1.0434380 1.6605217 5.0641633 0.6454208 1.0523425 0.8376648 1.4375808 1.4829716 1.4497656 1.3030640 4.8623820 0.7915818 
AT2G21230  1.2485728 1.1629752 1.2788791 1.3557666 1.2254705 1.2645129 1.0442266 1.2153561 1.0888737 0.8707249 0.8844718 1.2036994 1.0032596 1.3359869 1.3842498 0.8954483 0.9304408 1.1883229 1.2121615 1.1811582 1.2367968 1.3360057 1.2915081 1.2342645 1.3340492 1.1500866 1.3409834 1.3048910 1.2137087 1.5753288 1.3984049 1.4839326 1.4683207 1.2576703 1.4168780 1.0452831 1.4066598 1.5349805 1.7220717 0.0000000 1.7267490 0.2030692 0.2606458 1.6586548 1.3645004 1.6975826 1.1575297 0.4896719 0.5318745 1.3488049 1.6295503 0.2471999 1.3517399 0.1853489 1.3323220 1.3508039 1.1976340 1.8224858 0.2333098 1.7603881 1.5334242 1.5334242 1.6170376 1.5371409 1.0073218 1.1002958 0.1349188 1.7272085 1.6333862 0.7210355 1.2875611 0.9793266 0.9018350 0.2260756 1.1957402 2.4583293 1.5531471 1.3823731 1.1320390 5.2212505 1.3634064 1.3389201 1.5237347 2.4293872 1.1168109 1.1168109 1.4773571 1.5092339 1.3979782 1.3915723 1.1282706 3.6205716 2.4605127 2.7903980 1.1496084 1.0356290 3.3608619 1.1965658 1.3106247 0.2051425 1.3074407 1.3835857 0.9976469 1.2231361 1.4643188 1.2928888 1.3059433 1.4901088 1.3921229 1.4035937 1.7377857 1.3602007 1.7905093 0.2169947 0.1476224 2.8048180 1.2922198 1.5562714 1.3289527 1.4772482 1.4817503 1.4340253 1.4156482 1.3868044 1.2706137 1.2706137 1.0857914 1.4146614 1.5625310 2.8348345 0.9618976 1.2728015 1.5519933 1.3480262 2.5328320 1.1798527 1.1461378 3.1191081 1.3921229 0.9268511 1.2637743 1.2778576 1.2461327 6.1646908 1.2420642 1.3688030 1.4643188 1.3799000 1.3440988 1.4188480 1.4277235 0.9079490 0.9268511 1.5519933 1.6309505 1.2728015 1.3557992 0.1940057 2.3549469 4.0068505 1.4466824 2.8006354 3.0540543 1.3515065 1.5891852 1.0480922 1.3949881 1.3157828 1.1875698 1.4188480 0.1506398 1.4411531 1.3196375 1.2517130 1.4099154 1.1014006 1.6269489 1.6274357 0.2169947 0.1476224 1.3442143 1.3119660 0.9976469 1.2036573 3.3895743 1.1798527 1.5754345 1.4156482 1.4598452 1.1870746 2.6101794 1.5324520 4.3774050 1.1965658 2.8820163 1.0598896 1.1430829 0.2143999 1.3896441 3.2934538 1.0740715 1.3074407 1.5254655 1.3612459 5.1881425 0.1506398 1.6955345 1.3657286 1.6666233 1.3699151 0.9139544 1.7690888 4.3725780 1.5081608 1.3868044 1.5500498 0.1940057 0.2153010 1.2573607 1.3827959 4.5018552 1.6587404 
AT1G77920  0.9794123 1.2086109 1.2221071 1.2752013 1.3132609 1.2843360 1.5799187 1.2381152 1.1763147 1.2178095 1.2681057 1.2544416 1.3593359 1.3736108 1.4032523 1.3924620 1.2728173 1.5373919 1.5060338 1.3482732 1.0600450 1.4169393 0.9963946 1.1184526 1.3928959 1.0784655 1.2494435 1.4854088 1.5742880 1.3467690 0.9500162 1.3193696 1.7324954 1.4706591 1.1148426 1.0935775 0.1009264 0.1352586 1.2021510 1.7267490 0.0000000 1.5846366 1.6954496 1.2562021 1.4224620 0.2242787 0.1155084 1.3674322 1.3695326 1.4264653 0.1056136 1.5820158 1.2464417 1.6448846 1.4838970 1.4690760 1.1726254 0.0246190 1.4486356 1.1640635 0.1086833 0.1086833 1.2988120 1.4099107 2.1558673 2.4455141 1.6892564 1.7814624 1.6451076 1.6193944 1.0597153 2.1685026 1.4169430 1.7892598 1.1192409 4.1698022 1.3011669 1.0713747 1.2358921 5.9869863 1.5358902 1.3731446 1.3087537 2.3829337 1.2463944 1.2463944 0.9778805 1.6364523 1.2185695 1.1915667 1.2962152 2.4068009 2.3207802 5.5526376 1.1244907 1.1092020 4.7449455 1.1763147 0.9563302 1.7742518 1.4055307 1.4505966 1.2165234 1.2667224 1.3230961 0.9584014 1.0235047 1.2241505 1.4210044 1.7473382 1.6479023 1.2237026 1.5588075 1.5227346 1.6760361 2.3329279 1.4198509 1.3182051 1.1111903 1.5292227 1.5095374 1.4523412 1.2305402 1.7473382 1.1805195 1.1805195 1.2956985 0.9335445 1.5706119 4.4615039 1.3549076 1.2932285 1.4651748 1.4334447 3.5016102 1.1534417 1.2681037 5.8220592 1.4210044 1.2947635 1.3746738 1.3059501 1.3805029 6.8120068 1.4017587 1.2117535 1.3230961 1.1215698 1.1990176 0.9335445 0.9705410 1.3116109 1.2947635 1.4651748 1.5482831 1.2932285 1.4334447 1.5239575 2.4348402 5.0243496 1.4499210 2.3329279 5.3259334 1.4135661 1.5018711 1.1842732 1.7283656 1.0665692 1.2325249 0.9335445 1.7396701 1.3861431 1.4230812 1.3333547 1.3453152 1.2365625 1.3504783 1.4863683 1.5227346 1.6760361 1.2649407 1.2090921 1.2165234 1.4198509 2.3971439 1.1534417 1.6579891 1.2305402 1.2421796 1.1411504 3.6483192 1.3043754 7.5518273 1.1763147 4.4780456 1.1092020 1.1087349 1.6057143 1.4634529 2.1239221 1.3354957 1.4055307 1.4778892 1.1295301 2.8199347 1.7396701 1.5396125 0.9686764 1.5026851 1.4210044 1.3307022 1.2679062 5.2855779 1.3631359 1.7473382 1.5537698 1.5239575 1.6308304 1.1353289 1.2721361 7.1277434 1.6268319 
AT1G06070  1.1434137 1.0686831 1.2573869 1.2896445 1.1955565 1.2981676 1.1448413 1.1634765 1.0881834 1.0615716 0.8649344 1.2773011 1.0277737 1.3317133 1.3721294 0.9147533 1.0484710 1.2679153 1.1578894 1.3518123 1.1719454 1.3526696 1.2922985 1.2177912 1.3293025 1.1678108 1.3590571 1.2308741 1.2261998 1.6374237 1.3988246 1.5433434 1.6053583 1.2020949 1.5224360 1.0302735 1.2513867 1.3759255 1.4735887 0.2030692 1.5846366 0.0000000 0.2008617 1.8680128 1.4509578 1.6868535 1.0935921 0.4485411 0.4873233 1.3949797 1.5624484 0.1400369 1.2473228 0.0561327 1.4303910 1.3376238 1.1099441 1.6639305 0.1171163 1.7826821 1.5212580 1.5212580 1.8017461 1.5279094 1.0120379 1.1613361 0.1281752 1.8298423 1.6941708 0.5936738 1.2837862 1.0895577 0.7380069 0.1940044 1.1279158 2.2415357 1.3483854 1.3687268 1.3063191 6.2278739 1.4346908 1.3709656 1.4373848 2.8496936 1.2870909 1.2870909 1.4616717 1.4670215 1.2113408 1.2883403 1.1556305 3.5892045 2.9398876 3.0389066 1.1679888 1.0271120 3.3304193 1.1899429 1.2816686 0.1631649 1.3740759 1.4025752 1.0445815 1.1430252 1.5250378 1.2791382 1.2918338 1.3757577 1.4113993 1.4518456 1.6116326 1.3739976 1.7047687 0.1428737 0.0191852 2.7564560 1.3089234 1.4723103 1.3751241 1.4990977 1.5715157 1.5230026 1.3102554 1.4342168 1.3433329 1.3433329 1.1267926 1.4007344 1.5158688 4.0503677 1.1094735 1.2661696 1.5623949 1.3285537 2.4115850 1.1111139 1.1338384 4.6506049 1.4113993 1.1350458 1.2568816 1.2455280 1.2750341 6.5148320 1.2511477 1.4717533 1.5250378 1.4267916 1.3315886 1.4048190 1.4134511 1.1120366 1.1350458 1.5623949 1.5419218 1.2661696 1.3362239 0.1216631 2.8839149 5.5158648 1.5374705 2.7504368 3.2424187 1.3086202 1.6126835 1.0877697 1.4429176 1.3788885 1.3711190 1.4048190 0.0599557 1.3868721 1.3368890 1.2349880 1.4647699 1.1421268 1.5206537 1.5777681 0.1428737 0.0191852 1.2891657 1.2940951 1.0445815 1.2215318 3.3814738 1.1111139 1.5286345 1.3102554 1.2599364 1.1177058 3.6815066 1.3338743 5.4812800 1.1899429 4.0997028 1.0506408 1.1613311 0.1206023 1.4040425 3.2923083 1.1205401 1.3740759 1.4810782 1.3479279 3.3852721 0.0599557 1.5196065 1.3350858 1.6131095 1.4180503 0.9068922 1.7764506 5.5933913 1.4136154 1.4342168 1.4671675 0.1216631 0.1250601 1.2723847 1.2952317 5.4894299 1.5213425 
AT1G43700  1.2670812 1.1371364 1.2379127 1.2694149 1.3244289 1.3380432 1.2357356 1.0729236 1.1126501 1.0612799 0.8148793 1.3059971 0.9583311 1.4566879 1.4961859 0.9014249 1.1712761 1.2755260 1.1496578 1.2445366 1.2193055 1.3618028 1.2469644 1.2198544 1.5012178 1.1901586 1.2369201 1.2689303 1.2184507 1.6465977 1.3163201 1.4923234 1.4110567 1.2617882 1.6421849 1.0902274 1.3672102 1.4944621 1.7498335 0.2606458 1.6954496 0.2008617 0.0000000 1.9544496 1.6134717 1.8031895 1.1963878 0.4759756 0.4925782 1.3269333 1.6727870 0.2391647 1.4711795 0.1850450 1.4297441 1.2494852 1.1593145 1.7861088 0.2215117 1.8839348 1.6282181 1.6282181 1.9057635 1.6072571 1.0532342 1.1836150 0.2459450 1.7866792 1.7203894 0.7400260 1.2728172 1.0824714 0.9712148 0.0192410 1.1975746 2.5839102 1.6141547 1.3366837 1.2140873 5.3203464 1.5605658 1.6113738 1.5032447 2.6299362 1.1972160 1.1972160 1.3947059 1.4034369 1.4621691 1.1588608 1.1371683 3.2128105 3.1673381 2.5043575 1.1911999 0.9925591 2.7233884 1.2251337 1.2762936 0.0439786 1.4751410 1.3861820 1.0317622 1.1386733 1.5735402 1.2491561 1.2612481 1.2137146 1.5945082 1.2375982 1.6743021 1.2368320 1.7784739 0.2316640 0.1705417 2.7739031 1.3061627 1.4258822 1.3729990 1.6923171 1.6540825 1.6022393 1.1576196 1.2430554 1.4365344 1.4365344 1.1129738 1.3386821 1.4497690 3.6917339 1.0685804 1.3717504 1.5554429 1.4291700 2.2115084 1.1596726 1.0463223 4.3474126 1.5945082 1.0751228 1.3621491 1.3281039 1.2608042 5.6467378 1.3983516 1.5697309 1.5735402 1.4264033 1.4944793 1.3425069 1.3504649 1.0526267 1.0751228 1.5554429 1.6423590 1.3717504 1.4383842 0.2080596 2.5529150 4.7855755 1.5804812 2.7686926 2.6017450 1.3475825 2.0213193 1.0723358 1.2499504 1.3767675 1.2327968 1.3425069 0.1757052 1.3929152 1.3334625 1.2661812 1.4485941 1.1232494 1.6606015 1.5252821 0.2316640 0.1705417 1.3795744 1.2421807 1.0317622 1.2107097 3.0714920 1.1596726 1.4632701 1.1576196 1.5136045 1.1670412 3.5923290 1.5925752 4.7150478 1.2251337 3.9344212 0.9300591 1.2236463 0.2296570 1.5256655 2.9662666 1.0247175 1.4751410 1.4154947 1.3163931 3.0372901 0.1757052 1.5634015 1.3279305 1.5586711 1.5791366 0.8723016 1.8932403 4.9186409 1.5084040 1.2430554 1.5145504 0.2080596 0.2306537 1.3040511 1.1256660 4.7921960 1.6096387 
AT4G35040  1.2796619 1.3890611 1.7457513 1.7336430 1.3631826 1.2775480 1.6263665 1.5529960 1.4814920 1.3707411 1.3164106 1.3997878 1.3811698 1.3503478 1.3518352 1.5462155 1.0655626 1.2043026 1.2171232 1.4951976 1.4086796 1.5073584 1.3143554 1.3233096 1.5618868 1.9386047 1.8105731 1.2021782 1.3859596 1.8385908 1.3019686 1.5999006 1.6266164 1.3521431 1.0864117 1.6319196 1.1917705 1.3097163 1.6083680 1.6586548 1.2562021 1.8680128 1.9544496 0.0000000 1.4684670 1.3548751 1.0451736 1.7866356 1.6808912 1.7585903 1.2769184 2.0478373 1.3418884 2.0469704 2.8989199 1.9633837 1.8729771 1.2122553 1.9051365 0.5122279 1.2543953 1.2543953 0.1261319 1.5415144 2.1897020 2.1754408 1.8617189 1.9629391 2.1028976 2.5543084 1.3835730 2.3956982 1.7331249 2.0506467 1.4034761 2.9845764 1.6894870 1.3821387 1.5741465 3.0688961 1.4285953 1.6101855 1.8437629 2.0815801 1.4296706 1.4296706 1.2777715 1.5823421 1.5153806 1.4968983 1.9003657 2.5901468 2.0259547 3.0707155 1.9480870 1.3833225 2.9123223 1.5123293 1.4358086 2.0755833 1.3519608 1.4708266 1.5318060 1.2445906 1.5608171 1.2492503 1.3212575 1.5445969 1.5274279 1.6573744 1.6938050 1.6631564 2.1535112 2.0967827 1.9705756 1.9719644 1.5135301 1.6239545 2.2984339 1.6291657 1.7940727 1.7368454 1.5163388 1.6573744 1.0604874 1.0604874 1.2704059 1.2451473 1.7249507 2.4365867 1.5719863 1.2557365 1.9710534 1.3663839 2.9028264 1.4062184 1.7702296 2.4043082 1.5274279 1.4702447 1.2903144 1.7681034 1.4641066 3.7307840 1.5963461 1.0878478 1.5608171 2.2918612 1.2312902 1.2941757 1.2984981 1.4658240 1.4702447 1.9710534 1.5090006 1.2557365 1.3330323 2.0487634 2.1062698 2.5277177 1.8301141 1.9719644 3.2031568 1.8709846 1.4923594 1.2378354 1.6522240 2.0306982 1.6202171 1.2941757 2.1620269 1.9499602 1.5669376 1.4094127 1.6662339 1.9895639 1.4672651 1.6395348 2.0967827 1.9705756 1.3334929 1.2045190 1.5318060 1.4097872 2.8966323 1.4062184 1.6030802 1.5163388 1.5069654 1.4648260 2.1935500 1.7304288 3.0832061 1.5123293 2.2546975 1.4160699 1.9304510 2.0948249 1.4633313 2.2972848 1.4885477 1.3519608 1.5601633 1.3528011 2.5941526 2.1620269 1.5311376 1.4378482 1.6990626 1.4109550 1.3755935 0.5268437 2.9875057 1.6040569 1.6573744 1.6197135 2.0487634 2.1214740 2.0206337 1.6609634 2.8842349 1.6329908 
AT3G49760  1.0867549 1.2033664 1.2532518 1.3405733 1.0651066 1.4652448 1.1055120 1.2097355 0.9402209 1.3704622 0.8973717 1.5911619 1.2483414 0.9250670 0.9419146 1.1411453 0.8422575 1.0826878 1.0951670 1.6160600 1.0562418 0.9222076 1.0672340 1.1287681 0.9310095 1.5769571 1.3903105 0.8293736 0.5427772 0.9170494 1.1853862 0.8165029 1.1803724 0.5985152 0.5614197 1.4467940 1.3928844 1.5343215 0.6792582 1.3645004 1.4224620 1.4509578 1.6134717 1.4684670 0.0000000 1.5560426 1.3789025 1.3526822 1.3749312 1.2124582 1.5090536 1.4990667 0.7039185 1.5330759 1.6534189 1.3601239 1.3924939 1.3550091 1.4016570 1.6332797 1.5044315 1.5044315 1.4338537 1.1460580 1.6789705 2.0970624 1.4044384 1.0814786 1.4332300 1.9388793 1.2928998 2.0029569 1.4657907 1.4665869 1.0907475 2.0280203 0.6896486 1.1407827 1.5089211 3.6531413 1.0362940 0.4349133 1.0671076 3.7754921 1.5156062 1.5156062 1.2042527 0.7286725 0.7043095 1.2412293 1.8123766 5.9722613 2.8839401 2.6415586 1.6313998 0.8910979 2.7956530 1.0550169 1.2308834 1.5049578 0.9319217 0.9161373 1.2739696 1.1128249 0.9054410 1.2108158 1.2723470 1.2898946 0.9640230 1.1348927 1.0003811 1.0766506 1.1784272 1.3472775 1.4113207 7.7872549 0.9167755 0.8715825 1.4300105 1.0199330 0.2054604 0.1843816 1.2324981 1.1548728 0.6181645 0.6181645 1.1688440 1.2520871 0.7454962 3.0251431 1.4523594 0.8957315 1.0743601 0.9952943 2.1594406 1.0026134 1.1529923 3.1299531 0.9640230 1.3867613 0.9698770 1.1686576 0.8877381 3.4655805 0.1122947 0.6268294 0.9054410 1.4285532 0.6161943 1.2706513 1.2638188 1.3832147 1.3867613 1.0743601 1.0224746 0.8957315 1.0155253 1.3439422 4.2259809 3.1128685 0.2260310 5.0680358 2.8833577 1.2496699 0.4351913 1.1510752 1.1674075 1.4516937 1.4224218 1.2706513 1.4977012 1.3175367 0.9672170 0.9143177 0.7894683 1.7270734 1.0175189 0.7600369 1.3472775 1.4113207 0.9546122 1.0233863 1.2739696 0.8511624 5.1232162 1.0026134 0.7414617 1.2324981 0.6426214 1.1138642 3.0578712 0.6365710 2.7824369 1.0550169 3.0341111 0.9096251 1.6387840 1.4234296 1.0218307 4.9320143 1.2211207 0.9319217 0.7107987 1.1675053 8.9999984 1.4977012 1.0092419 1.2041089 0.7146355 0.9979461 1.0632524 1.5911710 3.5529303 0.8795838 1.1548728 0.9121392 1.3439422 1.4370055 1.4911684 1.4077942 3.0198172 1.0602179 
AT1G68640  1.1531442 1.3552398 1.3567333 1.4246219 1.4170502 1.1981992 1.4775594 1.0347533 1.1363909 1.1187112 1.0626729 1.2495132 1.2629029 1.2348258 1.2756178 1.2773242 1.2588782 1.5326678 1.5108474 1.1066037 1.0263954 1.1626466 0.9434096 1.1851667 1.1990629 1.3124791 1.2483304 1.3480439 1.5136191 1.1805209 1.0558077 1.3534361 1.4843558 1.4404536 1.3465700 1.2201659 0.1376661 0.2397212 1.2189551 1.6975826 0.2242787 1.6868535 1.8031895 1.3548751 1.5560426 0.0000000 0.0698010 1.3212853 1.3231558 1.2745823 0.1252117 1.6812340 1.1666359 1.7486481 1.3792978 1.2624637 1.2194830 0.2580098 1.5208450 1.0702118 0.1282553 0.1282553 1.1876618 1.3431122 1.8955996 2.0474552 1.6368458 1.8049132 1.4381868 1.6468360 1.0676492 1.8267432 1.4472411 1.8221628 1.1402300 4.9547105 1.2177944 1.0176384 1.1049723 4.7869397 1.4142081 1.5202220 1.1780586 2.1585521 1.1009213 1.1009213 1.0889024 1.6836461 1.1664433 0.9857973 1.3068982 2.6081633 2.1904008 5.5744134 1.2620723 1.0693035 4.7394911 1.1363909 1.0287779 1.8060145 1.3320947 1.2415952 1.1623274 1.3589359 1.4207653 1.0642349 1.0168646 1.0180659 1.2514275 1.5777139 1.5799260 1.2362289 1.6137714 1.5281029 1.7068214 2.3789900 1.2133582 1.4150775 1.2149646 1.3524937 1.7822191 1.7152943 1.0493455 1.5777139 1.2938551 1.2938551 1.2084998 1.0364657 1.5854028 3.7370828 1.2201635 1.2392685 1.3080468 1.3451427 3.2654311 1.1759485 1.2742325 4.5275227 1.2514275 1.1258385 1.2884556 1.3390787 1.1772211 5.8477316 1.6551336 1.3279830 1.4207653 1.2068539 1.3222129 1.0364657 1.0364657 1.1419343 1.1258385 1.3080468 1.5644751 1.2392685 1.3451427 1.5293109 2.1969139 3.4948583 1.7159068 2.3789900 5.2892729 1.4607128 1.4831887 1.1065602 1.5777139 1.0474835 1.2148062 1.0364657 1.7711508 1.4580342 1.2170079 1.1341519 1.4417190 1.2459217 1.4589550 1.5565729 1.5281029 1.7068214 1.1849788 1.3328586 1.1623274 1.2133582 2.5888185 1.1759485 1.6257097 1.0493455 1.1903246 1.1343302 3.1110489 1.2193941 5.9399563 1.1363909 3.7373820 1.0693035 1.2667638 1.6347260 1.3893141 2.2892186 1.2694632 1.3320947 1.5242197 1.0176384 2.8365568 1.7711508 1.5312526 1.0287779 1.5229185 1.2514275 1.2856171 1.1864809 4.2321317 1.4609953 1.5777139 1.5431640 1.5293109 1.6596231 1.3230312 1.1123346 5.5874542 1.6532156 
AT5G06839  0.6991243 0.7675635 0.7689306 0.7689306 0.7946044 0.9046746 0.8136924 0.8643746 0.7834362 0.7385808 0.8643746 0.8493217 0.8787259 0.8118377 0.8523772 0.8958106 0.7295297 0.9231066 0.8194929 0.7065362 0.7732612 0.8416752 0.7978822 0.8168799 0.8523772 0.6929283 0.9013957 0.9206543 1.1353846 0.8243444 0.7601172 0.9136081 1.1209909 1.0531792 1.0081202 0.7048926 0.1087674 0.1087674 0.9923307 1.1575297 0.1155084 1.0935921 1.1963878 1.0451736 1.3789025 0.0698010 0.0000000 0.9268063 0.9268063 0.8661741 0.0000010 1.1069629 0.9931479 1.1547508 1.0942178 0.8654523 0.6360710 0.1542215 0.9750033 0.9456532 0.0345295 0.0345295 0.8997917 0.8571632 1.1756399 1.2775778 1.0677529 1.2412807 1.1393745 0.8105537 0.7834362 1.1122756 0.8102338 1.2693439 0.7748664 3.5294989 0.9370259 0.8168799 0.6628497 3.7699778 0.8313308 1.0138129 0.7326286 1.8765230 0.6628497 0.6628497 0.8081187 1.2069399 0.9068026 0.7817265 0.8675055 2.0051935 2.6392430 4.0908110 0.6872020 0.7707350 2.8786754 0.7834362 0.8168799 1.2689077 0.8313308 0.8196307 0.8432024 0.8951696 0.8942395 0.7834362 0.7834362 0.8502178 0.8313308 1.1096958 1.0063747 0.9013957 0.9697707 1.0307491 1.1617552 2.0051935 0.8196307 0.8942395 0.7445336 0.9208367 1.3374150 1.3374150 0.8502178 1.1096958 1.0336513 1.0336513 0.9046746 0.7601172 1.1249065 2.4563334 0.7992774 0.7895491 0.8148059 0.7895491 2.2453754 0.8083417 0.9603567 2.9154116 0.8313308 0.8072440 0.7895491 0.9596768 0.8196307 4.5703016 1.3328761 1.0709810 0.8942395 0.7445336 0.8776276 0.7601172 0.7601172 0.8072440 0.8072440 0.8148059 0.9949371 0.7895491 0.7895491 1.0307491 1.8765230 2.8332950 1.3374150 2.0051935 3.4291434 0.8796099 0.8647949 0.9046746 1.1096958 0.6332999 0.7119453 0.7601172 1.2274250 0.9060337 0.8196307 0.7792348 0.9583369 0.8108196 0.9583441 1.1249065 1.0307491 1.1617552 0.7033835 0.9405951 0.8432024 0.8196307 2.0051935 0.8083417 1.2069399 0.8502178 0.9068026 0.7589426 2.4348802 0.9286489 3.3533047 0.7834362 2.4348802 0.7707350 0.6872020 1.1051706 0.8313308 2.0051935 0.8779736 0.8313308 1.1249065 0.8168799 1.9485860 1.2274250 0.9353108 0.8168799 1.1249065 0.8313308 0.9087233 0.9080716 3.3370827 0.9477759 1.1096958 1.0389395 1.0307491 1.1409716 0.7342710 0.8643746 3.4684051 1.0371601 
AT3G58120  1.1127622 1.0664526 1.2942474 1.2378766 1.2180477 1.2489500 0.9102721 1.0126789 1.1330120 0.8087235 0.9892132 1.1496629 0.8740655 1.1612454 1.1732779 0.8567547 0.6802144 0.9085797 0.9581319 1.1208342 1.0237901 1.0680003 1.1361505 1.0910731 1.0888287 1.0397006 1.1925304 1.2121712 1.1363321 1.5011907 1.1855388 1.2545168 1.1748806 1.0342631 1.3342466 0.9840649 0.9899964 1.1452723 1.1886506 0.4896719 1.3674322 0.4485411 0.4759756 1.7866356 1.3526822 1.3212853 0.9268063 0.0000000 0.0212584 1.4137339 1.2337367 0.4466468 1.2272857 0.4507555 0.9390922 1.0224302 1.2952181 1.4275735 0.3751677 2.0167946 1.2685604 1.2685604 1.7111583 1.3796790 1.1310404 1.2208868 0.4972355 1.1885149 1.4254532 0.3578994 1.0500899 1.1742332 0.5389527 0.4884398 1.0000598 2.8922059 1.2213224 1.0531883 1.0699698 4.5440517 1.2251366 1.2298213 1.1961328 2.3973555 1.0903752 1.0903752 1.2529189 1.1804777 1.1046208 1.0381876 1.0486069 2.5739587 2.6915144 2.7762625 0.9865490 0.9532051 2.7030924 1.1330120 1.1583115 0.5225649 1.1667635 1.1089950 1.1739285 1.2494102 1.2043422 1.0482069 1.0629127 1.0106507 1.1071511 1.1614996 1.1267536 1.2771223 1.4136564 0.3831124 0.4378319 2.1574688 1.0585847 1.2298384 1.0319332 1.1867926 1.2056018 1.1538316 1.0446915 1.1614996 1.3256383 1.3256383 1.2486168 1.1943938 1.1560352 3.7211707 0.9304576 1.1512352 1.3617583 1.2174437 2.1895029 0.9786552 1.0706899 4.3813241 1.1071511 0.9416019 1.1533923 1.2257454 1.0940738 5.8963398 1.1796314 1.4163518 1.2043422 0.9818125 1.4460405 1.1970547 1.2055258 0.9153590 0.9416019 1.3617583 1.3061769 1.1512352 1.2033348 0.3854315 2.2095397 3.7220097 1.1385547 2.1574688 2.6317372 1.3627274 1.2978036 1.2139551 1.1684385 0.9025982 1.1100390 1.1970547 0.4637197 1.4430067 1.0619143 1.0817327 1.2439036 1.0160760 1.4133781 1.2550167 0.3831124 0.4378319 1.0995902 1.3747910 1.1739285 1.0585847 2.5546501 0.9786552 1.2808249 1.0446915 1.1451728 0.9776397 3.1104290 1.2002086 4.5309802 1.1330120 3.7814520 0.9532051 0.9985599 0.4547710 1.2113689 2.3392327 0.9866958 1.1667635 1.1640001 1.0854369 2.2491775 0.4637197 1.2575073 1.1690026 1.2948413 1.1071511 0.9177942 1.9766278 4.1187360 1.1670913 1.1614996 1.0970406 0.3854315 0.4575694 1.1491971 0.9242907 4.2887739 1.2616405 
AT2G42380  1.1480767 0.9973300 1.2792666 1.1939875 1.1412511 1.2340297 0.8784248 1.0005829 1.1203519 0.8360926 0.9776315 1.1364154 0.8168580 1.1683651 1.1951211 0.9204420 0.6776539 0.8526874 0.9245396 1.1541307 1.0357105 1.0989047 1.1230258 1.0868204 1.1635143 1.0453949 1.1792618 1.2147829 1.1509356 1.5426291 1.2016735 1.2894503 1.2071904 1.0480365 1.3570627 0.9894050 0.9899964 1.1452723 1.1848092 0.5318745 1.3695326 0.4873233 0.4925782 1.6808912 1.3749312 1.3231558 0.9268063 0.0212584 0.0000000 1.4336163 1.2353198 0.4868379 1.2236267 0.4913160 0.9425696 0.9612910 1.3017158 1.4300079 0.4120404 2.0370532 1.2702572 1.2702572 1.6013441 1.2902285 1.1637972 1.2551966 0.5444386 1.1936717 1.4275284 0.3110650 1.0381943 1.2087986 0.5389527 0.5056861 0.9961186 2.8868548 1.2175124 1.0408593 1.1041011 4.3574653 1.2201842 1.3191781 1.1912958 2.2556424 1.1247907 1.1247907 1.2707426 1.1965242 1.1184689 1.0261111 1.0548600 2.4133343 2.8997501 2.9016847 0.9920946 0.9421149 2.7992154 1.1203519 1.1595605 0.5411562 1.1894205 1.1416676 1.1601651 1.2683933 1.2120054 1.0363197 1.0508447 0.9990817 1.1853153 1.1938714 1.1417862 1.2624789 1.4326796 0.4211458 0.4770249 2.0323209 1.0903891 1.2654743 1.0377632 1.2709221 1.2280176 1.1762917 1.0326198 1.1938714 1.3349996 1.3349996 1.2548248 1.2108529 1.1717703 3.4201497 0.9618696 1.1585349 1.4013349 1.2253320 2.2541233 1.0002980 1.0579154 4.0978411 1.1853153 0.9732703 1.1606782 1.2490243 1.1271404 5.8100416 1.2022051 1.4133645 1.2120054 0.9872554 1.4686809 1.2135576 1.2222293 0.9462945 0.9732703 1.4013349 1.2907980 1.1585349 1.2110649 0.4236209 2.0863456 3.5002691 1.1605723 2.0323209 2.7220795 1.3462030 1.3996010 1.2153898 1.2011344 0.9076120 1.1457493 1.2135576 0.5058469 1.4259536 1.0937202 1.1149003 1.2801268 1.0220220 1.4321844 1.2411805 0.4211458 0.4770249 1.1061944 1.3965764 1.1601651 1.0903891 2.4021282 1.0002980 1.2984594 1.0326198 1.1410851 0.9993667 2.8050225 1.1963897 4.3268323 1.1203519 3.4886996 0.9421149 1.0042253 0.4955067 1.2065218 2.1962209 0.9240600 1.1894205 1.1794520 1.0725735 2.1122552 0.5058469 1.2744052 1.1702822 1.2800346 1.1853153 0.8584186 1.9964905 3.9220752 1.1745887 1.1938714 1.0845186 0.4236209 0.4986778 1.1349301 0.9134356 4.0887127 1.2468255 
AT5G42910  1.2494122 1.1363552 1.2720894 1.3010714 1.2313378 0.8239118 1.0415472 0.8627809 0.6415671 1.4358545 0.6165190 0.8662586 0.7727613 1.3962891 1.3584293 0.7458215 1.1083940 1.1665748 0.8977371 1.6746095 1.3560053 1.5624594 0.5380802 0.6006810 1.4442083 1.8026591 0.7861421 1.1073422 1.1106460 1.2620454 0.5231207 1.3288872 1.1699306 1.0584148 1.2866816 1.5016915 1.0419769 1.1925610 1.7639506 1.3488049 1.4264653 1.3949797 1.3269333 1.7585903 1.2124582 1.2745823 0.8661741 1.4137339 1.4336163 0.0000000 1.2187089 1.3639809 1.4684877 1.4129833 2.4221800 1.1366728 1.1948492 1.3135781 1.4197258 1.8241699 1.2204904 1.2204904 1.6064254 1.4439588 1.5907348 1.8625617 1.3325661 1.4464315 1.6514042 2.1908196 0.6745908 1.6201297 1.8604296 1.3759126 1.4102481 3.1774008 1.7464663 0.6091836 1.5946712 4.4516680 1.4401992 1.6498774 1.2288382 3.0690075 1.5922200 1.5922200 0.5242126 1.5053545 1.5209799 0.8030547 2.1643886 8.9291824 3.4694060 2.5550151 2.0861843 0.7546314 2.6646439 0.6883162 0.5875656 1.3771781 1.3588113 1.5416819 0.8812513 0.3464862 1.3726190 0.6576979 0.6278690 0.8389462 1.4633855 1.2926562 1.4558500 0.7846114 1.7098739 1.4692458 1.4541361 3.5389464 1.5709396 1.3455767 1.9428131 1.5679410 1.2816235 1.2351986 0.8322594 1.2926562 1.3193054 1.3193054 0.7632410 0.5289716 1.4179665 3.2697603 1.5029846 1.3185074 1.5007684 1.4446125 2.8871312 1.4396867 0.8809135 3.7145643 1.4633855 1.5394926 1.3298520 1.6290519 1.3842054 4.8497577 1.1086684 1.3080125 1.3726190 1.9184795 1.5694461 0.5593891 0.5638216 1.5188589 1.5394926 1.5007684 1.5136645 1.3185074 1.4009019 1.4366574 3.1771044 3.9562718 1.2703748 3.5132552 2.7441433 1.4561768 1.4746603 0.7577518 1.2894373 1.7744152 1.6837562 0.5593891 1.4726769 1.3282949 1.6264933 1.5890592 1.2886950 2.0596005 1.7635440 1.5097982 1.4692458 1.4541361 1.3418431 0.3300495 0.8812513 1.4773717 5.2284369 1.4396867 1.4643269 0.8322594 1.5642038 1.3908002 3.5890399 1.7342394 4.0476580 0.6883162 3.4987912 0.7697072 2.0847174 1.3828762 1.3920061 7.2578555 0.7946628 1.3588113 1.4373979 0.5653000 8.9999984 1.4726769 1.4816677 0.6073153 1.5449096 1.4549284 0.7939829 1.6538739 4.4354449 1.3753167 1.2926562 1.4530939 1.4366574 1.3275540 1.9984793 0.8819315 4.3006222 1.5942269 
AT1G08320  0.9654168 1.1905971 1.2174702 1.2731202 1.3156511 1.1796126 1.3534655 1.2138907 1.1300398 1.1129016 1.2434871 1.2004782 1.3339139 1.1968684 1.2359937 1.3475703 1.1436659 1.3904244 1.3480088 1.0970500 1.0491112 1.1652432 0.9846290 1.1082635 1.1742515 1.1760888 1.2254654 1.3035942 1.5120611 1.1751152 0.9374503 1.2378442 1.6532729 1.4524563 1.2002155 1.1188274 0.1003697 0.1677184 1.2619953 1.6295503 0.1056136 1.5624484 1.6727870 1.2769184 1.5090536 0.1252117 0.0000010 1.2337367 1.2353198 1.2187089 0.0000000 1.5604479 1.2658274 1.6227823 1.3413022 1.2643485 1.1676810 0.1349797 1.4274570 1.2047022 0.0741508 0.0741508 1.2458727 1.2114630 1.8406713 2.0849381 1.6437087 1.7844160 1.5272119 1.5746427 1.0472144 1.8559146 1.4090927 1.7657538 1.1087912 4.7594320 1.2240094 1.0591933 1.0356653 4.9643401 1.3484667 1.3260443 1.1355650 2.2861949 1.0480394 1.0480394 0.9654667 1.5687869 1.1726894 1.1618486 1.3219186 2.6580755 2.3023420 5.3191682 1.2162071 1.0808002 4.5433378 1.1300398 0.9441642 1.7514176 1.2315826 1.1853680 1.1441320 1.1508779 1.2378928 0.9464096 1.0112039 1.1940917 1.1675942 1.6645122 1.5277752 1.1990980 1.4951096 1.5007819 1.6529049 2.4180227 1.1580171 1.2334644 1.1402952 1.2600439 1.7047927 1.6422028 1.2293836 1.6645122 1.2510665 1.2510665 1.1896316 0.9208772 1.4798488 3.2271347 1.1700887 1.1193565 1.2751987 1.2450971 3.2231204 1.1438519 1.3453145 3.7560305 1.1675942 1.1820099 1.1910580 1.2989777 1.1229290 5.4652212 1.5861224 1.2844674 1.2378928 1.1512222 1.2772011 0.9208772 0.9208772 1.1984377 1.1820099 1.2751987 1.4893361 1.1193565 1.2450971 1.5021482 2.3333892 4.0094335 1.6418431 2.4180227 5.1375259 1.4193573 1.2693147 1.0902499 1.6645122 0.9794903 1.1429154 0.9208772 1.7167285 1.3905143 1.1617215 1.0800286 1.2952227 1.2599432 1.3362424 1.4225464 1.5007819 1.6529049 1.0673716 1.1072751 1.1441320 1.1580171 2.6356955 1.1438519 1.5910718 1.2293836 1.1966043 1.1311349 2.7176957 1.2257301 5.4386485 1.1300398 3.2194494 1.0808002 1.2208695 1.5830146 1.2852146 2.3271199 1.3048869 1.2315826 1.4137092 1.0591933 2.9010595 1.7167285 1.4803395 0.9441642 1.4143973 1.1675942 1.3247276 1.3473758 4.4341178 1.2791404 1.6645122 1.4692492 1.5021482 1.6086402 1.3061014 1.2469925 5.2347791 1.5642208 
AT2G40620  1.3490264 1.2166686 1.3806705 1.4528195 1.3304313 1.2335071 1.1585580 1.0795247 1.0608307 1.0974833 0.7873555 1.2442921 1.0035535 1.3261096 1.4138717 0.9054533 1.1389474 1.2453937 1.2559147 1.3249171 1.2853256 1.4085709 1.2331830 1.0848278 1.3045281 1.0859673 1.2766078 1.1658247 1.2626653 1.6227664 1.2309197 1.6123205 1.5157076 1.2922427 1.4321318 0.9738398 1.2598010 1.3798478 1.5734202 0.2471999 1.5820158 0.1400369 0.2391647 2.0478373 1.4990667 1.6812340 1.1069629 0.4466468 0.4868379 1.3639809 1.5604479 0.0000000 1.3255874 0.1186334 1.3449728 1.2559695 1.0646973 1.6587310 0.1125741 1.9727543 1.5204373 1.5204373 1.9289816 1.6031028 1.0891086 1.1778104 0.1742920 1.9575824 1.7419467 0.6711325 1.2285450 1.1185249 0.9882468 0.2356304 1.2428228 2.2924216 1.4429206 1.2632730 1.3526078 6.2122662 1.4307098 1.4447195 1.4861889 2.5980640 1.3345500 1.3345500 1.2981002 1.4643772 1.3183220 1.2163835 1.0417445 3.0476812 2.8494437 3.1489079 1.0832400 0.9397492 3.3284214 1.1534421 1.1546089 0.1814745 1.3697967 1.4519116 0.9742840 1.1089201 1.5955326 1.2241086 1.2362784 1.2927364 1.3935794 1.4010529 1.7125531 1.2801182 1.7191923 0.0988214 0.1053827 2.5301849 1.3658777 1.5781359 1.2556080 1.4827572 1.6265146 1.5765104 1.2316003 1.3836539 1.3665069 1.3665069 1.0599914 1.2460420 1.5144043 4.1150435 1.1733103 1.2508247 1.4829480 1.3117055 2.5040893 1.2271315 1.0287280 4.6640454 1.3935794 1.1732289 1.2417895 1.3736997 1.3797446 6.7222451 1.2768246 1.3890822 1.5955326 1.3057592 1.4741733 1.2496863 1.2570711 1.1491649 1.1732289 1.4829480 1.6269099 1.2508247 1.3189678 0.0785651 2.5135361 5.6569869 1.5924907 2.5180003 3.1747566 1.4889198 1.7458271 1.0231270 1.3921264 1.2525437 1.3861833 1.2496863 0.1045031 1.5464398 1.3952084 1.3245361 1.5331188 1.0292292 1.6646356 1.5779910 0.0988214 0.1053827 1.2734870 1.1551409 0.9742840 1.2619123 2.9127424 1.2271315 1.5275259 1.2316003 1.3126362 1.2350161 3.7760840 1.4253329 5.6242875 1.1534421 4.1599024 0.9611860 1.0773467 0.0383436 1.3999512 2.7904462 1.0700931 1.3697967 1.4787117 1.2426183 3.0813913 0.1045031 1.5808806 1.2035080 1.6143582 1.3940928 0.8479944 1.9825538 5.7011165 1.5181291 1.3836539 1.5343475 0.0785651 0.0189366 1.1467003 1.2020572 5.6166570 1.6074485 
AT2G22850  0.9537642 1.0719862 1.0660600 1.0630404 0.9512120 1.1647536 0.9505025 1.0400643 0.9275600 1.3321884 0.9701846 1.2342514 1.0047162 0.5881334 0.5847921 1.0865824 0.7904645 0.9132911 0.8911406 1.3286399 0.8461616 0.6289699 1.0657483 0.9949639 0.6293167 1.3055071 1.1644616 0.6887012 0.5307746 0.7988967 1.0495413 0.4953390 0.7240008 0.5300942 0.5737236 1.2040696 1.1305078 1.2984841 0.1636012 1.3517399 1.2464417 1.2473228 1.4711795 1.3418884 0.7039185 1.1666359 0.9931479 1.2272857 1.2236267 1.4684877 1.2658274 1.3255874 0.0000000 1.3123005 1.4604269 1.3857883 1.2944912 1.1805514 1.2599875 1.4776607 1.2913510 1.2913510 1.2987083 1.1179980 1.6506421 1.7582936 1.2843060 1.0500263 1.6008459 1.5137255 1.0073129 1.8976075 0.9813572 1.5359412 0.9661887 1.9901010 0.2436170 1.0064832 1.2911308 5.9656151 0.6587402 0.5738797 0.9029278 2.3501562 1.3219713 1.3219713 1.1804359 0.6775455 0.2432087 1.0049144 1.5086566 3.2112061 2.1407552 3.1977916 1.3170475 0.9891276 2.9388085 0.9275600 1.0963889 1.4509598 0.6005802 0.6830512 1.2352040 1.0469509 0.5407894 0.9629166 0.9916401 1.0149036 0.6675556 0.7537255 0.7216429 1.1121188 0.9055475 1.2882275 1.2426420 2.4254402 0.6466921 0.5472493 1.3088142 0.7142862 0.7251630 0.6904238 0.9903281 0.7537255 0.5042484 0.5042484 1.1412043 1.0554944 0.6366703 5.3529277 1.4569010 0.6043663 0.8678259 0.6463995 2.0142447 0.8373016 1.1562802 6.2165363 0.6675556 1.3766072 0.6251628 1.0197831 0.6468384 6.6302633 0.7496052 0.4677554 0.5407894 1.3019808 0.6272018 1.0746394 1.0893782 1.3427387 1.3766072 0.8678259 0.7086442 0.6043663 0.6596218 1.2566789 2.4009010 4.6557828 0.7312130 2.4254402 3.0498216 1.0460218 0.6234212 1.1138789 0.7064163 1.2853803 1.4259786 1.0746394 1.3108767 1.1880700 0.6682943 0.6371482 0.5614051 1.3456277 0.6942088 0.6732569 1.2882275 1.2426420 0.6094554 0.9965833 1.2352040 0.6466921 3.1456240 0.8373016 0.7009689 0.9903281 0.2191234 0.9428073 5.4625511 0.2361730 5.9602085 0.9275600 5.4010596 1.0120773 1.3269543 1.2831089 0.6456052 2.8800576 1.1280428 0.6005802 0.5905375 1.0213700 2.9808759 1.3108767 0.6876933 1.1080313 0.6806499 0.6675556 1.1184344 1.5276933 5.8780380 0.5102497 0.7537255 0.6558963 1.2566789 1.3070929 1.2870713 1.1144750 5.7154972 0.6767687 
AT2G31370  1.2621509 1.1476448 1.3271134 1.3975323 1.3213732 1.3540573 1.1440403 1.1649174 1.1370770 1.0894963 0.8819533 1.3196439 1.0598869 1.3949803 1.4368455 0.9430947 1.0888465 1.2531435 1.2538205 1.3951233 1.2316448 1.4332908 1.3102397 1.2273704 1.4085886 1.2287054 1.4045024 1.2999548 1.2898432 1.7935479 1.3881733 1.6122893 1.6780047 1.2708331 1.5965808 1.0759022 1.3154897 1.4384467 1.5410798 0.1853489 1.6448846 0.0561327 0.1850450 2.0469704 1.5330759 1.7486481 1.1547508 0.4507555 0.4913160 1.4129833 1.6227823 0.1186334 1.3123005 0.0000000 1.4653187 1.4015693 1.1583661 1.7289177 0.1052943 1.9561036 1.5804040 1.5804040 1.9886102 1.6511836 1.0785942 1.2329446 0.1325734 1.9409300 1.8167702 0.6306803 1.3367574 1.1086726 0.9042981 0.1768443 1.1893627 2.5625486 1.4170751 1.3585126 1.3486013 6.4684031 1.5078201 1.4329664 1.5034343 2.7256604 1.3305123 1.3305123 1.4497843 1.5311391 1.2471784 1.3590699 1.2178731 3.2800039 3.2303768 3.3246357 1.2312464 1.0761526 3.4372452 1.2393285 1.2906659 0.1343326 1.4434713 1.4919117 1.0839936 1.2508917 1.5951308 1.3318248 1.3452507 1.3909486 1.4953452 1.5165565 1.7016125 1.4261200 1.7389137 0.1315644 0.0397821 2.5758881 1.3910697 1.5402203 1.4320535 1.5898297 1.6638575 1.6134321 1.3257478 1.4974219 1.4070733 1.4070733 1.1821856 1.3902829 1.5844116 4.2365978 1.1399345 1.3324106 1.6160260 1.3969092 2.5682463 1.1728915 1.1355374 4.8371042 1.4953452 1.1669000 1.3226708 1.3159653 1.3446918 7.0892912 1.3363055 1.5446738 1.5951308 1.4856940 1.4353456 1.3942869 1.4027258 1.1429081 1.1669000 1.6160260 1.6524783 1.3324106 1.4058280 0.1095195 2.6483398 5.8939144 1.6303171 2.5646763 3.1315064 1.4264731 1.7394206 1.1410622 1.5070139 1.4393931 1.4158067 1.3942869 0.0000010 1.4814180 1.4210394 1.3494956 1.5314070 1.2038901 1.5740636 1.6479756 0.1315644 0.0397821 1.3552383 1.3155361 1.0839936 1.3027802 3.1266827 1.1728915 1.5968257 1.3257478 1.2992779 1.1802742 3.8812732 1.4003391 6.0476490 1.2393285 4.2831995 1.1009972 1.2239454 0.1008316 1.4745271 3.0230747 1.1553026 1.4434713 1.5478177 1.3379595 3.0124523 0.0000010 1.6017639 1.3437009 1.6871334 1.5037042 0.9379544 1.9660584 5.9101372 1.4799375 1.4974219 1.5242671 0.1095195 0.1047166 1.3410677 1.2955307 5.9940965 1.6042914 
AT5G07160  1.8735918 1.7784618 1.7041599 1.6396461 2.0320793 1.7709815 1.5901045 1.7992353 1.7966239 1.2650601 1.4984570 2.1901084 1.8590191 1.3800116 1.3983887 1.7411312 1.4617218 1.8377646 1.7380005 1.4197709 1.9994377 1.4338427 1.9992496 2.2766526 1.4349885 1.8085217 2.2499741 1.4042254 1.2136594 1.9890714 1.8918141 1.4361538 1.6849518 1.2980336 1.4400133 1.4357278 1.1757700 1.2561120 1.6259869 1.3323220 1.4838970 1.4303910 1.4297441 2.8989199 1.6534189 1.3792978 1.0942178 0.9390922 0.9425696 2.4221800 1.3413022 1.3449728 1.4604269 1.4653187 0.0000000 1.4127384 1.4199056 1.5408378 1.3592749 2.3691277 1.3047436 1.3047436 2.0500999 2.0907390 2.2371106 2.1900990 1.5005779 2.0132704 2.0165364 1.2586309 1.7146343 2.4025491 1.3741657 1.3176149 1.9889399 2.8671351 1.5181283 1.8619873 1.3239894 9.0000000 1.3947888 1.5430511 1.8822911 7.1747537 1.3851268 1.3851268 1.9857476 1.1534095 1.4445872 1.9430620 1.9152285 6.7974371 3.8890447 7.3582224 1.7130061 1.6026591 7.8189828 1.9127428 2.1334996 1.4195062 1.3233876 1.6100448 1.9115086 1.7301636 1.3715554 1.7102229 1.7304684 2.0078442 1.5121704 1.6347866 1.2782958 2.3018028 1.4609800 1.2601836 1.3709204 5.4658777 1.4069549 1.4370106 1.6555847 1.6131612 1.7397732 1.6815751 2.0054019 1.6305140 1.5048648 1.5048648 1.6335817 1.8805943 1.1132730 8.3678949 1.3319014 1.3534351 1.7006843 1.4535379 3.4330461 1.9684391 1.7370274 8.9999989 1.5121704 1.3012816 1.3714204 2.3947050 1.4386844 9.0000000 1.3892921 1.4575823 1.3715554 1.6548290 1.8788773 1.8816010 1.7880552 1.2739010 1.3012816 1.7006843 1.4593042 1.3534351 1.4199801 1.3069223 8.9999980 9.0000000 1.7741818 5.7252653 7.0429905 1.8651940 1.6859034 1.7166402 1.6388595 1.5081371 1.4812136 1.8816010 1.4045465 1.8737052 1.4078979 1.3016707 1.4499319 1.8491287 1.3254226 1.3024628 1.2601836 1.3709204 1.4578943 1.8792373 1.9115086 1.5347182 6.5435386 1.9684391 1.2325880 2.0054019 1.4201773 2.0431159 7.8083847 1.4768124 8.9999982 1.9127428 8.4535104 1.6467222 1.7024777 1.3194039 1.3779270 5.1558809 1.9059651 1.3233876 1.1375107 1.8921211 9.0000000 1.4045465 1.4785891 2.1008233 1.2519028 1.5015795 1.5658584 3.0330053 9.0000000 1.3676232 1.6305140 1.3065416 1.3069223 1.2674299 1.8016704 2.0308797 9.0000000 1.3377439 
AT3G10800  1.1985434 0.9836443 1.2446252 1.2157664 1.1287675 1.5382900 1.4115529 1.2487655 1.0563227 1.1076871 1.1347417 1.5466392 1.1010027 1.2343215 1.2353078 1.2580802 1.3590211 1.2521035 1.1431919 1.2066922 0.9968114 1.3978492 1.1159486 1.0028820 1.2767952 0.4658783 1.2537844 1.1325465 1.2814832 1.3664970 0.9748255 1.3611441 1.2449218 1.1824712 0.9769769 0.5137278 1.1317655 1.3621838 1.3297919 1.3508039 1.4690760 1.3376238 1.2494852 1.9633837 1.3601239 1.2624637 0.8654523 1.0224302 0.9612910 1.1366728 1.2643485 1.2559695 1.3857883 1.4015693 1.4127384 0.0000000 1.2327115 1.3935534 1.2152923 2.0821102 1.2864540 1.2864540 1.7780814 1.2384219 1.6359916 1.7991667 1.2310490 1.3753756 1.7275082 1.1196456 1.0256393 1.6049094 1.1622286 1.2425552 1.0570796 4.7506895 1.4280323 1.0608773 1.1635802 3.6928661 1.2799178 1.5549606 1.0859387 2.7754750 1.1940073 1.1940073 1.0426040 1.4802023 1.3491039 1.1203202 0.7047169 3.4027304 3.2580581 4.1390763 0.4318223 0.9913402 3.7430609 1.1305883 1.0769007 1.2422060 1.2902649 1.4698769 1.4778645 1.1223280 1.3965722 1.0066376 1.0053310 1.2419592 1.3568107 1.2861442 1.3064803 1.2972130 1.7696184 1.2637081 1.3366865 2.4930065 1.4642090 1.4566466 0.2439443 1.4711260 1.4860134 1.4309587 1.1421589 1.2861442 1.0477337 1.0477337 1.5673361 1.0437394 1.4075555 2.6014306 1.0846991 1.2637795 1.6764121 1.2623747 3.2411083 1.0502928 1.2741089 3.2340624 1.3568107 1.1225313 1.3047289 1.2361919 1.4416259 4.7463799 1.5154757 1.0336492 1.3965722 0.2173872 1.2306465 1.0376143 1.0529598 1.1092207 1.1225313 1.6764121 1.3684589 1.2637795 1.3610636 1.2106433 2.8804826 3.7038297 1.4379762 2.4930065 4.1209380 1.1939392 1.4289719 1.4953906 1.3244602 0.2015014 1.2848810 1.0376143 1.4036622 1.3160223 1.5027926 1.4815109 1.4743551 0.6344499 1.7357324 1.3972708 1.2637081 1.3366865 1.2584486 1.1328828 1.4778645 1.4642090 3.3249728 1.0502928 1.5540740 1.1421589 1.3753253 1.1071350 2.5175702 1.4008954 3.9202105 1.1305883 2.9302432 0.9748872 0.4985397 1.2928274 1.2725851 3.0643559 1.0640864 1.2902649 1.4070055 1.1094731 3.2137624 1.4036622 1.4562613 1.0716817 1.4365001 1.3568107 1.0674002 1.8503585 3.6575049 1.4131144 1.2861442 1.3221326 1.2106433 1.2354403 0.4311381 1.1368941 3.8426797 1.4260759 
AT1G42990  1.3789743 1.2708841 1.3547994 1.3611503 1.5079063 1.1222504 1.2935618 1.0160342 1.1140190 1.1596931 0.9697510 1.0592386 1.0481070 1.3536937 1.4148622 1.0873799 1.3853441 1.4868352 1.1213188 1.2465509 1.2753886 1.5877240 1.3400190 1.2860305 1.5245394 1.0397148 1.1795636 1.4059267 1.3768642 1.4038470 1.1795175 1.3415679 1.4075771 1.1909662 1.3275104 1.0355955 0.7265523 0.9239463 1.2191573 1.1976340 1.1726254 1.1099441 1.1593145 1.8729771 1.3924939 1.2194830 0.6360710 1.2952181 1.3017158 1.1948492 1.1676810 1.0646973 1.2944912 1.1583661 1.4199056 1.2327115 0.0000000 1.2065722 1.0039868 1.9958938 1.1439509 1.1439509 1.8621787 1.8005483 1.3675879 1.5418169 1.1071397 1.5056459 1.7370624 1.2809627 1.2313742 1.2500762 1.2013761 1.1777134 1.3543340 3.8389363 1.2713040 1.2704719 1.2431229 5.8792477 1.4957734 1.3069388 1.4342395 2.6892440 1.1713806 1.1713806 1.1553035 1.4088832 1.2721898 0.8667137 1.1378736 3.4351619 4.8157805 3.1426983 1.0670901 0.9144042 3.0037934 1.1140190 1.2645828 1.2047627 1.4177745 1.6709442 1.0125487 1.1525032 1.3370117 1.1660161 1.2057197 0.9774492 1.5780146 1.4156930 1.2977120 1.1465114 1.3264459 1.0924857 1.1631519 3.1881979 1.5992163 1.3412875 1.1539538 1.7087686 1.5922772 1.5343641 0.9274646 1.4156930 1.3419622 1.3419622 1.0278707 1.1878828 1.4672406 2.7109998 1.2697734 1.3359530 1.2842869 1.4138367 2.4780257 1.3927761 1.0871683 2.9998502 1.5780146 1.2759042 1.3539232 1.6006504 1.4736127 6.3114837 1.5935435 1.3117764 1.3370117 1.1421712 1.2703983 1.1878828 1.1795809 1.2429704 1.2759042 1.2842869 1.3877660 1.3359530 1.4138367 1.0424047 3.3019062 6.0520530 1.4929340 3.1881979 3.3275033 1.5369052 1.9217847 1.0598551 1.3664389 1.0696040 1.4051321 1.1878828 1.2066720 1.5277207 1.6413686 1.6744815 1.3593581 1.0061962 1.4673781 1.5695020 1.0924857 1.1631519 1.2839657 1.1387154 1.0125487 1.5992163 3.3463744 1.3927761 1.4505760 0.9274646 1.2812276 1.3057165 2.3836711 1.2391732 5.7275234 1.1140190 2.6997275 0.9144042 1.1238705 1.1187113 1.4850515 3.0526708 1.0660155 1.4177745 1.4042729 1.2971734 3.7522409 1.2066720 1.2258872 1.2628315 1.6133603 1.5780146 1.0462990 1.6616712 5.2922283 1.3779189 1.4156930 1.3101604 1.0424047 1.0862360 0.9866721 1.0111864 5.7924865 1.2845234 
AT1G22070  0.9454185 1.1710044 1.1854847 1.2370296 1.2746778 1.2994151 1.6116095 1.2709936 1.2391139 1.3729424 1.3024810 1.3031838 1.4373994 1.2513487 1.2822105 1.4748267 1.1676067 1.4135541 1.3860142 1.5210916 1.0058969 1.2874408 1.0584985 1.1926655 1.2926476 1.1126624 1.3171734 1.3793864 1.4941389 1.2495908 1.0098520 1.1512443 1.5990163 1.3692899 1.0944520 1.1350482 0.1349329 0.1683299 1.1136299 1.8224858 0.0246190 1.6639305 1.7861088 1.2122553 1.3550091 0.2580098 0.1542215 1.4275735 1.4300079 1.3135781 0.1349797 1.6587310 1.1805514 1.7289177 1.5408378 1.3935534 1.2065722 0.0000000 1.5134929 1.0364059 0.1387667 0.1387667 1.2263798 1.3687953 2.0727297 2.3679202 1.7985469 1.6146938 1.6327995 1.5946616 1.1302143 2.0806681 1.5591942 1.8922618 1.0610059 4.1187905 1.2051171 1.1408581 1.4054171 5.0265350 1.3985217 1.4132092 1.2205497 2.3216464 1.4153105 1.4153105 1.0411483 1.5504342 1.1558729 1.2221785 1.3479617 2.1736804 2.2160641 5.1845701 1.1635278 1.1361947 4.5138105 1.2391139 1.0151009 1.8726583 1.2796007 1.3137292 1.2622270 1.1607460 1.1476272 1.0192748 1.0903760 1.2560497 1.2904610 1.6071425 1.4264718 1.2890496 1.3462711 1.5960154 1.7670904 2.2668120 1.2849703 1.1437840 1.1485226 1.3893814 1.4665464 1.4665464 1.2945537 1.6071425 1.1307605 1.1307605 1.3110778 0.9914967 1.4606567 3.6002656 1.4648539 1.1717027 1.3568860 1.2474694 3.3374145 1.0958438 1.3020894 4.3858002 1.2904610 1.4675316 1.2474694 1.2428513 1.2481829 5.9734829 1.4142670 1.1618551 1.1476272 1.1595474 1.1512388 0.9914967 0.9914967 1.4860308 1.4675316 1.3568860 1.3726251 1.1717027 1.2474694 1.5968277 2.3703296 4.2476705 1.4642030 2.2668120 5.0482969 1.3752096 1.3768161 1.1969147 1.6071425 1.1035557 1.3333521 0.9914967 1.8356321 1.3458946 1.2884520 1.2020865 1.1662282 1.2827170 1.1860320 1.4025489 1.5960154 1.7670904 1.0923777 1.1120890 1.2622270 1.2849703 2.3051386 1.0958438 1.5733803 1.2945537 1.1786944 1.0826393 2.9722597 1.2064094 6.2657994 1.2391139 3.5979685 1.1361947 1.1468322 1.6888201 1.3337946 2.0117160 1.4113219 1.2796007 1.4545356 1.1408581 2.4010593 1.8356321 1.3625110 1.0151009 1.3945030 1.2904610 1.3677520 1.1870580 4.9277445 1.1887946 1.6071425 1.3812999 1.5968277 1.7140871 1.1740385 1.3074278 5.9805031 1.4436165 
AT1G06850  1.2057498 1.1275725 1.3879779 1.4583751 1.2928146 1.3022504 1.1110071 1.0663177 1.1812688 1.0860816 0.8078507 1.2915250 1.0512829 1.3339593 1.4112196 0.9376028 1.0346133 1.1914463 1.1993168 1.4030532 1.2211919 1.3358558 1.2859139 1.1830699 1.3338658 1.1309934 1.3114706 1.1810648 1.1543880 1.6389653 1.4060047 1.4819372 1.6202796 1.1916062 1.4295102 0.9915126 1.1173218 1.2491266 1.5214057 0.2333098 1.4486356 0.1171163 0.2215117 1.9051365 1.4016570 1.5208450 0.9750033 0.3751677 0.4120404 1.4197258 1.4274570 0.1125741 1.2599875 0.1052943 1.3592749 1.2152923 1.0039868 1.5134929 0.0000000 1.9384686 1.3911054 1.3911054 1.8206907 1.5026969 1.0958050 1.2518927 0.1613305 1.7145454 1.5963451 0.7345576 1.3517613 1.1260691 1.0539685 0.2158539 1.1807942 2.3609335 1.4022339 1.3642250 1.3579068 6.1265451 1.4763437 1.4064834 1.4096568 2.7840544 1.3401215 1.3401215 1.4696639 1.4073409 1.2995779 1.1600005 1.0907169 2.9942920 3.1137466 2.8053809 1.0989045 0.8706991 3.2314023 1.2824159 1.2828352 0.1612478 1.4157853 1.3588658 1.0555161 1.1942050 1.4628026 1.3467279 1.3604167 1.2813226 1.4161878 1.4890001 1.6104799 1.3331774 1.7716217 0.0384424 0.1040922 2.2083429 1.2912606 1.4120439 1.3901130 1.5040438 1.5167505 1.4692392 1.2224064 1.4708672 1.3153753 1.3153753 1.1496704 1.4077790 1.4525371 3.4255997 1.1415146 1.2462231 1.5169322 1.3064221 2.4557651 1.1649196 0.9962757 3.8990863 1.4161878 1.1681451 1.2372913 1.3006834 1.2443198 5.5425489 1.1702661 1.3912574 1.4628026 1.3430077 1.3421275 1.4119198 1.4206843 1.1444658 1.1681451 1.5169322 1.5408493 1.2462231 1.3135266 0.0191067 2.6955004 5.5612921 1.4824487 2.1890685 3.0769144 1.4660093 1.6696539 1.1099907 1.4799008 1.2922789 1.4237737 1.4119198 0.1131565 1.5518281 1.3191735 1.2500172 1.4055953 1.0780110 1.5292462 1.4998820 0.0384424 0.1040922 1.2687101 1.2416329 1.0555161 1.1743355 2.8711707 1.1649196 1.4656249 1.2224064 1.2540458 1.1647267 3.0817631 1.3860569 4.3626979 1.2824159 3.4767025 0.8899620 1.0930427 0.0974364 1.4453286 2.7446200 1.1511351 1.4157853 1.4191920 1.3432758 2.6988672 0.1131565 1.5191732 1.3363862 1.5452737 1.4229241 0.8645856 1.9483009 5.6180895 1.3548095 1.4708672 1.4473369 0.0191067 0.0977895 1.2332350 1.1513346 4.4997792 1.5418324 
AT3G51960  1.5725117 1.7622328 2.1546935 2.1268408 1.7175347 1.2715192 1.8163686 1.4329703 1.4416111 1.4578209 1.3157616 1.5315384 1.3348266 1.3420980 1.3641812 1.4718069 1.3942413 1.7151006 1.3654206 1.3170814 1.4703048 1.5429640 1.1980858 1.4197814 1.5470358 1.7681198 1.8631990 1.1675731 1.5325819 1.8619875 1.3914839 1.4956008 1.6216181 1.4789642 1.3590686 1.5337740 1.1120185 1.1706740 1.6044053 1.7603881 1.1640635 1.7826821 1.8839348 0.5122279 1.6332797 1.0702118 0.9456532 2.0167946 2.0370532 1.8241699 1.2047022 1.9727543 1.4776607 1.9561036 2.3691277 2.0821102 1.9958938 1.0364059 1.9384686 0.0000000 1.1710206 1.1710206 0.3768899 1.7163633 2.1047878 2.1218176 1.8898974 2.0885460 2.1814321 2.5126605 1.2578164 2.2266194 1.8518614 1.8351764 1.5063489 3.4742575 1.6367953 1.1982012 1.3665909 3.9300250 1.3875282 1.6114474 1.7880612 1.5924572 1.2273331 1.2273331 1.3803214 1.6713728 1.4839064 1.3347292 1.6657506 2.0092038 2.1699215 4.3478923 1.6989439 1.3965233 3.4445387 1.4729379 1.2665457 1.8560891 1.3298181 1.4219292 1.5915749 1.4076252 1.3945107 1.2566503 1.2086188 1.3805371 1.5274570 1.5443125 1.6417340 1.7684952 2.1085977 1.9416546 1.7417661 2.0312063 1.5065767 1.4638261 1.8959126 1.6336191 2.0022430 1.9725598 1.3710222 1.5443125 1.1696135 1.1696135 1.2640984 1.3672448 1.6374428 2.5893519 1.5198265 1.2607466 1.9672917 1.3088628 3.0362002 1.4395697 1.7379540 3.1574039 1.5274570 1.4314452 1.2846663 1.7932108 1.4691760 4.7768295 1.8001030 1.3073211 1.3945107 1.8877616 1.3342749 1.3170964 1.3317423 1.4473830 1.4314452 1.9672917 1.7246738 1.2607466 1.3121800 1.8951152 1.5883400 3.4782421 2.0850643 2.0312063 3.9066127 2.1043545 1.7840390 1.2404098 1.5422607 2.0660301 1.3786919 1.3170964 1.9125225 2.2258992 1.5609353 1.4453733 1.5016423 1.5840889 1.5500005 1.7063679 1.9416546 1.7417661 1.2232253 1.3721314 1.5915749 1.3946786 2.2696607 1.4395697 1.6204180 1.3710222 1.5063671 1.5138395 2.7936176 1.6759128 4.4198346 1.4729379 2.8831226 1.4300930 1.6857093 1.8819650 1.4066406 1.6994450 1.5001561 1.3298181 1.6941247 1.1333253 2.7919798 1.9125225 1.7758397 1.2951532 1.5927327 1.4848955 1.2908415 0.1619161 3.8048353 1.4107035 1.5443125 1.7945522 1.8951152 1.8958066 1.6816167 1.5341178 3.7552857 1.9083078 
AT5G06950  1.0119124 1.1253826 1.2236004 1.2799425 1.2875009 1.2025596 1.3727481 1.1889412 1.1867037 1.0433366 1.2196650 1.2557363 1.3500139 1.2724712 1.3029876 1.3638090 1.1638786 1.4143841 1.3856653 1.1825146 1.0116684 1.3087612 1.0146281 1.1431399 1.3133005 1.1728005 1.1909786 1.3752482 1.5803597 1.2399653 0.9665262 1.3665123 1.5785832 1.5558389 1.2337806 1.1052701 0.1022093 0.1247474 1.2984070 1.5334242 0.1086833 1.5212580 1.6282181 1.2543953 1.5044315 0.1282553 0.0345295 1.2685604 1.2702572 1.2204904 0.0741508 1.5204373 1.2913510 1.5804040 1.3047436 1.2864540 1.1439509 0.1387667 1.3911054 1.1710206 0.0000000 0.0000010 1.1927893 1.1776987 1.8750522 2.0284249 1.5267933 1.7241570 1.4399270 1.5168362 1.0819264 1.7889301 1.3508563 1.7175374 1.0679652 4.8972047 1.1863979 1.0935163 1.1274907 4.6015116 1.4217016 1.4347063 1.0735707 2.0308706 1.1388209 1.1388209 0.9960141 1.6443469 1.1372482 1.1350490 1.2893024 2.4507830 2.1404550 5.5331434 1.2346427 1.0510439 4.7032925 1.1867037 0.9726974 1.7048367 1.3011905 1.3361416 1.1656634 1.2133616 1.3724500 0.9754027 1.0437719 1.1687035 1.3119193 1.5858310 1.6422552 1.1656356 1.5364110 1.4614097 1.6079056 2.2347702 1.3071494 1.3672542 1.1602652 1.4121554 1.7049318 1.6407112 1.2050113 1.5858310 1.2588769 1.2588769 1.2131969 0.9491500 1.5500837 3.5648632 1.1978030 1.1931990 1.3480792 1.3257674 3.3395426 1.1031985 1.3252374 4.2700523 1.3119193 1.1060375 1.2694274 1.2531702 1.2701147 5.7156998 1.5832179 1.2915857 1.3724500 1.1713077 1.2847295 0.9491500 0.9491500 1.1218031 1.1060375 1.3480792 1.5741345 1.1931990 1.3257674 1.4629983 2.0621305 3.3735104 1.6403230 2.2347702 5.3022045 1.4271735 1.3897018 1.1081526 1.5858310 1.0462121 1.2377119 0.9491500 1.6707025 1.3985625 1.3105825 1.2280260 1.3917941 1.2302490 1.4051132 1.4909199 1.4614097 1.6079056 1.1667070 1.1656536 1.1656634 1.3071494 2.4383702 1.1031985 1.6662328 1.2050113 1.1598610 1.0899293 2.9795711 1.1873360 5.9019530 1.1867037 3.5621027 1.0510439 1.2168879 1.5404244 1.3558177 2.1425615 1.3074079 1.3011905 1.4823014 1.0935163 2.6703929 1.6707025 1.5655629 0.9726974 1.4817589 1.3119193 1.3404621 1.3135176 4.0778242 1.4119390 1.5858310 1.5791555 1.4629983 1.5664257 1.3232138 1.2228389 5.5510656 1.6547070 
AT5G06960  1.0119124 1.1253826 1.2236004 1.2799425 1.2875009 1.2025596 1.3727481 1.1889412 1.1867037 1.0433366 1.2196650 1.2557363 1.3500139 1.2724712 1.3029876 1.3638090 1.1638786 1.4143841 1.3856653 1.1825146 1.0116684 1.3087612 1.0146281 1.1431399 1.3133005 1.1728005 1.1909786 1.3752482 1.5803597 1.2399653 0.9665262 1.3665123 1.5785832 1.5558389 1.2337806 1.1052701 0.1022093 0.1247474 1.2984070 1.5334242 0.1086833 1.5212580 1.6282181 1.2543953 1.5044315 0.1282553 0.0345295 1.2685604 1.2702572 1.2204904 0.0741508 1.5204373 1.2913510 1.5804040 1.3047436 1.2864540 1.1439509 0.1387667 1.3911054 1.1710206 0.0000010 0.0000000 1.1927893 1.1776987 1.8750522 2.0284249 1.5267933 1.7241570 1.4399270 1.5168362 1.0819264 1.7889301 1.3508563 1.7175374 1.0679652 4.8972047 1.1863979 1.0935163 1.1274907 4.6015116 1.4217016 1.4347063 1.0735707 2.0308706 1.1388209 1.1388209 0.9960141 1.6443469 1.1372482 1.1350490 1.2893024 2.4507830 2.1404550 5.5331434 1.2346427 1.0510439 4.7032925 1.1867037 0.9726974 1.7048367 1.3011905 1.3361416 1.1656634 1.2133616 1.3724500 0.9754027 1.0437719 1.1687035 1.3119193 1.5858310 1.6422552 1.1656356 1.5364110 1.4614097 1.6079056 2.2347702 1.3071494 1.3672542 1.1602652 1.4121554 1.7049318 1.6407112 1.2050113 1.5858310 1.2588769 1.2588769 1.2131969 0.9491500 1.5500837 3.5648632 1.1978030 1.1931990 1.3480792 1.3257674 3.3395426 1.1031985 1.3252374 4.2700523 1.3119193 1.1060375 1.2694274 1.2531702 1.2701147 5.7156998 1.5832179 1.2915857 1.3724500 1.1713077 1.2847295 0.9491500 0.9491500 1.1218031 1.1060375 1.3480792 1.5741345 1.1931990 1.3257674 1.4629983 2.0621305 3.3735104 1.6403230 2.2347702 5.3022045 1.4271735 1.3897018 1.1081526 1.5858310 1.0462121 1.2377119 0.9491500 1.6707025 1.3985625 1.3105825 1.2280260 1.3917941 1.2302490 1.4051132 1.4909199 1.4614097 1.6079056 1.1667070 1.1656536 1.1656634 1.3071494 2.4383702 1.1031985 1.6662328 1.2050113 1.1598610 1.0899293 2.9795711 1.1873360 5.9019530 1.1867037 3.5621027 1.0510439 1.2168879 1.5404244 1.3558177 2.1425615 1.3074079 1.3011905 1.4823014 1.0935163 2.6703929 1.6707025 1.5655629 0.9726974 1.4817589 1.3119193 1.3404621 1.3135176 4.0778242 1.4119390 1.5858310 1.5791555 1.4629983 1.5664257 1.3232138 1.2228389 5.5510656 1.6547070 
AT2G16770  1.3796738 1.5138921 1.7639303 1.7304793 1.5072365 1.2223868 1.4998046 1.5755978 1.3723160 1.2574010 1.3071391 1.5038053 1.3972840 1.3458647 1.2301048 1.5493455 1.0371552 1.2927860 1.1055359 1.3809647 1.4416116 1.3459388 1.2501080 1.2534458 1.4539043 1.8761488 1.7506307 1.0234160 1.2617159 1.8777872 1.2931955 1.4216454 1.5147132 1.3049573 1.1726218 1.5913698 1.0964885 1.1541654 1.4780715 1.6170376 1.2988120 1.8017461 1.9057635 0.1261319 1.4338537 1.1876618 0.8997917 1.7111583 1.6013441 1.6064254 1.2458727 1.9289816 1.2987083 1.9886102 2.0500999 1.7780814 1.8621787 1.2263798 1.8206907 0.3768899 1.1927893 1.1927893 0.0000000 1.5615142 2.0438597 2.0367768 1.8003102 1.8855977 2.0399297 2.4520629 1.2371828 2.1995980 1.7085670 1.8986679 1.4340012 2.8046549 1.5500435 1.3232054 1.4726794 3.2561117 1.2823524 1.5379493 1.6726148 1.8524373 1.4328965 1.4328965 1.2656903 1.4590448 1.3885757 1.5029721 1.7752352 2.4826454 1.8771179 3.3144260 1.8616332 1.4417218 2.8089489 1.4046723 1.3811718 1.9155203 1.2301048 1.3501021 1.6350252 1.2597398 1.3735797 1.2643041 1.2896171 1.5576743 1.4695353 1.4877504 1.5962606 1.6607303 2.2242289 1.8672781 1.8036330 1.7081376 1.3459388 1.4346083 2.1771598 1.5740946 1.7140826 1.6525778 1.5467898 1.4877504 1.0839033 1.0839033 1.2418036 1.2285469 1.4207709 2.6107541 1.3713112 1.3729324 1.9589736 1.3979577 2.9258582 1.4369388 1.7401738 2.5929141 1.4695353 1.2874403 1.3099027 1.7811405 1.2992310 3.8985398 1.5124027 1.1403737 1.3735797 2.1697330 1.1981948 1.2843603 1.3000286 1.2836853 1.2874403 1.9589736 1.5424964 1.3729324 1.3609260 1.8206907 1.8617303 2.7440627 1.7507192 1.7081376 3.1201174 1.8087303 1.5813093 1.2064970 1.4853318 2.0544894 1.6081565 1.2843603 1.9886102 1.9318220 1.3959566 1.3016429 1.4742857 1.7794507 1.5711230 1.4317360 1.8672781 1.8036330 1.3647236 1.2636198 1.6350252 1.3179408 2.8240962 1.4369388 1.4607693 1.5467898 1.4136019 1.5004653 2.3671142 1.5924065 3.5580048 1.4046723 2.4237790 1.4802991 1.8457768 1.8687546 1.2751927 2.1883893 1.4537238 1.2301048 1.3556626 1.2473659 2.3855372 1.9886102 1.6009373 1.4140838 1.3249845 1.4422185 1.3573108 0.4809682 3.1756143 1.4180470 1.4877504 1.5838072 1.8206907 1.8936112 1.9029514 1.7024985 3.2547642 1.7149139 
AT5G08141  0.8344557 0.8222127 1.0791936 1.0463083 0.8954950 1.3129439 0.8403059 1.1994195 1.1309748 1.4527144 1.1871032 1.1912232 1.0826789 0.8519550 0.9325958 1.2054491 0.8268335 0.8568917 0.9179380 1.5960800 0.5125717 0.9024786 1.1464882 1.1859863 0.8562972 1.5143834 1.2267698 1.0435219 0.9601905 0.9419221 1.1074969 0.9247723 1.1083895 0.9747097 0.9916450 1.5249841 1.0288871 1.0981007 1.0145004 1.5371409 1.4099107 1.5279094 1.6072571 1.5415144 1.1460580 1.3431122 0.8571632 1.3796790 1.2902285 1.4439588 1.2114630 1.6031028 1.1179980 1.6511836 2.0907390 1.2384219 1.8005483 1.3687953 1.5026969 1.7163633 1.1776987 1.1776987 1.5615142 0.0000000 1.6076396 1.9087026 1.8444121 1.5497209 1.1713319 2.0058610 1.1814805 1.6621735 1.7344879 1.6884372 0.5514356 4.6526803 0.8966719 1.1152081 1.5937213 3.7163871 0.9741295 1.0587969 0.5344972 1.9385440 1.5055976 1.5055976 1.2355796 0.9819229 0.9215571 1.1964373 1.5746491 1.7200535 4.0604254 4.0551242 1.5439037 1.1298064 3.5364222 1.1309748 1.1614182 1.7061939 0.9190948 0.8855057 1.2514905 1.3130540 0.8731199 1.0603805 1.1376414 1.2542644 0.8504379 1.1247359 1.0024519 1.1092602 1.1163060 1.5884822 1.6353657 1.9273969 0.8876373 0.9119119 1.4400267 0.9157824 1.2065730 1.1538626 1.2601888 1.1247359 1.0308609 1.0308609 1.3351304 1.1128636 0.8899119 3.0413674 1.4665648 0.7832612 1.0358476 0.8803123 2.9797590 0.5575670 1.3736152 3.3850557 0.8504379 1.5255639 0.8365697 0.5946921 0.9259929 3.1591156 1.1433827 1.1029169 0.8731199 1.4380520 0.9922562 1.1128636 1.1100082 1.5510624 1.5255639 1.0358476 0.8728503 0.7832612 0.8803123 1.5830612 1.7738985 2.7989312 1.2257534 1.9273969 3.9807211 1.2001174 1.0038939 1.2868123 1.1261246 1.2893046 1.8778088 1.1128636 1.7486520 1.2769836 0.9485728 0.8796838 0.9142127 1.4709511 0.9825205 0.9400192 1.5884822 1.6353657 0.8125552 1.2539692 1.2514905 0.8876373 1.7327709 0.5575670 1.0018531 1.2601888 0.9399898 0.6122163 2.9530519 0.9078151 2.5266350 1.1309748 3.1132605 1.1298064 1.6261749 1.6373991 0.9327377 1.7577865 1.1044452 0.9190948 0.8422225 1.1224500 1.8456941 1.7486520 1.0231177 1.1752869 0.8697346 0.8504379 1.0351232 1.2792834 3.5246372 0.8741157 1.1247359 1.0137729 1.5830612 1.6623198 1.4963541 1.2111470 2.6264027 1.0306550 
AT2G13150  1.5045993 1.8403636 1.8297964 1.7009246 1.4750491 1.3608012 1.2655161 1.3620268 1.1178264 1.2040455 1.0904390 1.4044081 1.3522452 1.5091967 1.6243349 1.1849403 1.5262303 1.5255473 1.2867192 1.2785838 1.7055126 1.5474739 1.5010041 1.4866103 1.7038808 1.6195773 1.2256369 1.6773897 1.1603340 1.6672455 1.4468613 1.5064653 1.5157277 1.2655155 1.6642914 1.5398885 1.4100766 1.7434037 1.6132519 1.0073218 2.1558673 1.0120379 1.0532342 2.1897020 1.6789705 1.8955996 1.1756399 1.1310404 1.1637972 1.5907348 1.8406713 1.0891086 1.6506421 1.0785942 2.2371106 1.6359916 1.3675879 2.0727297 1.0958050 2.1047878 1.8750522 1.8750522 2.0438597 1.6076396 0.0000000 0.1455999 0.9864812 1.7281904 2.2859869 1.5102669 1.5184749 0.2732356 1.3290677 1.0539788 1.6748107 3.4078044 1.5702954 1.5865385 1.2649545 6.2623626 1.7147852 1.6502304 1.7775657 2.7068181 1.2324205 1.2324205 1.5822550 1.4389687 1.4421065 1.4323184 1.7651021 3.9509375 4.5179764 5.1247664 1.6407873 1.1865806 3.0700253 1.2113050 1.4862242 1.0869634 1.6355439 1.6296557 1.2534983 1.2413310 1.6185596 1.5115026 1.5105376 1.5100066 1.7336968 1.5681204 1.6776478 1.2784635 2.1634627 1.1478871 1.0882567 2.5615799 1.5083650 1.5111392 1.7570498 1.8522095 1.7057157 1.7690469 1.4502818 1.5472344 1.7110566 1.7110566 1.2360441 1.4835220 1.4114670 4.9896647 1.2918081 1.5294790 1.8651605 1.5858609 2.7749528 1.7700774 1.3066197 5.5852902 1.7336968 1.3099341 1.4961241 1.8720554 1.4911548 6.5556085 1.5893355 1.8899667 1.6185596 1.7415919 1.6019452 1.5158972 1.5190943 1.2654072 1.3099341 1.8651605 1.8249964 1.5294790 1.4667171 1.1036355 2.7386930 5.9440233 1.9191107 2.5026522 2.9807110 1.8458359 1.7530318 1.1936040 1.5400015 1.6681957 1.2927068 1.5158972 1.1147815 1.8354717 1.5409129 1.4094111 1.4160665 1.7240634 1.9695507 1.5041703 1.1478871 1.0882567 1.4583832 1.3298182 1.2534983 1.4108814 3.6132467 1.7700774 1.4983913 1.4502818 1.4759823 1.5937378 5.0494066 1.4761374 5.4878613 1.2113050 5.0338381 1.1683234 1.7278925 1.1130321 1.6873397 3.5951733 1.3294368 1.6355439 1.5559512 1.5024878 4.3628902 1.1147815 1.7834921 1.5003281 1.4830521 1.7652860 1.1460951 1.9311552 5.7589854 1.5756939 1.5472344 1.6709699 1.1036355 1.1220925 1.7113856 1.4759138 5.7604331 1.7509563 
AT2G12940  1.6720765 2.1119474 2.0065067 1.8725730 1.8416419 1.5071721 1.3853239 1.6164772 1.2546320 1.2276591 1.3154087 1.5724903 1.6415495 1.6006618 1.8064162 1.4199767 1.6477178 1.7443694 1.4880687 1.2230014 1.9657392 1.6453959 1.7792846 1.7465392 1.8252704 1.7758852 1.4420616 1.7935173 1.2967772 2.1389582 1.7195454 1.7470175 1.6990825 1.4169839 2.0241660 1.6470452 1.5695138 2.0607541 1.8085509 1.1002958 2.4455141 1.1613361 1.1836150 2.1754408 2.0970624 2.0474552 1.2775778 1.2208868 1.2551966 1.8625617 2.0849381 1.1778104 1.7582936 1.2329446 2.1900990 1.7991667 1.5418169 2.3679202 1.2518927 2.1218176 2.0284249 2.0284249 2.0367768 1.9087026 0.1455999 0.0000000 1.0809567 2.0615509 2.4073287 1.7547605 1.7102902 0.2832000 1.5599198 1.1725944 1.9379792 3.9560324 1.6204057 1.8514407 1.2634711 6.2635224 1.8171723 1.8623772 2.1141396 2.8831870 1.2316791 1.2316791 1.8800793 1.6485372 1.4945993 1.7153357 1.8995602 4.7099120 4.6065892 5.1745048 1.7695719 1.4174031 3.7583751 1.3746697 1.7837512 1.2120415 1.7782141 1.7587440 1.3562248 1.4171950 1.8849698 1.7027497 1.7019675 1.7754192 1.9179056 1.7388772 1.9247842 1.5250188 2.4190708 1.1836994 1.2074615 2.7584527 1.6104810 1.7595835 1.9205145 2.0388642 2.1112913 2.1761372 1.7384202 1.7161482 2.0840075 2.0840075 1.3331560 1.7624079 1.6203543 5.7947402 1.3575821 1.6325596 1.9867991 1.6964987 3.1568201 2.0451025 1.5696617 6.4142050 1.9179056 1.3122694 1.5989869 2.1695218 1.6000891 8.0671568 1.9361290 2.3155716 1.8849698 1.9072254 1.9919958 1.7981222 1.8037627 1.2880880 1.3122694 1.9867991 2.0968105 1.6325596 1.5708460 1.2271164 2.9213952 6.0439636 2.3635312 2.7101698 3.6077649 1.9371136 1.9990537 1.3086088 1.7093201 1.8026122 1.3155873 1.7981222 1.2388051 1.9771265 1.6119950 1.5114561 1.7068146 1.8517010 2.3456858 1.8022161 1.1836994 1.2074615 1.5618282 1.5193745 1.3562248 1.5162913 3.9594712 2.0451025 1.7177629 1.7384202 1.5297228 1.8589718 5.8812776 1.5294086 6.5869785 1.3746697 5.8321244 1.3938695 1.8515766 1.2333119 1.7882045 4.3740747 1.6425578 1.7782141 1.7790168 1.7566135 4.4989650 1.2388051 2.0426866 1.8049090 1.7734347 1.9250385 1.4000568 1.9697517 5.8161377 1.8337971 1.7161482 1.9119360 1.2271164 1.2435772 1.8699091 1.7714163 6.6074572 2.0001414 
AT4G38900  1.3613254 1.3021471 1.3378294 1.4048825 1.4457785 1.3002212 1.0962229 1.2194198 1.0069936 1.1076783 0.8815874 1.2131261 1.0504645 1.3374196 1.4598981 0.9118146 1.1498458 1.4161815 1.3158822 1.3629393 1.3586060 1.3331731 1.3554751 1.2644674 1.3308747 1.1532470 1.2959163 1.1960240 1.2085947 1.6549375 1.3954254 1.4212701 1.5567152 1.1955829 1.5477292 0.9395799 1.2629322 1.4155849 1.5128846 0.1349188 1.6892564 0.1281752 0.2459450 1.8617189 1.4044384 1.6368458 1.0677529 0.4972355 0.5444386 1.3325661 1.6437087 0.1742920 1.2843060 0.1325734 1.5005779 1.2310490 1.1071397 1.7985469 0.1613305 1.8898974 1.5267933 1.5267933 1.8003102 1.8444121 0.9864812 1.0809567 0.0000000 1.7960343 1.8529970 0.6680350 1.2187320 0.9906525 0.9116731 0.2005112 1.3297002 2.1673509 1.4019637 1.4170761 1.3472341 6.0801674 1.4338704 1.3707555 1.6255023 2.6888379 1.3278481 1.3278481 1.3981508 1.4808001 1.2289015 1.4161591 1.1154168 3.7765518 2.5922404 3.8371420 1.1189852 1.0091760 3.8040890 1.1340649 1.3325329 0.1653148 1.3644888 1.3891627 0.9342501 1.0612637 1.3967679 1.2136025 1.2277036 1.5206886 1.4131029 1.4479760 1.6649202 1.3065577 1.7246764 0.1376991 0.0650696 3.3718410 1.2831891 1.4888724 1.2963126 1.5147912 1.5352795 1.4827778 1.4338448 1.4286107 1.3545420 1.3545420 1.0891103 1.3934155 1.5368005 4.0614432 1.1991736 1.2643144 1.5129237 1.3348007 3.1977145 1.3465212 1.0306477 4.6620657 1.4131029 1.1461473 1.2538427 1.4768770 1.2298950 6.7663012 1.2396687 1.4804194 1.3967679 1.3525120 1.3245547 1.3981508 1.4081612 1.1201954 1.1461473 1.5129237 1.6022043 1.2643144 1.3435921 0.1139565 2.6083579 5.3449550 1.4976445 3.3917069 3.6617825 1.4382605 1.6568664 1.0453210 1.4381503 1.3432474 1.4458863 1.3981508 0.0902644 1.4534456 1.3147001 1.2406182 1.3417834 1.1035208 1.7070818 1.6068989 0.1376991 0.0650696 1.2902583 1.1492271 0.9342501 1.1827098 3.5244297 1.3465212 1.5510061 1.4338448 1.2856980 1.3602048 3.6967624 1.3838434 5.7162697 1.1340649 4.1103531 1.0363520 1.1122526 0.1345837 1.3987598 3.4430800 1.0767864 1.3644888 1.4971999 1.3929370 5.5920204 0.0902644 1.5588743 1.3957785 1.6484789 1.4357506 0.9010021 1.8103835 5.4494847 1.4228338 1.4286107 1.4770814 0.1139565 0.1351549 1.2323627 1.4594662 5.6730814 1.5862771 
AT5G49450  1.2891848 1.3295151 1.5120519 1.5319367 1.4953330 2.2125309 1.4967644 1.6608859 1.8478099 1.8001123 1.4639044 2.2363800 1.7902939 1.2864946 1.4340671 1.6970171 1.3082066 1.3987650 1.3313986 2.3535200 1.4228081 1.3769142 1.5124771 1.5781405 1.4347597 1.8919211 1.8678777 1.2370565 0.6649986 1.1940110 1.6733507 1.1293347 1.0400337 0.7682731 0.9414016 1.4985760 1.4225982 1.6287202 1.1172957 1.7272085 1.7814624 1.8298423 1.7866792 1.9629391 1.0814786 1.8049132 1.2412807 1.1885149 1.1936717 1.4464315 1.7844160 1.9575824 1.0500263 1.9409300 2.0132704 1.3753756 1.5056459 1.6146938 1.7145454 2.0885460 1.7241570 1.7241570 1.8855977 1.5497209 1.7281904 2.0615509 1.7960343 0.0000000 2.3105822 2.1952219 1.8263209 1.6893315 2.1102096 1.6641985 1.4731044 3.0163279 0.9865890 1.6719520 2.2546434 5.1380118 1.5742221 1.1010792 1.7253505 4.2532833 2.2813647 2.2813647 1.6928477 0.9124890 1.1652225 1.7522568 2.2135053 8.9999990 3.4091068 2.5107793 2.0084133 1.3394455 2.4276352 1.9541728 1.7179482 1.7212400 1.4890911 1.3882082 1.8704976 1.7172803 1.1794085 1.7610341 1.7797744 1.8451385 1.5512544 0.8591529 1.2160564 1.9818093 1.3255237 1.7594516 1.8759399 4.6066334 1.3402747 1.0391578 1.7434177 1.6465933 0.9896344 1.0011481 1.8172745 0.8958258 1.0134861 1.0134861 1.7445547 1.7653832 0.8776114 6.3401134 1.8709777 1.2350091 1.4571421 1.2959809 2.4706093 1.3968969 1.5734455 6.1356445 1.5512544 1.8363165 1.2131391 1.6832560 1.2810299 6.7016917 0.8845827 1.0790062 1.1794085 1.6880949 1.1661205 1.8025714 1.8150743 1.8958030 1.8363165 1.4571421 1.0827943 1.2350091 1.2135210 1.7220954 4.6987981 4.7568060 1.0864502 4.7121763 2.4867207 1.6698955 1.1387840 1.8083244 0.8997750 1.6421137 2.3333175 1.8025714 1.9966769 1.8094290 1.3835688 1.3498890 1.1004700 1.9826487 1.2623964 0.8578284 1.7594516 1.8759399 1.2382724 1.5581249 1.8704976 1.3030727 6.0341674 1.3968969 0.9266485 1.8172745 1.1180292 1.4831413 5.6726190 0.8923986 5.5172780 1.9541728 6.3909654 1.3209399 1.9979134 1.8881800 1.5397232 8.9999990 2.1248652 1.4890911 0.8773060 1.6802102 8.9999981 1.9966769 1.1387670 1.7636141 0.8706805 1.5099501 1.8410854 2.2234233 4.8699150 1.0298380 0.8958258 1.0567821 1.7220954 1.9094770 2.1610857 1.7495719 5.3249768 1.1336030 
AT1G19490  1.1194052 1.1183734 1.0535249 1.0997620 1.2290457 1.2857062 1.4003064 1.1080650 1.5162169 1.4991636 1.0104707 1.3455733 1.2587511 1.4656429 1.6686678 1.3430449 1.1923709 1.4888721 1.3823749 1.6911422 1.4924084 1.4474792 1.4285646 1.4224400 1.5513595 1.8689143 1.4172369 1.2401777 1.2067637 1.4324614 1.5464859 1.5737653 1.4820861 1.1963097 1.5741465 1.8139714 1.3540398 1.4794312 1.5790530 1.6333862 1.6451076 1.6941708 1.7203894 2.1028976 1.4332300 1.4381868 1.1393745 1.4254532 1.4275284 1.6514042 1.5272119 1.7419467 1.6008459 1.8167702 2.0165364 1.7275082 1.7370624 1.6327995 1.5963451 2.1814321 1.4399270 1.4399270 2.0399297 1.1713319 2.2859869 2.4073287 1.8529970 2.3105822 0.0000000 2.4191288 1.3021768 2.2287947 2.0506365 1.5730571 1.4679028 3.6824125 1.5857194 1.4005578 1.6578473 4.0308186 1.8034859 1.7152582 1.4664741 8.9999988 1.5776423 1.5776423 1.6209729 1.5709938 1.7388794 1.2805204 1.9648553 8.9999986 3.3930696 2.9476541 1.9447894 1.0464146 2.8966929 1.6056929 1.4369042 1.5563243 1.6973188 1.3625269 1.1955091 1.4371328 1.6642203 1.3354939 1.2912947 1.3870626 1.5900231 1.5122334 1.7717437 1.3056666 2.0636512 1.5738920 1.6374847 8.9999989 1.4629400 1.6169824 2.0149450 1.6922240 1.4745921 1.4284314 1.3705853 1.4827248 1.5769226 1.5769226 1.1923172 1.6087624 1.6003721 3.3658365 1.6700045 1.3045115 1.5865054 1.3879238 2.5289827 1.5447297 1.1719091 3.5037863 1.5900231 1.5511036 1.3286582 1.5384821 1.5285328 4.3508157 1.5166184 1.5319730 1.6642203 1.9864844 1.5366554 1.5553910 1.4883780 1.5187732 1.5511036 1.5865054 1.6488751 1.3045115 1.4024922 1.5177204 8.9999981 3.4497064 1.5550547 8.3896871 2.9868464 1.1810351 1.7697066 1.1666490 1.4892160 1.8563999 1.8078308 1.5553910 1.7455412 1.1857732 1.4950817 1.4196741 1.6092554 1.8801628 1.9037771 1.6212871 1.5738920 1.6374847 1.4026244 1.3615370 1.1955091 1.3907035 8.9999990 1.5447297 1.5335492 1.3705853 1.6424953 1.4273657 3.3118161 1.7526442 3.4524329 1.6056929 3.3085346 1.0683607 1.9033394 1.6193654 1.7627623 8.9999985 1.2187793 1.6973188 1.5680276 1.4209397 8.9999986 1.7455412 1.6197951 1.4525793 1.6540030 1.7383523 1.0197163 2.1160076 3.8661774 1.6752029 1.4827248 1.7774031 1.5177204 1.6368583 1.9518751 1.2578297 3.9006712 1.6783428 
AT1G58110  1.4386545 0.9877116 1.2848853 1.2316666 1.4193619 1.6624692 1.3036200 1.4354100 1.4041581 1.2211500 1.1054253 1.5921088 0.9533593 1.4880679 1.3707548 1.1260119 1.0213425 1.3017058 1.1483691 1.4180854 1.5444073 1.5866250 1.8855968 1.7513407 1.6169370 1.4004053 1.6263879 1.3662835 1.3405605 1.9554770 1.7378726 1.4996301 1.4475280 1.1172768 2.0225004 1.1499637 0.9665310 1.1546147 1.7093946 0.7210355 1.6193944 0.5936738 0.7400260 2.5543084 1.9388793 1.6468360 0.8105537 0.3578994 0.3110650 2.1908196 1.5746427 0.6711325 1.5137255 0.6306803 1.2586309 1.1196456 1.2809627 1.5946616 0.7345576 2.5126605 1.5168362 1.5168362 2.4520629 2.0058610 1.5102669 1.7547605 0.6680350 2.1952219 2.4191288 0.0000000 1.4983078 1.6065879 0.5285436 0.7379089 1.4762240 3.6452037 1.6595900 1.7714775 1.4819083 7.2248745 1.4159174 1.5271606 1.6830578 2.3357488 1.4836912 1.4836912 1.7344948 1.4740404 1.3900993 1.4976639 1.4792267 3.0930545 2.0443749 4.2227800 1.3460809 1.0521233 3.7805361 1.4032398 1.8177300 0.7934469 1.3707548 1.7913448 1.1920125 1.4430221 1.4854793 1.5157477 1.5413209 1.3698752 1.6569402 1.3717555 1.4728472 1.7205430 1.3325311 0.7250135 0.5875650 2.5251878 1.5866250 1.4728462 1.2462385 1.6569402 1.5404039 1.5986764 1.5030168 1.3717555 1.9239450 1.9239450 1.5761750 1.7264623 1.4418090 4.1789597 1.3598504 1.4586231 1.6822158 1.3979669 2.8702044 1.5378313 1.1852923 5.0261699 1.6569402 1.3754354 1.4312995 1.8572652 1.5989417 7.8495038 1.5346313 2.1066580 1.4854793 1.3114447 2.0926910 1.7344948 1.7524205 1.3353761 1.3754354 1.6822158 1.3373340 1.4586231 1.3905275 0.7094608 2.5386336 6.2759879 1.6904627 2.8332327 3.5391310 1.4361399 1.9392376 1.4936761 1.3823532 1.3005826 1.4517202 1.7344948 0.6306803 1.4657897 1.5469788 1.5272571 1.4932507 1.4600593 1.4699279 1.5324137 0.7250135 0.5875650 1.3583453 1.5051853 1.1920125 1.5254933 3.3683832 1.5378313 1.6084977 1.5030168 1.4666393 1.5572291 3.6629206 1.6180816 6.0454402 1.4032398 4.2406878 1.0868596 1.3346585 0.6649465 1.4248787 2.9084079 1.0556999 1.3707548 1.5675148 1.8082428 3.0497173 0.6306803 1.4320869 1.8743439 1.5779648 1.6423643 0.8664362 2.5939425 5.7824879 1.3454740 1.3717555 1.2349195 0.7094608 0.6649465 1.4522068 1.4459818 5.7191304 1.2822715 
AT1G45249  1.2450641 1.0549343 1.1689548 1.2182045 1.1594759 0.6141678 0.9324286 0.4454145 0.3101620 1.2113856 0.3370325 0.5732583 0.4754885 0.8517591 0.9316122 0.4843444 0.8460467 1.1695929 1.0571146 1.2698727 1.0654855 0.8573719 0.1962285 0.3025218 0.8451970 1.3365111 0.5470868 0.7723520 0.8333267 1.2654157 0.2239717 1.2043482 1.3076874 0.8903817 1.0097118 1.0996907 0.8404194 0.8852102 1.1630868 1.2875611 1.0597153 1.2837862 1.2728172 1.3835730 1.2928998 1.0676492 0.7834362 1.0500899 1.0381943 0.6745908 1.0472144 1.2285450 1.0073129 1.3367574 1.7146343 1.0256393 1.2313742 1.1302143 1.3517613 1.2578164 1.0819264 1.0819264 1.2371828 1.1814805 1.5184749 1.7102902 1.2187320 1.8263209 1.3021768 1.4983078 0.0000000 1.5877289 1.2112158 1.1504274 1.1863681 2.5103200 1.1847579 0.1814372 1.1416197 4.4866312 0.9531663 1.3555128 1.1329351 2.1645225 1.2241859 1.2241859 0.1906113 1.1418820 1.0915894 0.5737781 1.3534563 3.5029476 3.0513868 2.8685974 1.3384299 0.4237262 2.6471203 0.4037253 0.2574104 1.1436691 0.9147870 0.9733356 0.4318530 0.3512142 1.2001721 0.0373227 0.0361064 0.5898217 0.9278418 1.2955387 1.2401753 0.4462165 1.6880681 1.3126100 1.2382664 3.0209851 0.8682781 1.1932520 1.2184951 0.9812004 1.2769958 1.2366601 0.5768307 1.2886646 1.0534927 1.0534927 0.4907850 0.1868612 1.1086790 3.5445942 1.2761426 0.8784476 1.2965573 0.8605641 2.4259496 1.1591757 0.4714446 4.1758784 0.9278418 1.2457350 0.8570388 1.2661732 0.8584638 5.7186063 1.0950548 1.0755989 1.2001721 1.2274463 1.2012753 0.1656843 0.1889963 1.2209188 1.2457350 1.2965573 1.1373248 0.8784476 0.8879473 1.2827352 2.2056870 3.8655855 1.2939670 2.8606525 2.7251589 1.2466376 1.4709488 0.4698299 1.2900372 1.1653900 1.2060757 0.1656843 1.2938629 1.2322947 0.8943086 0.8259363 1.3073067 1.3078732 1.3341753 1.1002249 1.3126100 1.2382664 0.9408829 0.3449740 0.4318530 0.9094352 3.6775383 1.1591757 1.0830594 0.5768307 1.0786791 1.2212197 3.8194990 1.2170144 4.3435504 0.4037253 3.7971231 0.4384546 1.2843942 1.2212855 0.9162243 3.2381894 0.5714533 0.9147870 1.0701219 0.1817530 3.0056478 1.2938629 1.1984553 0.3132679 1.0783476 0.9711197 0.3443493 1.2043079 4.1204864 1.2274294 1.2886646 1.1600826 1.2827352 1.1675509 1.3715547 0.5234386 4.6716891 1.1619880 
AT2G12900  1.6726245 1.9131764 1.8765457 1.8106195 2.1435297 1.2939727 1.3680815 1.5781225 1.2408246 1.1041508 1.2582927 1.2461264 1.4870180 1.5131492 1.5295999 1.3197259 1.5979242 1.6971964 1.5171657 1.3346761 1.5704858 1.5023122 1.5729365 1.5278727 1.6559688 1.6329729 1.3888863 1.5967949 1.3031557 1.7251418 1.4929666 1.5137285 1.3533324 1.1885599 1.8811813 1.4358849 1.3831434 1.7159745 1.9233019 0.9793266 2.1685026 1.0895577 1.0824714 2.3956982 2.0029569 1.8267432 1.1122756 1.1742332 1.2087986 1.6201297 1.8559146 1.1185249 1.8976075 1.1086726 2.4025491 1.6049094 1.2500762 2.0806681 1.1260691 2.2266194 1.7889301 1.7889301 2.1995980 1.6621735 0.2732356 0.2832000 0.9906525 1.6893315 2.2287947 1.6065879 1.5877289 0.0000000 1.5578728 1.0447110 1.6095841 4.6664229 1.7616165 1.6600645 1.3522483 5.5196238 1.6138543 1.9203791 1.8051222 2.7671435 1.2919999 1.2919999 1.6386082 1.5836947 1.6205298 1.6148625 1.7279085 3.4926836 4.2762419 3.7582151 1.7137524 1.3515108 3.1783766 1.3067294 1.5263806 1.1182837 1.5367152 1.5793480 1.2661752 1.3845756 1.6237307 1.5800991 1.5791416 1.6739454 1.6832359 1.4257549 1.8040956 1.5421624 2.2727160 1.0926920 1.1181586 2.7415843 1.4613248 1.5191000 1.7297974 1.7987977 2.0164313 2.0824277 1.6376360 1.4072378 1.8406402 1.8406402 1.2293156 1.5320334 1.5543418 4.1403775 1.2366850 1.4710316 1.8050397 1.5233725 2.9493619 1.7009667 1.5516674 4.5513639 1.6832359 1.2037649 1.4376253 1.7962297 1.4399062 5.6612689 1.9218200 2.0433488 1.6237307 1.7145351 2.1311774 1.5664464 1.5702337 1.1601699 1.2037649 1.8050397 1.8280701 1.4710316 1.4073265 1.1343528 2.4757792 5.2152978 2.3698330 2.6983187 3.0831687 1.9662990 2.2374651 1.2061924 1.4000058 1.7432106 1.3754779 1.5664464 1.1454861 2.0387342 1.4624084 1.5460209 1.4651917 1.7275894 2.1518117 1.6588317 1.0926920 1.1181586 1.4193258 1.4905977 1.2661752 1.3868832 3.3033946 1.7009667 1.6528169 1.6376360 1.6649338 1.5281235 4.1896807 1.6438035 4.6589481 1.3067294 4.1815420 1.3283609 1.8333431 1.1428649 1.5887001 3.2285994 1.5317525 1.5367152 1.7154485 1.5686581 3.5108740 1.1454861 1.6916505 1.5418500 1.6329361 1.7144126 1.3008033 1.9013877 5.1472968 1.5874375 1.4072378 1.6090646 1.1343528 1.1520859 1.6910150 1.7091958 4.7283712 1.6690574 
AT4G06598  1.0084130 1.0586488 1.3292508 1.2602203 1.1188049 1.2743514 1.1395098 1.2290834 0.9867527 1.0161720 0.8894596 1.3240234 1.0754982 1.3296252 1.1344527 1.0263952 1.0956494 1.2616240 1.2289402 1.2623704 1.3205699 1.2676004 1.3445491 1.3160345 1.3273130 1.3294549 1.2981202 1.1799884 1.3970271 1.4717021 1.2761014 1.3378817 1.5671013 1.1286548 1.0342562 1.3694476 0.9684940 1.0884053 1.1798947 0.9018350 1.4169430 0.7380069 0.9712148 1.7331249 1.4657907 1.4472411 0.8102338 0.5389527 0.5389527 1.8604296 1.4090927 0.9882468 0.9813572 0.9042981 1.3741657 1.1622286 1.2013761 1.5591942 1.0539685 1.8518614 1.3508563 1.3508563 1.7085670 1.7344879 1.3290677 1.5599198 0.9116731 2.1102096 2.0506365 0.5285436 1.2112158 1.5578728 0.0000000 0.9099265 1.2814212 2.5602399 1.1682000 1.3208877 1.2948503 8.3865505 1.2309199 1.3348402 1.1223310 1.9953657 1.2350879 1.2350879 1.3428435 1.7779826 0.8862576 1.3504566 1.5855883 2.6806777 2.3490141 6.4313036 1.3184302 0.9016914 3.9404315 1.0716085 1.3622816 1.0866360 1.1344527 1.2453019 1.2700745 1.1142314 1.5493743 1.1582162 1.1715191 1.2567057 1.3662998 1.5331834 1.5588893 1.1831962 1.7008061 1.0387159 0.7927295 2.2477612 1.2151190 1.4682672 1.2585265 1.3662998 1.3227692 1.2647810 1.3024237 1.4940423 1.3437589 1.3437589 1.2095930 1.3127541 1.7101018 5.8569663 1.1124984 1.2006159 1.4094829 1.3796172 3.1027335 1.2814212 0.9437768 7.0221419 1.3662998 1.0720476 1.2967187 1.6240765 1.3453875 9.0000000 1.2436597 1.3756872 1.5493743 1.3186778 1.4885582 1.3428435 1.3309582 1.0389145 1.0720476 1.4094829 1.4548944 1.2006159 1.3797780 1.0153395 2.0129984 5.4866915 1.4691980 2.1701043 3.4969062 1.4341520 1.4203328 1.1657172 1.5155607 1.3002514 1.3833017 1.3428435 0.9042981 1.4151740 1.1878343 1.1229756 1.4536723 1.5615454 1.8393207 1.7568069 1.0387159 0.7927295 1.2318427 1.1540971 1.2700745 1.0402443 3.0882199 1.2814212 1.8089417 1.3024237 0.8897738 1.2863935 6.0002547 1.1443202 7.5513241 1.0716085 5.9143001 0.9320374 1.3053689 0.9660293 1.2458450 2.4762939 1.0046067 1.1344527 1.6017622 1.3622695 3.2865725 0.9042981 1.6731563 1.2538414 1.7543688 1.3204509 1.0838717 1.7246728 6.9870119 1.4037068 1.4940423 1.7005098 1.0153395 0.9660293 1.3354261 1.4185186 7.2361255 1.4651084 
BjuA001111 1.2071987 1.1057361 1.1636009 1.1739247 1.2910642 1.1942610 1.2530660 1.0603592 1.1020899 1.0108784 0.7957574 1.1676556 0.9052649 1.4893087 1.4684853 0.8865456 1.1546544 1.1783202 1.0550077 1.1857399 1.1005590 1.3543711 1.2395597 1.1565369 1.5391743 1.1930053 1.1444516 1.3222395 1.1579679 1.5684546 1.2518380 1.2818561 1.2034408 1.1981786 1.6554610 1.1514836 1.4528330 1.5843275 1.6267889 0.2260756 1.7892598 0.1940044 0.0192410 2.0506467 1.4665869 1.8221628 1.2693439 0.4884398 0.5056861 1.3759126 1.7657538 0.2356304 1.5359412 0.1768443 1.3176149 1.2425552 1.1777134 1.8922618 0.2158539 1.8351764 1.7175374 1.7175374 1.8986679 1.6884372 1.0539788 1.1725944 0.2005112 1.6641985 1.5730571 0.7379089 1.1504274 1.0447110 0.9099265 0.0000000 1.0860437 2.4430877 1.6146813 1.2171453 1.1484861 4.9012295 1.5561565 1.4562327 1.4345576 2.6299362 1.1317747 1.1317747 1.2680123 1.2576352 1.4634209 1.0938070 1.0961666 3.3048431 3.1057199 2.6371750 1.1526428 0.9781355 2.7443194 1.1031722 1.1570352 0.0657612 1.4684853 1.4364864 1.0133637 1.1539163 1.3484880 1.1268167 1.1382226 1.1496871 1.5679617 1.1045765 1.5531002 1.2288541 1.6218420 0.2331803 0.1716158 2.8647706 1.3543711 1.2527788 1.3124431 1.6679622 1.4570836 1.4066435 1.0928426 1.1045765 1.4915226 1.4915226 1.0949337 1.2156944 1.2966116 3.1716652 0.9806067 1.4251315 1.6114471 1.4830338 2.1108616 1.0443554 1.0335167 3.8099258 1.5679617 0.9899376 1.4153721 1.2096749 1.3097131 5.3152804 1.3411656 1.6309078 1.3484880 1.3673005 1.5519230 1.2193881 1.2268006 0.9677533 0.9899376 1.6114471 1.4683406 1.4251315 1.4931413 0.2094201 2.5529150 4.3139297 1.3533068 2.8623701 2.6076306 1.2597176 1.8420108 1.0537840 1.1103730 1.3125874 1.1690285 1.2193881 0.1768443 1.3080956 1.3823476 1.3146222 1.2650167 1.0816971 1.5140119 1.3718057 0.2331803 0.1716158 1.4323527 1.2581377 1.0133637 1.2594164 3.1386260 1.0443554 1.3111691 1.0928426 1.5146559 1.0508238 3.1168639 1.5680811 4.2572835 1.1031722 3.4545939 0.9141393 1.1858599 0.2311498 1.5204351 3.0286792 0.9463532 1.4684853 1.2648800 1.1956599 2.8889176 0.1768443 1.4021693 1.2085078 1.3986654 1.5755392 0.8551469 1.8865074 4.5013783 1.3266921 1.1045765 1.3607050 0.2094201 0.2321600 1.2694151 1.0754537 4.3761425 1.4416170 
BjuA001569 0.9753083 0.9210260 0.9911171 1.0466082 1.1095946 1.6108281 1.0419435 1.5886868 1.2237232 1.3533899 1.1376105 1.4155170 1.3301848 0.7650721 0.6615956 1.2827134 0.8551853 1.0214951 1.1117984 1.4331174 0.0554148 0.8803429 0.9687596 1.0622071 0.7414024 1.2836706 1.4287908 0.7318512 0.8451299 0.9372256 1.0782047 1.1443391 1.0913364 0.7520757 0.7223189 1.1312640 0.8830496 0.9703882 1.1217289 1.1957402 1.1192409 1.1279158 1.1975746 1.4034761 1.0907475 1.1402300 0.7748664 1.0000598 0.9961186 1.4102481 1.1087912 1.2428228 0.9661887 1.1893627 1.9889399 1.0570796 1.3543340 1.0610059 1.1807942 1.5063489 1.0679652 1.0679652 1.4340012 0.5514356 1.6748107 1.9379792 1.3297002 1.4731044 1.4679028 1.4762240 1.1863681 1.6095841 1.2814212 1.0860437 0.0000000 2.0837754 0.9750641 1.1187578 1.3377649 3.9947697 0.6788709 1.0859508 0.3843893 2.0918855 1.3294660 1.3294660 1.1415226 1.1688163 1.0004832 1.8313814 1.1645102 2.7611973 2.5227299 2.5857700 1.2554850 1.2558221 2.7284154 1.4390437 1.1025925 1.1570220 0.6358696 0.8160587 1.2075999 0.8917152 1.0909367 1.1374730 1.1796479 1.9259008 0.7807690 1.0729316 1.1484454 1.2251775 1.2554990 1.1369411 1.1212165 2.3308008 0.8767275 1.1005994 1.2412164 0.8266682 1.0609054 1.0253053 1.9003956 1.0752883 0.9317061 0.9317061 1.3908826 1.0948370 1.0812498 3.6361697 1.2816361 0.7862689 1.0367094 0.7963827 2.4510160 0.0541929 1.5460296 4.0201319 0.7807690 1.3518354 0.7074106 0.0960311 0.7926082 4.9152280 0.9001317 0.9030035 1.0909367 1.2398694 0.8302611 1.1174367 1.1232926 1.3645352 1.3518354 1.0367094 1.0427520 0.7862689 0.7395743 1.1341564 2.1384341 3.0920710 1.1237230 2.1590351 2.9647968 1.0986303 1.0525017 1.3573161 1.0806845 1.1654730 1.4046316 1.1174367 1.1731277 1.1168065 0.9248066 0.8399924 1.1298983 1.1495812 1.0422601 1.0905090 1.1369411 1.1212165 0.8181012 0.9860979 1.2075999 0.8054996 2.8423687 0.0541929 1.1728578 1.9003956 0.9861116 0.0533981 3.5803005 0.9520663 3.9715573 1.4390437 3.6746916 1.1795848 1.3166191 1.2107028 0.6820045 2.4690305 1.4360880 0.6358696 1.0181319 1.1367801 2.8621260 1.1731277 1.0675999 1.1317162 1.0256849 0.7148641 1.0803775 1.4271211 3.9382060 1.0661704 1.0752883 1.0606718 1.1341564 1.1796298 1.1438512 1.8851474 4.0403964 1.1158306 
BjuA002075 3.1685225 2.9023164 3.2263365 3.2195079 2.8386053 2.9786780 2.4620489 4.2570819 2.0824654 3.5064594 2.8271036 3.2297410 2.7453142 2.4684568 2.4486609 2.9081839 2.1189513 1.8941535 1.9158048 2.9256922 2.2508848 2.7108178 2.2928564 2.2152504 2.5184857 4.0202650 2.6118218 2.7893861 2.1061093 3.0187966 2.3830949 2.3304577 2.0491537 2.3652886 2.0640454 3.8742402 3.2780613 3.5876178 2.7548831 2.4583293 4.1698022 2.2415357 2.5839102 2.9845764 2.0280203 4.9547105 3.5294989 2.8922059 2.8868548 3.1774008 4.7594320 2.2924216 1.9901010 2.5625486 2.8671351 4.7506895 3.8389363 4.1187905 2.3609335 3.4742575 4.8972047 4.8972047 2.8046549 4.6526803 3.4078044 3.9560324 2.1673509 3.0163279 3.6824125 3.6452037 2.5103200 4.6664229 2.5602399 2.4430877 2.0837754 0.0000000 2.4443687 1.9951526 2.5838761 3.3588449 2.4216264 2.3036603 2.1531062 5.3372600 2.5107008 2.5107008 2.6170308 2.2042276 2.4332179 4.0311115 3.5612888 7.2903410 3.3240678 2.4611296 3.6213184 3.3447262 3.0184059 2.1451713 2.2839976 2.4047444 2.3643865 2.3527732 3.1663386 2.1566076 2.3326533 2.4037015 2.4139408 4.1128015 2.5289099 2.1567003 2.7445273 2.5099504 2.7013154 2.3015804 2.1848770 5.3687522 2.5943711 2.3211370 3.7098829 2.3865131 2.0732050 2.1137693 4.0985123 2.0916815 1.8363939 1.8363939 2.9920062 2.3883467 2.1511575 3.7710615 3.4401001 2.2818532 3.1795836 2.4496945 2.1779579 2.0022495 3.3734574 3.2981776 2.5289099 3.4036621 2.4061076 2.0992546 2.7270499 6.2706511 1.8351066 1.7363161 2.3326533 3.7048355 1.6378500 2.4303345 2.5897526 3.3983714 3.4036621 3.1795836 2.3295054 2.2818532 2.3891824 2.2480180 5.6737847 3.3806774 2.2686428 4.7112483 3.0184059 3.2612940 2.2310950 2.8849284 2.0968319 3.5822904 2.4795049 2.4303345 2.4279005 3.0441635 2.7005557 2.3742578 2.3535043 3.6362578 2.3111977 2.2712393 2.3015804 2.1848770 2.1158858 2.2214409 3.1663386 2.3338372 9.0000000 2.0022495 2.2829701 4.0985123 2.2806468 2.1945030 4.5839142 2.5457497 6.3573862 2.1451713 3.7716807 3.4294257 3.6612322 2.2114713 2.5747269 7.0182642 2.7263152 2.3643865 2.2740136 2.1803355 6.6098925 2.4279005 2.6726970 2.4951808 2.0670488 2.3606967 2.5890846 3.3848365 3.6754254 2.3347751 2.0916815 2.6035617 2.2480180 2.1366087 3.4928696 4.6950184 6.2964074 2.7404021 
BjuA002828 0.9052205 1.0126970 1.1215904 1.1194210 0.9358308 1.3456305 1.0702672 1.1668716 1.1017883 1.2629479 0.9712637 1.4816619 1.1643004 0.6221252 0.6741354 1.2308144 0.7189380 0.9012768 0.8922823 1.5295734 0.8813951 0.6943452 1.1961193 1.1808997 0.6884712 1.4588496 1.3211461 0.7100267 0.5194452 0.8464039 1.2804574 0.5118100 0.8558820 0.4998011 0.7792601 1.2816727 1.0626663 1.2414937 0.0880222 1.5531471 1.3011669 1.3483854 1.6141547 1.6894870 0.6896486 1.2177944 0.9370259 1.2213224 1.2175124 1.7464663 1.2240094 1.4429206 0.2436170 1.4170751 1.5181283 1.4280323 1.2713040 1.2051171 1.4022339 1.6367953 1.1863979 1.1863979 1.5500435 0.8966719 1.5702954 1.6204057 1.4019637 0.9865890 1.5857194 1.6595900 1.1847579 1.7616165 1.1682000 1.6146813 0.9750641 2.4443687 0.0000000 1.1376251 1.4437627 4.8498685 0.7347244 0.4426207 0.9239136 2.8990768 1.4718126 1.4718126 1.4332352 0.6743814 0.1528309 1.1288981 1.5627677 3.4649027 2.5219533 4.0658415 1.4866204 0.9738219 3.3000010 1.1026660 1.2784297 1.5505194 0.6741354 0.7793873 1.3608581 1.3527690 0.5433408 1.1477859 1.1795892 1.1267481 0.7140221 0.8583255 0.7608784 1.1993926 0.9155680 1.3874841 1.3479044 3.5820585 0.6943452 0.5494935 1.2811522 0.7612469 0.7125280 0.6800319 1.1237075 0.8583255 0.7772300 0.7772300 1.2716742 1.2893004 0.6203762 4.3923806 1.3680040 0.6592456 0.9464585 0.7170309 2.2159422 0.8480160 1.1796266 5.0031415 0.7140221 1.3009642 0.6807512 0.9748259 0.7054928 5.9349523 0.7032144 0.7707864 0.5433408 1.2796426 0.8467419 1.3102490 1.3028738 1.2722264 1.3009642 0.9464585 0.7824025 0.6592456 0.7305481 1.3836430 3.0029038 4.0464057 0.7180437 3.5820585 3.4487295 1.0913729 0.5234151 1.2353464 0.8304292 1.2933996 1.5713895 1.3102490 1.4170751 1.2387006 0.7365127 0.6862799 0.5540236 1.4009570 0.7664848 0.7082912 1.3874841 1.3479044 0.6630744 1.2760167 1.3608581 0.7280594 3.0849091 0.8480160 0.6965027 1.1237075 0.1092808 1.0031028 4.4772258 0.0626284 4.6348324 1.1026660 4.4365111 0.9958115 1.4956271 1.3990632 0.7133374 3.1479000 1.1844291 0.6741354 0.5917097 1.1583504 3.3906312 1.4170751 0.7455340 1.2769023 0.6615575 0.7300214 1.0608562 1.7329334 4.7000505 0.5142734 0.8583255 0.7200581 1.3836430 1.4237731 1.4360078 1.1767718 4.5763403 0.7548397 
BjuA003230 1.3265005 1.0786132 1.3301034 1.4094922 1.1587867 0.6115622 0.9853617 0.4162356 0.3569251 1.2343184 0.3015144 0.6595841 0.4744774 0.9330169 1.0430648 0.4698970 0.7835221 1.1424263 1.1406227 1.2777487 1.0083072 1.0813388 0.0991651 0.2649770 1.0242129 1.4813063 0.5794628 0.7781212 0.8051208 1.3167051 0.2512113 1.1802770 1.1596587 0.8496332 1.0782526 1.1750930 0.8729393 0.9786896 1.2077360 1.3823731 1.0713747 1.3687268 1.3366837 1.3821387 1.1407827 1.0176384 0.8168799 1.0531883 1.0408593 0.6091836 1.0591933 1.2632730 1.0064832 1.3585126 1.8619873 1.0608773 1.2704719 1.1408581 1.3642250 1.1982012 1.0935163 1.0935163 1.3232054 1.1152081 1.5865385 1.8514407 1.4170761 1.6719520 1.4005578 1.7714775 0.1814372 1.6600645 1.3208877 1.2171453 1.1187578 1.9951526 1.1376251 0.0000000 1.2105245 4.6568295 1.0637153 1.3885199 1.0031456 2.1005090 1.2076985 1.2076985 0.2507178 1.1621505 1.0631370 0.5647539 1.5091284 3.5578030 3.5447516 3.1274613 1.4949078 0.4005094 2.8186020 0.4062382 0.2186282 1.2185271 1.0291836 1.1159927 0.4957143 0.4471289 1.1750992 0.1763806 0.1564152 0.5814425 1.1151369 1.2670756 1.2886554 0.4562691 1.6815486 1.3248550 1.3259780 3.0105480 1.0917624 1.1579553 1.3363582 1.1801479 1.2408410 1.2011706 0.5680429 1.2185301 1.0604019 1.0604019 0.4920787 0.2456539 1.1288675 3.8363130 1.2814251 0.9435022 1.5089835 0.9701017 2.2526172 1.0120546 0.4466215 4.4121652 1.1151369 1.2506657 0.9591849 1.2148511 1.0249416 5.6280479 0.9344959 1.0830792 1.1750992 1.3348329 1.2468338 0.2242108 0.2485136 1.2477003 1.2506657 1.5089835 1.1141026 0.9435022 1.0090852 1.2942307 2.1383345 4.1293541 1.3103680 2.7615145 2.9037623 1.3397305 1.5626727 0.4709484 1.2197261 1.2962771 1.2792634 0.2242108 1.3163626 1.3829120 1.1251509 1.0499650 1.2202622 1.4589017 1.2094033 1.1119755 1.3248550 1.3259780 1.0074024 0.4163423 0.4957143 1.0594247 3.9319074 1.0120546 1.1362117 0.5680429 1.0354117 1.1852185 4.1078670 1.1692533 4.5446986 0.4062382 4.0415164 0.4140811 1.4347739 1.2981192 1.0346476 3.2570091 0.5298766 1.0291836 1.1120461 0.0370051 4.1237706 1.3163626 1.2366780 0.2401568 1.0250969 1.0989401 0.3015114 1.2443081 4.3265962 1.2027366 1.2185301 1.2161360 1.2942307 1.2429231 1.4678462 0.5322861 4.8066651 1.2372515 
BjuA005478 1.4252484 1.8410161 1.4799639 1.4275634 1.5522342 1.1446145 1.3686266 1.3823156 1.1956500 0.2881235 1.1254350 1.2566713 1.3834122 1.4382609 1.4424196 1.3227471 1.1874656 1.5156622 1.1563695 0.0388279 1.2918274 1.4067318 1.1296669 1.2298634 1.5108865 0.9074931 1.5022909 1.3034264 1.1622539 1.7463312 1.2415755 1.2826514 1.4547827 1.2873517 1.4832482 0.9805982 0.9207642 1.0962527 1.5406282 1.1320390 1.2358921 1.3063191 1.2140873 1.5741465 1.5089211 1.1049723 0.6628497 1.0699698 1.1041011 1.5946712 1.0356653 1.3526078 1.2911308 1.3486013 1.3239894 1.1635802 1.2431229 1.4054171 1.3579068 1.3665909 1.1274907 1.1274907 1.4726794 1.5937213 1.2649545 1.2634711 1.3472341 2.2546434 1.6578473 1.4819083 1.1416197 1.3522483 1.2948503 1.1484861 1.3377649 2.5838761 1.4437627 1.2105245 0.0000000 5.2486914 1.5384674 1.4060291 1.4951957 2.8599138 0.0384960 0.0384960 1.2882189 1.2690366 1.2408967 1.5600126 1.0075622 4.2153376 3.3484283 2.3594279 0.9116629 1.2395074 2.7828190 1.3068103 1.2386667 1.1843544 1.4424196 1.2513153 1.1240470 1.2025213 1.3652771 1.2030894 1.1738855 1.6085237 1.5254099 1.4243421 1.6555205 1.4426250 2.0097358 1.2626694 1.2932089 2.7437601 1.3665217 1.2500633 0.9537915 1.6235450 1.6110446 1.5593051 1.5300278 1.3945713 1.2817532 1.2817532 1.0562400 1.2121577 1.3181490 3.1996261 0.3468365 1.4320844 1.7161740 1.4941613 2.0423637 1.2569010 1.3021191 3.4912898 1.5254099 0.3230073 1.3660113 1.5305427 1.3091689 6.2143359 1.3720425 1.3949589 1.3652771 0.9551992 1.5302183 1.2365514 1.2768160 0.3176736 0.3230073 1.7161740 1.7883542 1.4320844 1.4163373 1.3102613 2.9757247 4.5543819 1.6406039 2.5806766 3.1572364 1.5894309 1.5402552 1.0371701 1.3812617 0.9416179 0.0790285 1.2365514 1.3364652 1.5910105 1.3673298 1.3245681 1.2785182 0.9521698 1.6292177 1.3184929 1.2626694 1.2932089 1.3670626 1.2424325 1.1240470 1.2026868 4.3820592 1.2569010 1.2019913 1.5300278 1.2928232 1.3586186 3.1548383 1.4515109 5.8198631 1.3068103 3.1946012 1.2195993 0.9721645 1.3094978 1.5223665 4.0056945 1.3200755 1.4424196 1.2298995 1.1852657 6.1616818 1.3364652 1.5192566 1.3540329 1.2989196 1.4953393 1.2310438 1.5213020 4.6865043 1.3760408 1.3945713 1.6240034 1.3102613 1.3217791 0.9476905 1.5597664 5.7009393 1.6963799 
BjuA006024 4.0611765 4.0054589 4.1139673 3.5216916 5.0105394 5.1702407 3.6561378 6.3833574 4.2168001 5.6769405 4.9140071 5.5597843 3.9273909 4.1140791 3.9358511 4.2286768 3.5524645 3.2073467 2.8948789 5.4822488 3.7363311 4.1732434 4.0931415 3.8527419 3.9100632 3.2557164 7.9007335 4.6146506 3.7186164 4.2581128 4.3408738 3.7694476 3.9152479 3.4826118 3.5574289 3.6551310 4.0273889 4.2174567 5.1898442 5.2212505 5.9869863 6.2278739 5.3203464 3.0688961 3.6531413 4.7869397 3.7699778 4.5440517 4.3574653 4.4516680 4.9643401 6.2122662 5.9656151 6.4684031 9.0000000 3.6928661 5.8792477 5.0265350 6.1265451 3.9300250 4.6015116 4.6015116 3.2561117 3.7163871 6.2623626 6.2635224 6.0801674 5.1380118 4.0308186 7.2248745 4.4866312 5.5196238 8.3865505 4.9012295 3.9947697 3.3588449 4.8498685 4.6568295 5.2486914 0.0000000 4.1717348 3.7178053 3.9176445 4.3186892 4.9124272 4.9124272 4.8863031 3.6173770 4.4633838 6.8026114 3.1965583 6.0431974 5.2385246 1.9805938 2.9831597 4.9872469 3.2414236 4.9332564 4.5118708 4.6147332 3.8973980 4.1129961 4.9212815 4.9370071 3.9198718 4.4988581 4.5403035 6.8748602 3.9043466 3.5052327 4.2076170 7.3535160 5.3293772 5.6630770 6.0324517 5.4474207 4.1156971 3.6810050 3.4822176 3.6592945 3.6251364 3.5774809 7.2888100 3.4944096 2.6253147 2.6253147 4.2960894 4.8316230 3.5570758 0.7350942 6.0841820 4.0279426 4.3135962 4.3315056 3.3553706 4.0740986 5.0930125 0.6999765 3.9043466 5.6327269 4.2529269 3.9838628 4.3802901 1.1071250 4.4149383 3.2685510 3.9198718 3.4372221 3.5421471 4.8863031 4.7241537 5.5984488 5.6327269 4.3135962 4.0448941 4.0279426 4.4178331 5.6611530 4.1972653 0.1792004 3.5453662 5.1606953 3.6464103 3.6556397 4.2337125 4.2410655 3.4800619 3.4193063 5.3050540 4.8863031 6.3187105 3.9527727 4.1665921 4.2952128 4.0375593 3.3873811 4.5236410 3.7544124 5.6630770 6.0324517 4.0152084 4.4087172 4.9212815 4.1959743 6.0736564 4.0740986 3.7655132 7.2888100 5.1673533 4.1399522 0.7044894 4.9164511 1.0230997 4.9332564 0.7270529 5.1105659 2.8217822 5.8046996 4.0852818 5.6341940 4.2171937 3.8973980 3.7963689 4.4066751 4.5140369 6.3187105 3.9454682 4.7008177 3.6418723 3.7208060 3.5754116 3.2650916 0.0468166 3.6729756 3.4944096 4.2261594 5.6611530 5.7734786 3.5855938 7.2558732 0.9129595 3.9298437 
BjuA008307 0.9447421 0.8632891 0.9607652 0.9514452 1.0686850 1.0786651 1.0043980 1.2423873 0.9067559 1.3933644 0.9139999 1.2098945 1.0476579 0.2255796 0.0567824 1.0877396 0.6486939 0.7859054 0.8031371 1.4302586 0.6607114 0.2654235 1.0641479 1.1245898 0.2226018 1.5128203 1.3483778 0.2077575 0.5720824 0.6496229 1.0705897 0.7008763 0.7994356 0.4493054 0.7680231 1.2277610 0.9318848 1.1277642 0.8805928 1.3634064 1.5358902 1.4346908 1.5605658 1.4285953 1.0362940 1.4142081 0.8313308 1.2251366 1.2201842 1.4401992 1.3484667 1.4307098 0.6587402 1.5078201 1.3947888 1.2799178 1.4957734 1.3985217 1.4763437 1.3875282 1.4217016 1.4217016 1.2823524 0.9741295 1.7147852 1.8171723 1.4338704 1.5742221 1.8034859 1.4159174 0.9531663 1.6138543 1.2309199 1.5561565 0.6788709 2.4216264 0.7347244 1.0637153 1.5384674 4.1717348 0.0000000 0.8392190 0.7950815 2.5662582 1.4614164 1.4614164 1.1774879 0.8709733 0.7105780 1.3362839 1.6760276 8.9999990 2.2943978 3.7314756 1.5258474 0.9705911 3.2421590 0.9834055 1.1997949 1.5071278 0.0567824 0.3044581 1.0764596 0.8962987 0.6868500 0.9324107 0.9396629 1.3369271 0.2181727 0.8615263 0.7718092 1.2511379 1.1906522 1.4006328 1.3961780 2.5385210 0.2480706 0.7535890 1.3814257 0.2426249 1.0826874 1.0470010 1.3392234 0.8639336 0.9249509 0.9249509 0.9598698 1.0709999 0.7664353 3.6373061 1.4454281 0.1946648 0.6114520 0.2632313 2.6432207 0.6849010 1.1691383 3.9487322 0.2181727 1.4332691 0.2127837 0.7967803 0.2969128 3.9626767 0.8909240 0.8739184 0.6868500 1.3687190 0.9742864 1.0831668 1.0939220 1.4034412 1.4332691 0.6114520 0.8331833 0.1946648 0.2352751 1.3969197 2.6729091 3.7260113 1.1465718 2.6208914 3.3906252 0.9591161 0.9484969 0.9413078 0.8605256 1.3445631 1.5817447 1.0831668 1.4667864 1.0573384 0.2746614 0.2413080 0.7698200 1.6208456 0.9285054 0.8477233 1.4006328 1.3961780 0.2439352 0.8765738 1.0764596 0.2310356 8.9999989 0.6849010 0.8816867 1.3392234 0.7205141 0.6986147 3.6685262 0.7339888 3.2273482 0.9834055 3.6537487 0.9934854 1.5171889 1.4296149 0.0378574 8.9999988 1.1430715 0.0567824 0.7726482 0.9889828 8.9999989 1.4667864 0.7966164 1.2314544 0.7901145 0.1911255 0.9290009 1.6133752 4.0788272 0.7080137 0.8639336 0.7725286 1.3969197 1.3727298 1.4052727 1.4319312 3.2885197 0.7860459 
BjuA008715 0.9745557 1.1272351 1.0053635 1.0800640 1.0743151 1.4618956 0.9235356 1.3968385 0.9806681 1.5020728 1.0255567 1.6167296 1.3120384 0.7054413 0.8301546 1.1457361 0.8405593 1.0642234 1.0104737 1.4817484 1.0503029 0.8218212 1.2036400 1.3163160 0.7636513 1.5417039 1.5422106 0.6251649 0.4877652 0.8420986 1.4385145 0.6263357 1.0466862 0.4183203 0.7767202 1.4132000 1.1767989 1.3187688 0.5123239 1.3389201 1.3731446 1.3709656 1.6113738 1.6101855 0.4349133 1.5202220 1.0138129 1.2298213 1.3191781 1.6498774 1.3260443 1.4447195 0.5738797 1.4329664 1.5430511 1.5549606 1.3069388 1.4132092 1.4064834 1.6114474 1.4347063 1.4347063 1.5379493 1.0587969 1.6502304 1.8623772 1.3707555 1.1010792 1.7152582 1.5271606 1.3555128 1.9203791 1.3348402 1.4562327 1.0859508 2.3036603 0.4426207 1.3885199 1.4060291 3.7178053 0.8392190 0.0000000 1.1385130 2.6646920 1.3109348 1.3109348 1.3490593 0.6863314 0.5762770 1.5130728 1.6896095 3.7710547 2.6638790 3.1130037 1.5062099 1.1612234 2.9728387 1.0806423 1.4031110 1.4943353 0.7948015 0.8397254 1.3601987 1.2566534 0.6758459 1.3169336 1.3513376 1.5165863 0.7847558 0.9520335 0.7843535 1.2404523 0.9647064 1.3495091 1.3282242 3.3011812 0.7909991 0.6364449 1.2448610 0.8307622 0.4587059 0.4339202 1.5084615 0.9686041 0.7708301 0.7708301 1.2252623 1.4071279 0.6363573 3.3171901 1.5838379 0.7024445 0.8250953 0.7308028 2.1524499 1.0376845 1.2707992 3.6283886 0.7847558 1.5435866 0.7241342 1.2058658 0.7585178 4.6517438 0.4589131 0.8567369 0.6758459 1.2435222 0.8832070 1.4287660 1.4215871 1.5128379 1.5435866 0.8250953 0.8482204 0.7024445 0.7626071 1.3461184 2.7599524 3.0002444 0.4700148 3.1097693 3.0909214 1.0010615 0.2236858 1.1896181 0.9402606 1.2321037 1.5528311 1.4287660 1.3892443 1.0686124 0.8344896 0.7480864 0.6300198 1.6062362 0.6602740 0.7190240 1.3495091 1.3282242 0.7565918 1.2142303 1.3601987 0.7416224 3.4370200 1.0376845 0.7067539 1.5084615 0.5532531 1.1505463 3.3382743 0.4030236 3.6607613 1.0806423 3.3325103 1.1878981 1.5141754 1.3478639 0.8390100 3.3982645 1.3012249 0.7948015 0.6098019 1.3215557 3.8951432 1.3892443 0.7785836 1.5178514 0.6758286 0.8095113 1.0743066 1.6810068 3.4037692 0.6357553 0.9686041 0.7262586 1.3461184 1.3773467 1.5105013 1.6426111 3.7252643 0.7866592 
BjuA009096 1.1233332 0.9121159 1.0933776 1.1761905 1.1276794 1.5310400 0.9465627 1.3532590 1.1568825 1.5010923 0.9902585 1.5191753 1.2755516 0.8532583 0.8678420 1.2184960 0.8778901 0.9356075 1.1451172 1.5980585 0.4073729 0.9375480 1.0072562 1.0792204 0.8743145 1.5347967 1.3091243 0.8689350 0.8482343 1.1229691 1.0488347 1.0392881 1.1071976 0.8191272 0.8705744 1.3975110 0.8884582 0.9894316 1.0765458 1.5237347 1.3087537 1.4373848 1.5032447 1.8437629 1.0671076 1.1780586 0.7326286 1.1961328 1.1912958 1.2288382 1.1355650 1.4861889 0.9029278 1.5034343 1.8822911 1.0859387 1.4342395 1.2205497 1.4096568 1.7880612 1.0735707 1.0735707 1.6726148 0.5344972 1.7775657 2.1141396 1.6255023 1.7253505 1.4664741 1.6830578 1.1329351 1.8051222 1.1223310 1.4345576 0.3843893 2.1531062 0.9239136 1.0031456 1.4951957 3.9176445 0.7950815 1.1385130 0.0000000 2.1423008 1.4798396 1.4798396 1.1601936 1.1881946 0.8904502 1.5295484 1.4683683 3.7166037 2.8397402 3.1333022 1.4403861 1.1007799 3.1117629 1.2487674 1.1754862 1.5237681 0.8193789 0.8095018 1.2449475 0.9475857 1.0500183 1.1275740 1.1388959 1.5605041 0.9292178 1.1020641 1.2645234 1.1041688 1.3104150 1.3825586 1.4954553 2.9702562 0.9141736 1.0609036 1.4822541 0.9827763 0.9879146 0.9538351 1.6341825 1.0579740 1.0861578 1.0861578 1.2767776 1.0537233 1.0962472 3.6300288 1.4966364 0.8545978 1.0337563 0.8813588 2.5833096 0.3973213 1.3365972 3.8333962 0.9292178 1.5372065 0.8558236 0.4496126 0.8948272 4.6155983 0.9067990 1.0545841 1.0500183 1.4808816 1.0638612 1.0701533 1.0677737 1.5329073 1.5372065 1.0337563 1.0526238 0.8545978 0.9003345 1.4074098 2.1976010 3.3323654 1.0359476 2.7223450 3.3356805 1.2073195 1.0544841 1.2673929 1.0589523 1.2847907 1.5271385 1.0701533 1.5497526 1.1505439 0.8693860 0.8773819 1.0777133 1.4000471 1.0572439 1.1578035 1.3825586 1.4954553 0.8864725 1.0095625 1.2449475 0.8012694 3.9119159 0.3973213 1.2029622 1.6341825 0.8741819 0.4306886 3.8234663 0.9026408 3.9172068 1.2487674 3.6624942 1.0318354 1.5118511 1.5411258 0.8457726 3.4032498 1.2681908 0.8193789 1.0530441 1.0005882 3.6446501 1.5497526 1.1799303 1.2103849 1.0862986 0.8947912 1.0088138 1.6641938 3.8678514 1.0283769 1.0579740 1.1649680 1.4074098 1.4989173 1.3889810 1.5763575 4.0636229 1.2037224 
BjuA010437 2.4834923 2.3896623 2.7487033 2.3249698 2.7980292 2.9030286 2.6222421 3.0814749 2.7037142 2.3292043 1.8745032 4.0041506 2.2241567 2.1664323 2.4235872 2.3854065 2.3733781 2.5832729 2.1683504 2.6757537 2.0263000 2.3150663 2.0689482 2.3072881 2.3881886 3.2193203 3.1449513 2.3086026 2.2330860 3.1292780 2.1060435 2.5281120 2.9239610 2.2387488 2.2868921 2.3795515 2.0898884 2.3046424 2.6845684 2.4293872 2.3829337 2.8496936 2.6299362 2.0815801 3.7754921 2.1585521 1.8765230 2.3973555 2.2556424 3.0690075 2.2861949 2.5980640 2.3501562 2.7256604 7.1747537 2.7754750 2.6892440 2.3216464 2.7840544 1.5924572 2.0308706 2.0308706 1.8524373 1.9385440 2.7068181 2.8831870 2.6888379 4.2532833 8.9999988 2.3357488 2.1645225 2.7671435 1.9953657 2.6299362 2.0918855 5.3372600 2.8990768 2.1005090 2.8599138 4.3186892 2.5662582 2.6646920 2.1423008 0.0000000 2.6611959 2.6611959 2.1157739 2.9550414 2.8093241 2.5702810 2.4178096 0.6752013 4.4774978 6.6334721 3.2083206 3.3233461 5.6703255 2.7802925 2.1308874 2.7695041 2.4235872 2.3031050 2.9079250 1.9394108 2.4018615 2.1233691 2.1502935 2.4909274 2.4419364 2.7547177 2.8590548 3.2255990 3.9691917 2.6798786 2.8578537 0.3740162 2.3150663 2.4183487 2.7804296 2.4419364 3.5285909 3.3608722 2.6068804 2.7547177 2.0456479 2.0456479 2.7323591 2.1045230 2.5242496 2.7679595 2.6062263 2.3558237 3.5010208 2.4030859 7.9578743 2.1653372 3.1607569 2.7679595 2.4419364 2.3401631 2.3147139 2.3842199 2.0381615 4.8617939 3.0453870 2.4171746 2.4018615 2.7718197 2.4347843 2.1157739 2.1574760 2.3292043 2.3401631 3.5010208 2.4592961 2.3558237 2.4752309 2.6353256 0.0332025 3.6852025 3.7144758 0.3740162 5.1671278 2.8159667 2.4906572 2.6267972 2.7630503 2.6888586 3.2249465 2.1157739 2.7256604 3.1096656 2.3484478 2.2784411 2.5459647 2.3825428 2.9652579 2.8020116 2.6798786 2.8578537 2.4294665 1.9352979 2.9079250 2.1339947 0.6122578 2.1653372 3.1176883 2.6068804 2.9871559 2.1726374 2.6572381 2.9298358 3.6917793 2.7802925 2.7679595 3.2465317 3.2827115 2.5980640 2.5866911 0.6308445 2.2004913 2.4235872 2.7162135 1.8888090 0.4323538 2.7256604 2.9075041 2.2069773 2.5005071 2.2968000 1.9148275 1.2515278 4.1983510 2.4018615 2.7547177 2.5181808 2.6353256 2.5980640 3.0960240 3.7866381 3.2988428 2.9933723 
BjuA012575 1.3654039 1.8066900 1.4491529 1.4259487 1.5042234 1.0406709 1.3689404 1.3171484 1.1140221 0.3142427 1.0451771 1.1753913 1.3260856 1.3759334 1.3771364 1.2659512 1.1901360 1.5156539 1.1548108 0.0386270 1.2589430 1.4348491 1.1268464 1.2269303 1.5075938 0.9272633 1.4843216 1.2324997 1.2097183 1.6814307 1.2489404 1.1978056 1.4198244 1.1758882 1.4909524 1.0379846 0.9207642 1.0962527 1.5675803 1.1168109 1.2463944 1.2870909 1.1972160 1.4296706 1.5156062 1.1009213 0.6628497 1.0903752 1.1247907 1.5922200 1.0480394 1.3345500 1.3219713 1.3305123 1.3851268 1.1940073 1.1713806 1.4153105 1.3401215 1.2273331 1.1388209 1.1388209 1.4328965 1.5055976 1.2324205 1.2316791 1.3278481 2.2813647 1.5776423 1.4836912 1.2241859 1.2919999 1.2350879 1.1317747 1.3294660 2.5107008 1.4718126 1.2076985 0.0384960 4.9124272 1.4614164 1.3109348 1.4798396 2.6611959 0.0000000 0.0000010 1.2954134 1.3282359 1.2673681 1.4622458 1.0303363 3.8386145 3.4043987 2.3594279 0.9316265 1.1904508 2.8061724 1.2224019 1.2358181 1.1674855 1.3771364 1.2753189 1.0676171 1.2694771 1.2737727 1.2103317 1.1711706 1.5068058 1.5221722 1.3906486 1.6084763 1.4016331 1.9496405 1.2452986 1.2756297 2.5681705 1.3939945 1.1663209 0.9772511 1.6199508 1.6396872 1.5879215 1.4340406 1.3616374 1.2899414 1.2899414 0.9497208 1.2195258 1.3796303 3.0358188 0.3746274 1.3102364 1.6493099 1.4233181 2.0501350 1.2484514 1.2565987 3.2863728 1.5221722 0.3504973 1.3020914 1.5220105 1.3150131 5.9230812 1.4031828 1.4030127 1.2737727 0.9786102 1.4849564 1.2438106 1.2839622 0.3447527 0.3504973 1.6493099 1.7322027 1.3102364 1.3505542 1.2925867 2.7661162 4.2587405 1.6701531 2.4213362 3.1960269 1.5432106 1.5605172 0.9327664 1.3486852 0.9654128 0.1194721 1.2438106 1.3180534 1.5456364 1.3948792 1.3524271 1.1938948 0.9733418 1.5190395 1.4090571 1.2452986 1.2756297 1.2498716 1.2512808 1.0676171 1.2272695 4.0124402 1.2484514 1.2956006 1.4340406 1.3204136 1.3500954 2.9847108 1.4800868 5.4609300 1.2224019 3.0297484 1.1718547 0.9934601 1.2917279 1.4543084 3.6506892 1.2663196 1.3771364 1.3154827 1.1824214 4.9137102 1.3180534 1.4750087 1.3511956 1.3878038 1.4922107 1.1748117 1.4346183 4.3955641 1.2852668 1.3616374 1.6242633 1.2925867 1.3037834 0.9689391 1.4883375 5.3564671 1.6432280 
BjuA012577 1.3654039 1.8066900 1.4491529 1.4259487 1.5042234 1.0406709 1.3689404 1.3171484 1.1140221 0.3142427 1.0451771 1.1753913 1.3260856 1.3759334 1.3771364 1.2659512 1.1901360 1.5156539 1.1548108 0.0386270 1.2589430 1.4348491 1.1268464 1.2269303 1.5075938 0.9272633 1.4843216 1.2324997 1.2097183 1.6814307 1.2489404 1.1978056 1.4198244 1.1758882 1.4909524 1.0379846 0.9207642 1.0962527 1.5675803 1.1168109 1.2463944 1.2870909 1.1972160 1.4296706 1.5156062 1.1009213 0.6628497 1.0903752 1.1247907 1.5922200 1.0480394 1.3345500 1.3219713 1.3305123 1.3851268 1.1940073 1.1713806 1.4153105 1.3401215 1.2273331 1.1388209 1.1388209 1.4328965 1.5055976 1.2324205 1.2316791 1.3278481 2.2813647 1.5776423 1.4836912 1.2241859 1.2919999 1.2350879 1.1317747 1.3294660 2.5107008 1.4718126 1.2076985 0.0384960 4.9124272 1.4614164 1.3109348 1.4798396 2.6611959 0.0000010 0.0000000 1.2954134 1.3282359 1.2673681 1.4622458 1.0303363 3.8386145 3.4043987 2.3594279 0.9316265 1.1904508 2.8061724 1.2224019 1.2358181 1.1674855 1.3771364 1.2753189 1.0676171 1.2694771 1.2737727 1.2103317 1.1711706 1.5068058 1.5221722 1.3906486 1.6084763 1.4016331 1.9496405 1.2452986 1.2756297 2.5681705 1.3939945 1.1663209 0.9772511 1.6199508 1.6396872 1.5879215 1.4340406 1.3616374 1.2899414 1.2899414 0.9497208 1.2195258 1.3796303 3.0358188 0.3746274 1.3102364 1.6493099 1.4233181 2.0501350 1.2484514 1.2565987 3.2863728 1.5221722 0.3504973 1.3020914 1.5220105 1.3150131 5.9230812 1.4031828 1.4030127 1.2737727 0.9786102 1.4849564 1.2438106 1.2839622 0.3447527 0.3504973 1.6493099 1.7322027 1.3102364 1.3505542 1.2925867 2.7661162 4.2587405 1.6701531 2.4213362 3.1960269 1.5432106 1.5605172 0.9327664 1.3486852 0.9654128 0.1194721 1.2438106 1.3180534 1.5456364 1.3948792 1.3524271 1.1938948 0.9733418 1.5190395 1.4090571 1.2452986 1.2756297 1.2498716 1.2512808 1.0676171 1.2272695 4.0124402 1.2484514 1.2956006 1.4340406 1.3204136 1.3500954 2.9847108 1.4800868 5.4609300 1.2224019 3.0297484 1.1718547 0.9934601 1.2917279 1.4543084 3.6506892 1.2663196 1.3771364 1.3154827 1.1824214 4.9137102 1.3180534 1.4750087 1.3511956 1.3878038 1.4922107 1.1748117 1.4346183 4.3955641 1.2852668 1.3616374 1.6242633 1.2925867 1.3037834 0.9689391 1.4883375 5.3564671 1.6432280 
BjuA012644 1.1950101 0.9984736 1.2135047 1.2209062 1.1225158 0.7956994 1.0647214 0.5811548 0.3900329 1.2753985 0.4794864 0.7866245 0.6146730 1.0784190 1.1015186 0.5609440 1.0215409 1.2859172 1.1815110 1.4311413 1.0692337 1.1406170 0.2357640 0.1889612 1.0847458 1.4110168 0.6491893 0.8525338 0.9615972 1.1708905 0.0789378 1.2469321 1.4114664 0.8900449 0.9745604 1.1603222 0.8705177 0.9367548 1.3814368 1.4773571 0.9778805 1.4616717 1.3947059 1.2777715 1.2042527 1.0889024 0.8081187 1.2529189 1.2707426 0.5242126 0.9654667 1.2981002 1.1804359 1.4497843 1.9857476 1.0426040 1.1553035 1.0411483 1.4696639 1.3803214 0.9960141 0.9960141 1.2656903 1.2355796 1.5822550 1.8800793 1.3981508 1.6928477 1.6209729 1.7344948 0.1906113 1.6386082 1.3428435 1.2680123 1.1415226 2.6170308 1.4332352 0.2507178 1.2882189 4.8863031 1.1774879 1.3490593 1.1601936 2.1157739 1.2954134 1.2954134 0.0000000 1.3013568 1.2475429 0.7154957 1.3326375 2.8814361 3.0567620 2.7365976 1.4007220 0.5217943 2.7620630 0.4851956 0.1775657 1.2693900 1.0892265 1.1503740 0.6209585 0.2950228 1.2653691 0.1581107 0.1797725 0.7352993 1.1801415 1.4896662 1.2516988 0.5194560 1.6804119 1.4363052 1.4238414 2.6276318 1.1681409 1.2362212 1.3121835 1.2508959 1.2735392 1.2326699 0.7198715 1.4818208 1.0772439 1.0772439 0.6241974 0.0364051 1.2632913 3.5208573 1.3260172 1.0103126 1.3513574 1.0733483 2.7927795 1.1647200 0.6161078 4.3324697 1.1801415 1.2937824 1.0496010 1.2907216 1.1592491 6.2235645 1.0095026 1.0441000 1.2653691 1.3216103 1.2152615 0.0181330 0.0367594 1.2908822 1.2937824 1.3513574 1.3080083 1.0103126 1.1049862 1.4037748 2.1478838 4.2021652 1.2907070 2.5085804 2.8494396 1.3766481 1.5409469 0.6199648 1.4839976 1.2150283 1.3606500 0.0181330 1.4121151 1.2712743 1.2063821 1.1241903 1.3650282 1.2881557 1.3047891 1.3607190 1.4363052 1.4238414 1.0317021 0.2545212 0.6209585 1.1328958 3.0298946 1.1647200 1.3189707 0.7198715 1.2650102 1.1685559 3.7966853 1.4021075 5.0516631 0.4851956 3.8447999 0.5401142 1.3717150 1.3347923 1.1149841 2.6723218 0.7237254 1.0892265 1.2370105 0.2511466 2.4609239 1.4121151 1.2621697 0.2265327 1.3317374 1.1640683 0.4904962 1.2254916 4.4500048 1.2962761 1.4818208 1.2777340 1.4037748 1.2791186 1.4211334 0.6619968 5.2961572 1.3391657 
BjuA014103 1.2820464 1.2914204 1.1705551 1.0895081 1.2590547 1.1840448 0.8557821 1.1811387 0.9912451 1.3165566 1.0164177 1.3967357 1.3035122 0.8184087 0.8284826 1.2495266 0.6402666 0.7706462 0.6739020 1.2756473 1.0612958 0.7537647 1.1329309 1.2671999 0.8522138 1.5358074 1.3538802 0.7573718 0.0714829 0.9462701 1.1368394 0.3769722 0.6229705 0.2729624 0.7616663 1.2676355 1.3668359 1.5180548 0.8050042 1.5092339 1.6364523 1.4670215 1.4034369 1.5823421 0.7286725 1.6836461 1.2069399 1.1804777 1.1965242 1.5053545 1.5687869 1.4643772 0.6775455 1.5311391 1.1534095 1.4802023 1.4088832 1.5504342 1.4073409 1.6713728 1.6443469 1.6443469 1.4590448 0.9819229 1.4389687 1.6485372 1.4808001 0.9124890 1.5709938 1.4740404 1.1418820 1.5836947 1.7779826 1.2576352 1.1688163 2.2042276 0.6743814 1.1621505 1.2690366 3.6173770 0.8709733 0.6863314 1.1881946 2.9550414 1.3282359 1.3282359 1.3013568 0.0000000 0.6726153 1.3026751 1.7136597 2.5706961 2.8362961 2.4910788 1.5648710 1.0434930 2.3305408 1.0943418 1.2952888 1.2908322 0.8284826 0.8013386 1.2212989 1.0890298 0.3800459 1.1371823 1.1500894 1.3027852 0.8454707 0.5885967 0.4705351 1.1791563 0.6247929 1.3669816 1.4159695 3.0480774 0.7250973 0.3255737 1.4819019 0.8933694 0.6348446 0.6716046 1.2889649 0.5993981 0.6940444 0.6940444 1.1338272 1.1846574 0.0371769 3.2517167 1.3509525 0.7744190 0.9792288 0.7037110 1.7083648 1.0385771 1.2170568 3.4731060 0.8454707 1.3553139 0.7721997 1.2537053 0.7244252 3.9136826 0.6072891 0.7129080 0.3800459 1.4804348 0.9374339 1.1964444 1.1998731 1.3261445 1.3553139 0.9792288 0.4529985 0.7744190 0.7229802 1.3637452 3.0783731 3.5104892 0.8000751 3.1001484 2.3888975 1.1934206 0.7366054 1.1206787 0.5976309 1.5076983 1.2914923 1.1964444 1.4780898 1.2983730 0.7641864 0.7184929 0.3198824 1.5495678 0.5756583 0.0940897 1.3669816 1.4159695 0.7552023 1.0346227 1.2212989 0.6972813 3.2132466 1.0385771 0.0183028 1.2889649 0.6767181 1.2173380 3.2650387 0.6600120 3.0932363 1.0943418 3.2628250 0.9784156 1.6329437 1.3837058 0.8674076 2.3683902 1.2309295 0.8284826 0.0556731 1.1284479 4.5178502 1.4780898 0.3682483 1.2973380 0.0950667 0.8404691 0.9868498 1.8164934 3.4725502 0.3491518 0.5993981 0.3436594 1.3637452 1.3962912 1.6097802 1.3562190 3.3451956 0.3816753 
BjuA014273 0.7889282 0.9464361 1.0726401 1.0676712 0.8929805 1.1496775 0.9371770 1.0433881 0.9273551 1.0938204 0.8608737 1.3945459 0.9138652 0.6885325 0.6543729 0.9385699 0.7033862 0.8077689 0.8485673 1.2484425 0.8521882 0.7323786 1.0917984 1.1244319 0.7314944 1.3818251 1.2349479 0.7188834 0.5289407 0.8929872 1.1226190 0.5421261 0.8180668 0.5188272 0.6551911 1.2771236 1.0314937 1.2106334 0.1862158 1.3979782 1.2185695 1.2113408 1.4621691 1.5153806 0.7043095 1.1664433 0.9068026 1.1046208 1.1184689 1.5209799 1.1726894 1.3183220 0.2432087 1.2471784 1.4445872 1.3491039 1.2721898 1.1558729 1.2995779 1.4839064 1.1372482 1.1372482 1.3885757 0.9215571 1.4421065 1.4945993 1.2289015 1.1652225 1.7388794 1.3900993 1.0915894 1.6205298 0.8862576 1.4634209 1.0004832 2.4332179 0.1528309 1.0631370 1.2408967 4.4633838 0.7105780 0.5762770 0.8904502 2.8093241 1.2673681 1.2673681 1.2475429 0.6726153 0.0000000 1.0169885 1.6129765 2.6733593 2.3071007 3.6894075 1.4056955 0.8430770 2.9993509 0.9455225 1.1625686 1.4023877 0.6543729 0.8166820 1.2418141 1.1882795 0.5830467 1.0590586 1.0875813 1.0088822 0.7452857 0.7830935 0.7326406 1.0894504 0.8347083 1.2651567 1.2104264 3.1509634 0.7323786 0.5490698 1.3126687 0.7916239 0.7692205 0.7361297 0.9587375 0.7830935 0.7898812 0.7898812 1.1368703 1.1275125 0.6211764 4.1634390 1.2453345 0.6945010 0.9023678 0.7158310 2.2424562 0.8725968 1.0069373 4.8034894 0.7452857 1.1405474 0.7158635 1.0335500 0.7597738 6.0794433 0.6729627 0.7875987 0.5830467 1.3111934 0.8704342 1.1456890 1.1398059 1.1149069 1.1405474 0.9023678 0.7668155 0.6945010 0.7643294 1.2616821 2.8980007 3.6198985 0.7754641 3.2086169 3.1223172 1.0438848 0.6136492 1.0927787 0.7913309 1.3281358 1.3543041 1.1456890 1.2471784 1.0919551 0.7739113 0.7255605 0.5534057 1.4521929 0.7762588 0.7136694 1.2651567 1.2104264 0.6974945 1.1263681 1.2418141 0.7057085 3.3603393 0.8725968 0.6939303 0.9587375 0.0204449 1.0293895 4.2531304 0.1761810 4.7308186 0.9455225 4.2128329 0.8612775 1.4147981 1.2661137 0.6908975 2.4369958 0.9354926 0.6543729 0.5928135 1.0860168 3.5352376 1.2471784 0.7412640 1.1123499 0.6684257 0.7609623 0.9093706 1.5656674 4.3407802 0.5551972 0.7830935 0.7707390 1.2616821 1.2884693 1.3726892 1.0508464 4.6568632 0.7534077 
BjuA014675 1.2571365 1.1975644 1.2613490 1.3491386 1.1427129 0.6233266 1.1839984 0.0820386 0.5403009 1.4354031 0.0671035 0.6810480 0.4258685 1.1652449 1.2648725 0.4156993 0.9856874 1.4401266 1.1476272 1.4694196 1.5767946 1.1815418 0.5416363 0.6679426 1.1574412 1.6664049 0.6609058 0.8225417 0.8785913 1.5058599 0.6526419 1.1459690 1.2261070 0.8517452 1.1874570 1.2441155 0.7820399 0.9092803 1.2086706 1.3915723 1.1915667 1.2883403 1.1588608 1.4968983 1.2412293 0.9857973 0.7817265 1.0381876 1.0261111 0.8030547 1.1618486 1.2163835 1.0049144 1.3590699 1.9430620 1.1203202 0.8667137 1.2221785 1.1600005 1.3347292 1.1350490 1.1350490 1.5029721 1.1964373 1.4323184 1.7153357 1.4161591 1.7522568 1.2805204 1.4976639 0.5737781 1.6148625 1.3504566 1.0938070 1.8313814 4.0311115 1.1288981 0.5647539 1.5600126 6.8026114 1.3362839 1.5130728 1.5295484 2.5702810 1.4622458 1.4622458 0.7154957 1.3026751 1.0169885 0.0000000 1.8102674 2.5473976 4.4280852 3.6395134 1.7427011 0.1337602 3.8392850 0.6796751 0.6784480 1.0852326 1.2853793 1.2188316 0.4826688 0.6922856 1.1894876 0.5716155 0.5443690 0.0371182 1.2891323 1.1591897 1.3339934 0.5184526 1.7115329 1.1857595 1.2513924 3.3095185 1.1758822 1.1398721 1.6199583 1.3766073 1.4118094 1.3641869 0.0370201 1.1721000 1.2059432 1.2059432 0.4880324 0.6934757 1.2733554 4.9217280 1.4880449 1.0076310 1.5264189 1.0539229 3.1461365 1.6455101 0.1826400 5.9307901 1.2891323 1.5035843 1.0251852 2.0291356 1.0416466 7.6623405 1.0663874 1.1548902 1.1894876 1.6130952 1.3380916 0.6632684 0.6303068 1.4716224 1.5035843 1.5264189 1.3251147 1.0076310 1.0672260 1.1357381 3.0823030 7.0279666 1.3534227 3.3369350 4.0060482 1.2128834 1.9856476 0.4601351 1.1767889 1.6157594 1.5889833 0.6632684 1.3192859 1.3352507 1.2021433 1.2177477 1.1947756 1.7497269 1.6440432 1.2952685 1.1857595 1.2513924 1.0139092 0.6385449 0.4826688 1.0252176 2.5386319 1.6455101 1.2704451 0.0370201 0.9470479 1.8468175 5.1620326 1.1616932 6.0686446 0.6796751 5.1015129 0.1364041 1.6989182 1.2130812 1.3059571 2.3090921 0.4593144 1.2853793 1.2444522 0.5621845 3.2835553 1.3192859 1.3327820 0.6871028 1.2601177 1.2713502 0.3094374 1.3691594 6.4550779 1.1560743 1.1721000 1.1587514 1.1357381 1.1577344 1.6660128 0.1150076 6.4565468 1.2961571 
BjuA014686 1.5021718 1.4931300 1.5523335 1.6220136 1.4055209 1.6966451 1.6442506 1.6234582 1.4524773 1.0327276 1.2369866 1.7613770 1.4322173 1.4784892 1.6663182 1.4227399 1.6283582 1.6549146 1.6069924 1.1596011 1.1581478 1.6587295 1.3068304 1.0850165 1.6297330 0.3242314 1.5272864 1.4318398 1.5202597 1.9857755 1.3840306 1.9556138 1.9880335 1.6140144 1.4435160 0.3390982 0.9993351 1.1850914 1.7778632 1.1282706 1.2962152 1.1556305 1.1371683 1.9003657 1.8123766 1.3068982 0.8675055 1.0486069 1.0548600 2.1643886 1.3219186 1.0417445 1.5086566 1.2178731 1.9152285 0.7047169 1.1378736 1.3479617 1.0907169 1.6657506 1.2893024 1.2893024 1.7752352 1.5746491 1.7651021 1.8995602 1.1154168 2.2135053 1.9648553 1.4792267 1.3534563 1.7279085 1.5855883 1.0961666 1.1645102 3.5612888 1.5627677 1.5091284 1.0075622 3.1965583 1.6760276 1.6896095 1.4683683 2.4178096 1.0303363 1.0303363 1.3326375 1.7136597 1.6129765 1.8102674 0.0000000 2.8568927 2.8928535 4.8332866 0.2582689 1.2422657 5.9397495 1.6274503 1.2400360 1.0830394 1.6131138 1.5945766 1.4829320 1.5357266 1.8741104 1.3511778 1.3655458 1.9808514 1.6694471 1.8918602 2.0120715 1.4872892 2.0036260 1.0354451 1.1152919 2.6267598 1.6104278 1.8630521 0.4853148 1.7867212 1.8848236 1.8313256 1.8483882 1.8505624 1.4226593 1.4226593 1.5371246 1.2750674 1.7290486 2.6316047 1.0573058 1.3992711 2.0182316 1.4467229 3.5048932 1.1537804 1.4442546 2.8167501 1.6694471 1.0423808 1.4304454 1.2721505 1.6742928 5.0147705 1.7310361 1.5425776 1.8741104 0.4580059 1.4990390 1.2731442 1.2885598 1.0402275 1.0423808 2.0182316 1.9041446 1.3992711 1.5091499 0.9951853 2.4669158 3.2704773 1.8686027 2.5115733 6.6148758 1.8056888 1.6406811 1.4875805 1.8986467 0.4228210 0.9237677 1.2731442 1.1629951 1.8955208 1.6489377 1.5584424 1.8950575 0.0387583 1.9359195 1.7272946 1.0354451 1.1152919 1.3490490 1.5250620 1.4829320 1.4558189 2.9737569 1.1537804 1.7973629 1.8483882 1.6168402 1.1702869 2.2838896 1.6153489 4.0156013 1.6274503 2.6232894 1.1642639 0.2871444 1.0241716 1.6948906 2.6623101 1.3696172 1.6131138 1.6995003 1.4580050 2.6095941 1.1629951 1.9331457 1.3395212 1.7775142 1.6193700 1.1381306 1.6423196 2.8681437 1.8583198 1.8505624 2.0005092 0.9951853 0.9998875 0.3011618 1.7024762 3.9243544 1.9330897 
BjuA015073 2.6959832 3.0705079 4.5143439 3.3066368 4.3378770 3.5851849 2.4915363 2.2174210 3.2861239 3.2650606 2.2394654 3.9461586 2.9453911 8.9999984 8.9999990 3.0661260 3.8991826 4.7803260 3.8299029 3.2152210 2.7408583 4.2532741 3.0485673 3.2070579 4.1547693 3.8469985 3.0350550 5.8018986 2.8506891 8.9999984 2.9125323 2.6919177 4.5402278 2.5059876 2.6414038 3.3691504 2.1383841 2.1240055 3.5971476 3.6205716 2.4068009 3.5892045 3.2128105 2.5901468 5.9722613 2.6081633 2.0051935 2.5739587 2.4133343 8.9291824 2.6580755 3.0476812 3.2112061 3.2800039 6.7974371 3.4027304 3.4351619 2.1736804 2.9942920 2.0092038 2.4507830 2.4507830 2.4826454 1.7200535 3.9509375 4.7099120 3.7765518 8.9999990 8.9999986 3.0930545 3.5029476 3.4926836 2.6806777 3.3048431 2.7611973 7.2903410 3.4649027 3.5578030 4.2153376 6.0431974 8.9999990 3.7710547 3.7166037 0.6752013 3.8386145 3.8386145 2.8814361 2.5706961 2.6733593 2.5473976 2.8568927 0.0000000 8.4880113 7.1452886 3.8467624 2.7225181 9.0000000 3.8418450 2.8476948 3.3714062 8.9999990 4.4124640 3.6603286 2.9244274 2.3874480 3.4074779 3.4603633 2.4747771 4.0127173 3.6548912 2.8281818 2.5377525 3.7674069 3.1503719 3.5346919 0.5917972 4.7633363 2.2312040 3.8266456 4.0127173 6.0831280 5.5927317 2.6225891 3.6187914 2.9496185 2.9496185 4.1058675 2.8379734 2.2776171 4.5243444 3.2347298 3.8804832 6.8272548 4.1869858 8.9999985 2.8932826 2.6207792 4.5243444 4.0127173 3.1881027 4.0058486 3.2101034 5.9993627 5.6163978 2.8427297 3.1301593 2.3874480 3.8189790 3.1172411 2.8814361 2.9694817 3.2650606 3.1881027 6.8272548 3.1161216 3.8804832 4.5360936 3.1016476 0.5814578 5.4963784 7.2776496 0.5621989 9.0000000 4.4745606 4.1981388 3.8812287 3.7400482 3.6155262 5.0303869 2.8814361 3.3407820 5.3011058 4.8802365 5.2407369 2.2044147 2.8209945 2.7819100 2.4796628 3.1503719 3.5346919 3.9355094 2.8974458 3.6603286 3.9031002 0.1167173 2.8932826 2.7426887 2.6225891 2.9070171 2.9182965 4.1804163 3.4929595 4.8584773 3.8418450 4.5243444 2.6689588 3.8934039 3.1039741 8.9999988 0.0833640 3.1601867 8.9999990 2.4376566 4.1927186 0.6282861 3.3407820 3.5273075 2.9750239 2.3054395 3.9700850 2.8227404 1.9551585 6.0713696 2.3710289 3.6187914 3.4027288 3.1016476 3.1039741 3.7330566 2.6664464 4.5791546 3.5482559 
BjuA015229 3.0506794 3.2861030 3.5737609 3.4403133 3.9316764 4.7207343 4.1406709 3.8943830 2.5057956 2.9043566 3.2120892 4.8492202 2.8748362 2.4628538 2.2657198 2.8273564 2.6751268 2.6315428 2.9390417 3.6575335 2.5990842 2.3082850 2.8584736 2.8728583 2.1442355 2.9078831 3.9294493 2.3290098 2.6872837 2.3888114 2.7582814 2.3993489 2.7633475 3.1053107 1.8890415 2.4435371 2.9132304 2.6342110 2.6820655 2.4605127 2.3207802 2.9398876 3.1673381 2.0259547 2.8839401 2.1904008 2.6392430 2.6915144 2.8997501 3.4694060 2.3023420 2.8494437 2.1407552 3.2303768 3.8890447 3.2580581 4.8157805 2.2160641 3.1137466 2.1699215 2.1404550 2.1404550 1.8771179 4.0604254 4.5179764 4.6065892 2.5922404 3.4091068 3.3930696 2.0443749 3.0513868 4.2762419 2.3490141 3.1057199 2.5227299 3.3240678 2.5219533 3.5447516 3.3484283 5.2385246 2.2943978 2.6638790 2.8397402 4.4774978 3.4043987 3.4043987 3.0567620 2.8362961 2.3071007 4.4280852 2.8928535 8.4880113 0.0000000 4.3715986 2.8060504 3.4632402 4.4078153 2.9647614 3.1483302 2.7658947 2.1990960 2.4626878 3.6756633 2.9197442 2.5098450 2.9670050 3.0226086 4.2456132 2.2341837 2.6853024 3.4567063 3.5057734 3.7332308 2.7906018 2.6761750 6.7723054 2.3233704 2.4608732 2.8656658 2.3739685 2.3037655 2.3684242 4.4639654 2.6768257 2.0820923 2.0820923 3.6998096 2.8098773 2.7933097 5.5874519 3.2036346 2.3813222 2.5785215 2.4920138 4.0037282 2.6636822 3.7218368 6.1014974 2.2341837 2.9608581 2.5160915 2.7269993 2.4032849 7.3254187 2.4904818 2.1886140 2.5098450 2.8604587 2.3747133 2.8468430 2.8874756 2.9592819 2.9608581 2.5785215 3.4857205 2.3813222 2.4888716 2.7345508 4.9684721 4.7190769 2.3745571 7.2737852 4.5346375 3.6738272 2.1072549 3.5629008 2.5776140 2.4936872 3.2287233 2.8468430 2.9387144 3.4173799 2.3159793 2.1570527 2.6195925 2.8315557 2.8894121 2.7220059 2.7906018 2.6761750 2.2084893 2.5303117 3.6756633 2.2386002 6.8055357 2.6636822 2.8626866 4.4639654 2.4167207 2.5372127 4.9899919 2.4085514 6.5124247 2.9647614 5.6042206 3.5424363 2.7477436 2.6862973 2.2862602 6.7950232 3.3171034 2.1990960 2.7394080 3.5112012 8.9999983 2.9387144 3.1976395 3.2420426 2.7420611 2.1612922 3.3380756 2.3619764 5.2309968 2.4133871 2.6768257 3.1759790 2.7345508 2.5987423 2.9454934 4.7351536 6.0430815 3.4260372 
BjuA016969 2.9987007 3.0601570 2.8920777 2.8730296 3.2681636 4.0906751 2.5934008 3.4955024 2.7596338 2.7830284 3.4955024 3.9570280 2.8188872 3.0113575 3.4910010 2.9036311 2.7768393 2.3240353 1.8305991 2.3324635 2.4371040 2.6413080 3.1147248 3.1060272 3.0373447 3.7085271 2.8683174 3.0159531 2.2731785 3.3777338 2.7725944 2.0470891 2.5518630 2.5206506 2.2007271 3.7271746 4.3602798 6.6856738 3.8516193 2.7903980 5.5526376 3.0389066 2.5043575 3.0707155 2.6415586 5.5744134 4.0908110 2.7762625 2.9016847 2.5550151 5.3191682 3.1489079 3.1977916 3.3246357 7.3582224 4.1390763 3.1426983 5.1845701 2.8053809 4.3478923 5.5331434 5.5331434 3.3144260 4.0551242 5.1247664 5.1745048 3.8371420 2.5107793 2.9476541 4.2227800 2.8685974 3.7582151 6.4313036 2.6371750 2.5857700 2.4611296 4.0658415 3.1274613 2.3594279 1.9805938 3.7314756 3.1130037 3.1333022 6.6334721 2.3594279 2.3594279 2.7365976 2.4910788 3.6894075 3.6395134 4.8332866 7.1452886 4.3715986 0.0000000 5.0871366 3.4611475 0.0299440 2.7596338 2.6151970 2.6557130 3.7990508 2.7895839 3.9139793 3.0236475 2.2962018 2.8685974 2.8685974 3.6581685 3.2372348 2.6283094 2.8553473 3.2235951 3.5426071 3.2124519 3.4018240 6.7328463 2.7895839 2.1032510 4.5983129 3.2372348 2.6991301 2.6991301 3.6381102 2.6283094 2.2182361 2.2182361 4.1548584 2.7725944 2.4493142 1.6887170 3.2383642 3.2022491 3.2359529 3.2022491 0.2553722 2.7637470 4.1917729 1.4042883 3.2372348 3.3294093 3.2022491 2.4168575 2.7895839 1.8692279 2.5537126 2.5040578 2.2962018 4.5304158 2.2166823 2.7725944 2.7725944 3.3294093 3.3294093 3.2359529 3.2841496 3.2022491 3.2022491 3.1032883 6.6334721 1.8699920 2.6991301 6.7328463 0.0609081 3.3458721 3.1875156 3.9435958 2.6283094 4.4211043 2.3077435 2.7725944 3.7391232 2.8673192 2.9841347 2.9855100 2.2509598 5.1594437 3.4403153 2.2339329 3.2124519 3.4018240 3.0231827 2.8328686 3.9139793 2.7895839 6.9602736 2.7637470 2.4910788 3.6381102 3.8393878 2.5720297 1.4983769 4.0367610 2.1387583 2.7596338 1.4983769 3.4611475 5.2809882 3.3231827 3.7314756 7.1452886 3.8786645 3.7990508 2.4493142 3.1274613 6.7686620 3.7391232 2.5158246 2.6151970 2.5004243 3.2372348 3.1423005 3.1370062 1.7843740 2.3796752 2.6283094 2.6861985 3.1032883 3.3794111 4.7090478 3.3670259 1.8399761 3.0336370 
BjuA017309 1.3835363 1.5029212 1.4046950 1.4661036 1.4806517 1.7346556 1.5345977 1.6514751 1.4370509 0.9882664 1.2443936 1.7819361 1.4687852 1.4577425 1.5506889 1.5024495 1.5264070 1.6103454 1.5397557 1.0233934 1.2503580 1.4690470 1.3405984 1.1589686 1.4999503 0.0569924 1.6647264 1.3241136 1.2382696 1.7658637 1.4015350 1.6240368 1.8797189 1.2392191 1.1613845 0.2957577 0.7901743 1.0211017 1.4859888 1.1496084 1.1244907 1.1679888 1.1911999 1.9480870 1.6313998 1.2620723 0.6872020 0.9865490 0.9920946 2.0861843 1.2162071 1.0832400 1.3170475 1.2312464 1.7130061 0.4318223 1.0670901 1.1635278 1.0989045 1.6989439 1.2346427 1.2346427 1.8616332 1.5439037 1.6407873 1.7695719 1.1189852 2.0084133 1.9447894 1.3460809 1.3384299 1.7137524 1.3184302 1.1526428 1.2554850 3.6213184 1.4866204 1.4949078 0.9116629 2.9831597 1.5258474 1.5062099 1.4403861 3.2083206 0.9316265 0.9316265 1.4007220 1.5648710 1.4056955 1.7427011 0.2582689 3.8467624 2.8060504 5.0871366 0.0000000 1.1550063 5.9242335 1.6338953 1.2826115 1.1380172 1.4981907 1.4012196 1.4890531 1.4697089 1.5902691 1.3360418 1.3506052 1.9168378 1.5424993 1.7938735 1.6009823 1.6369295 1.8348626 1.0434919 1.1276527 2.7902831 1.4232056 1.6008370 0.2779684 1.6523527 1.7327565 1.6806827 1.7807992 1.7550864 1.0750241 1.0750241 1.5478688 1.3412102 1.5741177 2.1060468 0.9765461 1.3547032 1.7664864 1.3240255 3.7830069 1.2441486 1.3455032 2.2220098 1.5424993 0.9981955 1.3870047 1.4079726 1.4968538 3.8797018 1.6313416 1.3017704 1.5902691 0.2542835 1.1408335 1.3351059 1.3515608 0.9953280 0.9981955 1.7664864 1.5870142 1.3547032 1.4626976 1.0030285 3.3382807 2.7772989 1.7391530 2.6582300 6.5552830 1.5864417 1.5420373 1.4932772 1.8002516 0.2203438 0.8995211 1.3351059 1.1760995 1.7010241 1.4574917 1.3693777 1.6241775 0.2022572 1.6486477 1.5735738 1.0434919 1.1276527 1.3064902 1.4351849 1.4890531 1.2910096 3.8958142 1.2441486 1.6378493 1.7807992 1.3997557 1.2619215 1.9052139 1.4285401 3.0558253 1.6338953 2.0970372 1.1344142 0.0375393 0.9743256 1.5443033 3.5332099 1.3124944 1.4981907 1.5460501 1.4418893 3.3752121 1.1760995 1.5231774 1.3912089 1.6160518 1.4941060 1.2446372 1.6986239 2.7356523 1.5993213 1.7550864 1.6052511 1.0030285 1.0410551 0.1004131 1.6971503 3.1123682 1.6212494 
BjuA017316 0.7883276 0.8261591 0.9701175 1.0625524 0.7757807 0.4867657 0.9300039 0.1337943 0.4732079 1.0284116 0.1877737 0.5488378 0.3980245 0.8630722 0.8765744 0.4564719 0.6975786 1.0337954 0.8323354 1.2192001 1.1291809 1.0041522 0.4682475 0.4598020 0.9544573 1.1906525 0.4300813 0.7827241 0.8469481 1.1859130 0.5053519 0.9536862 0.9100225 0.8504282 1.0692549 1.0761926 0.7714795 0.9238724 0.9219304 1.0356290 1.1092020 1.0271120 0.9925591 1.3833225 0.8910979 1.0693035 0.7707350 0.9532051 0.9421149 0.7546314 1.0808002 0.9397492 0.9891276 1.0761526 1.6026591 0.9913402 0.9144042 1.1361947 0.8706991 1.3965233 1.0510439 1.0510439 1.4417218 1.1298064 1.1865806 1.4174031 1.0091760 1.3394455 1.0464146 1.0521233 0.4237262 1.3515108 0.9016914 0.9781355 1.2558221 3.3447262 0.9738219 0.4005094 1.2395074 4.9872469 0.9705911 1.1612234 1.1007799 3.3233461 1.1904508 1.1904508 0.5217943 1.0434930 0.8430770 0.1337602 1.2422657 2.7225181 3.4632402 3.4611475 1.1550063 0.0000000 2.8435308 0.4816198 0.4543248 0.9668118 0.9061791 1.0868542 0.4977502 0.7212564 0.9801580 0.3778389 0.4098795 0.1818333 1.0065983 0.9404334 1.1283123 0.4157306 1.4216576 0.9015667 1.0079577 3.2141543 1.0392158 0.9850237 1.1650511 1.0772390 1.0610194 1.0184423 0.1811647 0.9404334 1.0437697 1.0437697 0.5354734 0.5063152 1.0170862 2.6238086 1.0619675 0.8403002 1.3626625 0.9109542 2.3517768 1.1173783 0.1551486 3.2718118 1.0065983 1.0695466 0.8773025 1.3797866 0.9850434 4.4426424 1.0510055 1.0118366 0.9801580 1.1083930 1.2020940 0.4763796 0.4446502 1.0431216 1.0695466 1.3626625 1.0457392 0.8403002 0.9172659 0.8566495 4.2468113 4.7957530 1.0737969 3.2141543 2.9443817 0.9787950 1.4009532 0.5049052 0.9437508 1.0662432 1.2781978 0.4763796 1.0669632 1.0416459 1.0634577 1.0410351 0.9400867 1.1945853 1.3870676 0.9947279 0.9015667 1.0079577 0.8493045 0.6437166 0.4977502 1.0392158 2.9247379 1.1173783 1.0617568 0.1811647 0.8527872 1.2704126 2.9355329 1.0048565 3.2247244 0.4816198 2.9499407 0.0210564 1.0575876 0.9615890 0.9318403 2.4641985 0.3911986 0.9061791 0.9826294 0.4055426 4.3450102 1.0669632 1.1271823 0.4521836 1.0016100 1.0065983 0.3760229 1.4564822 4.5073337 0.9915556 0.9404334 0.9611106 0.8566495 0.9103573 1.2371022 0.1086591 3.5561374 1.0793097 
BjuA018344 2.5308816 2.7025652 2.6750671 2.6275973 2.8413712 3.7345390 1.7543352 3.2271428 2.3944114 2.7985105 2.8887976 4.1489065 2.3783510 2.5348856 3.1189153 2.4364409 1.8453114 2.0424014 1.8297971 2.5333758 2.6781538 1.9738728 2.6732570 2.4905450 2.4423010 4.6411518 2.8291960 2.7506223 2.2141650 2.9185898 2.4860587 2.1339041 2.5537898 2.2830436 2.0557074 3.4643368 3.1634928 4.5059022 3.3169337 3.3608619 4.7449455 3.3304193 2.7233884 2.9123223 2.7956530 4.7394911 2.8786754 2.7030924 2.7992154 2.6646439 4.5433378 3.3284214 2.9388085 3.4372452 7.8189828 3.7430609 3.0037934 4.5138105 3.2314023 3.4445387 4.7032925 4.7032925 2.8089489 3.5364222 3.0700253 3.7583751 3.8040890 2.4276352 2.8966929 3.7805361 2.6471203 3.1783766 3.9404315 2.7443194 2.7284154 3.0184059 3.3000010 2.8186020 2.7828190 3.2414236 3.2421590 2.9728387 3.1117629 5.6703255 2.8061724 2.8061724 2.7620630 2.3305408 2.9993509 3.8392850 5.9397495 9.0000000 4.4078153 0.0299440 5.9242335 2.8435308 0.0000000 2.6139898 2.3625950 2.7264768 3.1574745 2.5792418 3.1851850 2.5396217 2.5028804 2.6972968 2.6894431 3.8519924 2.7727060 2.4863008 2.3492897 2.9916086 3.2372030 3.3431931 3.3624001 8.3044358 2.1854734 2.1308092 4.6730114 3.0345530 2.6972287 2.6972287 3.8388232 2.4618425 2.1389987 2.1389987 3.3448445 2.7907769 2.3009195 3.1225520 3.0203766 2.7669994 2.7850525 2.8474080 0.2459112 2.8709868 3.3130521 2.6289379 2.7727060 3.0648820 2.7559563 2.5603170 2.2734349 3.2819607 2.3114137 2.4614760 2.5028804 4.6174454 2.1557847 2.7907769 2.7907769 3.1764198 3.0648820 2.7850525 2.6802726 2.7669994 2.7921679 3.2562812 5.6611481 2.8484215 3.0737187 8.6436231 0.0207928 2.7238790 3.1582311 3.2012831 2.4618425 4.6235925 2.7485499 2.7907769 3.6060846 2.3986320 2.2966047 2.1431888 2.3394423 6.2354227 2.7875775 2.0890714 3.3431931 3.3624001 2.6263379 2.4601240 3.1851850 2.4420874 9.0000000 2.8709868 2.3714632 3.8388232 3.3206137 2.7189619 2.8197027 3.3054830 3.8180630 2.6139898 2.8697847 2.8435308 6.0681121 3.4337401 3.0873518 9.0000000 3.1640350 3.1574745 2.3118975 2.7748048 9.0000000 3.6060846 2.3020518 2.3593800 2.2665380 2.7013013 2.4502026 2.6358682 3.0145091 2.2756301 2.4618425 2.6824815 3.2562812 3.4767734 5.4565662 3.4889865 3.3775971 2.6123124 
BjuA018972 1.2004704 0.9819167 1.0484988 1.1221262 1.0173876 0.5989200 0.9315275 0.5286474 0.0202908 1.2119992 0.3791860 0.6053421 0.5038175 0.9531075 0.9729852 0.4580351 0.8474545 0.9796423 0.9502666 1.2412878 1.2589085 1.0773124 0.4158931 0.4935055 1.0486168 1.6452471 0.3014617 0.8418524 0.8045839 1.2206867 0.4408782 1.0089613 1.0676962 0.7909418 0.9809095 1.2903613 0.8265240 0.9571515 1.2046475 1.1965658 1.1763147 1.1899429 1.2251337 1.5123293 1.0550169 1.1363909 0.7834362 1.1330120 1.1203519 0.6883162 1.1300398 1.1534421 0.9275600 1.2393285 1.9127428 1.1305883 1.1140190 1.2391139 1.2824159 1.4729379 1.1867037 1.1867037 1.4046723 1.1309748 1.2113050 1.3746697 1.1340649 1.9541728 1.6056929 1.4032398 0.4037253 1.3067294 1.0716085 1.1031722 1.4390437 2.1451713 1.1026660 0.4062382 1.3068103 4.9332564 0.9834055 1.0806423 1.2487674 2.7802925 1.2224019 1.2224019 0.4851956 1.0943418 0.9455225 0.6796751 1.6274503 3.8418450 2.9647614 2.7596338 1.6338953 0.4816198 2.6139898 0.0000000 0.4809533 1.1043173 0.9566371 1.1635855 0.4800248 0.5715217 1.0871891 0.3880397 0.3875391 0.6987687 1.1355070 1.1300929 1.3211944 0.2680661 1.5036971 1.2205411 1.1334806 3.0861201 1.0882093 1.0393006 1.4902621 1.2059867 1.1494374 1.1100884 0.6515503 1.0860811 1.1479410 1.1479410 0.5225006 0.4543575 1.0841744 4.1268802 1.2693094 0.9049360 1.3467791 0.9795350 2.1489623 1.3995731 0.5507913 4.8035011 1.1355070 1.2459330 0.9294776 1.5694511 1.0700111 6.5303480 0.8747907 1.1357055 1.0871891 1.4887106 1.2235242 0.4458639 0.4448227 1.2214419 1.2459330 1.3467791 1.1753811 0.9049360 0.9800219 1.1939094 2.8892950 4.8859247 1.1780461 3.0599910 2.6845029 1.0836666 1.2894941 0.4992809 1.0978853 1.4400345 1.3797145 0.4458639 1.1825411 1.0607424 1.1235968 1.0454010 1.0978236 1.5748699 1.3271913 1.1785890 1.2205411 1.1334806 0.8925256 0.5363744 0.4800248 0.9667061 3.7212563 1.3995731 1.1321185 0.6515503 0.9457342 1.5243172 4.3641578 1.0858131 5.2166834 0.0000010 4.3296957 0.4910809 1.6422556 1.1324494 0.9619347 3.5222669 0.5503961 0.9566371 1.0817102 0.4097815 6.0181448 1.1825411 1.3347543 0.4478304 1.1100604 1.1184397 0.4125959 1.4459348 4.5555287 1.0469747 1.0860811 1.2317775 1.1939094 1.0826273 1.6133524 0.6482666 5.4189593 1.2832863 
BjuA021448 1.1919034 1.1971554 1.3299577 1.3897392 1.1188782 0.7356337 1.0367437 0.5428086 0.4007419 1.1665960 0.4238436 0.7828539 0.5272272 1.0638369 1.1305536 0.4867717 0.8818731 1.3201633 1.1632529 1.3682016 0.9827690 1.0957755 0.1835294 0.0776087 1.0534768 1.2551475 0.5763784 0.9067345 0.9103755 1.3763821 0.2113590 1.2248040 1.2533304 0.9785930 1.0730882 1.1044520 0.8765367 1.0078605 1.2760627 1.3106247 0.9563302 1.2816686 1.2762936 1.4358086 1.2308834 1.0287779 0.8168799 1.1583115 1.1595605 0.5875656 0.9441642 1.1546089 1.0963889 1.2906659 2.1334996 1.0769007 1.2645828 1.0151009 1.2828352 1.2665457 0.9726974 0.9726974 1.3811718 1.1614182 1.4862242 1.7837512 1.3325329 1.7179482 1.4369042 1.8177300 0.2574104 1.5263806 1.3622816 1.1570352 1.1025925 2.2839976 1.2784297 0.2186282 1.2386667 4.5118708 1.1997949 1.4031110 1.1754862 2.1308874 1.2358181 1.2358181 0.1775657 1.2952888 1.1625686 0.6784480 1.2400360 2.8476948 3.1483302 2.6151970 1.2826115 0.4543248 2.3625950 0.4809533 0.0000000 1.1582930 1.1197460 1.2118836 0.6623500 0.4690565 1.2834925 0.2210091 0.2436896 0.6977711 1.1444812 1.3415739 1.3830473 0.5292709 1.7100727 1.2429718 1.2559187 2.6703562 1.1836875 1.2132910 1.2822591 1.2106579 1.3463777 1.3042922 0.6826086 1.3279271 1.0559303 1.0559303 0.6072663 0.1742751 1.2584592 3.2737213 1.1939514 1.0283494 1.5779353 1.0894208 2.2496138 0.9917465 0.5391700 3.9431118 1.1444812 1.1654211 1.0662985 1.1783713 1.1437841 5.5937500 1.0675623 1.0586252 1.2834925 1.2687605 1.2406879 0.1542981 0.1761524 1.1768940 1.1654211 1.5779353 1.3022131 1.0283494 1.1197746 1.2156617 2.1644010 3.9469856 1.4005765 2.5450287 2.4249966 1.3902577 1.4549899 0.5584610 1.3294464 1.2237244 1.3088804 0.1542981 1.2481436 1.4334603 1.2216031 1.1382429 1.2891226 1.1999367 1.4231721 1.1621979 1.2429718 1.2559187 1.0488559 0.4168250 0.6623500 1.1212304 2.9912835 0.9917465 1.3123736 0.6826086 1.1582849 1.0837040 3.4588685 1.2440960 4.4434379 0.4809533 3.5635402 0.4699084 1.2561436 1.1821150 1.1386310 2.5383203 0.6396172 1.1197460 1.2329998 0.2189943 3.0839412 1.2481436 1.3939267 0.0371202 1.2151973 1.1286657 0.4246239 1.2857255 4.1908821 1.2585436 1.3279271 1.3786627 1.2156617 1.1316684 1.3016142 0.6298345 4.7335532 1.3671502 
BjuA022725 1.2001886 1.1124695 1.1761727 1.1864241 1.2989552 1.1956081 1.2753271 1.0518068 1.1032541 1.0447071 0.7858164 1.1672739 0.9103617 1.4393817 1.4214934 0.8913798 1.1542369 1.1991297 1.0854106 1.2213899 1.1738584 1.2952191 1.2409495 1.1577970 1.4743571 1.1773998 1.1456832 1.2449804 1.1940709 1.5166361 1.2531767 1.3158452 1.2482726 1.2365834 1.7426517 1.1283279 1.4469627 1.5746903 1.5631941 0.2051425 1.7742518 0.1631649 0.0439786 2.0755833 1.5049578 1.8060145 1.2689077 0.5225649 0.5411562 1.3771781 1.7514176 0.1814745 1.4509598 0.1343326 1.4195062 1.2422060 1.2047627 1.8726583 0.1612478 1.8560891 1.7048367 1.7048367 1.9155203 1.7061939 1.0869634 1.2120415 0.1653148 1.7212400 1.5563243 0.7934469 1.1436691 1.1182837 1.0866360 0.0657612 1.1570220 2.4047444 1.5505194 1.2185271 1.1843544 4.6147332 1.5071278 1.4943353 1.5237681 2.7695041 1.1674855 1.1674855 1.2693900 1.2908322 1.4023877 1.0852326 1.0830394 3.3714062 2.7658947 2.6557130 1.1380172 0.9668118 2.7264768 1.1043173 1.1582930 0.0000000 1.4214934 1.3855735 1.0143555 1.2164990 1.3829210 1.1395024 1.1510252 1.1404726 1.5027101 1.1525921 1.5376193 1.2302900 1.6680557 0.1795123 0.1398524 2.9987670 1.2952191 1.2865775 1.3185428 1.5987460 1.4953045 1.4456378 1.0843181 1.1525921 1.4599280 1.4599280 1.0962033 1.2170272 1.3308694 3.0720779 1.0141613 1.3753796 1.5740570 1.4381845 2.1799719 1.1169205 1.0199393 3.6369191 1.5027101 1.0235745 1.3658063 1.2631469 1.2498505 5.4206686 1.3756715 1.5933785 1.3829210 1.3723633 1.5179580 1.2207239 1.2281450 1.0010651 1.0235745 1.5740570 1.5235407 1.3753796 1.4474650 0.1561514 2.6918714 4.0957498 1.3925177 3.0015588 2.7111842 1.2526115 1.8767307 1.0549407 1.1587222 1.3190532 1.2051213 1.2207239 0.1343326 1.3212394 1.3222718 1.2553151 1.2990565 1.0689785 1.5581930 1.4049663 0.1795123 0.1398524 1.3831296 1.2206185 1.0143555 1.2096507 3.1977019 1.1169205 1.3449946 1.0843181 1.4503475 1.1241083 3.0283910 1.5307236 4.4059795 1.1043173 3.3352927 0.9034824 1.1700459 0.1778850 1.4739771 3.0932953 0.9518833 1.4214934 1.2990246 1.1970399 3.2107999 0.1343326 1.4376435 1.2098253 1.4327342 1.5299056 0.8450795 1.9067854 4.2783314 1.3608947 1.1525921 1.3952863 0.1561514 0.1786439 1.2509474 1.0669790 4.5186453 1.4769308 
BjuA024129 0.8575261 0.8480023 0.9287188 0.9226707 1.0504366 1.0434752 0.9743389 1.1946722 0.8803341 1.3182024 0.8794072 1.1666425 1.0318679 0.1776575 0.0000010 1.0467286 0.6405418 0.7723564 0.7796545 1.3425933 0.5851059 0.2287704 1.0283377 1.0281250 0.1779887 1.4865831 1.3026621 0.1586973 0.5314447 0.5989939 0.9910633 0.6462439 0.7531585 0.4133598 0.6732117 1.2094836 0.9318848 1.0622480 0.8144341 1.3074407 1.4055307 1.3740759 1.4751410 1.3519608 0.9319217 1.3320947 0.8313308 1.1667635 1.1894205 1.3588113 1.2315826 1.3697967 0.6005802 1.4434713 1.3233876 1.2902649 1.4177745 1.2796007 1.4157853 1.3298181 1.3011905 1.3011905 1.2301048 0.9190948 1.6355439 1.7782141 1.3644888 1.4890911 1.6973188 1.3707548 0.9147870 1.5367152 1.1344527 1.4684853 0.6358696 2.3643865 0.6741354 1.0291836 1.4424196 3.8973980 0.0567824 0.7948015 0.8193789 2.4235872 1.3771364 1.3771364 1.0892265 0.8284826 0.6543729 1.2853793 1.6131138 8.9999990 2.1990960 3.7990508 1.4981907 0.9061791 3.1574745 0.9566371 1.1197460 1.4214934 0.0000000 0.2643912 1.0362568 0.7859813 0.6497726 0.8792509 0.9098366 1.2852427 0.1744690 0.8137966 0.7252171 1.2118618 1.1206547 1.3424750 1.3362757 2.4139562 0.2111566 0.6967075 1.3684732 0.1982416 0.9939155 0.9590552 1.2880074 0.8162667 0.8656224 0.8656224 0.9070421 0.9923998 0.7277533 3.4082267 1.3690982 0.1627397 0.5592061 0.2122950 2.7555882 0.5873192 1.1148493 3.6638915 0.1744690 1.3566368 0.1626352 0.6898343 0.2571835 4.2071031 0.7998511 0.7952634 0.6497726 1.3560496 0.8646291 1.0033583 1.0130399 1.3277211 1.3566368 0.5592061 0.8086732 0.1627397 0.1852561 1.3389462 2.4966129 3.4842737 1.0522893 2.4816304 3.2909834 1.0277395 0.8948134 0.8966144 0.8127593 1.3313912 1.4841513 1.0033583 1.4031835 1.0280497 0.2364449 0.2048379 0.7129004 1.5598841 0.8735912 0.8131095 1.3424750 1.3362757 0.2110109 0.7931460 1.0362568 0.1935156 8.9999984 0.5873192 0.8312435 1.2880074 0.6607077 0.5986020 3.4286111 0.6741203 3.4596263 0.9566371 3.4213177 0.9271076 1.4901076 1.3695488 0.0569087 8.9999983 1.1246867 0.0000010 0.7245506 0.9573010 8.9999987 1.4031835 0.7497080 1.1497933 0.7572754 0.1486626 0.9131064 1.5387048 3.8169966 0.6708379 0.8162667 0.7489474 1.3389462 1.3139061 1.3923594 1.3749488 3.5216835 0.7625306 
BjuA024436 0.8900849 0.9251179 0.9869368 0.9385891 1.1423180 1.1735235 0.8638931 1.2685054 1.1362878 1.2730751 0.9492145 1.1848544 1.1920725 0.3276512 0.2643912 1.2546100 0.7227104 0.7438401 0.7987340 1.3170580 0.7307058 0.0829168 1.1526454 1.2240797 0.1502790 1.3473175 1.3547322 0.3518262 0.5277036 0.4596179 1.0413418 0.6236298 0.7046428 0.4859961 0.8513855 1.2382048 0.9231233 0.9984899 0.7783247 1.3835857 1.4505966 1.4025752 1.3861820 1.4708266 0.9161373 1.2415952 0.8196307 1.1089950 1.1416676 1.5416819 1.1853680 1.4519116 0.6830512 1.4919117 1.6100448 1.4698769 1.6709442 1.3137292 1.3588658 1.4219292 1.3361416 1.3361416 1.3501021 0.8855057 1.6296557 1.7587440 1.3891627 1.3882082 1.3625269 1.7913448 0.9733356 1.5793480 1.2453019 1.4364864 0.8160587 2.3527732 0.7793873 1.1159927 1.2513153 4.1129961 0.3044581 0.8397254 0.8095018 2.3031050 1.2753189 1.2753189 1.1503740 0.8013386 0.8166820 1.2188316 1.5945766 4.4124640 2.4626878 2.7895839 1.4012196 1.0868542 2.5792418 1.1635855 1.2118836 1.3855735 0.2643912 0.0000000 1.1429709 0.9948812 0.6452314 0.9870086 1.0049394 1.2178257 0.1271160 0.7069084 0.6506485 1.3174120 1.1443501 1.3598045 1.4230477 2.6297760 0.0829168 0.6391378 1.3429857 0.1502287 0.9964115 0.9599006 1.2047927 0.7069084 0.8040162 0.8040162 1.1015584 1.0452670 0.7527920 3.5717406 1.3083205 0.2848121 0.4360895 0.3415835 2.2453636 0.7747541 1.2766657 3.8540808 0.1271160 1.2985472 0.3082572 0.8791650 0.1541708 4.5165187 0.9221746 0.8078400 0.6452314 1.3364856 0.8672936 1.0572446 1.0540147 1.2822469 1.2985472 0.4360895 0.7570229 0.2848121 0.3365266 1.3562660 2.2615946 3.6920007 1.0362251 2.4167784 2.6629104 1.0687773 0.7483853 1.0699798 0.7219070 1.3275822 1.2877517 1.0572446 1.4919117 1.0782389 0.1045888 0.1063387 0.6669133 1.5382802 0.9366746 0.7526791 1.3598045 1.4230477 0.3268024 0.9532265 1.1429709 0.0207827 4.6471802 0.7747541 0.8035375 1.2047927 0.7604862 0.7943910 3.5815716 0.7780573 3.8302457 1.1635855 3.5867306 1.1114241 1.3897368 1.4199165 0.3058209 4.1340301 1.2431014 0.2643912 0.6761735 1.0669604 2.9526741 1.4919117 0.7056765 1.2321899 0.7518056 0.1255061 1.0367631 1.3373300 4.0272111 0.6670040 0.7069084 0.7037326 1.3562660 1.4339450 1.3914070 1.4278279 3.8882470 0.7613330 
BjuA025064 1.0754742 1.0597613 0.8291317 0.9198819 1.2423759 0.0902467 0.8914088 0.4425014 0.4710506 1.1155033 0.4039850 0.0909796 0.6289946 0.9694759 1.0544471 0.6217237 0.8019926 1.0508970 1.0844150 1.1623114 1.1425432 1.1214158 0.5398887 0.6885958 1.0855241 1.4859718 0.4606744 1.1440943 1.1350512 1.1071527 0.5645595 1.3797392 1.0320734 1.1161444 1.4757114 1.3597157 0.8263961 0.8919054 1.3357999 0.9976469 1.2165234 1.0445815 1.0317622 1.5318060 1.2739696 1.1623274 0.8432024 1.1739285 1.1601651 0.8812513 1.1441320 0.9742840 1.2352040 1.0839936 1.9115086 1.4778645 1.0125487 1.2622270 1.0555161 1.5915749 1.1656634 1.1656634 1.6350252 1.2514905 1.2534983 1.3562248 0.9342501 1.8704976 1.1955091 1.1920125 0.4318530 1.2661752 1.2700745 1.0133637 1.2075999 3.1663386 1.3608581 0.4957143 1.1240470 4.9212815 1.0764596 1.3601987 1.2449475 2.9079250 1.0676171 1.0676171 0.6209585 1.2212989 1.2418141 0.4826688 1.4829320 3.6603286 3.6756633 3.9139793 1.4890531 0.4977502 3.1851850 0.4800248 0.6623500 1.0143555 1.0362568 1.1429709 0.0000000 0.7424381 1.3081871 0.4188735 0.3902390 0.4921167 1.0938912 1.0707791 1.3051720 0.4707179 1.1959246 1.0273920 1.0206348 3.4676606 1.1055525 1.3114403 1.5254803 1.1675240 1.3028991 1.2513225 0.4892823 1.0707791 1.4702746 1.4702746 0.1176588 0.5658849 1.2601331 3.9181994 1.0565615 0.9205456 1.2558085 0.9957709 2.6086478 1.1744104 0.5686752 4.3384960 1.0938912 1.1421843 0.9260625 1.3351351 1.0413563 5.6567846 1.2354467 1.4461826 1.3081871 1.5378906 1.5286373 0.5665969 0.5691217 1.1147940 1.1421843 1.2558085 1.1429684 0.9205456 0.9790443 1.0402459 3.2962527 5.5102035 1.3238372 3.4676606 3.3318156 0.9344614 1.6931963 0.1355877 1.0766298 1.4492029 1.1598746 0.5665969 1.0690494 0.8869377 1.1172798 1.0611164 1.3092601 1.4284369 1.2774896 1.2422188 1.0273920 1.0206348 1.0378968 0.6778251 0.0000010 1.0964993 3.8887465 1.1744104 1.1912843 0.4892823 1.2576738 1.2497520 3.9765583 1.4024711 4.4739781 0.4800248 3.9514481 0.4923151 1.5646289 1.0057129 1.0425873 3.2298858 0.6561001 1.0362568 1.2079921 0.5071363 4.2911309 1.0690494 1.2690930 0.6682865 1.2465633 1.0892446 0.5889173 1.5547956 4.5733749 1.3169590 1.0707791 1.1269079 1.0402459 0.9542126 1.5213069 0.4510880 5.0691998 1.1855711 
BjuA025127 1.0609685 0.9132394 1.0345040 1.0482977 1.0079054 0.6379002 1.0684385 0.7170949 0.5715217 1.3851890 0.6473266 0.6417609 0.6077457 0.7986099 0.7859813 0.6544734 0.8701754 0.9412676 0.8294004 1.2543622 0.8504691 0.9453769 0.4167163 0.4474193 0.8787167 1.5033958 0.7113502 0.6685236 0.9855762 1.0897933 0.2971787 1.0781823 1.1693830 0.8512839 1.0280042 1.2996928 1.0497641 1.1273885 1.2529091 1.2231361 1.2667224 1.1430252 1.1386733 1.2445906 1.1128249 1.3589359 0.8951696 1.2494102 1.2683933 0.3464862 1.1508779 1.1089201 1.0469509 1.2508917 1.7301636 1.1223280 1.1525032 1.1607460 1.1942050 1.4076252 1.2133616 1.2133616 1.2597398 1.3130540 1.2413310 1.4171950 1.0612637 1.7172803 1.4371328 1.4430221 0.3512142 1.3845756 1.1142314 1.1539163 0.8917152 2.1566076 1.3527690 0.4471289 1.2025213 4.9370071 0.8962987 1.2566534 0.9475857 1.9394108 1.2694771 1.2694771 0.2950228 1.0890298 1.1882795 0.6922856 1.5357266 2.9244274 2.9197442 3.0236475 1.4697089 0.7212564 2.5396217 0.5715217 0.4690565 1.2164990 0.7859813 0.9948812 0.7424381 0.0000000 1.1056208 0.3434719 0.3570835 0.7288930 0.8867921 1.1661379 1.0381425 0.6564369 1.3861735 1.2277395 1.1417541 2.0625065 0.9453769 1.0871874 1.4596428 0.9555888 1.1584844 1.1101784 0.7217888 1.1661379 1.0474118 1.0474118 0.6311986 0.2974908 1.0099090 3.5137662 1.4369819 0.8498516 1.1570077 0.8363829 2.6223768 0.9196915 0.7631587 4.2555783 0.8867921 1.4496344 0.7736971 1.0491731 0.8885425 5.3793112 1.1298250 1.0101368 1.1056208 1.4736684 1.2530601 0.3286786 0.3314929 1.4118859 1.4496344 1.1570077 1.1227524 0.8498516 0.8157978 1.1942050 1.9664134 4.3924315 1.1749973 2.0625065 2.4644249 1.1580578 1.3260779 0.6261357 1.1620109 1.2901557 1.2770176 0.3286786 1.2508917 1.1076061 0.9815242 0.9068621 1.1487113 1.5144036 1.2737576 1.1694923 1.2277395 1.1417541 0.8742192 0.0476552 0.7424381 0.9453769 2.8785060 0.9196915 1.0936129 0.7217888 1.2201257 0.9182851 3.8348213 1.3508548 4.9043862 0.5715217 3.8085341 0.7506249 1.4301738 1.0814974 0.8350566 2.6145975 0.6816424 0.7859813 1.0007993 0.4120501 2.6895903 1.2508917 1.0375664 0.4808301 1.0997778 0.8867921 0.6335305 1.2979273 4.9266042 1.1198137 1.1661379 1.0947299 1.1942050 1.0218094 1.5177822 0.7338558 4.9233457 1.1569629 
BjuA025359 1.0857757 1.1211600 1.2559993 1.1796356 1.1607491 1.2577286 0.9424606 1.1211152 0.9076234 1.5737136 0.9680862 1.5567942 1.2606339 0.5955503 0.6972432 1.0960837 0.7159923 0.9254314 0.8021242 1.2856309 0.9920711 0.6426220 1.0185741 1.2185736 0.6259911 1.5401336 1.3395395 0.5390849 0.3013560 0.8236900 1.0688764 0.0533894 0.6636567 0.2768989 0.7929447 1.2034269 1.0367829 1.1961906 0.7081062 1.4643188 1.3230961 1.5250378 1.5735402 1.5608171 0.9054410 1.4207653 0.8942395 1.2043422 1.2120054 1.3726190 1.2378928 1.5955326 0.5407894 1.5951308 1.3715554 1.3965722 1.3370117 1.1476272 1.4628026 1.3945107 1.3724500 1.3724500 1.3735797 0.8731199 1.6185596 1.8849698 1.3967679 1.1794085 1.6642203 1.4854793 1.2001721 1.6237307 1.5493743 1.3484880 1.0909367 2.3326533 0.5433408 1.1750992 1.3652771 3.9198718 0.6868500 0.6758459 1.0500183 2.4018615 1.2737727 1.2737727 1.2653691 0.3800459 0.5830467 1.1894876 1.8741104 2.3874480 2.5098450 2.2962018 1.5902691 0.9801580 2.5028804 1.0871891 1.2834925 1.3829210 0.6497726 0.6452314 1.3081871 1.1056208 0.0000000 1.1531259 1.1817048 1.1881980 0.6575792 0.6860022 0.5127702 1.0973140 0.7290686 1.3796514 1.4304649 3.0341711 0.6096771 0.0545540 1.4154912 0.6961038 0.8401698 0.8793681 1.1914482 0.6939948 0.7333525 0.7333525 1.0978345 1.1533223 0.3217427 3.4942818 1.6316825 0.5441841 0.8510614 0.5497419 1.7976154 0.9877825 1.1383144 3.7514254 0.6575792 1.6056241 0.5399748 1.1696105 0.5997770 4.4660340 0.6556973 0.8120093 0.0000010 1.4140851 0.9181153 1.1647287 1.1763124 1.5851944 1.6056241 0.8510614 0.5579519 0.5441841 0.5053181 1.3763005 2.4541774 3.5085120 0.8946540 3.1287378 2.5765462 1.2178389 0.7678929 1.0728782 0.6903755 1.3620084 1.4138933 1.1647287 1.4950172 1.3780124 0.6450097 0.6045676 0.0899117 1.6897578 0.4993645 0.3911054 1.3796514 1.4304649 0.4569792 1.0538005 1.3081871 0.6376392 2.6996268 0.9877825 0.3918805 1.1914482 0.5420176 1.1453433 3.4851107 0.4762013 3.4995715 1.0871891 3.4925019 1.0010741 1.5986164 1.5003093 0.6669528 2.3522903 1.3252019 0.6497726 0.3781304 1.0982543 3.3459977 1.4950172 0.3938318 1.3176350 0.3342074 0.6521510 0.8953876 1.5818081 3.8306071 0.0358783 0.6939948 0.3978595 1.3763005 1.5144325 1.6502860 1.2959144 3.7213009 0.4796094 
BjuA025542 1.1890117 0.9957054 1.1078045 1.1689493 1.0960505 0.5989707 0.9206703 0.4437724 0.2967189 1.1988840 0.3360079 0.5662516 0.4673309 0.8314754 0.8966164 0.4755251 0.8364054 1.1552953 1.0399619 1.3348509 1.0239464 0.9017693 0.1904623 0.2608405 0.8616200 1.3342822 0.5253205 0.7534940 0.8190855 1.2229257 0.1878893 1.1587886 1.2633660 0.8746269 0.9020417 1.0978474 0.8404194 0.8852102 1.1304658 1.2928888 0.9584014 1.2791382 1.2491561 1.2492503 1.2108158 1.0642349 0.7834362 1.0482069 1.0363197 0.6576979 0.9464096 1.2241086 0.9629166 1.3318248 1.7102229 1.0066376 1.1660161 1.0192748 1.3467279 1.2566503 0.9754027 0.9754027 1.2643041 1.0603805 1.5115026 1.7027497 1.2136025 1.7610341 1.3354939 1.5157477 0.0373227 1.5800991 1.1582162 1.1268167 1.1374730 2.4037015 1.1477859 0.1763806 1.2030894 4.4988581 0.9324107 1.3169336 1.1275740 2.1233691 1.2103317 1.2103317 0.1581107 1.1371823 1.0590586 0.5716155 1.3511778 3.4074779 2.9670050 2.8685974 1.3360418 0.3778389 2.6972968 0.3880397 0.2210091 1.1395024 0.8792509 0.9870086 0.4188735 0.3434719 1.1531259 0.0000000 0.0179142 0.5875609 0.9431212 1.2732697 1.2541278 0.4060326 1.6093905 1.3074586 1.2335136 2.9788593 0.9148489 1.1466331 1.2148309 0.9961458 1.2431837 1.2037503 0.5746469 1.2664469 0.9461188 0.9461188 0.4768059 0.1552029 1.1039861 3.5723303 1.2625904 0.8025967 1.3024940 0.8031828 2.4455224 1.1128290 0.4548934 4.1937507 0.9431212 1.2324332 0.8355005 1.2549196 0.9052341 5.7228521 1.0483869 0.9629714 1.1531259 1.2237914 1.0795197 0.1352902 0.1568654 1.2077877 1.2324332 1.3024940 1.1323314 0.8025967 0.8295379 1.2777363 2.1612556 3.8865899 1.2595069 2.8231071 2.7793217 1.2763127 1.4244584 0.4566488 1.2677562 1.1614023 1.2695662 0.1352902 1.2887993 1.1635420 0.9423143 0.8726533 1.2548621 1.3054575 1.2776680 1.1108509 1.3074586 1.2335136 0.8620589 0.3000305 0.4188735 0.9232062 3.5816082 1.1128290 1.1537446 0.5746469 1.0450640 1.1707237 3.8411361 1.1790295 4.3623703 0.3880397 3.8185481 0.3907424 1.2818458 1.2166798 0.8569197 3.1544284 0.5619011 0.8792509 1.0802542 0.1766822 2.9408210 1.2887993 1.2119283 0.2725213 1.0884645 0.9349259 0.3381655 1.2032340 4.1361032 1.1790308 1.2664469 1.1558990 1.2777363 1.1631399 1.3693964 0.5214862 4.6836249 1.1577241 
BjuA025558 1.2543816 1.0304891 1.1183452 1.1828049 1.1337418 0.5709691 0.9316497 0.4161882 0.2962969 1.2114037 0.3084236 0.5372679 0.4667285 0.8590372 0.9267382 0.4748755 0.8456530 1.1677851 1.0512235 1.3032963 1.0597069 0.9181866 0.1689919 0.2858951 0.8899844 1.3478077 0.5295076 0.7823069 0.8274921 1.2326544 0.2110767 1.1864701 1.2623305 0.8734673 0.9597168 1.1127542 0.8404194 0.8852102 1.1586535 1.3059433 1.0235047 1.2918338 1.2612481 1.3212575 1.2723470 1.0168646 0.7834362 1.0629127 1.0508447 0.6278690 1.0112039 1.2362784 0.9916401 1.3452507 1.7304684 1.0053310 1.2057197 1.0903760 1.3604167 1.2086188 1.0437719 1.0437719 1.2896171 1.1376414 1.5105376 1.7019675 1.2277036 1.7797744 1.2912947 1.5413209 0.0361064 1.5791416 1.1715191 1.1382226 1.1796479 2.4139408 1.1795892 0.1564152 1.1738855 4.5403035 0.9396629 1.3513376 1.1388959 2.1502935 1.1711706 1.1711706 0.1797725 1.1500894 1.0875813 0.5443690 1.3655458 3.4603633 3.0226086 2.8685974 1.3506052 0.4098795 2.6894431 0.3875391 0.2436896 1.1510252 0.9098366 1.0049394 0.3902390 0.3570835 1.1817048 0.0179142 0.0000000 0.5598856 0.9735725 1.2721999 1.2515831 0.4204690 1.6562298 1.3215053 1.2465463 3.0129772 0.9320504 1.1749651 1.2136902 1.0288658 1.2734679 1.2332915 0.5472881 1.2653737 1.0036239 1.0036239 0.4480414 0.1764022 1.1165626 3.6203272 1.2762643 0.8505200 1.3140091 0.8312290 2.4402151 1.1527849 0.4571389 4.2411501 0.9735725 1.2458068 0.8647451 1.3022938 0.9225351 5.7562507 1.0784422 1.0231752 1.1817048 1.2226523 1.1445295 0.1561958 0.1783246 1.2209520 1.2458068 1.3140091 1.1458661 0.8505200 0.8584184 1.2913951 2.1899247 3.9313042 1.2903441 2.8550343 2.7707033 1.2752019 1.4656607 0.4288926 1.2666812 1.1601682 1.2390568 0.1561958 1.3026247 1.1623906 0.9599759 0.8900066 1.2865183 1.3192347 1.3117239 1.1302804 1.3215053 1.2465463 0.9116445 0.3322981 0.3902390 0.9420278 3.6348200 1.1527849 1.1241086 0.5472881 1.0746161 1.2143178 3.8856575 1.2114993 4.4189671 0.3875391 3.8620223 0.4239074 1.2956926 1.2293249 0.8865508 3.2008572 0.5612125 0.9098366 1.0996004 0.1566869 2.9815262 1.3026247 1.2094358 0.2968396 1.1075523 0.9660760 0.3376413 1.1524399 4.1758860 1.2083847 1.2653737 1.1693819 1.2913951 1.1753129 1.3835936 0.4942907 4.7307284 1.1714677 
BjuA026586 1.3302801 1.3022212 1.2833857 1.3751743 1.2442167 0.6343099 1.2043755 0.0821890 0.5568934 1.4776865 0.0672383 0.6926602 0.4315072 1.1636202 1.2644608 0.4217799 0.9952220 1.4267639 1.1589215 1.5103104 1.6497738 1.1800888 0.5657755 0.6878162 1.1556554 1.8190862 0.6798660 0.8174800 0.8738684 1.5724155 0.6709943 1.1442741 1.2438610 0.8467375 1.2528209 1.3665945 0.8183641 0.9440235 1.2075683 1.4901088 1.2241505 1.3757577 1.2137146 1.5445969 1.2898946 1.0180659 0.8502178 1.0106507 0.9990817 0.8389462 1.1940917 1.2927364 1.0149036 1.3909486 2.0078442 1.2419592 0.9774492 1.2560497 1.2813226 1.3805371 1.1687035 1.1687035 1.5576743 1.2542644 1.5100066 1.7754192 1.5206886 1.8451385 1.3870626 1.3698752 0.5898217 1.6739454 1.2567057 1.1496871 1.9259008 4.1128015 1.1267481 0.5814425 1.6085237 6.8748602 1.3369271 1.5165863 1.5605041 2.4909274 1.5068058 1.5068058 0.7352993 1.3027852 1.0088822 0.0371182 1.9808514 2.4747771 4.2456132 3.6581685 1.9168378 0.1818333 3.8519924 0.6987687 0.6977711 1.1404726 1.2852427 1.2178257 0.4921167 0.7288930 1.1881980 0.5875609 0.5598856 0.0000000 1.2890520 1.1769742 1.3345910 0.5347355 1.7486358 1.2863764 1.3431962 3.2055371 1.1742989 1.1380375 1.7770225 1.3778786 1.4711443 1.4214556 0.0370822 1.1899415 1.2750374 1.2750374 0.4975663 0.7122185 1.2730656 4.9508937 1.5260063 1.0043720 1.5106633 1.0510629 3.1671999 1.7280763 0.1829987 5.9758592 1.2890520 1.5429976 1.0220704 2.1485775 1.0385749 7.9352746 1.1108604 1.2226262 1.1881980 1.7701723 1.4136762 0.6814741 0.6478211 1.5098352 1.5429976 1.5106633 1.3849377 1.0043720 1.0645282 1.2642948 2.9637816 6.9756018 1.4104137 3.2281884 4.0163769 1.2347376 2.0968671 0.4675856 1.1947414 1.7928917 1.6370126 0.6814741 1.3530366 1.3478351 1.1545666 1.2166735 1.1935571 1.9147944 1.6499844 1.2952760 1.2863764 1.3431962 1.0107669 0.6707846 0.4921167 1.0219736 2.4735869 1.7280763 1.2701216 0.0370822 0.9395273 1.9426534 5.1869511 1.1599398 6.3920633 0.6987687 5.1261375 0.1853903 1.8684246 1.3140267 1.3061252 2.2458722 0.4835736 1.2852427 1.2437842 0.5788321 3.1800689 1.3530366 1.3333599 0.7066693 1.2596610 1.2710162 0.3354015 1.4183760 6.5225623 1.1544001 1.1899415 1.1569880 1.2642948 1.2562255 1.8229130 0.1152026 6.6024366 1.2961785 
BjuA026652 0.9119504 0.9606662 1.0408379 1.0087453 1.1310865 1.2146727 0.9328220 1.2158689 1.0464630 1.4165654 0.8880644 1.2676366 1.1116854 0.2510807 0.1991548 1.0831183 0.7060045 0.8365342 0.9348897 1.5054377 0.7194198 0.0982624 1.0926640 1.1219054 0.0189434 1.4814423 1.3671296 0.3003602 0.5730375 0.5641103 1.0466156 0.6775061 0.7640826 0.5033712 0.8005173 1.2155629 0.9318848 1.0047931 0.7917200 1.3921229 1.4210044 1.4113993 1.5945082 1.5274279 0.9640230 1.2514275 0.8313308 1.1071511 1.1853153 1.4633855 1.1675942 1.3935794 0.6675556 1.4953452 1.5121704 1.3568107 1.5780146 1.2904610 1.4161878 1.5274570 1.3119193 1.3119193 1.4695353 0.8504379 1.7336968 1.9179056 1.4131029 1.5512544 1.5900231 1.6569402 0.9278418 1.6832359 1.3662998 1.5679617 0.7807690 2.5289099 0.7140221 1.1151369 1.5254099 3.9043466 0.2181727 0.7847558 0.9292178 2.4419364 1.5221722 1.5221722 1.1801415 0.8454707 0.7452857 1.2891323 1.6694471 4.0127173 2.2341837 3.2372348 1.5424993 1.0065983 2.7727060 1.1355070 1.1444812 1.5027101 0.1744690 0.1271160 1.0938912 0.8867921 0.6575792 0.9431212 0.9735725 1.2890520 0.0000000 0.7720275 0.6906571 1.2808916 1.1255582 1.3477845 1.3748108 2.4598125 0.0801885 0.7156325 1.3331579 0.0181131 1.0400220 1.0056055 1.2745329 0.7744535 0.8326576 0.8326576 1.0604802 1.0785960 0.7965969 3.4355589 1.5213709 0.2636109 0.4437511 0.3147089 2.5683153 0.7629604 1.2336879 3.6636330 0.0000010 1.4436745 0.2633521 0.8275731 0.1487878 4.2504880 0.9283194 0.8652816 0.6575792 1.3267636 0.8908383 1.0902593 1.0875145 1.4263315 1.4436745 0.4437511 0.7984014 0.2636109 0.2857422 1.3444022 2.3957178 3.5347863 1.0996515 2.5170904 2.8691289 1.0511110 0.6975156 1.0322766 0.7894485 1.3171990 1.5940627 1.0902593 1.4389790 1.1096860 0.1011191 0.1027534 0.7431233 1.6146727 0.9286099 0.8107636 1.3477845 1.3748108 0.3024854 0.8896560 1.0938912 0.1094116 4.4669207 0.7629604 0.8481701 1.2745329 0.7338251 0.7801598 3.4402036 0.7135523 3.6402321 1.1355070 3.4474967 1.0295690 1.5293825 1.3678878 0.1913472 3.7394516 1.2305615 0.1744690 0.7439613 1.0548530 3.7834463 1.4389790 0.7442210 1.1467976 0.8100824 0.0187450 0.9511162 1.4466208 3.8324447 0.6656527 0.7744535 0.7504829 1.3444022 1.3150047 1.4689100 1.4945356 3.6933163 0.7722645 
BjuA026821 1.1702269 1.2371221 1.1183261 1.0524274 1.3716953 1.1480706 0.8339300 1.0842997 1.1294869 1.3910405 0.8953343 1.3652239 1.0351235 0.7640088 0.8137966 1.0097842 0.8413144 1.0353520 0.8190057 1.3668687 0.9903139 0.7951920 1.2383829 1.2829208 0.7495369 1.7573273 1.1841863 0.6850373 0.4211431 0.8788500 1.2456017 0.6413904 0.0962737 0.3819052 0.8968572 1.4364388 1.2795900 1.4676875 1.0547596 1.4035937 1.7473382 1.4518456 1.2375982 1.6573744 1.1348927 1.5777139 1.1096958 1.1614996 1.1938714 1.2926562 1.6645122 1.4010529 0.7537255 1.5165565 1.6347866 1.2861442 1.4156930 1.6071425 1.4890001 1.5443125 1.5858310 1.5858310 1.4877504 1.1247359 1.5681204 1.7388772 1.4479760 0.8591529 1.5122334 1.3717555 1.2955387 1.4257549 1.5331834 1.1045765 1.0729316 2.1567003 0.8583255 1.2670756 1.4243421 3.5052327 0.8615263 0.9520335 1.1020641 2.7547177 1.3906486 1.3906486 1.4896662 0.5885967 0.7830935 1.1591897 1.8918602 3.6548912 2.6853024 2.6283094 1.7938735 0.9404334 2.4863008 1.1300929 1.3415739 1.1525921 0.8137966 0.7069084 1.0707791 1.1661379 0.6860022 1.2732697 1.2721999 1.1769742 0.7720275 0.0000000 0.7250923 1.1492256 0.7933009 1.4625235 1.3907601 3.1818888 0.7671923 0.6047142 1.4018377 0.8158188 1.0246383 1.0723192 1.1429876 0.0183552 0.8217306 0.8217306 1.0983351 1.3263180 0.5587360 4.1365337 1.4389132 0.6525946 0.8852928 0.6147823 2.0118136 0.9412286 1.1096852 4.4570955 0.7720275 1.3522532 0.6312689 1.1314665 0.7059990 5.2660032 0.9944537 0.7775094 0.6860022 1.4412225 1.0421256 1.3561679 1.3697768 1.3358344 1.3522532 0.8852928 0.6558058 0.6525946 0.6008516 1.4333772 3.0730822 3.0698118 1.1461809 3.2286433 2.5514020 1.1715501 1.1097025 1.0707947 0.0373257 1.4844886 1.4508749 1.3561679 1.4612765 1.1820193 0.7883094 0.7624973 0.6014751 1.7000572 0.9337122 0.6016521 1.4625235 1.3907601 0.6139521 1.0860997 1.0707791 0.6915904 4.5922978 0.9412286 0.6067740 1.1429876 0.7981237 1.0605720 4.1591482 0.8389600 4.3614841 1.1300929 4.1548403 0.8783808 1.8658570 1.3820012 0.8521112 3.3997955 1.0684199 0.8137966 0.5995007 1.2738901 4.8341015 1.4612765 0.6918278 1.3415405 0.6104330 0.7778196 0.9973626 1.7125609 3.4755468 0.6613966 0.0183552 0.6136626 1.4333772 1.3298499 1.8330928 1.2354300 4.3279566 0.6514593 
BjuA027015 1.0338564 1.0198532 0.8967623 0.8591318 1.0762418 1.2267434 1.0120091 1.2344082 1.1306518 1.6811669 1.0759771 1.5032613 1.3288958 0.6907476 0.7252171 1.2115361 0.7095195 0.9688392 0.9374207 1.5290654 1.0553474 0.6136269 1.2691188 1.3944359 0.7129290 1.5213876 1.5808964 0.6122044 0.3602661 0.7927438 1.2691753 0.5458749 0.7607485 0.1281448 1.0188914 1.4557156 1.1516705 1.3114491 0.8781239 1.7377857 1.6479023 1.6116326 1.6743021 1.6938050 1.0003811 1.5799260 1.0063747 1.1267536 1.1417862 1.4558500 1.5277752 1.7125531 0.7216429 1.7016125 1.2782958 1.3064803 1.2977120 1.4264718 1.6104799 1.6417340 1.6422552 1.6422552 1.5962606 1.0024519 1.6776478 1.9247842 1.6649202 1.2160564 1.7717437 1.4728472 1.2401753 1.8040956 1.5588893 1.5531002 1.1484454 2.7445273 0.7608784 1.2886554 1.6555205 4.2076170 0.7718092 0.7843535 1.2645234 2.8590548 1.6084763 1.6084763 1.2516988 0.4705351 0.7326406 1.3339934 2.0120715 2.8281818 3.4567063 2.8553473 1.6009823 1.1283123 2.3492897 1.3211944 1.3830473 1.5376193 0.7252171 0.6506485 1.3051720 1.0381425 0.5127702 1.2541278 1.2515831 1.3345910 0.6906571 0.7250923 0.0000000 1.4528406 0.6338522 1.5616792 1.5644954 3.1675892 0.5853508 0.5047225 1.5280381 0.7333191 0.9477923 0.9391248 1.3189625 0.7379506 0.8788681 0.8788681 1.1645850 1.3246487 0.4389865 3.3327360 1.7145587 0.6669562 0.7148363 0.6241805 2.0877188 1.0860199 1.3451199 3.5503738 0.6906571 1.7314030 0.6538808 1.2981851 0.5852371 4.1038798 0.8814248 0.9349803 0.5127702 1.5157022 1.1096900 1.3286209 1.3279849 1.6946922 1.7314030 0.7148363 0.3185864 0.6669562 0.6593786 1.5576716 3.0882240 3.9637226 1.0850598 3.2167736 2.4056786 0.8957039 0.9580596 1.1499571 0.7534500 1.4409088 1.7812549 1.3286209 1.6393045 1.0430918 0.6213164 0.5997671 0.4946085 1.8028115 0.4623898 0.4883683 1.5616792 1.5644954 0.6688244 0.9934158 1.3051720 0.5771170 3.4114146 1.0860199 0.4737911 1.3189625 0.7400430 1.0993217 3.3483834 0.7535568 3.1709114 1.3211944 3.3439396 1.1099953 1.6833953 1.5650562 0.7511188 2.6295191 1.4587880 0.7252171 0.4314697 1.2264616 4.7985200 1.6393045 0.1423812 1.3801542 0.4934190 0.6983047 1.0341208 1.8011725 4.1270189 0.5325127 0.7379506 0.1882053 1.5576716 1.6282702 1.5788872 1.4443660 3.4160450 0.2286863 
BjuA028313 1.1963887 0.9460054 1.0832153 1.2183561 1.0432994 0.5135454 1.0338350 0.4402398 0.2633027 1.4248458 0.3772364 0.5225050 0.4963792 1.1409622 1.1664050 0.4942828 0.8801125 1.1138527 1.0505581 1.4082396 1.1029864 1.2456465 0.4356745 0.5087210 1.2041395 1.6495769 0.0625325 1.1039045 0.9870849 1.2044972 0.4414946 1.0604690 1.0319292 1.0742275 1.1518898 1.5615893 0.9188085 1.0207624 1.2790699 1.3602007 1.2237026 1.3739976 1.2368320 1.6631564 1.0766506 1.2362289 0.9013957 1.2771223 1.2624789 0.7846114 1.1990980 1.2801182 1.1121188 1.4261200 2.3018028 1.2972130 1.1465114 1.2890496 1.3331774 1.7684952 1.1656356 1.1656356 1.6607303 1.1092602 1.2784635 1.5250188 1.3065577 1.9818093 1.3056666 1.7205430 0.4462165 1.5421624 1.1831962 1.2288541 1.2251775 2.5099504 1.1993926 0.4562691 1.4426250 7.3535160 1.2511379 1.2404523 1.1041688 3.2255990 1.4016331 1.4016331 0.5194560 1.1791563 1.0894504 0.5184526 1.4872892 2.5377525 3.5057734 3.2235951 1.6369295 0.4157306 2.9916086 0.2680661 0.5292709 1.2302900 1.2118618 1.3174120 0.4707179 0.6564369 1.0973140 0.4060326 0.4204690 0.5347355 1.2808916 1.1492256 1.4528406 0.0000000 1.3100141 1.4027419 1.3645402 2.8264929 1.2940713 1.1014696 1.6090671 1.3730430 1.1089467 1.0667638 0.4911641 1.1492256 1.4160045 1.4160045 0.5476629 0.4422203 1.1669860 5.1411496 1.4922112 1.1361964 1.5088622 1.2252558 2.6350202 1.1921314 0.4686975 6.1346883 1.2808916 1.4818040 1.1357777 1.3060996 1.2162279 6.8705852 1.0309194 1.3673522 1.0973140 1.6072812 1.5083927 0.4733456 0.4720681 1.4493557 1.4818040 1.5088622 1.3423004 1.1361964 1.1961495 1.3695498 3.9648526 5.8131291 1.1224328 2.8264929 3.1120208 1.2126961 1.4174145 0.5230930 1.1627808 1.4903259 1.4850761 0.4733456 1.4292612 1.1933036 1.3404801 1.2485519 1.0881228 1.4280118 1.4838905 1.2320712 1.4027419 1.3645402 1.1173927 0.6069960 0.4707179 1.2149201 2.7178574 1.1921314 1.2125778 0.4911641 1.0416907 1.3096376 5.3520560 1.2825334 5.7124722 0.2680661 5.2910436 0.3798678 1.7247957 1.3311831 1.2197411 2.3229165 0.5228493 1.2118618 1.1198505 0.4704494 4.1327007 1.4292612 1.4786271 0.4951694 1.1517582 1.2742322 0.4706213 1.6643423 6.4968848 1.1091299 1.1492256 1.2587092 1.3695498 1.2727509 1.6132720 0.4418645 5.9968110 1.4836181 
BjuA029457 1.3657920 1.4255987 1.3647293 1.3408631 1.5299125 1.3079859 1.0650197 1.6057477 1.4177617 2.0213198 1.4779728 1.6338691 1.7120997 1.0205259 1.1206547 1.6377150 0.8938584 1.1555397 1.1954739 1.8980251 1.2267072 1.0889092 1.6254802 1.6924567 1.1053302 1.7991478 1.5778185 1.0832097 0.7151631 1.0301520 1.5158007 0.7224466 0.8479817 0.5427238 1.3480435 1.4854532 1.0011509 1.1480368 1.0902516 1.7905093 1.5588075 1.7047687 1.7784739 2.1535112 1.1784272 1.6137714 0.9697707 1.4136564 1.4326796 1.7098739 1.4951096 1.7191923 0.9055475 1.7389137 1.4609800 1.7696184 1.3264459 1.3462711 1.7716217 2.1085977 1.5364110 1.5364110 2.2242289 1.1163060 2.1634627 2.4190708 1.7246764 1.3255237 2.0636512 1.3325311 1.6880681 2.2727160 1.7008061 1.6218420 1.2554990 2.7013154 0.9155680 1.6815486 2.0097358 5.3293772 1.1906522 0.9647064 1.3104150 3.9691917 1.9496405 1.9496405 1.6804119 0.6247929 0.8347083 1.7115329 2.0036260 3.7674069 3.7332308 3.5426071 1.8348626 1.4216576 3.2372030 1.5036971 1.7100727 1.6680557 1.1206547 1.1443501 1.1959246 1.3861735 0.7290686 1.6093905 1.6562298 1.7486358 1.1255582 0.7933009 0.6338522 1.3100141 0.0000000 1.7196024 1.6356777 4.2691221 1.0551415 0.6479143 1.7299990 1.1911440 1.0133556 1.0093224 1.7116667 0.8074699 1.2356874 1.2356874 1.2617788 1.5815936 0.5931480 5.5765805 1.9849024 0.9783724 0.9788688 0.9529985 2.2696896 1.1832055 1.6986518 6.2401157 1.1255582 2.1064006 0.9732656 1.4303229 1.0553512 7.6542660 0.9731303 1.2805150 0.7290686 1.7284602 1.4861053 1.5972997 1.6126457 2.0630384 2.1064006 0.9788688 0.5855546 0.9783724 0.9782029 1.7153109 4.7453778 5.0347177 1.1544344 4.3517172 3.5173684 1.4224857 1.0360093 1.2458379 0.8573302 1.8387791 2.0563077 1.5972997 1.6788895 1.5295932 1.1096393 1.0572045 0.5976667 1.7903760 0.4326170 0.6881920 1.7196024 1.6356777 1.0440967 1.3690455 1.1959246 1.0316380 5.0355224 1.1832055 0.6437020 1.7116667 0.8482954 1.3087682 5.1088747 0.8679125 6.5922222 1.5036971 5.6120097 1.3382082 1.9347125 1.6299849 1.1552226 3.6147787 1.6762376 1.1206547 0.5724657 1.6931307 4.9587566 1.6788895 0.6211431 1.7078361 0.6621833 1.1326593 1.4369214 2.3702985 5.2283395 0.6808787 0.8074699 0.6234256 1.7153109 1.6551418 1.8351460 1.8525534 6.5452106 0.6111881 
BjuA031284 1.1386739 1.1829782 1.2872245 1.3330218 1.3258349 1.2091998 1.1504631 1.1321691 1.1690834 1.0171535 0.8375709 1.2211286 1.0199410 1.3210173 1.3424750 0.9218497 1.0623002 1.1660449 1.1740054 1.2996343 1.1731300 1.3230001 1.2872501 1.1815836 1.3210855 1.1117007 1.3322645 1.1784076 1.1508414 1.5525018 1.4123565 1.4018147 1.5347745 1.1892661 1.5246849 1.0676273 1.1786442 1.3159245 1.4414160 0.2169947 1.5227346 0.1428737 0.2316640 2.0967827 1.3472775 1.5281029 1.0307491 0.3831124 0.4211458 1.4692458 1.5007819 0.0988214 1.2882275 0.1315644 1.2601836 1.2637081 1.0924857 1.5960154 0.0384424 1.9416546 1.4614097 1.4614097 1.8672781 1.5884822 1.1478871 1.1836994 0.1376991 1.7594516 1.5738920 0.7250135 1.3126100 1.0926920 1.0387159 0.2331803 1.1369411 2.3015804 1.3874841 1.3248550 1.2626694 5.6630770 1.4006328 1.3495091 1.3825586 2.6798786 1.2452986 1.2452986 1.4363052 1.3669816 1.2651567 1.1857595 1.0354451 3.1503719 2.7906018 3.2124519 1.0434919 0.9015667 3.3431931 1.2205411 1.2429718 0.1795123 1.3424750 1.3598045 1.0273920 1.2277395 1.3796514 1.3074586 1.3215053 1.2863764 1.3477845 1.4625235 1.5616792 1.4027419 1.7196024 0.0000000 0.1218382 2.6424963 1.2793602 1.3704324 1.3692348 1.4331288 1.4257284 1.3790580 1.2532987 1.4447734 1.3285661 1.3285661 1.1215848 1.3729041 1.4099755 2.9972236 1.0524593 1.2472511 1.5212477 1.3074073 2.4334362 1.1199249 1.0356769 3.3819199 1.3477845 1.0620257 1.2383216 1.2575605 1.2328032 5.1073025 1.1734200 1.4204562 1.3796514 1.3211898 1.3551464 1.3771748 1.3861458 1.0389990 1.0620257 1.5212477 1.4938364 1.2472511 1.3145189 0.0191166 2.5952465 5.0678472 1.3905535 2.6329483 3.1761161 1.3473210 1.6069331 1.1026314 1.4535591 1.2685362 1.2841819 1.3771748 0.1315644 1.4321058 1.2799609 1.2385446 1.3253713 1.0226531 1.4834628 1.4571519 0.0000010 0.1218382 1.2697085 1.2757567 1.0273920 1.1774962 2.9994168 1.1199249 1.4233090 1.2532987 1.2576366 1.1195445 2.6964188 1.3718971 3.8067948 1.2205411 3.0476919 0.9220665 1.0378954 0.0974814 1.3715740 2.8741975 1.1006791 1.3424750 1.3774526 1.3026409 3.3744990 0.1315644 1.4740562 1.2982191 1.5002178 1.3729681 0.8957701 1.9950150 5.1647042 1.3138060 1.4447734 1.4045402 0.0191166 0.0978348 1.1785119 1.1768776 4.0391614 1.4959756 
BjuA031302 1.2016894 1.1175018 1.2478170 1.2943484 1.2579004 1.2179010 1.1374927 1.1472633 1.0813790 1.0594310 0.8559119 1.1883701 1.0063300 1.3326096 1.3362757 0.9083358 1.0762308 1.2157761 1.1922801 1.3301825 1.1581879 1.3720013 1.2895391 1.2307398 1.3475203 1.1663267 1.3115546 1.2280225 1.2207130 1.5963477 1.4003846 1.4539132 1.4845661 1.1981141 1.5920815 1.0648810 1.3313437 1.4602878 1.4075106 0.1476224 1.6760361 0.0191852 0.1705417 1.9705756 1.4113207 1.7068214 1.1617552 0.4378319 0.4770249 1.4541361 1.6529049 0.1053827 1.2426420 0.0397821 1.3709204 1.3366865 1.1631519 1.7670904 0.1040922 1.7417661 1.6079056 1.6079056 1.8036330 1.6353657 1.0882567 1.2074615 0.0650696 1.8759399 1.6374847 0.5875650 1.2382664 1.1181586 0.7927295 0.1716158 1.1212165 2.1848770 1.3479044 1.3259780 1.2932089 6.0324517 1.3961780 1.3282242 1.4954553 2.8578537 1.2756297 1.2756297 1.4238414 1.4159695 1.2104264 1.2513924 1.1152919 3.5346919 2.6761750 3.4018240 1.1276527 1.0079577 3.3624001 1.1334806 1.2559187 0.1398524 1.3362757 1.4230477 1.0206348 1.1417541 1.4304649 1.2335136 1.2465463 1.3431962 1.3748108 1.3907601 1.5644954 1.3645402 1.6356777 0.1218382 0.0000000 3.0294624 1.3278102 1.4210079 1.3197887 1.4631223 1.4932765 1.4447985 1.2745340 1.3739807 1.3428434 1.3428434 1.1138259 1.3609259 1.4622193 3.8160618 1.0897468 1.2677132 1.5860254 1.3300879 2.4330219 1.1033616 1.1160652 4.3907838 1.3748108 1.0994217 1.2584232 1.2454432 1.2814722 6.3815977 1.2503499 1.4717357 1.4304649 1.3724498 1.3703554 1.3651743 1.3740734 1.0759723 1.0994217 1.5860254 1.4957017 1.2677132 1.3377776 0.1008730 2.7773882 5.2629249 1.4578480 3.0334023 3.2625151 1.3337025 1.5904566 1.0741503 1.3821305 1.3203612 1.3150465 1.3651743 0.0397821 1.4129344 1.3562222 1.2867971 1.3736754 1.1014744 1.4664840 1.5238226 0.1218382 0.0000010 1.2906844 1.2933099 1.0206348 1.2402269 3.3326719 1.1033616 1.4754164 1.2745340 1.2591398 1.1102590 3.4449935 1.3333537 5.2846066 1.1334806 3.8674519 1.0318258 1.1210887 0.0999846 1.3662770 3.2373923 1.0585688 1.3362757 1.4282701 1.3036810 3.9825671 0.0397821 1.4756641 1.3120016 1.5568463 1.4006447 0.8995734 1.7931694 5.3854482 1.3629699 1.3739807 1.4053542 0.1008730 0.1038158 1.2336920 1.2420858 5.3155105 1.4769744 
BjuA031472 2.5451108 2.1031922 3.0007953 2.4935989 2.4941700 2.9737884 2.7826824 2.9094954 3.0855759 2.1082257 2.2056468 3.1321321 2.8313213 2.0668385 2.3335989 3.0805100 2.8641124 2.1108867 2.0574615 2.3931636 2.3175028 2.4606467 2.8083275 2.9342511 2.4871133 2.8224726 2.8803665 2.2166589 2.2635339 3.4986060 2.7072599 2.9170774 3.4955112 2.2653137 2.0836253 2.5962229 2.1383841 2.3493775 3.3475461 2.8048180 2.3329279 2.7564560 2.7739031 1.9719644 7.7872549 2.3789900 2.0051935 2.1574688 2.0323209 3.5389464 2.4180227 2.5301849 2.4254402 2.5758881 5.4658777 2.4930065 3.1881979 2.2668120 2.2083429 2.0312063 2.2347702 2.2347702 1.7081376 1.9273969 2.5615799 2.7584527 3.3718410 4.6066334 8.9999989 2.5251878 3.0209851 2.7415843 2.2477612 2.8647706 2.3308008 5.3687522 3.5820585 3.0105480 2.7437601 5.4474207 2.5385210 3.3011812 2.9702562 0.3740162 2.5681705 2.5681705 2.6276318 3.0480774 3.1509634 3.3095185 2.6267598 0.5917972 6.7723054 6.7328463 2.7902831 3.2141543 8.3044358 3.0861201 2.6703562 2.9987670 2.4139562 2.6297760 3.4676606 2.0625065 3.0341711 2.9788593 3.0129772 3.2055371 2.4598125 3.1818888 3.1675892 2.8264929 4.2691221 2.6424963 3.0294624 0.0000000 2.4814689 2.9057287 3.0736053 2.4598125 4.9898179 4.8005585 3.3477836 3.1284796 2.4362042 2.4362042 2.8400916 2.6360274 2.6206919 3.5535467 2.1149176 2.3129114 3.0543280 2.2244775 8.5430735 2.4053331 3.0821473 3.5535467 2.4598125 2.1193718 2.3928416 2.6434104 3.1537584 5.1130959 3.2712266 2.6153305 3.0341711 3.0675122 3.1247231 2.6276318 2.6747918 2.1082257 2.1193718 3.0543280 2.8436103 2.3129114 2.5313509 2.6078160 0.3131392 4.6248895 7.4299090 0.0000010 8.0362487 3.1489469 2.8386748 2.7323336 3.1399384 2.9903227 3.1817561 2.6276318 2.9028694 3.3130321 2.5119114 2.5068023 2.8172990 2.5989779 3.2971827 2.8930487 2.6424963 3.0294624 2.3861115 2.0566733 3.4676606 2.1723539 0.5705899 2.4053331 3.2139823 3.3477836 3.1103326 2.4147175 3.4570382 3.6085830 4.3408298 3.0861201 3.5535467 3.1731796 2.8287783 2.5757236 2.5488122 0.5410150 2.9016553 2.4139562 2.8087362 2.6126710 0.4955740 2.9028694 3.1098660 2.7912757 2.5998676 2.3527980 2.1889724 1.5035541 5.2634589 2.8354696 3.1284796 2.9437308 2.6078160 2.5757236 2.7180968 4.4143625 4.1082701 3.3998929 
BjuA032576 0.7142294 0.8238280 0.8972952 0.8541144 1.0178176 1.1340334 0.9415487 1.2255503 1.0619042 1.2674805 0.9034716 1.1796710 1.1036728 0.2409061 0.2111566 1.1594963 0.6478555 0.7037257 0.7488725 1.3296067 0.7860452 0.0000010 1.1265669 1.1899791 0.1015169 1.3850359 1.3032184 0.3237368 0.4945438 0.4713030 1.0638702 0.5895146 0.7156521 0.4518278 0.8630227 1.2325296 0.9231233 0.9984899 0.7513023 1.2922198 1.4198509 1.3089234 1.3061627 1.5135301 0.9167755 1.2133582 0.8196307 1.0585847 1.0903891 1.5709396 1.1580171 1.3658777 0.6466921 1.3910697 1.4069549 1.4642090 1.5992163 1.2849703 1.2912606 1.5065767 1.3071494 1.3071494 1.3459388 0.8876373 1.5083650 1.6104810 1.2831891 1.3402747 1.4629400 1.5866250 0.8682781 1.4613248 1.2151190 1.3543711 0.8767275 2.5943711 0.6943452 1.0917624 1.3665217 4.1156971 0.2480706 0.7909991 0.9141736 2.3150663 1.3939945 1.3939945 1.1681409 0.7250973 0.7323786 1.1758822 1.6104278 4.7633363 2.3233704 2.7895839 1.4232056 1.0392158 2.1854734 1.0882093 1.1836875 1.2952191 0.2111566 0.0829168 1.1055525 0.9453769 0.6096771 0.9148489 0.9320504 1.1742989 0.0801885 0.7671923 0.5853508 1.2940713 1.0551415 1.2793602 1.3278102 2.4814689 0.0000000 0.6380582 1.3308620 0.1014409 0.9865621 0.9493506 1.1614174 0.7671923 0.8241164 0.8241164 1.0654187 1.0609424 0.6802925 3.5887957 1.3144776 0.2487070 0.3869577 0.3243481 1.9850049 0.8325768 1.2220562 3.8644900 0.0801885 1.3047860 0.2713703 0.9108098 0.0615979 4.5279128 0.8936754 0.9138348 0.6096771 1.3241822 0.8926005 1.0731818 1.0700852 1.2765929 1.3047860 0.3869577 0.7136554 0.2487070 0.2943785 1.2760615 2.2750319 3.7063101 1.0268579 2.5462538 2.2456854 0.9360941 0.7737905 1.0347284 0.7823064 1.2958775 1.4064441 1.0731818 1.3910697 0.9897908 0.0196127 0.0199161 0.6657169 1.5529564 0.8838622 0.6920999 1.2793602 1.3278102 0.2886942 0.9066668 1.1055525 0.0211769 5.0730979 0.8325768 0.7271711 1.1614174 0.7140973 0.8547659 3.6158203 0.6940994 3.8416081 1.0882093 3.6035093 1.0628580 1.4112717 1.3368962 0.2393362 4.1845704 1.1594804 0.2111566 0.6081885 1.0304776 3.7072954 1.3910697 0.6406629 1.1863869 0.6910929 0.1025643 0.9900635 1.4225214 4.0320188 0.6311509 0.7671923 0.6538141 1.2760615 1.3496855 1.4312609 1.3855622 3.8976165 0.6927826 
BjuA032964 1.0037061 1.1471989 1.1920929 1.1171928 1.1498921 1.1645193 0.8556064 1.1172082 0.9110006 1.4735179 0.9731285 1.4998827 1.2576005 0.6784241 0.6967075 1.1079238 0.6481551 0.8834865 0.7352329 1.1511675 0.9897979 0.6709410 1.0382058 1.1900721 0.6971978 1.5502271 1.3311211 0.5322419 0.2966519 0.7865283 1.0619157 0.0363305 0.6447001 0.2724455 0.7768225 1.2666263 1.0367829 1.1961906 0.6788176 1.5562714 1.3182051 1.4723103 1.4258822 1.6239545 0.8715825 1.4150775 0.8942395 1.2298384 1.2654743 1.3455767 1.2334644 1.5781359 0.5472493 1.5402203 1.4370106 1.4566466 1.3412875 1.1437840 1.4120439 1.4638261 1.3672542 1.3672542 1.4346083 0.9119119 1.5111392 1.7595835 1.4888724 1.0391578 1.6169824 1.4728462 1.1932520 1.5191000 1.4682672 1.2527788 1.1005994 2.3211370 0.5494935 1.1579553 1.2500633 3.6810050 0.7535890 0.6364449 1.0609036 2.4183487 1.1663209 1.1663209 1.2362212 0.3255737 0.5490698 1.1398721 1.8630521 2.2312040 2.4608732 2.1032510 1.6008370 0.9850237 2.1308092 1.0393006 1.2132910 1.2865775 0.6967075 0.6391378 1.3114403 1.0871874 0.0545540 1.1466331 1.1749651 1.1380375 0.7156325 0.6047142 0.5047225 1.1014696 0.6479143 1.3704324 1.4210079 2.9057287 0.6380582 0.0000000 1.4246212 0.7570924 0.7707370 0.8095778 1.1416408 0.6120665 0.7711472 0.7711472 1.1025023 1.1269137 0.2710119 3.3089124 1.4925581 0.6100950 0.8513944 0.5537591 1.5889965 0.9739694 1.1426550 3.5317261 0.7156325 1.5029798 0.6057565 1.1573014 0.5993187 4.1376249 0.6390196 0.8162698 0.0545540 1.4232135 0.8991366 1.1381138 1.1493714 1.4841244 1.5029798 0.8513944 0.5027294 0.6100950 0.5698504 1.3670954 2.4729763 3.3072976 0.8414267 2.9473447 2.1811254 1.1997230 0.7215692 1.0700283 0.6084710 1.3717033 1.2719840 1.1381138 1.4852846 1.3714694 0.6736901 0.6333606 0.0362706 1.6805482 0.4911895 0.3434434 1.3704324 1.4210079 0.5186969 1.0369988 1.3114403 0.6023724 2.7057288 0.9739694 0.3360098 1.1416408 0.5481703 1.1328687 3.2941787 0.4821217 3.3051650 1.0393006 3.3058675 1.0059037 1.6091128 1.4908290 0.7321656 2.1605231 1.3137928 0.6967075 0.3244299 1.0918797 3.0422298 1.4852846 0.3877505 1.2397344 0.2887410 0.7229027 0.9318592 1.6560107 3.6192632 0.0542410 0.6120665 0.4231056 1.3670954 1.5048624 1.6321482 1.2429327 3.5238906 0.4262673 
BjuA033921 1.3958682 1.4478645 1.4834532 1.4327832 1.4967917 1.7529279 1.6108076 1.5765936 1.3055053 1.0522916 1.2571932 1.7462212 1.4792425 1.2273806 1.4171587 1.5045888 1.5575312 1.7428344 1.6132192 1.1193479 1.2111878 1.3731051 1.2048008 1.2013421 1.2898520 0.2721182 1.7428352 1.1791448 1.2380053 1.5862748 1.2283151 1.4453153 1.4974045 1.1837835 1.0591912 0.3099929 0.8993742 1.0983863 1.4125362 1.3289527 1.1111903 1.3751241 1.3729990 2.2984339 1.4300105 1.2149646 0.7445336 1.0319332 1.0377632 1.9428131 1.1402952 1.2556080 1.3088142 1.4320535 1.6555847 0.2439443 1.1539538 1.1485226 1.3901130 1.8959126 1.1602652 1.1602652 2.1771598 1.4400267 1.7570498 1.9205145 1.2963126 1.7434177 2.0149450 1.2462385 1.2184951 1.7297974 1.2585265 1.3124431 1.2412164 3.7098829 1.2811522 1.3363582 0.9537915 3.4822176 1.3814257 1.2448610 1.4822541 2.7804296 0.9772511 0.9772511 1.3121835 1.4819019 1.3126687 1.6199583 0.4853148 3.8266456 2.8656658 4.5983129 0.2779684 1.1650511 4.6730114 1.4902621 1.2822591 1.3185428 1.3684732 1.3429857 1.5254803 1.4596428 1.4154912 1.2148309 1.2136902 1.7770225 1.3331579 1.4018377 1.5280381 1.6090671 1.7299990 1.3692348 1.3197887 3.0736053 1.3308620 1.4246212 0.0000000 1.4228482 1.4807193 1.4326358 1.6532546 1.3713922 1.0316609 1.0316609 1.5746203 1.2590587 1.4207560 2.8575225 1.0818021 1.1712398 1.6221212 1.1548931 3.3338922 1.2310790 1.4832652 3.0659590 1.3331579 1.0709520 1.2049681 1.3866895 1.3613017 4.4336578 1.4554675 1.1438864 1.4154912 0.0180731 1.1561946 1.2532222 1.2686181 1.0600337 1.0709520 1.6221212 1.5644486 1.1712398 1.2672468 1.3211079 2.8820866 3.3105236 1.4857912 2.9186784 5.1990826 1.4788652 1.2863836 1.5192423 1.4068199 0.0793949 0.9288472 1.2532222 1.3774995 1.5576036 1.3613700 1.3412159 1.4725368 0.4409076 1.6452702 1.4451347 1.3692348 1.3197887 1.1313887 1.4466641 1.5254803 1.3052853 3.8685321 1.2310790 1.5430343 1.6532546 1.2942954 1.2551059 2.5419399 1.2609317 3.7087099 1.4902621 2.8505704 1.1448858 0.3270172 1.2644944 1.4074016 3.5305030 1.3008271 1.3684732 1.4203648 1.2895180 3.4285534 1.3774995 1.4856950 1.3860924 1.4660976 1.2907107 1.1829699 1.9432540 3.2194390 1.4254896 1.3713922 1.5660503 1.3211079 1.2131723 0.2532911 1.6771298 3.7327688 1.5980192 
BjuA034470 0.9669269 1.0188646 1.1048941 1.0684890 1.1983924 1.2851666 0.9927799 1.3010531 1.1169300 1.5029318 0.9544219 1.3469693 1.1796927 0.2762981 0.2234114 1.1533000 0.7497343 0.8828643 0.9882614 1.5975021 0.7620422 0.1193142 1.1600725 1.1901426 0.0383049 1.5820505 1.4572679 0.3320298 0.6168659 0.5983307 1.1093907 0.7163764 0.8067220 0.5468561 0.8547167 1.3027702 1.0239406 1.0926889 0.8396725 1.4772482 1.5292227 1.4990977 1.6923171 1.6291657 1.0199330 1.3524937 0.9208367 1.1867926 1.2709221 1.5679410 1.2600439 1.4827572 0.7142862 1.5898297 1.6131612 1.4711260 1.7087686 1.3893814 1.5040438 1.6336191 1.4121554 1.4121554 1.5740946 0.9157824 1.8522095 2.0388642 1.5147912 1.6465933 1.6922240 1.6569402 0.9812004 1.7987977 1.3662998 1.6679622 0.8266682 2.3865131 0.7612469 1.1801479 1.6235450 3.6592945 0.2426249 0.8307622 0.9827763 2.4419364 1.6199508 1.6199508 1.2508959 0.8933694 0.7916239 1.3766073 1.7867212 4.0127173 2.3739685 3.2372348 1.6523527 1.0772390 3.0345530 1.2059867 1.2106579 1.5987460 0.1982416 0.1502287 1.1675240 0.9555888 0.6961038 0.9961458 1.0288658 1.3778786 0.0181131 0.8158188 0.7333191 1.3730430 1.1911440 1.4331288 1.4631223 2.4598125 0.1014409 0.7570924 1.4228482 0.0000000 1.0955948 1.0599522 1.3616668 0.8182538 0.8841974 0.8841974 1.1303615 1.1409477 0.8415614 3.4355589 1.6146771 0.2902456 0.4760232 0.3424877 2.7648393 0.8071523 1.3258872 3.6636330 0.0181131 1.5325991 0.2899295 0.8753897 0.1723916 4.3766142 0.9873307 0.9198379 0.6961038 1.4163112 0.9504032 1.1536424 1.1514164 1.5136142 1.5325991 0.4760232 0.8441447 0.2902456 0.3125771 1.4294691 2.3957178 3.7898527 1.1600332 2.5170904 3.1461762 1.1166524 0.7445550 1.0997032 0.8335406 1.4145865 1.6954011 1.1536424 1.5327140 1.1798220 0.1228343 0.1248525 0.7844148 1.7277615 0.9799478 0.8561724 1.4331288 1.4631223 0.3299079 0.9555045 1.1675240 0.1330329 4.4669207 0.8071523 0.8962439 1.3616668 0.7826279 0.8260952 3.4402036 0.7601709 3.7735018 1.2059867 3.4474967 1.1023003 1.6372098 1.4554144 0.2148403 3.7394516 1.3072779 0.1982416 0.7860748 1.1161295 3.7834463 1.5327140 0.7872854 1.2133046 0.8556134 0.0378908 1.0195072 1.5544874 3.5930390 0.7049307 0.8182538 0.7946120 1.4294691 1.4005303 1.5683844 1.6000804 3.8238953 0.8174383 
BjuA035384 1.2030627 1.2481753 1.2797165 1.2722709 1.1473262 1.4947268 1.0283364 1.2818678 1.0261791 1.4885430 0.9439379 1.6233886 1.3368064 1.0255767 1.0289133 1.2295659 0.7832971 1.0641470 1.1715059 1.7942158 1.0572481 1.0184851 1.1340892 1.1967328 1.0375518 1.7500013 1.3981485 0.9537204 0.5183653 1.0065858 1.2672828 0.7417790 1.0866141 0.5818409 0.7433618 1.6838857 1.3372885 1.4780514 0.7048721 1.4817503 1.5095374 1.5715157 1.6540825 1.7940727 0.2054604 1.7822191 1.3374150 1.2056018 1.2280176 1.2816235 1.7047927 1.6265146 0.7251630 1.6638575 1.7397732 1.4860134 1.5922772 1.4665464 1.5167505 2.0022430 1.7049318 1.7049318 1.7140826 1.2065730 1.7057157 2.1112913 1.5352795 0.9896344 1.4745921 1.5404039 1.2769958 2.0164313 1.3227692 1.4570836 1.0609054 2.0732050 0.7125280 1.2408410 1.6110446 3.6251364 1.0826874 0.4587059 0.9879146 3.5285909 1.6396872 1.6396872 1.2735392 0.6348446 0.7692205 1.4118094 1.8848236 6.0831280 2.3037655 2.6991301 1.7327565 1.0610194 2.6972287 1.1494374 1.3463777 1.4953045 0.9939155 0.9964115 1.3028991 1.1584844 0.8401698 1.2431837 1.2734679 1.4711443 1.0400220 1.0246383 0.9477923 1.1089467 1.0133556 1.4257284 1.4932765 4.9898179 0.9865621 0.7707370 1.4807193 1.0955948 0.0000000 0.0183020 1.4276874 1.0427015 0.7522139 0.7522139 1.1931703 1.3240594 0.6352110 3.4789746 1.6210897 1.0254143 1.1037798 0.9971477 2.1869607 0.9760710 1.2273746 3.6221553 1.0400220 1.5342097 1.0553655 1.1343644 0.9980646 3.8974584 0.1100236 0.7605876 0.8401698 1.4793049 0.8071829 1.3432844 1.3868175 1.5023180 1.5342097 1.1037798 0.8507400 1.0254143 1.0174509 1.4222190 3.7768036 3.1826794 0.0756647 4.3051707 2.7875934 1.2844494 0.4536870 1.1731917 1.0331106 1.4346342 1.4085277 1.3432844 1.5833987 1.3107682 1.0362818 0.9447502 0.7008123 1.7955992 0.8779653 0.7118843 1.4257284 1.4932765 1.0035333 1.1258121 1.3028991 0.9595333 5.1274703 0.9760710 0.6537347 1.4276874 0.7083699 1.0820898 3.4997459 0.6598249 3.2249572 1.1494374 3.4913695 1.0455342 1.8112367 1.5053915 1.0816941 5.1087466 1.3057617 0.9939155 0.6651452 1.2852398 7.4348513 1.5833987 0.8725222 1.3893170 0.6785407 1.0750874 1.1073258 2.0099040 3.5681793 0.7791497 1.0427015 0.7944495 1.4222190 1.5199438 1.6501515 1.4990234 3.4439996 0.8860142 
BjuA035385 1.1626248 1.2074133 1.2379354 1.2309734 1.1084998 1.4439629 0.9880145 1.2333230 0.9862994 1.4385969 0.9019217 1.5686179 1.2938337 0.9902518 0.9941565 1.1853876 0.7496335 1.0284934 1.1336056 1.7401162 1.0214091 0.9812786 1.0936823 1.1559848 1.0016585 1.7000327 1.3526097 0.9154612 0.5601185 0.9719418 1.2246346 0.7793296 1.1353147 0.6239420 0.7095752 1.6260498 1.3372885 1.4780514 0.6757040 1.4340253 1.4523412 1.5230026 1.6022393 1.7368454 0.1843816 1.7152943 1.3374150 1.1538316 1.1762917 1.2351986 1.6422028 1.5765104 0.6904238 1.6134321 1.6815751 1.4309587 1.5343641 1.4665464 1.4692392 1.9725598 1.6407112 1.6407112 1.6525778 1.1538626 1.7690469 2.1761372 1.4827778 1.0011481 1.4284314 1.5986764 1.2366601 2.0824277 1.2647810 1.4066435 1.0253053 2.1137693 0.6800319 1.2011706 1.5593051 3.5774809 1.0470010 0.4339202 0.9538351 3.3608722 1.5879215 1.5879215 1.2326699 0.6716046 0.7361297 1.3641869 1.8313256 5.5927317 2.3684242 2.6991301 1.6806827 1.0184423 2.6972287 1.1100884 1.3042922 1.4456378 0.9590552 0.9599006 1.2513225 1.1101784 0.8793681 1.2037503 1.2332915 1.4214556 1.0056055 1.0723192 0.9391248 1.0667638 1.0093224 1.3790580 1.4447985 4.8005585 0.9493506 0.8095778 1.4326358 1.0599522 0.0183020 0.0000000 1.3792951 1.0907859 0.7199589 0.7199589 1.1436285 1.2817766 0.6716153 3.4336935 1.5702340 0.9887313 1.0644889 1.0435884 2.2669529 0.9409866 1.1790743 3.5734526 1.0056055 1.4831706 1.0179223 1.0967856 0.9587828 3.8519011 0.0877118 0.7284165 0.8793681 1.4312125 0.7734872 1.3006914 1.3431025 1.4517982 1.4831706 1.0644889 0.8929829 0.9887313 1.0644587 1.3756354 3.5801325 3.1340873 0.0565698 4.1313850 2.7875934 1.2398535 0.4261713 1.1251159 1.0809185 1.3852943 1.4670799 1.3006914 1.5330951 1.2653577 0.9981641 0.9069606 0.7364876 1.7440236 0.8916091 0.7498396 1.3790580 1.4447985 1.0492052 1.0802239 1.2513225 0.9210959 4.8120531 0.9409866 0.6911715 1.3792951 0.6750680 1.0451673 3.4530489 0.6282163 3.1791143 1.1100884 3.4457955 1.0037000 1.7593550 1.4569752 1.0461416 4.8076223 1.2634693 0.9590552 0.6359716 1.2441304 7.4749014 1.5330951 0.9139040 1.3459042 0.7154430 1.0393179 1.0637696 1.9455355 3.5208401 0.8176845 1.0907859 0.8340522 1.3756354 1.4710122 1.6010907 1.4470052 3.3998109 0.9284873 
BjuA035826 1.3435945 1.2868622 1.2974659 1.3883411 1.2299158 0.6362851 1.2095603 0.0819384 0.5130910 1.4084003 0.0670179 0.6889302 0.3960521 1.1671866 1.2672947 0.3836481 0.9825727 1.4112403 1.1624133 1.4434845 1.6329083 1.1676438 0.5523526 0.6721875 1.1397284 1.6993208 0.6326046 0.8232893 0.8658545 1.5530468 0.6565205 1.1476858 1.2095784 0.8407795 1.1766374 1.2934297 0.8477290 0.9757350 1.2038644 1.4156482 1.2305402 1.3102554 1.1576196 1.5163388 1.2324981 1.0493455 0.8502178 1.0446915 1.0326198 0.8322594 1.2293836 1.2316003 0.9903281 1.3257478 2.0054019 1.1421589 0.9274646 1.2945537 1.2224064 1.3710222 1.2050113 1.2050113 1.5467898 1.2601888 1.4502818 1.7384202 1.4338448 1.8172745 1.3705853 1.5030168 0.5768307 1.6376360 1.3024237 1.0928426 1.9003956 4.0985123 1.1237075 0.5680429 1.5300278 7.2888100 1.3392234 1.5084615 1.6341825 2.6068804 1.4340406 1.4340406 0.7198715 1.2889649 0.9587375 0.0370201 1.8483882 2.6225891 4.4639654 3.6381102 1.7807992 0.1811647 3.8388232 0.6515503 0.6826086 1.0843181 1.2880074 1.2047927 0.4892823 0.7217888 1.1914482 0.5746469 0.5472881 0.0370822 1.2745329 1.1429876 1.3189625 0.4911641 1.7116667 1.2532987 1.2745340 3.3477836 1.1614174 1.1416408 1.6532546 1.3616668 1.4276874 1.3792951 0.0000000 1.1557777 1.2472373 1.2472373 0.4993945 0.6975559 1.2757614 5.4620680 1.4646734 1.0089811 1.4907790 1.0554655 3.1490747 1.7079792 0.1823207 6.5541859 1.2745329 1.4671728 1.0266082 2.1128563 1.0274241 8.2470370 1.0768425 1.1950394 1.1914482 1.6463234 1.3632369 0.6671465 0.6651910 1.4357770 1.4671728 1.4907790 1.3684410 1.0089811 1.0688028 1.2018663 3.1288290 7.6254192 1.3684087 3.3768245 4.0064906 1.2504918 2.0606082 0.4706614 1.1694580 1.6529413 1.5594625 0.6671465 1.2847186 1.3616497 1.1875929 1.2029636 1.1967398 1.7860509 1.6285031 1.2817497 1.2532987 1.2745340 1.0152571 0.6644022 0.4892823 1.0109838 2.6056330 1.7079792 1.2570873 0.0000010 0.8902369 1.9165777 5.6640638 1.1565556 6.7500931 0.6515503 5.5928556 0.1846946 1.7355780 1.2480322 1.3087068 2.3804163 0.4286417 1.2880074 1.2310197 0.5738898 3.4792607 1.2847186 1.3179082 0.6595131 1.2624234 1.2566823 0.3043814 1.4082367 6.9043635 1.1579194 1.1557777 1.1452819 1.2018663 1.1919684 1.6997299 0.1148642 7.0990831 1.2813684 
BjuA036326 1.1463287 1.1916678 1.1157532 1.0500321 1.3427299 1.1246143 0.8339300 1.0842997 1.1294869 1.3624376 0.8953343 1.3374431 1.0320835 0.7528587 0.8162667 1.0097842 0.8328210 0.9974254 0.7841305 1.3392040 0.9927930 0.7876818 1.2383829 1.2696716 0.7520194 1.7197979 1.1399089 0.6850373 0.4211431 0.9077523 1.2385031 0.6489519 0.0765655 0.3819052 0.8968572 1.4364388 1.2795900 1.4676875 1.0523425 1.3868044 1.7473382 1.4342168 1.2430554 1.6573744 1.1548728 1.5777139 1.1096958 1.1614996 1.1938714 1.2926562 1.6645122 1.3836539 0.7537255 1.4974219 1.6305140 1.2861442 1.4156930 1.6071425 1.4708672 1.5443125 1.5858310 1.5858310 1.4877504 1.1247359 1.5472344 1.7161482 1.4286107 0.8958258 1.4827248 1.3717555 1.2886646 1.4072378 1.4940423 1.1045765 1.0752883 2.0916815 0.8583255 1.2185301 1.3945713 3.4944096 0.8639336 0.9686041 1.0579740 2.7547177 1.3616374 1.3616374 1.4818208 0.5993981 0.7830935 1.1721000 1.8505624 3.6187914 2.6768257 2.6283094 1.7550864 0.9404334 2.4618425 1.0860811 1.3279271 1.1525921 0.8162667 0.7069084 1.0707791 1.1661379 0.6939948 1.2664469 1.2653737 1.1899415 0.7744535 0.0183552 0.7379506 1.1492256 0.8074699 1.4447734 1.3739807 3.1284796 0.7671923 0.6120665 1.3713922 0.8182538 1.0427015 1.0907859 1.1557777 0.0000000 0.8217306 0.8217306 1.0983351 1.3190099 0.5689825 4.1223388 1.4094607 0.6525946 0.8852928 0.6147823 1.9523956 0.9438286 1.1096852 4.4403099 0.7744535 1.3242908 0.6312689 1.1337680 0.7059990 5.2462529 0.9944537 0.7775094 0.6939948 1.4102558 1.0421256 1.3487901 1.3623646 1.3082868 1.3242908 0.8852928 0.6239324 0.6525946 0.6008516 1.4160660 3.0730822 3.0601679 1.1577921 3.1740213 2.5259612 1.1695341 1.1314131 1.0707947 0.0185527 1.4495570 1.4203394 1.3487901 1.4429654 1.1791990 0.7883094 0.7624973 0.6124500 1.6630565 0.9495340 0.6126760 1.4447734 1.3739807 0.6139521 1.0860997 1.0707791 0.6915904 4.5481040 0.9438286 0.6180586 1.1557777 0.7981237 1.0630031 4.1446114 0.8389600 4.3441299 1.0860811 4.1404912 0.8783808 1.8256873 1.3652040 0.8545380 3.3717732 1.0446646 0.8162667 0.6103016 1.2250004 4.8199448 1.4429654 0.7042343 1.3279464 0.6217175 0.7802223 0.9973626 1.7125609 3.4647258 0.6691166 0.0000010 0.6249160 1.4160660 1.3135717 1.7941686 1.2282851 4.3117307 0.6501127 
BjuA036543 0.9265691 1.0564970 1.2233740 1.2019786 0.9970182 1.4129248 0.9597123 1.3923961 1.0807082 1.2652607 1.0151901 1.5200093 1.2318011 0.7947294 0.8656224 1.2940502 0.9556065 1.0371457 0.8426851 1.4232065 0.9221748 0.8241164 1.0921644 1.0575556 0.8529528 1.0468989 1.5826487 0.8031326 0.4996594 0.8035488 1.0458263 0.7284833 0.8131124 0.5954904 0.2792739 1.1119528 1.1894721 1.3353573 0.5912439 1.2706137 1.1805195 1.3433329 1.4365344 1.0604874 0.6181645 1.2938551 1.0336513 1.3256383 1.3349996 1.3193054 1.2510665 1.3665069 0.5042484 1.4070733 1.5048648 1.0477337 1.3419622 1.1307605 1.3153753 1.1696135 1.2588769 1.2588769 1.0839033 1.0308609 1.7110566 2.0840075 1.3545420 1.0134861 1.5769226 1.9239450 1.0534927 1.8406402 1.3437589 1.4915226 0.9317061 1.8363939 0.7772300 1.0604019 1.2817532 2.6253147 0.9249509 0.7708301 1.0861578 2.0456479 1.2899414 1.2899414 1.0772439 0.6940444 0.7898812 1.2059432 1.4226593 2.9496185 2.0820923 2.2182361 1.0750241 1.0437697 2.1389987 1.1479410 1.0559303 1.4599280 0.8656224 0.8040162 1.4702746 1.0474118 0.7333525 0.9461188 1.0036239 1.2750374 0.8326576 0.8217306 0.8788681 1.4160045 1.2356874 1.3285661 1.3428434 2.4362042 0.8241164 0.7711472 1.0316609 0.8841974 0.7522139 0.7199589 1.2472373 0.8217306 0.0000000 0.0000010 1.3024131 1.0465268 0.7173078 2.7880537 1.3585050 0.7911818 0.9721220 0.8723479 1.8618271 0.9031291 1.4073543 3.0000107 0.8326576 1.3307170 0.8583627 1.1321974 0.8286349 3.7709315 0.7306126 0.0643207 0.7333525 1.0252659 0.2580232 1.0644059 1.0670736 1.2767814 1.3307170 0.9721220 0.8113459 0.7911818 0.8900015 1.2993090 2.0733737 2.1666669 0.7581201 2.2397948 2.3070063 1.2310181 0.7941519 1.2764252 0.8190333 1.0106067 1.4163681 1.0644059 1.4070733 1.3674723 0.8492853 0.8194770 0.7805504 1.2756205 1.0889474 0.6774383 1.3285661 1.3428434 0.8160658 0.9917516 1.4702746 0.7888050 3.0695083 0.9031291 0.7074594 1.2472373 0.7278914 0.9533388 2.7486139 0.7758911 2.6929158 1.1479410 2.7790661 1.0690097 1.0845748 1.2515865 0.9478297 2.6526589 1.3009506 0.8656224 0.6368086 1.0313970 2.8812571 1.4070733 0.8586382 1.0789257 0.7146430 0.7713842 1.2453143 1.1216011 2.5396145 0.7290800 0.8217306 0.7453218 1.2993090 1.3481935 1.2210897 1.4970690 2.9223851 0.8377795 
BjuA036544 0.9265691 1.0564970 1.2233740 1.2019786 0.9970182 1.4129248 0.9597123 1.3923961 1.0807082 1.2652607 1.0151901 1.5200093 1.2318011 0.7947294 0.8656224 1.2940502 0.9556065 1.0371457 0.8426851 1.4232065 0.9221748 0.8241164 1.0921644 1.0575556 0.8529528 1.0468989 1.5826487 0.8031326 0.4996594 0.8035488 1.0458263 0.7284833 0.8131124 0.5954904 0.2792739 1.1119528 1.1894721 1.3353573 0.5912439 1.2706137 1.1805195 1.3433329 1.4365344 1.0604874 0.6181645 1.2938551 1.0336513 1.3256383 1.3349996 1.3193054 1.2510665 1.3665069 0.5042484 1.4070733 1.5048648 1.0477337 1.3419622 1.1307605 1.3153753 1.1696135 1.2588769 1.2588769 1.0839033 1.0308609 1.7110566 2.0840075 1.3545420 1.0134861 1.5769226 1.9239450 1.0534927 1.8406402 1.3437589 1.4915226 0.9317061 1.8363939 0.7772300 1.0604019 1.2817532 2.6253147 0.9249509 0.7708301 1.0861578 2.0456479 1.2899414 1.2899414 1.0772439 0.6940444 0.7898812 1.2059432 1.4226593 2.9496185 2.0820923 2.2182361 1.0750241 1.0437697 2.1389987 1.1479410 1.0559303 1.4599280 0.8656224 0.8040162 1.4702746 1.0474118 0.7333525 0.9461188 1.0036239 1.2750374 0.8326576 0.8217306 0.8788681 1.4160045 1.2356874 1.3285661 1.3428434 2.4362042 0.8241164 0.7711472 1.0316609 0.8841974 0.7522139 0.7199589 1.2472373 0.8217306 0.0000010 0.0000000 1.3024131 1.0465268 0.7173078 2.7880537 1.3585050 0.7911818 0.9721220 0.8723479 1.8618271 0.9031291 1.4073543 3.0000107 0.8326576 1.3307170 0.8583627 1.1321974 0.8286349 3.7709315 0.7306126 0.0643207 0.7333525 1.0252659 0.2580232 1.0644059 1.0670736 1.2767814 1.3307170 0.9721220 0.8113459 0.7911818 0.8900015 1.2993090 2.0733737 2.1666669 0.7581201 2.2397948 2.3070063 1.2310181 0.7941519 1.2764252 0.8190333 1.0106067 1.4163681 1.0644059 1.4070733 1.3674723 0.8492853 0.8194770 0.7805504 1.2756205 1.0889474 0.6774383 1.3285661 1.3428434 0.8160658 0.9917516 1.4702746 0.7888050 3.0695083 0.9031291 0.7074594 1.2472373 0.7278914 0.9533388 2.7486139 0.7758911 2.6929158 1.1479410 2.7790661 1.0690097 1.0845748 1.2515865 0.9478297 2.6526589 1.3009506 0.8656224 0.6368086 1.0313970 2.8812571 1.4070733 0.8586382 1.0789257 0.7146430 0.7713842 1.2453143 1.1216011 2.5396145 0.7290800 0.8217306 0.7453218 1.2993090 1.3481935 1.2210897 1.4970690 2.9223851 0.8377795 
BjuA037531 0.9999034 1.1082262 0.9900430 0.9878152 1.1901087 0.0217625 0.8670096 0.4800366 0.5128382 1.0486606 0.3775395 0.1407346 0.5955832 0.8605513 0.9261660 0.6270147 0.7253243 1.0220086 0.9567204 1.0421432 1.2323830 1.0816251 0.5026104 0.5789726 1.0678883 1.5399992 0.5813491 0.9448347 1.0337188 1.0964601 0.5379670 1.1103209 1.0573896 0.9746917 1.4644765 1.4582905 0.8853052 0.9478813 1.2484382 1.0857914 1.2956985 1.1267926 1.1129738 1.2704059 1.1688440 1.2084998 0.9046746 1.2486168 1.2548248 0.7632410 1.1896316 1.0599914 1.1412043 1.1821856 1.6335817 1.5673361 1.0278707 1.3110778 1.1496704 1.2640984 1.2131969 1.2131969 1.2418036 1.3351304 1.2360441 1.3331560 1.0891103 1.7445547 1.1923172 1.5761750 0.4907850 1.2293156 1.2095930 1.0949337 1.3908826 2.9920062 1.2716742 0.4920787 1.0562400 4.2960894 0.9598698 1.2252623 1.2767776 2.7323591 0.9497208 0.9497208 0.6241974 1.1338272 1.1368703 0.4880324 1.5371246 4.1058675 3.6998096 4.1548584 1.5478688 0.5354734 3.3448445 0.5225006 0.6072663 1.0962033 0.9070421 1.1015584 0.1176588 0.6311986 1.0978345 0.4768059 0.4480414 0.4975663 1.0604802 1.0983351 1.1645850 0.5476629 1.2617788 1.1215848 1.1138259 2.8400916 1.0654187 1.1025023 1.5746203 1.1303615 1.1931703 1.1436285 0.4993945 1.0983351 1.3024131 1.3024131 0.0000000 0.5391095 1.1023395 3.6437134 1.0223445 0.8154631 1.2416119 0.8854800 2.7580012 1.2123238 0.6099694 3.9700724 1.0604802 1.0710768 0.8192134 1.5095023 1.0192648 4.9766628 1.1943118 1.2566090 1.0978345 1.5875329 1.6868627 0.5720204 0.5769116 1.0450073 1.0710768 1.2416119 1.1536607 0.8154631 0.8662076 1.1355912 2.8433724 4.5880340 1.2108796 2.8400916 3.5075699 0.9956257 1.5610180 0.0419347 1.0946356 1.5062302 1.0904179 0.5720204 1.1685980 1.0491544 1.0764916 1.0222755 1.0990017 1.4790829 1.2079991 1.2586559 1.1215848 1.1138259 0.9210665 0.5810746 0.1176588 1.0566111 4.3400755 1.2123238 1.1068102 0.4993945 1.1429702 1.4117002 3.6857991 1.3109991 3.9607527 0.5225006 3.6702506 0.5295512 1.6267105 1.0956249 0.9315440 3.5256123 0.6219786 0.9070421 1.1205359 0.4585054 4.1083861 1.1685980 1.1662176 0.6210779 1.1926236 1.0561865 0.5288848 1.3933663 4.0322639 1.1067028 1.0983351 1.2383309 1.1355912 1.0402164 1.5295394 0.4893630 4.3809640 1.1975264 
BjuA040338 1.2490931 1.0611554 1.2824398 1.2918688 1.1904766 0.7033740 0.9402540 0.5635000 0.3605849 1.2020964 0.4037266 0.6922652 0.5964378 0.9856722 1.0069609 0.5100456 0.9059938 1.1698321 1.0516918 1.3476180 0.9704782 1.0400411 0.1869297 0.1426331 0.9896665 1.3549052 0.5830995 0.9526350 0.8738746 1.2272081 0.0384026 1.1341061 1.2637526 0.9538074 0.9453376 1.1096430 0.8201003 0.8852058 1.2557873 1.4146614 0.9335445 1.4007344 1.3386821 1.2451473 1.2520871 1.0364657 0.7601172 1.1943938 1.2108529 0.5289716 0.9208772 1.2460420 1.0554944 1.3902829 1.8805943 1.0437394 1.1878828 0.9914967 1.4077790 1.3672448 0.9491500 0.9491500 1.2285469 1.1128636 1.4835220 1.7624079 1.3934155 1.7653832 1.6087624 1.7264623 0.1868612 1.5320334 1.3127541 1.2156944 1.0948370 2.3883467 1.2893004 0.2456539 1.2121577 4.8316230 1.0709999 1.4071279 1.0537233 2.1045230 1.2195258 1.2195258 0.0364051 1.1846574 1.1275125 0.6934757 1.2750674 2.8379734 2.8098773 2.7725944 1.3412102 0.5063152 2.7907769 0.4543575 0.1742751 1.2170272 0.9923998 1.0452670 0.5658849 0.2974908 1.1533223 0.1552029 0.1764022 0.7122185 1.0785960 1.3263180 1.3246487 0.4422203 1.5815936 1.3729041 1.3609259 2.6360274 1.0609424 1.1269137 1.2590587 1.1409477 1.3240594 1.2817766 0.6975559 1.3190099 1.0465268 1.0465268 0.5391095 0.0000000 1.1504072 3.5265066 1.2462559 0.9185010 1.4239148 0.9907862 2.6016158 1.0552452 0.5960134 4.3253691 1.0785960 1.2165318 0.9437161 1.1651859 1.0406888 6.1956978 1.0626163 1.0131333 1.1533223 1.2679866 1.2156301 0.0178428 0.0361587 1.2139263 1.2165318 1.4239148 1.3857286 0.9185010 0.9932766 1.3424172 2.1359967 4.1325988 1.3422507 2.5173421 2.8817044 1.4607695 1.5157969 0.5355426 1.3205493 1.2176257 1.2805194 0.0178428 1.3509142 1.3498814 1.0942061 1.0178638 1.2403227 1.2334571 1.2457153 1.2379138 1.3729041 1.3609259 0.9388359 0.2564907 0.5658849 1.0225256 2.9871976 1.0552452 1.2013860 0.6975559 1.1374581 1.1064526 3.7977605 1.2552088 5.0339979 0.4543575 3.8452023 0.5235613 1.3139862 1.2790091 1.0161582 2.6333037 0.7007371 0.9923998 1.1262500 0.2460663 2.4461389 1.3509142 1.3354658 0.2220705 1.2126001 1.0622579 0.4752404 1.2841661 4.3935034 1.1807092 1.3190099 1.3525677 1.3424172 1.2256491 1.3635123 0.6418495 5.2778538 1.4199954 
BjuA040728 1.2132068 1.2253592 1.1134901 1.0358759 1.1937881 1.1553635 0.8742698 1.1534334 0.9816113 1.3689334 0.9900914 1.4439465 1.2905278 0.7214294 0.7277533 1.2368592 0.6410568 0.7941067 0.6462492 1.3232591 0.9818396 0.7081490 1.0993674 1.2296593 0.7785977 1.5438149 1.3409642 0.6511167 0.0718923 0.9290717 1.1036766 0.3191842 0.5915653 0.2376729 0.7006508 1.2752964 1.2749633 1.4200742 0.7478422 1.5625310 1.5706119 1.5158688 1.4497690 1.7249507 0.7454962 1.5854028 1.1249065 1.1560352 1.1717703 1.4179665 1.4798488 1.5144043 0.6366703 1.5844116 1.1132730 1.4075555 1.4672406 1.4606567 1.4525371 1.6374428 1.5500837 1.5500837 1.4207709 0.8899119 1.4114670 1.6203543 1.5368005 0.8776114 1.6003721 1.4418090 1.1086790 1.5543418 1.7101018 1.2966116 1.0812498 2.1511575 0.6203762 1.1288675 1.3181490 3.5570758 0.7664353 0.6363573 1.0962472 2.5242496 1.3796303 1.3796303 1.2632913 0.0371769 0.6211764 1.2733554 1.7290486 2.2776171 2.7933097 2.4493142 1.5741177 1.0170862 2.3009195 1.0841744 1.2584592 1.3308694 0.7277533 0.7527920 1.2601331 1.0099090 0.3217427 1.1039861 1.1165626 1.2730656 0.7965969 0.5587360 0.4389865 1.1669860 0.5931480 1.4099755 1.4622193 2.6206919 0.6802925 0.2710119 1.4207560 0.8415614 0.6352110 0.6716153 1.2757614 0.5689825 0.7173078 0.7173078 1.1023395 1.1504072 0.0000000 3.3378837 1.3994722 0.6773048 0.9595927 0.6110878 1.7104796 0.9595619 1.1858593 3.5777227 0.7965969 1.4095369 0.6751257 1.1605608 0.6776201 4.0418411 0.6079687 0.7363568 0.3217427 1.4193256 0.9017388 1.1619032 1.1735658 1.3791139 1.4095369 0.9595927 0.4511315 0.6773048 0.6285668 1.4065366 2.5916558 3.4430094 0.7985506 2.6495990 2.3579729 1.1329147 0.7661398 1.0892831 0.5654510 1.4395104 1.3420076 1.1619032 1.5284000 1.2316677 0.7174115 0.6728314 0.2664977 1.5583861 0.5449173 0.0944675 1.4099755 1.4622193 0.6597641 0.9610907 1.2601331 0.6507430 2.7677472 0.9595619 0.0569535 1.2757614 0.6225326 1.1259836 3.3552109 0.6075405 3.1775923 1.0841744 3.3501583 0.9531670 1.6447139 1.4284454 0.7644449 2.1305865 1.2184603 0.7277533 0.0559419 1.0636175 3.5115893 1.5284000 0.3675015 1.2847097 0.0549625 0.7915099 0.9559044 1.7837567 3.4149075 0.2933052 0.5689825 0.3431778 1.4065366 1.4420216 1.6201287 1.3256417 3.4340387 0.3807606 
BjuA040759 3.3684056 2.8796482 3.4314294 2.9977597 3.9964819 4.6450492 3.7405093 3.9125917 3.2086328 4.0135442 2.9994170 4.8533147 2.5343929 3.6786280 3.4616517 2.5017668 3.2328395 2.6688469 2.2378159 3.5135200 3.3928665 3.6566097 3.0308728 2.7416746 3.3958906 2.2779088 5.8381779 3.7808257 3.2298207 4.0541675 3.2311092 3.5348981 4.5936727 2.9062014 3.6976872 2.8524579 2.3026917 2.5835816 4.6364235 2.8348345 4.4615039 4.0503677 3.6917339 2.4365867 3.0251431 3.7370828 2.4563334 3.7211707 3.4201497 3.2697603 3.2271347 4.1150435 5.3529277 4.2365978 8.3678949 2.6014306 2.7109998 3.6002656 3.4255997 2.5893519 3.5648632 3.5648632 2.6107541 3.0413674 4.9896647 5.7947402 4.0614432 6.3401134 3.3658365 4.1789597 3.5445942 4.1403775 5.8569663 3.1716652 3.6361697 3.7710615 4.3923806 3.8363130 3.1996261 0.7350942 3.6373061 3.3171901 3.6300288 2.7679595 3.0358188 3.0358188 3.5208573 3.2517167 4.1634390 4.9217280 2.6316047 4.5243444 5.5874519 1.6887170 2.1060468 2.6238086 3.1225520 4.1268802 3.2737213 3.0720779 3.4082267 3.5717406 3.9181994 3.5137662 3.4942818 3.5723303 3.6203272 4.9508937 3.4355589 4.1365337 3.3327360 5.1411496 5.5765805 2.9972236 3.8160618 3.5535467 3.5887957 3.3089124 2.8575225 3.4355589 3.4789746 3.4336935 5.4620680 4.1223388 2.7880537 2.7880537 3.6437134 3.5265066 3.3378837 0.0000000 4.1108510 3.4484624 4.2814685 3.1447844 4.4102951 3.7318653 3.0503731 0.0535262 3.4355589 4.1957521 3.5789579 2.7133165 4.1208295 0.6333563 3.6637081 3.4009933 3.4942818 2.7906215 3.1089324 3.5208573 3.3341783 4.1771589 4.1957521 4.2814685 3.3867404 3.4484624 3.7887301 2.9454245 2.7436980 0.7385332 3.6990648 3.3404193 3.6363042 3.0759743 3.6823379 3.4802157 4.1083009 2.7672003 3.4625178 3.5208573 3.9573992 3.7942705 3.6194020 3.7388552 3.6223839 2.7658724 3.7367484 3.4149949 2.9972236 3.8160618 3.3547987 3.1293942 3.9181994 3.5386945 4.5936043 3.7318653 3.3784496 5.4620680 4.6590899 3.7306884 0.0270031 4.4760294 0.5319450 4.1268802 0.0259428 2.8034779 1.9824048 3.2948391 3.5983324 4.2146241 3.0746979 3.4082267 3.5568371 3.5004386 2.5115414 3.9573992 3.1477466 3.6336946 3.4146412 3.2420302 2.0575538 2.2670244 0.6840949 3.2692215 4.1223388 3.5870358 2.9454245 3.5637575 2.6964636 4.9189543 0.5384792 3.3249176 
BjuA041107 1.2355699 1.6038861 1.5180075 1.4363448 1.4241262 1.1357292 1.1954321 1.2137731 1.1265413 0.1006524 0.9950767 1.2423602 1.2202472 1.3760552 1.4004049 1.1587585 0.9909615 1.2559980 1.1550394 0.4210367 1.2373309 1.3534286 1.1736579 1.1882699 1.5227696 1.0087094 1.3879515 1.4055655 1.1741924 1.6925223 1.2166851 1.5331647 1.5015250 1.2166155 1.2850202 0.8983760 0.9542257 1.1698365 1.4599668 0.9618976 1.3549076 1.1094735 1.0685804 1.5719863 1.4523594 1.2201635 0.7992774 0.9304576 0.9618696 1.5029846 1.1700887 1.1733103 1.4569010 1.1399345 1.3319014 1.0846991 1.2697734 1.4648539 1.1415146 1.5198265 1.1978030 1.1978030 1.3713112 1.4665648 1.2918081 1.3575821 1.1991736 1.8709777 1.6700045 1.3598504 1.2761426 1.2366850 1.1124984 0.9806067 1.2816361 3.4401001 1.3680040 1.2814251 0.3468365 6.0841820 1.4454281 1.5838379 1.4966364 2.6062263 0.3746274 0.3746274 1.3260172 1.3509525 1.2453345 1.4880449 1.0573058 3.2347298 3.2036346 3.2383642 0.9765461 1.0619675 3.0203766 1.2693094 1.1939514 1.0141613 1.3690982 1.3083205 1.0565615 1.4369819 1.6316825 1.2625904 1.2762643 1.5260063 1.5213709 1.4389132 1.7145587 1.4922112 1.9849024 1.0524593 1.0897468 2.1149176 1.3144776 1.4925581 1.0818021 1.6146771 1.6210897 1.5702340 1.4646734 1.4094607 1.3585050 1.3585050 1.0223445 1.2462559 1.3994722 4.1108510 0.0000000 1.3521974 1.5630076 1.4586378 2.3477121 1.2030108 1.2706082 4.5371602 1.5213709 0.0599871 1.3023713 1.4619557 1.2578955 7.0007920 1.2252594 1.4832313 1.6316825 1.0671834 1.6465235 1.2715683 1.2955601 0.0803322 0.0599871 1.5630076 1.7322928 1.3521974 1.3507622 1.0946431 2.6807724 5.5325529 1.6504233 2.0917411 3.2960376 1.5739356 1.7229628 1.0033505 1.4124263 1.0158839 0.4310147 1.2715683 1.1221930 1.5983575 1.3151513 1.2717328 1.5050398 1.0008205 1.6023275 1.3933124 1.0524593 1.0897468 1.4523564 1.4617864 1.0565615 1.1708827 3.0462144 1.2030108 1.4445252 1.4646734 1.2828930 1.2503947 4.1237455 1.4038310 5.8394521 1.2693094 4.1341040 1.0864096 1.0106098 1.0997133 1.4443458 2.9304817 1.2772260 1.3690982 1.3991064 1.2759722 4.0015075 1.1221930 1.7456306 1.2423186 1.4538648 1.5031890 1.1399640 1.6024479 5.4670343 1.5484217 1.4094607 1.5709980 1.0946431 1.1090324 1.0464877 1.3716931 5.9749224 1.6690768 
BjuA041305 0.6965108 0.7304828 0.8333337 0.8223645 0.8605502 0.8355506 0.8583026 1.0757455 0.9232487 1.2993793 0.8358978 1.0169165 0.8691711 0.0397969 0.1627397 0.9751512 0.6464776 0.6958935 0.7366914 1.3313671 0.7017631 0.2487070 0.9769532 1.0040448 0.2624332 1.3447693 1.1733102 0.2533216 0.5381808 0.4658337 0.9235330 0.5631491 0.6076255 0.3973625 0.7984109 1.0493687 0.8896516 1.0681890 0.7081236 1.2728015 1.2932285 1.2661696 1.3717504 1.2557365 0.8957315 1.2392685 0.7895491 1.1512352 1.1585349 1.3185074 1.1193565 1.2508247 0.6043663 1.3324106 1.3534351 1.2637795 1.3359530 1.1717027 1.2462231 1.2607466 1.1931990 1.1931990 1.3729324 0.7832612 1.5294790 1.6325596 1.2643144 1.2350091 1.3045115 1.4586231 0.8784476 1.4710316 1.2006159 1.4251315 0.7862689 2.2818532 0.6592456 0.9435022 1.4320844 4.0279426 0.1946648 0.7024445 0.8545978 2.3558237 1.3102364 1.3102364 1.0103126 0.7744190 0.6945010 1.0076310 1.3992711 3.8804832 2.3813222 3.2022491 1.3547032 0.8403002 2.7669994 0.9049360 1.0283494 1.3753796 0.1627397 0.2848121 0.9205456 0.8498516 0.5441841 0.8025967 0.8505200 1.0043720 0.2636109 0.6525946 0.6669562 1.1361964 0.9783724 1.2472511 1.2677132 2.3129114 0.2487070 0.6100950 1.1712398 0.2902456 1.0254143 0.9887313 1.0089811 0.6525946 0.7911818 0.7911818 0.8154631 0.9185010 0.6773048 3.4484624 1.3521974 0.0000000 0.4900797 0.1031401 2.4243646 0.7664682 1.0588235 3.7656491 0.2636109 1.3391229 0.0398251 0.8430147 0.2908312 4.5346447 0.9137908 0.8056037 0.5441841 1.1599876 0.9800681 0.9287465 0.9377933 1.3091668 1.3391229 0.4900797 0.6418729 0.0000010 0.0809414 1.2439135 2.4135604 3.5650321 1.0358396 2.3765734 2.8709651 0.9105095 0.7873785 0.7988373 0.6491051 1.1226684 1.4744600 0.9287465 1.3324106 0.9538205 0.2748357 0.2420603 0.6368465 1.3469700 0.7457260 0.7645283 1.2472511 1.2677132 0.0610048 0.7550822 0.9205456 0.2385454 4.3626124 0.7664682 0.7880271 1.0089811 0.6578567 0.7844953 3.4747200 0.6593897 3.3114522 0.9049360 3.4644834 0.8586738 1.3445779 1.2712863 0.1877148 3.2893083 0.9156757 0.1627397 0.6843104 0.8759948 3.0503343 1.3324106 0.6464319 1.0581567 0.7088855 0.2640143 0.8398458 1.3333854 3.9618647 0.5375433 0.6525946 0.6781844 1.2439135 1.2361926 1.3035312 1.0884709 3.3824893 0.6106851 
BjuA041565 0.8886081 0.8943682 1.0728113 1.0382652 1.1264851 1.2806899 1.2452865 1.5969694 1.2660994 1.4782705 1.2285551 1.3264225 1.2648792 0.5508162 0.5592061 1.2326297 1.0211918 0.9544244 0.9674259 1.6837520 0.9930241 0.3869577 1.4984538 1.6434408 0.4534424 1.6485180 1.5123644 0.6098883 0.6868623 0.1757795 1.4378869 0.8215532 0.8494288 0.5449237 0.9856312 1.4187064 1.0075925 1.0110123 1.0875007 1.5519933 1.4651748 1.5623949 1.5554429 1.9710534 1.0743601 1.3080468 0.8148059 1.3617583 1.4013349 1.5007684 1.2751987 1.4829480 0.8678259 1.6160260 1.7006843 1.6764121 1.2842869 1.3568860 1.5169322 1.9672917 1.3480792 1.3480792 1.9589736 1.0358476 1.8651605 1.9867991 1.5129237 1.4571421 1.5865054 1.6822158 1.2965573 1.8050397 1.4094829 1.6114471 1.0367094 3.1795836 0.9464585 1.5089835 1.7161740 4.3135962 0.6114520 0.8250953 1.0337563 3.5010208 1.6493099 1.6493099 1.3513574 0.9792288 0.9023678 1.5264189 2.0182316 6.8272548 2.5785215 3.2359529 1.7664864 1.3626625 2.7850525 1.3467791 1.5779353 1.5740570 0.5592061 0.4360895 1.2558085 1.1570077 0.8510614 1.3024940 1.3140091 1.5106633 0.4437511 0.8852928 0.7148363 1.5088622 0.9788688 1.5212477 1.5860254 3.0543280 0.3869577 0.8513944 1.6221212 0.4760232 1.1037798 1.0644889 1.4907790 0.8852928 0.9721220 0.9721220 1.2416119 1.4239148 0.9595927 4.2814685 1.5630076 0.4900797 0.0000000 0.5725689 2.4341523 1.0489020 1.5305929 4.7496491 0.4437511 1.5455462 0.5317930 1.1481972 0.4827826 6.2420062 0.9577397 0.9489660 0.8510614 1.6078211 1.1395370 1.4446040 1.4510585 1.5108930 1.5455462 0.0000010 0.7449361 0.4900797 0.5587278 1.5136683 3.3782182 3.5611181 1.1503282 3.4338393 3.0216297 1.0918140 0.8815920 1.1439767 0.8824869 1.5302727 1.7455495 1.4446040 1.6160260 1.0786847 0.3950035 0.4242298 0.8843650 1.7727113 0.8001056 0.9480427 1.5212477 1.5860254 0.5569083 1.1231289 1.2558085 0.3928479 5.8890522 1.0489020 0.9942194 1.4907790 0.8665872 0.9771332 4.3392384 0.8974699 5.3480852 1.3467791 4.3070649 1.3960750 1.7485210 1.4932776 0.5924598 5.6167599 1.4124988 0.5592061 0.8541699 1.4540271 5.4918099 1.6160260 0.6803627 1.6087775 1.0048039 0.4797121 1.1408748 1.7542794 4.2221884 0.8739819 0.8852928 0.7131959 1.5136683 1.4502487 1.5740797 1.7143274 5.5418027 0.7567216 
BjuA041795 0.8637217 0.8456409 0.8106567 0.7950253 0.9899903 0.8627554 0.8594005 1.1256722 0.9986238 1.4024480 0.9019638 1.1053414 0.9509686 0.1030467 0.2122950 1.0863203 0.6460221 0.7504246 0.7738744 1.3601500 0.7112687 0.3243481 1.0307213 1.0821772 0.3132603 1.3153249 1.2855666 0.2446079 0.5037431 0.5854315 0.9876753 0.5653490 0.6320003 0.3664087 0.8867908 1.0970174 0.8896516 1.0681890 0.7661940 1.3480262 1.4334447 1.3285537 1.4291700 1.3663839 0.9952943 1.3451427 0.7895491 1.2174437 1.2253320 1.4446125 1.2450971 1.3117055 0.6463995 1.3969092 1.4535379 1.2623747 1.4138367 1.2474694 1.3064221 1.3088628 1.3257674 1.3257674 1.3979577 0.8803123 1.5858609 1.6964987 1.3348007 1.2959809 1.3879238 1.3979669 0.8605641 1.5233725 1.3796172 1.4830338 0.7963827 2.4496945 0.7170309 0.9701017 1.4941613 4.3315056 0.2632313 0.7308028 0.8813588 2.4030859 1.4233181 1.4233181 1.0733483 0.7037110 0.7158310 1.0539229 1.4467229 4.1869858 2.4920138 3.2022491 1.3240255 0.9109542 2.8474080 0.9795350 1.0894208 1.4381845 0.2122950 0.3415835 0.9957709 0.8363829 0.5497419 0.8031828 0.8312290 1.0510629 0.3147089 0.6147823 0.6241805 1.2252558 0.9529985 1.3074073 1.3300879 2.2244775 0.3243481 0.5537591 1.1548931 0.3424877 0.9971477 1.0435884 1.0554655 0.6147823 0.8723479 0.8723479 0.8854800 0.9907862 0.6110878 3.1447844 1.4586378 0.1031401 0.5725689 0.0000000 2.4031987 0.7763418 1.1072888 3.3678314 0.3147089 1.4456098 0.0828386 0.8837434 0.3454635 3.9018339 0.9631558 0.8881774 0.5497419 1.1438265 1.0744417 0.9857932 0.9956047 1.4133646 1.4456098 0.5725689 0.5677716 0.1031401 0.0404857 1.3039538 2.4636999 3.8991968 1.0928143 2.2360944 2.9526841 0.9312597 0.8219918 0.8667163 0.6111780 1.1058863 1.4210440 0.9857932 1.3969092 0.9463987 0.3515409 0.3176083 0.5794151 1.3928020 0.6845689 0.6863880 1.3074073 1.3300879 0.1258256 0.8412607 0.9957709 0.2946908 5.0112130 0.7763418 0.7061436 1.0554655 0.7158106 0.7946336 3.1541455 0.7165158 3.0258115 0.9795350 3.1554907 0.9308132 1.3143990 1.3325169 0.2131613 3.3945079 1.0163114 0.2122950 0.6767700 0.9095830 2.9249955 1.3969092 0.5625922 1.1135372 0.6330232 0.3153726 0.8743783 1.4273735 4.2672005 0.5430733 0.6147823 0.6225865 1.3039538 1.2961305 1.2753162 1.1394478 3.0818096 0.5328034 
BjuA042006 2.1494313 2.2859473 2.4575439 2.3938757 2.3127396 2.9723901 1.8018509 2.6975511 2.0463525 2.2248809 2.2738483 3.1743887 2.1434487 2.2232396 2.6658073 2.0728255 1.7777493 1.8657746 1.5453942 1.9046379 2.3940895 1.9136659 2.3668336 2.3398745 2.2004422 3.3168425 2.4206999 2.3819958 1.6452065 2.7866968 2.3670624 1.6383729 1.9603460 1.6847549 2.0746136 2.6194311 2.4755840 3.1242053 2.2191489 2.5328320 3.5016102 2.4115850 2.2115084 2.9028264 2.1594406 3.2654311 2.2453754 2.1895029 2.2541233 2.8871312 3.2231204 2.5040893 2.0142447 2.5682463 3.4330461 3.2411083 2.4780257 3.3374145 2.4557651 3.0362002 3.3395426 3.3395426 2.9258582 2.9797590 2.7749528 3.1568201 3.1977145 2.4706093 2.5289827 2.8702044 2.4259496 2.9493619 3.1027335 2.1108616 2.4510160 2.1779579 2.2159422 2.2526172 2.0423637 3.3553706 2.6432207 2.1524499 2.5833096 7.9578743 2.0501350 2.0501350 2.7927795 1.7083648 2.2424562 3.1461365 3.5048932 8.9999985 4.0037282 0.2553722 3.7830069 2.3517768 0.2459112 2.1489623 2.2496138 2.1799719 2.7555882 2.2453636 2.6086478 2.6223768 1.7976154 2.4455224 2.4402151 3.1671999 2.5683153 2.0118136 2.0877188 2.6350202 2.2696896 2.4334362 2.4330219 8.5430735 1.9850049 1.5889965 3.3338922 2.7648393 2.1869607 2.2669529 3.1490747 1.9523956 1.8618271 1.8618271 2.7580012 2.6016158 1.7104796 4.4102951 2.3477121 2.4243646 2.4341523 2.4031987 0.0000000 2.4475123 2.9379667 3.7067981 2.5683153 2.4104440 2.4152311 2.4528788 2.0869440 3.7678835 1.7227074 2.1056483 1.7976154 3.3052962 1.9813617 2.6237952 2.6197613 2.4043318 2.4104440 2.4341523 2.0376664 2.4243646 2.3261167 2.3833565 8.5109165 3.5915058 2.6320982 8.7761671 0.2737318 2.2511698 2.7916129 2.6690145 1.8967434 3.5777073 1.9826394 2.6237952 2.5525167 2.1438064 2.0650091 1.9147965 1.6953359 3.6030397 2.0100548 1.5345107 2.4334362 2.4330219 2.2385691 2.5438744 2.6086478 2.1079184 8.9999989 2.4475123 1.7281815 3.1490747 2.3678420 2.3813842 4.3142234 2.2392751 3.6621471 2.1489623 4.2001863 2.4110889 3.8256663 2.4507610 2.6198943 8.9999981 2.6815529 2.7555882 1.7452590 2.2771497 9.0000000 2.5525167 1.9119190 2.2488840 1.6551026 2.4394437 2.0844012 3.0552480 3.1511571 1.6626314 1.9523956 2.1336401 2.3833565 2.4795860 3.7088920 2.9422539 3.9306444 2.0755018 
BjuA042224 0.9069215 0.9754943 1.0348384 1.0932503 1.0781753 1.4507355 1.0227666 1.4113372 1.1922837 1.2728124 1.0055852 1.3752088 1.2125051 0.7471379 0.6125093 1.1379527 0.7842372 1.0139084 1.0918538 1.3502111 0.0534911 0.8374793 0.8727791 0.9341781 0.7239428 1.2725547 1.3872135 0.6875674 0.7295852 0.9474383 1.0373646 1.0157476 0.9581931 0.6916415 0.7240334 1.1203377 0.9154557 0.9996732 0.9908249 1.1798527 1.1534417 1.1111139 1.1596726 1.4062184 1.0026134 1.1759485 0.8083417 0.9786552 1.0002980 1.4396867 1.1438519 1.2271315 0.8373016 1.1728915 1.9684391 1.0502928 1.3927761 1.0958438 1.1649196 1.4395697 1.1031985 1.1031985 1.4369388 0.5575670 1.7700774 2.0451025 1.3465212 1.3968969 1.5447297 1.5378313 1.1591757 1.7009667 1.2814212 1.0443554 0.0541929 2.0022495 0.8480160 1.0120546 1.2569010 4.0740986 0.6849010 1.0376845 0.3973213 2.1653372 1.2484514 1.2484514 1.1647200 1.0385771 0.8725968 1.6455101 1.1537804 2.8932826 2.6636822 2.7637470 1.2441486 1.1173783 2.8709868 1.3995731 0.9917465 1.1169205 0.5873192 0.7747541 1.1744104 0.9196915 0.9877825 1.1128290 1.1527849 1.7280763 0.7629604 0.9412286 1.0860199 1.1921314 1.1832055 1.1199249 1.1033616 2.4053331 0.8325768 0.9739694 1.2310790 0.8071523 0.9760710 0.9409866 1.7079792 0.9438286 0.9031291 0.9031291 1.2123238 1.0552452 0.9595619 3.7318653 1.2030108 0.7664682 1.0489020 0.7763418 2.4475123 0.0000000 1.3650158 4.1235250 0.7629604 1.2705864 0.6898340 0.0746970 0.7515676 4.9974821 0.8078311 0.8534532 0.9877825 1.2297368 0.8334313 1.0767948 1.0822561 1.2832211 1.2705864 1.0489020 1.0028258 0.7664682 0.7212658 1.1171347 2.2167860 3.1625706 1.0341312 2.2268792 3.1303179 1.0530993 1.0640193 1.1911914 0.9482241 1.1415434 1.3228731 1.0767948 1.1555693 1.1650802 0.8786131 0.7967074 1.0031711 1.1389417 0.9843989 0.9890037 1.1199249 1.1033616 0.7976136 1.0142828 1.1744104 0.7628874 2.9858017 0.0000010 1.0422053 1.7079792 0.8554229 0.0536601 3.6730828 0.8289656 4.0664362 1.3995731 3.7695986 1.0471709 1.3046851 1.1940654 0.6879546 2.5770205 1.3060389 0.5873192 0.9048437 1.0281579 2.9816744 1.1555693 1.0086629 1.0177018 0.9287264 0.6989327 0.9732770 1.5008329 4.0179263 0.9620509 0.9438286 1.0200698 1.1171347 1.1628778 1.1434637 1.6832283 4.1275616 1.0733590 
BjuA043003 1.0364919 1.0451416 1.1335711 1.2567380 0.9772938 0.5552558 1.0845011 0.1121893 0.5407553 1.2329127 0.1916665 0.6242206 0.4349863 1.0459603 1.0730531 0.4975124 0.8470463 1.1796707 1.0047644 1.2833898 1.3666628 1.1760075 0.5265864 0.5463039 1.1618795 1.4743712 0.4782403 0.9626961 0.9609209 1.4020449 0.5945704 1.1023809 1.0742636 0.9799047 1.4191019 1.4407306 0.9240085 1.0784387 1.1059975 1.1461378 1.2681037 1.1338384 1.0463223 1.7702296 1.1529923 1.2742325 0.9603567 1.0706899 1.0579154 0.8809135 1.3453145 1.0287280 1.1562802 1.1355374 1.7370274 1.2741089 1.0871683 1.3020894 0.9962757 1.7379540 1.3252374 1.3252374 1.7401738 1.3736152 1.3066197 1.5696617 1.0306477 1.5734455 1.1719091 1.1852923 0.4714446 1.5516674 0.9437768 1.0335167 1.5460296 3.3734574 1.1796266 0.4466215 1.3021191 5.0930125 1.1691383 1.2707992 1.3365972 3.1607569 1.2565987 1.2565987 0.6161078 1.2170568 1.0069373 0.1826400 1.4442546 2.6207792 3.7218368 4.1917729 1.3455032 0.1551486 3.3130521 0.5507913 0.5391700 1.0199393 1.1148493 1.2766657 0.5686752 0.7631587 1.1383144 0.4548934 0.4571389 0.1829987 1.2336879 1.1096852 1.3451199 0.4686975 1.6986518 1.0356769 1.1160652 3.0821473 1.2220562 1.1426550 1.4832652 1.3258872 1.2273746 1.1790743 0.1823207 1.1096852 1.4073543 1.4073543 0.6099694 0.5960134 1.1858593 3.0503731 1.2706082 1.0588235 1.5305929 1.1072888 2.9379667 1.3650158 0.0000000 3.6409699 1.2336879 1.2843973 1.0665014 1.7175101 1.1578519 4.5402139 1.2256943 1.3778838 1.1383144 1.4175756 1.6245477 0.5636073 0.5288528 1.2525329 1.2843973 1.5305929 1.3076072 1.0588235 1.1125985 0.9845162 3.8724284 4.9411296 1.2453269 3.0821473 3.4750788 1.1707261 1.5643976 0.5739965 1.1143235 1.2850641 1.3433209 0.5636073 1.1277287 1.2331758 1.2514258 1.1490214 1.0902681 1.3868290 1.5814847 1.1405325 1.0356769 1.1160652 1.0648376 0.7085916 0.5686752 1.2220562 2.8155520 1.3650158 1.2368916 0.1823207 1.0193158 1.5623862 3.3315848 1.1799233 3.5972833 0.5507913 3.3257729 0.1581570 1.3067302 1.0724715 1.1459944 2.3788501 0.4077756 1.1148493 1.1316678 0.4525967 3.9528217 1.1277287 1.3301539 0.5364159 1.1502575 1.2336879 0.4146305 1.7868654 4.6584617 1.1516488 1.1096852 1.1417683 0.9845162 1.0150303 1.5435879 0.0874679 3.7318803 1.2896087 
BjuA043791 3.5660570 3.4355727 3.6011396 3.1076472 5.0035925 5.1413689 4.0663489 4.6358144 3.7812028 4.4214239 3.6131613 5.4193110 3.0402244 4.0044409 3.7148534 2.9723506 3.4520457 2.8159697 2.5412055 3.8122644 3.6916930 3.9335306 3.7104602 3.3409498 3.6444364 2.4134914 6.9257549 4.1676845 3.5354133 4.4445852 3.8475774 3.7902897 4.9642725 3.1589019 4.0767730 3.1483795 2.6454899 2.9573815 5.1513808 3.1191081 5.8220592 4.6506049 4.3474126 2.4043082 3.1299531 4.5275227 2.9154116 4.3813241 4.0978411 3.7145643 3.7560305 4.6640454 6.2165363 4.8371042 8.9999989 3.2340624 2.9998502 4.3858002 3.8990863 3.1574039 4.2700523 4.2700523 2.5929141 3.3850557 5.5852902 6.4142050 4.6620657 6.1356445 3.5037863 5.0261699 4.1758784 4.5513639 7.0221419 3.8099258 4.0201319 3.2981776 5.0031415 4.4121652 3.4912898 0.6999765 3.9487322 3.6283886 3.8333962 2.7679595 3.2863728 3.2863728 4.3324697 3.4731060 4.8034894 5.9307901 2.8167501 4.5243444 6.1014974 1.4042883 2.2220098 3.2718118 2.6289379 4.8035011 3.9431118 3.6369191 3.6638915 3.8540808 4.3384960 4.2555783 3.7514254 4.1937507 4.2411501 5.9758592 3.6636330 4.4570955 3.5503738 6.1346883 6.2401157 3.3819199 4.3907838 3.5535467 3.8644900 3.5317261 3.0659590 3.6636330 3.6221553 3.5734526 6.5541859 4.4403099 3.0000107 3.0000107 3.9700724 4.3253691 3.5777227 0.0535262 4.5371602 3.7656491 4.7496491 3.3678314 3.7067981 4.1235250 3.6409699 0.0000000 3.6636330 4.6366829 3.9309444 2.9230932 4.4955917 0.5860422 3.9325642 3.6776858 3.7514254 3.0037194 3.4296518 4.3324697 4.1343408 4.6127241 4.6366829 4.7496491 3.6167683 3.7656491 4.1501651 3.3230794 2.7436980 0.7014881 3.8714032 3.3404193 3.0376548 3.1978163 3.9734178 3.7962668 4.4263790 2.9792904 3.6418662 4.3324697 4.5414775 4.0507866 3.8985606 4.0489046 3.8908798 2.9714266 4.0710997 3.6786150 3.3819199 4.3907838 3.6358313 3.7446641 4.3384960 3.8403572 4.5936043 4.1235250 3.6171165 6.5541859 5.5285469 4.1252406 0.0273946 5.0824476 0.4912435 4.8035011 0.0263044 3.4647439 2.0844788 3.8335224 3.8753738 4.2146241 3.5743961 3.6638915 3.8330200 4.1093173 2.5115414 4.5414775 3.3348055 4.2268835 3.6684650 3.4572284 2.4747768 2.6673851 0.6503546 3.5270405 4.4403099 3.8689507 3.3230794 4.0403399 2.8670865 5.9848188 0.4990263 3.5396188 
BjuA044074 0.9119504 0.9606662 1.0408379 1.0087453 1.1310865 1.2146727 0.9328220 1.2158689 1.0464630 1.4165654 0.8880644 1.2676366 1.1116854 0.2510807 0.1991548 1.0831183 0.7060045 0.8365342 0.9348897 1.5054377 0.7194198 0.0982624 1.0926640 1.1219054 0.0189434 1.4814423 1.3671296 0.3003602 0.5730375 0.5641103 1.0466156 0.6775061 0.7640826 0.5033712 0.8005173 1.2155629 0.9318848 1.0047931 0.7917200 1.3921229 1.4210044 1.4113993 1.5945082 1.5274279 0.9640230 1.2514275 0.8313308 1.1071511 1.1853153 1.4633855 1.1675942 1.3935794 0.6675556 1.4953452 1.5121704 1.3568107 1.5780146 1.2904610 1.4161878 1.5274570 1.3119193 1.3119193 1.4695353 0.8504379 1.7336968 1.9179056 1.4131029 1.5512544 1.5900231 1.6569402 0.9278418 1.6832359 1.3662998 1.5679617 0.7807690 2.5289099 0.7140221 1.1151369 1.5254099 3.9043466 0.2181727 0.7847558 0.9292178 2.4419364 1.5221722 1.5221722 1.1801415 0.8454707 0.7452857 1.2891323 1.6694471 4.0127173 2.2341837 3.2372348 1.5424993 1.0065983 2.7727060 1.1355070 1.1444812 1.5027101 0.1744690 0.1271160 1.0938912 0.8867921 0.6575792 0.9431212 0.9735725 1.2890520 0.0000010 0.7720275 0.6906571 1.2808916 1.1255582 1.3477845 1.3748108 2.4598125 0.0801885 0.7156325 1.3331579 0.0181131 1.0400220 1.0056055 1.2745329 0.7744535 0.8326576 0.8326576 1.0604802 1.0785960 0.7965969 3.4355589 1.5213709 0.2636109 0.4437511 0.3147089 2.5683153 0.7629604 1.2336879 3.6636330 0.0000000 1.4436745 0.2633521 0.8275731 0.1487878 4.2504880 0.9283194 0.8652816 0.6575792 1.3267636 0.8908383 1.0902593 1.0875145 1.4263315 1.4436745 0.4437511 0.7984014 0.2636109 0.2857422 1.3444022 2.3957178 3.5347863 1.0996515 2.5170904 2.8691289 1.0511110 0.6975156 1.0322766 0.7894485 1.3171990 1.5940627 1.0902593 1.4389790 1.1096860 0.1011191 0.1027534 0.7431233 1.6146727 0.9286099 0.8107636 1.3477845 1.3748108 0.3024854 0.8896560 1.0938912 0.1094116 4.4669207 0.7629604 0.8481701 1.2745329 0.7338251 0.7801598 3.4402036 0.7135523 3.6402321 1.1355070 3.4474967 1.0295690 1.5293825 1.3678878 0.1913472 3.7394516 1.2305615 0.1744690 0.7439613 1.0548530 3.7834463 1.4389790 0.7442210 1.1467976 0.8100824 0.0187450 0.9511162 1.4466208 3.8324447 0.6656527 0.7744535 0.7504829 1.3444022 1.3150047 1.4689100 1.4945356 3.6933163 0.7722645 
BjuA044741 1.2222346 1.5838085 1.4405223 1.3610710 1.4137219 1.2216389 1.2774592 1.2251894 1.1268962 0.0391544 1.0013293 1.3274910 1.2092265 1.3639385 1.3987112 1.1473535 1.0317444 1.3184905 1.2114222 0.3932991 1.3056219 1.3439248 1.1678668 1.1823805 1.5098120 1.0295568 1.3780147 1.3909995 1.1770526 1.6230673 1.2108106 1.5084335 1.4048642 1.2552105 1.2549102 0.8790950 1.0591026 1.2834785 1.4102216 0.9268511 1.2947635 1.1350458 1.0751228 1.4702447 1.3867613 1.1258385 0.8072440 0.9416019 0.9732703 1.5394926 1.1820099 1.1732289 1.3766072 1.1669000 1.3012816 1.1225313 1.2759042 1.4675316 1.1681451 1.4314452 1.1060375 1.1060375 1.2874403 1.5255639 1.3099341 1.3122694 1.1461473 1.8363165 1.5511036 1.3754354 1.2457350 1.2037649 1.0720476 0.9899376 1.3518354 3.4036621 1.3009642 1.2506657 0.3230073 5.6327269 1.4332691 1.5435866 1.5372065 2.3401631 0.3504973 0.3504973 1.2937824 1.3553139 1.1405474 1.5035843 1.0423808 3.1881027 2.9608581 3.3294093 0.9981955 1.0695466 3.0648820 1.2459330 1.1654211 1.0235745 1.3566368 1.2985472 1.1421843 1.4496344 1.6056241 1.2324332 1.2458068 1.5429976 1.4436745 1.3522532 1.7314030 1.4818040 2.1064006 1.0620257 1.0994217 2.1193718 1.3047860 1.5029798 1.0709520 1.5325991 1.5342097 1.4831706 1.4671728 1.3242908 1.3307170 1.3307170 1.0710768 1.2165318 1.4095369 4.1957521 0.0599871 1.3391229 1.5455462 1.4456098 2.4104440 1.2705864 1.2843973 4.6366829 1.4436745 0.0000000 1.2891764 1.5461082 1.2477545 6.9720321 1.2027926 1.4510354 1.6056241 1.0563267 1.7040568 1.2412644 1.2821412 0.0195362 0.0000010 1.5455462 1.7428269 1.3391229 1.3377257 1.1043346 2.3899765 5.0422954 1.5610950 2.0965229 3.3428307 1.5399986 1.6201911 1.0509750 1.3118158 1.0043433 0.4007223 1.2412644 1.1322087 1.5642856 1.3054431 1.2616038 1.5035143 0.9870126 1.6190105 1.3981013 1.0620257 1.0994217 1.4397566 1.4744096 1.1421843 1.1606084 3.0197228 1.2705864 1.4500814 1.4671728 1.1719857 1.3205750 4.2100675 1.3357430 5.8934606 1.2459330 4.2199789 1.0946671 1.0322948 1.1094909 1.4321898 2.9094666 1.2483517 1.3566368 1.4041159 1.2588644 3.9052493 1.1322087 1.7562471 1.2186745 1.4641600 1.4943870 1.1335707 1.5059315 5.0662765 1.5594819 1.3242908 1.5784663 1.1043346 1.1189141 1.0685006 1.3840793 5.9097306 1.6784888 
BjuA044794 0.7767126 0.7568495 0.8268320 0.8107250 0.8917241 0.8392807 0.8388321 1.0946755 0.9480424 1.2506113 0.8401943 1.0233483 0.8700397 0.0397882 0.1626352 0.9739797 0.6315472 0.7193409 0.7197352 1.2704780 0.6289552 0.2713703 0.9824154 1.0309333 0.2621779 1.3757888 1.1373757 0.2234578 0.5439532 0.5059108 0.9484054 0.5797788 0.5867579 0.4043477 0.8685120 1.0655262 0.8896516 1.0681890 0.7310991 1.2637743 1.3746738 1.2568816 1.3621491 1.2903144 0.9698770 1.2884556 0.7895491 1.1533923 1.1606782 1.3298520 1.1910580 1.2417895 0.6251628 1.3226708 1.3714204 1.3047289 1.3539232 1.2474694 1.2372913 1.2846663 1.2694274 1.2694274 1.3099027 0.8365697 1.4961241 1.5989869 1.2538427 1.2131391 1.3286582 1.4312995 0.8570388 1.4376253 1.2967187 1.4153721 0.7074106 2.4061076 0.6807512 0.9591849 1.3660113 4.2529269 0.2127837 0.7241342 0.8558236 2.3147139 1.3020914 1.3020914 1.0496010 0.7721997 0.7158635 1.0251852 1.4304454 4.0058486 2.5160915 3.2022491 1.3870047 0.8773025 2.7559563 0.9294776 1.0662985 1.3658063 0.1626352 0.3082572 0.9260625 0.7736971 0.5399748 0.8355005 0.8647451 1.0220704 0.2633521 0.6312689 0.6538808 1.1357777 0.9732656 1.2383216 1.2584232 2.3928416 0.2713703 0.6057565 1.2049681 0.2899295 1.0553655 1.0179223 1.0266082 0.6312689 0.8583627 0.8583627 0.8192134 0.9437161 0.6751257 3.5789579 1.3023713 0.0398251 0.5317930 0.0828386 2.4152311 0.6898340 1.0665014 3.9309444 0.2633521 1.2891764 0.0000000 0.7610448 0.2637186 4.7436311 0.9087227 0.8741909 0.5399748 1.1933489 1.0355130 0.9649817 0.9744407 1.2599813 1.2891764 0.5317930 0.6336562 0.0398251 0.0400674 1.2350095 2.3687074 3.7968918 1.0664604 2.4634348 2.8593198 0.9091497 0.8142896 0.8023517 0.6277433 1.1574412 1.4075464 0.9649817 1.3226708 0.9524596 0.2975824 0.2647072 0.6324467 1.3770454 0.7336007 0.7514593 1.2383216 1.2584232 0.1030079 0.7809502 0.9260625 0.2625774 4.5039620 0.6898340 0.7748139 1.0266082 0.6794095 0.7054528 3.6121598 0.6806622 3.4421679 0.9294776 3.5970398 0.8964009 1.3764176 1.2621569 0.1875809 3.3533126 0.9165121 0.1626352 0.6724200 0.8906011 3.0094599 1.3226708 0.6339287 1.0965448 0.6966859 0.2637542 0.8408328 1.3604856 4.1857720 0.5333726 0.6312689 0.6693623 1.2350095 1.2273277 1.3334775 1.1077904 3.5166931 0.6028264 
BjuA045602 1.0749887 1.0680687 1.1741058 1.2401333 1.2710218 1.7679465 1.1638789 1.7613723 1.3411132 1.5459259 1.2560137 1.5909626 1.4321956 0.8171524 0.7163340 1.3620051 0.9619390 1.1368456 1.2584874 1.6415885 0.0947492 0.9133947 1.0558607 1.1165672 0.7896709 1.4325551 1.5232668 0.8605425 0.9124164 1.0314705 1.1513777 1.2033544 1.1537188 0.8842973 0.8503520 1.3247542 1.0799886 1.1606641 1.1548298 1.2778576 1.3059501 1.2455280 1.3281039 1.7681034 1.1686576 1.3390787 0.9596768 1.2257454 1.2490243 1.6290519 1.2989777 1.3736997 1.0197831 1.3159653 2.3947050 1.2361919 1.6006504 1.2428513 1.3006834 1.7932108 1.2531702 1.2531702 1.7811405 0.5946921 1.8720554 2.1695218 1.4768770 1.6832560 1.5384821 1.8572652 1.2661732 1.7962297 1.6240765 1.2096749 0.0960311 2.0992546 0.9748259 1.2148511 1.5305427 3.9838628 0.7967803 1.2058658 0.4496126 2.3842199 1.5220105 1.5220105 1.2907216 1.2537053 1.0335500 2.0291356 1.2721505 3.2101034 2.7269993 2.4168575 1.4079726 1.3797866 2.5603170 1.5694511 1.1783713 1.2631469 0.6898343 0.8791650 1.3351351 1.0491731 1.1696105 1.2549196 1.3022938 2.1485775 0.8275731 1.1314665 1.2981851 1.3060996 1.4303229 1.2575605 1.2454432 2.6434104 0.9108098 1.1573014 1.3866895 0.8753897 1.1343644 1.0967856 2.1128563 1.1337680 1.1321974 1.1321974 1.5095023 1.1651859 1.1605608 2.7133165 1.4619557 0.8430147 1.1481972 0.8837434 2.4528788 0.0746970 1.7175101 2.9230932 0.8275731 1.5461082 0.7610448 0.0000000 0.8241721 4.2304847 0.9927156 1.0733097 1.1696105 1.3853028 0.9711750 1.1892137 1.1956768 1.5601525 1.5461082 1.1481972 1.1982026 0.8430147 0.8221809 1.2543104 2.4546761 3.0865184 1.2044943 2.4312922 2.7756726 1.2558791 1.2028260 1.4765877 1.1398664 1.2934759 1.6066213 1.1892137 1.3053198 1.3325234 0.9606932 0.8733471 1.1875599 1.2562037 1.1712443 1.1878935 1.2575605 1.2454432 0.8753180 1.1538009 1.3351351 0.8707211 3.3391882 0.0746970 1.2579909 2.1128563 1.0192533 0.0951083 2.6829465 0.9832672 3.4643152 1.5694511 2.7468217 1.2985921 1.4769292 1.3429647 0.7750983 2.8147352 1.5479225 0.6898343 1.0920806 1.2345714 3.1873130 1.3053198 1.2048144 1.2095483 1.1198738 0.8116120 1.2034005 1.7417062 3.7042128 1.1453432 1.1337680 1.2186858 1.2543104 1.3065267 1.2892608 2.1114390 4.2160617 1.2829692 
BjuA046946 0.7549263 0.9638654 0.9289673 0.8970998 1.0614414 1.0695454 0.8411081 1.1652280 1.0327041 1.2106001 0.8161248 1.1560473 1.0485716 0.2625512 0.2571835 1.0943289 0.5818407 0.7323484 0.7428440 1.2550258 0.6991651 0.0615979 1.0482394 1.1378388 0.1724127 1.4534224 1.1888742 0.3387952 0.4738780 0.5449086 1.0439912 0.5727327 0.6700419 0.4290845 0.8684474 1.2878158 0.9231233 0.9984899 0.7252981 1.2461327 1.3805029 1.2750341 1.2608042 1.4641066 0.8877381 1.1772211 0.8196307 1.0940738 1.1271404 1.3842054 1.1229290 1.3797446 0.6468384 1.3446918 1.4386844 1.4416259 1.4736127 1.2481829 1.2443198 1.4691760 1.2701147 1.2701147 1.2992310 0.9259929 1.4911548 1.6000891 1.2298950 1.2810299 1.5285328 1.5989417 0.8584638 1.4399062 1.3453875 1.3097131 0.7926082 2.7270499 0.7054928 1.0249416 1.3091689 4.3802901 0.2969128 0.7585178 0.8948272 2.0381615 1.3150131 1.3150131 1.1592491 0.7244252 0.7597738 1.0416466 1.6742928 5.9993627 2.4032849 2.7895839 1.4968538 0.9850434 2.2734349 1.0700111 1.1437841 1.2498505 0.2571835 0.1541708 1.0413563 0.8885425 0.5997770 0.9052341 0.9225351 1.0385749 0.1487878 0.7059990 0.5852371 1.2162279 1.0553512 1.2328032 1.2814722 3.1537584 0.0615979 0.5993187 1.3613017 0.1723916 0.9980646 0.9587828 1.0274241 0.7059990 0.8286349 0.8286349 1.0192648 1.0406888 0.6776201 4.1208295 1.2578955 0.2908312 0.4827826 0.3454635 2.0869440 0.7515676 1.1578519 4.4955917 0.1487878 1.2477545 0.2637186 0.8241721 0.0000000 4.7074147 0.8778403 0.9194711 0.5997770 1.3544670 0.9039180 1.0639730 1.0607547 1.2195283 1.2477545 0.4827826 0.6825959 0.2908312 0.2867625 1.2295260 2.3471980 3.9925196 1.0088225 3.2669292 2.3435191 0.9870460 0.7693036 0.9897729 0.7214043 1.3276899 1.3492985 1.0639730 1.3446918 1.0472160 0.0829123 0.0628226 0.6266527 1.6138656 0.8679427 0.6899734 1.2328032 1.2814722 0.3316560 0.8533527 1.0413563 0.0882463 6.2100602 0.7515676 0.7265933 1.0274241 0.7424006 0.7706307 4.1670304 0.7051037 3.9720278 1.0700111 4.1417298 1.0073497 1.4834173 1.3493083 0.2863426 4.3583206 1.1022004 0.2571835 0.6023157 0.9667627 8.9999985 1.3446918 0.6727782 1.1463142 0.6889148 0.1742338 0.9100067 1.5081617 4.3218719 0.5923965 0.7059990 0.6246718 1.2295260 1.3627188 1.5036368 1.2423213 4.0280978 0.6616520 
BjuA047038 4.5514330 4.7536688 4.9138178 4.0736489 4.7610197 6.3172429 4.7320667 5.7660064 5.6091807 6.8481516 5.4165925 6.9482682 5.1190543 4.7109922 4.2376933 4.8661050 4.2726982 3.3390753 3.3354216 6.4173324 4.4811412 4.5820094 5.2712170 5.0550793 4.2926030 3.9810606 7.2860967 5.0515394 3.8893761 5.1655406 5.3816443 4.4832333 5.8834280 3.4736899 4.6757077 5.3078174 4.6364279 5.1001832 5.8711734 6.1646908 6.8120068 6.5148320 5.6467378 3.7307840 3.4655805 5.8477316 4.5703016 5.8963398 5.8100416 4.8497577 5.4652212 6.7222451 6.6302633 7.0892912 9.0000000 4.7463799 6.3114837 5.9734829 5.5425489 4.7768295 5.7156998 5.7156998 3.8985398 3.1591156 6.5556085 8.0671568 6.7663012 6.7016917 4.3508157 7.8495038 5.7186063 5.6612689 9.0000000 5.3152804 4.9152280 6.2706511 5.9349523 5.6280479 6.2143359 1.1071250 3.9626767 4.6517438 4.6155983 4.8617939 5.9230812 5.9230812 6.2235645 3.9136826 6.0794433 7.6623405 5.0147705 5.6163978 7.3254187 1.8692279 3.8797018 4.4426424 3.2819607 6.5303480 5.5937500 5.4206686 4.2071031 4.5165187 5.6567846 5.3793112 4.4660340 5.7228521 5.7562507 7.9352746 4.2504880 5.2660032 4.1038798 6.8705852 7.6542660 5.1073025 6.3815977 5.1130959 4.5279128 4.1376249 4.4336578 4.3766142 3.8974584 3.8519011 8.2470370 5.2462529 3.7709315 3.7709315 4.9766628 6.1956978 4.0418411 0.6333563 7.0007920 4.5346447 6.2420062 3.9018339 3.7678835 4.9974821 4.5402139 0.5860422 4.2504880 6.9720321 4.7436311 4.2304847 4.7074147 0.0000000 4.5055567 4.4489919 4.4660340 4.2983727 4.5125896 6.2235645 6.0607763 6.9368622 6.9720321 6.2420062 3.4455341 4.5346447 4.9065849 5.1073025 4.6973235 1.0151354 4.1526169 4.7509446 3.0461367 3.7781048 4.1597737 4.8971151 5.2369972 4.2913045 5.8399103 6.2235645 6.9920898 5.0388059 4.5279128 4.7521434 4.4975263 5.1863907 5.0523331 4.1071667 5.1073025 6.3815977 4.5955158 5.2899415 5.6567846 4.5406829 5.9575403 4.9974821 4.0691257 8.2470370 6.8157109 4.9999533 0.6761155 5.9216928 0.2064345 6.5303480 0.6335698 4.5440003 3.7577082 6.2195333 3.8948854 5.3374749 5.2273324 4.2071031 4.3282106 5.4441467 4.0975985 6.9920898 4.0099726 5.5978919 4.1458115 4.0611937 4.4396422 3.8385117 1.0621074 4.1489928 5.2462529 4.4288618 5.1073025 6.1653209 4.2697003 6.5448365 0.1738209 4.0093991 
BjuB002172 0.9492780 0.9184044 1.0733569 1.0816901 0.8304941 1.2070797 0.9167981 1.1172285 0.8748521 1.1876194 0.9452041 1.3227539 1.0879915 0.9138339 0.7998511 1.0461027 0.6927968 0.8876211 0.9389066 1.4651885 0.8949307 0.8936754 0.9739825 1.0363105 0.9132305 1.6363762 1.1229786 0.8948919 0.5846289 0.7879253 1.0401615 0.6828439 0.9750714 0.6474953 0.6651405 1.5758459 1.3329047 1.4754916 0.6936434 1.2420642 1.4017587 1.2511477 1.3983516 1.5963461 0.1122947 1.6551336 1.3328761 1.1796314 1.2022051 1.1086684 1.5861224 1.2768246 0.7496052 1.3363055 1.3892921 1.5154757 1.5935435 1.4142670 1.1702661 1.8001030 1.5832179 1.5832179 1.5124027 1.1433827 1.5893355 1.9361290 1.2396687 0.8845827 1.5166184 1.5346313 1.0950548 1.9218200 1.2436597 1.3411656 0.9001317 1.8351066 0.7032144 0.9344959 1.3720425 4.4149383 0.8909240 0.4589131 0.9067990 3.0453870 1.4031828 1.4031828 1.0095026 0.6072891 0.6729627 1.0663874 1.7310361 2.8427297 2.4904818 2.5537126 1.6313416 1.0510055 2.3114137 0.8747907 1.0675623 1.3756715 0.7998511 0.9221746 1.2354467 1.1298250 0.6556973 1.0483869 1.0784422 1.1108604 0.9283194 0.9944537 0.8814248 1.0309194 0.9731303 1.1734200 1.2503499 3.2712266 0.8936754 0.6390196 1.4554675 0.9873307 0.1100236 0.0877118 1.0768425 0.9944537 0.7306126 0.7306126 1.1943118 1.0626163 0.6079687 3.6637081 1.2252594 0.9137908 0.9577397 0.9631558 1.7227074 0.8078311 1.2256943 3.9325642 0.9283194 1.2027926 0.9087227 0.9927156 0.8778403 4.5055567 0.0000000 0.7016090 0.6556973 1.4538971 0.7156420 1.0745932 1.1147383 1.1991524 1.2027926 0.9577397 0.8338448 0.9137908 0.9463595 1.1702661 3.2308078 3.6889185 0.1104292 3.2712266 2.3828847 1.0546332 0.4351769 1.1743476 0.9843067 1.4208793 1.2485469 1.0745932 1.3363055 1.1531556 0.9442414 0.8475815 0.6082924 1.6382783 0.7598142 0.6182074 1.1734200 1.2503499 0.9758722 1.0982848 1.2354467 0.8936754 2.4861450 0.8078311 0.6276915 1.0768425 0.6749153 0.9175742 3.7547419 0.6485188 3.3173834 0.8747907 3.6854839 1.0738883 1.6397629 1.2475234 0.8727478 2.4577512 1.0690741 0.7998511 0.5698458 0.9802187 4.3841450 1.3363055 0.8739324 1.0813885 0.5843326 0.9283194 1.0739524 1.7663857 4.3174329 0.6475471 0.9944537 0.7867702 1.1702661 1.2598588 1.5292653 1.1264596 3.6804316 0.8947766 
BjuB005843 1.0351225 1.1623478 1.3216773 1.3273191 1.0989828 1.3307851 0.9599858 1.3370870 1.0661834 1.3782560 0.9822193 1.4778150 1.2449858 0.8896436 0.7952634 1.3243270 0.9903832 1.0806015 0.8812926 1.5533985 0.8850706 0.9138348 1.1160084 0.9779301 0.8869732 1.2592951 1.5335311 0.7997357 0.5110241 0.7815555 1.0124841 0.7712066 0.7685110 0.6386146 0.2351452 1.1997994 1.2244872 1.3662399 0.5881810 1.3688030 1.2117535 1.4717533 1.5697309 1.0878478 0.6268294 1.3279830 1.0709810 1.4163518 1.4133645 1.3080125 1.2844674 1.3890822 0.4677554 1.5446738 1.4575823 1.0336492 1.3117764 1.1618551 1.3912574 1.3073211 1.2915857 1.2915857 1.1403737 1.1029169 1.8899667 2.3155716 1.4804194 1.0790062 1.5319730 2.1066580 1.0755989 2.0433488 1.3756872 1.6309078 0.9030035 1.7363161 0.7707864 1.0830792 1.3949589 3.2685510 0.8739184 0.8567369 1.0545841 2.4171746 1.4030127 1.4030127 1.0441000 0.7129080 0.7875987 1.1548902 1.5425776 3.1301593 2.1886140 2.5040578 1.3017704 1.0118366 2.4614760 1.1357055 1.0586252 1.5933785 0.7952634 0.8078400 1.4461826 1.0101368 0.8120093 0.9629714 1.0231752 1.2226262 0.8652816 0.7775094 0.9349803 1.3673522 1.2805150 1.4204562 1.4717357 2.6153305 0.9138348 0.8162698 1.1438864 0.9198379 0.7605876 0.7284165 1.1950394 0.7775094 0.0643207 0.0643207 1.2566090 1.0131333 0.7363568 3.4009933 1.4832313 0.8056037 0.9489660 0.8881774 2.1056483 0.8534532 1.3778838 3.6776858 0.8652816 1.4510354 0.8741909 1.0733097 0.9194711 4.4489919 0.7016090 0.0000000 0.8120093 1.1370864 0.2984582 1.0311728 1.0336992 1.3920414 1.4510354 0.9489660 0.8439511 0.8056037 0.9062513 1.3883823 2.4695389 2.6750552 0.7665709 2.3957856 2.6675046 1.3316789 0.8763354 1.2247116 0.7748825 1.1299164 1.5433223 1.0311728 1.5446738 1.4844434 0.9424159 0.9113606 0.8266732 1.3817361 1.1259315 0.6978037 1.4204562 1.4717357 0.8309257 0.9561097 1.4461826 0.8340410 3.2771522 0.8534532 0.7266854 1.1950394 0.6814520 0.9020745 3.3914374 0.7695579 3.3277212 1.1357055 3.3978863 1.0369468 1.3117420 1.4289090 0.8968830 2.7767169 1.3195423 0.7952634 0.6538041 1.0522007 2.9670824 1.5446738 0.9142708 1.0823145 0.7359558 0.8006108 1.2388505 1.2557099 3.1620113 0.8071945 0.7775094 0.7969713 1.3883823 1.3693670 1.2267437 1.4394013 3.5264284 0.8718305 
BjuB006374 1.0857757 1.1211600 1.2559993 1.1796356 1.1607491 1.2577286 0.9424606 1.1211152 0.9076234 1.5737136 0.9680862 1.5567942 1.2606339 0.5955503 0.6972432 1.0960837 0.7159923 0.9254314 0.8021242 1.2856309 0.9920711 0.6426220 1.0185741 1.2185736 0.6259911 1.5401336 1.3395395 0.5390849 0.3013560 0.8236900 1.0688764 0.0533894 0.6636567 0.2768989 0.7929447 1.2034269 1.0367829 1.1961906 0.7081062 1.4643188 1.3230961 1.5250378 1.5735402 1.5608171 0.9054410 1.4207653 0.8942395 1.2043422 1.2120054 1.3726190 1.2378928 1.5955326 0.5407894 1.5951308 1.3715554 1.3965722 1.3370117 1.1476272 1.4628026 1.3945107 1.3724500 1.3724500 1.3735797 0.8731199 1.6185596 1.8849698 1.3967679 1.1794085 1.6642203 1.4854793 1.2001721 1.6237307 1.5493743 1.3484880 1.0909367 2.3326533 0.5433408 1.1750992 1.3652771 3.9198718 0.6868500 0.6758459 1.0500183 2.4018615 1.2737727 1.2737727 1.2653691 0.3800459 0.5830467 1.1894876 1.8741104 2.3874480 2.5098450 2.2962018 1.5902691 0.9801580 2.5028804 1.0871891 1.2834925 1.3829210 0.6497726 0.6452314 1.3081871 1.1056208 0.0000010 1.1531259 1.1817048 1.1881980 0.6575792 0.6860022 0.5127702 1.0973140 0.7290686 1.3796514 1.4304649 3.0341711 0.6096771 0.0545540 1.4154912 0.6961038 0.8401698 0.8793681 1.1914482 0.6939948 0.7333525 0.7333525 1.0978345 1.1533223 0.3217427 3.4942818 1.6316825 0.5441841 0.8510614 0.5497419 1.7976154 0.9877825 1.1383144 3.7514254 0.6575792 1.6056241 0.5399748 1.1696105 0.5997770 4.4660340 0.6556973 0.8120093 0.0000000 1.4140851 0.9181153 1.1647287 1.1763124 1.5851944 1.6056241 0.8510614 0.5579519 0.5441841 0.5053181 1.3763005 2.4541774 3.5085120 0.8946540 3.1287378 2.5765462 1.2178389 0.7678929 1.0728782 0.6903755 1.3620084 1.4138933 1.1647287 1.4950172 1.3780124 0.6450097 0.6045676 0.0899117 1.6897578 0.4993645 0.3911054 1.3796514 1.4304649 0.4569792 1.0538005 1.3081871 0.6376392 2.6996268 0.9877825 0.3918805 1.1914482 0.5420176 1.1453433 3.4851107 0.4762013 3.4995715 1.0871891 3.4925019 1.0010741 1.5986164 1.5003093 0.6669528 2.3522903 1.3252019 0.6497726 0.3781304 1.0982543 3.3459977 1.4950172 0.3938318 1.3176350 0.3342074 0.6521510 0.8953876 1.5818081 3.8306071 0.0358783 0.6939948 0.3978595 1.3763005 1.5144325 1.6502860 1.2959144 3.7213009 0.4796094 
BjuB006877 1.3434893 1.4272364 1.5241972 1.4728828 1.4759091 1.7649878 1.5518236 1.5689887 1.3039136 1.0379572 1.2496078 1.7586266 1.4670617 1.2159638 1.4045547 1.4917721 1.5558999 1.7412887 1.5909525 1.1204138 1.2098385 1.3664885 1.2033217 1.1519402 1.2832537 0.2699036 1.7232406 1.1657195 1.2270077 1.5846457 1.2373828 1.4439151 1.5113128 1.1727905 1.0525963 0.3071254 0.8993742 1.1108266 1.4064489 1.3799000 1.1215698 1.4267916 1.4264033 2.2918612 1.4285532 1.2068539 0.7445336 0.9818125 0.9872554 1.9184795 1.1512222 1.3057592 1.3019808 1.4856940 1.6548290 0.2173872 1.1421712 1.1595474 1.3430077 1.8877616 1.1713077 1.1713077 2.1697330 1.4380520 1.7415919 1.9072254 1.3525120 1.6880949 1.9864844 1.3114447 1.2274463 1.7145351 1.3186778 1.3673005 1.2398694 3.7048355 1.2796426 1.3348329 0.9551992 3.4372221 1.3687190 1.2435222 1.4808816 2.7718197 0.9786102 0.9786102 1.3216103 1.4804348 1.3111934 1.6130952 0.4580059 3.8189790 2.8604587 4.5304158 0.2542835 1.1083930 4.6174454 1.4887106 1.2687605 1.3723633 1.3560496 1.3364856 1.5378906 1.4736684 1.4140851 1.2237914 1.2226523 1.7701723 1.3267636 1.4412225 1.5157022 1.6072812 1.7284602 1.3211898 1.3724498 3.0675122 1.3241822 1.4232135 0.0180731 1.4163112 1.4793049 1.4312125 1.6463234 1.4102558 1.0252659 1.0252659 1.5875329 1.2679866 1.4193256 2.7906215 1.0671834 1.1599876 1.6078211 1.1438265 3.3052962 1.2297368 1.4175756 3.0037194 1.3267636 1.0563267 1.1933489 1.3853028 1.3544670 4.2983727 1.4538971 1.1370864 1.4140851 0.0000000 1.1495266 1.2621377 1.2776030 1.0455366 1.0563267 1.6078211 1.5516203 1.1599876 1.2551036 1.2731277 2.8731967 3.2549050 1.4843750 2.9122537 5.1345829 1.4936401 1.2849086 1.5318534 1.4462875 0.0590298 0.9302555 1.2621377 1.4320955 1.6020059 1.3546572 1.3343482 1.4711408 0.4148796 1.6439043 1.4304451 1.3211898 1.3724498 1.1204819 1.4597339 1.5378906 1.2983202 3.8609221 1.2297368 1.5415350 1.6463234 1.2927453 1.2459782 2.4618517 1.2594505 3.5809775 1.4887106 2.7828095 1.0893252 0.3024825 1.3162788 1.3944789 3.5236350 1.2993237 1.3560496 1.4189267 1.2880088 3.4201457 1.4320955 1.4734492 1.3713152 1.4646560 1.2843009 1.1812317 1.9345100 3.1733221 1.4241009 1.4102558 1.5537385 1.2731277 1.2642491 0.2516421 1.6178583 3.6078026 1.5838235 
BjuB007520 1.0351278 1.0588137 1.1991653 1.2146736 1.0593010 1.8187704 1.0906052 1.5907848 1.1805155 1.6250439 1.1629655 1.6257313 1.3405154 0.9864696 0.8646291 1.4008429 1.0340133 1.2405430 0.9421410 1.6393057 0.8528436 0.8926005 1.3165326 1.2008593 0.8825304 1.1091989 1.6567943 0.9177043 0.7069932 0.9550788 1.2144217 0.8922664 1.0341230 0.7895811 0.3360552 1.3376018 1.0234634 1.1701812 0.6580839 1.3440988 1.1990176 1.3315886 1.4944793 1.2312902 0.6161943 1.3222129 0.8776276 1.4460405 1.4686809 1.5694461 1.2772011 1.4741733 0.6272018 1.4353456 1.8788773 1.2306465 1.2703983 1.1512388 1.3421275 1.3342749 1.2847295 1.2847295 1.1981948 0.9922562 1.6019452 1.9919958 1.3245547 1.1661205 1.5366554 2.0926910 1.2012753 2.1311774 1.4885582 1.5519230 0.8302611 1.6378500 0.8467419 1.2468338 1.5302183 3.5421471 0.9742864 0.8832070 1.0638612 2.4347843 1.4849564 1.4849564 1.2152615 0.9374339 0.8704342 1.3380916 1.4990390 3.1172411 2.3747133 2.2166823 1.1408335 1.2020940 2.1557847 1.2235242 1.2406879 1.5179580 0.8646291 0.8672936 1.5286373 1.2530601 0.9181153 1.0795197 1.1445295 1.4136762 0.8908383 1.0421256 1.1096900 1.5083927 1.4861053 1.3551464 1.3703554 3.1247231 0.8926005 0.8991366 1.1561946 0.9504032 0.8071829 0.7734872 1.3632369 1.0421256 0.2580232 0.2580232 1.6868627 1.2156301 0.9017388 3.1089324 1.6465235 0.9800681 1.1395370 1.0744417 1.9813617 0.8334313 1.6245477 3.4296518 0.8908383 1.7040568 1.0355130 0.9711750 0.9039180 4.5125896 0.7156420 0.2984582 0.9181153 1.1495266 0.0000000 1.2007501 1.2158296 1.6424005 1.7040568 1.1395370 1.0915313 0.9800681 1.0722002 1.3256408 2.4991509 2.9023735 0.8139969 2.7922569 2.3375907 1.3044381 0.9531956 1.6568161 1.0694494 1.1403661 1.6732122 1.2007501 1.4353456 1.2750381 0.9229736 0.9104328 0.9112962 1.3438241 1.1726645 0.9206985 1.3551464 1.3703554 0.9330520 1.1753828 1.5286373 0.8519965 3.2275033 0.8334313 0.9534894 1.3632369 0.8052852 0.8082507 3.0816788 0.8444227 3.0516922 1.2235242 3.1023276 1.2314185 1.1504639 1.3505554 0.9990633 2.7588384 1.4166890 0.8646291 0.8622133 1.2832205 3.3683218 1.4353456 1.0439530 1.2620059 0.9067195 0.8205630 1.4421310 1.1032598 3.4285908 0.9489283 1.0421256 1.0744155 1.3256408 1.4540423 1.1969419 1.7130979 3.3721307 1.1800678 
BjuB007813 1.2638154 1.0586792 1.2861908 1.2957345 1.1883650 0.7367979 0.9810726 0.5331369 0.3531104 1.2257086 0.4347612 0.7265322 0.5669055 0.9961871 1.0177147 0.5127207 0.9444633 1.1872918 1.0925490 1.3733726 0.9903200 1.0515190 0.2090007 0.1639744 1.0004384 1.3491904 0.5971503 0.9096980 0.8738746 1.2424943 0.0579269 1.1512033 1.2912293 0.9538074 0.9624159 1.1070515 0.8201003 0.8852058 1.2743171 1.4188480 0.9335445 1.4048190 1.3425069 1.2941757 1.2706513 1.0364657 0.7601172 1.1970547 1.2135576 0.5593891 0.9208772 1.2496863 1.0746394 1.3942869 1.8816010 1.0376143 1.1878828 0.9914967 1.4119198 1.3170964 0.9491500 0.9491500 1.2843603 1.1128636 1.5158972 1.7981222 1.3981508 1.8025714 1.5553910 1.7344948 0.1656843 1.5664464 1.3428435 1.2193881 1.1174367 2.4303345 1.3102490 0.2242108 1.2365514 4.8863031 1.0831668 1.4287660 1.0701533 2.1157739 1.2438106 1.2438106 0.0181330 1.1964444 1.1456890 0.6632684 1.2731442 2.8814361 2.8468430 2.7725944 1.3351059 0.4763796 2.7907769 0.4458639 0.1542981 1.2207239 1.0033583 1.0572446 0.5665969 0.3286786 1.1647287 0.1352902 0.1561958 0.6814741 1.0902593 1.3561679 1.3286209 0.4733456 1.5972997 1.3771748 1.3651743 2.6276318 1.0731818 1.1381138 1.2532222 1.1536424 1.3432844 1.3006914 0.6671465 1.3487901 1.0644059 1.0644059 0.5720204 0.0178428 1.1619032 3.5208573 1.2715683 0.9287465 1.4446040 0.9857932 2.6237952 1.0767948 0.5636073 4.3324697 1.0902593 1.2412644 0.9649817 1.1892137 1.0639730 6.2235645 1.0745932 1.0311728 1.1647287 1.2621377 1.2007501 0.0000000 0.0180121 1.2385841 1.2412644 1.4446040 1.3899639 0.9287465 1.0154474 1.3465846 2.1478838 4.2021652 1.3617635 2.5085804 2.8817044 1.4653512 1.5409469 0.5682473 1.3504267 1.2114015 1.3057107 0.0000010 1.3550641 1.3541762 1.1070570 1.0299105 1.2526828 1.2314017 1.2492652 1.2501342 1.3771748 1.3651743 0.9492437 0.2858936 0.5665969 1.0350068 3.0298946 1.0767948 1.2132205 0.6671465 1.1566880 1.1294019 3.7966853 1.2766843 5.0516631 0.4458639 3.8447999 0.4927197 1.3079318 1.2828716 1.0273796 2.6723218 0.6695961 1.0033583 1.1376072 0.2245916 2.4609239 1.3550641 1.3394547 0.2010515 1.2245392 1.0739170 0.4436856 1.2318360 4.4500048 1.1923901 1.3487901 1.3566402 1.3465846 1.2294078 1.3576926 0.6117696 5.2961572 1.4244034 
BjuB008568 1.2093005 1.0091927 1.2287675 1.2366845 1.1354870 0.7429426 0.9783498 0.5006859 0.3523140 1.2645474 0.4027297 0.7297364 0.5653588 1.0054688 1.0272091 0.5112908 0.9635366 1.1854050 1.1027493 1.4170667 0.9950999 1.0483561 0.2336573 0.1873525 1.0212627 1.3646482 0.5953949 0.9193534 0.8754529 1.2465077 0.0783446 1.1622294 1.3037011 0.9538074 0.9578658 1.1138734 0.8201003 0.8852058 1.2676816 1.4277235 0.9705410 1.4134511 1.3504649 1.2984981 1.2638188 1.0364657 0.7601172 1.2055258 1.2222293 0.5638216 0.9208772 1.2570711 1.0893782 1.4027258 1.7880552 1.0529598 1.1795809 0.9914967 1.4206843 1.3317423 0.9491500 0.9491500 1.3000286 1.1100082 1.5190943 1.8037627 1.4081612 1.8150743 1.4883780 1.7524205 0.1889963 1.5702337 1.3309582 1.2268006 1.1232926 2.5897526 1.3028738 0.2485136 1.2768160 4.7241537 1.0939220 1.4215871 1.0677737 2.1574760 1.2839622 1.2839622 0.0367594 1.1998731 1.1398059 0.6303068 1.2885598 2.9694817 2.8874756 2.7725944 1.3515608 0.4446502 2.7907769 0.4448227 0.1761524 1.2281450 1.0130399 1.0540147 0.5691217 0.3314929 1.1763124 0.1568654 0.1783246 0.6478211 1.0875145 1.3697768 1.3279849 0.4720681 1.6126457 1.3861458 1.3740734 2.6747918 1.0700852 1.1493714 1.2686181 1.1514164 1.3868175 1.3431025 0.6651910 1.3623646 1.0670736 1.0670736 0.5769116 0.0361587 1.1735658 3.3341783 1.2955601 0.9377933 1.4510585 0.9956047 2.6197613 1.0822561 0.5288528 4.1343408 1.0875145 1.2821412 0.9744407 1.1956768 1.0607547 6.0607763 1.1147383 1.0336992 1.1763124 1.2776030 1.2158296 0.0180121 0.0000000 1.2793148 1.2821412 1.4510585 1.3953512 0.9377933 1.0255471 1.3552717 2.1918339 4.0307568 1.4061403 2.5535731 2.8817044 1.3971529 1.5480095 0.5730802 1.3685493 1.2276552 1.3478776 0.0180121 1.3637324 1.2892883 1.1042410 1.0263012 1.2656652 1.2464063 1.2646936 1.2539740 1.3861458 1.3740734 0.9584354 0.2882185 0.5691217 1.0313355 3.1153758 1.0822561 1.2167490 0.6651910 1.1503936 1.1353867 3.6256169 1.2689952 4.8496449 0.4448227 3.6730098 0.4599420 1.3241360 1.2907801 1.0372955 2.7514100 0.6675845 1.0130399 1.1406202 0.2259509 2.3866492 1.3637324 1.3442803 0.2007195 1.2369411 1.0709789 0.4531732 1.2464790 4.2996453 1.2043786 1.3623646 1.3616540 1.3552717 1.2369779 1.3734721 0.5792079 5.1224129 1.4301917 
BjuB009536 1.1951290 1.5497464 1.4107703 1.3316783 1.3830635 1.1955592 1.2610583 1.1962365 1.1026314 0.0194586 0.9749466 1.3000694 1.1833198 1.3356666 1.3697685 1.1219110 1.0088743 1.2923085 1.1867641 0.3870709 1.3182142 1.3153948 1.1801121 1.1797071 1.4903459 1.0195196 1.3504957 1.3564051 1.1461248 1.5677313 1.1988274 1.4898728 1.3874883 1.2215656 1.3080470 0.8686700 1.0591026 1.2834785 1.3817892 0.9079490 1.3116109 1.1120366 1.0526267 1.4658240 1.3832147 1.1419343 0.8072440 0.9153590 0.9462945 1.5188589 1.1984377 1.1491649 1.3427387 1.1429081 1.2739010 1.1092207 1.2429704 1.4860308 1.1444658 1.4473830 1.1218031 1.1218031 1.2836853 1.5510624 1.2654072 1.2880880 1.1201954 1.8958030 1.5187732 1.3353761 1.2209188 1.1601699 1.0389145 0.9677533 1.3645352 3.3983714 1.2722264 1.2477003 0.3176736 5.5984488 1.4034412 1.5128379 1.5329073 2.3292043 0.3447527 0.3447527 1.2908822 1.3261445 1.1149069 1.4716224 1.0402275 3.2650606 2.9592819 3.3294093 0.9953280 1.0431216 3.1764198 1.2214419 1.1768940 1.0010651 1.3277211 1.2822469 1.1147940 1.4118859 1.5851944 1.2077877 1.2209520 1.5098352 1.4263315 1.3358344 1.6946922 1.4493557 2.0630384 1.0389990 1.0759723 2.1082257 1.2765929 1.4841244 1.0600337 1.5136142 1.5023180 1.4517982 1.4357770 1.3082868 1.2767814 1.2767814 1.0450073 1.2139263 1.3791139 4.1771589 0.0803322 1.3091668 1.5108930 1.4133646 2.4043318 1.2832211 1.2525329 4.6127241 1.4263315 0.0195362 1.2599813 1.5601525 1.2195283 6.9368622 1.1991524 1.3920414 1.5851944 1.0455366 1.6424005 1.2385841 1.2793148 0.0000000 0.0195362 1.5108930 1.7047752 1.3091668 1.3078845 1.0808215 2.3788123 5.0089072 1.5280142 2.0849556 3.4617409 1.5060261 1.5973261 1.0254770 1.2960092 1.0012918 0.3942877 1.2385841 1.1077816 1.5304213 1.2771887 1.2331185 1.4849058 0.9850461 1.6142154 1.3945291 1.0389990 1.0759723 1.4086960 1.4370455 1.1147940 1.1338060 3.0816321 1.2832211 1.4192973 1.4357770 1.1449372 1.3334435 4.2100675 1.3066344 5.8612718 1.2214419 4.2010892 1.0675626 1.0293823 1.0857515 1.4023915 2.9531245 1.2224389 1.3277211 1.3738350 1.2558050 3.8821509 1.1077816 1.7184914 1.2305912 1.4603903 1.4758785 1.1057280 1.4972849 5.0387383 1.5395061 1.3082868 1.5449554 1.0808215 1.0948766 1.0577762 1.3533908 5.8781688 1.6416986 
BjuB009816 1.2222346 1.5838085 1.4405223 1.3610710 1.4137219 1.2216389 1.2774592 1.2251894 1.1268962 0.0391544 1.0013293 1.3274910 1.2092265 1.3639385 1.3987112 1.1473535 1.0317444 1.3184905 1.2114222 0.3932991 1.3056219 1.3439248 1.1678668 1.1823805 1.5098120 1.0295568 1.3780147 1.3909995 1.1770526 1.6230673 1.2108106 1.5084335 1.4048642 1.2552105 1.2549102 0.8790950 1.0591026 1.2834785 1.4102216 0.9268511 1.2947635 1.1350458 1.0751228 1.4702447 1.3867613 1.1258385 0.8072440 0.9416019 0.9732703 1.5394926 1.1820099 1.1732289 1.3766072 1.1669000 1.3012816 1.1225313 1.2759042 1.4675316 1.1681451 1.4314452 1.1060375 1.1060375 1.2874403 1.5255639 1.3099341 1.3122694 1.1461473 1.8363165 1.5511036 1.3754354 1.2457350 1.2037649 1.0720476 0.9899376 1.3518354 3.4036621 1.3009642 1.2506657 0.3230073 5.6327269 1.4332691 1.5435866 1.5372065 2.3401631 0.3504973 0.3504973 1.2937824 1.3553139 1.1405474 1.5035843 1.0423808 3.1881027 2.9608581 3.3294093 0.9981955 1.0695466 3.0648820 1.2459330 1.1654211 1.0235745 1.3566368 1.2985472 1.1421843 1.4496344 1.6056241 1.2324332 1.2458068 1.5429976 1.4436745 1.3522532 1.7314030 1.4818040 2.1064006 1.0620257 1.0994217 2.1193718 1.3047860 1.5029798 1.0709520 1.5325991 1.5342097 1.4831706 1.4671728 1.3242908 1.3307170 1.3307170 1.0710768 1.2165318 1.4095369 4.1957521 0.0599871 1.3391229 1.5455462 1.4456098 2.4104440 1.2705864 1.2843973 4.6366829 1.4436745 0.0000010 1.2891764 1.5461082 1.2477545 6.9720321 1.2027926 1.4510354 1.6056241 1.0563267 1.7040568 1.2412644 1.2821412 0.0195362 0.0000000 1.5455462 1.7428269 1.3391229 1.3377257 1.1043346 2.3899765 5.0422954 1.5610950 2.0965229 3.3428307 1.5399986 1.6201911 1.0509750 1.3118158 1.0043433 0.4007223 1.2412644 1.1322087 1.5642856 1.3054431 1.2616038 1.5035143 0.9870126 1.6190105 1.3981013 1.0620257 1.0994217 1.4397566 1.4744096 1.1421843 1.1606084 3.0197228 1.2705864 1.4500814 1.4671728 1.1719857 1.3205750 4.2100675 1.3357430 5.8934606 1.2459330 4.2199789 1.0946671 1.0322948 1.1094909 1.4321898 2.9094666 1.2483517 1.3566368 1.4041159 1.2588644 3.9052493 1.1322087 1.7562471 1.2186745 1.4641600 1.4943870 1.1335707 1.5059315 5.0662765 1.5594819 1.3242908 1.5784663 1.1043346 1.1189141 1.0685006 1.3840793 5.9097306 1.6784888 
BjuB010770 0.8886081 0.8943682 1.0728113 1.0382652 1.1264851 1.2806899 1.2452865 1.5969694 1.2660994 1.4782705 1.2285551 1.3264225 1.2648792 0.5508162 0.5592061 1.2326297 1.0211918 0.9544244 0.9674259 1.6837520 0.9930241 0.3869577 1.4984538 1.6434408 0.4534424 1.6485180 1.5123644 0.6098883 0.6868623 0.1757795 1.4378869 0.8215532 0.8494288 0.5449237 0.9856312 1.4187064 1.0075925 1.0110123 1.0875007 1.5519933 1.4651748 1.5623949 1.5554429 1.9710534 1.0743601 1.3080468 0.8148059 1.3617583 1.4013349 1.5007684 1.2751987 1.4829480 0.8678259 1.6160260 1.7006843 1.6764121 1.2842869 1.3568860 1.5169322 1.9672917 1.3480792 1.3480792 1.9589736 1.0358476 1.8651605 1.9867991 1.5129237 1.4571421 1.5865054 1.6822158 1.2965573 1.8050397 1.4094829 1.6114471 1.0367094 3.1795836 0.9464585 1.5089835 1.7161740 4.3135962 0.6114520 0.8250953 1.0337563 3.5010208 1.6493099 1.6493099 1.3513574 0.9792288 0.9023678 1.5264189 2.0182316 6.8272548 2.5785215 3.2359529 1.7664864 1.3626625 2.7850525 1.3467791 1.5779353 1.5740570 0.5592061 0.4360895 1.2558085 1.1570077 0.8510614 1.3024940 1.3140091 1.5106633 0.4437511 0.8852928 0.7148363 1.5088622 0.9788688 1.5212477 1.5860254 3.0543280 0.3869577 0.8513944 1.6221212 0.4760232 1.1037798 1.0644889 1.4907790 0.8852928 0.9721220 0.9721220 1.2416119 1.4239148 0.9595927 4.2814685 1.5630076 0.4900797 0.0000010 0.5725689 2.4341523 1.0489020 1.5305929 4.7496491 0.4437511 1.5455462 0.5317930 1.1481972 0.4827826 6.2420062 0.9577397 0.9489660 0.8510614 1.6078211 1.1395370 1.4446040 1.4510585 1.5108930 1.5455462 0.0000000 0.7449361 0.4900797 0.5587278 1.5136683 3.3782182 3.5611181 1.1503282 3.4338393 3.0216297 1.0918140 0.8815920 1.1439767 0.8824869 1.5302727 1.7455495 1.4446040 1.6160260 1.0786847 0.3950035 0.4242298 0.8843650 1.7727113 0.8001056 0.9480427 1.5212477 1.5860254 0.5569083 1.1231289 1.2558085 0.3928479 5.8890522 1.0489020 0.9942194 1.4907790 0.8665872 0.9771332 4.3392384 0.8974699 5.3480852 1.3467791 4.3070649 1.3960750 1.7485210 1.4932776 0.5924598 5.6167599 1.4124988 0.5592061 0.8541699 1.4540271 5.4918099 1.6160260 0.6803627 1.6087775 1.0048039 0.4797121 1.1408748 1.7542794 4.2221884 0.8739819 0.8852928 0.7131959 1.5136683 1.4502487 1.5740797 1.7143274 5.5418027 0.7567216 
BjuB011393 0.9972537 1.0326143 0.9448480 0.9385856 0.9943707 1.0868190 0.9208078 1.2769398 1.0957524 1.6867189 1.0599841 1.2825795 1.2324192 0.6925882 0.8086732 1.1926457 0.7114401 0.8746031 0.8952034 1.6458099 0.9801732 0.7349974 1.1672032 1.3273873 0.8032044 1.4970557 1.3202612 0.6336032 0.3241127 0.7861593 1.3271538 0.5438304 0.6840472 0.1793096 0.9004296 1.3703646 1.1427126 1.3015923 0.8794804 1.6309505 1.5482831 1.5419218 1.6423590 1.5090006 1.0224746 1.5644751 0.9949371 1.3061769 1.2907980 1.5136645 1.4893361 1.6269099 0.7086442 1.6524783 1.4593042 1.3684589 1.3877660 1.3726251 1.5408493 1.7246738 1.5741345 1.5741345 1.5424964 0.8728503 1.8249964 2.0968105 1.6022043 1.0827943 1.6488751 1.3373340 1.1373248 1.8280701 1.4548944 1.4683406 1.0427520 2.3295054 0.7824025 1.1141026 1.7883542 4.0448941 0.8331833 0.8482204 1.0526238 2.4592961 1.7322027 1.7322027 1.3080083 0.4529985 0.7668155 1.3251147 1.9041446 3.1161216 3.4857205 3.2841496 1.5870142 1.0457392 2.6802726 1.1753811 1.3022131 1.5235407 0.8086732 0.7570229 1.1429684 1.1227524 0.5579519 1.1323314 1.1458661 1.3849377 0.7984014 0.6558058 0.3185864 1.3423004 0.5855546 1.4938364 1.4957017 2.8436103 0.7136554 0.5027294 1.5644486 0.8441447 0.8507400 0.8929829 1.3684410 0.6239324 0.8113459 0.8113459 1.1536607 1.3857286 0.4511315 3.3867404 1.7322928 0.6418729 0.7449361 0.5677716 2.0376664 1.0028258 1.3076072 3.6167683 0.7984014 1.7428269 0.6336562 1.1982026 0.6825959 3.4455341 0.8338448 0.8439511 0.5579519 1.5516203 1.0915313 1.3899639 1.3953512 1.7047752 1.7428269 0.7449361 0.0000000 0.6418729 0.6009985 1.4900000 2.6091881 3.8314289 0.9914870 2.8763124 2.7623744 0.9775005 0.8740859 1.0885050 0.6220650 1.4760348 1.7796919 1.3899639 1.5910343 1.0997746 0.7522327 0.7311947 0.5273555 1.7024700 0.5562359 0.4424576 1.4938364 1.4957017 0.6832081 1.0633172 1.1429684 0.6545596 3.7360328 1.0028258 0.4897585 1.3684410 0.7668613 1.0159021 3.4047820 0.7649101 2.6896257 1.1753811 3.3986754 1.0292118 1.6570652 1.5204032 0.8199179 2.8524302 1.3352702 0.8086732 0.4755818 1.0804816 4.5029593 1.5910343 0.2395027 1.3043868 0.4771020 0.8041588 1.0585298 1.7591566 3.9817819 0.5196552 0.6239324 0.2083262 1.4900000 1.5453436 1.5096060 1.4651950 2.9074857 0.1228784 
BjuB013140 0.6965108 0.7304828 0.8333337 0.8223645 0.8605502 0.8355506 0.8583026 1.0757455 0.9232487 1.2993793 0.8358978 1.0169165 0.8691711 0.0397969 0.1627397 0.9751512 0.6464776 0.6958935 0.7366914 1.3313671 0.7017631 0.2487070 0.9769532 1.0040448 0.2624332 1.3447693 1.1733102 0.2533216 0.5381808 0.4658337 0.9235330 0.5631491 0.6076255 0.3973625 0.7984109 1.0493687 0.8896516 1.0681890 0.7081236 1.2728015 1.2932285 1.2661696 1.3717504 1.2557365 0.8957315 1.2392685 0.7895491 1.1512352 1.1585349 1.3185074 1.1193565 1.2508247 0.6043663 1.3324106 1.3534351 1.2637795 1.3359530 1.1717027 1.2462231 1.2607466 1.1931990 1.1931990 1.3729324 0.7832612 1.5294790 1.6325596 1.2643144 1.2350091 1.3045115 1.4586231 0.8784476 1.4710316 1.2006159 1.4251315 0.7862689 2.2818532 0.6592456 0.9435022 1.4320844 4.0279426 0.1946648 0.7024445 0.8545978 2.3558237 1.3102364 1.3102364 1.0103126 0.7744190 0.6945010 1.0076310 1.3992711 3.8804832 2.3813222 3.2022491 1.3547032 0.8403002 2.7669994 0.9049360 1.0283494 1.3753796 0.1627397 0.2848121 0.9205456 0.8498516 0.5441841 0.8025967 0.8505200 1.0043720 0.2636109 0.6525946 0.6669562 1.1361964 0.9783724 1.2472511 1.2677132 2.3129114 0.2487070 0.6100950 1.1712398 0.2902456 1.0254143 0.9887313 1.0089811 0.6525946 0.7911818 0.7911818 0.8154631 0.9185010 0.6773048 3.4484624 1.3521974 0.0000010 0.4900797 0.1031401 2.4243646 0.7664682 1.0588235 3.7656491 0.2636109 1.3391229 0.0398251 0.8430147 0.2908312 4.5346447 0.9137908 0.8056037 0.5441841 1.1599876 0.9800681 0.9287465 0.9377933 1.3091668 1.3391229 0.4900797 0.6418729 0.0000000 0.0809414 1.2439135 2.4135604 3.5650321 1.0358396 2.3765734 2.8709651 0.9105095 0.7873785 0.7988373 0.6491051 1.1226684 1.4744600 0.9287465 1.3324106 0.9538205 0.2748357 0.2420603 0.6368465 1.3469700 0.7457260 0.7645283 1.2472511 1.2677132 0.0610048 0.7550822 0.9205456 0.2385454 4.3626124 0.7664682 0.7880271 1.0089811 0.6578567 0.7844953 3.4747200 0.6593897 3.3114522 0.9049360 3.4644834 0.8586738 1.3445779 1.2712863 0.1877148 3.2893083 0.9156757 0.1627397 0.6843104 0.8759948 3.0503343 1.3324106 0.6464319 1.0581567 0.7088855 0.2640143 0.8398458 1.3333854 3.9618647 0.5375433 0.6525946 0.6781844 1.2439135 1.2361926 1.3035312 1.0884709 3.3824893 0.6106851 
BjuB015072 0.8077013 0.8480827 0.8204008 0.8044942 0.9928397 0.8839042 0.8812383 1.1389297 0.9989246 1.2981382 0.8809661 1.0736607 0.9638550 0.0808673 0.1852561 1.0760033 0.6668613 0.7559755 0.7505820 1.3165815 0.6593227 0.2943785 1.0328442 1.0838428 0.2844624 1.4484280 1.1960902 0.2489636 0.5037431 0.5727648 0.9972623 0.5443564 0.5574774 0.3664087 0.9013653 1.1140893 0.8896516 1.0681890 0.7828915 1.3557992 1.4334447 1.3362239 1.4383842 1.3330323 1.0155253 1.3451427 0.7895491 1.2033348 1.2110649 1.4009019 1.2450971 1.3189678 0.6596218 1.4058280 1.4199801 1.3610636 1.4138367 1.2474694 1.3135266 1.3121800 1.3257674 1.3257674 1.3609260 0.8803123 1.4667171 1.5708460 1.3435921 1.2135210 1.4024922 1.3905275 0.8879473 1.4073265 1.3797780 1.4931413 0.7395743 2.3891824 0.7305481 1.0090852 1.4163373 4.4178331 0.2352751 0.7626071 0.9003345 2.4752309 1.3505542 1.3505542 1.1049862 0.7229802 0.7643294 1.0672260 1.5091499 4.5360936 2.4888716 3.2022491 1.4626976 0.9172659 2.7921679 0.9800219 1.1197746 1.4474650 0.1852561 0.3365266 0.9790443 0.8157978 0.5053181 0.8295379 0.8584184 1.0645282 0.2857422 0.6008516 0.6593786 1.1961495 0.9782029 1.3145189 1.3377776 2.5313509 0.2943785 0.5698504 1.2672468 0.3125771 1.0174509 1.0644587 1.0688028 0.6008516 0.8900015 0.8900015 0.8662076 0.9932766 0.6285668 3.7887301 1.3507622 0.0809414 0.5587278 0.0404857 2.3261167 0.7212658 1.1125985 4.1501651 0.2857422 1.3377257 0.0400674 0.8221809 0.2867625 4.9065849 0.9463595 0.9062513 0.5053181 1.2551036 1.0722002 1.0154474 1.0255471 1.3078845 1.3377257 0.5587278 0.6009985 0.0809414 0.0000000 1.3110077 2.5490183 4.0008465 1.1146805 2.6099964 2.8987389 0.9424723 0.8603757 0.8481500 0.5973100 1.2226669 1.3459170 1.0154474 1.4058280 0.9445141 0.3207518 0.2877221 0.5958672 1.4530454 0.7208560 0.7045924 1.3145189 1.3377776 0.1028524 0.8214071 0.9790443 0.2908574 5.0107083 0.7212658 0.7254825 1.0688028 0.7293770 0.7377153 3.8282331 0.7298648 3.6728839 0.9800219 3.8080599 0.9370761 1.4511157 1.3400940 0.1866113 3.6514366 1.0159975 0.1852561 0.6948225 0.9380121 3.2413559 1.4058280 0.5955387 1.1508026 0.6505118 0.2863055 0.8810085 1.4291914 4.3546565 0.4990403 0.6008516 0.6292399 1.3110077 1.3030797 1.4038739 1.1527710 3.7421906 0.5650831 
BjuB015428 1.1851365 1.1356005 1.3357149 1.3813368 1.2742002 1.2226173 1.1476351 1.0811593 1.1423382 1.0582928 0.7914964 1.2341687 0.9967546 1.3176465 1.3389462 0.9006412 1.0596461 1.1632822 1.1712075 1.3471698 1.1701752 1.3196382 1.2568965 1.1551979 1.3177571 1.0710950 1.3038603 1.1749245 1.1475297 1.5451613 1.3814073 1.3983851 1.5039813 1.1856295 1.4905456 1.0242972 1.1822245 1.3185513 1.4375808 0.1940057 1.5239575 0.1216631 0.2080596 2.0487634 1.3439422 1.5293109 1.0307491 0.3854315 0.4236209 1.4366574 1.5021482 0.0785651 1.2566789 0.1095195 1.3069223 1.2106433 1.0424047 1.5968277 0.0191067 1.8951152 1.4629983 1.4629983 1.8206907 1.5830612 1.1036355 1.2271164 0.1139565 1.7220954 1.5177204 0.7094608 1.2827352 1.1343528 1.0153395 0.2094201 1.1341564 2.2480180 1.3836430 1.2942307 1.3102613 5.6611530 1.3969197 1.3461184 1.4074098 2.6353256 1.2925867 1.2925867 1.4037748 1.3637452 1.2616821 1.1357381 0.9951853 3.1016476 2.7345508 3.1032883 1.0030285 0.8566495 3.2562812 1.1939094 1.2156617 0.1561514 1.3389462 1.3562660 1.0402459 1.1942050 1.3763005 1.2777363 1.2913951 1.2642948 1.3444022 1.4333772 1.5576716 1.3695498 1.7153109 0.0191166 0.1008730 2.6078160 1.2760615 1.3670954 1.3211079 1.4294691 1.4222190 1.3756354 1.2018663 1.4160660 1.2993090 1.2993090 1.1355912 1.3424172 1.4065366 2.9454245 1.0946431 1.2439135 1.5136683 1.3039538 2.3833565 1.1171347 0.9845162 3.3230794 1.3444022 1.1043346 1.2350095 1.2543104 1.2295260 5.1073025 1.1702661 1.3883823 1.3763005 1.2731277 1.3256408 1.3465846 1.3552717 1.0808215 1.1043346 1.5136683 1.4900000 1.2439135 1.3110077 0.0000000 2.5501114 5.0297561 1.3870553 2.5971348 3.0943322 1.3993363 1.6025037 1.0952310 1.4245706 1.2187466 1.3322472 1.3465846 0.1095195 1.4849158 1.3033929 1.2352903 1.3221781 0.9826153 1.4797293 1.4536746 0.0191166 0.1008730 1.2663740 1.2416329 1.0402459 1.1743355 2.9569442 1.1171347 1.4198814 1.2018663 1.2540458 1.1167440 2.6480946 1.3681759 3.8067948 1.1939094 2.9961525 0.8762023 0.9977423 0.0775089 1.3679880 2.8282148 1.0547599 1.3389462 1.3741003 1.2721080 3.3067828 0.1095195 1.4703809 1.2697718 1.4965322 1.3695268 0.8501066 1.9483009 5.1592359 1.3105591 1.4160660 1.4010874 0.0000010 0.0777853 1.1356323 1.1261222 4.0111107 1.4922289 
BjuB016538 2.5057419 2.3240256 2.8685844 2.3440180 2.8325630 3.0366691 2.5524991 3.6696383 2.7996902 2.3788123 2.1787903 3.3755400 2.5677730 2.2016960 2.4966129 2.7513863 2.5918244 2.5190613 2.1854521 2.7838638 2.1235195 2.2750319 2.1006218 2.3509324 2.3445831 3.3383654 3.7955953 2.3712366 2.2841308 3.1749684 2.1391706 2.5963294 3.3034593 2.2866405 2.3339085 2.4422261 2.0898884 2.3046424 2.7609876 2.3549469 2.4348402 2.8839149 2.5529150 2.1062698 4.2259809 2.1969139 1.8765230 2.2095397 2.0863456 3.1771044 2.3333892 2.5135361 2.4009010 2.6483398 8.9999980 2.8804826 3.3019062 2.3703296 2.6955004 1.5883400 2.0621305 2.0621305 1.8617303 1.7738985 2.7386930 2.9213952 2.6083579 4.6987981 8.9999981 2.5386336 2.2056870 2.4757792 2.0129984 2.5529150 2.1384341 5.6737847 3.0029038 2.1383345 2.9757247 4.1972653 2.6729091 2.7599524 2.1976010 0.0332025 2.7661162 2.7661162 2.1478838 3.0783731 2.8980007 3.0823030 2.4669158 0.5814578 4.9684721 6.6334721 3.3382807 4.2468113 5.6611481 2.8892950 2.1644010 2.6918714 2.4966129 2.2615946 3.2962527 1.9664134 2.4541774 2.1612556 2.1899247 2.9637816 2.3957178 3.0730822 3.0882240 3.9648526 4.7453778 2.5952465 2.7773882 0.3131392 2.2750319 2.4729763 2.8820866 2.3957178 3.7768036 3.5801325 3.1288290 3.0730822 2.0733737 2.0733737 2.8433724 2.1359967 2.5916558 2.7436980 2.6807724 2.4135604 3.3782182 2.4636999 8.5109165 2.2167860 3.8724284 2.7436980 2.3957178 2.3899765 2.3687074 2.4546761 2.3471980 4.6973235 3.2308078 2.4695389 2.4541774 2.8731967 2.4991509 2.1478838 2.1918339 2.3788123 2.3899765 3.3782182 2.6091881 2.4135604 2.5490183 2.5501114 0.0000000 3.6189351 4.0007903 0.3131392 5.1260693 2.8519767 2.5375050 2.7222672 3.0876014 2.7791324 3.3978948 2.1478838 2.6483398 3.1596469 2.3070955 2.2982702 2.6190244 2.4304391 3.1315140 2.9000479 2.5952465 2.7773882 2.4950607 1.9617876 3.2962527 2.0985297 0.5278756 2.2167860 3.2721068 3.1288290 3.1080073 2.2250213 2.6358363 3.0350248 3.6103840 2.8892950 2.7436980 4.0866752 3.4108970 2.5135361 2.6926021 0.5443064 2.5369016 2.4966129 2.8041815 1.9134895 0.4177406 2.6483398 3.1348524 2.2433365 2.5673849 2.2580704 2.1959177 1.1612515 4.0883539 2.4541774 3.0730822 2.7596525 2.5501114 2.5135361 3.2110929 5.2695329 3.2441854 3.2417014 
BjuB016810 3.5533666 3.2731942 3.7711888 3.2338588 3.1616006 5.7293235 3.1135997 6.3521442 4.0606583 5.0328187 4.4336975 6.2564372 3.3744643 3.6291889 3.5364027 3.4627997 3.2545526 2.7460842 2.5058736 4.8140322 2.9674265 3.7745244 3.4386635 3.2946550 3.5039618 3.0690520 6.2863471 4.2235422 3.5747419 3.5652718 3.7341189 3.3632101 3.5039994 3.1332170 2.8397317 3.5723239 2.7224809 2.6224180 4.7564382 4.0068505 5.0243496 5.5158648 4.7855755 2.5277177 3.1128685 3.4948583 2.8332950 3.7220097 3.5002691 3.9562718 4.0094335 5.6569869 4.6557828 5.8939144 9.0000000 3.7038297 6.0520530 4.2476705 5.5612921 3.4782421 3.3735104 3.3735104 2.7440627 2.7989312 5.9440233 6.0439636 5.3449550 4.7568060 3.4497064 6.2759879 3.8655855 5.2152978 5.4866915 4.3139297 3.0920710 3.3806774 4.0464057 4.1293541 4.5543819 0.1792004 3.7260113 3.0002444 3.3323654 3.6852025 4.2587405 4.2587405 4.2021652 3.5104892 3.6198985 7.0279666 3.2704773 5.4963784 4.7190769 1.8699920 2.7772989 4.7957530 2.8484215 4.8859247 3.9469856 4.0957498 3.4842737 3.6920007 5.5102035 4.3924315 3.5085120 3.8865899 3.9313042 6.9756018 3.5347863 3.0698118 3.9637226 5.8131291 5.0347177 5.0678472 5.2629249 4.6248895 3.7063101 3.3072976 3.3105236 3.7898527 3.1826794 3.1340873 7.6254192 3.0601679 2.1666669 2.1666669 4.5880340 4.1325988 3.4430094 0.7385332 5.5325529 3.5650321 3.5611181 3.8991968 3.5915058 3.1625706 4.9411296 0.7014881 3.5347863 5.0422954 3.7968918 3.0865184 3.9925196 1.0151354 3.6889185 2.6750552 3.5085120 3.2549050 2.9023735 4.2021652 4.0307568 5.0089072 5.0422954 3.5611181 3.8314289 3.5650321 4.0008465 5.0297561 3.6189351 0.0000000 3.0682155 4.3894394 3.2218208 3.3616025 3.5660229 4.4296017 3.0450494 3.1037378 4.5952767 4.2021652 5.6858940 3.6076876 3.7698147 3.8701045 3.6504975 3.3253848 4.1959697 3.6608383 5.0678472 5.2629249 3.5689127 3.8875826 5.5102035 3.7650211 5.5183473 3.1625706 3.6740796 7.6254192 4.3353738 3.2153547 0.7063024 4.2677102 0.9341689 4.8859247 0.7300347 4.9438694 2.6076097 5.1338210 3.6785031 5.1980177 3.7614782 3.4842737 3.7055852 3.8556013 3.8101225 5.6858940 3.6629854 4.1913443 3.5344087 3.3388882 3.1770602 2.9757521 0.1281941 3.2881517 3.0601679 4.0295247 5.0297561 5.1560974 3.4684958 7.7321278 0.8338988 3.6581928 
BjuB017666 1.2389720 1.3201336 1.3304992 1.3220746 1.1599913 1.5856338 1.0958876 1.3010730 1.0375615 1.5135517 0.9545863 1.7304385 1.3842702 1.0744771 1.0886571 1.2459647 0.8401842 1.0124713 1.1180221 1.8313067 1.1203699 1.0682246 1.1831276 1.2450186 1.0997956 1.7562211 1.4711897 0.9635331 0.5993318 1.0484926 1.2851563 0.8100205 1.2288182 0.6637194 0.7494552 1.6277353 1.3372885 1.4780514 0.6863705 1.4466824 1.4499210 1.5374705 1.5804812 1.8301141 0.2260310 1.7159068 1.3374150 1.1385547 1.1605723 1.2703748 1.6418431 1.5924907 0.7312130 1.6303171 1.7741818 1.4379762 1.4929340 1.4642030 1.4824487 2.0850643 1.6403230 1.6403230 1.7507192 1.2257534 1.9191107 2.3635312 1.4976445 1.0864502 1.5550547 1.6904627 1.2939670 2.3698330 1.4691980 1.3533068 1.1237230 2.2686428 0.7180437 1.3103680 1.6406039 3.5453662 1.1465718 0.4700148 1.0359476 3.7144758 1.6701531 1.6701531 1.2907070 0.8000751 0.7754641 1.3534227 1.8686027 7.2776496 2.3745571 2.6991301 1.7391530 1.0737969 3.0737187 1.1780461 1.4005765 1.3925177 1.0522893 1.0362251 1.3238372 1.1749973 0.8946540 1.2595069 1.2903441 1.4104137 1.0996515 1.1461809 1.0850598 1.1224328 1.1544344 1.3905535 1.4578480 7.4299090 1.0268579 0.8414267 1.4857912 1.1600332 0.0756647 0.0565698 1.3684087 1.1577921 0.7581201 0.7581201 1.2108796 1.3422507 0.7985506 3.6990648 1.6504233 1.0358396 1.1503282 1.0928143 2.6320982 1.0341312 1.2453269 3.8714032 1.0996515 1.5610950 1.0664604 1.2044943 1.0088225 4.1526169 0.1104292 0.7665709 0.8946540 1.4843750 0.8139969 1.3617635 1.4061403 1.5280142 1.5610950 1.1503282 0.9914870 1.0358396 1.1146805 1.3870553 4.0007903 3.0682155 0.0000000 5.5015434 3.1812442 1.3139279 0.4661403 1.1899528 1.1471477 1.4397552 1.5431282 1.3617635 1.5483075 1.3678956 1.0791946 0.9843580 0.8636229 1.7799679 1.0317567 0.8867124 1.3905535 1.4578480 1.0976897 1.1407241 1.3238372 0.9694783 6.2491257 1.0341312 0.8229164 1.3684087 0.7139777 1.1484315 3.5628275 0.6646549 3.4345530 1.1780461 3.7137885 1.0578208 1.8180593 1.4702227 1.1452659 6.0323864 1.3759242 1.0522893 0.7588027 1.3599462 5.8002533 1.5483075 1.0556581 1.4465425 0.8462002 1.1388009 1.1212170 2.0566883 3.4581221 0.8492986 1.1577921 0.9637621 1.3870553 1.4846544 1.6558128 1.4784043 3.6574471 1.0376273 
BjuB019686 2.6078488 2.3411708 3.0146908 2.4914354 2.7895893 3.0120256 2.8172561 2.9217177 3.0548329 2.0849556 2.2056468 3.0985757 2.8390637 2.1098007 2.3914758 3.0983399 2.9072002 2.3230554 2.2695363 2.4121828 2.1462047 2.5221793 2.6633619 2.7767016 2.5508934 2.6961001 2.8398881 2.2166589 2.2635339 3.4739201 2.5274975 3.0095858 3.6117051 2.2653137 2.0836253 2.5962229 2.1383841 2.3493775 3.0367954 2.8006354 2.3329279 2.7504368 2.7686926 1.9719644 5.0680358 2.3789900 2.0051935 2.1574688 2.0323209 3.5132552 2.4180227 2.5180003 2.4254402 2.5646763 5.7252653 2.4930065 3.1881979 2.2668120 2.1890685 2.0312063 2.2347702 2.2347702 1.7081376 1.9273969 2.5026522 2.7101698 3.3917069 4.7121763 8.3896871 2.8332327 2.8606525 2.6983187 2.1701043 2.8623701 2.1590351 4.7112483 3.5820585 2.7615145 2.5806766 5.1606953 2.6208914 3.1097693 2.7223450 0.3740162 2.4213362 2.4213362 2.5085804 3.1001484 3.2086169 3.3369350 2.5115733 0.5621989 7.2737852 6.7328463 2.6582300 3.2141543 8.6436231 3.0599910 2.5450287 3.0015588 2.4816304 2.4167784 3.4676606 2.0625065 3.1287378 2.8231071 2.8550343 3.2281884 2.5170904 3.2286433 3.2167736 2.8264929 4.3517172 2.6329483 3.0334023 0.0000010 2.5462538 2.9473447 2.9186784 2.5170904 4.3051707 4.1313850 3.3768245 3.1740213 2.2397948 2.2397948 2.8400916 2.5173421 2.6495990 3.3404193 2.0917411 2.3765734 3.4338393 2.2360944 8.7761671 2.2268792 3.0821473 3.3404193 2.5170904 2.0965229 2.4634348 2.4312922 3.2669292 4.7509446 3.2712266 2.3957856 3.1287378 2.9122537 2.7922569 2.5085804 2.5535731 2.0849556 2.0965229 3.4338393 2.8763124 2.3765734 2.6099964 2.5971348 0.3131392 4.3894394 5.5015434 0.0000000 8.3954424 3.1723784 2.7063809 2.7323336 3.1862496 2.8411561 2.9786524 2.5085804 2.9019405 3.2692051 2.5779536 2.5739521 2.8545802 2.4839191 3.3549940 2.9353952 2.6329483 3.0334023 2.4527947 2.0566733 3.4676606 2.1723539 0.5289274 2.2268792 3.2766269 3.3768245 3.1103326 2.2340687 3.2460175 3.6085830 4.0912836 3.0599910 3.3404193 3.1731796 2.6982235 2.5640778 2.6321062 0.5114585 2.8554497 2.4816304 2.8469984 2.4817113 0.4571451 2.9019405 3.1563815 2.6205485 2.6284613 2.4047616 2.1889724 1.5035541 4.9895158 2.9198443 3.1740213 2.9537147 2.5971348 2.5640778 2.5913898 4.5422861 3.8673297 3.4578898 
BjuB020302 2.6028167 2.7771838 2.7467091 2.6991961 2.9315015 3.9227862 1.7880043 3.3572951 2.4571623 3.0489202 2.9920133 4.3675773 2.4414470 2.6086032 3.2364270 2.5076214 1.8823465 2.0843438 1.8626010 2.7902512 2.8980913 2.0181837 2.7575895 2.5631319 2.5109780 5.1689932 2.9253212 2.8434569 2.2673577 3.0209067 2.5550387 2.1835028 2.6239180 2.3413314 2.2256456 3.9165019 3.7056380 5.3575112 3.4410022 3.0540543 5.3259334 3.2424187 2.6017450 3.2031568 2.8833577 5.2892729 3.4291434 2.6317372 2.7220795 2.7441433 5.1375259 3.1747566 3.0498216 3.1315064 7.0429905 4.1209380 3.3275033 5.0482969 3.0769144 3.9066127 5.3022045 5.3022045 3.1201174 3.9807211 2.9807110 3.6077649 3.6617825 2.4867207 2.9868464 3.5391310 2.7251589 3.0831687 3.4969062 2.6076306 2.9647968 3.0184059 3.4487295 2.9037623 3.1572364 3.6464103 3.3906252 3.0909214 3.3356805 5.1671278 3.1960269 3.1960269 2.8494396 2.3888975 3.1223172 4.0060482 6.6148758 9.0000000 4.5346375 0.0609081 6.5552830 2.9443817 0.0207928 2.6845029 2.4249966 2.7111842 3.2909834 2.6629104 3.3318156 2.4644249 2.5765462 2.7793217 2.7707033 4.0163769 2.8691289 2.5514020 2.4056786 3.1120208 3.5173684 3.1761161 3.2625151 8.0362487 2.2456854 2.1811254 5.1990826 3.1461762 2.7875934 2.7875934 4.0064906 2.5259612 2.3070063 2.3070063 3.5075699 2.8817044 2.3579729 3.6363042 3.2960376 2.8709651 3.0216297 2.9526841 0.2737318 3.1303179 3.4750788 3.0376548 2.8691289 3.3428307 2.8593198 2.7756726 2.3435191 3.0461367 2.3828847 2.6675046 2.5765462 5.1345829 2.3375907 2.8817044 2.8817044 3.4617409 3.3428307 3.0216297 2.7623744 2.8709651 2.8987389 3.0943322 5.1260693 3.2218208 3.1812442 8.3954424 0.0000000 2.8012548 3.3179904 3.3495357 2.5259612 5.1994078 3.0768827 2.8817044 3.2712690 2.4605188 2.3641979 2.2051936 2.4022019 6.9455743 2.9881550 2.1340596 3.1761161 3.2625151 2.7196199 2.5449378 3.3318156 2.5201912 9.0000000 3.1303179 2.4327869 4.0064906 3.4904791 2.9571717 3.3478098 3.4483902 3.4743283 2.6845029 3.3806008 2.9443817 6.6991609 3.2582395 3.2170786 9.0000000 3.2789043 3.2909834 2.3698761 2.8587120 9.0000000 3.2712690 2.3566929 2.4205987 2.3202811 2.7920311 2.5282944 2.9631698 3.4039095 2.3361686 2.5259612 2.7598369 3.0943322 3.3014255 6.0307760 3.6439182 3.0997052 2.6910120 
BjuB020303 0.3381514 0.4933953 0.1454676 0.1688038 0.6048968 1.1126783 1.3070525 1.0339138 0.9978511 1.4941897 0.8052882 1.1851860 0.9675322 0.9901821 1.0277395 1.0036357 1.0463926 1.1748893 1.1275633 1.6011623 1.1046077 0.9706024 1.2819184 1.3568365 1.0016935 1.6448215 1.3699383 0.7085726 0.8970470 1.1314156 1.4079486 1.2370657 1.1314485 0.6197377 1.2526466 1.5848247 0.9020178 1.1807153 1.2367480 1.3515065 1.4135661 1.3086202 1.3475825 1.8709846 1.2496699 1.4607128 0.8796099 1.3627274 1.3462030 1.4561768 1.4193573 1.4889198 1.0460218 1.4264731 1.8651940 1.1939392 1.5369052 1.3752096 1.4660093 2.1043545 1.4271735 1.4271735 1.8087303 1.2001174 1.8458359 1.9371136 1.4382605 1.6698955 1.1810351 1.4361399 1.2466376 1.9662990 1.4341520 1.2597176 1.0986303 3.2612940 1.0913729 1.3397305 1.5894309 3.6556397 0.9591161 1.0010615 1.2073195 2.8159667 1.5432106 1.5432106 1.3766481 1.1934206 1.0438848 1.2128834 1.8056888 4.4745606 3.6738272 3.3458721 1.5864417 0.9787950 2.7238790 1.0836666 1.3902577 1.2526115 1.0277395 1.0687773 0.9344614 1.1580578 1.2178389 1.2763127 1.2752019 1.2347376 1.0511110 1.1715501 0.8957039 1.2126961 1.4224857 1.3473210 1.3337025 3.1489469 0.9360941 1.1997230 1.4788652 1.1166524 1.2844494 1.2398535 1.2504918 1.1695341 1.2310181 1.2310181 0.9956257 1.4607695 1.1329147 3.0759743 1.5739356 0.9105095 1.0918140 0.9312597 2.2511698 1.0530993 1.1707261 3.1978163 1.0511110 1.5399986 0.9091497 1.2558791 0.9870460 3.7781048 1.0546332 1.3316789 1.2178389 1.4936401 1.3044381 1.4653512 1.3971529 1.5060261 1.5399986 1.0918140 0.9775005 0.9105095 0.9424723 1.3993363 2.8519767 3.3616025 1.3139279 3.1723784 2.8012548 0.0000000 1.3033744 0.9511799 1.1737052 1.4281539 1.6397026 1.4653512 1.3996201 0.1886902 0.9361600 0.8679436 1.2146669 1.7409835 1.2243559 1.2074362 1.3473210 1.3337025 0.9432671 1.0617981 0.9344614 0.8977703 3.8054095 1.0530993 1.2393020 1.2504918 1.0584325 1.1356756 3.0138332 1.1233961 3.1910444 1.0836666 3.0195547 0.9638253 1.6904633 1.3850742 0.9340246 4.0971113 1.0285783 1.0277395 1.1453079 1.3431380 8.9999988 1.3996201 0.8913606 1.4049937 1.1612402 1.1197771 0.9058920 1.9407601 3.5738861 1.2309232 1.1695341 0.8371166 1.3993363 1.4445013 1.6852070 1.2472800 3.3581556 0.9294942 
BjuB020783 1.1114766 1.3033256 1.2188473 1.3451766 1.1833630 1.8467410 1.0147485 1.7990158 1.1780055 1.5811653 1.4003309 2.0769577 1.7370627 0.7874780 0.9348199 1.5037386 0.8357940 0.9384954 1.1064136 1.7475637 1.0737562 0.8077893 1.3328422 1.3655377 0.7161262 1.5572264 1.7964022 0.8275850 0.5507499 0.8101632 1.5269079 0.7073102 1.2305541 0.6477225 0.7098245 1.4405038 1.0611859 1.2273956 0.5992389 1.5891852 1.5018711 1.6126835 2.0213193 1.4923594 0.4351913 1.4831887 0.8647949 1.2978036 1.3996010 1.4746603 1.2693147 1.7458271 0.6234212 1.7394206 1.6859034 1.4289719 1.9217847 1.3768161 1.6696539 1.7840390 1.3897018 1.3897018 1.5813093 1.0038939 1.7530318 1.9990537 1.6568664 1.1387840 1.7697066 1.9392376 1.4709488 2.2374651 1.4203328 1.8420108 1.0525017 2.2310950 0.5234151 1.5626727 1.5402552 4.2337125 0.9484969 0.2236858 1.0544841 2.4906572 1.5605172 1.5605172 1.5409469 0.7366054 0.6136492 1.9856476 1.6406811 4.1981388 2.1072549 3.1875156 1.5420373 1.4009532 3.1582311 1.2894941 1.4549899 1.8767307 0.8948134 0.7483853 1.6931963 1.3260779 0.7678929 1.4244584 1.4656607 2.0968671 0.6975156 1.1097025 0.9580596 1.4174145 1.0360093 1.6069331 1.5904566 2.8386748 0.7737905 0.7215692 1.2863836 0.7445550 0.4536870 0.4261713 2.0606082 1.1314131 0.7941519 0.7941519 1.5610180 1.5157969 0.7661398 3.6823379 1.7229628 0.7873785 0.8815920 0.8219918 2.7916129 1.0640193 1.5643976 3.9734178 0.6975156 1.6201911 0.8142896 1.2028260 0.7693036 4.1597737 0.4351769 0.8763354 0.7678929 1.2849086 0.9531956 1.5409469 1.5480095 1.5973261 1.6201911 0.8815920 0.8740859 0.7873785 0.8603757 1.6025037 2.5375050 3.5660229 0.4661403 2.7063809 3.3179904 1.3033744 0.0000000 1.5089292 1.1273349 1.3556707 1.6417511 1.5409469 1.6974879 1.3258678 0.8214502 0.7442726 0.7101338 1.6234665 0.8490485 0.8021870 1.6069331 1.5904566 0.8503771 1.2336607 1.6931963 0.7186560 3.7911028 1.0640193 0.7608618 2.0606082 0.5882252 1.1191297 3.6991043 0.4738974 3.2477657 1.2894941 3.7025685 1.4371982 1.5505686 1.6685528 0.9478943 3.9003416 1.7360230 0.8948134 0.6838728 1.4207424 3.7954394 1.6974879 0.9379584 1.5893638 0.8008788 0.7209887 1.3595117 1.7118622 4.1141880 0.7200055 1.1314131 0.8913496 1.6025037 1.6685528 1.5486903 2.1428916 3.3226972 0.9450950 
BjuB021273 0.9814315 1.0652086 0.9472835 0.9905392 1.1426636 0.0417417 0.8594112 0.4515281 0.4902616 1.0298973 0.3542124 0.1578663 0.5825838 0.8430028 0.9154583 0.6139498 0.7138906 0.9930429 0.9480597 1.0241603 1.1815219 1.0512001 0.4803643 0.5681361 1.0403163 1.4898001 0.5553004 0.9099332 1.0205512 1.0125476 0.5344221 1.0785267 1.0318051 0.9616200 1.4430098 1.4127464 0.8718817 0.9338003 1.2132493 1.0480922 1.1842732 1.0877697 1.0723358 1.2378354 1.1510752 1.1065602 0.9046746 1.2139551 1.2153898 0.7577518 1.0902499 1.0231270 1.1138789 1.1410622 1.7166402 1.4953906 1.0598551 1.1969147 1.1099907 1.2404098 1.1081526 1.1081526 1.2064970 1.2868123 1.1936040 1.3086088 1.0453210 1.8083244 1.1666490 1.4936761 0.4698299 1.2061924 1.1657172 1.0537840 1.3573161 2.8849284 1.2353464 0.4709484 1.0371701 4.2410655 0.9413078 1.1896181 1.2673929 2.6267972 0.9327664 0.9327664 0.6199648 1.1206787 1.0927787 0.4601351 1.4875805 3.8812287 3.5629008 3.9435958 1.4932772 0.5049052 3.2012831 0.4992809 0.5584610 1.0549407 0.8966144 1.0699798 0.1355877 0.6261357 1.0728782 0.4566488 0.4288926 0.4675856 1.0322766 1.0707947 1.1499571 0.5230930 1.2458379 1.1026314 1.0741503 2.7323336 1.0347284 1.0700283 1.5192423 1.0997032 1.1731917 1.1251159 0.4706614 1.0707947 1.2764252 1.2764252 0.0419347 0.5355426 1.0892831 3.4802157 1.0033505 0.7988373 1.1439767 0.8667163 2.6690145 1.1911914 0.5739965 3.7962668 1.0322766 1.0509750 0.8023517 1.4765877 0.9897729 4.8971151 1.1743476 1.2247116 1.0728782 1.5318534 1.6568161 0.5682473 0.5730802 1.0254770 1.0509750 1.1439767 1.0885050 0.7988373 0.8481500 1.0952310 2.7222672 4.4296017 1.1899528 2.7323336 3.3495357 0.9511799 1.5089292 0.0000000 1.0670553 1.4461571 1.0706217 0.5682473 1.1267274 1.0015081 1.0605546 0.9918668 1.0664159 1.4313394 1.1930971 1.1937094 1.1026314 1.0741503 0.9018816 0.5766937 0.1355877 1.0260963 4.1339592 1.1911914 1.0941008 0.4706614 1.1115034 1.3832196 3.5169722 1.2730189 3.8650438 0.4992809 3.5057592 0.4995625 1.5706976 1.0572605 0.9140112 3.3428683 0.6004278 0.8966144 1.1073924 0.4387244 3.9267769 1.1267274 1.1515194 0.5711099 1.1314147 1.0282350 0.5097420 1.3649094 3.9741997 1.0816625 1.0707947 1.1693669 1.0952310 1.0030024 1.5241525 0.4599749 4.1223702 1.1291583 
BjuB022206 1.1503769 1.1960534 1.1195233 1.0534039 1.3484851 1.1214053 0.8345634 1.0885170 1.1424770 1.3496554 0.8984963 1.3452782 1.0435871 0.7494477 0.8127593 1.0212947 0.8402340 1.0134229 0.7805140 1.3268574 0.9974695 0.8026498 1.2396774 1.2710270 0.7582266 1.7634954 1.1521176 0.6809987 0.4197031 0.9049752 1.2397982 0.6453792 0.0973408 0.3819052 0.9072485 1.4466388 1.2795900 1.4676875 1.0221301 1.3949881 1.7283656 1.4429176 1.2499504 1.6522240 1.1674075 1.5777139 1.1096958 1.1684385 1.2011344 1.2894373 1.6645122 1.3921264 0.7064163 1.5070139 1.6388595 1.3244602 1.3664389 1.6071425 1.4799008 1.5422607 1.5858310 1.5858310 1.4853318 1.1261246 1.5400015 1.7093201 1.4381503 0.8997750 1.4892160 1.3823532 1.2900372 1.4000058 1.5155607 1.1103730 1.0806845 2.0968319 0.8304292 1.2197261 1.3812617 3.4800619 0.8605256 0.9402606 1.0589523 2.7630503 1.3486852 1.3486852 1.4839976 0.5976309 0.7913309 1.1767889 1.8986467 3.7400482 2.5776140 2.6283094 1.8002516 0.9437508 2.4618425 1.0978853 1.3294464 1.1587222 0.8127593 0.7219070 1.0766298 1.1620109 0.6903755 1.2677562 1.2666812 1.1947414 0.7894485 0.0373257 0.7534500 1.1627808 0.8573302 1.4535591 1.3821305 3.1399384 0.7823064 0.6084710 1.4068199 0.8335406 1.0331106 1.0809185 1.1694580 0.0185527 0.8190333 0.8190333 1.0946356 1.3205493 0.5654510 4.1083009 1.4124263 0.6491051 0.8824869 0.6111780 1.8967434 0.9482241 1.1143235 4.4263790 0.7894485 1.3118158 0.6277433 1.1398664 0.7214043 5.2369972 0.9843067 0.7748825 0.6903755 1.4462875 1.0694494 1.3504267 1.3685493 1.2960092 1.3118158 0.8824869 0.6220650 0.6491051 0.5973100 1.4245706 3.0876014 3.0450494 1.1471477 3.1862496 2.5259612 1.1737052 1.1273349 1.0670553 0.0000000 1.4902139 1.4066801 1.3504267 1.4520230 1.1834902 0.8036548 0.7779610 0.6088531 1.7061362 0.9020402 0.6108620 1.4535591 1.3821305 0.6104889 1.0819401 1.0766298 0.7071611 4.6752852 0.9482241 0.6161963 1.1694580 0.8068857 1.0684079 4.1303988 0.8118668 4.3289190 1.0978853 4.1264342 0.8813432 1.8724570 1.3733426 0.8511010 3.4710935 1.0564651 0.8127593 0.6085262 1.2218449 4.7881504 1.4520230 0.7021134 1.3433193 0.6180580 0.7950967 1.0085903 1.7112543 3.4502025 0.6655373 0.0185527 0.6230537 1.4245706 1.3213427 1.8394905 1.2334074 4.2972446 0.6481721 
BjuB023599 1.1503291 1.2454862 1.4606605 1.4082471 1.3050915 1.7109047 1.4542727 1.4903010 1.2409658 0.9937569 1.1500119 1.6960406 1.3669842 1.1825052 1.3836813 1.3570148 1.4218501 1.6351876 1.5771268 1.0758389 1.1183498 1.3415336 1.1512970 1.0980231 1.2696558 0.2968273 1.6220047 1.0679182 1.2297903 1.5469758 1.2730267 1.3942182 1.5636863 1.0844279 1.0728885 0.3728947 0.8025321 1.0424073 1.4338943 1.3157828 1.0665692 1.3788885 1.3767675 2.0306982 1.4516937 1.0474835 0.6332999 0.9025982 0.9076120 1.7744152 0.9794903 1.2525437 1.2853803 1.4393931 1.5081371 0.2015014 1.0696040 1.1035557 1.2922789 2.0660301 1.0462121 1.0462121 2.0544894 1.2893046 1.6681957 1.8026122 1.3432474 1.6421137 1.8563999 1.3005826 1.1653900 1.7432106 1.3002514 1.3125874 1.1654730 3.5822904 1.2933996 1.2962771 0.9416179 3.4193063 1.3445631 1.2321037 1.2847907 2.6888586 0.9654128 0.9654128 1.2150283 1.5076983 1.3281358 1.6157594 0.4228210 3.6155262 2.4936872 4.4211043 0.2203438 1.0662432 4.6235925 1.4400345 1.2237244 1.3190532 1.3313912 1.3275822 1.4492029 1.2901557 1.3620084 1.1614023 1.1601682 1.7928917 1.3171990 1.4844886 1.4409088 1.4903259 1.8387791 1.2685362 1.3203612 2.9903227 1.2958775 1.3717033 0.0793949 1.4145865 1.4346342 1.3852943 1.6529413 1.4495570 1.0106067 1.0106067 1.5062302 1.2176257 1.4395104 2.7672003 1.0158839 1.1226684 1.5302727 1.1058863 3.5777073 1.1415434 1.2850641 2.9792904 1.3171990 1.0043433 1.1574412 1.2934759 1.3276899 4.2913045 1.4208793 1.1299164 1.3620084 0.0590298 1.1403661 1.2114015 1.2276552 1.0012918 1.0043433 1.5302727 1.4760348 1.1226684 1.2226669 1.2187466 2.7791324 3.1037378 1.4397552 2.8411561 5.1994078 1.4281539 1.3556707 1.4461571 1.4902139 0.0000000 0.9635923 1.2114015 1.3816336 1.5362019 1.3284230 1.2492515 1.4236505 0.3926437 1.6042305 1.4681390 1.2685362 1.3203612 1.0813597 1.2383158 1.4492029 1.2667886 3.6599663 1.1415434 1.5765223 1.6529413 1.3084500 1.1940716 2.4906189 1.2707045 3.5667610 1.4400345 2.7591810 1.0466561 0.2698509 1.2618429 1.3721511 3.3702708 1.1778727 1.3313912 1.4391910 1.2463144 3.2130536 1.3816336 1.3966909 1.3324787 1.5072999 1.2712079 1.0845996 1.9060166 3.1541590 1.3734183 1.4495570 1.4813297 1.2187466 1.2076107 0.3022415 1.5502482 3.5941615 1.5105658 
BjuB023986 1.5274243 1.8927864 1.5548205 1.5022998 1.5877147 1.2261621 1.5413864 1.4233118 1.2303453 0.3622389 1.1619142 1.3441215 1.4075341 1.4780422 1.5339586 1.3370167 1.2231479 1.5578537 1.3002971 0.1397188 1.3578036 1.4470155 1.1613264 1.2644498 1.5532650 0.8955357 1.5428243 1.3505040 1.1871464 1.8067307 1.2755026 1.3281591 1.5269572 1.3168882 1.5105124 0.9824293 0.8929178 1.0666074 1.6923822 1.1875698 1.2325249 1.3711190 1.2327968 1.6202171 1.4224218 1.2148062 0.7119453 1.1100390 1.1457493 1.6837562 1.1429154 1.3861833 1.4259786 1.4158067 1.4812136 1.2848810 1.4051321 1.3333521 1.4237737 1.3786919 1.2377119 1.2377119 1.6081565 1.8778088 1.2927068 1.3155873 1.4458863 2.3333175 1.8078308 1.4517202 1.2060757 1.3754779 1.3833017 1.1690285 1.4046316 2.4795049 1.5713895 1.2792634 0.0790285 5.3050540 1.5817447 1.5528311 1.5271385 3.2249465 0.1194721 0.1194721 1.3606500 1.2914923 1.3543041 1.5889833 0.9237677 5.0303869 3.2287233 2.3077435 0.8995211 1.2781978 2.7485499 1.3797145 1.3088804 1.2051213 1.4841513 1.2877517 1.1598746 1.2770176 1.4138933 1.2695662 1.2390568 1.6370126 1.5940627 1.4508749 1.7812549 1.4850761 2.0563077 1.2841819 1.3150465 3.1817561 1.4064441 1.2719840 0.9288472 1.6954011 1.4085277 1.4670799 1.5594625 1.4203394 1.4163681 1.4163681 1.0904179 1.2805194 1.3420076 3.4625178 0.4310147 1.4744600 1.7455495 1.4210440 1.9826394 1.3228731 1.3433209 3.6418662 1.5940627 0.4007223 1.4075464 1.6066213 1.3492985 5.8399103 1.2485469 1.5433223 1.4138933 0.9302555 1.6732122 1.3057107 1.3478776 0.3942877 0.4007223 1.7455495 1.7796919 1.4744600 1.3459170 1.3322472 3.3978948 4.5952767 1.5431282 2.9786524 3.0768827 1.6397026 1.6417511 1.0706217 1.4066801 0.9635923 0.0000000 1.3057107 1.3594472 1.6403386 1.4073520 1.3636860 1.3239602 0.9385692 1.6919312 1.3421453 1.2841819 1.3150465 1.2973992 1.2683148 1.1598746 1.2407310 5.1622176 1.3228731 1.2226863 1.5594625 1.4131491 1.4279354 3.4337894 1.5818749 5.3928533 1.3797145 3.4601029 1.2574627 0.9581129 1.3316145 1.5651679 4.7572278 1.2899727 1.4841513 1.3524200 1.2538588 7.0364676 1.3594472 1.5519759 1.4292105 1.3219610 1.5358297 1.2298216 1.5746684 4.7841479 1.4006456 1.4203394 1.6581042 1.3322472 1.3442064 0.9235778 1.5892568 5.3436382 1.7338254 
BjuB025396 1.2638154 1.0586792 1.2861908 1.2957345 1.1883650 0.7367979 0.9810726 0.5331369 0.3531104 1.2257086 0.4347612 0.7265322 0.5669055 0.9961871 1.0177147 0.5127207 0.9444633 1.1872918 1.0925490 1.3733726 0.9903200 1.0515190 0.2090007 0.1639744 1.0004384 1.3491904 0.5971503 0.9096980 0.8738746 1.2424943 0.0579269 1.1512033 1.2912293 0.9538074 0.9624159 1.1070515 0.8201003 0.8852058 1.2743171 1.4188480 0.9335445 1.4048190 1.3425069 1.2941757 1.2706513 1.0364657 0.7601172 1.1970547 1.2135576 0.5593891 0.9208772 1.2496863 1.0746394 1.3942869 1.8816010 1.0376143 1.1878828 0.9914967 1.4119198 1.3170964 0.9491500 0.9491500 1.2843603 1.1128636 1.5158972 1.7981222 1.3981508 1.8025714 1.5553910 1.7344948 0.1656843 1.5664464 1.3428435 1.2193881 1.1174367 2.4303345 1.3102490 0.2242108 1.2365514 4.8863031 1.0831668 1.4287660 1.0701533 2.1157739 1.2438106 1.2438106 0.0181330 1.1964444 1.1456890 0.6632684 1.2731442 2.8814361 2.8468430 2.7725944 1.3351059 0.4763796 2.7907769 0.4458639 0.1542981 1.2207239 1.0033583 1.0572446 0.5665969 0.3286786 1.1647287 0.1352902 0.1561958 0.6814741 1.0902593 1.3561679 1.3286209 0.4733456 1.5972997 1.3771748 1.3651743 2.6276318 1.0731818 1.1381138 1.2532222 1.1536424 1.3432844 1.3006914 0.6671465 1.3487901 1.0644059 1.0644059 0.5720204 0.0178428 1.1619032 3.5208573 1.2715683 0.9287465 1.4446040 0.9857932 2.6237952 1.0767948 0.5636073 4.3324697 1.0902593 1.2412644 0.9649817 1.1892137 1.0639730 6.2235645 1.0745932 1.0311728 1.1647287 1.2621377 1.2007501 0.0000010 0.0180121 1.2385841 1.2412644 1.4446040 1.3899639 0.9287465 1.0154474 1.3465846 2.1478838 4.2021652 1.3617635 2.5085804 2.8817044 1.4653512 1.5409469 0.5682473 1.3504267 1.2114015 1.3057107 0.0000000 1.3550641 1.3541762 1.1070570 1.0299105 1.2526828 1.2314017 1.2492652 1.2501342 1.3771748 1.3651743 0.9492437 0.2858936 0.5665969 1.0350068 3.0298946 1.0767948 1.2132205 0.6671465 1.1566880 1.1294019 3.7966853 1.2766843 5.0516631 0.4458639 3.8447999 0.4927197 1.3079318 1.2828716 1.0273796 2.6723218 0.6695961 1.0033583 1.1376072 0.2245916 2.4609239 1.3550641 1.3394547 0.2010515 1.2245392 1.0739170 0.4436856 1.2318360 4.4500048 1.1923901 1.3487901 1.3566402 1.3465846 1.2294078 1.3576926 0.6117696 5.2961572 1.4244034 
BjuB026462 1.2805355 1.1914177 1.3076808 1.3550266 1.3430983 1.2723538 1.1829446 1.1583870 1.1301592 1.0902404 0.8668117 1.2400124 1.0333202 1.3966569 1.4031835 0.9314137 1.1275254 1.2472085 1.2478498 1.3745311 1.2130726 1.4363192 1.3088316 1.2234682 1.4107152 1.2154129 1.3671901 1.2979797 1.2875609 1.7015645 1.3896012 1.5200336 1.5614305 1.2676609 1.6711280 1.1143236 1.4002387 1.5274058 1.4766475 0.1506398 1.7396701 0.0599557 0.1757052 2.1620269 1.4977012 1.7711508 1.2274250 0.4637197 0.5058469 1.4726769 1.7167285 0.1045031 1.3108767 0.0000010 1.4045465 1.4036622 1.2066720 1.8356321 0.1131565 1.9125225 1.6707025 1.6707025 1.9886102 1.7486520 1.1147815 1.2388051 0.0902644 1.9966769 1.7455412 0.6306803 1.2938629 1.1454861 0.9042981 0.1768443 1.1731277 2.4279005 1.4170751 1.3163626 1.3364652 6.3187105 1.4667864 1.3892443 1.5497526 2.7256604 1.3180534 1.3180534 1.4121151 1.4780898 1.2471784 1.3192859 1.1629951 3.3407820 2.9387144 3.7391232 1.1760995 1.0669632 3.6060846 1.1825411 1.2481436 0.1343326 1.4031835 1.4919117 1.0690494 1.2508917 1.4950172 1.2887993 1.3026247 1.3530366 1.4389790 1.4612765 1.6393045 1.4292612 1.6788895 0.1315644 0.0397821 2.9028694 1.3910697 1.4852846 1.3774995 1.5327140 1.5833987 1.5330951 1.2847186 1.4429654 1.4070733 1.4070733 1.1685980 1.3509142 1.5284000 3.9573992 1.1221930 1.3324106 1.6160260 1.3969092 2.5525167 1.1555693 1.1277287 4.5414775 1.4389790 1.1322087 1.3226708 1.3053198 1.3446918 6.9920898 1.3363055 1.5446738 1.4950172 1.4320955 1.4353456 1.3550641 1.3637324 1.1077816 1.1322087 1.6160260 1.5910343 1.3324106 1.4058280 0.1095195 2.6483398 5.6858940 1.5483075 2.9019405 3.2712690 1.3996201 1.6974879 1.1267274 1.4520230 1.3816336 1.3594472 1.3550641 0.0000000 1.4555817 1.4210394 1.3494956 1.4351018 1.1487509 1.5164685 1.5914365 0.1315644 0.0397821 1.3552383 1.3155361 1.0690494 1.3027802 3.1750811 1.1555693 1.5412804 1.2847186 1.2992779 1.1631632 3.5915476 1.4003391 5.8469757 1.1825411 4.0069792 1.0924656 1.1690227 0.1008316 1.4342952 3.0719010 1.0875387 1.4031835 1.4927956 1.2944162 3.6488203 0.0000010 1.5439721 1.3031680 1.6279793 1.4659199 0.9248643 1.9660584 5.7322427 1.4256320 1.4429654 1.4693781 0.1095195 0.1047166 1.2866823 1.2525227 5.8121999 1.5459684 
BjuB026592 0.4102257 0.5038356 0.1207345 0.1429984 0.6467855 1.1430190 1.2805663 1.1594103 1.0005818 1.4983662 0.8726359 1.0654959 1.0485516 1.0065767 1.0280497 1.0923846 1.1208614 1.0806500 1.0640095 1.6116247 1.1230814 1.0149331 1.3570713 1.3923467 1.0578924 1.7729153 1.3164097 0.7996807 1.0238402 1.0971120 1.2945117 1.3986370 1.2245683 0.7541915 1.2535507 1.7643130 0.9282397 1.1374939 1.2672349 1.4411531 1.3861431 1.3868721 1.3929152 1.9499602 1.3175367 1.4580342 0.9060337 1.4430067 1.4259536 1.3282949 1.3905143 1.5464398 1.1880700 1.4814180 1.8737052 1.3160223 1.5277207 1.3458946 1.5518281 2.2258992 1.3985625 1.3985625 1.9318220 1.2769836 1.8354717 1.9771265 1.4534456 1.8094290 1.1857732 1.4657897 1.2322947 2.0387342 1.4151740 1.3080956 1.1168065 3.0441635 1.2387006 1.3829120 1.5910105 3.9527727 1.0573384 1.0686124 1.1505439 3.1096656 1.5456364 1.5456364 1.2712743 1.2983730 1.0919551 1.3352507 1.8955208 5.3011058 3.4173799 2.8673192 1.7010241 1.0416459 2.3986320 1.0607424 1.4334603 1.3212394 1.0280497 1.0782389 0.8869377 1.1076061 1.3780124 1.1635420 1.1623906 1.3478351 1.1096860 1.1820193 1.0430918 1.1933036 1.5295932 1.4321058 1.4129344 3.3130321 0.9897908 1.3714694 1.5576036 1.1798220 1.3107682 1.2653577 1.3616497 1.1791990 1.3674723 1.3674723 1.0491544 1.3498814 1.2316677 3.7942705 1.5983575 0.9538205 1.0786847 0.9463987 2.1438064 1.1650802 1.2331758 4.0507866 1.1096860 1.5642856 0.9524596 1.3325234 1.0472160 5.0388059 1.1531556 1.4844434 1.3780124 1.6020059 1.2750381 1.3541762 1.2892883 1.5304213 1.5642856 1.0786847 1.0997746 0.9538205 0.9445141 1.4849158 3.1596469 3.6076876 1.3678956 3.2692051 2.4605188 0.1886902 1.3258678 1.0015081 1.1834902 1.5362019 1.6403386 1.3541762 1.4555817 0.0000000 0.9899159 0.9200134 1.3622675 1.8281225 1.3021463 1.2848395 1.4321058 1.4129344 0.9883213 1.0133116 0.8869377 0.9157033 4.0170319 1.1650802 1.3489936 1.3616497 1.0972347 1.1541430 3.7275282 1.2752706 4.8975384 1.0607424 3.7094674 1.0254630 1.8066048 1.4290996 1.0006012 4.7537194 0.9995311 1.0280497 1.2462588 1.3913902 8.9999982 1.4555817 1.0129214 1.4444114 1.2613916 1.1188894 0.9522010 1.9062993 3.8614416 1.3920026 1.1791990 0.9845645 1.4849158 1.4897180 1.8568828 1.2968082 4.3779147 0.9873589 
BjuB027387 0.7141364 0.8421860 0.8973248 0.8541070 1.0398471 1.1450080 0.9917579 1.2530385 1.0968165 1.2680552 0.9255779 1.1920132 1.1386636 0.2661626 0.2364449 1.1970590 0.6866924 0.7423409 0.7909779 1.3303020 0.8303394 0.0196127 1.1607530 1.2286950 0.1229039 1.4171722 1.3471382 0.3538973 0.5315811 0.4811241 1.0966124 0.6235149 0.7353296 0.4896290 0.8918963 1.2621021 0.9275940 1.0025348 0.7952876 1.3196375 1.4230812 1.3368890 1.3334625 1.5669376 0.9672170 1.2170079 0.8196307 1.0619143 1.0937202 1.6264933 1.1617215 1.3952084 0.6682943 1.4210394 1.4078979 1.5027926 1.6413686 1.2884520 1.3191735 1.5609353 1.3105825 1.3105825 1.3959566 0.9485728 1.5409129 1.6119950 1.3147001 1.3835688 1.4950817 1.5469788 0.8943086 1.4624084 1.1878343 1.3823476 0.9248066 2.7005557 0.7365127 1.1251509 1.3673298 4.1665921 0.2746614 0.8344896 0.8693860 2.3484478 1.3948792 1.3948792 1.2063821 0.7641864 0.7739113 1.2021433 1.6489377 4.8802365 2.3159793 2.9841347 1.4574917 1.0634577 2.2966047 1.1235968 1.2216031 1.3222718 0.2364449 0.1045888 1.1172798 0.9815242 0.6450097 0.9423143 0.9599759 1.1545666 0.1011191 0.7883094 0.6213164 1.3404801 1.1096393 1.2799609 1.3562222 2.5119114 0.0196127 0.6736901 1.3613700 0.1228343 1.0362818 0.9981641 1.1875929 0.7883094 0.8492853 0.8492853 1.0764916 1.0942061 0.7174115 3.6194020 1.3151513 0.2748357 0.3950035 0.3515409 2.0650091 0.8786131 1.2514258 3.8985606 0.1011191 1.3054431 0.2975824 0.9606932 0.0829123 4.5279128 0.9442414 0.9424159 0.6450097 1.3546572 0.9229736 1.1070570 1.1042410 1.2771887 1.3054431 0.3950035 0.7522327 0.2748357 0.3207518 1.3033929 2.3070955 3.7698147 1.0791946 2.5779536 2.3641979 0.9361600 0.8214502 1.0605546 0.8036548 1.3284230 1.4073520 1.1070570 1.4210394 0.9899159 0.0000000 0.0401759 0.7022242 1.5901871 0.9282417 0.7292757 1.2799609 1.3562222 0.3153958 0.9399233 1.1172798 0.0427370 5.1734287 0.8786131 0.7663333 1.1875929 0.7575157 0.9028065 3.6474340 0.7357471 3.8416081 1.1235968 3.6343642 1.0877728 1.4449471 1.3652024 0.2650032 4.2677137 1.1839578 0.2364449 0.6429914 1.0617874 3.7726367 1.4210394 0.6768154 1.2245140 0.7283547 0.1241668 1.0134078 1.4777297 4.0825645 0.6666980 0.7883094 0.6909772 1.3033929 1.3784151 1.4649422 1.4167518 3.8974164 0.7312933 
BjuB027759 0.6515756 0.7998067 0.8591077 0.7871645 0.9475895 1.0946754 0.9050212 1.1806985 1.0184797 1.2240642 0.8874333 1.1902476 1.0934051 0.2344884 0.2048379 1.1502199 0.6051270 0.6723827 0.7236732 1.2575360 0.7687340 0.0199161 1.0854154 1.1438628 0.1249221 1.3916949 1.2605638 0.3162678 0.4815217 0.4487737 1.0215938 0.5842927 0.7099313 0.4438726 0.8589799 1.2399109 0.8549972 0.9345367 0.7446427 1.2517130 1.3333547 1.2349880 1.2661812 1.4094127 0.9143177 1.1341519 0.7792348 1.0817327 1.1149003 1.5890592 1.0800286 1.3245361 0.6371482 1.3494956 1.3016707 1.4815109 1.6744815 1.2020865 1.2500172 1.4453733 1.2280260 1.2280260 1.3016429 0.8796838 1.4094111 1.5114561 1.2406182 1.3498890 1.4196741 1.5272571 0.8259363 1.5460209 1.1229756 1.3146222 0.8399924 2.3742578 0.6862799 1.0499650 1.3245681 4.2952128 0.2413080 0.7480864 0.8773819 2.2784411 1.3524271 1.3524271 1.1241903 0.7184929 0.7255605 1.2177477 1.5584424 5.2407369 2.1570527 2.9855100 1.3693777 1.0410351 2.1431888 1.0454010 1.1382429 1.2553151 0.2048379 0.1063387 1.0611164 0.9068621 0.6045676 0.8726533 0.8900066 1.2166735 0.1027534 0.7624973 0.5997671 1.2485519 1.0572045 1.2385446 1.2867971 2.5068023 0.0199161 0.6333606 1.3412159 0.1248525 0.9447502 0.9069606 1.2029636 0.7624973 0.8194770 0.8194770 1.0222755 1.0178638 0.6728314 3.7388552 1.2717328 0.2420603 0.4242298 0.3176083 1.9147965 0.7967074 1.1490214 4.0489046 0.1027534 1.2616038 0.2647072 0.8733471 0.0628226 4.7521434 0.8475815 0.9113606 0.6045676 1.3343482 0.9104328 1.0299105 1.0263012 1.2331185 1.2616038 0.4242298 0.7311947 0.2420603 0.2877221 1.2352903 2.2982702 3.8701045 0.9843580 2.5739521 2.2051936 0.8679436 0.7442726 0.9918668 0.7779610 1.2492515 1.3636860 1.0299105 1.3494956 0.9200134 0.0401759 0.0000000 0.6613643 1.5005327 0.8453909 0.6849422 1.2385446 1.2867971 0.2819465 0.8703496 1.0611164 0.0434606 5.4935358 0.7967074 0.7206099 1.2029636 0.7064091 0.8177367 3.7723977 0.6861229 4.0296592 1.0454010 3.7556539 1.0654324 1.3583998 1.2962649 0.2328208 4.4314547 1.1198951 0.2048379 0.5992822 0.9884730 3.9956869 1.3494956 0.6560300 1.1407949 0.6838919 0.1262258 0.9761556 1.4437871 4.2041503 0.6263565 0.7624973 0.6464688 1.2352903 1.3087747 1.4391675 1.3422303 4.0830829 0.7099819 
BjuB028673 1.0709885 1.2076498 1.2318668 1.1570784 1.1315355 1.1845687 0.8518492 1.0684105 0.9552582 1.4744389 0.9274075 1.5903265 1.2425428 0.6778353 0.7615433 1.0936324 0.6392328 0.9241717 0.7755777 1.1881079 1.0181819 0.6933267 1.0887596 1.2381685 0.7134342 1.5729676 1.2953067 0.5597856 0.3257949 0.8494511 1.1428964 0.0718338 0.6598704 0.3018635 0.7868735 1.2985131 1.0310611 1.1921060 0.6887181 1.4099154 1.3453152 1.4647699 1.4485941 1.6662339 0.7894683 1.4417190 0.9583369 1.2439036 1.2801268 1.2886950 1.2952227 1.5331188 0.5614051 1.5314070 1.4499319 1.4743551 1.3593581 1.1662282 1.4055953 1.5016423 1.3917941 1.3917941 1.4742857 0.9142127 1.4160665 1.7068146 1.3417834 1.1004700 1.6092554 1.4932507 1.3073067 1.4651917 1.4536723 1.2650167 1.1298983 2.3535043 0.5540236 1.2202622 1.2785182 4.0375593 0.7698200 0.6300198 1.0777133 2.5459647 1.1938948 1.1938948 1.3650282 0.3198824 0.5534057 1.1947756 1.8950575 2.2044147 2.6195925 2.2509598 1.6241775 0.9400867 2.3394423 1.0978236 1.2891226 1.2990565 0.7129004 0.6669133 1.3092601 1.1487113 0.0899117 1.2548621 1.2865183 1.1935571 0.7431233 0.6014751 0.4946085 1.0881228 0.5976667 1.3253713 1.3736754 2.8172990 0.6657169 0.0362706 1.4725368 0.7844148 0.7008123 0.7364876 1.1967398 0.6124500 0.7805504 0.7805504 1.0990017 1.2403227 0.2664977 3.6223839 1.5050398 0.6368465 0.8843650 0.5794151 1.6953359 1.0031711 1.0902681 3.8908798 0.7431233 1.5035143 0.6324467 1.1875599 0.6266527 4.4975263 0.6082924 0.8266732 0.0899117 1.4711408 0.9112962 1.2526828 1.2656652 1.4849058 1.5035143 0.8843650 0.5273555 0.6368465 0.5958672 1.3221781 2.6190244 3.6504975 0.8636229 2.8545802 2.4022019 1.2146669 0.7101338 1.0664159 0.6088531 1.4236505 1.3239602 1.2526828 1.4351018 1.3622675 0.7022242 0.6613643 0.0000000 1.7126602 0.4809997 0.3372491 1.3253713 1.3736754 0.5433035 1.0933644 1.3092601 0.6308032 2.6772730 1.0031711 0.3300069 1.1967398 0.5526888 1.1628168 3.6172284 0.4858673 3.6692513 1.0978236 3.6216136 0.9598602 1.6322323 1.4417845 0.7482353 2.1353805 1.2967630 0.7129004 0.3188253 1.1524062 3.9695636 1.4351018 0.3805849 1.3166981 0.2837161 0.7388020 0.9212783 1.7001520 3.9686523 0.0919419 0.6124500 0.4149858 1.3221781 1.4550445 1.6544626 1.2641214 3.8764826 0.4479335 
BjuB028919 1.4482687 1.5350679 1.4997615 1.5667908 1.4429949 1.6387330 1.5831166 1.5618292 1.4018101 0.9781572 1.1868694 1.7016548 1.3962758 1.4264785 1.6123668 1.3933828 1.5866551 1.6370551 1.6003642 1.0980062 1.1430239 1.6005398 1.2627911 1.0472070 1.5740705 0.2646803 1.4725432 1.3725963 1.3469753 1.7561818 1.3380701 1.7637735 1.7877806 1.4179346 1.2911903 0.3158518 0.9633782 1.1467117 1.6121319 1.1014006 1.2365625 1.1421268 1.1232494 1.9895639 1.7270734 1.2459217 0.8108196 1.0160760 1.0220220 2.0596005 1.2599432 1.0292292 1.3456277 1.2038901 1.8491287 0.6344499 1.0061962 1.2827170 1.0780110 1.5840889 1.2302490 1.2302490 1.7794507 1.4709511 1.7240634 1.8517010 1.1035208 1.9826487 1.8801628 1.4600593 1.3078732 1.7275894 1.5615454 1.0816971 1.1495812 3.6362578 1.4009570 1.4589017 0.9521698 3.3873811 1.6208456 1.6062362 1.4000471 2.3825428 0.9733418 0.9733418 1.2881557 1.5495678 1.4521929 1.7497269 0.0387583 2.8209945 2.8315557 5.1594437 0.2022572 1.1945853 6.2354227 1.5748699 1.1999367 1.0689785 1.5598841 1.5382802 1.4284369 1.5144036 1.6897578 1.3054575 1.3192347 1.9147944 1.6146727 1.7000572 1.8028115 1.4280118 1.7903760 1.0226531 1.1014744 2.5989779 1.5529564 1.6805482 0.4409076 1.7277615 1.7955992 1.7440236 1.7860509 1.6630565 1.2756205 1.2756205 1.4790829 1.2334571 1.5583861 2.7658724 1.0008205 1.3469700 1.7727113 1.3928020 3.6030397 1.1389417 1.3868290 2.9714266 1.6146727 0.9870126 1.3770454 1.2562037 1.6138656 5.1863907 1.6382783 1.3817361 1.6897578 0.4148796 1.3438241 1.2314017 1.2464063 0.9850461 0.9870126 1.7727113 1.7024700 1.3469700 1.4530454 0.9826153 2.4304391 3.3253848 1.7799679 2.4839191 6.9455743 1.7409835 1.6234665 1.4313394 1.7061362 0.3926437 0.9385692 1.2314017 1.1487509 1.8281225 1.5901871 1.5005327 1.7126602 0.0000000 1.7523038 1.5600499 1.0226531 1.1014744 1.2983410 1.4764431 1.4284369 1.4002744 2.9397111 1.1389417 1.6224293 1.7860509 1.4484821 1.1552505 2.3955441 1.4562021 4.1836998 1.5748699 2.7581448 1.1184635 0.2283458 1.0111743 1.6393474 2.6281701 1.3359533 1.5598841 1.5300834 1.4088751 2.5701388 1.1487509 1.7263589 1.2962813 1.6019721 1.5657460 1.1590793 1.5574275 3.0579380 1.6780140 1.6630565 1.7999458 0.9826153 0.9872153 0.2661634 1.6427612 4.0862138 1.7342562 
BjuB029839 1.2057358 1.2435591 1.1945387 1.1585072 1.4277632 1.2670103 1.0442459 1.4454755 1.1574518 1.6021716 1.2525863 1.4801973 1.4911388 0.7688481 0.8735912 1.3273335 0.7980384 1.0895744 1.1690098 1.4892866 0.9906256 0.9139002 1.1029799 1.3856606 0.8987729 1.7152003 1.7372682 0.8478773 0.5174146 0.8313359 1.2093991 0.5336315 0.9768300 0.3958389 1.1127177 1.4469943 1.0656985 1.1791478 0.9197945 1.6269489 1.3504783 1.5206537 1.6606015 1.4672651 1.0175189 1.4589550 0.9583441 1.4133781 1.4321844 1.7635440 1.3362424 1.6646356 0.6942088 1.5740636 1.3254226 1.7357324 1.4673781 1.1860320 1.5292462 1.5500005 1.4051132 1.4051132 1.5711230 0.9825205 1.9695507 2.3456858 1.7070818 1.2623964 1.9037771 1.4699279 1.3341753 2.1518117 1.8393207 1.5140119 1.0422601 2.3111977 0.7664848 1.2094033 1.6292177 4.5236410 0.9285054 0.6602740 1.0572439 2.9652579 1.5190395 1.5190395 1.3047891 0.5756583 0.7762588 1.6440432 1.9359195 2.7819100 2.8894121 3.4403153 1.6486477 1.3870676 2.7875775 1.3271913 1.4231721 1.5581930 0.8735912 0.9366746 1.2774896 1.2737576 0.4993645 1.2776680 1.3117239 1.6499844 0.9286099 0.9337122 0.4623898 1.4838905 0.4326170 1.4834628 1.4664840 3.2971827 0.8838622 0.4911895 1.6452702 0.9799478 0.8779653 0.8916091 1.6285031 0.9495340 1.0889474 1.0889474 1.2079991 1.2457153 0.5449173 3.7367484 1.6023275 0.7457260 0.8001056 0.6845689 2.0100548 0.9843989 1.5814847 4.0710997 0.9286099 1.6190105 0.7336007 1.1712443 0.8679427 5.0523331 0.7598142 1.1259315 0.4993645 1.6439043 1.1726645 1.2492652 1.2646936 1.6142154 1.6190105 0.8001056 0.5562359 0.7457260 0.7208560 1.4797293 3.1315140 4.1959697 1.0317567 3.3549940 2.9881550 1.2243559 0.8490485 1.1930971 0.9020402 1.6042305 1.6919312 1.2492652 1.5164685 1.3021463 0.9282417 0.8453909 0.4809997 1.7523038 0.0000000 0.6082374 1.4834628 1.4664840 0.8205182 1.2635011 1.2774896 0.8909172 3.6374562 0.9843989 0.5927647 1.6285031 0.7856159 1.0825795 3.9367874 0.7267804 4.0533911 1.3271913 3.7548371 1.4184868 1.6364683 1.5596969 0.9018227 2.8149839 1.5340495 0.8735912 0.5448449 1.2113542 3.4874170 1.5164685 0.4269816 1.4372216 0.5827663 0.9357465 1.1047456 1.8824770 4.4243258 0.5198969 0.9495340 0.4950088 1.4797293 1.5844558 1.7761887 1.6745407 4.2933848 0.4698741 
BjuB032115 1.2703574 1.2863015 1.1405142 1.1470442 1.2548697 1.2024801 0.9286588 1.1754983 1.0720896 1.3845199 1.0129230 1.4188252 1.3719734 0.7960026 0.8131095 1.3444167 0.7623770 0.8974577 0.7340784 1.3235489 1.0149588 0.7198411 1.1115764 1.2398041 0.8159664 1.4587744 1.2650092 0.7078908 0.0955763 0.9349942 1.1723010 0.3966515 0.6475245 0.3127134 0.7013029 1.2322366 1.2749633 1.4297055 0.7977472 1.6274357 1.4863683 1.5777681 1.5252821 1.6395348 0.7600369 1.5565729 1.1249065 1.2550167 1.2411805 1.5097982 1.4225464 1.5779910 0.6732569 1.6479756 1.3024628 1.3972708 1.5695020 1.4025489 1.4998820 1.7063679 1.4909199 1.4909199 1.4317360 0.9400192 1.5041703 1.8022161 1.6068989 0.8578284 1.6212871 1.5324137 1.1002249 1.6588317 1.7568069 1.3718057 1.0905090 2.2712393 0.7082912 1.1119755 1.3184929 3.7544124 0.8477233 0.7190240 1.1578035 2.8020116 1.4090571 1.4090571 1.3607190 0.0940897 0.7136694 1.2952685 1.7272946 2.4796628 2.7220059 2.2339329 1.5735738 0.9947279 2.0890714 1.1785890 1.1621979 1.4049663 0.8131095 0.7526791 1.2422188 1.1694923 0.3911054 1.1108509 1.1302804 1.2952760 0.8107636 0.6016521 0.4883683 1.2320712 0.6881920 1.4571519 1.5238226 2.8930487 0.6920999 0.3434434 1.4451347 0.8561724 0.7118843 0.7498396 1.2817497 0.6126760 0.6774383 0.6774383 1.2586559 1.2379138 0.0944675 3.4149949 1.3933124 0.7645283 0.9480427 0.6863880 1.5345107 0.9890037 1.1405325 3.6786150 0.8107636 1.3981013 0.7514593 1.1878935 0.6899734 4.1071667 0.6182074 0.6978037 0.3911054 1.4304451 0.9206985 1.2501342 1.2539740 1.3945291 1.3981013 0.9480427 0.4424576 0.7645283 0.7045924 1.4536746 2.9000479 3.6608383 0.8867124 2.9353952 2.1340596 1.2074362 0.8021870 1.1937094 0.6108620 1.4681390 1.3421453 1.2501342 1.5914365 1.2848395 0.7292757 0.6849422 0.3372491 1.5600499 0.6082374 0.0000000 1.4571519 1.5238226 0.7460521 1.1322834 1.2422188 0.6633294 3.0137480 0.9890037 0.0943555 1.2817497 0.7111358 1.0837815 3.4708656 0.6933088 3.2162313 1.1785890 3.4286469 0.9330057 1.6434246 1.4900696 0.8340739 2.2605135 1.3879136 0.8131095 0.0742694 1.0799500 4.1433407 1.5914365 0.3868284 1.1640419 0.0369257 0.8057375 1.1250685 1.8487931 3.5979598 0.3595464 0.6126760 0.3366868 1.4536746 1.5041886 1.6393662 1.2992858 3.4760318 0.3680234 
BjuB033496 1.1386739 1.1829782 1.2872245 1.3330218 1.3258349 1.2091998 1.1504631 1.1321691 1.1690834 1.0171535 0.8375709 1.2211286 1.0199410 1.3210173 1.3424750 0.9218497 1.0623002 1.1660449 1.1740054 1.2996343 1.1731300 1.3230001 1.2872501 1.1815836 1.3210855 1.1117007 1.3322645 1.1784076 1.1508414 1.5525018 1.4123565 1.4018147 1.5347745 1.1892661 1.5246849 1.0676273 1.1786442 1.3159245 1.4414160 0.2169947 1.5227346 0.1428737 0.2316640 2.0967827 1.3472775 1.5281029 1.0307491 0.3831124 0.4211458 1.4692458 1.5007819 0.0988214 1.2882275 0.1315644 1.2601836 1.2637081 1.0924857 1.5960154 0.0384424 1.9416546 1.4614097 1.4614097 1.8672781 1.5884822 1.1478871 1.1836994 0.1376991 1.7594516 1.5738920 0.7250135 1.3126100 1.0926920 1.0387159 0.2331803 1.1369411 2.3015804 1.3874841 1.3248550 1.2626694 5.6630770 1.4006328 1.3495091 1.3825586 2.6798786 1.2452986 1.2452986 1.4363052 1.3669816 1.2651567 1.1857595 1.0354451 3.1503719 2.7906018 3.2124519 1.0434919 0.9015667 3.3431931 1.2205411 1.2429718 0.1795123 1.3424750 1.3598045 1.0273920 1.2277395 1.3796514 1.3074586 1.3215053 1.2863764 1.3477845 1.4625235 1.5616792 1.4027419 1.7196024 0.0000010 0.1218382 2.6424963 1.2793602 1.3704324 1.3692348 1.4331288 1.4257284 1.3790580 1.2532987 1.4447734 1.3285661 1.3285661 1.1215848 1.3729041 1.4099755 2.9972236 1.0524593 1.2472511 1.5212477 1.3074073 2.4334362 1.1199249 1.0356769 3.3819199 1.3477845 1.0620257 1.2383216 1.2575605 1.2328032 5.1073025 1.1734200 1.4204562 1.3796514 1.3211898 1.3551464 1.3771748 1.3861458 1.0389990 1.0620257 1.5212477 1.4938364 1.2472511 1.3145189 0.0191166 2.5952465 5.0678472 1.3905535 2.6329483 3.1761161 1.3473210 1.6069331 1.1026314 1.4535591 1.2685362 1.2841819 1.3771748 0.1315644 1.4321058 1.2799609 1.2385446 1.3253713 1.0226531 1.4834628 1.4571519 0.0000000 0.1218382 1.2697085 1.2757567 1.0273920 1.1774962 2.9994168 1.1199249 1.4233090 1.2532987 1.2576366 1.1195445 2.6964188 1.3718971 3.8067948 1.2205411 3.0476919 0.9220665 1.0378954 0.0974814 1.3715740 2.8741975 1.1006791 1.3424750 1.3774526 1.3026409 3.3744990 0.1315644 1.4740562 1.2982191 1.5002178 1.3729681 0.8957701 1.9950150 5.1647042 1.3138060 1.4447734 1.4045402 0.0191166 0.0978348 1.1785119 1.1768776 4.0391614 1.4959756
[truncated: 95,977 more chars]
