# Supplementary material for: Genome-wide systematic characterization of bZIP transcription factors and their expression profiles during stem in tumorous stem mustard
Source: PeerJ. 2026 Jan 14;14:e20518. doi: 10.7717/peerj.20518 (PMC12811965; doi:10.7717/peerj.20518)
Supplement: Supplemental Information 17 [file peerj-14-20518-s017.zip › bzip raw file/newmafft_trimal30_LG(√)/newmafft_trimal30_LG.splits.nex]

#nexus

BEGIN Taxa;
DIMENSIONS ntax=222;
TAXLABELS
[1] 'AT4G36730'
[2] 'AT2G46270'
[3] 'AT2G35530'
[4] 'AT1G32150'
[5] 'AT4G01120'
[6] 'AT1G03970'
[7] 'AT5G24800'
[8] 'AT2G41070'
[9] 'AT2G36270'
[10] 'AT5G11260'
[11] 'AT3G56850'
[12] 'AT5G44080'
[13] 'AT4G35900'
[14] 'AT5G15830'
[15] 'AT3G30530'
[16] 'AT2G17770'
[17] 'AT5G28770'
[18] 'AT3G54620'
[19] 'AT4G02640'
[20] 'AT3G17609'
[21] 'AT5G60830'
[22] 'AT2G04038'
[23] 'AT4G34000'
[24] 'AT1G49720'
[25] 'AT1G13600'
[26] 'AT2G40950'
[27] 'AT3G44460'
[28] 'AT5G38800'
[29] 'AT4G34590'
[30] 'AT1G68880'
[31] 'AT3G19290'
[32] 'AT2G18160'
[33] 'AT3G62420'
[34] 'AT1G75390'
[35] 'AT1G59530'
[36] 'AT3G56660'
[37] 'AT5G10030'
[38] 'AT5G65210'
[39] 'AT4G37730'
[40] 'AT2G21230'
[41] 'AT1G77920'
[42] 'AT1G06070'
[43] 'AT1G43700'
[44] 'AT4G35040'
[45] 'AT3G49760'
[46] 'AT1G68640'
[47] 'AT5G06839'
[48] 'AT3G58120'
[49] 'AT2G42380'
[50] 'AT5G42910'
[51] 'AT1G08320'
[52] 'AT2G40620'
[53] 'AT2G22850'
[54] 'AT2G31370'
[55] 'AT5G07160'
[56] 'AT3G10800'
[57] 'AT1G42990'
[58] 'AT1G22070'
[59] 'AT1G06850'
[60] 'AT3G51960'
[61] 'AT5G06950'
[62] 'AT5G06960'
[63] 'AT2G16770'
[64] 'AT5G08141'
[65] 'AT2G13150'
[66] 'AT2G12940'
[67] 'AT4G38900'
[68] 'AT5G49450'
[69] 'AT1G19490'
[70] 'AT1G58110'
[71] 'AT1G45249'
[72] 'AT2G12900'
[73] 'AT4G06598'
[74] 'BjuA001111'
[75] 'BjuA001569'
[76] 'BjuA002075'
[77] 'BjuA002828'
[78] 'BjuA003230'
[79] 'BjuA005478'
[80] 'BjuA006024'
[81] 'BjuA008307'
[82] 'BjuA008715'
[83] 'BjuA009096'
[84] 'BjuA010437'
[85] 'BjuA012575'
[86] 'BjuA012577'
[87] 'BjuA012644'
[88] 'BjuA014103'
[89] 'BjuA014273'
[90] 'BjuA014675'
[91] 'BjuA014686'
[92] 'BjuA015073'
[93] 'BjuA015229'
[94] 'BjuA016969'
[95] 'BjuA017309'
[96] 'BjuA017316'
[97] 'BjuA018344'
[98] 'BjuA018972'
[99] 'BjuA021448'
[100] 'BjuA022725'
[101] 'BjuA024129'
[102] 'BjuA024436'
[103] 'BjuA025064'
[104] 'BjuA025127'
[105] 'BjuA025359'
[106] 'BjuA025542'
[107] 'BjuA025558'
[108] 'BjuA026586'
[109] 'BjuA026652'
[110] 'BjuA026821'
[111] 'BjuA027015'
[112] 'BjuA028313'
[113] 'BjuA029457'
[114] 'BjuA031284'
[115] 'BjuA031302'
[116] 'BjuA031472'
[117] 'BjuA032576'
[118] 'BjuA032964'
[119] 'BjuA033921'
[120] 'BjuA034470'
[121] 'BjuA035384'
[122] 'BjuA035385'
[123] 'BjuA035826'
[124] 'BjuA036326'
[125] 'BjuA036543'
[126] 'BjuA036544'
[127] 'BjuA037531'
[128] 'BjuA040338'
[129] 'BjuA040728'
[130] 'BjuA040759'
[131] 'BjuA041107'
[132] 'BjuA041305'
[133] 'BjuA041565'
[134] 'BjuA041795'
[135] 'BjuA042006'
[136] 'BjuA042224'
[137] 'BjuA043003'
[138] 'BjuA043791'
[139] 'BjuA044074'
[140] 'BjuA044741'
[141] 'BjuA044794'
[142] 'BjuA045602'
[143] 'BjuA046946'
[144] 'BjuA047038'
[145] 'BjuB002172'
[146] 'BjuB005843'
[147] 'BjuB006374'
[148] 'BjuB006877'
[149] 'BjuB007520'
[150] 'BjuB007813'
[151] 'BjuB008568'
[152] 'BjuB009536'
[153] 'BjuB009816'
[154] 'BjuB010770'
[155] 'BjuB011393'
[156] 'BjuB013140'
[157] 'BjuB015072'
[158] 'BjuB015428'
[159] 'BjuB016538'
[160] 'BjuB016810'
[161] 'BjuB017666'
[162] 'BjuB019686'
[163] 'BjuB020302'
[164] 'BjuB020303'
[165] 'BjuB020783'
[166] 'BjuB021273'
[167] 'BjuB022206'
[168] 'BjuB023599'
[169] 'BjuB023986'
[170] 'BjuB025396'
[171] 'BjuB026462'
[172] 'BjuB026592'
[173] 'BjuB027387'
[174] 'BjuB027759'
[175] 'BjuB028673'
[176] 'BjuB028919'
[177] 'BjuB029839'
[178] 'BjuB032115'
[179] 'BjuB033496'
[180] 'BjuB033515'
[181] 'BjuB035721'
[182] 'BjuB036793'
[183] 'BjuB036859'
[184] 'BjuB037083'
[185] 'BjuB037545'
[186] 'BjuB037744'
[187] 'BjuB038364'
[188] 'BjuB038400'
[189] 'BjuB038543'
[190] 'BjuB039707'
[191] 'BjuB040792'
[192] 'BjuB040834'
[193] 'BjuB041251'
[194] 'BjuB041699'
[195] 'BjuB041950'
[196] 'BjuB042043'
[197] 'BjuB042050'
[198] 'BjuB042069'
[199] 'BjuB042879'
[200] 'BjuB042975'
[201] 'BjuB043752'
[202] 'BjuB044565'
[203] 'BjuB045228'
[204] 'BjuB045319'
[205] 'BjuB046236'
[206] 'BjuB046419'
[207] 'BjuB046696'
[208] 'BjuB047102'
[209] 'BjuB047306'
[210] 'BjuB048226'
[211] 'BjuB049020'
[212] 'BjuO000631'
[213] 'BjuO002133'
[214] 'BjuO002570'
[215] 'BjuO004809'
[216] 'BjuO004828'
[217] 'BjuO010199'
[218] 'BjuO010352'
[219] 'BjuO010363'
[220] 'BjuO010366'
[221] 'BjuO010482'
[222] 'BjuO011409'
;
END; [Taxa]

BEGIN Splits;
DIMENSIONS ntax=222 nsplits=1646;
FORMAT labels=no weights=yes confidences=no intervals=no;
MATRIX
	100	 2,
	100	 5,
	100	 2 5,
	100	 3,
	100	 4,
	74	 3 4,
	100	 172,
	73	 3 4 172,
	100	 164,
	100	 3 4 164 172,
	67	 2 3 4 5 164 172,
	100	 6,
	100	 127,
	100	 166,
	100	 127 166,
	100	 6 127 166,
	100	 103,
	100	 183,
	100	 103 183,
	96	 6 103 127 166 183,
	100	 12,
	100	 6 12 103 127 166 183,
	100	 8,
	100	 96,
	100	 196,
	100	 96 196,
	100	 137,
	99	 96 137 196,
	100	 220,
	100	 96 137 196 220,
	100	 8 96 137 196 220,
	100	 90,
	100	 108,
	88	 90 108,
	100	 123,
	100	 188,
	100	 123 188,
	95	 90 108 123 188,
	79	 8 90 96 108 123 137 188 196 220,
	100	 11,
	100	 8 11 90 96 108 123 137 188 196 220,
	100	 13,
	100	 16,
	98	 13 16,
	100	 211,
	76	 13 16 211,
	100	 201,
	92	 13 16 201 211,
	96	 8 11 13 16 90 96 108 123 137 188 196 201 211 220,
	12	 6 8 11 12 13 16 90 96 103 108 123 127 137 166 183 188 196 201 211 220,
	100	 23,
	100	 78,
	100	 204,
	93	 78 204,
	98	 23 78 204,
	100	 24,
	100	 99,
	100	 208,
	100	 99 208,
	99	 24 99 208,
	100	 31,
	100	 128,
	71	 31 128,
	100	 50,
	100	 104,
	100	 182,
	100	 104 182,
	100	 50 104 182,
	100	 87,
	53	 50 87 104 182,
	100	 151,
	31	 50 87 104 151 182,
	100	 150,
	100	 170,
	98	 150 170,
	33	 50 87 104 150 151 170 182,
	78	 31 50 87 104 128 150 151 170 182,
	96	 24 31 50 87 99 104 128 150 151 170 182 208,
	100	 106,
	62	 24 31 50 87 99 104 106 128 150 151 170 182 208,
	100	 71,
	57	 24 31 50 71 87 99 104 106 128 150 151 170 182 208,
	100	 107,
	65	 24 31 50 71 87 99 104 106 107 128 150 151 170 182 208,
	67	 23 24 31 50 71 78 87 99 104 106 107 128 150 151 170 182 204 208,
	4	 6 8 11 12 13 16 23 24 31 50 71 78 87 90 96 99 103 104 106 107 108 123 127 128 137 150 151 166 170 182 183 188 196 201 204 208 211 220,
	100	 9,
	100	 98,
	100	 194,
	100	 98 194,
	100	 9 98 194,
	100	 27,
	100	 112,
	100	 27 112,
	95	 9 27 98 112 194,
	99	 6 8 9 11 12 13 16 23 24 27 31 50 71 78 87 90 96 98 99 103 104 106 107 108 112 123 127 128 137 150 151 166 170 182 183 188 194 196 201 204 208 211 220,
	100	 10,
	100	 131,
	100	 140,
	100	 153,
	99	 140 153,
	100	 131 140 153,
	100	 152,
	100	 131 140 152 153,
	99	 10 131 140 152 153,
	100	 20,
	100	 85,
	100	 86,
	100	 85 86,
	100	 20 85 86,
	100	 79,
	99	 20 79 85 86,
	100	 169,
	100	 20 79 85 86 169,
	97	 10 20 79 85 86 131 140 152 153 169,
	100	 26,
	100	 36,
	100	 56,
	100	 168,
	99	 56 168,
	100	 148,
	95	 56 148 168,
	100	 119,
	100	 56 119 148 168,
	57	 36 56 119 148 168,
	100	 219,
	56	 36 56 119 148 168 219,
	46	 26 36 56 119 148 168 219,
	100	 197,
	46	 26 36 56 119 148 168 197 219,
	100	 95,
	59	 26 36 56 95 119 148 168 197 219,
	100	 91,
	100	 176,
	100	 91 176,
	98	 26 36 56 91 95 119 148 168 176 197 219,
	100	 57,
	71	 26 36 56 57 91 95 119 148 168 176 197 219,
	100	 40,
	100	 65,
	100	 66,
	100	 65 66,
	100	 72,
	100	 65 66 72,
	100	 67,
	70	 65 66 67 72,
	70	 40 65 66 67 72,
	100	 42,
	100	 115,
	100	 180,
	96	 115 180,
	65	 42 115 180,
	100	 54,
	100	 171,
	100	 206,
	100	 171 206,
	100	 54 171 206,
	95	 42 54 115 171 180 206,
	100	 43,
	100	 74,
	100	 43 74,
	100	 100,
	100	 43 74 100,
	100	 52,
	100	 218,
	100	 52 218,
	100	 198,
	100	 52 198 218,
	100	 59,
	100	 114,
	100	 179,
	100	 114 179,
	100	 158,
	100	 217,
	92	 158 217,
	92	 114 158 179 217,
	93	 59 114 158 179 217,
	97	 52 59 114 158 179 198 217 218,
	83	 43 52 59 74 100 114 158 179 198 217 218,
	94	 42 43 52 54 59 74 100 114 115 158 171 179 180 198 206 217 218,
	68	 40 42 43 52 54 59 65 66 67 72 74 100 114 115 158 171 179 180 198 206 217 218,
	100	 48,
	100	 49,
	98	 48 49,
	100	 70,
	100	 73,
	79	 70 73,
	50	 48 49 70 73,
	56	 40 42 43 48 49 52 54 59 65 66 67 70 72 73 74 100 114 115 158 171 179 180 198 206 217 218,
	100	 55,
	89	 40 42 43 48 49 52 54 55 59 65 66 67 70 72 73 74 100 114 115 158 171 179 180 198 206 217 218,
	47	 26 36 40 42 43 48 49 52 54 55 56 57 59 65 66 67 70 72 73 74 91 95 100 114 115 119 148 158 168 171 176 179 180 197 198 206 217 218 219,
	82	 10 20 26 36 40 42 43 48 49 52 54 55 56 57 59 65 66 67 70 72 73 74 79 85 86 91 95 100 114 115 119 131 140 148 152 153 158 168 169 171 176 179 180 197 198 206 217 218 219,
	100	 37,
	100	 38,
	100	 37 38,
	100	 41,
	100	 58,
	93	 41 58,
	83	 37 38 41 58,
	100	 46,
	100	 47,
	100	 51,
	100	 47 51,
	97	 46 47 51,
	100	 61,
	100	 62,
	92	 61 62,
	93	 46 47 51 61 62,
	97	 37 38 41 46 47 51 58 61 62,
	100	 44,
	100	 63,
	94	 44 63,
	100	 60,
	100	 80,
	100	 213,
	100	 80 213,
	100	 160,
	100	 80 160 213,
	100	 221,
	2	 80 160 213 221,
	100	 144,
	2	 80 144 160 213 221,
	100	 193,
	92	 80 144 160 193 213 221,
	100	 138,
	91	 80 138 144 160 193 213 221,
	100	 191,
	100	 195,
	94	 191 195,
	88	 80 138 144 160 191 193 195 213 221,
	100	 130,
	99	 80 130 138 144 160 191 193 195 213 221,
	100	 84,
	100	 92,
	100	 185,
	91	 92 185,
	100	 200,
	100	 92 185 200,
	100	 116,
	100	 162,
	100	 116 162,
	85	 92 116 162 185 200,
	100	 205,
	88	 92 116 162 185 200 205,
	100	 159,
	16	 92 116 159 162 185 200 205,
	93	 84 92 116 159 162 185 200 205,
	89	 80 84 92 116 130 138 144 159 160 162 185 191 193 195 200 205 213 221,
	100	 212,
	76	 80 84 92 116 130 138 144 159 160 162 185 191 193 195 200 205 212 213 221,
	75	 60 80 84 92 116 130 138 144 159 160 162 185 191 193 195 200 205 212 213 221,
	89	 44 60 63 80 84 92 116 130 138 144 159 160 162 185 191 193 195 200 205 212 213 221,
	100	 93,
	89	 44 60 63 80 84 92 93 116 130 138 144 159 160 162 185 191 193 195 200 205 212 213 221,
	88	 37 38 41 44 46 47 51 58 60 61 62 63 80 84 92 93 116 130 138 144 159 160 162 185 191 193 195 200 205 212 213 221,
	75	 10 20 26 36 37 38 40 41 42 43 44 46 47 48 49 51 52 54 55 56 57 58 59 60 61 62 63 65 66 67 70 72 73 74 79 80 84 85 86 91 92 93 95 100 114 115 116 119 130 131 138 140 144 148 152 153 158 159 160 162 168 169 171 176 179 180 185 191 193 195 197 198 200 205 206 212 213 217 218 219 221,
	74	 1 2 3 4 5 7 14 15 17 18 19 21 22 25 28 29 30 32 33 34 35 39 45 53 64 68 69 75 76 77 81 82 83 88 89 94 97 101 102 105 109 110 111 113 117 118 120 121 122 124 125 126 129 132 133 134 135 136 139 141 142 143 145 146 147 149 154 155 156 157 161 163 164 165 167 172 173 174 175 177 178 181 184 186 187 189 190 192 199 202 203 207 209 210 214 215 216 222,
	100	 76,
	100	 94,
	100	 97,
	100	 163,
	100	 97 163,
	100	 94 97 163,
	100	 135,
	100	 94 97 135 163,
	76	 76 94 97 135 163,
	1	 1 2 3 4 5 7 14 15 17 18 19 21 22 25 28 29 30 32 33 34 35 39 45 53 64 68 69 75 77 81 82 83 88 89 101 102 105 109 110 111 113 117 118 120 121 122 124 125 126 129 132 133 134 136 139 141 142 143 145 146 147 149 154 155 156 157 161 164 165 167 172 173 174 175 177 178 181 184 186 187 189 190 192 199 202 203 207 209 210 214 215 216 222,
	100	 7,
	100	 17,
	64	 7 17,
	100	 18,
	100	 19,
	87	 18 19,
	64	 7 17 18 19,
	1	 1 2 3 4 5 14 15 21 22 25 28 29 30 32 33 34 35 39 45 53 64 68 69 75 77 81 82 83 88 89 101 102 105 109 110 111 113 117 118 120 121 122 124 125 126 129 132 133 134 136 139 141 142 143 145 146 147 149 154 155 156 157 161 164 165 167 172 173 174 175 177 178 181 184 186 187 189 190 192 199 202 203 207 209 210 214 215 216 222,
	100	 29,
	100	 178,
	100	 209,
	98	 178 209,
	100	 203,
	97	 178 203 209,
	28	 29 178 203 209,
	100	 88,
	100	 187,
	94	 88 187,
	100	 129,
	77	 88 129 187,
	92	 29 88 129 178 187 203 209,
	100	 34,
	100	 111,
	100	 155,
	100	 222,
	98	 155 222,
	100	 207,
	20	 155 207 222,
	54	 111 155 207 222,
	100	 216,
	79	 111 155 207 216 222,
	100	 34 111 155 207 216 222,
	100	 113,
	100	 177,
	96	 113 177,
	78	 34 111 113 155 177 207 216 222,
	68	 29 34 88 111 113 129 155 177 178 187 203 207 209 216 222,
	100	 32,
	100	 105,
	100	 147,
	100	 105 147,
	100	 214,
	100	 105 147 214,
	100	 32 105 147 214,
	100	 118,
	100	 32 105 118 147 214,
	100	 175,
	100	 32 105 118 147 175 214,
	75	 29 32 34 88 105 111 113 118 129 147 155 175 177 178 187 203 207 209 214 216 222,
	100	 33,
	100	 167,
	39	 33 167,
	100	 215,
	22	 33 167 215,
	100	 124,
	83	 33 124 167 215,
	100	 110,
	97	 33 110 124 167 215,
	15	 29 32 33 34 88 105 110 111 113 118 124 129 147 155 167 175 177 178 187 203 207 209 214 215 216 222,
	100	 35,
	100	 149,
	82	 35 149,
	100	 146,
	84	 35 146 149,
	100	 125,
	100	 126,
	84	 125 126,
	93	 35 125 126 146 149,
	0	 29 32 33 34 35 88 105 110 111 113 118 124 125 126 129 146 147 149 155 167 175 177 178 187 203 207 209 214 215 216 222,
	100	 39,
	100	 53,
	98	 39 53,
	100	 89,
	100	 189,
	100	 89 189,
	98	 39 53 89 189,
	100	 77,
	98	 39 53 77 89 189,
	100	 192,
	99	 39 53 77 89 189 192,
	100	 82,
	43	 39 53 77 82 89 189 192,
	100	 165,
	40	 39 53 77 82 89 165 189 192,
	100	 45,
	100	 145,
	92	 45 145,
	100	 121,
	100	 122,
	100	 121 122,
	100	 161,
	100	 121 122 161,
	96	 45 121 122 145 161,
	92	 39 45 53 77 82 89 121 122 145 161 165 189 192,
	100	 68,
	12	 39 45 53 68 77 82 89 121 122 145 161 165 189 192,
	64	 29 32 33 34 35 39 45 53 68 77 82 88 89 105 110 111 113 118 121 122 124 125 126 129 145 146 147 149 155 161 165 167 175 177 178 187 189 192 203 207 209 214 215 216 222,
	3	 1 2 3 4 5 14 15 21 22 25 28 30 64 69 75 81 83 101 102 109 117 120 132 133 134 136 139 141 142 143 154 156 157 164 172 173 174 181 184 186 190 199 202 210,
	100	 14,
	100	 132,
	100	 156,
	98	 132 156,
	100	 181,
	100	 132 156 181,
	100	 134,
	100	 157,
	100	 134 157,
	100	 141,
	98	 134 141 157,
	98	 132 134 141 156 157 181,
	98	 14 132 134 141 156 157 181,
	100	 28,
	80	 14 28 132 134 141 156 157 181,
	100	 15,
	100	 101,
	66	 15 101,
	100	 202,
	97	 15 101 202,
	100	 81,
	100	 199,
	99	 81 199,
	95	 15 81 101 199 202,
	89	 14 15 28 81 101 132 134 141 156 157 181 199 202,
	100	 210,
	54	 14 15 28 81 101 132 134 141 156 157 181 199 202 210,
	100	 109,
	100	 139,
	94	 109 139,
	100	 120,
	91	 109 120 139,
	31	 14 15 28 81 101 109 120 132 134 139 141 156 157 181 199 202 210,
	100	 25,
	55	 14 15 25 28 81 101 109 120 132 134 139 141 156 157 181 199 202 210,
	100	 30,
	100	 133,
	100	 154,
	100	 133 154,
	100	 30 133 154,
	100	 102,
	100	 184,
	97	 102 184,
	88	 30 102 133 154 184,
	36	 14 15 25 28 30 81 101 102 109 120 132 133 134 139 141 154 156 157 181 184 199 202 210,
	100	 117,
	2	 14 15 25 28 30 81 101 102 109 117 120 132 133 134 139 141 154 156 157 181 184 199 202 210,
	100	 22,
	100	 173,
	5	 22 173,
	51	 14 15 22 25 28 30 81 101 102 109 117 120 132 133 134 139 141 154 156 157 173 181 184 199 202 210,
	100	 143,
	34	 14 15 22 25 28 30 81 101 102 109 117 120 132 133 134 139 141 143 154 156 157 173 181 184 199 202 210,
	100	 174,
	89	 14 15 22 25 28 30 81 101 102 109 117 120 132 133 134 139 141 143 154 156 157 173 174 181 184 199 202 210,
	10	 1 2 3 4 5 21 64 69 75 83 136 142 164 172 186 190,
	100	 21,
	100	 136,
	100	 186,
	100	 136 186,
	100	 190,
	39	 136 186 190,
	100	 142,
	46	 136 142 186 190,
	41	 21 136 142 186 190,
	100	 75,
	81	 21 75 136 142 186 190,
	100	 64,
	100	 83,
	99	 64 83,
	100	 21 64 75 83 136 142 186 190,
	87	 1 2 3 4 5 69 164 172,
	100	 69,
	100	 1 2 3 4 5 164 172,
	100	 1,
	82	 84 159,
	74	 111 207,
	42	 155 216 222,
	11	 35 39 45 53 68 77 82 89 121 122 125 126 145 146 149 161 165 189 192,
	80	 22 117,
	32	 22 117 173,
	1	 8 11 13 16 23 78 90 96 108 123 137 188 196 201 204 211 220,
	8	 71 107,
	12	 8 11 13 16 23 24 31 50 71 78 87 90 96 99 104 106 107 108 123 128 137 150 151 170 182 188 196 201 204 208 211 220,
	16	 8 9 11 13 16 23 24 27 31 50 71 78 87 90 96 98 99 104 106 107 108 112 123 128 137 150 151 170 182 188 194 196 201 204 208 211 220,
	38	 48 49 55,
	33	 48 49 55 70 73,
	86	 144 193,
	98	 144 193 221,
	6	 18 76,
	8	 18 19 76,
	10	 7 17 18 19 76,
	76	 7 17 18 19 76 94 97 135 163,
	4	 29 88 187,
	1	 68 178,
	2	 68 178 209,
	4	 68 178 203 209,
	3	 29 68 88 178 187 203 209,
	5	 29 68 88 129 178 187 203 209,
	4	 29 34 68 88 111 113 129 155 177 178 187 203 207 209 216 222,
	4	 29 32 34 68 88 105 111 113 118 129 147 155 175 177 178 187 203 207 209 214 216 222,
	10	 124 215,
	9	 124 167 215,
	74	 29 32 33 34 68 88 105 110 111 113 118 124 129 147 155 167 175 177 178 187 203 207 209 214 215 216 222,
	47	 35 39 45 53 77 82 89 121 122 125 126 145 146 149 161 165 189 192,
	79	 7 17 18 19 29 32 33 34 35 39 45 53 68 76 77 82 88 89 94 97 105 110 111 113 118 121 122 124 125 126 129 135 145 146 147 149 155 161 163 165 167 175 177 178 187 189 192 203 207 209 214 215 216 222,
	21	 14 15 25 28 81 101 132 134 141 156 157 181 199 202 210,
	0	 14 15 25 28 81 101 109 132 134 139 141 156 157 181 199 202 210,
	7	 22 30 102 117 133 154 173 184,
	17	 14 15 22 25 28 30 81 101 102 109 117 120 132 133 134 139 141 154 156 157 173 174 181 184 199 202 210,
	87	 7 14 15 17 18 19 22 25 28 29 30 32 33 34 35 39 45 53 68 76 77 81 82 88 89 94 97 101 102 105 109 110 111 113 117 118 120 121 122 124 125 126 129 132 133 134 135 139 141 143 145 146 147 149 154 155 156 157 161 163 165 167 173 174 175 177 178 181 184 187 189 192 199 202 203 207 209 210 214 215 216 222,
	50	 75 190,
	49	 136 142 186,
	33	 75 136 142 186 190,
	80	 7 14 15 17 18 19 21 22 25 28 29 30 32 33 34 35 39 45 53 64 68 75 76 77 81 82 83 88 89 94 97 101 102 105 109 110 111 113 117 118 120 121 122 124 125 126 129 132 133 134 135 136 139 141 142 143 145 146 147 149 154 155 156 157 161 163 165 167 173 174 175 177 178 181 184 186 187 189 190 192 199 202 203 207 209 210 214 215 216 222,
	36	 6 9 12 27 98 103 112 127 166 183 194,
	43	 6 8 9 11 12 13 16 27 90 96 98 103 108 112 123 127 137 166 183 188 194 196 201 211 220,
	4	 24 31 50 87 99 104 106 107 128 150 151 170 182 208,
	7	 40 42 43 48 49 52 54 59 65 66 67 72 74 100 114 115 158 171 179 180 198 206 217 218,
	8	 40 42 43 48 49 52 54 59 65 66 67 70 72 74 100 114 115 158 171 179 180 198 206 217 218,
	29	 10 20 40 42 43 48 49 52 54 55 59 65 66 67 70 72 73 74 79 85 86 100 114 115 131 140 152 153 158 169 171 179 180 198 206 217 218,
	24	 91 95 176,
	24	 91 95 176 197,
	34	 26 91 95 176 197,
	37	 26 91 95 176 197 219,
	38	 26 56 91 95 119 148 168 176 197 219,
	3	 46 47 51 62,
	31	 29 88 129 187,
	3	 34 111 155 177 207 216 222,
	21	 33 124,
	19	 33 124 167,
	80	 33 68 110 124 167 215,
	55	 45 121 122 145 161 165,
	53	 45 82 121 122 145 161 165,
	3	 109 120,
	9	 14 15 25 28 81 101 109 120 132 134 139 141 156 157 173 181 199 202 210,
	3	 22 30 102 117 133 154 184,
	28	 31 50 104 182,
	28	 31 50 104 128 182,
	4	 31 50 87 104 128 182,
	3	 31 50 87 104 128 150 170 182,
	35	 6 9 12 23 24 27 31 50 71 78 87 98 99 103 104 106 107 112 127 128 150 151 166 170 182 183 194 204 208,
	12	 90 123 188,
	9	 6 8 9 11 12 13 16 23 24 27 31 50 69 71 78 87 90 96 98 99 103 104 106 107 108 112 123 127 128 137 150 151 166 170 182 183 188 194 196 201 204 208 211 220,
	19	 18 19 76 94 97 135 163,
	11	 7 18 19 76 94 97 135 163,
	2	 88 178 187 203 209,
	31	 88 129 178 187 203 209,
	3	 111 155 216 222,
	6	 35 146,
	11	 35 125 146 149,
	1	 132 181,
	14	 15 28 81 101 199 202,
	46	 143 174,
	39	 22 117 143 174,
	40	 22 117 143 173 174,
	41	 22 30 102 117 133 143 154 173 174 184,
	31	 22 25 30 102 117 133 143 154 173 174 184,
	39	 22 25 30 102 109 117 120 133 139 143 154 173 174 184,
	41	 22 25 30 102 109 117 120 133 139 143 154 173 174 184 210,
	9	 64 75 83,
	18	 64 75 83 136 142 186 190,
	19	 40 67,
	31	 42 54 171 206,
	18	 40 42 43 52 54 59 67 74 100 114 115 158 171 179 180 198 206 217 218,
	24	 40 42 43 48 49 52 54 55 59 67 70 73 74 100 114 115 158 171 179 180 198 206 217 218,
	28	 95 197,
	27	 26 95 197,
	10	 10 20 26 36 40 42 43 48 49 52 54 55 56 59 65 66 67 70 72 73 74 79 85 86 91 95 100 114 115 119 131 140 148 152 153 158 168 169 171 176 179 180 197 198 206 217 218 219,
	12	 37 38 46 47 51 61 62,
	4	 37 38 41 46 47 51 61 62,
	14	 1 2 3 4 5 6 8 9 11 12 13 16 23 24 27 31 50 69 71 78 87 90 96 98 99 103 104 106 107 108 112 123 127 128 137 150 151 164 166 170 172 182 183 188 194 196 201 204 208 211 220,
	33	 1 3 4 164 172,
	27	 164 172,
	26	 3 164 172,
	15	 31 128 151,
	14	 31 128 150 151 170,
	39	 9 23 24 27 31 50 71 78 87 98 99 104 106 107 112 128 150 151 170 182 194 204 208,
	15	 11 90 108 123 188,
	3	 68 110,
	2	 68 110 124,
	3	 68 110 124 215,
	3	 33 68 110 124 215,
	2	 33 34 68 110 111 124 155 167 207 215 216 222,
	0	 29 33 34 68 110 111 124 155 167 207 215 216 222,
	11	 29 33 34 68 88 110 111 124 129 155 167 178 187 203 207 209 215 216 222,
	10	 29 32 33 34 68 88 105 110 111 118 124 129 147 155 167 175 178 187 203 207 209 214 215 216 222,
	16	 29 32 33 34 39 45 53 68 77 82 88 89 105 110 111 113 118 121 122 124 129 145 147 155 161 165 167 175 177 178 187 189 192 203 207 209 214 215 216 222,
	11	 42 43 48 49 52 54 55 59 70 73 74 100 114 115 158 171 179 180 198 206 217 218,
	4	 42 43 48 49 52 54 55 59 67 70 73 74 100 114 115 158 171 179 180 198 206 217 218,
	13	 144 221,
	26	 6 8 9 11 12 13 16 23 27 78 90 96 98 103 108 112 123 127 137 166 183 188 194 196 201 204 211 220,
	22	 6 8 9 11 12 13 16 23 27 78 90 96 98 103 107 108 112 123 127 137 166 183 188 194 196 201 204 211 220,
	24	 6 8 9 11 12 13 16 23 27 71 78 90 96 98 103 107 108 112 123 127 137 166 183 188 194 196 201 204 211 220,
	23	 6 8 9 11 12 13 16 23 27 71 78 90 96 98 103 106 107 108 112 123 127 137 166 183 188 194 196 201 204 211 220,
	0	 52 59 198 218,
	2	 80 138 144 160 191 193 213 221,
	3	 1 2 3 4 5 7 14 15 17 18 19 22 25 28 29 30 32 33 34 35 39 45 53 68 69 76 77 81 82 88 89 94 97 101 102 105 109 110 111 113 117 118 120 121 122 124 125 126 129 132 133 134 135 139 141 143 145 146 147 149 154 155 156 157 161 163 164 165 167 172 173 174 175 177 178 181 184 187 189 192 199 202 203 207 209 210 214 215 216 222,
	10	 33 110,
	4	 33 110 124,
	12	 33 110 124 215,
	32	 87 151,
	33	 87 150 151 170,
	17	 31 87 128 150 151 170,
	17	 24 31 87 99 128 150 151 170 208,
	6	 71 106 107,
	3	 8 11 13 16 90 96 108 123 137 188 196 220,
	6	 8 11 13 16 90 96 108 123 137 188 196 211 220,
	1	 42 70 73,
	1	 42 54 70 73 171 206,
	1	 42 54 70 73 115 171 180 206,
	1	 42 52 54 59 70 73 114 115 158 171 179 180 198 206 217 218,
	1	 42 43 52 54 59 70 73 74 100 114 115 158 171 179 180 198 206 217 218,
	7	 40 42 43 48 49 52 54 55 59 70 73 74 100 114 115 158 171 179 180 198 206 217 218,
	7	 40 42 43 48 49 52 54 55 57 59 65 66 67 70 72 73 74 100 114 115 158 171 179 180 198 206 217 218,
	0	 6 8 9 11 12 13 16 23 24 27 31 40 42 43 48 49 50 52 54 55 57 59 65 66 67 70 71 72 73 74 78 87 90 96 98 99 100 103 104 106 107 108 112 114 115 123 127 128 137 150 151 158 166 170 171 179 180 182 183 188 194 196 198 201 204 206 208 211 217 218 220,
	4	 26 95 197 219,
	1	 26 36 37 38 41 44 46 47 51 56 58 60 61 62 63 80 84 91 92 93 95 116 119 130 138 144 148 159 160 162 168 176 185 191 193 195 197 200 205 212 213 219 221,
	4	 10 20 26 36 37 38 41 44 46 47 51 56 58 60 61 62 63 79 80 84 85 86 91 92 93 95 116 119 130 131 138 140 144 148 152 153 159 160 162 168 169 176 185 191 193 195 197 200 205 212 213 219 221,
	14	 7 18 19,
	4	 7 17 18 19 29 32 33 34 68 76 88 94 97 105 110 111 113 118 124 129 135 147 155 163 167 175 177 178 187 203 207 209 214 215 216 222,
	2	 7 17 18 19 29 32 33 34 35 68 76 88 94 97 105 110 111 113 118 124 125 126 129 135 146 147 149 155 163 167 175 177 178 187 203 207 209 214 215 216 222,
	33	 15 202,
	3	 22 143 174,
	2	 22 30 102 117 133 143 154 174 184,
	12	 34 111 155 207 222,
	1	 29 34 88 111 129 155 177 178 187 203 207 209 216 222,
	2	 29 32 34 88 105 111 118 129 147 155 175 177 178 187 203 207 209 214 216 222,
	37	 33 124 215,
	3	 33 68 110 113 124 167 215,
	10	 125 126 146,
	1	 35 53 125 126 146 149,
	1	 35 39 53 125 126 146 149,
	1	 35 39 53 89 125 126 146 149 189,
	1	 35 39 53 77 89 125 126 146 149 189,
	1	 35 39 53 77 89 125 126 146 149 189 192,
	3	 109 120 139 210,
	1	 22 30 102 109 117 120 133 139 143 154 173 174 184 210,
	2	 52 54 59 114 158 171 179 198 206 217 218,
	2	 42 52 54 59 114 158 171 179 198 206 217 218,
	1	 42 52 54 59 114 158 171 179 180 198 206 217 218,
	11	 42 52 54 59 114 115 158 171 179 180 198 206 217 218,
	4	 31 50 87 104 128 151 182,
	2	 130 195,
	11	 130 191 195,
	8	 7 14 15 17 18 19 22 25 28 30 76 81 94 97 101 102 109 117 120 132 133 134 135 139 141 143 154 156 157 163 173 174 181 184 199 202 210,
	9	 29 88 178 187 203 209,
	17	 33 215,
	8	 7 14 15 17 18 19 22 25 28 29 30 32 33 34 68 76 81 88 94 97 101 102 105 109 110 111 113 117 118 120 124 129 132 133 134 135 139 141 143 147 154 155 156 157 163 167 173 174 175 177 178 181 184 187 199 202 203 207 209 210 214 215 216 222,
	5	 7 14 15 17 18 19 22 25 28 29 30 32 33 34 39 45 53 68 76 77 81 82 88 89 94 97 101 102 105 109 110 111 113 117 118 120 121 122 124 129 132 133 134 135 139 141 143 145 147 154 155 156 157 161 163 165 167 173 174 175 177 178 181 184 187 189 192 199 202 203 207 209 210 214 215 216 222,
	9	 21 136 142 186,
	4	 88 129,
	6	 178 187 203 209,
	7	 29 34 88 111 129 155 178 187 203 207 209 216 222,
	2	 29 32 34 88 105 111 118 129 147 155 175 178 187 203 207 209 214 216 222,
	1	 25 120,
	10	 25 109 120 139,
	2	 48 55,
	7	 80 130 138 144 160 191 193 195 205 213 221,
	6	 80 92 130 138 144 160 185 191 193 195 200 205 213 221,
	7	 80 92 116 130 138 144 160 162 185 191 193 195 200 205 213 221,
	8	 23 24 31 50 78 87 99 104 128 150 151 170 182 204 208,
	3	 23 24 31 50 78 87 99 104 106 128 150 151 170 182 204 208,
	3	 23 24 31 50 78 87 99 104 106 107 128 150 151 170 182 204 208,
	0	 29 88,
	1	 29 88 129,
	4	 1 2 3 4 5 6 8 9 10 11 12 13 16 20 23 24 26 27 31 36 40 42 43 48 49 50 52 54 55 56 57 59 65 66 67 69 70 71 72 73 74 78 79 85 86 87 90 91 95 96 98 99 100 103 104 106 107 108 112 114 115 119 123 127 128 131 137 140 148 150 151 152 153 158 164 166 168 169 170 171 172 176 179 180 182 183 188 194 196 197 198 201 204 206 208 211 217 218 219 220,
	5	 29 33 34 68 88 110 111 113 124 129 155 167 177 178 187 203 207 209 215 216 222,
	9	 201 211,
	6	 32 34 105 111 113 118 147 155 175 177 207 214 216 222,
	1	 75 136 186 190,
	0	 21 64 75 83 102 136 142 184 186 190,
	0	 21 30 64 75 83 102 133 136 142 154 184 186 190,
	0	 14 15 21 25 28 30 64 75 81 83 101 102 109 120 132 133 134 136 139 141 142 154 156 157 181 184 186 190 199 202 210,
	0	 14 15 21 25 28 30 64 75 81 83 101 102 109 120 132 133 134 136 139 141 142 154 156 157 173 181 184 186 190 199 202 210,
	0	 14 15 21 22 25 28 30 64 75 81 83 101 102 109 117 120 132 133 134 136 139 141 142 154 156 157 173 181 184 186 190 199 202 210,
	0	 14 15 21 22 25 28 30 64 75 81 83 101 102 109 117 120 132 133 134 136 139 141 142 143 154 156 157 173 181 184 186 190 199 202 210,
	4	 14 15 21 22 25 28 30 64 75 81 83 101 102 109 117 120 132 133 134 136 139 141 142 143 154 156 157 173 174 181 184 186 190 199 202 210,
	7	 31 50 104 128 151 182,
	7	 31 50 104 128 150 151 170 182,
	3	 6 8 9 11 12 23 24 27 31 50 71 78 87 90 96 98 99 103 104 106 107 108 112 123 127 128 137 150 151 166 170 182 183 188 194 196 204 208 220,
	2	 6 8 9 11 12 23 24 27 31 50 71 78 87 90 96 98 99 103 104 106 107 108 112 123 127 128 137 150 151 166 170 182 183 188 194 196 201 204 208 220,
	2	 6 8 9 11 12 13 16 23 24 27 31 50 71 78 87 90 96 98 99 103 104 106 107 108 112 123 127 128 137 150 151 166 170 182 183 188 194 196 201 204 208 220,
	3	 40 42 43 48 49 52 54 59 67 74 100 114 115 158 171 179 180 198 206 217 218,
	3	 40 42 43 48 49 52 54 59 67 70 74 100 114 115 158 171 179 180 198 206 217 218,
	4	 40 42 43 48 49 52 54 59 67 70 73 74 100 114 115 158 171 179 180 198 206 217 218,
	2	 6 8 9 11 12 13 16 23 24 27 31 40 42 43 48 49 50 52 54 59 67 70 71 73 74 78 87 90 96 98 99 100 103 104 106 107 108 112 114 115 123 127 128 137 150 151 158 166 170 171 179 180 182 183 188 194 196 198 201 204 206 208 211 217 218 220,
	2	 10 55 131 140 152 153,
	5	 10 20 55 79 85 86 131 140 152 153 169,
	2	 10 20 55 65 66 72 79 85 86 131 140 152 153 169,
	2	 10 20 26 36 55 56 57 65 66 72 79 85 86 91 95 119 131 140 148 152 153 168 169 176 197 219,
	1	 10 20 26 36 37 38 41 46 47 51 55 56 57 58 61 62 65 66 72 79 85 86 91 95 119 131 140 148 152 153 168 169 176 197 219,
	12	 60 212,
	11	 44 60 63 212,
	10	 44 60 63 93 212,
	8	 130 138 191 195,
	7	 130 138 144 191 193 195 221,
	0	 35 44 60 63 80 84 92 93 116 125 126 130 138 144 146 149 159 160 162 185 191 193 195 200 205 212 213 221,
	2	 10 20 26 35 36 37 38 41 44 46 47 51 55 56 57 58 60 61 62 63 65 66 72 79 80 84 85 86 91 92 93 95 116 119 125 126 130 131 138 140 144 146 148 149 152 153 159 160 162 168 169 176 185 191 193 195 197 200 205 212 213 219 221,
	2	 10 20 26 35 36 37 38 41 44 46 47 51 55 56 57 58 60 61 62 63 65 66 72 76 79 80 84 85 86 91 92 93 95 116 119 125 126 130 131 138 140 144 146 148 149 152 153 159 160 162 168 169 176 185 191 193 195 197 200 205 212 213 219 221,
	2	 10 20 26 33 35 36 37 38 41 44 46 47 51 55 56 57 58 60 61 62 63 65 66 68 72 76 79 80 84 85 86 91 92 93 95 110 116 119 124 125 126 130 131 138 140 144 146 148 149 152 153 159 160 162 167 168 169 176 185 191 193 195 197 200 205 212 213 215 219 221,
	7	 29 32 34 39 45 53 77 82 88 89 105 111 113 118 121 122 129 145 147 155 161 165 175 177 178 187 189 192 203 207 209 214 216 222,
	2	 10 20 26 29 32 33 34 35 36 37 38 39 41 44 45 46 47 51 53 55 56 57 58 60 61 62 63 65 66 68 72 76 77 79 80 82 84 85 86 88 89 91 92 93 95 105 110 111 113 116 118 119 121 122 124 125 126 129 130 131 138 140 144 145 146 147 148 149 152 153 155 159 160 161 162 165 167 168 169 175 176 177 178 185 187 189 191 192 193 195 197 200 203 205 207 209 212 213 214 215 216 219 221 222,
	2	 21 64 75 81 83 136 142 186 190 199,
	2	 15 21 64 75 81 83 101 136 142 186 190 199 202,
	2	 14 15 21 28 64 75 81 83 101 132 134 136 141 142 156 157 181 186 190 199 202,
	2	 14 15 21 28 64 75 81 83 101 132 134 136 141 142 156 157 181 186 190 199 202 210,
	2	 14 15 21 28 64 75 81 83 101 109 120 132 134 136 139 141 142 156 157 181 186 190 199 202 210,
	2	 14 15 21 25 28 64 75 81 83 101 109 120 132 134 136 139 141 142 156 157 181 186 190 199 202 210,
	5	 22 102 117 143 173 174 184,
	2	 14 15 21 22 25 28 64 75 81 83 101 102 109 117 120 132 134 136 139 141 142 143 156 157 173 174 181 184 186 190 199 202 210,
	2	 1 2 3 4 5 6 7 8 9 11 12 13 16 17 18 19 23 24 27 31 40 42 43 48 49 50 52 54 59 67 69 70 71 73 74 78 87 90 94 96 97 98 99 100 103 104 106 107 108 112 114 115 123 127 128 135 137 150 151 158 163 164 166 170 171 172 179 180 182 183 188 194 196 198 201 204 206 208 211 217 218 220,
	2	 1 2 3 4 5 6 7 8 9 11 12 13 16 17 18 19 23 24 27 31 40 42 43 48 49 50 52 54 59 67 69 70 71 73 74 78 87 90 96 98 99 100 103 104 106 107 108 112 114 115 123 127 128 137 150 151 158 164 166 170 171 172 179 180 182 183 188 194 196 198 201 204 206 208 211 217 218 220,
	2	 1 2 3 4 5 6 7 8 9 11 12 13 16 17 23 24 27 31 40 42 43 48 49 50 52 54 59 67 69 70 71 73 74 78 87 90 96 98 99 100 103 104 106 107 108 112 114 115 123 127 128 137 150 151 158 164 166 170 171 172 179 180 182 183 188 194 196 198 201 204 206 208 211 217 218 220,
	2	 1 2 3 4 5 6 8 9 11 12 13 16 17 23 24 27 31 40 42 43 48 49 50 52 54 59 67 69 70 71 73 74 78 87 90 96 98 99 100 103 104 106 107 108 112 114 115 123 127 128 137 150 151 158 164 166 170 171 172 179 180 182 183 188 194 196 198 201 204 206 208 211 217 218 220,
	2	 1 2 3 4 5 6 8 9 11 12 13 16 23 24 27 31 40 42 43 48 49 50 52 54 59 67 69 70 71 73 74 78 87 90 96 98 99 100 103 104 106 107 108 112 114 115 123 127 128 137 150 151 158 164 166 170 171 172 179 180 182 183 188 194 196 198 201 204 206 208 211 217 218 220,
	2	 33 34 110 111 124 155 167 207 215 216 222,
	2	 29 33 34 88 110 111 124 129 155 167 178 187 203 207 209 215 216 222,
	2	 29 33 34 88 110 111 113 124 129 155 167 177 178 187 203 207 209 215 216 222,
	1	 30 133 154 184,
	16	 14 15 25 28 30 81 101 102 109 120 132 133 134 139 141 154 156 157 173 181 184 199 202 210,
	2	 26 36 40 42 43 48 49 52 54 56 57 59 65 66 67 70 72 73 74 91 95 100 114 115 119 148 158 168 171 176 179 180 197 198 206 217 218 219,
	0	 129 187,
	4	 35 126 146 149,
	12	 29 33 68 88 110 124 129 167 178 187 203 209 215,
	8	 7 17 18 19 29 32 33 34 39 45 53 68 76 77 82 88 89 94 97 105 110 111 113 118 121 122 124 129 135 145 147 155 161 163 165 167 175 177 178 187 189 192 203 207 209 214 215 216 222,
	3	 25 109 139,
	8	 7 17 18 19 22 25 29 30 32 33 34 35 39 45 53 68 76 77 82 88 89 94 97 102 105 109 110 111 113 117 118 120 121 122 124 125 126 129 133 135 139 143 145 146 147 149 154 155 161 163 165 167 173 174 175 177 178 184 187 189 192 203 207 209 210 214 215 216 222,
	4	 7 14 17 18 19 22 25 28 29 30 32 33 34 35 39 45 53 68 76 77 82 88 89 94 97 102 105 109 110 111 113 117 118 120 121 122 124 125 126 129 132 133 134 135 139 141 143 145 146 147 149 154 155 156 157 161 163 165 167 173 174 175 177 178 181 184 187 189 192 203 207 209 210 214 215 216 222,
	6	 64 75 83 190,
	4	 64 75 83 136 186 190,
	0	 1 69,
	0	 37 38 41 46 47 51 58 62,
	1	 80 138 144 160 193 195 213 221,
	1	 40 43 52 59 65 66 67 72 74 100 114 158 179 198 217 218,
	1	 40 43 52 54 59 65 66 67 72 74 100 114 158 171 179 198 206 217 218,
	1	 40 43 52 54 59 65 66 67 72 74 100 114 115 158 171 179 180 198 206 217 218,
	2	 111 207 222,
	2	 14 15 25 28 81 101 109 117 120 132 134 139 141 156 157 173 181 199 202 210,
	10	 14 15 25 28 30 81 101 102 109 117 120 132 133 134 139 141 154 156 157 173 181 184 199 202 210,
	4	 6 12 27 103 112 127 166 183,
	4	 6 8 9 11 12 13 16 23 24 27 31 50 78 87 90 96 98 99 103 104 108 112 123 127 128 137 150 151 166 170 182 183 188 194 196 201 204 208 211 220,
	5	 6 8 9 11 12 13 16 23 24 27 31 50 71 78 87 90 96 98 99 103 104 107 108 112 123 127 128 137 150 151 166 170 182 183 188 194 196 201 204 208 211 220,
	5	 52 198 217 218,
	5	 52 158 198 217 218,
	6	 52 114 158 179 198 217 218,
	6	 37 38 41 46 47 51 58 61 62 93,
	5	 10 20 26 36 37 38 40 41 42 43 46 47 48 49 51 52 54 55 56 57 58 59 61 62 65 66 67 70 72 73 74 79 85 86 91 93 95 100 114 115 119 131 140 148 152 153 158 168 169 171 176 179 180 197 198 206 217 218 219,
	4	 6 8 9 10 11 12 13 16 20 23 24 26 27 31 36 37 38 40 41 42 43 46 47 48 49 50 51 52 54 55 56 57 58 59 61 62 65 66 67 70 71 72 73 74 78 79 85 86 87 90 91 93 95 96 98 99 100 103 104 106 107 108 112 114 115 119 123 127 128 131 137 140 148 150 151 152 153 158 166 168 169 170 171 176 179 180 182 183 188 194 196 197 198 201 204 206 208 211 217 218 219 220,
	4	 7 18 19 76,
	4	 39 45 53 77 82 89 94 97 121 122 135 145 161 163 165 189 192,
	5	 29 32 33 34 39 45 53 68 77 82 88 89 94 97 105 110 111 113 118 121 122 124 129 135 145 147 155 161 163 165 167 175 177 178 187 189 192 203 207 209 214 215 216 222,
	5	 7 14 17 18 19 22 25 29 30 32 33 34 35 39 45 53 68 76 77 82 88 89 94 97 102 105 109 110 111 113 117 118 120 121 122 124 125 126 129 132 133 134 135 139 141 143 145 146 147 149 154 155 156 157 161 163 165 167 173 174 175 177 178 181 184 187 189 192 203 207 209 210 214 215 216 222,
	4	 7 14 15 17 18 19 22 25 29 30 32 33 34 35 39 45 53 68 76 77 81 82 88 89 94 97 101 102 105 109 110 111 113 117 118 120 121 122 124 125 126 129 132 133 134 135 139 141 143 145 146 147 149 154 155 156 157 161 163 165 167 173 174 175 177 178 181 184 187 189 192 199 202 203 207 209 210 214 215 216 222,
	4	 7 14 15 17 18 19 22 25 28 29 30 32 33 34 35 39 44 45 53 60 63 68 76 77 80 81 82 84 88 89 92 94 97 101 102 105 109 110 111 113 116 117 118 120 121 122 124 125 126 129 130 132 133 134 135 138 139 141 143 144 145 146 147 149 154 155 156 157 159 160 161 162 163 165 167 173 174 175 177 178 181 184 185 187 189 191 192 193 195 199 200 202 203 205 207 209 210 212 213 214 215 216 221 222,
	0	 24 99,
	4	 84 116 159 162,
	8	 92 200,
	5	 84 92 116 159 162 185 200,
	2	 26 36 56 80 84 91 92 95 116 119 130 138 144 148 159 160 162 168 176 185 191 193 195 197 200 205 213 219 221,
	2	 26 36 56 57 80 84 91 92 95 116 119 130 138 144 148 159 160 162 168 176 185 191 193 195 197 200 205 213 219 221,
	2	 26 36 40 42 43 48 49 52 54 56 57 59 65 66 67 70 72 73 74 80 84 91 92 95 100 114 115 116 119 130 138 144 148 158 159 160 162 168 171 176 179 180 185 191 193 195 197 198 200 205 206 213 217 218 219 221,
	2	 10 20 26 36 40 42 43 48 49 52 54 56 57 59 65 66 67 70 72 73 74 79 80 84 85 86 91 92 95 100 114 115 116 119 130 131 138 140 144 148 152 153 158 159 160 162 168 169 171 176 179 180 185 191 193 195 197 198 200 205 206 213 217 218 219 221,
	2	 37 38 41 44 46 47 51 58 60 61 62 63 93 212,
	2	 10 20 26 36 37 38 40 41 42 43 44 46 47 48 49 51 52 54 56 57 58 59 60 61 62 63 65 66 67 70 72 73 74 79 80 84 85 86 91 92 93 95 100 114 115 116 119 130 131 138 140 144 148 152 153 158 159 160 162 168 169 171 176 179 180 185 191 193 195 197 198 200 205 206 212 213 217 218 219 221,
	2	 1 2 3 4 5 7 14 15 17 18 19 21 22 25 28 29 30 32 33 34 35 39 45 53 55 64 68 69 75 76 77 81 82 83 88 89 94 97 101 102 105 109 110 111 113 117 118 120 121 122 124 125 126 129 132 133 134 135 136 139 141 142 143 145 146 147 149 154 155 156 157 161 163 164 165 167 172 173 174 175 177 178 181 184 186 187 189 190 192 199 202 203 207 209 210 214 215 216 222,
	2	 1 2 3 4 5 14 15 21 22 25 28 29 30 32 33 34 35 39 45 53 55 64 68 69 75 76 77 81 82 83 88 89 94 97 101 102 105 109 110 111 113 117 118 120 121 122 124 125 126 129 132 133 134 135 136 139 141 142 143 145 146 147 149 154 155 156 157 161 163 164 165 167 172 173 174 175 177 178 181 184 186 187 189 190 192 199 202 203 207 209 210 214 215 216 222,
	2	 1 2 3 4 5 14 15 21 22 25 28 29 30 32 33 34 35 39 45 53 55 64 68 69 75 77 81 82 83 88 89 101 102 105 109 110 111 113 117 118 120 121 122 124 125 126 129 132 133 134 136 139 141 142 143 145 146 147 149 154 155 156 157 161 164 165 167 172 173 174 175 177 178 181 184 186 187 189 190 192 199 202 203 207 209 210 214 215 216 222,
	8	 34 216,
	1	 29 34 111 113 155 177 207 216 222,
	1	 29 34 111 113 155 177 178 203 207 209 216 222,
	1	 29 34 88 111 113 155 177 178 187 203 207 209 216 222,
	1	 29 32 33 34 55 68 88 105 110 111 113 118 124 129 147 155 167 175 177 178 187 203 207 209 214 215 216 222,
	6	 125 126 146 149,
	3	 35 45 125 126 146 149,
	3	 35 45 125 126 145 146 149,
	4	 35 45 121 122 125 126 145 146 149 161,
	3	 35 45 121 122 125 126 145 146 149 161 165,
	3	 35 45 82 121 122 125 126 145 146 149 161 165,
	1	 29 32 33 34 35 39 45 53 55 68 77 82 88 89 105 110 111 113 118 121 122 124 125 126 129 145 146 147 149 155 161 165 167 175 177 178 187 189 192 203 207 209 214 215 216 222,
	2	 23 78 107 204,
	1	 23 71 78 107 204,
	1	 23 71 78 106 107 204,
	5	 33 110 215,
	1	 39 53 68 77 89 189 192,
	1	 24 31 50 99 104 128 182 208,
	1	 24 31 50 87 99 104 128 182 208,
	1	 24 31 50 87 99 104 128 150 170 182 208,
	10	 13 16 201,
	1	 42 43 48 49 52 54 55 59 65 66 67 70 72 73 74 100 114 115 158 171 179 180 198 206 217 218,
	2	 10 20 40 42 43 48 49 52 54 55 57 59 65 66 67 70 72 73 74 79 85 86 100 114 115 131 140 152 153 158 169 171 179 180 198 206 217 218,
	1	 80 92 116 130 138 144 159 160 162 185 191 193 195 200 205 213 221,
	1	 10 20 65 66 72 79 85 86 131 140 152 153 169,
	2	 13 201 211,
	1	 6 8 9 11 12 13 16 23 24 27 71 78 90 96 98 99 103 106 107 108 112 123 127 137 166 183 188 194 196 201 204 208 211 220,
	0	 6 8 9 11 12 13 16 23 24 27 50 71 78 87 90 96 98 99 103 104 106 107 108 112 123 127 137 166 182 183 188 194 196 201 204 208 211 220,
	3	 150 151 170,
	1	 6 8 9 11 12 13 16 23 24 27 50 71 78 87 90 96 98 99 103 104 106 107 108 112 123 127 137 150 151 166 170 182 183 188 194 196 201 204 208 211 220,
	0	 6 8 9 11 12 13 16 23 24 27 50 71 78 87 90 96 98 99 103 104 106 107 108 112 123 127 128 137 150 151 166 170 182 183 188 194 196 201 204 208 211 220,
	3	 6 8 9 11 12 13 16 23 24 27 31 37 38 41 44 46 47 50 51 58 60 61 62 63 71 78 80 84 87 90 92 93 96 98 99 103 104 106 107 108 112 116 123 127 128 130 137 138 144 150 151 159 160 162 166 170 182 183 185 188 191 193 194 195 196 200 201 204 205 208 211 212 213 220 221,
	1	 1 2 3 4 5 14 15 22 25 28 30 69 81 101 102 109 117 120 132 133 134 139 141 143 154 156 157 164 172 173 174 181 184 199 202 210,
	0	 1 2 3 4 5 14 15 22 25 28 30 81 101 102 109 117 120 132 133 134 139 141 143 154 156 157 164 172 173 174 181 184 199 202 210,
	4	 6 8 11 12 13 16 27 90 96 103 108 112 123 127 137 166 183 188 196 201 211 220,
	4	 29 32 33 34 68 88 94 97 105 110 111 113 118 124 129 135 147 155 163 167 175 177 178 187 203 207 209 214 215 216 222,
	2	 29 32 33 34 35 39 45 53 68 77 82 88 89 94 97 105 110 111 113 118 121 122 124 125 126 129 135 145 146 147 149 155 161 163 165 167 175 177 178 187 189 192 203 207 209 214 215 216 222,
	1	 22 25 30 102 117 120 133 143 154 173 174 184,
	4	 46 47 51 61,
	1	 1 2 3 4 5 10 20 26 36 40 42 43 48 49 52 54 55 56 57 59 65 66 67 69 70 72 73 74 79 85 86 91 95 100 114 115 119 131 140 148 152 153 158 164 168 169 171 172 176 179 180 197 198 206 217 218 219,
	5	 56 119 148 168 219,
	5	 26 56 95 119 148 168 197 219,
	10	 10 20 26 36 56 57 79 85 86 91 95 119 131 140 148 152 153 168 169 176 197 219,
	1	 6 8 9 11 12 13 16 23 24 27 31 50 78 87 90 96 98 99 103 104 107 108 112 123 127 128 137 150 151 166 170 182 183 188 194 196 201 204 208 211 220,
	1	 15 101 199 202,
	1	 8 11 13 16 24 31 50 71 87 90 96 99 104 106 107 108 123 128 137 150 151 170 182 188 196 201 208 211 220,
	1	 44 63 93,
	1	 7 14 15 17 18 19 22 25 28 30 81 101 102 109 117 120 132 133 134 139 141 143 154 156 157 173 174 181 184 199 202 210,
	2	 33 68 76 94 97 110 124 135 163 167 215,
	1	 29 32 33 34 68 76 88 94 97 105 110 111 113 118 124 129 135 147 155 163 167 175 177 178 187 203 207 209 214 215 216 222,
	6	 29 32 33 34 35 39 45 53 68 76 77 82 88 89 94 97 105 110 111 113 118 121 122 124 125 126 129 135 145 146 147 149 155 161 163 165 167 175 177 178 187 189 192 203 207 209 214 215 216 222,
	1	 6 8 9 11 12 13 16 23 24 27 31 50 71 78 87 90 96 98 99 103 104 108 112 123 127 128 137 150 151 166 170 182 183 188 194 196 201 204 208 211 220,
	1	 42 48 49 55 70 73,
	1	 42 48 49 55 70 73 115 180,
	1	 42 48 49 54 55 70 73 115 171 180 206,
	1	 7 17 18 19 33 68 76 94 97 110 124 135 163 167 215,
	3	 6 12 127 166,
	1	 30 102 133 154,
	4	 44 80 130 138 144 160 191 193 195 213 221,
	8	 44 63 80 130 138 144 160 191 193 195 213 221,
	5	 92 185 200 205,
	10	 84 92 116 159 162 185 200 205 212,
	10	 60 84 92 116 159 162 185 200 205 212,
	0	 48 49 55 73,
	0	 42 48 49 52 54 55 59 70 73 114 115 158 171 179 180 198 206 217 218,
	1	 6 8 9 11 12 13 16 23 24 27 31 40 42 43 48 49 50 52 54 55 59 65 66 67 70 71 72 73 74 78 87 90 96 98 99 100 103 104 106 107 108 112 114 115 123 127 128 137 150 151 158 166 170 171 179 180 182 183 188 194 196 198 201 204 206 208 211 217 218 220,
	5	 119 148,
	3	 10 20 26 36 56 79 85 86 91 95 119 131 140 148 152 153 168 169 176 197 219,
	1	 44 63 80 84 92 116 130 138 144 159 160 162 185 191 193 195 200 205 212 213 221,
	6	 10 20 26 36 37 38 41 44 46 47 51 56 57 58 60 61 62 63 79 80 84 85 86 91 92 93 95 116 119 130 131 138 140 144 148 152 153 159 160 162 168 169 176 185 191 193 195 197 200 205 212 213 219 221,
	0	 143 173 174,
	0	 64 83 136 186,
	0	 7 17 18 19 21 22 25 29 30 32 33 34 35 39 45 53 64 68 75 76 77 82 83 88 89 94 97 102 105 109 110 111 113 117 118 120 121 122 124 125 126 129 133 135 136 139 142 143 145 146 147 149 154 155 161 163 165 167 173 174 175 177 178 184 186 187 189 190 192 203 207 209 210 214 215 216 222,
	0	 1 2 3 4 164 172,
	5	 6 8 9 10 11 12 13 16 20 23 24 26 27 31 36 37 38 41 44 46 47 50 51 56 57 58 60 61 62 63 71 78 79 80 84 85 86 87 90 91 92 93 95 96 98 99 103 104 106 107 108 112 116 119 123 127 128 130 131 137 138 140 144 148 150 151 152 153 159 160 162 166 168 169 170 176 182 183 185 188 191 193 194 195 196 197 200 201 204 205 208 211 212 213 219 220 221,
	3	 40 42 43 48 49 52 54 55 59 65 66 67 72 74 100 114 115 158 171 179 180 198 206 217 218,
	6	 40 42 43 48 49 52 54 55 59 65 66 67 70 72 74 100 114 115 158 171 179 180 198 206 217 218,
	1	 29 32 88 105 118 129 147 175 178 187 203 209 214,
	2	 1 2 3 4 5 14 15 21 22 25 28 30 55 64 69 75 81 83 101 102 109 117 120 132 133 134 136 139 141 142 143 154 156 157 164 172 173 174 181 184 186 190 199 202 210,
	1	 14 15 25 28 81 101 132 134 141 156 157 181 199 202,
	0	 14 15 25 28 30 81 101 102 132 133 134 141 154 156 157 181 184 199 202,
	0	 14 15 25 28 30 81 101 102 132 133 134 141 154 156 157 181 184 199 202 210,
	1	 111 207 216,
	1	 76 94 97 135 149 163,
	1	 35 76 94 97 135 149 163,
	1	 35 76 94 97 135 146 149 163,
	0	 35 76 94 97 125 135 146 149 163,
	1	 35 76 94 97 125 126 135 146 149 163,
	1	 33 35 68 76 94 97 110 124 125 126 135 146 149 163 167 215,
	1	 7 17 18 19 29 30 32 33 34 35 39 45 53 68 76 77 82 88 89 94 97 105 110 111 113 118 121 122 124 125 126 129 133 135 145 146 147 149 154 155 161 163 165 167 175 177 178 187 189 192 203 207 209 214 215 216 222,
	0	 7 17 18 19 22 29 30 32 33 34 35 39 45 53 68 76 77 82 88 89 94 97 105 110 111 113 117 118 121 122 124 125 126 129 133 135 143 145 146 147 149 154 155 161 163 165 167 173 174 175 177 178 187 189 192 203 207 209 214 215 216 222,
	1	 7 17 18 19 22 29 30 32 33 34 35 39 45 53 68 76 77 82 88 89 94 97 102 105 110 111 113 117 118 121 122 124 125 126 129 133 135 143 145 146 147 149 154 155 161 163 165 167 173 174 175 177 178 184 187 189 192 203 207 209 214 215 216 222,
	3	 25 109 120 139 210,
	1	 7 14 15 17 18 19 22 25 28 29 30 32 33 34 35 39 45 53 68 76 77 82 88 89 94 97 101 102 105 109 110 111 113 117 118 120 121 122 124 125 126 129 132 133 134 135 139 141 143 145 146 147 149 154 155 156 157 161 163 165 167 173 174 175 177 178 181 184 187 189 192 202 203 207 209 210 214 215 216 222,
	5	 37 38 41 58 61 62,
	1	 23 24 99 208,
	1	 23 24 99 204 208,
	1	 23 24 78 99 204 208,
	0	 6 9 12 23 24 27 78 98 99 103 112 127 166 183 194 204 208,
	1	 6 8 9 11 12 13 16 23 24 27 78 90 96 98 99 103 108 112 123 127 137 166 183 188 194 196 201 204 208 211 220,
	1	 31 128 150 170,
	2	 40 42 43 52 54 59 65 66 67 70 72 74 100 114 115 158 171 179 180 198 206 217 218,
	1	 41 46 47 51 58 61 62,
	3	 14 15 25 28 30 81 101 109 120 132 133 134 139 141 154 156 157 181 199 202 210,
	1	 14 15 25 28 30 81 101 109 120 132 133 134 139 141 143 154 156 157 174 181 199 202 210,
	3	 14 15 22 25 28 30 81 101 109 117 120 132 133 134 139 141 143 154 156 157 173 174 181 199 202 210,
	4	 21 136 186,
	3	 21 75 136 186 190,
	0	 29 88 187 203,
	0	 80 130 138 160 191 195 213,
	1	 37 38 41 44 58 60 63 80 84 92 93 116 130 138 144 159 160 162 185 191 193 195 200 205 212 213 221,
	2	 64 75 83 142 190,
	0	 40 42 43 52 54 59 74 100 114 115 158 171 179 180 198 206 217 218,
	0	 84 116 159 162 200,
	0	 84 116 159 162 185 200,
	0	 1 2 3 4 5 14 15 21 28 64 69 75 81 83 101 132 134 136 141 142 156 157 164 172 181 186 190 199 202,
	0	 1 2 3 4 5 15 21 64 69 75 81 83 101 136 142 164 172 186 190 199 202,
	0	 1 2 3 4 5 15 21 64 69 75 83 101 136 142 164 172 186 190 202,
	1	 42 52 54 59 114 115 158 171 179 198 206 217 218,
	2	 48 49 55 70,
	1	 64 83 142,
	0	 46 47 51 61 62 93,
	1	 44 60 63,
	5	 1 2 3 4 5 7 14 15 17 18 19 21 22 25 28 29 30 32 33 34 35 39 45 53 64 68 75 76 77 81 82 83 88 89 94 97 101 102 105 109 110 111 113 117 118 120 121 122 124 125 126 129 132 133 134 135 136 139 141 142 143 145 146 147 149 154 155 156 157 161 163 164 165 167 172 173 174 175 177 178 181 184 186 187 189 190 192 199 202 203 207 209 210 214 215 216 222,
	1	 24 50 99 104 182 208,
	7	 19 94 97 135 163,
	1	 7 19 94 97 135 163,
	1	 26 219,
	1	 26 197 219,
	2	 23 78,
	0	 52 59 100 114 158 179 198 217 218,
	4	 121 122 145 161,
	3	 26 36 40 42 43 48 49 52 54 55 56 59 65 66 67 70 72 73 74 91 95 100 114 115 119 148 158 168 171 176 179 180 197 198 206 217 218 219,
	0	 44 60 212,
	1	 21 142,
	0	 31 87 128 151,
	2	 37 38 61 62,
	3	 40 48 49 55 65 66 67 70 72 73,
	2	 40 42 48 49 54 55 65 66 67 70 72 73 115 171 180 206,
	3	 40 42 43 48 49 54 55 65 66 67 70 72 73 74 100 115 171 180 206,
	0	 8 10 11 13 16 20 26 36 37 38 40 41 42 43 44 46 47 48 49 51 52 54 55 56 57 58 59 60 61 62 63 65 66 67 70 72 73 74 79 80 84 85 86 90 91 92 93 95 96 100 108 114 115 116 119 123 130 131 137 138 140 144 148 152 153 158 159 160 162 168 169 171 176 179 180 185 188 191 193 195 196 197 198 200 201 205 206 211 212 213 217 218 219 220 221,
	3	 34 111 216,
	3	 34 111 207 216,
	1	 14 22 25 30 102 109 117 120 132 133 134 139 141 143 154 156 157 173 174 181 184 210,
	1	 14 22 25 28 30 102 109 117 120 132 133 134 139 141 143 154 156 157 173 174 181 184 210,
	0	 14 22 25 28 30 81 102 109 117 120 132 133 134 139 141 143 154 156 157 173 174 181 184 199 210,
	0	 55 131 140 152 153,
	0	 130 144 191 193 195 221,
	2	 10 20 26 36 37 38 41 44 46 47 51 55 56 57 58 60 61 62 63 65 66 72 79 80 84 85 86 91 92 93 95 116 119 130 131 138 140 144 148 152 153 159 160 162 168 169 176 185 191 193 195 197 200 205 212 213 219 221,
	2	 22 143 173 174,
	0	 74 100,
	1	 59 158 217,
	0	 33 110 124 167,
	0	 26 56 80 84 91 92 95 116 119 130 138 144 148 159 160 162 168 176 185 191 193 195 197 200 205 213 219 221,
	1	 22 102 117 173 184,
	0	 21 64 75 83 142 190,
	2	 28 134 157,
	2	 28 134 141 157,
	2	 28 132 134 141 156 157 181,
	0	 15 81 101 199 202 210,
	0	 15 81 101 109 120 139 199 202 210,
	0	 15 25 81 101 109 120 139 199 202 210,
	1	 14 15 25 28 30 81 101 102 109 120 132 133 134 139 141 143 154 156 157 181 184 199 202 210,
	0	 14 15 25 28 30 81 101 102 109 117 120 132 133 134 139 141 143 154 156 157 181 184 199 202 210,
	1	 14 15 25 28 30 81 101 102 109 117 120 132 133 134 139 141 143 154 156 157 173 181 184 199 202 210,
	0	 1 2 3 4 5 10 20 21 26 36 37 38 40 41 42 43 44 46 47 48 49 51 52 54 55 56 57 58 59 60 61 62 63 64 65 66 67 69 70 72 73 74 75 79 80 83 84 85 86 91 92 93 95 100 114 115 116 119 130 131 136 138 140 142 144 148 152 153 158 159 160 162 164 168 169 171 172 176 179 180 185 186 190 191 193 195 197 198 200 205 206 212 213 217 218 219 221,
	0	 10 20 21 26 36 40 42 43 48 49 52 54 55 56 57 59 64 65 66 67 70 72 73 74 75 79 83 85 86 91 95 100 114 115 119 131 136 140 142 148 152 153 158 168 169 171 176 179 180 186 190 197 198 206 217 218 219,
	0	 1 2 3 4 5 37 38 41 44 46 47 51 58 60 61 62 63 69 80 84 92 93 116 130 138 144 159 160 162 164 172 185 191 193 195 200 205 212 213 221,
	1	 44 58 60 63 80 84 92 93 116 130 138 144 159 160 162 185 191 193 195 200 205 212 213 221,
	1	 41 44 58 60 63 80 84 92 93 116 130 138 144 159 160 162 185 191 193 195 200 205 212 213 221,
	2	 10 20 37 38 41 44 46 47 51 58 60 61 62 63 79 80 84 85 86 92 93 116 130 131 138 140 144 152 153 159 160 162 169 185 191 193 195 200 205 212 213 221,
	1	 26 36 40 42 43 52 54 56 57 59 65 66 67 72 74 91 95 100 114 115 119 148 158 168 171 176 179 180 197 198 206 217 218 219,
	1	 26 36 40 42 43 52 54 55 56 57 59 65 66 67 72 74 91 95 100 114 115 119 148 158 168 171 176 179 180 197 198 206 217 218 219,
	1	 26 36 40 42 43 48 49 52 54 55 56 57 59 65 66 67 72 74 91 95 100 114 115 119 148 158 168 171 176 179 180 197 198 206 217 218 219,
	1	 26 36 40 42 43 48 49 52 54 55 56 57 59 65 66 67 70 72 74 91 95 100 114 115 119 148 158 168 171 176 179 180 197 198 206 217 218 219,
	2	 37 38 41 47 51 58 61 62,
	0	 10 20 26 36 37 38 40 41 42 43 44 46 47 48 49 51 52 54 55 56 58 59 60 61 62 63 65 66 67 70 72 73 74 79 80 84 85 86 91 92 93 95 100 114 115 116 119 130 131 138 140 144 148 152 153 158 159 160 162 168 169 171 176 179 180 185 191 193 195 197 198 200 205 206 212 213 217 218 219 221,
	1	 22 25 30 102 109 117 120 133 139 154 173 184 210,
	1	 22 25 30 102 109 117 120 133 139 154 173 174 184 210,
	1	 15 81 101 199,
	0	 6 10 12 20 26 36 37 38 40 41 42 43 44 46 47 48 49 51 52 54 55 56 57 58 59 60 61 62 63 65 66 67 70 72 73 74 79 80 84 85 86 91 92 93 95 100 103 114 115 116 119 127 130 131 138 140 144 148 152 153 158 159 160 162 166 168 169 171 176 179 180 183 185 191 193 195 197 198 200 205 206 212 213 217 218 219 221,
	1	 10 20 26 36 40 42 43 44 48 49 52 54 55 56 57 59 60 63 65 66 67 70 72 73 74 79 80 84 85 86 91 92 93 95 100 114 115 116 119 130 131 138 140 144 148 152 153 158 159 160 162 168 169 171 176 179 180 185 191 193 195 197 198 200 205 206 212 213 217 218 219 221,
	5	 50 87 104 150 170 182,
	2	 14 15 28 81 101 109 132 134 141 156 157 181 199 202 210,
	3	 120 139,
	3	 29 68 178 203 209,
	1	 6 8 9 11 12 13 16 23 27 71 78 90 96 98 103 108 112 123 127 137 166 183 188 194 196 201 204 211 220,
	0	 80 84 92 116 130 138 144 160 162 185 191 193 195 200 205 213 221,
	1	 156 181,
	0	 20 40 42 43 48 49 52 54 55 57 59 65 66 67 70 72 73 74 79 85 86 100 114 115 158 169 171 179 180 198 206 217 218,
	0	 42 54 171 180 206,
	0	 26 91 95 119 176 197 219,
	1	 6 8 9 10 11 12 13 16 20 23 24 26 27 31 36 40 42 43 48 49 50 52 54 55 56 57 59 65 66 67 70 71 72 73 74 78 79 85 86 87 90 91 95 96 98 99 100 103 104 106 107 108 112 114 115 119 123 127 128 131 137 140 148 150 151 152 153 158 166 168 169 170 171 176 179 180 182 183 188 194 196 197 198 201 204 206 208 211 217 218 219 220,
	0	 22 30 102 117 120 133 143 154 173 174 184,
	0	 7 14 17 18 19 22 25 28 29 30 32 33 34 35 39 45 53 68 76 77 81 82 88 89 94 97 102 105 109 110 111 113 117 118 120 121 122 124 125 126 129 132 133 134 135 139 141 143 145 146 147 149 154 155 156 157 161 163 165 167 173 174 175 177 178 181 184 187 189 192 199 203 207 209 210 214 215 216 222,
	1	 137 220,
	1	 19 76 94 97 135 163,
	1	 15 81 199,
	1	 15 81 199 202,
	1	 14 15 25 28 81 101 109 117 120 132 134 139 141 156 157 181 199 202 210,
	1	 119 148 168,
	1	 21 75 190,
	0	 116 162 205,
	3	 21 37 38 41 44 46 47 51 58 60 61 62 63 64 75 80 83 84 92 93 116 130 136 138 142 144 159 160 162 185 186 190 191 193 195 200 205 212 213 221,
	0	 10 20 21 26 36 37 38 40 41 42 43 44 46 47 48 49 51 52 54 55 56 57 58 59 60 61 62 63 64 65 66 67 70 72 73 74 75 79 80 83 84 85 86 91 92 93 95 100 114 115 116 119 130 131 136 138 140 142 144 148 152 153 158 159 160 162 168 169 171 176 179 180 185 186 190 191 193 195 197 198 200 205 206 212 213 217 218 219 221,
	1	 75 83 136 142 186 190,
	2	 55 57,
	2	 26 36 55 56 57 91 95 119 148 168 176 197 219,
	5	 18 19 94 97 135 163,
	4	 7 18 19 94 97 135 163,
	4	 7 17 18 19 94 97 135 163,
	4	 76 149,
	4	 35 76 149,
	4	 35 76 146 149,
	7	 35 76 125 126 146 149,
	4	 35 39 45 53 76 77 82 89 121 122 125 126 145 146 149 161 165 189 192,
	5	 29 32 33 34 35 39 45 53 68 76 77 82 88 89 105 110 111 113 118 121 122 124 125 126 129 145 146 147 149 155 161 165 167 175 177 178 187 189 192 203 207 209 214 215 216 222,
	0	 117 143 174,
	0	 8 11 13 16 23 71 78 90 96 108 123 137 188 196 201 204 211 220,
	0	 8 11 13 16 23 71 78 90 96 107 108 123 137 188 196 201 204 211 220,
	0	 8 11 13 16 23 71 78 90 96 106 107 108 123 137 188 196 201 204 211 220,
	0	 37 38 41 58 61,
	1	 29 178 187 203 209,
	1	 46 61 62,
	0	 2 3 4 5 69 164 172,
	2	 33 68 94 97 110 124 135 163 167 215,
	1	 8 11 90 96 108 123 137 188 196 211 220,
	1	 8 11 90 96 108 123 137 188 196 201 211 220,
	4	 23 204,
	0	 13 211,
	1	 58 93,
	1	 41 58 93,
	1	 37 38 41 58 93,
	0	 29 32 34 88 94 97 105 111 113 118 129 135 147 155 163 175 177 178 187 203 207 209 214 216 222,
	0	 29 32 34 35 39 45 53 76 77 82 88 89 94 97 105 111 113 118 121 122 125 126 129 135 145 146 147 149 155 161 163 165 175 177 178 187 189 192 203 207 209 214 216 222,
	2	 14 15 21 22 25 28 30 37 38 41 44 46 47 51 58 60 61 62 63 64 75 80 81 83 84 92 93 101 102 109 116 117 120 130 132 133 134 136 138 139 141 142 143 144 154 156 157 159 160 162 173 174 181 184 185 186 190 191 193 195 199 200 202 205 210 212 213 221,
	2	 1 2 3 4 5 6 7 8 9 10 11 12 13 16 17 18 19 20 23 24 26 27 31 36 40 42 43 48 49 50 52 54 55 56 57 59 65 66 67 69 70 71 72 73 74 76 78 79 85 86 87 90 91 94 95 96 97 98 99 100 103 104 106 107 108 112 114 115 119 123 127 128 131 135 137 140 148 150 151 152 153 158 163 164 166 168 169 170 171 172 176 179 180 182 183 188 194 196 197 198 201 204 206 208 211 217 218 219 220,
	3	 48 49 70,
	0	 102 173 184,
	1	 29 32 34 88 105 111 113 118 129 147 155 175 177 187 207 214 216 222,
	1	 29 32 34 88 105 111 113 118 129 147 155 175 177 178 187 207 209 214 216 222,
	1	 87 150,
	2	 87 150 170,
	1	 57 219,
	1	 26 57 91 95 176 197 219,
	1	 26 56 57 91 95 119 148 168 176 197 219,
	0	 76 146 149,
	0	 35 76 125 146 149,
	0	 47 51 61 62,
	1	 44 80 84 92 116 130 138 144 159 160 162 185 191 193 195 200 205 213 221,
	1	 44 63 80 84 92 116 130 138 144 159 160 162 185 191 193 195 200 205 213 221,
	6	 8 11 96 137 196 220,
	5	 8 11 90 96 108 137 196 220,
	1	 7 17 18 19 29 32 33 34 68 88 94 97 105 110 111 113 118 124 129 135 147 155 163 167 175 177 178 187 203 207 209 214 215 216 222,
	1	 7 17 18 19 29 32 33 34 39 45 53 68 77 82 88 89 94 97 105 110 111 113 118 121 122 124 129 135 145 147 155 161 163 165 167 175 177 178 187 189 192 203 207 209 214 215 216 222,
	0	 96 196 220,
	0	 55 56 119 148 168,
	0	 36 55 56 119 148 168,
	0	 36 55 56 119 148 168 219,
	0	 26 36 55 56 119 148 168 219,
	0	 26 36 55 56 119 148 168 197 219,
	0	 26 36 55 56 95 119 148 168 197 219,
	0	 26 36 55 56 91 95 119 148 168 176 197 219,
	0	 10 20 26 36 55 56 57 79 85 86 91 95 119 131 140 148 152 153 168 169 176 197 219,
	0	 10 20 26 36 37 38 41 44 46 47 51 55 56 57 58 60 61 62 63 79 80 84 85 86 91 92 93 95 116 119 130 131 138 140 144 148 152 153 159 160 162 168 169 176 185 191 193 195 197 200 205 212 213 219 221,
	0	 6 8 9 10 11 12 13 16 20 23 24 26 27 31 36 37 38 41 44 46 47 50 51 55 56 57 58 60 61 62 63 69 71 78 79 80 84 85 86 87 90 91 92 93 95 96 98 99 103 104 106 107 108 112 116 119 123 127 128 130 131 137 138 140 144 148 150 151 152 153 159 160 162 166 168 169 170 176 182 183 185 188 191 193 194 195 196 197 200 201 204 205 208 211 212 213 219 220 221,
	0	 1 2 3 4 5 6 8 9 10 11 12 13 16 20 23 24 26 27 31 36 37 38 41 44 46 47 50 51 55 56 57 58 60 61 62 63 69 71 78 79 80 84 85 86 87 90 91 92 93 95 96 98 99 103 104 106 107 108 112 116 119 123 127 128 130 131 137 138 140 144 148 150 151 152 153 159 160 162 164 166 168 169 170 172 176 182 183 185 188 191 193 194 195 196 197 200 201 204 205 208 211 212 213 219 220 221,
	0	 88 129 187 203,
	0	 40 42 43 48 49 52 54 55 59 67 70 74 100 114 115 158 171 179 180 198 206 217 218,
	1	 80 94 97 130 135 138 144 160 163 191 193 195 213 221,
	1	 76 80 94 97 130 135 138 144 160 163 191 193 195 213 221,
	1	 19 76 80 94 97 130 135 138 144 160 163 191 193 195 213 221,
	1	 18 19 76 80 94 97 130 135 138 144 160 163 191 193 195 213 221,
	1	 7 18 19 76 80 94 97 130 135 138 144 160 163 191 193 195 213 221,
	1	 7 17 18 19 76 80 94 97 130 135 138 144 160 163 191 193 195 213 221,
	1	 60 63 212,
	1	 7 17 18 19 44 60 63 76 80 93 94 97 130 135 138 144 160 163 191 193 195 212 213 221,
	1	 129 178 203 209,
	2	 35 68 125 126 146 149,
	2	 14 15 22 25 28 29 30 32 33 34 35 39 45 53 68 77 81 82 88 89 101 102 105 109 110 111 113 117 118 120 121 122 124 125 126 129 132 133 134 139 141 143 145 146 147 149 154 155 156 157 161 165 167 173 174 175 177 178 181 184 187 189 192 199 202 203 207 209 210 214 215 216 222,
	1	 7 14 15 17 18 19 22 25 28 29 30 32 33 34 35 39 44 45 53 60 63 68 76 77 80 81 82 88 89 93 94 97 101 102 105 109 110 111 113 117 118 120 121 122 124 125 126 129 130 132 133 134 135 138 139 141 143 144 145 146 147 149 154 155 156 157 160 161 163 165 167 173 174 175 177 178 181 184 187 189 191 192 193 195 199 202 203 207 209 210 212 213 214 215 216 221 222,
	1	 73 84 92 116 159 162 185 200 205,
	1	 48 49 70 73 84 92 116 159 162 185 200 205,
	1	 40 42 43 48 49 52 54 59 65 66 67 70 72 73 74 84 92 100 114 115 116 158 159 162 171 179 180 185 198 200 205 206 217 218,
	1	 10 20 40 42 43 48 49 52 54 55 59 65 66 67 70 72 73 74 79 84 85 86 92 100 114 115 116 131 140 152 153 158 159 162 169 171 179 180 185 198 200 205 206 217 218,
	1	 10 20 26 36 40 42 43 48 49 52 54 55 56 57 59 65 66 67 70 72 73 74 79 84 85 86 91 92 95 100 114 115 116 119 131 140 148 152 153 158 159 162 168 169 171 176 179 180 185 197 198 200 205 206 217 218 219,
	1	 21 37 38 41 46 47 51 58 61 62 64 75 83 136 142 186 190,
	1	 10 20 21 26 36 37 38 40 41 42 43 46 47 48 49 51 52 54 55 56 57 58 59 61 62 64 65 66 67 70 72 73 74 75 79 83 84 85 86 91 92 95 100 114 115 116 119 131 136 140 142 148 152 153 158 159 162 168 169 171 176 179 180 185 186 190 197 198 200 205 206 217 218 219,
	0	 10 20 26 35 36 37 38 41 44 46 47 51 55 56 57 58 60 61 62 63 65 66 68 72 76 79 80 84 85 86 91 92 93 95 116 119 125 126 130 131 138 140 144 146 148 149 152 153 159 160 162 168 169 176 185 191 193 195 197 200 205 212 213 219 221,
	1	 129 178 187 203 209,
	1	 29 129 178 187 203 209,
	1	 6 8 11 12 90 96 103 108 123 127 137 166 183 188 196 220,
	1	 71 106,
	1	 110 124 167 215,
	0	 29 32 33 34 35 68 88 105 110 111 113 118 124 125 126 129 146 147 149 155 167 175 177 178 187 203 207 209 214 215 216 222,
	1	 14 15 28 81 101 109 132 134 139 141 156 157 181 199 202 210,
	1	 52 114 179 198 218,
	0	 52 114 179 198 217 218,
	0	 46 47,
	1	 39 53 77 82 89 121 122 161 165 189 192,
	1	 39 53 77 82 89 121 122 145 161 165 189 192,
	1	 10 40 42 43 48 49 52 54 55 59 65 66 67 70 72 73 74 100 114 115 131 140 152 153 158 171 179 180 198 206 217 218,
	1	 30 133 154 173,
	1	 14 15 25 28 30 81 101 109 120 132 133 134 139 141 154 156 157 173 181 199 202 210,
	1	 24 31 99 128 208,
	0	 24 31 99 128 151 208,
	0	 24 31 99 128 150 151 170 208,
	0	 26 36,
	0	 26 36 197,
	0	 26 36 95 197,
	0	 84 116 159 162 205,
	0	 24 31 50 71 78 87 99 104 106 107 128 150 151 170 182 208,
	0	 8 11 13 16 69 90 96 108 123 137 188 196 201 211 220,
	0	 6 8 9 11 12 13 16 23 24 27 31 44 50 60 63 71 78 80 84 87 90 92 93 96 98 99 103 104 106 107 108 112 116 123 127 128 130 137 138 144 150 151 159 160 162 166 170 182 183 185 188 191 193 194 195 196 200 201 204 205 208 211 212 213 220 221,
	1	 40 48 49 65 66 67 70 72 73,
	1	 40 42 48 49 54 65 66 67 70 72 73 115 171 180 206,
	1	 40 42 43 48 49 54 65 66 67 70 72 73 74 100 115 171 180 206,
	1	 40 42 43 48 49 52 54 65 66 67 70 72 73 74 100 115 171 180 198 206 218,
	0	 1 2 3 4 5 7 14 15 17 18 19 21 22 25 28 29 30 32 33 34 35 37 38 39 41 45 46 47 51 53 58 61 62 64 68 69 75 76 77 81 82 83 88 89 94 97 101 102 105 109 110 111 113 117 118 120 121 122 124 125 126 129 132 133 134 135 136 139 141 142 143 145 146 147 149 154 155 156 157 161 163 164 165 167 172 173 174 175 177 178 181 184 186 187 189 190 192 199 202 203 207 209 210 214 215 216 222,
	0	 10 20 26 36 37 38 41 44 46 47 51 55 56 57 58 60 61 62 63 65 66 72 76 79 80 84 85 86 91 92 93 95 116 119 130 131 138 140 144 148 152 153 159 160 162 168 169 176 185 191 193 195 197 200 205 212 213 219 221,
	1	 40 43 48 49 55 65 66 67 70 72 73 74 100,
	2	 40 42 43 48 49 52 54 55 65 66 67 70 72 73 74 100 115 171 180 198 206 218,
	1	 34 155 216 222,
	1	 80 138 160 213,
	1	 84 92 116 162 185 200 205,
	1	 35 39 45 53 77 82 89 121 122 145 161 165 189 192,
	1	 35 39 45 53 77 82 89 121 122 145 149 161 165 189 192,
	1	 35 39 45 53 77 82 89 121 122 145 146 149 161 165 189 192,
	0	 35 39 45 53 77 82 89 121 122 125 145 146 149 161 165 189 192,
	1	 48 49 73,
	0	 6 8 9 11 12 13 16 27 71 90 96 98 103 106 107 108 112 123 127 137 166 183 188 194 196 201 211 220,
	0	 79 169,
	0	 10 20 26 36 55 56 65 66 72 79 85 86 91 95 119 131 140 148 152 153 168 169 176 197 219,
	1	 138 144 193 221,
	1	 37 38 41 44 46 47 51 58 60 61 62 63 80 84 92 116 130 138 144 159 160 162 185 191 193 195 200 205 212 213 221,
	0	 126 146,
	0	 15 21 64 75 83 101 136 142 186 190 202,
	0	 15 21 28 64 75 81 83 101 136 142 186 190 199 202,
	0	 14 15 21 25 28 64 75 81 83 101 109 117 120 132 134 136 139 141 142 156 157 181 186 190 199 202 210,
	0	 22 102 173 184,
	1	 22 102 143 173 174 184,
	1	 32 105 118 147 175 177 214,
	1	 32 34 105 111 118 147 155 175 177 207 214 216 222,
	0	 34 111 113 155 177 207 222,
	0	 110 215,
	1	 7 17 18 19 29 32 33 34 35 39 45 53 68 77 82 88 89 94 97 105 110 111 113 118 121 122 124 125 126 129 135 145 146 147 149 155 161 163 165 167 175 177 178 187 189 192 203 207 209 214 215 216 222,
	1	 7 14 15 17 18 19 22 25 28 29 30 32 33 34 35 39 45 53 68 77 81 82 88 89 94 97 101 102 105 109 110 111 113 117 118 120 121 122 124 125 126 129 132 133 134 135 139 141 143 145 146 147 149 154 155 156 157 161 163 165 167 173 174 175 177 178 181 184 187 189 192 199 202 203 207 209 210 214 215 216 222,
	1	 21 64 75 76 83 136 142 186 190,
	2	 44 60 63 84 92 116 159 162 185 200 205 212,
	1	 82 165,
	2	 24 31 71 87 99 106 107 128 150 151 170 208,
	2	 23 24 31 71 78 87 99 106 107 128 150 151 170 204 208,
	1	 10 20 26 36 56 57 65 66 72 79 85 86 91 95 119 131 140 148 152 153 168 169 176 197 219,
	0	 14 15 22 25 28 81 101 109 120 132 134 139 141 156 157 173 181 199 202 210,
	0	 14 15 22 25 28 81 101 109 120 132 134 139 141 143 156 157 173 174 181 199 202 210,
	1	 14 15 22 25 28 81 101 109 117 120 132 134 139 141 143 156 157 173 174 181 199 202 210,
	0	 35 68 76 94 97 125 126 135 146 149 163,
	0	 35 39 45 53 68 76 77 82 89 94 97 121 122 125 126 135 145 146 149 161 163 165 189 192,
	0	 29 35 39 45 53 68 76 77 82 88 89 94 97 121 122 125 126 129 135 145 146 149 161 163 165 178 187 189 192 203 209,
	0	 29 34 35 39 45 53 68 76 77 82 88 89 94 97 111 113 121 122 125 126 129 135 145 146 149 155 161 163 165 177 178 187 189 192 203 207 209 216 222,
	0	 29 32 34 35 39 45 53 68 76 77 82 88 89 94 97 105 111 113 118 121 122 125 126 129 135 145 146 147 149 155 161 163 165 175 177 178 187 189 192 203 207 209 214 216 222,
	1	 33 110 167,
	0	 33 110 167 215,
	1	 14 15 22 25 28 29 30 32 33 34 35 39 45 53 68 76 77 81 82 88 89 94 97 101 102 105 109 110 111 113 117 118 120 121 122 124 125 126 129 132 133 134 135 139 141 143 145 146 147 149 154 155 156 157 161 163 165 167 173 174 175 177 178 181 184 187 189 192 199 202 203 207 209 210 214 215 216 222,
	2	 31 87 128,
	2	 31 87 128 150 170,
	1	 10 20 40 42 43 48 49 52 54 59 65 66 67 70 72 73 74 79 85 86 100 114 115 131 140 152 153 158 169 171 179 180 198 206 217 218,
	1	 138 191 195,
	1	 68 110 215,
	0	 26 37 38 41 44 46 47 51 56 58 60 61 62 63 80 84 91 92 93 95 116 119 130 138 144 148 159 160 162 168 176 185 191 193 195 197 200 205 212 213 219 221,
	0	 14 15 22 25 28 30 81 101 102 109 117 120 132 133 134 139 141 143 154 156 157 173 174 181 184 199 202,
	0	 32 105 113 118 147 175 177 214,
	0	 52 158 218,
	0	 52 158 217 218,
	0	 52 114 158 179 217 218,
	0	 52 59 114 158 179 217 218,
	1	 14 15 21 22 25 28 29 30 32 33 34 35 39 45 53 64 68 75 76 77 81 82 83 88 89 101 102 105 109 110 111 113 117 118 120 121 122 124 125 126 129 132 133 134 136 139 141 142 143 145 146 147 149 154 155 156 157 161 165 167 173 174 175 177 178 181 184 186 187 189 190 192 199 202 203 207 209 210 214 215 216 222,
	1	 26 197,
	0	 33 35 39 45 53 68 77 82 89 110 121 122 124 125 126 145 146 149 161 165 167 189 192 215,
	1	 60 93 212,
	0	 136 142,
	0	 76 94,
	0	 76 94 97 163,
	0	 10 20 26 36 40 42 43 44 48 49 52 54 55 56 57 59 60 63 65 66 67 70 72 73 74 79 80 84 85 86 91 92 95 100 114 115 116 119 130 131 138 140 144 148 152 153 158 159 160 162 168 169 171 176 179 180 185 191 193 195 197 198 200 205 206 212 213 217 218 219 221,
	1	 42 43 54 74 100 115 171 180 206,
	1	 114 158 179,
	0	 80 138 160 191 195 213,
	0	 7 17 18,
	0	 24 31 50 99 104 182 208,
	0	 59 217,
	0	 22 25 117 143 173 174,
	0	 22 25 109 117 120 143 173 174,
	0	 22 25 109 117 120 139 143 173 174,
	0	 40 42 43 48 49 52 54 59 65 66 67 70 72 73 74 100 115 158 171 180 198 206 217 218,
	1	 40 42 43 48 49 52 54 57 59 65 66 67 70 72 73 74 100 114 115 158 171 179 180 198 206 217 218,
	0	 14 15 28 101 132 134 141 156 157 181 202,
	0	 52 100 198 218,
	0	 52 100 198 217 218,
	0	 52 100 158 198 217 218,
	0	 52 100 114 158 179 198 217 218,
	0	 22 117 174,
	0	 40 42 43 48 49 52 54 65 66 67 70 72 73 74 100 115 171 180 206 218,
	0	 6 8 9 11 12 13 16 23 27 50 71 78 87 90 96 98 103 104 106 107 108 112 123 127 137 150 151 166 170 182 183 188 194 196 201 204 211 220,
	0	 6 8 9 11 12 13 16 23 27 50 71 78 87 90 96 98 103 104 106 107 108 112 123 127 128 137 150 151 166 170 182 183 188 194 196 201 204 211 220,
	0	 24 31 99 208,
	1	 42 115,
	1	 14 15 25 28 30 81 101 102 109 120 132 133 134 139 141 143 154 156 157 173 181 184 199 202 210,
	1	 36 91 176,
	1	 26 36 91 95 176 197,
	1	 26 36 91 95 176 197 219,
	1	 26 36 37 38 41 46 47 51 56 58 61 62 91 93 95 119 148 168 176 197 219,
	1	 26 36 37 38 41 46 47 51 56 57 58 61 62 91 93 95 119 148 168 176 197 219,
	1	 26 36 37 38 40 41 42 43 46 47 48 49 51 52 54 55 56 57 58 59 61 62 65 66 67 70 72 73 74 91 93 95 100 114 115 119 148 158 168 171 176 179 180 197 198 206 217 218 219,
	1	 10 20 26 36 37 38 40 41 42 43 46 47 48 49 51 52 54 55 56 57 58 59 61 62 65 66 67 70 72 73 74 79 85 86 91 93 94 95 97 100 114 115 119 131 135 140 148 152 153 158 163 168 169 171 176 179 180 197 198 206 217 218 219,
	1	 10 20 26 36 37 38 40 41 42 43 44 46 47 48 49 51 52 54 55 56 57 58 59 60 61 62 63 65 66 67 70 72 73 74 79 80 84 85 86 91 92 93 94 95 97 100 114 115 116 119 130 131 135 138 140 144 148 152 153 158 159 160 162 163 168 169 171 176 179 180 185 191 193 195 197 198 200 205 206 212 213 217 218 219 221,
	1	 7 10 17 18 19 20 26 36 37 38 40 41 42 43 44 46 47 48 49 51 52 54 55 56 57 58 59 60 61 62 63 65 66 67 70 72 73 74 79 80 84 85 86 91 92 93 94 95 97 100 114 115 116 119 130 131 135 138 140 144 148 152 153 158 159 160 162 163 168 169 171 176 179 180 185 191 193 195 197 198 200 205 206 212 213 217 218 219 221,
	1	 22 143,
	1	 22 117 143,
	0	 22 102 117 143 184,
	0	 22 102 117 143 174 184,
	1	 35 39 45 53 68 76 77 82 89 121 122 125 126 145 146 149 161 165 189 192,
	0	 23 24 31 50 71 78 87 99 104 106 128 150 151 170 182 204 208,
	1	 131 140,
	0	 94 97,
	0	 30 133,
	2	 7 14 15 17 18 19 22 25 28 29 30 32 33 34 35 68 76 81 88 94 97 101 102 105 109 110 111 113 117 118 120 124 125 126 129 132 133 134 135 139 141 143 146 147 149 154 155 156 157 163 167 173 174 175 177 178 181 184 187 199 202 203 207 209 210 214 215 216 222,
	0	 54 171,
	1	 33 35 68 110 124 125 126 146 149 167 215,
	0	 68 178 187 203 209,
	1	 68 88 178 187 203 209,
	1	 68 88 129 178 187 203 209,
	1	 7 17 18 19 21 29 32 33 34 35 39 45 53 64 68 75 76 77 82 83 88 89 94 97 105 110 111 113 118 121 122 124 125 126 129 135 136 142 145 146 147 149 155 161 163 165 167 175 177 178 186 187 189 190 192 203 207 209 214 215 216 222,
	1	 23 24 31 50 87 99 104 128 150 151 170 182 208,
	1	 40 55,
	1	 42 43 48 49 52 54 59 70 73 74 100 114 115 158 171 179 180 198 206 217 218,
	0	 35 45 68 82 121 122 125 126 145 146 149 161 165,
	1	 24 31 87 99 106 128 150 151 170 208,
	1	 24 31 71 87 99 106 128 150 151 170 208,
	1	 6 12 23 24 31 50 71 78 87 99 103 104 106 107 127 128 150 151 166 170 182 183 204 208,
	0	 14 15 25 28 30 81 101 109 117 120 132 133 134 139 141 154 156 157 181 199 202 210,
	1	 14 15 22 25 28 30 81 101 109 117 120 132 133 134 139 141 143 154 156 157 173 174 181 184 199 202 210,
	0	 21 64 75 83 102 136 142 186 190,
	0	 76 125 126 146 149,
	0	 35 68 76 125 126 146 149,
	0	 7 14 15 18 19 21 22 25 28 29 30 32 33 34 35 39 45 53 64 68 75 76 77 81 82 83 88 89 94 97 101 102 105 109 110 111 113 117 118 120 121 122 124 125 126 129 132 133 134 135 136 139 141 142 143 145 146 147 149 154 155 156 157 161 163 165 167 173 174 175 177 178 181 184 186 187 189 190 192 199 202 203 207 209 210 214 215 216 222,
	0	 26 36 56 91 93 95 119 148 168 176 197 219,
	0	 26 36 56 57 91 93 95 119 148 168 176 197 219,
	0	 26 36 37 38 41 44 46 47 51 56 57 58 60 61 62 63 80 84 91 92 93 95 116 119 130 138 144 148 159 160 162 168 176 185 191 193 195 197 200 205 212 213 219 221,
	0	 110 124,
	0	 43 74 100 115,
	0	 43 74 100 115 180,
	0	 42 43 74 100 115 180,
	0	 29 68 88 113 129 177 178 187 203 209,
	0	 64 83 136 142 186,
	0	 40 42 54 65 66 67 72 115 171 180 206,
	0	 39 45 53 76 77 82 89 94 97 121 122 135 145 161 163 165 189 192,
	1	 35 39 45 53 76 77 82 89 94 97 121 122 125 126 135 145 146 149 161 163 165 189 192,
	0	 35 76 94 97 126 135 146 149 163,
	0	 7 17 18 19 29 30 32 33 34 35 39 45 53 68 76 77 82 88 89 94 97 102 105 110 111 113 118 121 122 124 125 126 129 133 135 145 146 147 149 154 155 161 163 165 167 175 177 178 184 187 189 192 203 207 209 214 215 216 222,
	0	 7 17 18 19 22 25 29 30 32 33 34 35 39 45 53 68 76 77 82 88 89 94 97 102 105 110 111 113 117 118 121 122 124 125 126 129 133 135 143 145 146 147 149 154 155 161 163 165 167 173 174 175 177 178 184 187 189 192 203 207 209 214 215 216 222,
	0	 7 17 18 19 22 25 29 30 32 33 34 35 39 45 53 68 76 77 82 88 89 94 97 102 105 109 110 111 113 117 118 120 121 122 124 125 126 129 133 135 139 143 145 146 147 149 154 155 161 163 165 167 173 174 175 177 178 184 187 189 192 203 207 209 214 215 216 222,
	0	 1 2 3 4 5 7 14 15 17 18 19 21 22 25 28 29 30 32 33 34 39 45 53 64 68 69 75 76 77 81 82 83 88 89 94 97 101 102 105 109 110 111 113 117 118 120 121 122 124 129 132 133 134 135 136 139 141 142 143 145 147 154 155 156 157 161 163 164 165 167 172 173 174 175 177 178 181 184 186 187 189 190 192 199 202 203 207 209 210 214 215 216 222,
	1	 114 179 217,
	0	 48 49 52 55 59 70 73 114 158 179 198 217 218,
	1	 14 15 81 101 132 134 141 156 157 181 199 202,
	0	 117 143 173 174,
	1	 40 42 43 48 49 52 54 55 65 66 67 70 72 73 74 100 114 115 158 171 179 180 198 206 217 218,
	0	 26 36 56 91 119 148 168 176 197 219,
	0	 45 82 121 122 145 161,
	0	 39 45 53 77 82 89 121 122 145 161 189 192,
	0	 14 15 25 28 81 101 102 109 120 132 134 139 141 156 157 173 181 184 199 202 210,
	0	 22 30 117 133 154,
	0	 32 33 105 110 118 124 147 167 175 214 215,
	0	 22 117 143 173 174 184,
	0	 22 30 117 133 143 154 173 174 184,
	0	 39 45 53 68 76 77 82 89 121 122 145 161 165 189 192,
	1	 178 203,
	0	 17 69,
	0	 7 17 18 19 69 94 97 135 163,
	0	 7 17 18 19 29 32 33 34 35 39 45 53 68 69 76 77 82 88 89 94 97 105 110 111 113 118 121 122 124 125 126 129 135 145 146 147 149 155 161 163 165 167 175 177 178 187 189 192 203 207 209 214 215 216 222,
	0	 7 14 15 17 18 19 22 25 28 29 30 32 33 34 35 39 45 53 68 69 76 77 81 82 88 89 94 97 101 102 105 109 110 111 113 117 118 120 121 122 124 125 126 129 132 133 134 135 139 141 143 145 146 147 149 154 155 156 157 161 163 165 167 173 174 175 177 178 181 184 187 189 192 199 202 203 207 209 210 214 215 216 222,
	0	 7 14 15 17 18 19 21 22 25 28 29 30 32 33 34 35 39 45 53 64 68 69 75 76 77 81 82 83 88 89 94 97 101 102 105 109 110 111 113 117 118 120 121 122 124 125 126 129 132 133 134 135 136 139 141 142 143 145 146 147 149 154 155 156 157 161 163 165 167 173 174 175 177 178 181 184 186 187 189 190 192 199 202 203 207 209 210 214 215 216 222,
	0	 33 39 45 53 68 77 82 89 110 121 122 124 145 161 165 167 189 192 215,
	0	 42 54 115 171 206,
	0	 101 202,
	0	 6 8 9 11 12 13 16 23 24 27 31 50 57 71 78 87 90 96 98 99 103 104 106 107 108 112 123 127 128 137 150 151 166 170 182 183 188 194 196 201 204 208 211 220,
	0	 49 70 73,
	0	 31 50 87 99 104 128 150 151 170 182 208,
	0	 81 101 199,
	1	 1 2 3 4 5 10 20 26 36 37 38 40 41 42 43 44 46 47 48 49 51 52 54 55 56 57 58 59 60 61 62 63 65 66 67 69 70 72 73 74 79 80 84 85 86 91 92 93 95 100 114 115 116 119 130 131 138 140 144 148 152 153 158 159 160 162 164 168 169 171 172 176 179 180 185 191 193 195 197 198 200 205 206 212 213 217 218 219 221,
	0	 1 2 3 4 5 40 42 43 48 49 52 54 59 65 66 67 69 70 72 73 74 100 114 115 158 164 171 172 179 180 198 206 217 218,
	1	 52 114 158 179 198 218,
	0	 24 31 71 78 87 99 106 107 128 150 151 170 204 208,
	1	 28 81 199,
	1	 15 28 81 199,
	1	 15 28 81 199 202,
	1	 14 15 25 28 81 101 109 120 132 134 139 141 143 156 157 173 174 181 199 202 210,
	1	 14 15 25 28 81 101 109 117 120 132 134 139 141 143 156 157 173 174 181 199 202 210,
	0	 7 14 15 17 18 19 22 25 28 29 30 32 33 34 81 88 101 102 105 109 110 111 113 117 118 120 124 129 132 133 134 139 141 143 147 154 155 156 157 167 173 174 175 177 178 181 184 187 199 202 203 207 209 210 214 215 216 222,
	0	 7 14 15 17 18 19 22 25 28 29 30 32 33 34 39 45 53 68 77 81 82 88 89 101 102 105 109 110 111 113 117 118 120 121 122 124 129 132 133 134 139 141 143 145 147 154 155 156 157 161 165 167 173 174 175 177 178 181 184 187 189 192 199 202 203 207 209 210 214 215 216 222,
	0	 10 20 21 26 36 37 38 41 44 46 47 51 56 57 58 60 61 62 63 64 65 66 72 75 79 80 83 84 85 86 91 92 93 95 116 119 130 131 136 138 140 142 144 148 152 153 159 160 162 168 169 176 185 186 190 191 193 195 197 200 205 212 213 219 221,
	0	 1 2 3 4 5 6 8 9 11 12 13 16 23 24 27 31 40 42 43 48 49 50 52 54 55 59 67 69 70 71 73 74 78 87 90 96 98 99 100 103 104 106 107 108 112 114 115 123 127 128 137 150 151 158 164 166 170 171 172 179 180 182 183 188 194 196 198 201 204 206 208 211 217 218 220,
	0	 8 9 11 13 16 27 90 96 98 108 112 123 137 188 194 196 201 211 220,
	0	 8 9 11 13 16 23 27 78 90 96 98 108 112 123 137 188 194 196 201 204 211 220,
	1	 14 28 81 132 134 141 156 157 181 199,
	0	 14 15 28 81 132 134 141 156 157 181 199,
	0	 14 15 28 81 101 132 134 141 156 157 181 199,
	1	 44 58 60 63 80 84 92 116 130 138 144 159 160 162 185 191 193 195 200 205 212 213 221,
	1	 41 44 58 60 63 80 84 92 116 130 138 144 159 160 162 185 191 193 195 200 205 212 213 221,
	0	 37 38 41 44 58 60 63 80 84 92 116 130 138 144 159 160 162 185 191 193 195 200 205 212 213 221,
	0	 22 25 30 102 117 133 139 143 154 173 174 184,
	0	 44 60 63 93,
	0	 6 8 9 11 12 13 16 27 78 90 96 98 103 108 112 123 127 137 166 183 188 194 196 201 204 211 220,
	0	 6 8 9 11 12 13 16 24 27 31 50 71 78 87 90 96 98 99 103 104 106 107 108 112 123 127 128 137 150 151 166 170 182 183 188 194 196 201 204 208 211 220,
	0	 26 36 40 42 43 44 48 49 52 54 55 56 57 59 60 63 65 66 67 70 72 73 74 80 84 91 92 93 95 100 114 115 116 119 130 138 144 148 158 159 160 162 168 171 176 179 180 185 191 193 195 197 198 200 205 206 212 213 217 218 219 221,
	0	 44 60 63 84 92 93 116 159 162 185 200 205 212,
	0	 29 88 113 129 177 178 187 203 209,
	1	 14 15 28 81 101 120 132 134 141 156 157 181 199 202 210,
	1	 12 103 183,
	0	 26 36 56 91 95 119 148 168 197 219,
	0	 39 53 77 89 165 189 192,
	0	 14 15 21 22 25 28 30 64 75 81 83 101 102 109 117 120 132 133 134 136 139 141 142 154 156 157 173 174 181 184 186 190 199 202 210,
	0	 50 104 106 182,
	0	 14 15 25 28 81 101 109 132 134 141 156 157 181 199 202 210,
	1	 21 35 64 75 83 125 126 136 142 146 149 186 190,
	1	 21 35 39 45 53 64 75 77 82 83 89 121 122 125 126 136 142 145 146 149 161 165 186 189 190 192,
	0	 40 42 43 48 49 52 54 59 67 70 73 74 84 92 100 114 115 116 158 159 162 171 179 180 185 198 200 205 206 217 218,
	0	 9 24 27 31 50 71 87 98 99 104 106 107 112 128 150 151 170 182 194 208,
	0	 40 42 43 52 54 55 59 65 66 67 72 74 100 114 115 158 171 179 180 198 206 217 218,
	0	 29 129,
	0	 117 173,
	0	 7 14 15 17 18 19 22 25 28 29 30 32 33 34 35 39 45 53 68 76 77 81 82 88 89 94 97 101 102 105 109 110 111 113 117 118 120 121 122 124 125 126 129 132 133 134 135 139 141 145 146 147 149 154 155 156 157 161 163 165 167 173 174 175 177 178 181 184 187 189 192 199 202 203 207 209 210 214 215 216 222,
	1	 60 80 84 92 93 116 130 138 144 159 160 162 185 191 193 195 200 205 212 213 221,
	0	 14 132 156 181,
	0	 7 17 18 19 21 37 38 41 44 46 47 51 58 60 61 62 63 64 75 80 83 84 92 93 116 130 136 138 142 144 159 160 162 185 186 190 191 193 195 200 205 212 213 221,
	0	 14 15 22 25 28 81 101 109 117 120 132 134 139 141 156 157 173 181 199 202 210,
	0	 21 75 142 190,
	0	 80 84 92 93 116 130 138 144 159 160 162 185 191 193 195 200 205 212 213 221,
	0	 33 34 68 110 111 113 124 155 167 177 207 215 216 222,
	0	 14 15 25 28 81 101 109 120 132 134 139 141 143 156 157 181 199 202 210,
	0	 118 175,
	0	 142 190,
	0	 148 168,
	0	 20 85 86 169,
	0	 35 39 45 53 77 82 89 94 97 121 122 125 126 135 145 146 149 161 163 165 189 192,
	1	 43 52 54 59 74 100 114 158 171 179 198 206 217 218,
	1	 42 43 52 54 59 74 100 114 158 171 179 198 206 217 218,
	0	 42 43 52 54 59 74 100 114 158 171 179 180 198 206 217 218,
	1	 80 84 92 116 138 144 159 160 162 185 191 193 195 200 205 213 221,
	0	 132 141 156 181,
	0	 8 90 108 123 188,
	0	 57 91 176,
	0	 18 44 60 63 212,
	0	 18 19 44 60 63 212,
	0	 18 19 44 60 63 76 94 97 135 163 212,
	0	 7 18 19 44 60 63 76 94 97 135 163 212,
	0	 7 17 18 19 44 60 63 76 94 97 135 163 212,
	0	 80 84 92 116 125 126 130 138 144 159 160 162 185 191 193 195 200 205 213 221,
	0	 80 84 92 116 125 126 130 138 144 149 159 160 162 185 191 193 195 200 205 213 221,
	0	 80 84 92 116 125 126 130 138 144 146 149 159 160 162 185 191 193 195 200 205 213 221,
	0	 35 80 84 92 116 125 126 130 138 144 146 149 159 160 162 185 191 193 195 200 205 213 221,
	0	 35 45 80 84 92 116 125 126 130 138 144 146 149 159 160 162 185 191 193 195 200 205 213 221,
	0	 35 45 80 84 92 116 125 126 130 138 144 145 146 149 159 160 162 185 191 193 195 200 205 213 221,
	0	 35 45 80 84 92 116 121 122 125 126 130 138 144 145 146 149 159 160 161 162 185 191 193 195 200 205 213 221,
	0	 35 45 80 84 92 116 121 122 125 126 130 138 144 145 146 149 159 160 161 162 165 185 191 193 195 200 205 213 221,
	0	 35 45 80 82 84 92 116 121 122 125 126 130 138 144 145 146 149 159 160 161 162 165 185 191 193 195 200 205 213 221,
	0	 35 39 45 53 77 80 82 84 89 92 116 121 122 125 126 130 138 144 145 146 149 159 160 161 162 165 185 189 191 192 193 195 200 205 213 221,
	0	 29 32 33 34 35 39 45 53 68 77 80 82 84 88 89 92 105 110 111 113 116 118 121 122 124 125 126 129 130 138 144 145 146 147 149 155 159 160 161 162 165 167 175 177 178 185 187 189 191 192 193 195 200 203 205 207 209 213 214 215 216 221 222,
	0	 14 15 22 25 28 29 30 32 33 34 35 39 45 53 68 77 80 81 82 84 88 89 92 101 102 105 109 110 111 113 116 117 118 120 121 122 124 125 126 129 130 132 133 134 138 139 141 143 144 145 146 147 149 154 155 156 157 159 160 161 162 165 167 173 174 175 177 178 181 184 185 187 189 191 192 193 195 199 200 202 203 205 207 209 210 213 214 215 216 221 222,
	0	 1 2 3 4 5 6 8 9 10 11 12 13 16 20 23 24 26 27 31 36 37 38 40 41 42 43 46 47 48 49 50 51 52 54 55 56 57 58 59 61 62 65 66 67 69 70 71 72 73 74 78 79 85 86 87 90 91 93 95 96 98 99 100 103 104 106 107 108 112 114 115 119 123 127 128 131 137 140 148 150 151 152 153 158 164 166 168 169 170 171 172 176 179 180 182 183 188 194 196 197 198 201 204 206 208 211 217 218 219 220,
	0	 10 20 26 36 37 38 41 46 47 51 56 57 58 61 62 79 85 86 91 93 95 119 131 140 148 152 153 168 169 176 197 219,
	0	 24 50 87 99 104 182 208,
	0	 24 50 87 99 104 150 170 182 208,
	0	 24 50 87 99 104 150 151 170 182 208,
	1	 45 68 82 121 122 145 161 165,
	1	 42 180,
	0	 6 8 9 11 12 13 16 23 27 31 50 71 78 87 90 96 98 103 104 106 107 108 112 123 127 128 137 150 151 166 170 182 183 188 194 196 201 204 211 220,
	0	 10 131 140 152 153 169,
	0	 10 79 131 140 152 153 169,
	0	 10 20 79 131 140 152 153 169,
	0	 64 75 83 142,
	0	 40 42 43 52 54 59 67 70 73 74 100 114 115 158 171 179 180 198 206 217 218,
	0	 41 44 46 47 51 58 60 61 62 63 80 84 92 116 130 138 144 159 160 162 185 191 193 195 200 205 212 213 221,
	0	 22 25 30 102 117 120 133 139 143 154 173 174 184,
	0	 80 160,
	0	 19 76,
	1	 7 17 18 19 29 32 33 34 76 88 94 97 105 110 111 113 118 124 129 135 147 155 163 167 175 177 178 187 203 207 209 214 215 216 222,
	1	 14 15 28 81 101 132 134 139 141 156 157 181 199 202 210,
	0	 7 14 17 18 19 29 32 33 34 35 39 45 53 68 76 77 82 88 89 94 97 105 110 111 113 118 121 122 124 125 126 129 132 134 135 141 145 146 147 149 155 156 157 161 163 165 167 175 177 178 181 187 189 192 203 207 209 214 215 216 222,
	0	 22 102 117 184,
	0	 21 64 69 75 83 136 142 186 190,
	0	 7 14 15 17 18 19 22 25 28 29 30 32 33 34 68 76 81 88 94 97 101 102 105 109 110 111 113 117 118 120 124 125 126 129 132 133 134 135 139 141 143 147 154 155 156 157 163 167 173 174 175 177 178 181 184 187 199 202 203 207 209 210 214 215 216 222,
	0	 7 14 15 17 18 19 22 25 28 29 30 32 33 34 68 76 81 88 94 97 101 102 105 109 110 111 113 117 118 120 124 125 126 129 132 133 134 135 139 141 143 146 147 154 155 156 157 163 167 173 174 175 177 178 181 184 187 199 202 203 207 209 210 214 215 216 222,
	0	 7 14 15 17 18 19 22 25 28 29 30 32 33 34 68 76 81 88 94 97 101 102 105 109 110 111 113 117 118 120 124 125 126 129 132 133 134 135 139 141 143 146 147 149 154 155 156 157 163 167 173 174 175 177 178 181 184 187 199 202 203 207 209 210 214 215 216 222,
	0	 40 42 43 48 49 52 54 59 70 73 74 100 114 115 158 171 179 180 198 206 217 218,
	0	 29 34 88 111 113 129 155 175 177 178 187 203 207 209 216 222,
	0	 29 34 88 111 113 118 129 155 175 177 178 187 203 207 209 216 222,
	0	 29 34 88 105 111 113 118 129 147 155 175 177 178 187 203 207 209 214 216 222,
	0	 29 88 178 203 209,
	0	 34 111 155 216 222,
	1	 21 136 186 190,
	0	 60 84 92 93 116 159 162 185 200 205 212,
	0	 8 11 90 96 108 123 137 196 220,
	0	 7 17 76 94 97 135 163,
	0	 4 164 172,
	0	 130 191,
	0	 29 34 88 111 113 129 155 177 187 207 216 222,
	0	 46 51,
	0	 45 121 122 145,
	0	 155 207 216 222,
	0	 84 92 116 130 159 162 185 200 205,
	0	 84 92 116 130 159 162 185 191 195 200 205,
	0	 84 92 116 130 138 159 162 185 191 195 200 205,
	0	 84 92 116 130 138 144 159 162 185 191 193 195 200 205 221,
	1	 15 81 101 202,
	0	 37 38 41 46 47 51 58 61 62 80 84 92 116 130 138 144 159 160 162 185 191 193 195 200 205 213 221,
	0	 21 64 75 83 136 186 190,
	0	 24 99 151 208,
	0	 24 99 150 151 170 208,
	0	 24 87 99 150 151 170 208,
	0	 22 117 143 173,
	0	 14 15 22 25 28 81 101 109 117 120 132 134 139 141 143 156 157 173 181 199 202 210,
	0	 14 15 22 25 28 81 101 102 109 117 120 132 134 139 141 143 156 157 173 181 184 199 202 210,
	0	 14 15 22 25 28 81 101 102 109 117 120 132 134 139 141 143 156 157 173 174 181 184 199 202 210,
	0	 35 45 68 121 122 125 126 145 146 149 161,
	0	 35 45 68 121 122 125 126 145 146 149 161 165,
	0	 14 15 22 25 28 29 30 32 33 34 35 39 45 53 68 77 81 82 88 89 94 97 101 102 105 109 110 111 113 117 118 120 121 122 124 125 126 129 132 133 134 135 139 141 143 145 146 147 149 154 155 156 157 161 163 165 167 173 174 175 177 178 181 184 187 189 192 199 202 203 207 209 210 214 215 216 222,
	0	 14 15 18 19 22 25 28 29 30 32 33 34 35 39 45 53 68 76 77 81 82 88 89 94 97 101 102 105 109 110 111 113 117 118 120 121 122 124 125 126 129 132 133 134 135 139 141 143 145 146 147 149 154 155 156 157 161 163 165 167 173 174 175 177 178 181 184 187 189 192 199 202 203 207 209 210 214 215 216 222,
	0	 7 14 15 18 19 22 25 28 29 30 32 33 34 35 39 45 53 68 76 77 81 82 88 89 94 97 101 102 105 109 110 111 113 117 118 120 121 122 124 125 126 129 132 133 134 135 139 141 143 145 146 147 149 154 155 156 157 161 163 165 167 173 174 175 177 178 181 184 187 189 192 199 202 203 207 209 210 214 215 216 222,
	0	 1 2 3 4 5 10 20 21 26 36 37 38 40 41 42 43 46 47 48 49 51 52 54 55 56 57 58 59 61 62 64 65 66 67 69 70 72 73 74 75 79 83 85 86 91 95 100 114 115 119 131 136 140 142 148 152 153 158 164 168 169 171 172 176 179 180 186 190 197 198 206 217 218 219,
	0	 10 20 37 38 41 46 47 51 58 61 62 79 85 86 131 140 152 153 169,
	0	 10 20 26 36 37 38 41 46 47 51 56 57 58 61 62 79 85 86 91 95 119 131 140 148 152 153 168 169 176 197 219,
	0	 10 20 26 36 37 38 41 46 47 51 56 57 58 61 62 65 66 72 79 85 86 91 95 119 131 140 148 152 153 168 169 176 197 219,
	1	 10 20 26 36 37 38 40 41 42 43 46 47 48 49 51 52 54 55 56 57 58 59 61 62 65 66 67 70 72 73 74 79 85 86 91 95 100 114 115 119 131 140 148 152 153 158 168 169 171 176 179 180 197 198 206 217 218 219,
	0	 6 8 9 11 12 13 16 27 50 90 96 98 103 104 108 112 123 127 137 166 182 183 188 194 196 201 211 220,
	0	 6 8 9 11 12 13 16 24 27 31 50 71 87 90 96 98 99 103 104 106 107 108 112 123 127 128 137 150 151 166 170 182 183 188 194 196 201 208 211 220,
	0	 40 52 59 67 114 158 179 198 217 218,
	0	 37 38 41 44 46 47 51 58 60 61 62 63 84 92 116 159 162 185 200 205 212,
	0	 26 36 37 38 41 44 46 47 51 56 58 60 61 62 63 84 91 92 95 116 119 148 159 162 168 176 185 197 200 205 212 219,
	0	 26 36 37 38 41 44 46 47 51 56 57 58 60 61 62 63 84 91 92 95 116 119 148 159 162 168 176 185 197 200 205 212 219,
	0	 10 20 26 36 37 38 40 41 42 43 44 46 47 48 49 51 52 54 55 56 57 58 59 60 61 62 63 65 66 67 70 72 73 74 79 84 85 86 91 92 95 100 114 115 116 119 131 140 148 152 153 158 159 162 168 169 171 176 179 180 185 197 198 200 205 206 212 217 218 219,
	0	 7 10 17 18 19 20 26 36 37 38 40 41 42 43 44 46 47 48 49 51 52 54 55 56 57 58 59 60 61 62 63 65 66 67 70 72 73 74 79 84 85 86 91 92 95 100 114 115 116 119 131 140 148 152 153 158 159 162 168 169 171 176 179 180 185 197 198 200 205 206 212 217 218 219,
	0	 88 178 187 209,
	0	 29 32 33 34 39 45 53 77 82 88 89 105 110 111 113 118 121 122 124 129 145 147 155 161 165 167 175 177 178 187 189 192 203 207 209 214 215 216 222,
	0	 35 68,
	0	 35 68 149,
	0	 35 68 146 149,
	0	 76 80 93 94 97 130 135 138 144 160 163 191 193 195 213 221,
	0	 35 68 76 80 93 94 97 125 126 130 135 138 144 146 149 160 163 191 193 195 213 221,
	0	 29 32 33 34 35 39 45 53 68 76 77 80 82 88 89 93 94 97 105 110 111 113 118 121 122 124 125 126 129 130 135 138 144 145 146 147 149 155 160 161 163 165 167 175 177 178 187 189 191 192 193 195 203 207 209 213 214 215 216 221 222,
	0	 1 2 3 4 5 6 8 9 11 12 13 14 15 16 21 22 23 24 25 27 28 30 31 50 64 69 71 75 78 81 83 87 90 96 98 99 101 102 103 104 106 107 108 109 112 117 120 123 127 128 132 133 134 136 137 139 141 142 143 150 151 154 156 157 164 166 170 172 173 174 181 182 183 184 186 188 190 194 196 199 201 202 204 208 210 211 220,
	0	 1 2 3 4 5 6 8 9 11 12 13 16 21 23 24 27 31 50 64 69 71 75 78 83 87 90 96 98 99 103 104 106 107 108 112 123 127 128 136 137 142 150 151 164 166 170 172 182 183 186 188 190 194 196 201 204 208 211 220,
	0	 9 23 27 78 98 112 194 204,
	1	 77 192,
	1	 77 89 189 192,
	1	 39 77 89 189 192,
	0	 35 39 53 77 89 146 149 189 192,
	1	 29 32 34 35 39 45 53 77 82 88 89 105 111 113 118 121 122 125 126 129 145 146 147 149 155 161 165 175 177 178 187 189 192 203 207 209 214 216 222,
	0	 31 128 151 170,
	0	 90 108 188,
	0	 22 30 102 133 154 173 184,
	0	 29 33 34 110 111 124 155 167 207 215 216 222,
	0	 80 84 92 116 125 126 130 138 144 146 159 160 162 185 191 193 195 200 205 213 221,
	0	 37 38 41 46 47 51 58,
	0	 8 11 96 108 137 196 220,
	0	 7 17 18 19 35 76 94 97 125 126 135 146 149 163,
	0	 75 142 190,
	0	 21 75 83 136 142 186 190,
	0	 14 15 22 28 30 81 101 102 117 132 133 134 141 143 154 156 157 173 174 181 184 199 202 210,
	0	 14 15 22 28 30 81 101 102 109 117 120 132 133 134 139 141 143 154 156 157 173 174 181 184 199 202 210,
	0	 7 14 15 17 18 19 22 25 28 29 30 32 33 34 35 39 45 53 64 68 76 77 81 82 83 88 89 94 97 101 102 105 109 110 111 113 117 118 120 121 122 124 125 126 129 132 133 134 135 139 141 143 145 146 147 149 154 155 156 157 161 163 165 167 173 174 175 177 178 181 184 187 189 192 199 202 203 207 209 210 214 215 216 222,
	0	 7 14 15 17 18 19 22 25 28 29 30 32 33 34 35 39 45 53 64 68 75 76 77 81 82 83 88 89 94 97 101 102 105 109 110 111 113 117 118 120 121 122 124 125 126 129 132 133 134 135 139 141 143 145 146 147 149 154 155 156 157 161 163 165 167 173 174 175 177 178 181 184 187 189 192 199 202 203 207 209 210 214 215 216 222,
	0	 7 14 15 17 18 19 22 25 28 29 30 32 33 34 35 39 45 53 64 68 75 76 77 81 82 83 88 89 94 97 101 102 105 109 110 111 113 117 118 120 121 122 124 125 126 129 132 133 134 135 139 141 143 145 146 147 149 154 155 156 157 161 163 165 167 173 174 175 177 178 181 184 187 189 190 192 199 202 203 207 209 210 214 215 216 222,
	0	 7 14 15 17 18 19 22 25 28 29 30 32 33 34 35 39 45 53 64 68 75 76 77 81 82 83 88 89 94 97 101 102 105 109 110 111 113 117 118 120 121 122 124 125 126 129 132 133 134 135 136 139 141 142 143 145 146 147 149 154 155 156 157 161 163 165 167 173 174 175 177 178 181 184 186 187 189 190 192 199 202 203 207 209 210 214 215 216 222,
	0	 7 14 15 17 18 19 21 22 25 28 29 30 32 33 34 35 37 38 39 41 45 46 47 51 53 58 61 62 64 68 75 76 77 81 82 83 88 89 94 97 101 102 105 109 110 111 113 117 118 120 121 122 124 125 126 129 132 133 134 135 136 139 141 142 143 145 146 147 149 154 155 156 157 161 163 165 167 173 174 175 177 178 181 184 186 187 189 190 192 199 202 203 207 209 210 214 215 216 222,
	0	 50 87 104 150 151 182,
	0	 17 18 19 76 94 97 135 163,
	1	 24 31 50 87 104 128 150 151 170 182,
	0	 40 55 67,
	0	 32 33 34 68 105 110 111 113 118 124 147 155 167 175 177 207 214 215 216 222,
	0	 125 146,
	0	 29 32 33 34 39 45 53 68 76 77 82 88 89 94 97 105 110 111 113 118 121 122 124 129 135 145 147 155 161 163 165 167 175 177 178 187 189 192 203 207 209 214 215 216 222,
	0	 24 31 128,
	0	 50 87 104 151 170 182,
	0	 61 93,
	0	 61 62 93,
	0	 46 61 62 93,
	0	 46 51 61 62 93,
	0	 37 38 46 47 51 61 62 93,
	0	 37 38 41 46 47 51 61 62 93,
	0	 6 8 9 11 12 13 16 23 24 27 31 37 38 41 44 46 47 50 51 58 60 61 62 63 69 71 78 80 84 87 90 92 93 96 98 99 103 104 106 107 108 112 116 123 127 128 130 137 138 144 150 151 159 160 162 166 170 182 183 185 188 191 193 194 195 196 200 201 204 205 208 211 212 213 220 221,
	0	 29 129 178 203 209,
	0	 1 2 3 4 5 6 8 9 11 12 13 16 23 24 27 31 37 38 41 44 46 47 50 51 58 60 61 62 63 69 71 78 80 84 87 90 92 93 96 98 99 103 104 106 107 108 112 116 123 127 128 130 137 138 144 150 151 159 160 162 164 166 170 172 182 183 185 188 191 193 194 195 196 200 201 204 205 208 211 212 213 220 221,
	0	 6 9 12 23 24 27 31 50 69 71 78 87 98 99 103 104 106 107 112 127 128 150 151 166 170 182 183 194 204 208,
	0	 6 9 12 13 16 23 24 27 31 50 69 71 78 87 98 99 103 104 106 107 112 127 128 150 151 166 170 182 183 194 201 204 208 211,
	0	 6 9 11 12 13 16 23 24 27 31 50 69 71 78 87 98 99 103 104 106 107 112 127 128 150 151 166 170 182 183 194 201 204 208 211,
	0	 6 9 11 12 13 16 23 24 27 31 50 69 71 78 87 90 98 99 103 104 106 107 108 112 123 127 128 150 151 166 170 182 183 188 194 201 204 208 211,
	0	 6 8 9 11 12 13 16 23 24 27 31 50 69 71 78 87 90 98 99 103 104 106 107 108 112 123 127 128 150 151 166 170 182 183 188 194 201 204 208 211,
	0	 6 8 9 11 12 13 16 23 24 27 31 50 69 71 78 87 90 98 99 103 104 106 107 108 112 123 127 128 150 151 166 170 182 183 188 194 201 204 208 211 220,
	0	 6 8 9 11 12 13 16 23 24 27 31 50 69 71 78 87 90 98 99 103 104 106 107 108 112 123 127 128 137 150 151 166 170 182 183 188 194 201 204 208 211 220,
	0	 6 8 9 11 12 13 16 23 24 27 31 50 57 69 71 78 87 90 96 98 99 103 104 106 107 108 112 123 127 128 137 150 151 166 170 182 183 188 194 196 201 204 208 211 220,
	0	 6 8 9 10 11 12 13 16 20 23 24 26 27 31 36 40 42 43 48 49 50 52 54 55 56 57 59 65 66 67 69 70 71 72 73 74 78 79 85 86 87 90 91 95 96 98 99 100 103 104 106 107 108 112 114 115 119 123 127 128 131 137 140 148 150 151 152 153 158 166 168 169 170 171 176 179 180 182 183 188 194 196 197 198 201 204 206 208 211 217 218 219 220,
	0	 7 17 19,
	0	 7 17 18 19 35 39 45 53 76 77 82 89 94 97 121 122 125 126 135 145 146 149 161 163 165 189 192,
	0	 22 30 117 133 143 154 173 174,
	0	 40 65 66 72,
	0	 42 52 54 115 171 180 198 206 218,
	0	 43 59 74 100 114 158 179 217,
	0	 24 31 50 104 182,
	0	 24 31 50 104 128 182,
	0	 24 31 50 87 104 128 182,
	0	 32 33 68 105 110 118 124 147 167 175 214 215,
	0	 15 22 25 28 30 81 101 102 109 117 120 133 139 143 154 173 174 184 199 202 210,
	0	 29 33 68 88 110 113 124 129 167 178 187 203 209 215,
	0	 10 20 26 36 37 38 40 41 42 43 44 46 47 48 49 51 52 54 55 56 57 58 59 60 61 62 63 65 66 67 69 70 72 73 74 79 80 84 85 86 91 92 93 95 100 114 115 116 119 130 131 138 140 144 148 152 153 158 159 160 162 168 169 171 176 179 180 185 191 193 195 197 198 200 205 206 212 213 217 218 219 221,
	0	 1 2 3 4 5 6 8 9 11 12 13 16 23 24 27 31 50 71 78 87 90 96 98 99 103 104 106 107 108 112 123 127 128 137 150 151 164 166 170 172 182 183 188 194 196 201 204 208 211 220,
	0	 1 2 3 4 5 6 8 9 11 12 13 16 27 90 96 98 103 108 112 123 127 137 164 166 172 183 188 194 196 201 211 220,
	0	 1 2 3 4 5 6 8 11 12 13 16 90 96 103 108 123 127 137 164 166 172 183 188 196 201 211 220,
	0	 1 2 3 4 5 8 11 13 16 90 96 108 123 137 164 172 188 196 201 211 220,
	0	 6 8 9 11 12 13 16 27 71 90 96 98 103 108 112 123 127 137 166 183 188 194 196 201 211 220,
	1	 6 8 9 11 12 13 16 27 71 90 96 98 103 107 108 112 123 127 137 166 183 188 194 196 201 211 220,
	0	 91 95 176 197 219,
	0	 42 115 171 180 206,
	0	 7 14 15 17 18 19 22 25 28 29 30 32 33 34 76 81 88 94 97 101 102 105 109 110 111 113 117 118 120 124 129 132 133 134 135 139 141 143 147 154 155 156 157 163 167 173 174 175 177 178 181 184 187 199 202 203 207 209 210 214 215 216 222,
	1	 14 15 25 28 81 101 102 109 120 132 134 139 141 156 157 181 184 199 202 210,
	0	 34 88 111 113 129 155 177 178 187 203 207 209 216 222,
	1	 14 15 22 25 28 30 81 101 102 109 117 120 132 133 134 139 141 154 156 157 181 184 199 202 210,
	0	 37 38 41 58 62,
	0	 39 53 68 77 82 89 165 189 192,
	1	 14 15 25 28 81 101 102 109 120 132 134 139 141 156 157 181 199 202 210,
	0	 22 30 117 133 154 173,
	0	 34 111 207,
	0	 1 164,
	1	 42 43 52 54 59 74 100 114 115 158 171 179 198 206 217 218,
	0	 36 119,
	0	 1 2 3 5 164 172,
	0	 1 2 5 164 172,
	0	 1 2 5 164,
	0	 1 2 5,
	0	 40 42 43 48 49 52 54 55 59 67 74 100 114 115 158 171 179 180 198 206 217 218,
	0	 39 45 53 77 82 89 113 121 122 145 161 165 177 189 192,
	0	 10 20 37 38 41 46 47 51 58 61 62 79 85 86 93 131 140 152 153 169,
	0	 26 36 44 56 60 63 80 84 91 92 95 116 119 130 138 144 148 159 160 162 168 176 185 191 193 195 197 200 205 212 213 219 221,
	0	 35 39 53 68 77 89 125 126 146 149 189 192,
	0	 35 39 45 53 68 77 89 121 122 125 126 145 146 149 161 189 192,
	0	 35 39 45 53 68 77 89 121 122 125 126 145 146 149 161 165 189 192,
	0	 6 8 9 11 12 13 16 23 24 27 31 50 71 76 78 87 90 94 96 97 98 99 103 104 106 107 108 112 123 127 128 135 137 150 151 163 166 170 182 183 188 194 196 201 204 208 211 220,
	0	 6 8 9 10 11 12 13 16 20 23 24 26 27 31 36 37 38 41 44 46 47 50 51 55 56 57 58 60 61 62 63 71 78 79 80 84 85 86 87 90 91 92 93 95 96 98 99 103 104 106 107 108 112 116 119 123 127 128 130 131 137 138 140 144 148 150 151 152 153 159 160 162 166 168 169 170 176 182 183 185 188 191 193 194 195 196 197 200 201 204 205 208 211 212 213 219 220 221,
	0	 14 15 25 28 81 101 109 120 132 134 139 141 143 156 157 174 181 199 202 210,
	0	 14 15 25 28 81 101 109 117 120 132 134 139 141 143 156 157 174 181 199 202 210,
	0	 110 167,
	0	 7 14 15 17 18 19 22 25 28 29 30 32 33 34 35 39 45 53 68 77 81 82 88 89 101 102 105 109 110 111 113 117 118 120 121 122 124 125 126 129 132 133 134 139 141 143 145 146 147 149 154 155 156 157 161 165 167 173 174 175 177 178 181 184 187 189 192 199 202 203 207 209 210 214 215 216 222,
	0	 36 56 57 119 148 168 219,
	0	 26 36 56 57 119 148 168 219,
	0	 26 36 56 57 119 148 168 197 219,
	0	 26 36 56 57 95 119 148 168 197 219,
	0	 42 52 54 59 100 114 115 158 171 179 180 198 206 217 218,
	0	 40 42 43 52 54 59 65 66 67 70 72 73 74 100 114 115 158 171 179 180 198 206 217 218,
	0	 37 38 41 44 47 51 58 60 63 80 84 92 93 116 130 138 144 159 160 162 185 191 193 195 200 205 212 213 221,
	0	 37 38 41 44 46 47 51 58 60 63 80 84 92 93 116 130 138 144 159 160 162 185 191 193 195 200 205 212 213 221,
	0	 14 15 25 28 30 81 101 102 109 120 132 133 134 139 141 154 156 157 181 199 202 210,
	0	 14 15 25 28 30 81 101 102 109 120 132 133 134 139 141 154 156 157 173 181 199 202 210,
	0	 22 117 184,
	0	 42 43 48 49 52 54 59 74 100 114 115 158 171 179 180 198 206 217 218,
	0	 14 15 25 28 81 101 132 134 139 141 156 157 181 199 202 210,
	0	 14 28,
	0	 6 12 103 183,
	0	 6 12 103 127 183,
	0	 15 28,
	0	 14 15 28 132 134 141 156 157 181,
	0	 14 15 28 101 132 134 141 156 157 181,
	0	 75 186 190,
	0	 43 100,
	0	 14 15 25 28 30 81 101 109 117 120 132 133 134 139 141 154 156 157 173 181 199 202 210,
	0	 6 8 9 11 12 13 16 23 24 27 31 50 71 78 87 90 96 98 103 104 106 107 108 112 123 127 128 137 150 151 166 170 182 183 188 194 196 201 204 211 220,
	0	 6 127,
	0	 6 127 166 183,
	0	 40 42 52 54 59 65 66 67 72 114 115 158 171 179 180 198 206 217 218,
	0	 1 2 3 4 5 6 8 9 11 12 13 16 21 23 24 27 31 37 38 41 44 46 47 50 51 58 60 61 62 63 64 69 71 75 78 80 83 84 87 90 92 93 96 98 99 103 104 106 107 108 112 116 123 127 128 130 136 137 138 142 144 150 151 159 160 162 164 166 170 172 182 183 185 186 188 190 191 193 194 195 196 200 201 204 205 208 211 212 213 220 221,
	0	 39 53 68 77 82 89 189 192,
	0	 6 8 9 11 12 13 16 21 23 24 27 31 37 38 41 44 46 47 50 51 58 60 61 62 63 64 71 75 78 80 83 84 87 90 92 93 96 98 99 103 104 106 107 108 112 116 123 127 128 130 136 137 138 142 144 150 151 159 160 162 166 170 182 183 185 186 188 190 191 193 194 195 196 200 201 204 205 208 211 212 213 220 221,
	0	 134 157 181,
	0	 134 141 157 181,
	0	 14 15 21 25 28 30 64 75 81 83 101 102 109 117 120 132 133 134 136 139 141 142 154 156 157 173 181 184 186 190 199 202 210,
	0	 10 20 24 26 31 36 37 38 40 41 42 43 44 46 47 48 49 50 51 52 54 55 56 57 58 59 60 61 62 63 65 66 67 70 72 73 74 79 80 84 85 86 87 91 92 93 95 99 100 104 114 115 116 119 128 130 131 138 140 144 148 150 151 152 153 158 159 160 162 168 169 170 171 176 179 180 182 185 191 193 195 197 198 200 205 206 208 212 213 217 218 219 221,
	0	 10 20 24 26 31 36 37 38 40 41 42 43 44 46 47 48 49 50 51 52 54 55 56 57 58 59 60 61 62 63 65 66 67 70 72 73 74 79 80 84 85 86 87 91 92 93 95 99 100 104 106 114 115 116 119 128 130 131 138 140 144 148 150 151 152 153 158 159 160 162 168 169 170 171 176 179 180 182 185 191 193 195 197 198 200 205 206 208 212 213 217 218 219 221,
	0	 1 2 3 4 5 7 14 15 17 18 19 21 22 25 28 29 30 32 33 34 35 39 45 53 64 68 69 71 75 76 77 81 82 83 88 89 94 97 101 102 105 109 110 111 113 117 118 120 121 122 124 125 126 129 132 133 134 135 136 139 141 142 143 145 146 147 149 154 155 156 157 161 163 164 165 167 172 173 174 175 177 178 181 184 186 187 189 190 192 199 202 203 207 209 210 214 215 216 222,
	0	 111 155 207,
	1	 29 34 111 155 207 216 222,
	1	 29 34 111 155 178 203 207 209 216 222,
	0	 29 34 88 111 155 178 187 203 207 209 216 222,
	0	 29 33 34 68 88 110 111 113 124 129 155 167 178 187 203 207 209 215 216 222,
	1	 167 215,
	1	 14 15 25 28 81 101 120 132 134 141 156 157 181 199 202 210,
	0	 20 40 42 43 48 49 52 54 55 59 65 66 67 70 72 73 74 79 85 86 100 114 115 158 169 171 179 180 198 206 217 218,
	0	 29 32 33 34 35 68 88 94 97 105 110 111 113 118 124 125 126 129 135 146 147 149 155 163 167 175 177 178 187 203 207 209 214 215 216 222,
	0	 203 209,
	0	 43 48 49 52 55 59 70 73 74 100 114 158 179 198 217 218,
	0	 130 138 144 191 193 195,
	0	 33 68 110 215,
	0	 33 35 39 45 53 68 76 77 82 89 94 97 110 121 122 124 125 126 135 145 146 149 161 163 165 167 189 192 215,
	0	 29 33 88 110 124 129 167 178 187 203 209 215,
	0	 35 45 121 122 145 161,
	0	 35 45 121 122 145 149 161,
	0	 35 45 121 122 145 146 149 161,
	0	 80 116 130 138 144 160 162 191 193 195 205 213 221,
	0	 35 125 126 149,
	0	 27 98 112 194,
	0	 23 24 31 50 71 78 87 99 104 107 128 150 151 170 182 204 208,
	0	 22 117 173 174,
	0	 8 11 13 16 90 96 108 123 137 188 196 201 220,
	0	 11 90 108,
	0	 56 119 168,
	0	 80 130 138 144 160 193 195 213 221,
	0	 14 15 18 19 21 22 25 28 29 30 32 33 34 35 39 45 53 64 68 75 76 77 81 82 83 88 89 94 97 101 102 105 109 110 111 113 117 118 120 121 122 124 125 126 129 132 133 134 135 136 139 141 142 143 145 146 147 149 154 155 156 157 161 163 165 167 173 174 175 177 178 181 184 186 187 189 190 192 199 202 203 207 209 210 214 215 216 222,
	0	 7 14 15 17 18 19 22 25 28 29 30 32 33 34 35 39 45 53 68 76 77 81 82 88 89 94 97 101 105 109 110 111 113 117 118 120 121 122 124 125 126 129 132 133 134 135 139 141 143 145 146 147 149 154 155 156 157 161 163 165 167 173 174 175 177 178 181 184 187 189 192 199 202 203 207 209 210 214 215 216 222,
	0	 22 30 102 117 133 143 154 184,
	0	 44 63 212,
	0	 20 79 85 86 131 140 152 153 169,
	0	 40 42 43 48 49 54 55 65 66 67 70 72 73 74 100 115 171 180 198 206,
	0	 26 36 56 95 119 148 168 176 197 219,
	0	 8 11 13 16 23 24 31 50 78 87 90 96 99 104 108 123 128 137 150 151 170 182 188 196 201 204 208 211 220,
	1	 10 20 79 85 86 169,
	0	 160 213,
	0	 24 31 50 71 78 87 99 104 106 107 128 150 151 170 182 204 208,
	0	 68 167,
	0	 76 146,
	0	 35 76 146,
	0	 90 96 108 123 137 188 196 220,
	0	 6 8 9 11 12 13 16 27 90 96 98 103 107 108 112 123 127 137 166 183 188 194 196 201 211 220,
	0	 75 83 190,
	0	 24 128,
	0	 26 36 56 95 119 148 168 219,
	0	 14 15 28 30 81 101 102 132 133 134 141 154 156 157 181 184 199 202 210,
	0	 124 167,
	0	 34 111 113 177 207 216,
	0	 109 139 210,
	0	 10 20 37 38 40 41 42 43 46 47 48 49 51 52 54 55 58 59 61 62 65 66 67 70 72 73 74 79 85 86 100 114 115 131 140 152 153 158 169 171 179 180 198 206 217 218,
	0	 57 94 97 135 163,
	0	 10 20 37 38 40 41 42 43 46 47 48 49 51 52 54 55 57 58 59 61 62 65 66 67 70 72 73 74 79 85 86 94 97 100 114 115 131 135 140 152 153 158 163 169 171 179 180 198 206 217 218,
	0	 26 36 44 56 60 63 80 84 91 92 93 95 116 119 130 138 144 148 159 160 162 168 176 185 191 193 195 197 200 205 212 213 219 221,
	0	 1 2 3 4 5 7 14 15 17 18 19 21 22 25 28 29 30 32 33 34 35 39 45 53 64 68 69 75 76 77 81 82 83 88 89 101 102 105 109 110 111 113 117 118 120 121 122 124 125 126 129 132 133 134 136 139 141 142 143 145 146 147 149 154 155 156 157 161 164 165 167 172 173 174 175 177 178 181 184 186 187 189 190 192 199 202 203 207 209 210 214 215 216 222,
	0	 35 76 126 146 149,
	0	 7 17 18 19 29 32 33 34 35 39 45 53 68 76 77 82 88 89 105 110 111 113 118 121 122 124 125 126 129 145 146 147 149 155 161 165 167 175 177 178 187 189 192 203 207 209 214 215 216 222,
	0	 25 109,
	0	 120 210,
	0	 120 139 210,
	0	 14 15 25 28 81 101 109 120 132 134 139 141 143 156 157 173 181 199 202 210,
	0	 7 14 15 17 18 19 22 25 28 29 30 32 33 34 35 39 45 53 68 76 77 81 82 88 89 101 102 105 109 110 111 113 117 118 120 121 122 124 125 126 129 132 133 134 139 141 143 145 146 147 149 154 155 156 157 161 165 167 173 174 175 177 178 181 184 187 189 192 199 202 203 207 209 210 214 215 216 222,
	0	 7 14 15 17 18 19 21 22 25 28 29 30 32 33 34 35 39 45 53 64 68 75 76 77 81 82 83 88 89 101 102 105 109 110 111 113 117 118 120 121 122 124 125 126 129 132 133 134 136 139 141 142 143 145 146 147 149 154 155 156 157 161 165 167 173 174 175 177 178 181 184 186 187 189 190 192 199 202 203 207 209 210 214 215 216 222,
	0	 26 36 40 42 43 48 49 52 54 56 59 65 66 67 70 72 73 74 91 95 100 114 115 119 148 158 168 171 176 179 180 197 198 206 217 218 219,
	0	 60 80 84 92 116 130 138 144 159 160 162 185 191 193 195 200 205 213 221,
	0	 60 63 80 84 92 116 130 138 144 159 160 162 185 191 193 195 200 205 212 213 221,
	0	 111 113 155 177 207 216 222,
	0	 31 50 87 104 106 128 150 151 170 182,
	0	 6 8 9 11 12 13 16 27 90 96 103 108 112 123 127 137 166 183 188 196 201 211 220,
	0	 6 9 12 23 27 78 98 103 112 127 166 183 194 204,
	0	 40 42 48 49 52 54 55 59 65 66 67 70 72 73 114 115 158 171 179 180 198 206 217 218,
	0	 34 111,
	0	 21 64 75 136 142 186 190,
	0	 31 50 87 104 128 151 170 182,
	0	 10 37 38 41 44 46 47 51 58 60 61 62 63 80 84 92 93 116 130 131 138 140 144 152 153 159 160 162 185 191 193 195 200 205 212 213 221,
	0	 40 48 49 65 66 67 72,
	0	 1 2 3 4 5 10 20 26 36 37 38 40 41 42 43 44 46 47 48 49 51 52 54 55 56 57 58 59 60 61 62 63 65 66 67 70 72 73 74 79 80 84 85 86 91 92 93 95 100 114 115 116 119 130 131 138 140 144 148 152 153 158 159 160 162 164 168 169 171 172 176 179 180 185 191 193 195 197 198 200 205 206 212 213 217 218 219 221,
	0	 1 2 3 4 5 10 20 26 36 40 42 43 48 49 52 54 55 56 57 59 65 66 67 70 72 73 74 79 85 86 91 95 100 114 115 119 131 140 148 152 153 158 164 168 169 171 172 176 179 180 197 198 206 217 218 219,
	0	 1 2 3 4 5 40 42 43 48 49 52 54 55 59 65 66 67 70 72 73 74 100 114 115 158 164 171 172 179 180 198 206 217 218,
	0	 42 43 52 54 59 65 66 67 72 74 100 114 115 158 171 179 180 198 206 217 218,
	0	 43 48 49 55 70 73 74 100,
	0	 43 48 49 52 54 55 59 70 73 74 100 114 158 171 179 198 206 217 218,
	0	 42 43 48 49 52 54 55 59 70 73 74 100 114 158 171 179 198 206 217 218,
	0	 42 43 48 49 52 54 55 59 70 73 74 100 114 115 158 171 179 198 206 217 218,
	0	 136 190,
	0	 21 64 83,
	0	 1 3 4 69 164 172,
	0	 7 17 19 94 97 135 163,
	0	 31 87 128 150,
	0	 23 24 31 71 87 99 106 107 128 150 151 170 208,
	0	 23 24 31 71 78 87 99 106 107 128 150 151 170 208,
	0	 35 93,
	0	 35 93 146,
	0	 35 93 146 149,
	0	 35 93 125 146 149,
	0	 35 93 125 126 146 149,
	0	 37 38 41 44 46 47 51 58 60 61 62 63 212,
	0	 35 37 38 41 44 46 47 51 58 60 61 62 63 93 125 126 146 149 212,
	0	 35 37 38 41 44 46 47 51 58 60 61 62 63 76 93 125 126 146 149 212,
	0	 35 37 38 39 41 44 45 46 47 51 53 58 60 61 62 63 68 76 77 82 89 93 121 122 125 126 145 146 149 161 165 189 192 212,
	0	 29 32 33 34 35 37 38 39 41 44 45 46 47 51 53 58 60 61 62 63 68 76 77 82 88 89 93 105 110 111 113 118 121 122 124 125 126 129 145 146 147 149 155 161 165 167 175 177 178 187 189 192 203 207 209 212 214 215 216 222,
	0	 14 15 21 22 25 28 29 30 32 33 34 35 37 38 39 41 44 45 46 47 51 53 58 60 61 62 63 64 68 75 76 77 81 82 83 88 89 93 101 102 105 109 110 111 113 117 118 120 121 122 124 125 126 129 132 133 134 136 139 141 142 143 145 146 147 149 154 155 156 157 161 165 167 173 174 175 177 178 181 184 186 187 189 190 192 199 202 203 207 209 210 212 214 215 216 222,
	0	 1 2 3 4 5 7 10 17 18 19 20 26 36 40 42 43 48 49 52 54 55 56 57 59 65 66 67 69 70 72 73 74 79 80 84 85 86 91 92 94 95 97 100 114 115 116 119 130 131 135 138 140 144 148 152 153 158 159 160 162 163 164 168 169 171 172 176 179 180 185 191 193 195 197 198 200 205 206 213 217 218 219 221,
	0	 1 2 3 4 5 10 20 26 36 40 42 43 48 49 52 54 55 56 57 59 65 66 67 69 70 72 73 74 79 80 84 85 86 91 92 94 95 97 100 114 115 116 119 130 131 135 138 140 144 148 152 153 158 159 160 162 163 164 168 169 171 172 176 179 180 185 191 193 195 197 198 200 205 206 213 217 218 219 221,
	0	 1 2 3 4 5 10 20 26 36 40 42 43 48 49 52 54 55 56 57 59 65 66 67 69 70 72 73 74 79 80 84 85 86 91 92 95 100 114 115 116 119 130 131 138 140 144 148 152 153 158 159 160 162 164 168 169 171 172 176 179 180 185 191 193 195 197 198 200 205 206 213 217 218 219 221,
	0	 57 65 66 72,
	0	 1 2 3 4 5 69 80 84 92 116 130 138 144 159 160 162 164 172 185 191 193 195 200 205 213 221,
	0	 80 130 138 144 160 191 193 195 212 213 221,
	0	 10 26 36 40 42 43 48 49 52 54 55 56 57 59 65 66 67 70 72 73 74 91 95 100 114 115 119 131 140 148 152 153 158 168 171 176 179 180 197 198 206 217 218 219,
	0	 39 53 89 189 192,
	0	 81 199 202,
	0	 11 13 16 90 108 123 188 201 211,
	0	 111 113 155 177 207 222,
	0	 42 54,
	0	 14 15 28 30 81 101 102 109 120 132 133 134 139 141 154 156 157 181 184 199 202 210,
	0	 80 160 193 213 221,
	0	 22 30 102 133 154 184,
	0	 10 20 26 36 37 38 41 44 46 47 51 55 56 57 58 60 61 62 63 65 66 72 79 85 86 91 93 95 119 131 140 148 152 153 168 169 176 197 212 219,
	0	 10 20 26 36 40 42 43 48 49 52 54 56 57 59 65 66 67 70 72 73 74 79 85 86 91 95 100 114 115 119 131 140 148 152 153 158 168 169 171 176 179 180 197 198 206 217 218 219,
	0	 29 32 33 34 39 45 53 55 68 77 82 88 89 105 110 111 113 118 121 122 124 129 145 147 155 161 165 167 175 177 178 187 189 192 203 207 209 214 215 216 222,
	0	 29 32 33 34 35 39 45 53 55 68 76 77 82 88 89 105 110 111 113 118 121 122 124 125 126 129 145 146 147 149 155 161 165 167 175 177 178 187 189 192 203 207 209 214 215 216 222,
	0	 7 17 18 19 29 32 33 34 35 39 45 53 55 68 76 77 82 88 89 94 97 105 110 111 113 118 121 122 124 125 126 129 135 145 146 147 149 155 161 163 165 167 175 177 178 187 189 192 203 207 209 214 215 216 222,
	0	 7 14 15 17 18 19 22 25 28 29 30 32 33 34 35 39 45 53 55 68 76 77 81 82 88 89 94 97 101 102 105 109 110 111 113 117 118 120 121 122 124 125 126 129 132 133 134 135 139 141 143 145 146 147 149 154 155 156 157 161 163 165 167 173 174 175 177 178 181 184 187 189 192 199 202 203 207 209 210 214 215 216 222,
	0	 7 14 15 17 18 19 22 25 28 29 30 32 33 34 35 39 45 53 68 76 77 81 82 88 89 94 97 101 102 105 109 110 111 113 117 118 120 121 122 124 125 126 129 132 133 134 135 139 141 143 145 146 147 149 154 155 156 157 161 163 165 167 173 175 177 178 181 184 187 189 192 199 202 203 207 209 210 214 215 216 222,
	0	 29 88 129 178 187 209,
;
END; [Splits]
