# Supplementary material for: Genome-wide systematic characterization of bZIP transcription factors and their expression profiles during stem in tumorous stem mustard
Source: PeerJ. 2026 Jan 14;14:e20518. doi: 10.7717/peerj.20518 (PMC12811965; doi:10.7717/peerj.20518)
Supplement: Supplemental Information 17 [file peerj-14-20518-s017.zip › bzip raw file/newmafft_trimal30_LG(√)/newmafft_trimal30_LG.treefile]

(AT4G36730:0.0995159659,((AT2G46270:0.0727577852,AT4G01120:0.1831088470)95.6/100:0.2062800862,(((AT2G35530:0.0338224097,AT1G32150:0.0514765964)52.7/74:0.0071759471,BjuB026592:0.0813134869)65.9/73:0.0182472773,BjuB020303:0.0867864516)96.7/100:0.2043887737)58.1/67:0.0846760062,(((((((((((((AT1G03970:0.0000022456,(BjuA037531:0.0192988340,BjuB021273:0.0255429056)75.3/100:0.0180950833)86.7/100:0.0627123668,(BjuA025064:0.0000023119,BjuB036859:0.0000027995)85.3/100:0.0410434979)74.1/96:0.0268440320,AT5G44080:0.0566009548)99.8/100:0.3422395457,((AT2G36270:0.0000022384,((BjuA018972:0.0000000000,BjuO002525:0.0000000000):0.0000010000,BjuB041699:0.0000010000)52.2/100:0.0227803129)82.9/100:0.0675367473,(AT3G44460:0.0593580438,BjuA028313:0.0000023011)97/100:0.1978028848)75.1/95:0.1155252050)59.9/36:0.0566552414,((((AT2G41070:0.0000021727,(((BjuA017316:0.0000026906,BjuB042043:0.0210556723)94.3/100:0.1086577280,BjuA043003:0.0874682169)0/99:0.0000021467,BjuO010366:0.0000022403)84.3/100:0.0210388989)92.3/100:0.0423327030,((BjuA014675:0.0184337457,BjuA026586:0.0184645333)0/88:0.0000022017,(BjuA035826:0.0000010000,BjuB038400:0.0000010000)81.6/100:0.0184138411)85.9/95:0.0298151912)0/79:0.0000025307,AT3G56850:0.0221202688)97.6/100:0.2449661299,(((AT4G35900:0.0000010000,AT2G17770:0.1053981918)88.3/98:0.0463876773,BjuB049020:0.0693579937)0/76:0.0075792910,BjuB043752:0.0841230177)85.1/92:0.1437927256)96.2/96:0.2437349074)78.5/43:0.1368640976,(AT4G34000:0.0780254134,(BjuA003230:0.0182700491,BjuB045319:0.0183061212)0/93:0.0000010000)91.2/98:0.0717474788)88/26:0.0612188060,BjuA025558:0.0000020860)0/22:0.0000026037,AT1G45249:0.0361069514)79/24:0.0179142975,BjuA025542:0.0000025771)74.4/23:0.0310267917,((AT1G49720:0.0550333278,(BjuA021448:0.0000010000,BjuB047102:0.0371202121)75.5/100:0.0216770746)97/99:0.1098274459,((AT3G19290:0.0384028859,BjuA040338:0.0000025072)85.8/71:0.0178429301,((((AT5G42910:0.3147377748,(BjuA025127:0.0476549009,BjuB036793:0.0000010000)81.6/100:0.0777850822)95.7/100:0.2073073796,BjuA012644:0.0000020940)81.1/53:0.0181326183,BjuB008568:0.0180122976)0/31:0.0000010000,((BjuB007813:0.0000000000,BjuB042240:0.0000000000):0.0000010000,BjuB025396:0.0000010000)0/98:0.0000010000)0/33:0.0000020954)74.4/78:0.0229446991)86.7/96:0.0845562315)99.2/99:0.3961599729,((((AT5G11260:0.0000021956,((BjuA041107:0.0599878131,(BjuA044741:0.0000010000,BjuB009816:0.0000010000)0/99:0.0000021923)82.8/100:0.0195361373,BjuB009536:0.0000029259)88.3/100:0.0194594003)85.5/99:0.0950548278,(((AT3G17609:0.0252692479,((BjuA012575:0.0000000000,BjuB008492:0.0000000000):0.0000010000,BjuA012577:0.0000010000)78.2/100:0.0189586959)77.3/100:0.0250416425,BjuA005478:0.0000021226)71.1/99:0.0218045843,BjuB023986:0.0721716678)96.3/100:0.2150437793)94.1/97:0.2483608863,((((((AT2G40950:0.0000025825,((AT3G56660:0.1370526175,(((AT3G10800:0.1923784218,BjuB023599:0.0382860845)72.8/99:0.0241506219,BjuB006877:0.0000010000)0/95:0.0000022817,BjuA033921:0.0180724387)98.7/100:0.1810621715)85.4/57:0.0613459498,BjuO010363:0.0392471131)91/56:0.0555421489)74.1/46:0.0411893381,BjuB042050:0.0188054743)81.4/46:0.0199827029,BjuA017309:0.0000029586)81.5/59:0.1001212027,(BjuA014686:0.0387583504,BjuB028919:0.0000022208)84/100:0.1120505275)96/98:0.3569702677,AT1G42990:0.6637664192)0/71:0.0244820204,((((AT2G21230:0.0942125068,(((AT2G13150:0.0603061389,AT2G12940:0.0819611098)88.1/100:0.1135656457,AT2G12900:0.0929139483)100/100:0.7847255172,AT4G38900:0.0000028116)74/70:0.0372643527)78.5/70:0.0355992416,(((AT1G06070:0.0180110506,(BjuA031302:0.0000010000,BjuB033515:0.0000010000)0/96:0.0000021377)0/65:0.0000022838,(AT2G31370:0.0000010000,(BjuB026462:0.0000010000,BjuB046419:0.0000010000)0/100:0.0000010000)89.4/100:0.0372602563)84.1/95:0.0182853304,(((AT1G43700:0.0000020326,BjuA001111:0.0192414772)79.2/100:0.0331536940,BjuA022725:0.0230020956)95/100:0.1228970389,(((AT2G40620:0.0216851323,BjuO010352:0.0000010000)48/100:0.0216440685,BjuB042069:0.0000024758)92/100:0.0611343901,(AT1G06850:0.0180242888,((BjuA031284:0.0000020853,BjuB033496:0.0000025856)92.2/100:0.0191167700,(BjuB015428:0.0000010000,BjuO010199:0.0000021588)0/92:0.0000020528)0/92:0.0000020009)75.4/93:0.0261223668)91.8/97:0.0530872274)0/83:0.0000029395)76/94:0.0235711634)94.1/68:0.2340889250,((AT3G58120:0.0212573819,AT2G42380:0.0000027353)82.9/98:0.1423290772,(AT1G58110:0.1430432927,AT4G06598:0.3866970761)22.3/79:0.0275431896)82.2/50:0.1163177615)47.2/56:0.1422961825,AT5G07160:0.9181270266)91.8/89:0.3300950239)59.8/47:0.1801029081)85/82:0.2050794644,((((AT5G10030:0.0000010000,AT5G65210:0.0000027049)95.6/100:0.0842830964,(AT1G77920:0.0000010000,AT1G22070:0.0246190001)93.6/93:0.0879079705)0/83:0.0089862039,((AT1G68640:0.0985025009,(AT5G06839:0.0000010000,AT1G08320:0.0000027279)76.5/100:0.0320725740)78.9/97:0.0435648095,((AT5G06950:0.0000000000,AT3G12250:0.0000000000):0.0000010000,AT5G06960:0.0000010000)0/92:0.0000026186)78.4/93:0.0383777498)94.6/97:0.4019152221,(((AT4G35040:0.0905044327,AT2G16770:0.0496450774)89.1/94:0.2205060735,(AT3G51960:0.0300303571,((((((((BjuA006024:0.0565863263,BjuO002133:0.0000021633)71.9/100:0.0650239095,BjuB016810:0.0795087267)99.5/100:0.4875241843,((BjuA047038:0.1251757638,BjuB041251:0.0898514510)68.7/86:0.0472501908,BjuO010482:0.0000021084)94.5/98:0.3493306382)83.6/92:0.1657457439,BjuA043791:0.0000026054)83.7/91:0.0259257451,(BjuB040792:0.0000026836,BjuB041950:0.0000010000)0/94:0.0000026014)48.6/88:0.0255736472,BjuA040759:0.0000020127)96.9/99:1.3057626790,((BjuA010437:0.0332025065,BjuB016538:0.0000025040)0/82:0.0000022986,((((BjuA015073:0.0272379687,BjuB037545:0.0889425345)32.9/91:0.0474810818,BjuB042975:0.0088720847)99.2/100:0.3990097925,(BjuA031472:0.0000010000,BjuB019686:0.0000027081)93/100:0.1979895198)62/85:0.0731907582,BjuB046236:0.2567605622)89.2/88:0.1654441393)94.5/93:0.6330111417)84/89:0.4195066873,BjuO000631:0.0000023641)92.4/76:0.1310007368)87.6/75:0.1916734502)77.6/89:0.3007133097,BjuA015229:1.5568347162)86/89:0.2875803783)84.2/88:0.1674558984)71.5/75:0.1514322930)87.5/74:0.2118709204,((((((AT5G24800:0.2974066478,AT5G28770:0.1906236441)67.5/64:0.0354819930,(AT3G54620:0.1951859768,AT4G02640:0.1277166231)91.4/87:0.1677368400)62/64:0.1649913491,(BjuA002075:1.2394320466,((BjuA016969:0.0299444133,(BjuA018344:0.0000010000,BjuB020302:0.0207928277)0/100:0.0000022215)93.4/100:0.2459093028,BjuA042006:0.0000022341)97.9/100:0.9049992190)74.3/76:0.3766117214)68.6/76:0.1200021620,(((((AT4G34590:0.0454712577,(((BjuA014103:0.0000020526,BjuB038364:0.0183033697)85.6/94:0.0181282941,BjuA040728:0.0182291759)0/77:0.0000020707,((BjuB032115:0.0180951387,BjuB047306:0.0182187272)90.2/98:0.0364092703,BjuB045228:0.0180814530)74.5/97:0.0180512085)0/31:0.0000029451)90.3/92:0.0942925535,((AT1G75390:0.0225548861,(((BjuA027015:0.0876652416,BjuB046696:0.0502631509)8.2/74:0.0212818235,(BjuB011393:0.1023425728,BjuO011409:0.0201779505)89.5/98:0.0872061563)15.2/54:0.0442310982,BjuO004828:0.0600248938)0/79:0.0000021966)86.1/100:0.0975962380,(BjuA029457:0.2753135913,BjuB029839:0.1590601101)94.4/96:0.2080093068)39.9/78:0.0791805034)41.3/68:0.0318602338,(((AT2G18160:0.0174264610,((BjuA025359:0.0000010000,BjuB006374:0.0000010000)79.5/100:0.0176419109,BjuO002570:0.0176748346)77.3/100:0.0177081213)80.1/100:0.0171407130,BjuA032964:0.0000010000)76.1/100:0.0178737157,BjuB028673:0.0169435184)96.1/100:0.1326436210)87.7/75:0.1006623604,(((((AT3G62420:0.0797606775,BjuB022206:0.0185530936)0/39:0.0000010000,BjuO004809:0.0000010000)0/22:0.0000010000,BjuA036326:0.0000010000)44.1/83:0.0190792247,BjuA026821:0.0000021203)92.1/97:0.2164640783,AT5G49450:0.7330073278)90/80:0.2326028192)77.9/74:0.0669133152,((((AT1G59530:0.1714486720,BjuB007520:0.1649324364)63.5/82:0.0838562556,BjuB005843:0.0412867776)76.7/84:0.0257591572,(BjuA036543:0.0000010000,BjuA036544:0.0000023375)0/84:0.0000028565)99.8/93:0.4211524540,(((((AT4G37730:0.0126770476,AT2G22850:0.1547924409)88.4/98:0.0535832185,(BjuA014273:0.0282150723,BjuB038543:0.0000022701)94.3/100:0.0950695670)73.6/98:0.0195386950,BjuA002828:0.0207059140)68.7/98:0.0429231330,BjuB040834:0.0000025461)98.3/99:0.2424193859,((((AT3G49760:0.0904563309,BjuB002172:0.0220522328)73.7/92:0.0288061518,((BjuA035384:0.0183022892,BjuA035385:0.0000010000)75.9/100:0.0183109384,BjuB017666:0.0378574197)84.3/100:0.0524901122)97.4/96:0.2311359849,BjuB020783:0.1407599704)80.5/55:0.0664612340,BjuA008715:0.0668637013)33.5/53:0.1113017829)92.9/92:0.1974303806)41.9/47:0.0347332802)80.7/64:0.1040950249)87.1/79:0.1627507311,((((((((((AT5G15830:0.0000020106,(((BjuA041305:0.0000010000,BjuB013140:0.0000010000)0/98:0.0000022168,BjuB035721:0.0610054436)80.7/100:0.0199628703,((BjuA041795:0.0404858319,BjuB015072:0.0000010000)91.4/100:0.0400681174,BjuA044794:0.0000021936)79.6/98:0.0198230596)79.8/98:0.0198696411)92.6/98:0.1367831107,AT5G38800:0.1449247721)0/80:0.0000020140,(((AT3G30530:0.0000010000,BjuA024129:0.0000010000)0/66:0.0000022160,BjuB044565:0.0000028136)0/97:0.0057097807,(BjuA008307:0.0188463288,BjuB042879:0.0189208885)78/99:0.0326573574)89.1/95:0.0422951353)96.7/89:0.1194673006,BjuB048226:0.0000023872)84.3/54:0.0207136053,AT1G13600:0.0186322143)0/21:0.0000020758,(((BjuA026652:0.0000000000,BjuO009504:0.0000000000):0.0000010000,BjuA044074:0.0000028747)0/94:0.0000010000,BjuA034470:0.0181134741)0/91:0.0000028460)97.6/55:0.1024762099,((AT1G68880:0.1503205544,(BjuA041565:0.0000021849,BjuB010770:0.0000010000)74.6/100:0.0395030835)99.7/100:0.3465519838,(BjuA024436:0.0319852389,BjuB037083:0.0000027547)79.3/97:0.0326607803)68/88:0.0177312777)0/36:0.0000027265,((AT2G04038:0.0000020668,BjuA032576:0.0000021551)0/80:0.0000022672,BjuB027387:0.0196128632)0/32:0.0000024970)39.7/51:0.0194813326,BjuA046946:0.0615829161)0/34:0.0000020870,BjuB027759:0.0000021674)92.4/89:0.1831606736)91.1/87:0.2140251733,((AT5G60830:0.0354158903,((BjuA001569:0.0315926214,BjuB039707:0.0248552155)72.6/50:0.0145388510,((BjuA042224:0.0000010000,BjuB037744:0.0000010000)86.8/100:0.0175167255,BjuA045602:0.0558558331)0/49:0.0000029219)0/33:0.0000022474)72.2/81:0.0718937612,(AT5G08141:0.3694055400,BjuA009096:0.1811406248)84.2/99:0.1237206525)98.3/100:0.3758452904)55.7/80:0.0739543094)85/87:0.1668963334,AT1G19490:0.7614642130)93.5/100:0.2530678610);
