# Supplementary material for: Genome-wide systematic characterization of bZIP transcription factors and their expression profiles during stem in tumorous stem mustard
Source: PeerJ. 2026 Jan 14;14:e20518. doi: 10.7717/peerj.20518 (PMC12811965; doi:10.7717/peerj.20518)
Supplement: Supplemental Information 17 [file peerj-14-20518-s017.zip › bzip raw file/newmafft_trimal30_LG(√)/newmafft_trimal30_LG.uniqueseq.phy]

222 53
AT4G36730  KRQKRKQSNRESARRSRLRKQAECEQLQQRVESLSNENQSLRDELQRLSSECD
AT2G46270  KRERRKQSNRESARRSRLRKQAETEELARKVEALTAENMALRSELNQLNEKSD
AT2G35530  KRQRRKQSNRESARRSRLRKQAECDELAQRAEVLNEENTNLRAEINKLKSQCE
AT1G32150  KRQRRKQSNRESARRSRLRKQAECDELAQRAEVLNGENSSLRAEINKLKSQYE
AT4G01120  KREKRKQSNRESARRSRLRKQAETEQLSVKVDALVAENMSLRSKLGQLNNESE
AT1G03970  QRQKRMIKNRESAARSRERKQAYQVELETLAAKLEEENEQLLKEIEESTKERY
AT5G24800  KRIRRMNSNRESAKRSRRRKQEYLVDLETQVDSLKGDNSTLYKQLIDATQ---
AT2G41070  RRQKRMIKNRESAARSRARKQAYTHELEIKVSRLEEENEKLRRLKEVEK----
AT2G36270  RRQRRMIKNRESAARSRARKQAYTVELEAELNQLKEENAQLKHALAELE----
AT5G11260  KRLKRLLRNRVSAQQARERKKAYLSELENRVKDLENKNSELEERLSTLQNENQ
AT3G56850  RRQKRMIKNRESAARSRARKQAYTHELEIKVSRLEEENERLRKQ---------
AT5G44080  QRQRRMIKNRESAARSRERKQAYQVELEALAAKLEEENELLSKEIEDKRKERY
AT4G35900  RRHKRMIKNRESAARSRARKQAYTNELELEVAHLQAENARLKRQQDQLKMAA-
AT5G15830  RKQRRMVSNRESARRSRMRKQRHLDELLSQVAWLRSENHQLLDKLNQVSDN--
AT3G30530  RKQRRMISNRESARRSRMRKQRHLDELWSQVMWLRIENHQLLDKLNNLSESHD
AT2G17770  RRYKRMIKNRESAARSRARKQAYTNELELEIAHLQTENARLKIQQEQLK----
AT5G28770  KRVKRMLSNRESARRSRRRKQAHLSELETQVSQLRVENSKLMKGLTDVTQT--
AT3G54620  KRARRMLSNRESARRSRRRKQEQMNEFDTQVGQLRAEHSTLINRLSDMNHKYD
AT4G02640  KKSRRMLSNRESARRSRRRKQEQTSDLETQVNDLKGEHSSLLKQLSNMNHKYD
AT3G17609  RSLKRLLRNRVSAQQARERKKVYVSDLESRANELQNNNDQLEEKISTLTNENT
AT5G60830  RRARRMVSNRESARRSRMRKKKQIEELQQQVEQLMMLNHHLSEKVINLLESNH
AT2G04038  RKQRRMLSNRESARRSRMRKQRHLDELWSQVIRLRNENNCLIDKLNRVSET--
AT4G34000  RRQKRMIKNRESAARSRARKQAYTMELEAEIAQLKELNEELQKKQVEIME---
AT1G49720  RRQKRMIKNRESAARSRARKQAYTLELEAEIESLKLVNQDLQKKQAEIMKT--
AT1G13600  RKQRRMISNRESARRSRMRKQRHLDELWSQVIRLRTDNHCLMDKLNRVSES--
AT2G40950  KKRARLMRNRESAQLSRQRKKHYVEELEEKVRNMHSTITDLNGKISYFMAENA
AT3G44460  RRQRRMIKNRESAARSRARRQAYTVELELELNNLTEENTKLKEIVEENEKKR-
AT5G38800  RKQKRKISNRESARRSRMRKQRQVDELWSQVMWLRDENHQLLRKLN-------
AT4G34590  RKRKRMLSNRESARRSRMKKQKLLDDLTAQVNHLKKENTEIV-----------
AT1G68880  RKRRRKVSNRESARRSRMRKQRHMEELWSMLVQLINKNKSLVDELSQARECYE
AT3G19290  RRQRRMIKNRESAARSRARKQAYTLELEAEIEKLKKTNQELQKKQAEMVEM--
AT2G18160  RKRKRMLSNRESARRSRMRKQKHVDDLTAQINQLSNDNRQILNSLTVTSQLYM
AT3G62420  RKRKRMISNRESARRSRMRKQKQLGDLINEVTLLKNDNAKITEQVDEASKKYI
AT1G75390  RKRKRKQSNRESARRSRMRKQKHLDDLTAQVTHLRKENAQI------------
AT1G59530  KKRRRTISNRESAKRSRMKKKKRFEELTEEVNRLNIRNQELKNRLAN------
AT3G56660  KKNVRLVRNRESAHLSRQRKKHYVEELEDKVKNMHSTISELSSKMS-------
AT5G10030  KIQRRLAQNREAARKSRLRKKAYVQQLETSR----------------------
AT5G65210  KIQRRLAQNREAARKSRLRKKAYVQQLETSRLKLI------------------
AT4G37730  RKRKRMESNRESAKRSRMRKQSHIDNLREQVNRLDLENRELGNRLRLVLHQLQ
AT2G21230  KRVKRILANRVSAARSKERKTRYMAELEHKVQTLQTEATTLSAQLTHLQRDSM
AT1G77920  KMKRRLAQNREAARKSRLRKKAYVQQLEESRLKLSQLEQELE-----------
AT1G06070  KRAKRIWANRQSAARSKERKMRYIAELERKVQTLQTEATSLSAQLTLLQRDTN
AT1G43700  KRAKRILANRQSAARSKERKIRYTGELERKVQTLQNEATTLSAQVTMLQRGTS
AT4G35040  KGEKRPLGNREAVRKYREKKKAKAASLEDEVARLRAVNQQLVKRLQNQ-----
AT3G49760  RKKKRKLSNRESAKRSREKKQKHLEEMSIQLNQLKIQNQELKNQLRYVLYHCQ
AT1G68640  RTLRRLAQNREAARKSRLRKKAYVQQLENSRIRLAQLEEEL------------
AT5G06839  KTLRRLAQNREAARKSRLRKKAYVQQLES------------------------
AT3G58120  KRVKRILANRQSAQRSRVRKLQYISELERSVTSLQTEVSVLSPR---------
AT2G42380  KRVKRILANRQSAQRSRVRKLQYISELERSVTSLQAEVSVLSPR---------
AT5G42910  KKLRRKIKNRESAARSRARKQAQTMEVEVELENLKKDYEELLKQHVELRK---
AT1G08320  KTLRRLAQNREAARKSRLRKKAYVQQLESSRIKLSQLEQEL------------
AT2G40620  KRAKRIIANRQSAARSKERKARYILELERKVQTLQTEATTLSAQLSLFQRDTT
AT2G22850  RKRKRMESNRESAKRSRMRKQRHIDNLKDEANRLGLENRELANRL--------
AT2G31370  KRAKRIWANRQSAARSKERKTRYIFELERKVQTLQTEATTLSAQLTLLQRDTN
AT5G07160  -ILKRIISNRVAAQKSRWKKVQYLDALVKRSMELQREVSELRSQLAITSEQKR
AT3G10800  RKLIRQIRNRESAQLSRLRKKQQTEELERKVKSMNATIAELNGKIA-------
AT1G42990  KKRRRRVRNRDAAVRSRERKKEYVQDLEKKSKYLERECLRLG-----------
AT1G22070  KMKRRLAQNREAARKSRLRKKAHVQQLEESRLKLSQLEQE-------------
AT1G06850  KRAKRILANRQSAARSKERKARYIQELERKVQSLQTEATTLSAQLTLYQRDTN
AT3G51960  SNKKRLCGNREAVRKYREKKKARTAYLEDEVMRLQSLNEQFLRKLQS------
AT5G06950  KTLRRLAQNREAARKSRLRKKAYVQQLENSRLKLTQLEQEL------------
AT5G06960  KTLRRLAQNREAARKSRLRKKAYVQQLENSRLKLTQLEQEL------------
AT2G16770  ---KRPLGNREAVRKYREKKKAKAASLEDEVMRLKAVNNQLLKRLQG------
AT5G08141  KRLRRMASNRESARRTRMRERMMKEGLQMQVKQLMAYNQFLY-----------
AT2G13150  KEVRRILKNQESAARSKQKKLQYMINLELKINFLENKNASIFEKIKLLEND--
AT2G12940  KEVRRILKNRESAAHLKQKKLQYMINLEHRINFVENENASIFEKIKLLENDKT
AT4G38900  ------LANRQSAARSKERKMRYIVELEHKVQTLQTEATTLSAQLTLLQRDMM
AT5G49450  KKRKRKLSNRESARRSRLKKQKLMEDTIHEISSLERRIKENSERCRAVKQRLD
AT1G19490  RRIRRILANRESARQTIRRRQAMCEELSKKAADLTYENENLRREKDWALKEFQ
AT1G58110  ------------AQRSRVRKLQYISELERNVQTLQAEGSKVSAELDFLNQ---
AT1G45249  RRQRRMIKNRESAARSRARKQAYTVELEAEVAKLKEENDELQRKQARIMEMQK
AT2G12900  KKVRRILKNRELAASSKQRKLKYMIDLEHRIKFLENKNALIFEKIKLLEKD--
AT4G06598  ------------AQRSRVRKIQYIAELERNVQIL--ENKSLKNRLESLAQE--
BjuA001111 -RAKRILANRQSAARSKERKIKYTGELERKVQTLQNEATTLSAQVTMLQR---
BjuA001569 -RARRVVSNRESARRSRMRKKKQIEELQQQVEQLMVLNHNLSEKVINLLESNH
BjuA002075 YLGKNLISKKQGVARSSTEY-RAVANTASEADQLRVQHVSTQDQLADTLTK--
BjuA002828 -KRKRMESNRESARRSRMRRQSHIDNLRNQVNQLDLENRELGNRLRLV-----
BjuA003230 RRQKRMIKNRESAARSRARKQAYTLELEAEVAQLKEQNEELQRKQVEIIEKQK
BjuA005478 --LKRLLRNRVSAQQARERKKVYVSDLESRANELQNNNDELEEKISTLMNEN-
BjuA006024 ------MGKSEEPKVTKSDNKSPPADQTNV--AMQAPPPYMWNPQ-HMMTPYG
BjuA008307 -KQRRMISNRESARRSRMRKQRHLDELWSQVMWFRVENYQLLDKLNNLSESH-
BjuA008715 -QKKRKKSNRESARRSRMKKQKYLDDLRSQLNQLNTENRQLGNQLRYVMHHCQ
BjuA009096 -RLRRMVSNRESARRSRMRKRKQIQEMKMHVEQLTVANYNLYNKVISLLEKTR
BjuA010437 ------------TLRTKVKMA------EDTVKRVTGMNPRLLAKPYSI-----
BjuA012575 --LKRLLRNRVSAQQARERKKVYVSDLESRANELQNNNEQLEEKISTLMNEN-
BjuA012577 --LKRLLRNRVSAQQARERKKVYVSDLESRANELQNNNEQLEEKISTLMNEN-
BjuA012644 RRQRRKIKNRESAARSRARKQAYTLELEAEIEKLKKVNQELQRKQAEMMEMQK
BjuA014103 -KRKRMLSNRESARRSRKKKQKLLDDLTAQVNQLKKENSEIVTSVSITTQHY-
BjuA014273 -KRKRMESNRESAKRSRMRKQSHINNLRNQVNQLDMENRELKNRLQLLT----
BjuA014675 RKQKRMIKNRESAARSRARKQAYTQELEIKVSRLEEENERLRRQKEVEKILPS
BjuA014686 -RDARLVRNRESALVSRQRRKHYVEELEDKVKSLQSVITDLNSKVSYFMSENA
BjuA015073 ------------TLRAKVKMA------EETVKRLTGFNPMYHTMPQVSTVSN-
BjuA015229 -WYRGIIENRTMIKRYLVDKEHKVAEVYNDVLRMSTIGKEIANALSYLHTAFP
BjuA016969 KRSRGSLG----GKNSGASAKKSASDGSSESDNSQN-----------------
BjuA017309 --RARLMRNRESAQLSRQRKKHYVEELEEKVKSMHSAITDLNGKISYFMAENA
BjuA017316 RKQKRMIKNRESASRSRARKQAYTQELEIKVSSLEEENQKLRRLME-------
BjuA018344 KRSRGSLGNNEPGKNSGASAKESASDGSSESDNSQNRNGT------PVSQTVP
BjuA018972 RRQRRMIKNRESAARSRARKQAYTVELEAELNQLKEENAQLKHALGELERKRK
BjuA021448 RRQKRMIKNRESAARSRARKQAYTLELEAEIENLKQLNQDLQRKQAEIMKTQK
BjuA022725 -RAKRILANRQSAARSKERKDRYTGELERKVQTLQNEATTLSAQVTLLQR---
BjuA024129 -KQRRMISNRESARRSRMRKQRHLDELWSQVMWLRIENHQLLDKLNNLSESH-
BjuA024436 -KQRRMLSNRESARRSRMRKQRHLDELWSQVIRLRNDNNCLIDKLNSALE---
BjuA025064 QRQRRMIKNRESAARSRERKQAYQVELETLAAKLEEENEKLSVEIEE------
BjuA025127 ---RRKIKNRESAARSRARKMLQTMELEAEAEKLRKENHELLKKQ--------
BjuA025359 -KRKRMLSNRESARRSRMRKQKHVDDLTAQINQLSSDNRQILTSLTVTSELYM
BjuA025542 RRQRRMIKNRESAARSRARKQAYTVELEAEVAKLKEENQELQRKQAKIMEMQK
BjuA025558 RRQRRMIKNRESAARSRARKQAYTVELEAEVAKLKEENEELQRKQAKIMEMQK
BjuA026586 RKQKRMIKNRESAARSRARKQAYTHELEINVSRLEEENERLRRQKEVEKILPS
BjuA026652 -KQRRMISNRESARRSRMRKQRHLDELWSQVIRLRTDNHCLIDKLNRVSESHQ
BjuA026821 -KRKRMISNRESARRSRMRKQKQLGDLINEVTVLKNDNAKITEQVDAATRRY-
BjuA027015 -KRKRKQSNRESARRSRMRKQQHLDDLAAQVTHLRKENGHFIAGIAVTTEHY-
BjuA028313 RRQRRMIKNRESAARSRARRQAYTVELELELNQLTEENMKLKKIVEEN-----
BjuA029457 -KRKRLESNRDSARRSRMRKREHLVGLTTQLEQLRKEIRKATTEVDVTTQHY-
BjuA031284 -RAKRILANRQSAARSKERKARYIQELERRVQSLQTEATTLSAQLTLFQRD--
BjuA031302 -RAKRIWANRQSAARSKERKMRYIAELERKVQTLQTEATTLSAQLTLLQRD--
BjuA031472 ------------TLRAKVKMA------EETVKRVTGMNPMLLGRSNGHNNNNN
BjuA032576 -KQRRMLSNRESARRSRMRKQRHLDELWSQVIRLRNENNCLIDKLNRVSE---
BjuA032964 -KRKRMLSNRESARRSRMRKQKHVDDLTAQINQLSNDNRQILTSLTVTTQLY-
BjuA033921 -KKVRLIRNRESAQLSRLRKKQYVEELQGKVKTMNSTIAELNGKISYVMAENA
BjuA034470 -KQRRMISKRESARRSRMRKQRHLDELWSQVIRLRTDNHCLIDKLNRVSESHQ
BjuA035384 -RKKRKLSNRESAKRSRVKKQKHLEEMNIQLNQLKIENREIENQIRYVLQHFQ
BjuA035385 -RKKRKLSNRESAKRSRVKKQKHLEEMNIQLNQLKIENRELENQIRYVLQHFQ
BjuA035826 RKQKRMIKNRESAARSRARKQAYTHELEIKVSRLEEENERLKRQKEVEKILPS
BjuA036326 -KRKRMISNRESARRSRMRKQKQLGDLINEVTVLKNDNAKITEQVDAATRKY-
BjuA036543 -KRKRTMSNRESAKRSRLRKKRRFEDLTEEVNRLKSKNQELVNQLANVL----
BjuA036544 -KRKRTMSNRESAKRSRLRKKRRFEDLTEEVNRLKSKNQELVNQLANVL----
BjuA037531 QRQKRMIKNRESAARSRERKQAYQVELETLAAKLERENEQLLKEIEE------
BjuA040338 RRQRRMIKNRESAARSRARKQAYTLELEAEIEKLKKVNQELQKKQAEMMEMQK
BjuA040728 -KRKRMLSNRESARRSRMKKQKLLDDLTAQVNQLKKENSEILTSVSITTQHY-
BjuA040759 ------MG------TSEEKTKSSTQDIPPT--SMQAPHPYMWGAQHHMMPPYG
BjuA041107 -RLKRLLRNRVSAQQARERKKAYLGELETRVKDLENRNSELDERLSTLQNENH
BjuA041305 -KQRRMVSNRESARRSRMRKQRHLDELLSQVAWLRSENQQLLDKLNQAS----
BjuA041565 -KRRRKVSNRESARRSRMRKRRHLNELWSMLVHLINENKCLVDELSRANE---
BjuA041795 -KQRRMVSNRESARRSRMRKQRHLDELLSQVAWLRSENHQILGKLNKAT----
BjuA042006 RRSKRILSNNEPGKNSGASAKESASDGSSESDNYQNQNGSVGTPLPTVSQKVP
BjuA042224 -RAKRMVSNRESARRSRMRKKKQIEELQQQVEQLMILNHNLSEKVINLLESNH
BjuA043003 RMQKKMIKNRESAARSRARKQVYTHELEIKVSSLEEENKKLRRLKE-------
BjuA043791 ------MG------TSEEKTKSSAQDTPPT--SMQAPHPYMWGAQHHMMPPYG
BjuA044074 -KQRRMISNRESARRSRMRKQRHLDELWSQVIRLRTDNHCLIDKLNRVSESHQ
BjuA044741 -RLKRLLRNRVSAQQARERKKAYLGELENRVKDLENRNSELEERLSTLQNENQ
BjuA044794 -KQRRMVSNRESARRSRMRKQRHLDELLSQVAWLRSENHQLLEKLNQAS----
BjuA045602 -RARRMVSNRESARRSDMRTKKQIEELQQQVEQLMILNHNLSEKVIHLLESNH
BjuA046946 -KQRRMLSNRESARRSRMRKQRHLDELWSQVIRLRNENNRLIEKLIRVS----
BjuA047038 ------MGSSEVDKSGEENEATSQEPSSA---GFQAPHPYMWGVQ-HMIPPYG
BjuB002172 -RKKRKLSNRESAKRSRVKKQKHLEEMSIQLNQLKIQNRELETQLR-------
BjuB005843 -KRKRTISNRESAKRSRLRKKRRFEDLTEEVNRLKLKNQELVNQLANAL----
BjuB006374 -KRKRMLSNRESARRSRMRKQKHVDDLTAQINQLSSDNRQILTSLTVTSELYM
BjuB006877 -KKVRLIRNRESAQLSRLRKKQYVEELQGKVKSMNSTIAELNGKISYVMAENA
BjuB007520 -KRRRTMSNRESAKRSRLKKKRRVENLSEEVNRLKIKNQGLNYQLTNVL----
BjuB007813 RRQRRMIKNRESAARSRARKQAYTLELEAEIEKLKKVNQELQRKQAEMMEMQK
BjuB008568 RRQRRMIKNRESAARSRARKQAYTLELEAEIEKLKKVNQELRRKQAEMMEMQK
BjuB009536 -RLKRLLRNRVSAQQARERKKAYLGELENRVKDLENKNSELEERLSTLQNENQ
BjuB009816 -RLKRLLRNRVSAQQARERKKAYLGELENRVKDLENRNSELEERLSTLQNENQ
BjuB010770 -KRRRKVSNRESARRSRMRKRRHLNELWSMLVHLINENKCLVDELSRANE---
BjuB011393 -KRKRKESNRESARRSRMRKQKHLEGLTAQVAHLREENSHIVATIAATTQKY-
BjuB013140 -KQRRMVSNRESARRSRMRKQRHLDELLSQVAWLRSENQQLLDKLNQAS----
BjuB015072 -KQRRMVSNRESARRSRMRKQRHLDELLSQVAWLRSENHQILEKLNKAS----
BjuB015428 -RAKRILANRQSAARSKERKARYIQELERKVQSLQTEATTLSAQLTLFQRD--
BjuB016538 ------------TLRTKVKMA------EDTVKRVTGMNPMLLAKPYSI-----
BjuB016810 ------MGNSEEPKPTKSD-KSSPADQTNA--AMLAPPPYMWNHQ-HMMSPYG
BjuB017666 -RKKRKLSNRESAKRSRVKKQKHLEEMNIQLNQLKIESRELENQIRYVLHLFQ
BjuB019686 ------------TLRAKVKMA------EETVKRVTGMNPMLLGRSNGH-NNNN
BjuB020302 KRSRGSLGNNEPGKNSGASATESASDGSSESDNSQNRNGT------PVSQTVP
BjuB020303 -RQKRKQSNRESARRSRLRKQAECDELAQRAELFNEENASLRAEINRLKSPC-
BjuB020783 -------SNRESARRSRIKKQKHLEAVRSQLNQLNTDNRDLVNRLRYVMHHCQ
BjuB021273 QRQKRMIKNRESAARSRERKQAYQVELETMAAKLEQENEQLLKEIEE------
BjuB022206 -KRKRMISNRESARRSRMRKQKQLGDLINEVTVLKNDNAKIAEQVDAATRKY-
BjuB023599 ----RQIRNRESAQLSRLRKKQYVEELQGKVKSMSSAIAELNGKISYVMAENA
BjuB023986 ---KRLLRNRVSAQEARERKKVYVSEMESRANELQNNNDEIEEKISTLMNENA
BjuB025396 RRQRRMIKNRESAARSRARKQAYTLELEAEIEKLKKVNQELQRKQAEMMEMQK
BjuB026462 -RAKRIWANRQSAARSKERKTRYIFELERKVQTLQTEATTLSAQLTLLQRD--
BjuB026592 -RQRRKQSNRESARRSRLSKQAECNELGQRAEVLNEENASLRAEINKLRSQC-
BjuB027387 -KQRRMLSNRESARRSRMRKQRHLDELWSHVIRLRNENNCLIDKLNRVSE---
BjuB027759 --QRRMLSNRESARRSRMRKQRHLDELWSQVIRLRNENNSLIDKLNRVSE---
BjuB028673 -KRKRMLSNRESARRSRMRKQKHVDDLTVQINQLSNDNRQILTSLTVTTQHYM
BjuB028919 -RRARLVRNRESALLSRQRRKHYVEELEDKVKSLQSVITDLNSKVSYFMSENA
BjuB029839 -RRKRLESNRESARRSRMKKREHLDDLKAQLAQLRKANRQTAAELTVTTEHY-
BjuB032115 -KRKRMLSNRESARRSRMKKQKLLDDLTAQVNNLKEQNNEIVTSVSITTQHY-
BjuB033496 -RAKRILANRQSAARSKERKARYIQELERRVQSLQTEATTLSAQLTLFQRD--
BjuB033515 -RAKRIWANRQSAARSKERKMRYIAELERKVQTLQTEATTLSAQLTLLQRD--
BjuB035721 -KQRRMVSNRESARRSRMRKQRHVDELLSQVTWLRSENQQILDKLNQAS----
BjuB036793 --HRRKIKNRESAARSRARKQLQTMELEAEAEKLRKENQELLKKQ--------
BjuB036859 QRQRRMIKNRESAARSRERKQAYQVELETLAAKLEEENEKLSVEIEE------
BjuB037083 -KQRRMLSNRESARRSRMRKQRHLDELWSQVIRLRNENNCLIDKLNS------
BjuB037545 ------------TLRAKVKMA------EETVKRITGFNPMFHTMPRVSRVSN-
BjuB037744 -RAKRMVSNRESARRSRMRKKKQIEELQQQVEQLMILNHNLSEKVINLLESNH
BjuB038364 -KRKRMLSNRESARRSRKKKQKLLDDLTAQVNQLKKENDEIVTSVSITTQHY-
BjuB038400 RKQKRMIKNRESAARSRARKQAYTHELEIKVSRLEEENERLKRQKEVEKILPS
BjuB038543 -KRKRMESNRESAKRSRMRKQSHINNLRNQVNQLDLENRELKNRLQL------
BjuB039707 -RARRIVSNRESARRSRMRKKKQIEELQQQVEHLMILNHNLSEKVINLLESNH
BjuB040792 ------MG------TSEEKTKSSAQDIPPT--SMQA--PYMWGAQHHMMPPYG
BjuB040834 -KRKRMESNRESARRSRMRKQNHIDNLRNQINQLDLENRELGNRLRLV-----
BjuB041251 ------MASSEIEKSSNEKEASSQEPSSA-VSGFQAPHPYMWGVQ-HMMPPYG
BjuB041699 RRQRRMIKNRESAARSRARKQAYTVELEAELNQLKEENAQLKHALGELERKRK
BjuB041950 ------MG------TSEEKTKSSAQDIPPT--SMQAPHPYMWGAQHHMMPPYG
BjuB042043 RKQKRMIKNRESASRSRARKQAYTQELEIKVSSLEEENQKLRRLVE-------
BjuB042050 --RARLMRNRESAQLSRQRKKHYVEELEEKVRSMHSAITDLNGKMSYFMAENA
BjuB042069 -RAKRIMANRQSAARSKERKARYIMELERKVQTLQTEATTLSAQLSLFQRD--
BjuB042879 -KQRRMISNRESARRSRMRKQRHLDELWSQVMWFRVENHQLLDKLNKLSESH-
BjuB042975 ------------TLRAKVKMA------EETVKRLTGLNPMFHTMPQVSTISN-
BjuB043752 RHHKRMIKNRESAARSRARKQAYTNELELKVAQLKAENARLKRQEDQLRMEAA
BjuB044565 -KQRRMISNRESARRSRMRKQRHLDELWSQVMWLRIENHQLLDKLNNLSESH-
BjuB045228 -KRKRMLSNRESARRSRMKKQKLLDDLTAQVNQLKKENNELVTSVSITTQHY-
BjuB045319 RRQKRMIKNRESAARSRARKQAYTLELEAEVAQLKEQNEELLRKQVEIMEKQK
BjuB046236 ------------TLRTKVKMA------EETVKRVTGVNPLQWARPNMGMPVNN
BjuB046419 -RAKRIWANRQSAARSKERKTRYIFELERKVQTLQTEATTLSAQLTLLQRD--
BjuB046696 -KRKRKQSNRESARRSRMRKQKHVDDLTAQVAHLRKENGHIVAGISVTTEHY-
BjuB047102 RRQKRMIKNRESAARSRARKQAYTLELEAEIENLKQLNQDLKRKQAEIVKTQK
BjuB047306 -KRKRMLSNRESARRSRMKKQKLLDDLTAQVNQLKEQNNEILTSVSITTQHY-
BjuB048226 -KQRRMISNRESARRSRMRKQRHLDELWSQVIRLRTDNHCLIDKLNNVSESH-
BjuB049020 RRNKRMIKNRESAARSRARKQAYTNELELKVAQLQAENARLMRDQ--------
BjuO000631 --KRRSCGNREAVRKYREKKKARTAYLEDEVKRLQSMNEFLLRKLQS------
BjuO002133 ------MGKSEEPKVTKSDSKS-PADQTNV--AMQAPPPYMWNPQ-HMMSPYG
BjuO002570 -KRKRMLSNRESARRSRMRKQKHIDDLTAQINQLSSDNRQILTSLTVTSQLY-
BjuO004809 -KRKRMISNRESARRSRMRKQKQLGDLINEVTVLKNDNAKITEQVDAATRKY-
BjuO004828 -KRKRKQSNRESARRSRMRKQKHLDDLTAQVTHLREENSKIVASIAVTKEHY-
BjuO010199 -RAKRILANRQSAARSKERKARYIQELERKVQSLQTEATTLSAQLTLFQRD--
BjuO010352 -RAKRIIANRQSAARSKERKARYIMELERKVQTLQTEATTLSAQLSLFQRD--
BjuO010363 -KKARLVRNRESAQLSRQRKKHYVEELEEKVKHMHCTITDLNGKISYFMAENA
BjuO010366 RRQKRMIKNRESAARSRARKQAYTHELEIKVSSLEEENEKLRRLKEVEKIMPS
BjuO010482 ------MGSSEIEKTSKENEATSQEPSSSSVSGFQAPHPYMWGVQ-HMMPPYG
BjuO011409 -KRKRKESNRESARRSRMRKQKHLDDLTAQVAYLREENSHIVAGIAVTTQQY-
