# Supplementary material for: Genome-wide systematic characterization of bZIP transcription factors and their expression profiles during stem in tumorous stem mustard
Source: PeerJ. 2026 Jan 14;14:e20518. doi: 10.7717/peerj.20518 (PMC12811965; doi:10.7717/peerj.20518)
Supplement: Supplemental Information 18 [file peerj-14-20518-s018.zip]

Archive with 34 entries (32 files):
- circos/
- circos/bZIP.link.txt
- circos/bZIP.text.txt
- circos/bZIP.txt
- circos/bZIP_circos.png
- circos/bZIP_collinear.pairs
- circos/chr.info
- circos/circos_photograph/
- circos/circos_photograph/1(1).png
- circos/circos_photograph/1.png
- circos/circos_photograph/1.svg
- circos/circos_photograph/Bju.chr.modified_id.cds.fa
- circos/circos_photograph/KAKS_SHAIXUAN.pl
- circos/circos_photograph/bZIP_cds.fa
- circos/circos_photograph/bZIP_cds.fa.fai
- circos/circos_photograph/bZIP_cds.fa.nhr
- circos/circos_photograph/bZIP_cds.fa.nin
- circos/circos_photograph/bZIP_cds.fa.nsq
- circos/circos_photograph/bZIP_cds_blast.out
- circos/circos_photograph/bZIP_cds_id.txt
- circos/circos_photograph/blast_result.txt
- circos/circos_photograph/chr_length.txt
- circos/circos_photograph/duplication_gene_result.txt
- circos/circos_photograph/get_fa_by_id.pl
- circos/circos_photograph/kaks.result
- circos/circos_photograph/pair.txt
- circos/colline_v2.pl
- circos/config.txt
- circos/config.txt.bak
- circos/genome.align.blocklink.txt
- circos/genome.blocklink.txt
- circos/genome.txt
- circos/link.txt
- circos/text.txt
