# Supplementary material for: Genome-wide systematic characterization of bZIP transcription factors and their expression profiles during stem in tumorous stem mustard
Source: PeerJ. 2026 Jan 14;14:e20518. doi: 10.7717/peerj.20518 (PMC12811965; doi:10.7717/peerj.20518)
Supplement: Supplemental Information 18 [file peerj-14-20518-s018.zip › circos/bZIP.link.txt]

A09	5365589	5366140	A03	27549928	27550422
A09	5365589	5366140	A02	34692279	34692809
A09	5365589	5366140	B02	59435003	59435545
A09	5365589	5366140	B07	12750397	12750939
A01	939870	940607	A03	39207715	39208434
A01	939870	940607	B02	66733313	66734044
A01	939870	940607	B05	1354211	1354948
A01	2035572	2041931	B05	3266494	3268254
A01	33169423	33169892	B07	23606698	23607787
A05	847018	848948	B08	26709751	26711728
A02	29409518	29410030	A06	24091724	24092239
A02	29409518	29410030	B04	2122952	2123464
A02	29409518	29410030	B02	56987165	56987677
A02	35259798	35260406	B06	9044678	9045289
A03	10587589	10589559	B08	21411000	21412851
A03	22054008	22054736	B07	23606698	23607787
A03	22054008	22054736	B01	39207909	39208550
A03	20859619	20861461	A01	34292634	34294173
A03	20859619	20861461	B07	5911483	5918833
A03	20859619	20861461	B07	24210474	24212097
A03	20859619	20861461	B01	37413029	37414747
A03	37770101	37770559	A01	1828305	1828766
A03	37770101	37770559	B03	9006676	9007122
A03	37770101	37770559	B02	65441904	65442362
A03	37770101	37770559	B05	2788282	2788743
A03	37770101	37770559	B03	8777652	8778077
A03	39207715	39208434	B02	66733313	66734044
A03	39207715	39208434	B05	1354211	1354948
A04	2405064	2406352	A07	21560786	21561897
A04	2405064	2406352	A09	45340203	45345661
A04	2405064	2406352	B02	65683106	65684401
A04	2500921	2502437	B06	30323098	30324645
A02	32963333	32966312	B02	57608522	57610253
A02	32963333	32966312	B04	1572713	1574248
A04	21590782	21593001	A05	5046059	5048548
A04	21590782	21593001	B06	5695546	5697989
A04	21590782	21593001	B01	7577262	7578365
A04	21590782	21593001	B08	19404088	19406655
A04	23402641	23404819	B01	4009233	4011427
A04	23427296	23428219	A05	1088794	1089823
A04	23427296	23428219	B01	3981911	3982926
A05	5046059	5048548	A03	10370537	10373075
A05	5046059	5048548	A09	29207051	29209175
A05	5046059	5048548	B06	5695546	5697989
A05	5046059	5048548	B01	7577262	7578365
A05	5046059	5048548	B08	19404088	19406655
A05	4846587	4848161	B06	5267201	5268808
A06	2120641	2122010	B07	5911483	5918833
A06	2120641	2122010	B04	32650941	32652353
A06	24091724	24092239	B04	2122952	2123464
A06	24091724	24092239	B02	56987165	56987677
A06	26426205	26426714	A02	30955529	30956065
A06	26426205	26426714	A09	20797645	20798172
A06	26426205	26426714	B04	3124361	3124861
A06	26426205	26426714	B04	6462788	6463231
A06	26426205	26426714	B02	55442831	55443337
A06	30276299	30277096	B06	20510113	20510940
A06	30276299	30277096	B02	54113293	54114192
A06	30643812	30645481	B02	53555792	53557450
A07	2357178	2357681	A09	9610932	9611435
A07	2357178	2357681	B03	52653094	52653597
A07	2357178	2357681	B04	16872040	16872549
A07	21560786	21561897	A09	45340203	45345661
A07	21560786	21561897	B02	65683106	65684401
A07	24894702	24895103	A09	47485584	47486006
A07	24894702	24895103	B06	23532321	23532734
A07	26058585	26059121	A07	32741209	32742132
A07	26058585	26059121	B05	56803015	56803476
A07	26058585	26059121	B03	40489299	40490087
A07	26058585	26059121	B06	21369984	21370514
A07	32741209	32742132	B03	40489299	40490087
A07	32741209	32742132	B06	21369984	21370514
A08	25537647	25539048	B06	17823815	17825702
A08	25537647	25539048	B03	786820	788069
A08	25229520	25230966	B03	698439	699988
A09	914500	916591	B03	46879163	46880917
A02	30955529	30956065	A09	51966658	51967254
A02	30955529	30956065	A09	20797645	20798172
A02	30955529	30956065	B04	3124361	3124861
A02	30955529	30956065	B02	55442831	55443337
A09	9610932	9611435	B04	16872040	16872549
A01	37601820	37603796	B07	2983890	2985862
A01	37601820	37603796	B01	42867130	42869272
A06	5053781	5054359	B02	33983881	33984465
A09	45340203	45345661	B02	65683106	65684401
A09	47485584	47486006	B06	23532321	23532734
A09	14704599	14705045	B04	11491853	11492302
A09	14704599	14705045	B07	10133609	10134055
A10	5056009	5056815	B06	20510113	20510940
A10	5056009	5056815	B02	54113293	54114192
A01	34292634	34294173	B07	5911483	5918833
A01	34292634	34294173	B01	37413029	37414747
A01	1828305	1828766	B03	9006676	9007122
A01	1828305	1828766	B02	65441904	65442362
A01	1828305	1828766	B05	2788282	2788743
A01	1828305	1828766	B03	8777652	8778077
A01	1151370	1153089	A08	19831386	19833126
A01	1151370	1153089	B05	1895906	1897737
A01	1151370	1153089	B01	772935	774666
A02	1979907	1980804	A10	16446268	16449229
A02	1979907	1980804	B05	13127052	13128074
A02	1979907	1980804	B02	48128037	48129044
A02	3303754	3304317	A03	3306264	3306836
A02	3303754	3304317	A10	14855182	14855730
A02	3303754	3304317	B05	16208778	16209353
A02	3303754	3304317	B08	9700189	9700743
A02	11786985	11787344	B05	55168103	55168462
A03	3306264	3306836	B05	16208778	16209353
A03	3306264	3306836	B08	9700189	9700743
A03	10370537	10373075	B06	5695546	5697989
A03	10370537	10373075	B08	19404088	19406655
A03	27549928	27550422	A02	34692279	34692809
A03	27549928	27550422	B02	59435003	59435545
A03	27549928	27550422	B07	12750397	12750939
A05	1088794	1089823	B01	3981911	3982926
A08	19831386	19833126	B05	1895906	1897737
A08	19831386	19833126	B01	772935	774666
A09	51966658	51967254	B02	33983881	33984465
A10	16446268	16449229	B05	13127052	13128074
A10	14855182	14855730	B05	16208778	16209353
A10	14855182	14855730	B08	9700189	9700743
A10	14855182	14855730	B02	60995812	60996387
A02	34692279	34692809	B02	59435003	59435545
A02	34692279	34692809	B07	12750397	12750939
A09	20797645	20798172	B04	3124361	3124861
A09	20797645	20798172	B04	6462788	6463231
A09	20797645	20798172	B02	55442831	55443337
A09	29207051	29209175	B06	5695546	5697989
B04	11491853	11492302	B07	10133609	10134055
B07	2983890	2985862	B01	42867130	42869272
B07	5911483	5918833	B07	24210474	24212097
B07	5911483	5918833	B01	37413029	37414747
B07	23606698	23607787	B01	39207909	39208550
B07	24210474	24212097	B01	37413029	37414747
B05	13127052	13128074	B02	48128037	48129044
B05	56803015	56803476	B06	21369984	21370514
B05	16208778	16209353	B08	9700189	9700743
B06	17823815	17825702	B03	786820	788069
B06	5695546	5697989	B08	19404088	19406655
B06	20510113	20510940	B02	54113293	54114192
B04	3124361	3124861	B04	6462788	6463231
B04	3124361	3124861	B02	55442831	55443337
B04	6462788	6463231	B02	55442831	55443337
B03	40489299	40490087	B06	21369984	21370514
B03	9006676	9007122	B02	65441904	65442362
B03	9006676	9007122	B05	2788282	2788743
B03	9006676	9007122	B03	8777652	8778077
B02	57608522	57610253	B04	1572713	1574248
B02	59435003	59435545	B07	12750397	12750939
B02	65441904	65442362	B03	8777652	8778077
B02	66733313	66734044	B05	1354211	1354948
B05	1895906	1897737	B01	772935	774666
B04	2122952	2123464	B02	56987165	56987677
B03	5460716	5461847	B02	66029509	66030527
B05	2788282	2788743	B03	8777652	8778077
