# Supplementary material for: Genome-wide systematic characterization of bZIP transcription factors and their expression profiles during stem in tumorous stem mustard
Source: PeerJ. 2026 Jan 14;14:e20518. doi: 10.7717/peerj.20518 (PMC12811965; doi:10.7717/peerj.20518)
Supplement: Supplemental Information 18 [file peerj-14-20518-s018.zip › circos/bZIP.text.txt]

B05	2788282	2788743	BjuB045228
A01	939870	940607	BjuA002828
B02	33983881	33984465	BjuB048226
A03	3306264	3306836	BjuA041795
B06	5267201	5268808	BjuB041699
B02	66029509	66030527	BjuB049020
A04	2405064	2406352	BjuA014675
B05	16208778	16209353	BjuB013140
B07	10133609	10134055	BjuB007520
B02	59435003	59435545	BjuB037744
A05	5046059	5048548	BjuA018344
A04	21590782	21593001	BjuA016969
B08	9700189	9700743	BjuB015072
B03	698439	699988	BjuB033515
A07	26058585	26059121	BjuA027015
B02	56987165	56987677	BjuB044565
A09	5365589	5366140	BjuA001569
A02	34692279	34692809	BjuA045602
B03	8777652	8778077	BjuB047306
B07	23606698	23607787	BjuB008492
B01	772935	774666	BjuB041950
B03	52653094	52653597	BjuB006374
A03	20859619	20861461	BjuA012644
A08	25537647	25539048	BjuA031284
B01	4009233	4011427	BjuB042050
B07	24210474	24212097	BjuB008568
A01	33169423	33169892	BjuA005478
A09	47485584	47486006	BjuA036326
A09	20797645	20798172	BjuA046946
A05	4846587	4848161	BjuA018972
B07	5911483	5918833	BjuB007813
A07	24894702	24895103	BjuA026821
A08	19831386	19833126	BjuA043791
B08	26709751	26711728	BjuB016810
A03	22054008	22054736	BjuA012575
A08	25229520	25230966	BjuA031302
B01	37413029	37414747	BjuB042240
B04	6462788	6463231	BjuB027759
B04	2122952	2123464	BjuB042879
A09	45340203	45345661	BjuA035826
A02	1979907	1980804	BjuA041107
B02	66733313	66734044	BjuB038543
A10	16446268	16449229	BjuA044741
B05	56803015	56803476	BjuB011393
B02	65683106	65684401	BjuB038400
A06	30276299	30277096	BjuA025064
B04	32650941	32652353	BjuB047102
B04	1572713	1574248	BjuB042975
B04	3124361	3124861	BjuB027387
B06	9044678	9045289	BjuB020783
A09	29207051	29209175	BjuA047038
B03	46879163	46880917	BjuB019686
A01	2035572	2041931	BjuA003230
B03	40489299	40490087	BjuB029839
B06	20510113	20510940	BjuB021273
B05	1895906	1897737	BjuB040792
B03	9006676	9007122	BjuB032115
A01	34292634	34294173	BjuA040338
A02	29409518	29410030	BjuA008307
B04	11491853	11492302	BjuB005843
A06	5053781	5054359	BjuA034470
A02	30955529	30956065	BjuA032576
B02	48128037	48129044	BjuB009816
B05	1354211	1354948	BjuB040834
A03	10370537	10373075	BjuA042006
B02	60995812	60996387	BjuB035721
A06	30643812	30645481	BjuA025127
A09	9610932	9611435	BjuA032964
A01	37601820	37603796	BjuA033921
B05	3266494	3268254	BjuB045319
A03	10587589	10589559	BjuA010437
B03	5460716	5461847	BjuB043752
A04	2500921	2502437	BjuA014686
A02	32963333	32966312	BjuA015073
B05	55168103	55168462	BjuB010770
B01	42867130	42869272	BjuB023599
B06	17823815	17825702	BjuB015428
A04	23427296	23428219	BjuA017316
A02	11786985	11787344	BjuA041565
B07	12750397	12750939	BjuB039707
B02	65441904	65442362	BjuB038364
A02	35259798	35260406	BjuA008715
A06	26426205	26426714	BjuA024436
B06	21369984	21370514	BjuB046696
B06	30323098	30324645	BjuB028919
B04	16872040	16872549	BjuB028673
A10	5056009	5056815	BjuA037531
B01	3981911	3982926	BjuB042043
B08	21411000	21412851	BjuB016538
B03	786820	788069	BjuB033496
B01	7577262	7578365	BjuB026592
A01	1151370	1153089	BjuA040759
A09	51966658	51967254	BjuA044074
A10	14855182	14855730	BjuA044794
A02	3303754	3304317	BjuA041305
A04	23402641	23404819	BjuA017309
B02	55442831	55443337	BjuB037083
A03	27549928	27550422	BjuA042224
A01	1828305	1828766	BjuA040728
B05	13127052	13128074	BjuB009536
B02	54113293	54114192	BjuB036859
A06	2120641	2122010	BjuA021448
A07	21560786	21561897	BjuA026586
A09	914500	916591	BjuA031472
A06	24091724	24092239	BjuA024129
A07	32741209	32742132	BjuA029457
A07	2357178	2357681	BjuA025359
B06	23532321	23532734	BjuB022206
B01	39207909	39208550	BjuB023986
A03	39207715	39208434	BjuA014273
B08	19404088	19406655	BjuB041251
A09	14704599	14705045	BjuA036544
B07	2983890	2985862	BjuB006877
A05	1088794	1089823	BjuA043003
A03	37770101	37770559	BjuA014103
A05	847018	848948	BjuA006024
B02	57608522	57610253	BjuB037545
B06	5695546	5697989	BjuB020302
B02	53555792	53557450	BjuB036793
