# Supplementary material for: Genome-wide systematic characterization of bZIP transcription factors and their expression profiles during stem in tumorous stem mustard
Source: PeerJ. 2026 Jan 14;14:e20518. doi: 10.7717/peerj.20518 (PMC12811965; doi:10.7717/peerj.20518)
Supplement: Supplemental Information 18 [file peerj-14-20518-s018.zip › circos/bZIP.txt]

BjuA001569	BjuA042224
BjuA001569	BjuA045602
BjuA001569	BjuB037744
BjuA001569	BjuB039707
BjuA002828	BjuA014273
BjuA002828	BjuB038543
BjuA002828	BjuB040834
BjuA003230	BjuB045319
BjuA005478	BjuB008492
BjuA006024	BjuB016810
BjuA008307	BjuA024129
BjuA008307	BjuB042879
BjuA008307	BjuB044565
BjuA008715	BjuB020783
BjuA010437	BjuB016538
BjuA012575	BjuB008492
BjuA012575	BjuB023986
BjuA012644	BjuA040338
BjuA012644	BjuB007813
BjuA012644	BjuB008568
BjuA012644	BjuB042240
BjuA014103	BjuA040728
BjuA014103	BjuB032115
BjuA014103	BjuB038364
BjuA014103	BjuB045228
BjuA014103	BjuB047306
BjuA014273	BjuB038543
BjuA014273	BjuB040834
BjuA014675	BjuA026586
BjuA014675	BjuA035826
BjuA014675	BjuB038400
BjuA014686	BjuB028919
BjuA015073	BjuB037545
BjuA015073	BjuB042975
BjuA016969	BjuA018344
BjuA016969	BjuB020302
BjuA016969	BjuB026592
BjuA016969	BjuB041251
BjuA017309	BjuB042050
BjuA017316	BjuA043003
BjuA017316	BjuB042043
BjuA018344	BjuA042006
BjuA018344	BjuA047038
BjuA018344	BjuB020302
BjuA018344	BjuB026592
BjuA018344	BjuB041251
BjuA018972	BjuB041699
BjuA021448	BjuB007813
BjuA021448	BjuB047102
BjuA024129	BjuB042879
BjuA024129	BjuB044565
BjuA024436	BjuA032576
BjuA024436	BjuA046946
BjuA024436	BjuB027387
BjuA024436	BjuB027759
BjuA024436	BjuB037083
BjuA025064	BjuB021273
BjuA025064	BjuB036859
BjuA025127	BjuB036793
BjuA025359	BjuA032964
BjuA025359	BjuB006374
BjuA025359	BjuB028673
BjuA026586	BjuA035826
BjuA026586	BjuB038400
BjuA026821	BjuA036326
BjuA026821	BjuB022206
BjuA027015	BjuA029457
BjuA027015	BjuB011393
BjuA027015	BjuB029839
BjuA027015	BjuB046696
BjuA029457	BjuB029839
BjuA029457	BjuB046696
BjuA031284	BjuB015428
BjuA031284	BjuB033496
BjuA031302	BjuB033515
BjuA031472	BjuB019686
BjuA032576	BjuA044074
BjuA032576	BjuA046946
BjuA032576	BjuB027387
BjuA032576	BjuB037083
BjuA032964	BjuB028673
BjuA033921	BjuB006877
BjuA033921	BjuB023599
BjuA034470	BjuB048226
BjuA035826	BjuB038400
BjuA036326	BjuB022206
BjuA036544	BjuB005843
BjuA036544	BjuB007520
BjuA037531	BjuB021273
BjuA037531	BjuB036859
BjuA040338	BjuB007813
BjuA040338	BjuB042240
BjuA040728	BjuB032115
BjuA040728	BjuB038364
BjuA040728	BjuB045228
BjuA040728	BjuB047306
BjuA040759	BjuA043791
BjuA040759	BjuB040792
BjuA040759	BjuB041950
BjuA041107	BjuA044741
BjuA041107	BjuB009536
BjuA041107	BjuB009816
BjuA041305	BjuA041795
BjuA041305	BjuA044794
BjuA041305	BjuB013140
BjuA041305	BjuB015072
BjuA041565	BjuB010770
BjuA041795	BjuB013140
BjuA041795	BjuB015072
BjuA042006	BjuB020302
BjuA042006	BjuB041251
BjuA042224	BjuA045602
BjuA042224	BjuB037744
BjuA042224	BjuB039707
BjuA043003	BjuB042043
BjuA043791	BjuB040792
BjuA043791	BjuB041950
BjuA044074	BjuB048226
BjuA044741	BjuB009536
BjuA044794	BjuB013140
BjuA044794	BjuB015072
BjuA044794	BjuB035721
BjuA045602	BjuB037744
BjuA045602	BjuB039707
BjuA046946	BjuB027387
BjuA046946	BjuB027759
BjuA046946	BjuB037083
BjuA047038	BjuB020302
BjuB005843	BjuB007520
BjuB006877	BjuB023599
BjuB007813	BjuB008568
BjuB007813	BjuB042240
BjuB008492	BjuB023986
BjuB008568	BjuB042240
BjuB009536	BjuB009816
BjuB011393	BjuB046696
BjuB013140	BjuB015072
BjuB015428	BjuB033496
BjuB020302	BjuB041251
BjuB021273	BjuB036859
BjuB027387	BjuB027759
BjuB027387	BjuB037083
BjuB027759	BjuB037083
BjuB029839	BjuB046696
BjuB032115	BjuB038364
BjuB032115	BjuB045228
BjuB032115	BjuB047306
BjuB037545	BjuB042975
BjuB037744	BjuB039707
BjuB038364	BjuB047306
BjuB038543	BjuB040834
BjuB040792	BjuB041950
BjuB042879	BjuB044565
BjuB043752	BjuB049020
BjuB045228	BjuB047306
