# Supplementary material for: Genome-wide systematic characterization of bZIP transcription factors and their expression profiles during stem in tumorous stem mustard
Source: PeerJ. 2026 Jan 14;14:e20518. doi: 10.7717/peerj.20518 (PMC12811965; doi:10.7717/peerj.20518)
Supplement: Supplemental Information 18 [file peerj-14-20518-s018.zip › circos/bZIP_collinear.pairs]

GRAS	BjuA001569:BjuA042224	BjuA001569:BjuA045602	BjuA001569:BjuB037744	BjuA001569:BjuB039707	BjuA002828:BjuA014273	BjuA002828:BjuB038543	BjuA002828:BjuB040834	BjuA003230:BjuB045319	BjuA005478:BjuB008492	BjuA006024:BjuB016810	BjuA008307:BjuA024129	BjuA008307:BjuB042879	BjuA008307:BjuB044565	BjuA008715:BjuB020783	BjuA010437:BjuB016538	BjuA012575:BjuB008492	BjuA012575:BjuB023986	BjuA012644:BjuA040338	BjuA012644:BjuB007813	BjuA012644:BjuB008568	BjuA012644:BjuB042240	BjuA014103:BjuA040728	BjuA014103:BjuB032115	BjuA014103:BjuB038364	BjuA014103:BjuB045228	BjuA014103:BjuB047306	BjuA014273:BjuB038543	BjuA014273:BjuB040834	BjuA014675:BjuA026586	BjuA014675:BjuA035826	BjuA014675:BjuB038400	BjuA014686:BjuB028919	BjuA015073:BjuB037545	BjuA015073:BjuB042975	BjuA016969:BjuA018344	BjuA016969:BjuB020302	BjuA016969:BjuB026592	BjuA016969:BjuB041251	BjuA017309:BjuB042050	BjuA017316:BjuA043003	BjuA017316:BjuB042043	BjuA018344:BjuA042006	BjuA018344:BjuA047038	BjuA018344:BjuB020302	BjuA018344:BjuB026592	BjuA018344:BjuB041251	BjuA018972:BjuB041699	BjuA021448:BjuB007813	BjuA021448:BjuB047102	BjuA024129:BjuB042879	BjuA024129:BjuB044565	BjuA024436:BjuA032576	BjuA024436:BjuA046946	BjuA024436:BjuB027387	BjuA024436:BjuB027759	BjuA024436:BjuB037083	BjuA025064:BjuB021273	BjuA025064:BjuB036859	BjuA025127:BjuB036793	BjuA025359:BjuA032964	BjuA025359:BjuB006374	BjuA025359:BjuB028673	BjuA026586:BjuA035826	BjuA026586:BjuB038400	BjuA026821:BjuA036326	BjuA026821:BjuB022206	BjuA027015:BjuA029457	BjuA027015:BjuB011393	BjuA027015:BjuB029839	BjuA027015:BjuB046696	BjuA029457:BjuB029839	BjuA029457:BjuB046696	BjuA031284:BjuB015428	BjuA031284:BjuB033496	BjuA031302:BjuB033515	BjuA031472:BjuB019686	BjuA032576:BjuA044074	BjuA032576:BjuA046946	BjuA032576:BjuB027387	BjuA032576:BjuB037083	BjuA032964:BjuB028673	BjuA033921:BjuB006877	BjuA033921:BjuB023599	BjuA034470:BjuB048226	BjuA035826:BjuB038400	BjuA036326:BjuB022206	BjuA036544:BjuB005843	BjuA036544:BjuB007520	BjuA037531:BjuB021273	BjuA037531:BjuB036859	BjuA040338:BjuB007813	BjuA040338:BjuB042240	BjuA040728:BjuB032115	BjuA040728:BjuB038364	BjuA040728:BjuB045228	BjuA040728:BjuB047306	BjuA040759:BjuA043791	BjuA040759:BjuB040792	BjuA040759:BjuB041950	BjuA041107:BjuA044741	BjuA041107:BjuB009536	BjuA041107:BjuB009816	BjuA041305:BjuA041795	BjuA041305:BjuA044794	BjuA041305:BjuB013140	BjuA041305:BjuB015072	BjuA041565:BjuB010770	BjuA041795:BjuB013140	BjuA041795:BjuB015072	BjuA042006:BjuB020302	BjuA042006:BjuB041251	BjuA042224:BjuA045602	BjuA042224:BjuB037744	BjuA042224:BjuB039707	BjuA043003:BjuB042043	BjuA043791:BjuB040792	BjuA043791:BjuB041950	BjuA044074:BjuB048226	BjuA044741:BjuB009536	BjuA044794:BjuB013140	BjuA044794:BjuB015072	BjuA044794:BjuB035721	BjuA045602:BjuB037744	BjuA045602:BjuB039707	BjuA046946:BjuB027387	BjuA046946:BjuB027759	BjuA046946:BjuB037083	BjuA047038:BjuB020302	BjuB005843:BjuB007520	BjuB006877:BjuB023599	BjuB007813:BjuB008568	BjuB007813:BjuB042240	BjuB008492:BjuB023986	BjuB008568:BjuB042240	BjuB009536:BjuB009816	BjuB011393:BjuB046696	BjuB013140:BjuB015072	BjuB015428:BjuB033496	BjuB020302:BjuB041251	BjuB021273:BjuB036859	BjuB027387:BjuB027759	BjuB027387:BjuB037083	BjuB027759:BjuB037083	BjuB029839:BjuB046696	BjuB032115:BjuB038364	BjuB032115:BjuB045228	BjuB032115:BjuB047306	BjuB037545:BjuB042975	BjuB037744:BjuB039707	BjuB038364:BjuB047306	BjuB038543:BjuB040834	BjuB040792:BjuB041950	BjuB042879:BjuB044565	BjuB043752:BjuB049020	BjuB045228:BjuB047306
