# Supplementary material for: Genome-wide systematic characterization of bZIP transcription factors and their expression profiles during stem in tumorous stem mustard
Source: PeerJ. 2026 Jan 14;14:e20518. doi: 10.7717/peerj.20518 (PMC12811965; doi:10.7717/peerj.20518)
Supplement: Supplemental Information 18 [file peerj-14-20518-s018.zip › circos/chr.info]

chr	-	A01	A01	0	42666085	chr1
chr	-	A02	A02	0	37454777	chr2
chr	-	A03	A03	0	40710297	chr3
chr	-	A04	A04	0	25656461	chr4
chr	-	A05	A05	0	31912802	chr5
chr	-	A06	A06	0	31206486	chr6
chr	-	A07	A07	0	34760231	chr7
chr	-	A08	A08	0	26065925	chr8
chr	-	A09	A09	0	55858447	chr9
chr	-	A10	A10	0	19864425	chr10
chr	-	B01	B01	0	45925147	chr11
chr	-	B02	B02	0	67314757	chr12
chr	-	B03	B03	0	58658980	chr13
chr	-	B04	B04	0	43484823	chr14
chr	-	B05	B05	0	64146961	chr15
chr	-	B06	B06	0	36772525	chr16
chr	-	B07	B07	0	43074042	chr17
chr	-	B08	B08	0	69939282	chr18
