# Supplementary material for: Genome-wide systematic characterization of bZIP transcription factors and their expression profiles during stem in tumorous stem mustard
Source: PeerJ. 2026 Jan 14;14:e20518. doi: 10.7717/peerj.20518 (PMC12811965; doi:10.7717/peerj.20518)
Supplement: Supplemental Information 18 [file peerj-14-20518-s018.zip › circos/circos_photograph/Bju.chr.modified_id.cds.fa]

>BjuA000007
ATGGGCGTTGGAGCTATGTTTCCATTCTGTCGTGGCCATTCTGAGGTTGCCACTGATGACCATGAGCCATGGTCTTTCGGAGGAGAGTGTGAGGAAGTCTGTCGTGCCGCATTGAAGAGGCGCTACCAACTGTTACCACATTTTTACACCCTATTTTACATTGCCCATACAACTGGTGCTCCAGTTGCAGCTCCAATCTTTTTCGCTGATCCGAAAGATTTTAGACTAAGGACTGTTGAAAACGCCTTTCTCTTGGGTCCACTTCTCATATATGCAAGATTCACATCCGGTATGATTGCTGATAGTTCTGACTCTCTCTCTCTCTCCTCTTCTTTCATTGGATTTACCGACATTATATTTACGAGGCGGATCCATTATATCAGTGTCTCCTCCACATCTACATGTTGGGGAGTTTACTCTGTCAGA
>BjuA000013
ATGGGAAGGGGTAAGATCGCGATCAAGAGGATTGATAACTCGACGAGTCGTCAGGTGACTTTCTCCAAGCGAAGGAACGGACTCTTGAAGAAAGCCAAGGAGCTTGCGATTCTCTGCGATGCTGAGGTTGGTGTCATCATCTTCTCCAGCACCGGCAGGCTCTACGAGTTCTCCAGCTCCAGCATGAAATCGATAATAGATAGATACAGCGAGGCCAAATGTGAAACTAGTTCGGAAATCAACCCAGCTTCAGAAATAAAGTTTCAATCACCTGAAAATAGTTCTGATGTGTTAATAGTTTTGGCAAAAGGAGGCCGCGATTCTAAAGCGACAGCTACACAGCTTGCAAGAAAACCACCGTTACTCTGGAAAAAGTTTGCATATTCACAAGTGATGGAGGAAGAGCTTGTACTTGGCAGGCAAATGATGGGGGAAGAGCTCTCTGGACTAAGTGTGGAAGATTTACAGAAACTGGAGAATCAGCTTGAACTGAGCCTTCATGATGTACGAATGAAAAAGGATCAAATGTTACTAGAAGAAATACAAGAGCTTAACCGCGAGGGGAATCTCTTATACCAAGAGAACTTAGACCTCCACAAGAAACTAAACCTAATGCGACAACAGAATATGGAGTTACATAAGAAGGTTTCAGAGGTTGAGGGTGTGAAAAGCTCAGAGAAAATTTCTCTTCTCACAAATGGTCTAGGCATGAGAGATAACTCGAGCGAACAT
>BjuA000130
ATGGAGAAGACAATACTGTCTACACTCGAGTGGTACTTGACGGTTCCGACACATTACGTCTTCCTCGCACGTTTCATCAAAGCTTCCATTGCAGACCAACGAATGGAGAATATGGTGCACTATCTGGCTGAGTTAGGAGTAATGCATTACGACACGACCATAATGTTCAGCCCATCACTGGTTGCTGCAGCTGCAATCTACGCAGCGAGATCAGCTCTTCACCAAGTTCCCGTTTGGACTAGCACTCTCAAGCATCACACCGGCTATTCTGAGACTCAGCTCATGGATTGTGCGAAGCTATTGGCGTTTCAGCAGTGGAAGCAGCAGCAGCAACAAG
>BjuA000221
ATGTTACTCAGGTGAGGTCAAACTCACAGAGAAGGCCTTGTGAGTTTTCTTACAGATAAATTAGGGACGAGCGGTATCAACAAGACGAGAGGGTATCCGATCACAATAGTTTTCCGACGAATCAGAGAGTCAGTATTCTACAAAGTGAGAGCTGAGTCCGTCAAGAAACAGACTGGTTGGTTCGGCCATGCTCTCCTCAGAACTGAGGATCTTGTTCGCAAGAAAGTTGATCGCGGAAGCAACAAGTCAATTCTTGAAGCAGAGTTAAAGATCTGGGAGTGGGAGAGGAGGCAAGCCATAGTGTCTGTTGGAGGAAGAATGGGGTTTCCTTATAAACATAGCTCTGATGAGGTTTTCCTAAGTGAACTTGTCGTCAAAGTTAAGGAACTAAGGGAATCAGCATGGGTTGGTTTTGAGCCGTTCATTCATATCAATGGTTCCCTGAGCACTGATCATCTGGTGTTTCTCGACCTGAACTCTATTAAGAACCCTCTCCTGGCTCAGACACTATTCAAGCCGGGTCAAGCTGGAAATATTCTCTTGGTGCTGCTTGGTTTTCTAGAATACTACAATGTGGAAGTCACTAGTGCAATGGCAAGCAAGTTTCCCGGAATGGAGAATGAAATACTCGAGGTCTTCCCCAAACTTGATGAGATTCCACCTGGAATTGCAATAAAGTTTGAAGAAATGATTCGATGCTTTCTACAGACTAAAAGCAAGAATCCTACACTCAAGCAGTTTAGAGTTTATAAACACCTCCGAGAGGTCTATGATGATGAAGGCAAGCTTGTCTGTTTCTTTAAGACTTCCAGAGATGCAAAGAAAGAAGCAGCAGTGTACATTCTGGATCATCCACTTTCTGGACACCGTTCCGGTTCTTCCGAACTAATAGGCTTTGGTGGTGCCACACCCACAGTCTTCATCAGGACACAGGATGCTTCCGGGTGTTTGGTATCGTTCGTGGAGAATGATGGCGTGGTTGACTGTCACGACAGGAACACGGTCACGAAGATTGATGATCAACGTGTGCACCGTCTGACTCCGGTTGATCATGAGGAGTGTTTCACAGTTACTTATGCTATGCGAAGACTGTGGTGGACTGTGAGGAAGGAGGCGAAAGAAGCTTATACTGATGAAGTGGTGGGTTACGTGCAAGGGCTCGACGTTGATGTAGACATTGCATTCTTGAAGAGATGCGGTTGGGAAGTACCACGGGAGGTCTCGGTTCCATACAAGATATTTACTCATTTTCTGAAGAAAGGGGTCGAGTTTAAACTCACTGCAGATCATATGGCGGTTCTTGTCCAGAATATTCACAAGTCTACCGCATTTAACCTTAGCAACATGCTAGGTGATATGACGCTAGAAGATGAGATCTTTGTGCAAAAATCACATGAGAAGATTGAAGCCCGACTCAGACAATATTCTGAGAGGTTCCTCTGA
>BjuA000307
TCAGCTACTTTGTCTGCCAACTTAGGATCCATTCCAACTCTTACGGGTTCTAATTTTTCCGAATGGAAAAATAAAGTTAAGATTGTTCTTGGGTGTATGGATCTCGACATTGCGCTAAGGATGGACAAACCTGCTTGTCCTATGGATGACAACACTCAAGAATATAAAGCTGTTCATGAGAAGTGGGAGCGTTCAAATCACATGGGTTTGATGATCGTTAAGGACACCATTCCAGAAACCTTTAGAGGTGGTGAGGAGATCAATGATCTCAAACAATTCCTTGCCGAGATGGATCCGCGCTTGCAAGAAGCGATAAGGCAGAAA
>BjuA000308
ATGGTAAGGAGTATAATTAGTCATTCCTCCTTACCTGAATCACTCTGGGGAGAGGCACTAAAGACTGCAGCATACATTCTTAATAGGGTACCAACTAAAGCAACTGCTAAAACCCCCTATGAGGTTTGGACTGGTCGTAAGCCTAGTCTAAAGCACCTTCGGATATGGGGAAGTCCAGCTGAGGCAAGGCCTTACAAGCCGTATGAAAAGAAACTGGACTCAAGAATAATTAGCAGTTACTTTATTGGTTATTCTGAGCGCTCAAGGGGGTATAAGTTTTACGATCCTACTGCTAAGAATATCTTTGAGACGGGAATTGCAACGTTCTTTGAGGATATTGATTTTGGGGGGAGAAATAAGGTTAAGGATATCAATTTTGAGGAAGAATCGACTCCAGTACCCATACCGATTCGTATAGTTACTTCTGATGAAGTAAATTTGGATCCTCAGGTTGATAACGAAGTCGTCCCTCCAACTCAGGTTGTCGATGATATCGTACAAGAAGGTCAAAATCAAAATCCTCAAGAACTAGTGCAGCAAGATCAAGTTGCTCTTAGGCGATCCACCCGAGTCAGGAGAAATATTATTCCAGATGATTATATTAGTATTTCTAATGGAACA
>BjuA000309
ATGACAGCAGAAATGGTAGCAGTCTACGAGGCATCAACTGAGGGAATTTGGCTGAGAAATTTTGTCACAGGCTTAAGGATTCTTGAGGGAATTGAAAGACCCCTCAAGTTGTACTGTGACAATAAGGCAGCCGTTCTGTATTCCAACAACAGTAGGAGTTCGGTAAAGTCTAAGTTTGTAGACATCAAGTACCGAGTTGTTAAGGAATGGGTACAAAGTGGAAAGTTTACCATAGAACACTTAGGGACAAACTCCATGATTGCGGATCCTCTCACAAAAGGCATTGTACCTAAAGTCTTTCATGAGCATACTGCTCGTGTGGGTATTTTGGTGTTTGAGGATCATTTGGTT
>BjuA000310
ATGCATAACAAGATTGGCTCTCTACCGGACAGATCCGATCCATCAGCCCGGCCTATATCCCGTCACCACTCAACGAGCTACATTGATCGGGTCAAAGAAAGCCTTACAACAAGAGTGTCCAAATTCATATGCGCTATTTTCTTAACGGTTTTGCTATGTTTAGGCATTGTTTTTTTCATCTTATGGATCAATCTACGTCCTCATCGACCCCGTTTCCACATCAGCGAATTCTCTCTCCCCGGTTTGGGCAACACTGACGGTTTCGAGACCTCCCATATAAGCTTCAAGATAACGGCTCATAACCCAAACCAAAAAGTTAGTGTTTACTATGATTCCATGGAAGGATCCGTTTACTACAAAGAGAAACGGGTCGGGTCGACTAAACTCACTCACCCATTGTACCAGGACCCGAAGAACACGAGTTTGATCGAAGGAGTCTTACGTGGGCCCACAATGACGGTGAATAAGGACCGTTGGAAGCAGATGGGACGAGACAGGAATCAAGGGAAGGTGGTGTTTCGTTTGGATGTAGTGTCCGTGATACGGTTTAAGGTGTACACTTGGCACAGTAAAAGGCATAGGATGCACGCAAACTGTTATGTTGAGGTCGGCTGGGATGGCATGTTGCTGAGCCGGAACAAAGACAAGAGATGTCCGGTTTATTTCACT
>BjuA000311
ATGGAAATTCGAGGATACGAGATCCGTTTGTGCGGTAACAAACGAATCAATTTCGAGGGGATTAATGATTGGTTTCGATGGATTTCCTTGGGATTCTTTGGTTCTCAGATCAGATCAGAAGATGGGAAGAACATGTGGGGCTCAATCAGAGTCAACTTGCCACAATACACAACACATGACTATATGAGGAGGGCGGCATTCTCGTACACAGGTATTTTAAGGAAAGAGGGAGTGGCGGTAAGAGTTTTAACCTGGTGGGATTTGGTTAGGATTTCGTGGATATTGGTTAGAATCTGTCCAGAACAAGCACATGGCTGTTCATATTTAATTGTGATCGATGATTCTAAGGTTTGTAGGCTTCCTGGTAAAGGGATGGAGTGGTTTCATGGAAGGACTCTTACACTCTTTGAGCTTTATAAGGATCTTCTTGCTGGAGAATTAGGTGGTTTAGTTTCTTTTAAGAGAAGTGTAGCTATGCTCTTTGGTATTTTGCAGTTGGATTGTGACCTCGATCTCATTAAGTTAAGTGTGTCTGGTGGGAACAGACAAATGCGTACCAGATGCGTTCAGTGCTATCGGAGCAATGAGGTATTAACTTATTGGTACAAGCAGTCATGCCATGGGACTAGACAAATGCAGAGGATACGATCAAGCTTTTTTGGTGCTTGTCTGATCGCTATGGAAACATGGTTCATCCTAACTGTAGTTGACCTGCAAGGAGTGCATCCTAGGGAAGGAAGAAGCTTGAATGAGGTCTCTTTAAACTTATTCAAATTTCTCGTAGTGAGGTTTCTCTTACAGCAGCGACGAGAATATTATGGAGCACTCGGGGATGGTAATAGAGTTGTGATAATGAGGAATCATGGGAACATTTATTTGGTGGCATTGGATGAAGGCTTCTTCAATAAGGATGTACGGTGTTCCTGGGAGAAGATACAAAGAGAGGATCCAGTGGCTGGCTTGAAGAAAGTCAAGCACTTGATAAACTGCTTTAGACGTTCTAACTGGAAGATGCATACAATAAATCTATGGAGTAGCATTGATTTTGAGTTCATGGACCCTAAGAAGAAATATGAGATTATGAGAGATCATTTAGCGTTCAAATACCGTGAAGAATATTATATGAGGATAGGGAAAGCTTGTAAGAGGGGCTACCTGCTGTATGAAGGTAAAATCGATGAGGACAAGGGAGACGAATCTGACGAGGAAGCTTCGGATCTAGAGGAGGAGATCGGAATCGATAAAGTTCCTGAATGGATTGATTATTTGTTGTCAGTATGGAAACGTGACCTTGAGTATCTAACTATAGGGCAGAATGATGGTGTTAAAAAGAATGATCCAAAGAAGAAGAGCAGCAAGAAGGTGAGCTTGGGAAAAATAAAAGTCAATAACTCTAATGCTATTTCTAATTTCAGAATTTTGGATCCGCTAAGGGAGGAGCTAGAGAAAGCTCAAGAGGTATATATATCTCTCGTGAAGACATATAAATGGCGTGAAGCAGCAGACGCGAGACTCGAACTACTGGCTCGACTGGGTACCATGACAGGACTCGCCATGCTTTACAACACGAAACGGATGATACCCTATAGAATGGACCTTGTTGCAGACCTTCTGAAACAGAGGGAGGCAAAACGGGTATTGGGAGTGAGCAAAACTATATGTTTTGAGGAATGCAGCGATAAAGTGCAAGATGTTTTATGGGGCGAGTTGATGAAGAGTGTTAAGTTTATTGTGGAGTACGCAGTGGAGAGAACCAACATGTTGTTGTATCAAGTTATACTTGATCTAAGAGTCGGCCTCGTCTCAGAGTTAAAACATACGCTTAGGGAAAGATACGAGAAGCTTGCTGATATGCAGTCGTCCTTTAATCAACAAGAGTTGGATCAAATGCGTGTTGAGTTTTCAATCAAAGACGAGAAGGTTTCTGTGGTGGTTTCTGAATTTAAAATCAAGTCACAGCTCCTGAGCCAAACCAACAAGATTGTCAAGAGACAGGAAGAAGAGATAGAAATTTCTATAACGGCAAAGAGATTTGAGCAAGAAAGGCGTAGAGAAATAGATGCCAACCTGAAGAAACAGATGGAATATTGGTTGATAACTCAGGATGAAGTGAGTAAGCTTCATGAGAAAATTGAGTGGGAACACTTAAAAAGGGAAGAGTTACGAAAAGAAGCAGAATTGATTAACTTTCTTAGGGAGACTTTCTCTATGCATCTCAGAGACGAGCGTGGTAACATCCATAAGAAAAGGGATGCATTGAGGAATCATCACAAATGGAAGCTCGCCGATAACGGCGTCAAGGATCTCCACAACAAGACGAAGAGGCGTGAGGTCGGCGCCGAGTCATCGAGCGATTCTGAGTCGAATCAGTTGCAGATTTTTGTGAGGATGATGTCTGGACGGAAAACGATAGTGATCTACTACGCCAACAAAAACGACACGGTGGAGCATCTCCACAACAGAATCGAGCTAAAGACTCCTTGCTTCACCTCACTTGGCCGTAGCGATATCATGTACGCAGTGTCTCAAATGCTCAAGGGTGATTGGCTTGTCTCCGTCAACAACATCAACGAGATACTCGTTACCTTGTTCCATTTGATGCCTAAGAGAGCCACATGTGAATATCTCAAGACTCTGTTGAAATTTTCAGCTCCAGATGCTTTGGTATCTGTGCTGGACCTATTTCTGAGTATTGAGATAAAGAAAAGAGAGCTGGAGTATTGCATTGAAAACAAACAAGGAAAATTTGAAGTTTCTTGGAGAGAAAGCGAGAAGAAGTTAGAGAATCTGAAAGTTGCATTATATGATATCTCCACTGAAGTTTTAAAATGGGAGATGGCATTGAGTTGCGACATGAGTAATCTCTACGAGAATGGAATGGAGAATTGCAGTATG
>BjuA000312
ATGATACGAGGAATTGCAGGCATTTGGTCGATGCCCTTTTCTCATCTTACGAAAACGAAACAGCTAACGTCGAGCTTCCCAAGCCACGACCAAACACCACCAAGAGCTGGAGCAAAAGACAAGAAAAGAAAGCTCACAAGAATAAGGATAAGTCTGAAACTCGGCCAAAGCGTACGGAAGATGACAAGCCAGAAGAGCGAGACGAAGATGAGGGCAAAGCACAAGTCGAAGAAGAGCAACCTCGTAATCGTCGACGTGTCCAAGTCATCCTCGCATGACCAAGCCCCTCCTCAGATGAAGAAGAGGACAAACAGGTCCACGACTCGCACGAGCACTCCAACAAGCGACCAAATGAGAACGTCGGACCAGAAGGGTCAAACGACT
>BjuA000313
ATGGCCAGGTACAGACACCTGGTCTTTCATATACTCGAGTTCCTTCAAAAGCATCAGCTTTACCCTGATGAGCAGATCCTCAAGTTCAAGATCGAGCTTCTGAACAAGACCAACAAGAGTCTCCACCACACAGAAGACGCTCCCCAAGGTATAATAATATATGGAGGAAGGGCTGCACCGCTCGTGACGTTCCTTTTGAACCCTAATGCTGTCCAGGAGCTAAGAGGTGATAAGCAATACAATCTCCAGATGCTGAAAGAACGTTACCAGATTGGTCCAGACCAGATTGAGGCGTTGTATCAGTACGCCAAGTTTCAGTTTGAATGTGGGAATTATTCAGATACTAGAGTCCCTGTGCTTGTGCTTCCGCCTGTTCCTAAAGACCCTTCAGATGATCTCATTGAATGGTTTGTGAAATCCGATGGTGTGTTTAAGGCTTTGAAAGAAGTAATGGTGTCAGCTTATGTGGAGAGAGTGGAGAGGTTAAACGGCATGGCGAAGCAAGCGGGAGAGGTTTTCTGGTGGCCGTTTACTCAGCATAAACTTGTGCATGAAGAAACTGTGACGGTTATTGACTCCCGCTATGGTGAAATTTTTTCAGTTTACAAGGGTTCTGGTAATGATTCTATTACCCAGCAGTTTGATGCTTGTGCTAGCTGGTGGACACAGGGGCCAGATCCTGCTTTCCAGGCTGAGCTAGCTAGAGAAATGGGTTACACTGCTGCTAGGTTCGGGCATGTTATGTTCCCTGAGAATGTATATGAACCTGCCTTGAAATGTGCTGAGCTTTTGTTAGATGGAGTGGGAAAAGACTGGGCTTCTCGAGTATATTTCTCGGATAATGGATCCACAGCAATCGAAATTGCCCTGAAGATGGCGTTTCGTAAGTTTTGTGTTGATCATGAGACCCTATTGGAATTTTCTGAGGGTAGAGATGAGAAAAAACATATTGTGGTTAAGGTCCTAGCTCTTAGGGGGTCTTACCATGGGGATACTTTAGGAGCAATGGAAGCACAAGCACCATCACCTTATACAGGCTTCCTCCAGCAGCCGTGGTATACTGGGAGAGGCCTGTTTCTGGATCCTCCTACTGTTTTTCTCTCCAATGGAGCTTGGAATCTCTCCCTCCCTGAAAGTTTTTCTGAAATCACCCCAGAAGAATATGGAACCTTCAGCACTCGTGATGAGATTTTCGACAAGAGCAGAGACACATCAGTTCTTGCAACTATCTATTCTACCTATGTATCAGAACAGCTACAAGAGTATTCTGGAAATACACAATCCGCCCATGTTGGAGCACTGATAATAGAACCAGTGATCCATGGTGCTGGGGGAATGCACATGGTTGATCCGCTCTTCCAACGAGTTCTGGTCAATGAGTGCAGGAACAGAAAAATTCCAGTAATTTTCGATGAAGTGTTCACAGGTTTCTGGCGTCTTGGAGTAGAGACTACTGCAAAACTTCTCGGTTGCAAACCGGACATAGCTTGCTTCGCCAAACTGATGACTGGTGGAATGATTCCTTTGGCTGTCACTCTTGCCACAGATGCTGTGTTTGATTCATTTTCTGGAGATTCAAAGCTTCAAGCACTGCTTCATGGTCACTCATACTCAGCTCATGCTATGGGATGCGCAACAGCCGCCAAAGCCATCGAATGGTTCAAAGATCCAGAGACTAACCATAACATCATCCCACAAGGAGGAATCTTAAGAGAGCTGTGGGATGAAGAACTGGTGCAGCAAATATCATGTCACAGTGCGGTTCAAAGGGTGGTTGTAATAGGAACCCTTTTCGCTCTAGAACTTAAAGTAGATGCTTCCAACTCCGGGTATTCTTCGTTGTACGCAAAGTCTCTTTTACAGATGCTCAGGGAAGATGGAATCTTCATGCGGCCTCTAGGAAACGTCGTGTACCTCATGTGTGACCCTTGCACGTCTCCTGAAATTTGCCGGGAGTTGCTGTCTAAGCTCTACAAAAGGCTTGGAGAATTTAATAGGGCA
>BjuA000328
ATGCAGAATCGCTGGGCTCTTCCTGGCCGTGCTTCCGCCGCGCAACCATCGTCTCCAACCTCCGGTGATGCTCTCCTTCCCCCCTCCCTTCCCCCTAATCCGCCTGATCCATCCTCCCCCCTTTCCCCCCACCTTTTCCCTCCACTTGCCTCAACTCCTCCACCATCTCGTTCTGAGATTCGTAGATCCCGTTTATCAAACTCTCCCCTTGATACTGTTATGGCTCAAGCTATGGATTCATCTCCAGCTCTAGCCATCTCTGGAATAACTACTCAGTTTGGCTCCTTCGCTGAGATTGCTTCTACTCTTACTATTCCTGCTACAGGAAACCCTAGCTCAAACTCCATCTCCCCAATTACTATCTCATCCACTCTTCAGGAACAGCTTACTTCTCCCATAATCTCTGACCCCAAAACTCCCCTGCAGGTTCCCTTACCCCCTACCTTTCCTCTTCCAACCCAAACTGCCCCGTTTCCCAATCCTCTTCCTCAGCCCCAACCCAAACTGCCTTCTCCCTCTCTTGTAGAAACTCTTCGATTGAGAGGTGATAAATCTCTCAAGCGACTGGCTCCTGCTTCATTTTCTGAGACTGGACGACCTCGTGTGCTCATCCCTGATTCAGCCTTTCTGAAGGGGGCAGAGCTTCACAAAGACTTTATAGTCTGCTATTTTAATGGGCGTCCTCTACCATTCAAACATATCCAAAGCGTCCTTAGTCATATGTGGGGTAAAGGCAGGAGACTTGAG
>BjuA000337
ATGCATCAGCTCGGCAATCATCCTCACCGATCACTACTCTCCCTCAGCCAACGTTACGGAGACCTCATGCTACTTCACTTTGGCACTGTCCCTGTTCTTGTAGCCTCTTCCGCTGACGCTGCTAGAGACGTTTTGAAGACGCATGACCGGGTCTTTGCGAGTCGTCCACATTCCAAAATCTACGACAAGCTTCTTTATGGGAGCAGTAATATGGCCTCAGCCCCATATGGAGAATATTGGAGACAAATGAAGAGTGTGAGTGTCATCCATCTCCTCAGCAACAAAATGGTACGGACCTTTCGAGAAGTGAGACAAGAAGAGATCAGTCTGATGATGGAAACAGTCCGGAAACAGAGTTCTTCACCGATGAATATAAGCAAGATCACTACTACTTTAACAAACGATGTTATATGTAGAGTTGCTTTGGGACAAAAATATGGTGCTGGAACAGATTTCAAAGAGTTGATAGACAGGCTTATGAGGCAACTGGGTACGTTTACTTTCGGGAGTTACGTACCGTCACTTGCGTGGATTGATTGGATTTGCGGTTTGAAGCGTAAACTGGAAAAGACGGCAAACGATTTTGATAAGCTCTTGGAGAAAATTGTTCAGGATCATGAAGATGGAGCCGGTGATAAAGCTGATTTTGCGGATGTATTACTTGGCGTTCAGAGAGACAAGAGTGTGGGGTTTGAGGTCAGCCGGATGAGCATTAAGGCTATCATCTTGGATGCTTTTGTGGGTGGTACAGACACTTCCTCCACACTTTTGGAATGGGAAATGCAAGAGCTTCTAAATCACCCAAAGTGTCTGAAAAGACTTCAAGAAGAAGTCCGTACCATCTGTAAGGGAAAATCAAGTGTATCAGAAGACGACATTCAAGACATGGACTACTTAAGGGCTGTGATCAAAGAGACACTTAGGCTACATCCTCCAGTTCCATTGATGGTACCTCACATATCAACAGAATATGTCAACTTAAGAGGTCACCACATACCCGCCGGTACGCAGGTTATGATAAATCTTTTTGCGGTCGGGAGAGAGGTTGCGACTTGGGGACCAGATGCGGATGAGTTCAAACCGGAGAGGCATTTAAACTCATCTGCTGATTTCCGAGGTCAGGATTTTGAGCTAATTCCTTTCGGAGCAGGTAGAAGGATGTGCCCCGGAACATCATTTGCTGTGGTGTTGAATGAGGTAGCTTTGGCTAACTTAATGCTTGGATTTGATTGGAAATCTACAGAAGATATGACCAAGACCGATGTTCCTGAATCAATCGGTGCTGTGATTCGCCGCATGAACCCTCTTTATGTTATTGCGTCGCCTGCTACT
>BjuA000338
ATGTTTTTGCAACTGGCAAGGCAGGAGGCGGAAGCTTGGAAGACGGCGCAGGTCGTTGAGACGACCTTCACGATAGATGAAGAAAACAATCAGAGGAGAGATCCTACCCCAGCACCCAACTTAACGCATCAATGGAGATGTCAAGTAGATGCGTCATGGGTGGAGGCAAGCGATGGAATAGGAATGGGTTTTGTCTTGTTTGAACAGGAAGTGGAGGTGTTAAGAGGACGGTGCAAAGGACCACAAACAGAGTCACCACTACACGCAGAGGCCGAGAGCTTATGTTGGGCGATGAAAGAAGTCAACAACCGAGGATGCCTGCACATAAACTTTGAATCTGATTGTCAACAGCTCGTGCACATAATACAACGGAAGAAACACTGGCCTGCTCTAGAACCGGTTCTGGACGAAATTAAAGTTATGAATGCTCTCTTTAAAGACTTATCTCTTATGTTTATCTCTCGCTCAGCAAATGTCCGTGCGGATACTCTTGCCAAAGAGGCCCGAGCACGCGAGCAATGCTTCAGCTTCTATGAAGTAAAGGATCCGATTAGGTTAGCTATAGAGGCTAACTTGTACGAACCCCTT
>BjuA000339
ATGGGTGTTGTTACTGTTCCTGAGTCAAAGCAAAGTGTCTCTGGCAAAAAAGCATTTCGCCCAAGTTCAAGCATCAGACACACTCCTCAATGGCCGGTCTCGGACGTTACGAGTGACTTGACCATAGAAGTCGGCTCTGCAAGATTTTCACTTCATAAGTTTCCTCTCGTCTCTCGGAGTGGAAGAATCAGGAAGCTACTTCTTGAATCAAAAGAAACGAAGAACACTTACCACCTCAACCTACCCGGAGTTCCCGGCGGGTCAGAGGCCTTTGAGCTCGCAGCGAAATTCTGCTACGGCGTCGTTCTACAGTTCACGTCGGCAAACATCGCGTCCTTGCGATGCGTGGCTCATTACCTGGAAATGACGGAGGAGTTATCAGAGAAGAATCTTGAGGTGAGAACAGAGGCTTACCTGAAAGACTCGATCCTTAACGACATCTCCAACTCCATCACTGTTCTTCACTCCATCGAGAAGCTACTACCTGTAGCTGAAGAGATTAGCCTTGTCGGAAGGCTCGTGAACGCCATCGCTGTGAACGCTTGTAAAGAACAGCTCGTCTCTGGTTTGCTCAAGCTTGATCAGAAGTTTGAGAGGTTGGCCCCGGAGACGACGGAGAAACCTTCTGATTGGTGGGGAAGGTCTCTGCTCATCCTCAAGCTCGATTTCTTCCAGAGAGTTGTCTCCGCCATGAAGTCCAAAGGTCTGAATCATGAGATCATCAGCGATATACTGATGAGCTACGCTCGTAAGTCACTGCAGATCATCAGAGAACCGAGTCTCGTCAAAGGAAGTGTGGTTCTTGATTCGGATCCGCAGAAGAAACAAAGAATCGTCCTCGAAGTGATCGTTGGTCTCCTCCCGACACAAGCCAACAAGAACTCGATACCTGTCTCGTTCCTATCCACCTTGTTGAAGACAGCCATAGGATCCGGAACCTCTGTCTCATGTCGATCGGATCTGGAGAGAAGGATAAGCCACCAGCTGGACCAAGCGATTCTCGAAGACATCTTGATTCCTGCGAACGTCGGCGGCGCCATGTACGACACTGACTCGGTGCAAAGAATCTTCTCCATGTTTCTGAATCTTGACGAGTGCGACTACGAAGATGACGACGATGGAGATGTGGTGGACGAGAGCGAGATGGCTATGTACGATTTCGAGGGACCTGAGTCTCCGAAACAGAGCTCTATCTTCAAGGTCTCCAAGCTAATGGATAGTTATCTAGCTGAGGTGGCTCTCGACTCCAACCTCCCTCCTTTGAAGTTCATAGCTCTCGCTGAGCTTCTCCCGGACCATGCCCGCGTCGTCTGCGATAGTCTTTACCGAGCCATTGATTTATTTCTTAAGGTTCATCCGAACATGAAAGATTCAGAGCGTTACCGTCTCTGCAAGACAATTAGCTGTCAGAAACTGTCTCAAGACGCAAGCAGCCATGCGGCACAGAACGAGAGACTTCCTATCCAGATAGCTGTTCAAGTCCTGTTCTACGAACAGACGCGGCTCAAGAACACGATGACCAGTGGTAGTGGTGCATGTGGTTCGAGTCAGAGCCAGTTCTTCTTGTTCCCGGGACAGTTTCCCAACCGTTCAGGAAGCGGGATGGCAAGTGGGGCGATTTCGCCCCGGGACAACTACGCATCCGTGAGAAGAGAGAACAGAGAGCTTAGGCTTGAGGTCGCGAGGATGAGGATGAGGCTGACTGATCTCGAGAAGGATCATGTTTCGATGAAGAGAGAATTCGTGAAGCCGAGCAGAAGAACTCGTTATGGACTCTTTAGGAAGCTCTCTAGAGGTCTGAACAAGTTGAACGCAATCATGTTGAGATTTAGAAGAAGCCAAAGTATTGCCGGTAATGGTAAACATACCGAGGAGAAGACAAACTCGGAGAAACGCTTCATGTTTCAGAAGAGAAGGTGTCACTCTGTTTCT
>BjuA000340
ATGGCCTGGGCCCAGTTATATGAGCAATGCAGCTCAGTCTTCATACGTTTTTCGGTGGGTCTAGACCGCCGGAAATGCTTTGACGATGGTAGCGAGCACATCCACGCAGAGAGAATGACCAGAAACTTGAACGACAAGGAGAGCAAAGGGTTTCAAAAGAATTCGGATCTTATAACAAAAAGATCTGAAATCTGGTGCCGGTTGACGAATCAGGAGAAAGCGGTAGGAATCTGGGTTCAAATCTCTTCAGAAACGGGGAGGAAA
>BjuA000341
AGCCATCGTTATGGTCCTCTCATGCTCCTTCACTTTGGCCGTGTCCCTGTTCTTGTAGTCTCTTCAGCGGACGCGGCTCAAGATGTTTTGAAGACCCACGACCGCGTTTTTGCGAGCCGTCCACGATCGAAAATCTTCCGAAAGCTGCACTACGACGGGCGTGATGTAGGCTTAGCTCCTTATGGAGAGTATTGGAGACAAATGAAGAGTGTGTGTGTCCTTCATCTCCTAAGCAACAAGATGGTACGGTCCTTTCGAGACGTACGAAAAGAAGAGATCAGAATAGTGATGGAAAATATTAGGAAATCAAATTCTTCGCGGATTAATCTAAGCAAGCTATTGGCGAGTTTAACTAACGATGTAATATGTAGAGTTGCTTTTGGAAAGAAATACGGTGGTGACGCAGATTTTATGGAGTTAATAGAGAGGTTCGAGAAGCTGTTGGGATCATTTAGTATCGGAACTTATGTACCATGGCTTGCATGGCTTGATTGGATCAGCGGTTTGGATGCTGAAGTAGAAAAGACGAAAAATGATTTTGATGAATTCTTAGAGAGAGTTGTACAAGATCATGTAGATGGTGGCGGAGATAAGAATGATTTTGTCCATGTATTGCTAGCAATTCAGAGAGAGAAGAGCATCGGGTTTGAAATCGACCGAATAAGCATAAAGGCTATTATCATGAATATTTTTGTGGGTGGTACGGACACATCTTTTACAGTTATGGAATGGGCAATGACAGAGCTTTTACGTCACCCAGAGTGTCTGAACATACTTCAAGAAGAAGTCCATGGGATTTGTAAGGGCAAATCGAATGTATCAGAAGAAGAAATTCAAGACATGAAATACTTAAAAGCTGTGATCAAAGAGACAATGAGGCTACATCCTCCACTTCCGTTGTTGGTTCCTCATGAATCAACACATGATGTCCAATTAAGAGATTACTATATACCAACCGGTACGCAGGTTATGATCAATGTTTGGGCCATTGGGAGAGAGGCTGCAACCTGGGGACCAGACGCAGAGTTGTTTAGACCGGAGAGGCATTTAGATACGTCTGTTGATTTCCGGGGTCAGGATTTTCATTTGATTCCGTTTGGTGCAGGAAGAAGAATTTGCCCAGCGATATCGTTCGCTACGGTGCTGATTGAGTTGGTTTTAGCTAACTTAGTGCATCAATTTGATTGGAGATCCACAGATGATGATCAGACTGATGTTCCTGAAGCAATTGGCATTGGGATTCGCCGCATGCTGCCTCTTTATGCCATTGCGTCTTCTACTACT
>BjuA000342
ATGCGGCTGAGGTCCTCCAGGTCGCTGAACCGTGTAACGTCGCGGCATGGTAGCTGGGACGTGGAGGAGGCGTGGGTCAGGGCAGAACTGAATGCTAGCAAGGCCGTGGTCGAAATCCGTGAGTGTACGAAGTGGCAACCTCACCAAATGCGTGACGTTCTTGTCTCCGAAGCACCAGTCACGGTCTCCCTTGAGCCATTGAGTGCTCGTGAGATGTGCTGCGTCCATGTAGACGATCCGGTCATCCATCTCAGCATCTTCTATTGGAACTCCGCAATGTATGAAAGTCGGGGTAAGCAGGCTCCCGACCGTCTCCTTCTTCCTTCATCACGCGGCATGGATGCCTCTCCGTGTTCATCGTTACATTACTCCTCCTGTGGCGAATCTGAGTTCGATCGGTATTGTAGTGCGAACTCGGCTTTGGGAACGCCTAGTGTCTGCGGCTCCTCTGGCCCCTTTCACGATTCCTTGGATTCTGATTTTCACAATTTTACCTTGGGACCAACTCTAAAGCTCTCTGATGGAGGATTTGCCCCCCACAACACCAACATTATCCAACAAACTACACTTGAAAGAGACTCCATGGATCAGTGTAATGATGATGATGATGATTCACTTCCAGATCATTCTCATCAAAATTTATGTTTTCTACAGCATAAAGAGGAGCCTATTGATAACCCTTTTCTCATCAATTCTTCCACTGCCTTTGGTACTAGTGATTGGGATGAGTTTGAGCTTGAAGCCACACAACTTAATGACTCTCCATTTGAAAATGAAGGGATGTCCACTAAGCTTCCAGATGTGGCTCATGCAGGAAAAGGGATACAACATACGAACCTAACTGTCCTGAACCAAAGGGAGCAAGGTGGTGTAGCAAGAGACAGCATAACTGTCAGAGGTTCTTCAGACCTGAGCGTTGATATAAAAACCTTGGTGGTTCCTCCTCAATCGCTGGTCAAAGAAGAAACTATTCAAGACCTTAGCAACAATCGAACTGAAGGTAGACCTTTAGCCATGAACTACCTTCAATCTTGTGATTCTGATGATGTCCTGGATATCACACCAGTTCAGTTAGGAAACGAAGATTTTTCGTGTGGGATTGGCCATCTTGATGGCAATGTTTCTTTTGGACTACTTCACGAATCATTTGGGAATGCAAACCAGTCAGTTCCATTTGGAGAGTGCACCTCAGAACCTTTGTTGGCATCTTCGAACTCTGATAAGCCATCATCTACAGTTTCTCATCCAATAATAAATGCCTTACAGGTCACTAATGCACAACCTAAGAAGGAGAACACAGAACTTAACGACTTCTATGATGATTTTGTTCATGATATGGAAGATATACTGCTCGACTCCGGGGAATCATCTGGGGCAAGGTATTCTAAGAGTGACAAGATGTTCCAGCTACAGCTCTCGCTTCCTAACAGGGATGGGGGACAAACTGCTACAACCTCTGGTCTAGAGGATTCATCTCCAATAGTCTCCCAGAGATTTAGGATTGATAGGGTAGAAGTTGTCGGGGTGAAGCAAAAGAAAGGTGATGTCTCGCTGAGTGAGAGGTTGGTTGGGGTGAAGGAATACACAGTGTATGTCATAAGGGTTTGGAGTGGGAAGGACAAGTGGGAAATTGAAAGAAGATACCGTGATTTTTATAGTCTCTACCGTCGGTTGACATCTTTATTTGCTGATCAAGGCTGGACGCTTCCTACACCTTGGGCCTCTGTGGAAAGAGAATCCAGGAAAATATTTGGAACATCGCCCAACGCAGTTGCTGAAAGGACAGTCCTTATTCAAGATTGTTTAAATTCACTTCTTCAGTCCCGTTTCTTTCCCACACTTCCAAATGCTTTACTTCGGTTTTTGTCCCCTCAAGATGCAAGTTCTGCTGGGTCGGATTCTATAATGTCTCCAACAGGCTCTGCTAGCGACACTTTTGCTGCGACCAGTTCTTCCTATGGAAACACCATCTCGCTCATTGTTGATATTCGACCTCACAAATCAGTGAAGCAGTTGCTAGAAGCTCAGCATTACATTTGCGCTGGATGCCACAGATACTTCGATGATGGAGCCACTCTTGTGCGGGACTTTGTTAAAGCTCTTGGATGGGGCAAGCCTCGGCTTTGCGAGTATACTGGTCAATTGTTTTGTTCTTCCTGCCATACAAATGACATGGCTGTCCTCCCAGCGAGAGTGTTACATCATTGGGATTTTAATCCTTATCCAGTTTCTCAACTGGCAAAATCATATCTGGACTCCATACACGAGCAGCCTATGCTATGTGTAAGTGCGGTCAATCCTTTTCTGTCCTCCAAGGTCCCTGCACTGAACCATATTATGAGCATCCGGAAAAGAATTACCATTATGCTTCCATATGTACACTGCCCATTCCGCAAGACACTCAACAAAGGACTCAGCACTCGGAGACACCTTCTTGAGAGCACTGATTTTTTTGCTTTAAGAGATCTAATTGATCTTTCTAAAGGGCCATTTGCAGCACTTCCTGCAATCGTGGAGACCGTTAGGAAGAAAATTCTGGAGCATATAACAGAACAGTGCCTTGTTTGTTGCGATGTGGGGGTTCCCTGTAACGCCAGACAAGCTTGTGACGACACATCCTCTTTAATATTTCCATTCCAGGAAGATGAGGTTAACAAATGCCGGACGTGCGGTTTGGTTTACCACAAGAGATGTTTCTCGAGACTGTCAAACTGCCATTGCGGAACACAACTAAAGCCAAACAAGAGCTCTGCAGAGCTGCAAGTTTCGGAGAAGAAATCAGATTCCACGTCTGTCTTGCCTCTGAGATTCCTCTCGGGTTTATTTGGAAAGACAAAAAAAGACACAGAAACCACTATTCTAATGGGTTCGCTTCCAACCAATGATCTA
>BjuA000343
ATGCGGCTGAGGTCCTCCAAGTCGCTGAACCGTGTAACGTCGCGGCATGGTAGCTGGGATGCGGAGGAGGCGTGGGTCAGGGCAGAACTAAATGCTAGCAAGGCCGTGGTCGAAATCCGTGAGTGTACGAAGTGGCAACCTCACCAAATGCGTGCCATTCTCGTGTCTGAAGCACCAGTCACGGTCTCCCTTGAGCCATTGAGTGCTCGTGAGATGCGCTGCGTCCATGTAGACGATCCGGTCATCCATCTCAGCATCGTCTATTGGAACTCCGCAATAATATCATGTCAACGCAAATAGAATCTCCTGAGAGTGGAAGATAAGCAGCGCGGCATGGATGCCTCTCCGTGTTCATCGTTACATTACTCCTCCTGTGGCGAATCTGAGTTCGATCGGTATTGTAGTGCGAACTCGGCTTTGGGAACGCCTAGTGTCTGCGGCTCCTCTGGCCCCTTTCACGATTCCTTGGATTCTGATTTTCACAATTTTACCTTGGGACCAACTCTAAAGCTCTCTGATGGAGGATTTGCCCCCCACAACACCAACATTATCCAACAAACTACACTTGAAAGAGACTCCATGGATCAGTGTAATGATGATGATGATGATTCACTTCCAGATCATTCTCATCAAAATTTATGTTTTCTACAGCATAAAGAGGAGACTATTGATAACCCTTTTCTCATCAATTCTTCCACTGCCTTTGGTACTAATGATTGGGATGAGTTTGAGCTTGAAGCCACACAACTTAATGACTCTCCATTTGAAAATGAAGGGATGTCCACTAAGCTTCCAGATGTGGCTCATGCAGGAAAAGGGATACAACATACGAACCTAACTGTCCTGAACCAAAGGGAGCAAGGTGGTGTAGCAAGAGACAGCATAACTGTCAGAGGTTATTCAGACCTGAGCGTTGATATAAAAACCTTGGTGGTTCCTCCTCAATCGCTGGTCAAAGAAGAAACTATTCAAGACCTTAGCAACAATCGAACTGAAGGTAGACCTTTAGCCATGAACTACCTTCAATCTTGTGATTCTGATGATGTCCTGGATATCACACCAGTTCAGTTAGGAAACGAAGATTTTTCGTGTGGGATTGGCCATCTTGATGGCAATGTTTCTTTTGGACTACTTCAAGAATCATTTGGGAATGCAAACCAGTCAGTTCCATTTGGAGAGTGCACCTCAGAACCTTTGTTGGCATCTTCGAACTCTGATAAGCCATCATCTACAGTTTCTCATCCAATAATAAATGCCTTACAGGTCACTAATGCACAACCTAAGAAGGAGAACACAGAACTTAACGACTTCTATGATGATTTTGTTCATGATATGGAAGATATACTGCTCGACTCCGGGGAATCATCTGGGGCAAGGTATTCTAAGAGTGACAAGATGTTCCAGCTACAGCTCTCGCTTCCTAACAGGGATGGGGGACAAACTGCTACAACCTCTGGTCTAGAGGATTCATCTCCAATAGTCTCCCAGAGATTTAGGATTGATAGGGTAGAAGTTGTCGGGGTGAAGCAAAAGAAAGGTGATGTCTCGCTGAGTGAGAGGTTGGTTGGGGTGAAGGAATACACAGTGTATGTCATAAGGGTTTGGAGTGGGAAGGACAAGTGGGAAATTGAAAGAAGATACCGTGATTTTTATAGTCTCTACCGTCGGTTGACATCTTTATTTGCTGATCAAGGCTGGACGCTTCCTACACCTTGGGCCTCTGTGGAAAGAGAATCCAGGAAAATATTTGGAACATCGCCCAACGCAGTTGCTGAAAGGACAGTCCTTATTCAAGATTGTTTAAATTCACTTCTTCAGTCCCGTTTCTTTCCCACACTTCCAAATGCTTTACTTCGGTTTTTGTCCCCTCAAGATGCAAGTTCTGCTGGGTCGGATTCTATAATGTCTCCAACAGGCTCTGCTAGCGACACTTTTGCTGCGACCAGTTCTTCCTATGGAAACACCATCTCGCTCATTGTTGATATTCGACCTCACAAATCAGTGAAGCAGTTGCTAGAAGCTCAGCATTACATTTGCGCTGGATGCCACAGATACTTCGATGATGGAGCCACTCTTGTGCGGGACTTTGTTAAAGCTCTTGGATGGGGCAAGCCTCGGCTTTGCGAGTATACTGGTCAATTGTTTTGTTCTTCCTGCCATACAAATGACATGGCTGTCCTCCCAGCGAGAGTGTTACATCATTGGGATTTTAATCCTTATCCAGTTTCTCAACTGGCAAAATCATATCTGGACTCCATACACGAGCAGCCTATGCTATGTGTAAGTGCGGTCAATCCTTTTCTGTCCTCCAAGGTCCCTGCACTGAACCATATTATGAGCATCCGGAAAAGAATTACCATTATGCTTCCATATGTACACTGCCCATTCCGCAAGACACTCAACAAAGGACTCAGCACTCGGAGACACCTTCTTGAGAGCACTGATTTTTTTGCTTTAAGAGATCTAATTGATCTTTCTAAAGGGCCATTTGCAGCACTTCCTGCAATCGTGGAGACCGTTAGGAAGAAAATTCTGGAGCATATAACAGAACAGTGCCTTGTTTGTTGCGATGTGGGGGTTCCCTGTAACGCCAGACAAGCTTGTGACGACACATCCTCTTTAATATTTCCATTCCAGGAAGATGAGGTTAACAAATGCCGGACGTGCGGTTTGGTTTACCACAAGAGATGTTTCTCGAGACTGTCAAACTGCCATTGCGGAACACAACTAAAACCAAACAAGAGCTCTGCAGAGCTGCAAGTATCGGAGAAGAAATCAGATTCCACGTCTGTCTTGCCTCTGAGATTCCTCTCGGGTTTATTTGGAAAGACAAAAAAAGACACAGAAACCACTATTCTAATGGGTTCGCTTCCAACCAATGATCTA
>BjuA000344
ATGGATCCCAGAACCAGCGAATCCAACCGCAACGAACGCACCAATCCAAACCAACGATGTCATCCCGACTCGGTAGAGAAACATAGCCACCGGGGAACCCAACAGGCCAACACCACTCTAACCTATGATGGATCCCAGTCATCCACTCCAGATGACTCTTTGGCCTTGAGCAAGACGACTCTCCCGCGGTTTCTCCTTGAGCGCATCAGCGAGTTGCTTGTACTCTTTGGTGATGTGCCTCTTTTGCTTGTGATAGTTGCAGTATTTATTCTCGTCATAAGCTTAAGGACC
>BjuA000345
ATGGAGAAAAATTCTTGGGCGGATCAATGGGACAACAGCAATCAAGCTTCTGGAAAAACGACAGATGACGGTAAAAGCGGCGGTGGCGCGTCGGGAAAATACAAAGAGAAGGTGGAGGCTGGATTGGGGAAGACGAAAGCGGTGGCGAGTTCCGGGTTGCAGAAAGTCAAGATAGGAACCTCGTTGGGTCTCAATTGGGTCAAAGACAAGTATAACAAAACCACCACCAAGAAGAAC
>BjuA000350
ATGGCTCCGGCGAAGAAGATAGTATTCAAAACAAAGCATGAATTGGCGGTGGAGCTGGCCAAATACACAGCGAATCTCTCCTCGAAATTCTGCAAAGAAAGAGGAATATTCACCGTTGTTCTCTCCGGCGGAGAACTCATCTCCTGGCTTTGGAAATTGTTGGAACCTCCTTATGCTGATTCAATTGAATGGTCTAAGTGACACATTTTTTGGGTCGATGAGAGGGTTTGTGGTTGGGATGATGCCGATAGCAACTATAAACTCGCATACGACGGTTTTCTCTCCAAGGTTCCTGTTCCGGCCGAGAACATCTATGCCATCGACAAAGGGCTCGGAGCTGAAGGCAATGCCGAGCTCGCAGCCGAACGGTATGAGGAATGCCTCAAAGAAAAGGTGAACAAAAACATAATCCGAACATACAAATCCTCGGGTTTCCCACAATTTGATCTCCAGCTTCTAGGAATGGGACCAGACGGTCACATGGCGTCTTTGTTCCCGGGACATGATCAAATCAATGAAAAAGTGAAATGGGTTACATTTATTACCGATTCACCAAAACCCCCACCAAAAAGGATCACTTTTACTCTACCGGTTATCAATTGTGCTTCATACAATGTTATGGCCGTATGTGATAAAGAACAAGCCGATTCGGTTGCGGCTGCTCTTACTCATACCAAAGATGTACCAGCTGGTAGACTAACAGCGGATGTTGAAGTGGTCTGGTTCCTTGACCAAGCAGCTGCGTCTAAACTCAAAGGCTGGTGCTCTATCCTT
>BjuA000351
ATGAAAGCTCTGAGAAGGATACAAACGACGTCATCGTCTTCCAATCCTTCATCGCCATTAACATCTCCTCGTTCTCCCTCCTCATCTTCTTGGATCCATTTGCGTTCTGCTCTCTTCGTCGTCGCATCTTCCTCTCCTTCCTCCTCTTCTTCTGATCGGGCTCGTCTCAAGTCGCCATGGTCACATAAGAAAAGGAAAAGGCCACTCAGAGCTAAGCAGTGGAAGAGGTTCTTCACTTCCGATGGTAGACTTCGTAACGGAGGTGTTGATTTGTTGAGGAAAGTCCGAAGAAGAGGTATTGAGCCAAGCATTCGGTTTGAGGTCTGGCCTTTCCTTCTTGGAGTGTATAGCTTTAATAGTTCCAAAGCAGAGAGAGTTACTATAAGAACATGGAGAAGAAAGGAGTACGAGAGACTACGCAGGGAGTGCAAGCGGATTCAAAAACACAACAACGGAACTCTCAAGTTAAACACTATGCAAGATGAGTATGACTGGCCACAAGCCCAAGACACTGACAGTTTATGTTCTGATGAAGTTGTCAGTGCCCGCGAGTCTCTCTCTAGTGACGAAGATCTCGGTTACATGAGCGGAGTTTCATGTACTGTAGAGAGAGCCAACAGCAGCTCAAGACGAATCACCAATGCTACTATCTCCACTCTCAACTCCGATTCATCAGATTCAGACTCTTCAGACGAGAGTGAAGTGGTTCAGGTCTTTCAGTCTTCAGCTACTCCGGATGTGAATCCAGCCAGCTCATCTATCCCTCGGACAGAAGAGGATTTCGTGACGTGGCAGCGTATCATCCGTCTAGATGCCGTGCGTGCTAACTCAGAGTGGACTCCTTGTTCTCCATCCCAGGCGGCTATATCCGAGGACAGAGCCTGTCGTGCTGCTGAAGCTGTCGGGTTAAAAGACTACCACCACCTGGAACCGTACAAGATCTTCCAAGCTGCTAGGCTCGTAGCTGTTCTAGAAGCCTATGCTTTGTATGACTCTGACATTGGCTAATGTCAAGGAATGAGCGATCTTCTATCTCCAATACTCTCTGTGATCCCTGATGACCATGAAGCCTTTTGGTGTTTTGTCGGGTTCATGAAGAAAGCTCGGCACAATTTCAGACTTGATGAGGTCGGTATCAGAAGACAACTCAACATTGTCTCGAAGATAATAAAGTCCAAAGACTCTCAGCTGTACCGCCACCTTGAGAAGCTCCAAGCTGAAGACTGTTTCTTTGTGTATAGAATGGTTGTTGTAATGTTCAGACGAGAGCTGACGCTTGAACAGACGTTTTGTCTGTGGGAAGTGATGTGGGCAGACCAAGCTGCGATCAGAGCCGGGATGGGGAAGTCGGCTTGGAGCAGGATTAGGCAGCGTGCACCTCCCACGGATGATTTGGTGATATATGCAATAGCAGCATCGGTGTTGCAGAGAAGGAAGCTGATAATAGAGAAGTATAACAGTATGGATGAGATTCTAAGGGAGTGTCATAGTATGGCAGGGCAGTTAGATGTGTGGAAGCTCTTGGATGATGCACATGACCTTGTTGTTACTCTCCACACCAAGATCGAACATGCCTTCTCA
>BjuA000352
ATGGCTTCAATCACTTTATTGATTCTAGCCATTATTTTGTGCTCCAGAACTTCAGGAGCCACTTCTCGTGGGGGGCTTTTTGAAGCTTCTGCTGTCACGGAGAAACATGAGCAATGGATGGCTCGTTTCCATCGTGCTTACTCCGATGAATCTGAGAAAACGAATAGGTTTGAGATCTTTAAGAAGAACTTGGAGTTCGTGGAGAGGCACAACATGAATACGAACATAACGTACACGTTGGATGTCAGTCAGTTCTCTGACCTCACAGACGAGGAATTTCGGGCGAGGTACATGGGGCTGGTGGTTCCTGAAGATATGCTAAGAATTTCATCGTCAGGTTCGCACAAAAAGGTGTCGTTTAGACATGAAAATGTCAGTGACACTGGCGAGAACATGGATTGGAGACAGGAGGGGGCGGTTACATCCGTTAAGAACCAAGGCCACTGTGGAGTCTGCTGGGCTTTCTCGGCGGTGGCAGCCGTAGAAGGCATAACACAGATTGCGAAAGGAGAGCTCCTATCGCTATCGGAGCAGCAGTTGTTGGATTGCAGCAGAGACTACAACCAAGGATGTGCGGGAGGGATAATGTCCAAGGCTTTCGAGTACATAATCGAAAACCAAGGAATCACAACAGAAGATAACTATCCTTACCAGGAGTCACAACAAACATGTTCATCAACCTATTCCGTTGCTGCTACCATCAGTGGATACGAGACGGTTCCAAGTAATGACGAGCAATCATTGCTAAAGGCAGTATCTAAACAGCCTGTTTCAGTGGCGATAAATGGCCACGAGCCTGCGTTTAAGCAATATCGGAGTGGCATATTTGACGGAGACTGTGGGACGCAACTGACTCATGCCGTTACAGTAGTTGGTTACGGGATGAATGAAGAAGGGATTAAGTATTGGTTACTGAAGAAATCATGGGGACAAACTTGGGGAGAAAATGGTTACATGAGAATCAAGAGAGATGTGGATGCACCCGAAGGAATGTGTGGTTTGGCCCGTCTTGCTTTCTATCCACTTGCA
>BjuA000353
ATGCTTATTGATAAAGATTCAGACAACTTAATCTTGCCATCGCTGGACATGTTGATTCCGGTAATTCAACACTTTCAGGTAATTAATGGTTACGCCATCGGGACTCCGATTCGGAAGATCATGGAACCGTGCACGTCTCTGGAGCGTGGTTCTCAGGGTTGCACCATTGCGAGAGCTGGAGATAATGTAGCAATAGCGTTGCAAGAAAATGATGCAAACCAAGTAATGTCTGGAGTGTTTTGTGGGAATCCTAAAGAGATGGATCAAACTGATTTAAGAGGTGAATGCATCATTTTTCTTTACTGGAAGCTAGGGAAATAA
>BjuA000354
ATGTCGATCGCTAAAGCCGCCTTCTTCAACCACCTGCAAACGCTCGCGAGAGCCTACCGCCCTCGCCTACCGCCGCCGTTTTCCGCCGTCCGTTACATGTCTTTCGCGACGCAAGAAGAAGCCGCCGCGGAACGTCGCAATCGCAAGCGCCGTCTTCGCATGGAGCCGCCTCTCAACTCCTTCAACAGATCTCATCAACAGCATCAGCAACCTCAGATCTCTAGTCCTATCCAGAACCCAAACATCCCCAAGTTGCCGGAATCTGTATCTTCCCTCACTGGGAAACGCCTCGATCTCCACAATCACATCCTCAAACTGATCCGAGAGAACGATCTGGAGGAAGCCGCTCTCTACACTCGCCACTCCGTCTACTCCAATTGCCGCCCGACGATCTTCACCGTGAACGCCGTCTTGGCCGCGCAGCTCCGGCAAGGGAAGTACGCGGCGCTTCTGCAACTCCACCGTTTCATCAATCAAGCTGGTATCGCGGCTAATATCATCACCTACAACTTGATTTTCCAAGCTTATCTTGATTTTAGGAAGCCTGAGATTGCTTTGGAGCATTACAAGCTGTTTATAGATAATGCGCCGCTGAATCCTTCCATTGCTACGTTTAGGATTCTCGTTAAGGGTTTTGTTGATAATGATAGTCTTTATAAGGCTATGGAGGTTAAGGAGGATATGTGTGTTAGAGGTTTTGTTCCTGACCCTGTTGTTTACAGCTGTCTGATGATTGGGTGTGTGAAGAGTTCTGACTCTCATGGTGTTTTACAGCTTTTTGATGAGTTGAAGGAGAAGCTTGGTGGGTTTGTTGAGGATGGTGTGGTTTATGGGCAGTTGATGAAAGGGTATTTTATGAAGGAGATGGAGAAAGAAGCTATGGAGTGTTATGAGGAAGCTGTTGGAGAGAACTCTAAGGTGCGGATGAGTGCTATGGCTTATAATTATGTTTTGGAGGCTTTGAGTGAGAATGGGAAGTTTGATGAGGCTTTGAAGTTGTTTGATGCGATGAAGAAGGAGCATAGTCCACCGAAGCGTTTGGCTTTGAATTTAGGGAGTTTTAATGTTATGGTTAATGGGTATTGTGCAGAAGGAAAGTTTGGGGAAGCTGTGGAGGTTTTTAGGCAAATGGGTGAGTTTAGGTGTAGTCCTGACACGTTATCATTCAACAATCTGATGAATCAGTTGTGCGAGAATGGTTTATTGGCTGAGGCTGAGAATCTTTACGGTGAGATGGATGAGAAAAAGGTGAAGCCTGATGAGTACACTTATGGTTTGTTGATGGATACTTGTTTCAAGGAAGGTAAGATAGACGAAGGAGCTGCGTATTACAAAACGATGGTTGAGTCGAGTCTTAGACCAAACTTGGCGGTGTATAACCGGCTGCAAGATCAGTTAGTTAAAGCCGGGAAACTGGACGATGCCAAATCCTTCTTTGATATGATGGTGAGCAAGCTCAGTATGGACGACGAGGCTTACAAATTCATCATGAGGGCATTAAGTGAAGCTGGGAGACTCGACGACGTGCTTAAGATTGTGGATGGGATGCTGGACGACGAAACGGTTAGAGTGAGTGAAGTAATAAAAGAGTTTGTGAAAGAAGAGCTGAGGAAAGAAGGAAGAGAGGATGATCTGCAGAAACTTATGGATGAGAAAGAGAGATTGAAGGCTGAGGCGGAGGCGAAAGAGTTGGAAGCAGCAGAAGCGAAGAATAGGAGTACGAATATTAGGATAGCTTCTTTAATTCCAAAACAAGAGCAAGAGAAGAGTGATAACGTTAAGATGCTCTGGGATAATAACGGTGTCGCTGAAGAAATCGATGTGGCGGATGTGGTGGCTCAAGGAAAA
>BjuA000355
ATGCCGGTGTCTCAGATACAAGCTGATATCATCGTCTCGAAAGACGGCAACGGCACGTGCAAAACTATATCGGAAGCTATCAAGAAAGCTCCTCAGTACAGTAGTCGCCGGATTATTATTTACGTCAAAGCCGGAAGGTACGAAGAGAACAACCTTAAGGTCGGTAGGAAAAAAATTAATTTGATGTTCGTTGGAGATGGGAAAGGTAAAACTGTCATTTCTGGAGGGAAGAGTATATTTGACAATGTCACCACTTTCCACACCGCTTCGTTTGCTGCGACCGGAGCCGGTTTTATTGCAAGAGACATAACATTCGAAAACTGGGCCGGTCCGGCAAAGCACCAGGCAGTTGCTCTCCGCATTGGGGCTGACCATGCGGTTATATATCGATGCAATATAATTGGTTACCAAGACACACTATACGTCCATTCAAACCGCCAATTCTTCCGTGAATGTGATATTTACGGTACAGTCGATTTCATTTTCGGTAATGCAGCCGTTGTACTACAAAACTGTAGCATCTACGCACGCAAACCCATGGACCTTCAGAAAAACACAATCACGGCTCAAAACCGGAAAGATCCGAACCAAAACACCGGAATATCGATACATGCGTCTAGGGTTTTGGCCACCCCTGATCTCCAAGCGACCAATGGTACCATCCAGACGTATCTAGGCCGACCGTGGAAGCTATTCTCTAGGACGGTTTACATGTTAACGTATATCGGCAGTCATGTACACACGAGAGGTTGGCTGGAGTGGAATACAACATTTGCTTTAGATACTCTATACTACGGTGAATATTTGAACTCGGGTCCCGGGTCGAACCTTTCGCAACGTGTGAATTGGCCAGGGTATCGTGTCATCAATTCGACGGCTGAGGCAAACCGGTTTACGGTGACGGAGTTTATATATGGTTCATCGTGGTTACCTTCAACTGGGGTTTCGTTCTTGGCCGGATTTAACATT
>BjuA000356
ATGGGCTACGAAAGACTCGGACCATCCAAACCAAGTGGTTCGGTCACAGCCACCACAGCTCCGGCTCCGAACGTGAACCAAGTCTCCACGTCAACACAACCGGAAAATACTAACCGGAGAAGAAAGAAGCTTCTAGTGTCGTCAATCTTCGTAGCTTTCGCCCTTATCCTCGCCGCCGCGATTTTCGCCGGAGTCCGATCAAATGTCAACTCTTCCCAACACGTCCCAGGGCTAGCTCGGAAACCAAGCCAAGCAATCTCAAAAGCCTGCGAGCCGACTCGTTTCCCCGAGCTTTGCGTCGACTCACTCATGGACTTCCCTGGCTCACTCGCCGCCTCCTCCGCCAAAGATCTGATCCACGTGACGGTGAACATGACGCTACACCACTTCAGCCACGCACTCTACTCATCTTCCTCCTTCTCCTTCCTCGACATGCCACCGCGTGTCCGCTCCGCCTACGACTCATGCCTCGAGCTGTTAGACGATTCCGTTGACGCGCTCTCACGCGCTCTCTCCTCCGTCGTTTCAGTCTCAACCGGCGAGACGAAGCCTCAAGACGTGATGACGTGGCTGAGCTCGGCTCTTACGAACCACGAGACGTGCGTGGAAGGGTTCGATGGTGTCGGCGACGGTGGAGTGAAGGATCAGATGACAGATGCGTTAAAGAATCTCTCGGAGCTTGTTAGCAAC
>BjuA000357
ATGAAGTCCATTCCAACTTCCTGGTGTAAAGTTCCCAGTGATACCCCTTGCTCTGGTCCTATTAATCCCGATATACAATTGACAATTAGTAGCGCAGGGAATGATAATGAGTCGTCCGACGAACCTGAACTGTCGAAGGAAATATTTGGCAAATTGTTTGAAGGTGAGGATGGATCTGGAGGGAATATTGATCAATCACTTGAGTGGGTGTTCTTCCAAGTGTTCGGCGAAGACTTGGCAGTATGTCGCGTCATGTTTTTGTGGTTTCATGTTTATCTTTGTAAAGAGCACATGTCGTTTGTGTGTTGTCCGACGAACCGGAACTGTCGAAGGAAAGATTTGGCAAATTGTTCGAAGGTGTGGATGGATCTGGAGGGAATATTGGTCAACCACTTTAACAGGTGTTCTTCCAAGTATTCGACGAAGACTTGGCAGTATGTCACGATGTTGATGAGAGCATCGTGGATCGAGGCTATGACCATGTCATCAATTGTTTTGGGAGGTTGGTCCGATGAACCGGAACTGTCGAAGGAAAGATTTGGAAAATTGTTCGAAGGTGCGGATGGATTTGGAGGGAATATTGGTCAACCACTTGAGCGGGTGTTCTTCCAAGTGTTCGGCGAAGACTTGGCAGTCTGCACGCTTTCTGGTGGTATGGGTCGTGAGGTCGTCAGGTCACTTTCGACACCCATTCCTCTTTTGGAGAGTTGA
>BjuA000358
ATGGATGCAGAGGAAAGTTCCTCTGATGATGATGATGAACCTGTGAGAGATGAGTTTGTTCGATGGTTGAGAAGGATAACTGCTCAAGAGATGAGACTCTCAGAATACCCTCGGTGTAACCTTCTTTTCAAATCTAACAGGAGACAAACATTGGATCACACTGGTGGTTCAGACATGATATTGCGTTCTTGGGACAAGCAAGTGTTAGATGGATATAATAAAGCTGAAACGCTACTCCTTTCTTGTTACCCCAGTCCAGTGGCTTGGCAAATAACACTTCGAAGTGCGGAGAAGAAGAAGGAGCCTGGAGCAAGTGAGGATGAATCAGATGAAGATTTGTGCATTCTTATCTTTGGTTCCTTACTTCACTCTGATAAAGTGGAAGTTGAGTTCATAAAGAAAGAAAGCTTGACTACTGAAGAACTCGAGGCTTTTGTTTCAGCTTTGCAAGTAGCTGGACAAAACGTGGACGAGATTAGGCAAGTGGAGGACATACCGTTGTTGTATGTGCCGCTTGAAGCTGTAATGTCAAAGTACTATGGTGAAAGCGAGCGGCTTCTTGGGGCTGTGTTTTCACAAGCAAATGAGATCTCTGATGGTGCAATCATATTTCTTGATGAGATTGATGGATTTGAACAGGACAAAAAAGTGGTTGTGATTGCCGCAACCAATAGAAAACAAGATCTTGATCCCGCTTTGATCAGCCGGTTTGAGTCCATGATAATGGTTGGACTTGCCAACCCGTCAAGAAATCATCGCCCAGTATGCAAAACAACTCTCAAAGCC
>BjuA000359
ATGAAAGCCTCCACTGTGAAGCATTTGGTGGTGTGTCCCATTGTGAAGCATTTGGTGACATACCCCATCGTGAAGCATTTGGTGGTGTACCCCATTGTTGATCATTTGGTGGTGTACCCCACTGTTCAATATTTGACGGTGTTTCCGACTGATGAATATTTGGTGGTATTCTCCACTGTTGGACATTTGGTTGTGTACCCTATTATTGAGCATTTTGTGGTGTGCCTCATTCTGGAAAGCCGGAGAATGGACTGCCAAACGATTGGCATTGACCTAATTGTT
>BjuA000360
ATGTCTTCCTCCGATACCGTTCTCGCGCAATCAGGCTTTGACGCCGTCCGTTGTCGGAAGATCTGTGGAATCACTCTTATCCTCCTTGATGAGAAGGTCAAGTTGGAGCAAGGTTTGAAGTTTTTGAAAATTTTCAAGGAGCATACGAGCAAGATTTGCATTTTGGATGACGTTTCCTTCTATGAGGTTCGACAGAAGATTATTTTGGAGAAGAAAGCGAAGCAACAGCAAACCCACAAACAGGTAAGTGAGGATAATAGTACAGAAGATGAGAAAAAGAAATCTGCAACTGCTGATCCTGCTCATAAGGAATCTCCTCCAGGTGCTCAAACTATCGGTGATGTAACGGTTGATGAGAATGGATCTGTTTCTAAACCAGTTGATGTGGTGGAAAATGGTTGT
>BjuA000361
ATGATCGAACACCAAGCCATGGAGATTAAGATACCAGAGACAACCATGAGGAAAGACGAAGAAGAAGAAGATGAGCAACCCCTTAGTCCGGCGGCGCGCGTGTTCCACGCTCCGGAGTTTAATTGTTACGTCATATCGGTGATTGGTGTTAAGAAGAAGATCGAGCCAGATGTTATTATGGAAGGATTAAAGCAAACTTTGATCAGACATCCTCGTTTTTCCAGTAAAATGGTGAGCAAAAGGAACGAGAATGGTCAAACACAAATATGGGTTCGGACAAACGTGGTCGTCAGCGATCACGTCATCGTACCAGACATCCAAACGCAAAACATAGAGAACGCAAACGCAGATAAGTTTCTTGAGAGTTACGTCTCGGACCTCACGTTGATCCCTTTAGACACCTCGAAGCCATTATGGGAGCTTCACCTACTCGATTTGAAAACCTCTGACGCTGAAAACGTCGCCGTTTTGAAGTTTCATCACTCTTTAGGAGATGGTATGTCTCTTATGGCTCTTGTCCTAGCTTGCATGCGTAAAACATCGAACCCCGACGAGCTACCGACTCTACCGAACCAAAACCGATCATCGTCCAGATCTTCCCGGTTAAAGGCCGGTTCAAGAGGTGATTTTCGGTTCTTATGGTTAATTATGGCTCTTTGGTCGGCGATTAAGTTGCTTTTGAATACGATTTGTGATGCGTTGGAGTTTATTGCTACGGCGATGTTCCTCAAGGACACTGAAACACCGATCAAAGGCGATTTTCGGCTAAGTAAGCATAGACGGATGTCTTTGGTTCATCGTACCACTGTCAATGATGTAATGCTTGGGGTAACTCAGGCTGCTCTCTCGCAATACCTGGAGAGAAGATATGGAGAGAAGAAGAAGAAACTAGGAGAAGATCAAAGGAATTCAAATGATATGCCTAAAAGAGATCTATCTGATATGATGACTAAAGGATCAAAGTGTAGATGGGGAAATTGGATTGGCTACATAGTCTTTCCGTTTTCTATCGGCTTTCGCAAAGATCCATTGGAACATCTTCGGAGTGCCAAAAGGATCATCGACCGGAAGAAGAACTCGCTGGAAGCTGCGCTTACATTCATCGTTGGTAAATTCATGATTAAATCGTTCGGCGTTAAGGTCACAGCTAACGTAATAAATAGAGCATTGTCCAACACAACGATGTCATTTTCAAACTTGATTGGTCCTATTGAAGAAATCAGCTTCTTTGGACATCCTATCACTTATATGGCCCCTAGTGTTTATGGCCATCCCCATGCTTTGACGATGCATTTCCAAAGTTACATGAACAAGATGACGATTTCTTTGACCGTAGATCCAACGGTCATAAGCGATACTCATCGGCTACTTGACAACTGGGAGGAATCTCTAAAAAACATCAAAGCTGCTGTCCAAGAACGAGGCTCCATTCATTAG
>BjuA000487
ATGAAGTACAACCCAAGAGTCACCTCCTCTCGCAGGAAGAACCGTAAGGCTCACTTCACAGCCTCATCAAGCGAGAGACGCGTCATCATGAGCTCACCACTCTCCACTGACCTTCGCCAGAAGTATAACGTCAGATCCATGCCTATCCGCAAAGACGACGAGGTTCAGATCGTTCGCGGTACCTACAAGGGACGTGAAGGAAAGGTTGTACAGGTGTACCGTCGCAAGTGGGTGATTCACATCGAGAGGATCACGAGGGAGAAGGTGAACGGAACCACCGTCAATGTCGGAGTTCAGCCATCGAAAGTAGTGATTACAAAGCTTCGTCTTGATAAGGACAGGAAGTCGCTTTTGGAGAGGAAGGCCAAGGGACGTGCTGCTGCGGATAAGGACAAGGGAACCAAGTTTACTGCTGAGGATGTTATGCAGAACGTTGAT
>BjuA000517
ATGATGATCCGCATAAGCACCGGTGCTCATCGCCGTCTGTGTTTTCGATTCTCAACTCTCGCTACCTACGGTGAGCTACATCGAGCATCTGCAGACCCTACCGTCTCCAAACCTCTCGTCTCGAGAAACAGGAACACAATCCCGATCCCTCACAGGAGCAACCCCGAACCCAAGGGCCAAGATCTTGACTTCGTCAACGTAGCTCATAGCCACCTGATTCAATCTGACTGGGACAAGCTCGAGAAGCTATCAAACCACTTGGATTCATTCAGAGTCAAGAACGTACTACTCAAGATCCAGAAAGATTACGTTCTCTCTCTCGAGTTCTTCACCTGGGTGAAACACCAGAGCCCAGGCTCCCACTCTCTCGAGACCAACGCCATCGTCCTCCACACTCTCACCAAGAACCGCAAGTTCAAATCAGCAGAGTCCATCTTGAGAGAGATACTCTCAACCGGTGGAATAGATTTGCCTGCGAAGCTGTTCGATGCGTTGCTGTATTCTTACAGAGAATGTGACTCTACGCCGCGTGCGTTTGATTCGCTTTTCAAAGCTTTCGCTCATTTGAATAAGTTCAGAAACGCTACGGATGCGTTTGTGAAGATGAAGGAGTACGGTTTCTTTCCGAATGTAGAGTCTTGCAACGCTTACATGAGCTCGCTGCTTGGTCAAGGGAGGGTTGATATCGCTCTGAGGTTTTACCGAGAGATGAGGCGGTGTAAGATATCTCCAAACACGTACACTCTCAACATGGTTATCTCCTGTTACTGCAGGTCTGGGAAATTGGACAAGGGTGTTGAGTTGTTGCAAGACATGGAGAGGTTGGGTTTTAAGGCTAATAACGTGTCGTATAATACGTTGATAGCTGGTCATTGTGAGAAGGGTCTTTTGAGTTCGGCTTGGAAGCTTAAGAACGTGATGGGGAAGAGCGGGTTGCAGCCTGATGTGGTTACTTTCAACACTCTTATTCACGGGTTTTGCAGAGATGTGAAGTTGAAAGAAGCTAGTAAGCTTTTCGGGGAGATGAAGGCGGTGAACGTGGCTCCAAACACTGTTACTTATAACACTTTGATCAATGGGTACGGTCAGCAGGGTGATCACGAGATGGCGTACCGGTTTTATGAAGATATGGTCTTCAAAGGGATTAAGCGTGATATTTTGACGTATAACGGGTTGATTTTGGGACTGTGTAAGCAAGCTAAGACGAAGAAAGCTGCACATTTTGTTAAGGAATTGGATAAAGAGAGTTTGGTGCCAAACTCGTCGACCTTCTCTGCGTTGATAATGGGACAGTGCGTGAGGAGAAACGCAGACCGTGGTTTTGAACTGTACAGAAGCATGATTAGGAGCGGTTGCCATCCGAATGAACAAACATTTGATGCCTTGATGTCCGCCTTCTGTAAAAATGAGGATTATGATGGAGCAGCTCAGGTGTTGAGGGAAATGGTCAGAAGATCAGTTCCTCTTGATTCAAGGACTGTTCATCAGGTCTGCAATGGACTAGAGCATCAAGGGAAAGACCAACTTGCGCAAGAGTTGGTAAAGGAGCTGGAAGCCAAAAAGAGTCTTCAAGAACCTTTATGTAAC
>BjuA000518
ATGGCGGAGGGGATCGTGATAGTATTCGACTTTGATCGGACACTGATCGACGGAGATAGTGACAACTGGGTTGTAACGGAGATGGGGCTCACGGAGATCTTTCATCAGCTCCGTTTCACTTTACCATGGAATCGCCTCATGGATAGGATGATGACGGAGCTTCACTCGCAAGGGAGATCGATTCAGGACATTGAAGCTTGCTTGCAAAGAATAATGCCTATTGATTCTCATATCGTCGACGCTATCAAATCAGCCAAGTCTCTAGGATGTGATTTGAAGATTGTGAGTGATGCCAACCAGTTTTTCATAGAGAAGATACTAGAGCAGCATGATCTGTTGGATTGTTTCTCAGATATTTACACAAACCCAACCTCTGTTGATGAAAATGGAAAGTTAAGGATCTCACCATACCATGGTGGTGCTGCTTCGACTCCACATAGCTGCAACCTCTGCCCTCCAAATCTGTGCAAGGGTTTGGTAATGGATCATATACGAGCTTCTTCTTCTCGCAAGGATCAGGTTTTAACGAGGTTTATCTACCTTGGGGATGGAGGAGGTGACTTTTGTCCGACATTGAAGCTGAGAGAGTGTGATTGTGTGATGCCGAGAACGAATTATCCGCTATGGAAGCGGATTTCAGACAAGTCATCGCTGATCAAAGCAGATGTCAAGGAGTGGAGCAGTGCAGAGGAACTACAGAGGATCCTTATGCAACTTGTCAGCACAATGACAAAGGAAGATTCA
>BjuA000519
ATGATTTCTCTTCGTAAAGCTCGCGAGGGGCTTCTCTCGCCTCTATTCAGTTCCTCTATCCGCCGTTCTCTATCCTCTAGTCTCTCATATTCTAATGAAGATGCAAGAGATTCTGAAGTCTTTATACATCCGAGTGCTGTGCTTGGCAAGGGAGTTTCAGTTGGTCCATACTGTACAGTTGGCTCTTCAGTGAAGGTCGGCAATGGCTGCAAACTCTTTCCTTCCAGCCATATCTTTGGAACCACTGAGCTGGGTGAATCTTGTGTTCTCATGACGTAA
>BjuA000520
ATGGATCGTGCTGATAGATCTAGGATTGAAAAATATGGCAGAAAGGGCCACTTTTGCTACCGGTACAGCATCAGGAGAGGTTTGGAATATGTACTAAAAAATGGGCTTCAAAGGGCAGTTGACTGCCCGTACAATCGATGTCGAGAAGAAAGCCAGATACCACCGCGTGCTCTTTACGGACTCGCACACATAGACGGTATTGATAAATTATCGCTCAGCCAGGCACTTCTAAGGCTAGAAGAACAACCGATTGGAGCATCTTCTTTTATTATCTAAACTTACATGTATTGAATTTGATAGGGAGTTTATCGTGGTCCTATGACAAATAGATCTTTTTATAAAGCAATGCATGGAGTTTCAGTGGTGTCTGTGGTTGAAGAAAATGGAGAGAAATTGTGGAAGGTTAGACTAAACCACGGTTCTATGGCGGGACATCAAGGGTACCTTAAGGTATCGATGGAGGTTATGTTGGTTCGAGTCCCAACAGAAGGAAGTCAATCTGATGGTAAATTTGACAAACCGAGCATGTTGCTCACTGACTTTGTATGTCCAAACGTGGTG
>BjuA000594
ATGTCGCTGGTTCGGACAGCGTTGATCGCTCTTTTTCTGGTCGCTTTTCTGCAAAACGCTGCGGCTCAGAAAAGACCGCAAAGTATTGTTAAGCCTCGTGGTGCGGTTGCAACTGACGATGGACGGTGTTCTGAGATCGGTATGAGTGCTCTTCAACAAGGAGGAAACGCTATTGATGCGTCGGTGGCCGCTGCTCTCTGTTTGGGTGTTGTGAGTCCAGCCTCTAGCGGTATAGGAGGTGGAGCGTTTATAGTGGTTAAGATAGCTGGCGGGGAGGCTATTGCTTATGATTCTAGAGAAACAGCTCCTCTACGTGCCACTGAGAATATGTATGGGAGCAATCCTGATCTAAAGAAGAAAGGAATCTTATCAGCAGGCGTTCCAGGGGAACTAGCAGGATTATACACAGCTTGGAAACAACACGGAAAGCTCCCATGGAAGCAGTTAGTGACTCCTGCAGAGAAACTTGCAGAAGGAGGATTCAGGATTTCAAAGTATCTCTACATGCAGCTGAACGCGACAAGAGCAGATGTCTTGGCAGACAAAGAAGGAGGATTCAGGATTTCAAAGTATCTCTACATGCAGCTGAACGCGACAAGAGCAGATGTCTTGGCAGACAAAGGTCTCTCTGAGCTATATGTTTCTAATGGACAGTTCAAGAAACCAGGGACGATTATCCATAACAGAAAATTGGCTTTTACACTCAAGCAAATAGCTGAGAATGGTCAAAAAGCGTTTTACAATGGCACGGTGGGTGTTAACCTAGCGAGCGATATTAGTAAAGCTGGAGGGATAATAACTTTGAAAGATCTGCAAAGTTATAGAGTTAAGGTTAGAAAACCGTTGTCCGCAAACATTCTCGGATACGAACTACTCGGTATGCCTCCTCCCTCATCAGGTGGCGCTGCAATGATGCTTGTTTTGAACATTCTTTCTCAATACGGGATTCCATCAGGTGTTTCGGGCTCTCTTGGTGTTCATAGACTAATCGAAGCTCTGAAACACGCTTTCGCGGTTAGGATGAACCTTGCTGATCCAGATTTTGTAGATGTTACTAAGGTTGTTTCAGATATGCTGTCTCCGGAATTTGCAAAAGACTTGAAGACCAAGATAAACGATGACAAAACCTTTGATCCAAAATATTATGGCGGCATGTGGAATCAAATCAACCATCATGGAACATGCCATTTCTCGATCATAGATAGCGAGAGGAACGCTGTTTCGATGACTAATACAGTAAACGGTTACTTTGGGGCAGTGATGCTATCTCCAAGCACTGGAATCGTTCTAAACAACCAAATGGATGATTTCACGATCCCAGCAAAGTCCAGCGGTGACCTAAATGTGCCTCCTCCAGCACCGGCTAGCTTCATCAGACCCGGGAAACGACCATTGTCCTCAATGTCACCCACCATTGTGCTCAAGGACGGCAAAGTGAAAGCTGTGGTGGGTGCTAGCGGTGGAGCGAACATCATCGCCGCGACAACAGAAGTTTTCTTGAATCATTTTTTCCTCAACATGGATCCTCTTTCTTCTGTTTTGGCTCCAAGAATCTACCATCAGGTCATTTGCTTCTCTTTTTTTTCTTCTTATACCCCAAGAATAATCTTTCTTGTTCTTTGTCTA
>BjuA000665
ATGGCACTCGCCCGAAACTCTGATTCTGAGGAGCATTTGCATTCCACTTTCGCTTCCAGATATGTCCGTGCGGTTATTCCCAGGTTCAAGATGCCTGACAATTCCATGCCCAAAGACGCTGCTTATCAAGTGATCAGTGATGAGTTGATGCTTGATGGCAACCCCAGGCTTAACCTAGCTTCCTTCGTCACCACTTGGATGGAACCTGAGTGTGACAAACTCATCATGGAATCTGTTAACAAGAACTATGTTGACATGGATGAATATCCTGTCACCACCGAGCTCCAGAACCGGTGTGTAAATATGATAGCCAACTTGTTCCACGCTCCCGTTGGAGAAGACGAGGCTGCTATTGGATGTGGAACTGTTGGTTCATCTGAGGCTATAATGCTTGCCGGTTTAGCTTTCAAAAGGAAATGGCAACAGAGGAGAAGAGCTCAAGGTTTACCTACTGATAATCCTAACATTGTAACTGGTGCCAATGTTCAGGTGTGCTGGGAGAAATTTGCAAGGTACTTTGAGGTAGAGCTCAAAGAGGTGAAGCTAAGTGAAGGATATTACGTGATGGACCCAGCTAAAGCTGTAGAGATGGTTGATGAGAATACAATCTGCGTTGCAGCTATTCTTGGATCCACACTTACCGGAGAGTTTGAGGATGTGAAGACACTAAACGATCTCTTAGCTGAGAAAAACGCAGAGACTGGTTGGGATGTTGCTATTCACGTTGATGCAGCCAGTGGAGGATTCATTGCTCCTTTCCTCTACCCTGATCTCGAATGGGACTTTAGGCTTCCATGGGTGAAGAGCATCAATGTCAGTGGTCATAAGTATGGACTTGTCTATGCAGGAGTTGGTTGGATTGTCTGGAGAACCAAAGATGATTTGCCTGAGGACCTTGTCTTTCACATTAACTACTTAGGAGCTGATCAACCCACTTTCACTCTTAATTTCTCTAAAGGGTCGAGCCAAATCATTGCTCAGTACTATCAGTTTATCCGCCTAGGCTTTGAGGGATACAAGAACATAATGGAAAACTGCATGGACAATGCAAGGAGGCTAAGAGAAGGAATAGAGATGACAGGAAAGTTCAACATTGTGTCTAAAGATATTGGTGTGCCGCTAGTGGCATTCTCTCTCAAAGACAGTAGCAAACACACCGTGTTTGAGATAGCAGAGTCTCTGAGGAAGTTCGGATGGATAATACCGGCTTACACTATGCCTGCAGATGCACAACACATTGCTGTGCTGAGAGTTGTGATCAGGGAAGACTTTAGTCGAGGCCTTGCAGACAGACTCATCACACATATCTTACAGGTACTGAAAGAGATCGAAGGGCTTCCTAGCCGGATTGCGCATATAGCAGCTGCTGCAAAGGTTAGTGGTGGTGAAGAGAAGACTGCCAAGATGTCGTTGGAGGATATCGCTAAGTATTGGAAACGTCTTGTGGAAAACAAAAGAAATATTGTCTGTTAG
>BjuA000666
ATGACAACGGTGAAGCTTCCGTGGGATATGGAGGTAGAGATACTCTCTTGGCTTCCACCTCGATCTCTTGTTGGGTTCCGAGCCGTGTGCAAAAAATGGAACTCTCTTCTCAATGACAAGAGTTTTCTCAACCAGCACTCGTCTAGATCTCGTCCCCAGTTCATTTTCTTAACTAAATTGAAGACTTACTCGATTGACGTTGACCTCGGCGGCGCAGGAGTTGGTCCAACGATAAAGATGTGTGAGGTAGCATCTGATTTTCCTTGTCAACCTATGGATTGGGAAAATATTAATGTCGCATCTTGCGACGGATTACTGTTTCGCGAATTTTTGAGGAAAGGCGTAGCTGTCTGGAATCCTTGGTTGAAACATATGGGGTTGATAGAGTTCAAGGAAAAAGATTTTTATTTTGGAGGGGTAGGATACGATAGTAAGAGACCCGAAAAAGGTTACCAGATCTTGGGTTATTTTTGTAGAGTCGACGACACTTGCAAAAAAGGTTACGATGAATTTGCGGTTTACGAGTGTGCTTCTAAGACGTTTAAATTTATTGACTCTCCTTTCAGGAAGTGGTCTCTGTGGTCCGCCATCACCGAGGCGGCTGCCCCTTTGTCTTTGGAGGGAAATTTGTTTTGGATTGGTTACTGTGACGAGATACGTGAAAGTACCATCCAAAGCTTTAGTTTTTCCAGAGGTATATTCATCAAAAAGTTTTGCATGCTGCCTTGTGAGAAAGTTTTTTATGTCAATAAACTTGTCCTAGCTATTTATAAGGGAGATCGGTTATCCTACGCCGAGATGCCGCGTACTCTGGTGACCTCTCGTGCCTCCTCCGTCGTCCTGCTCATGAGGGAAATCGGTGTGAAAGGTGAGAACTTCTGGAGTACAGGTTCGGACAGGTATCGCGTGGTGGTGCAGCGGTCTTTCAACCCACTTTTGTTAGGTATCGTTTTCTCTTCTTTAGATTCTCGGGTATTGTGCTTCATTGTCTACGAAGAGGCTTCTAGTTGGTGGTTCGGAGGTGACTTTCTCGATTCTCCGTGGCGC
>BjuA000667
ATGAAGTTTCTTGTGAACACAACTCATACGAAGATAGAAGAAAACCTTTGGGAGATGAAAGCAATCGGAGAAGTAAAAATCAATGGTGGTGGTTTCAGCAGCGACAATAAGATGACAGAGCCTTTGAGAGCTCATTTTCCAGCAAAGATTGCAGCACCGCTTTTCTTTTCGGCACCATTGAAT
>BjuA000673
ATGGCGTGGCCGTCGACAGAGTTACAAGACGCTGTTTCCAATGACCTGAACTACGAAACCTGGGCTCAATTCGTGAAGAAAACCCTAGTGGAGCAAGGACTTTGGGACGTCGTTAAGAACGGAGTACCGACAGATCCATCGAAAATTCCAAGATTAGCGGCGAGGATTGGAATCGAAGATCTTGCACGATGGAGATATTTTATGGGAAAAGACATGAAAGCGCTCCAGTTATTGCAATCTTCTCTACCAGAATCGGTTTTCAGAGAGACAGTCGAGGTCGCTTCGGCCAAAGATCTTTGGTATCTGCTTCAACGAGCCAAGTCTCTTAAATTGTGCGAGCAAATTAGCTCAGGTGAGATTGGCTACGTAGGTTAA
>BjuA000674
ATGGTGAAGTATTTCACGACTTTAGACAGAACATTCAGGGGTCGTGTTGGATTAGCTGGTAGAGTGGTTATTAGGGCAGAAGGGAGAAGAGATGTCAGTATTGTAATAAAGGGAGTGAGGAAGACTATCAAGAATGTTCTTTTTGTTCCTCGGTTAAACAGAAATGTGTCGAGTGTTGGTCAGATGACATCAAGAGGTTATACAGTTATAATGGAAGCTGGTGAATGCATTATTAAGGACGAGACTGGTAAAGTTTTTTCTAGAACCGTATGGGTAGAGAGAGGCATTGGTCTGCGTTTTGCAGGTGGT
>BjuA000675
ATGGCATCGATGACCATGACATCAACATTTCTCCCGGCCGTAGCTAAGCTTCCGTCAACCACCGGCGGACGAAGGCTCTCCGTGGTCAGAGCCTCGACGAGCGAGAACGCAACCAGCTTACAAGTCAAGGCCAAGGAGGAACAGAGCAGCACCACAATGAGGAGGGATCTCATGTTTACTGCTGCAGCTGCGGCGGTCTGTTCCTTGGCTAAGGCAGCCATGGCTGACGAGGAGGAGCCCAAGCGAGGGACAGAGGCGGCTAAGAAGAAGTACGCTCAAGTTTGTGTCACTATGCCTACCGCCAAGATCTGCCGCTAC
>BjuA000676
GTAGATCCGTTGCAAGGAGACTTTCCGGAGGTGATCGAAGAGTATCTGGAGCATGGGGTCATCAAGTGCGTTGCTTTTAATCACCGTGGTTCTCTTCTCGCTGCTGGATGTGCGGATGGGAGCTGTGTCATCTGGGACTTCGAAACTAGAGGCATTGCAAAAGTGCTTCGTGATAACGATTGTGCTGCTGCAATTACAAGTGTCTCTTGGTCAAAGTATGGACACCGTTTGCTTGTCTCAGCTGCAGACAAGTCGTTAACTCTCTGGGATGTCTCCACTGGAGACAAGATTGCTAGGACAACTCTTCAGCAGACTCCTTTGCACGCTCGTCTTAACCCTGGCTTGAGTTCGCCTTCTCTTTGTCTCGCGTGCCCGCTCTCTTCTGCTCCCATGATTGTTGACTTTGAGATTGGTTGCACGACTTTGCTTCCTGTGTGTGTGCCTGAGATGCCTGATGTGCTAGCTCCTCCGCAGCGCAGTAAATGTCCGGAGTCAGGTCCTCCTTTCTCTCCCGCTGCAGCGTGCTTTAACAAGTGTGGGGATTTAGTTTATGTGGGGAATGCTAAAGGGGAGATACTTATTGTTGATTATAAGAGTGTTCGAGTTCTTGCTTTGGTTCCTGTGTCTGGTGGGTCTGCGGTGAAGAACATTGTGTTTAGCAGGGACGGGAAGTATCTTCTCACGAATTCGCACGACCGCATCATCAGGATATATGAGAATCTTCTCCCAGCTAAAGATGTGCTTAGATCACTTGAGGACTTGGGTAAGAACGTAGATGGGGTTGATGGTGTTGAGAAAATGAAGACTGTTGGAACGAAATGCTTAACGCTCTTCAGGGAGTTCCAAGATTTAGTTACCAAAATGCATTGGAAAGCGCCATGTTTCAGAGGTGATGGTGAGTGGGTCGTTGGAGGTTCTGCATGCAAAGGAGAACATAAGATCTACATATGGGATCGAGCAGGGCATCTCGTGAAGATATTAGAAGGTCCAAAAGAGGCCTTGATTGATCTTGCTTGGCATCCTGTTCATCCTGTAATAGTCTCTGTTTCCTTGACCGGTTTAGTATACATTTGGGCGAAAGATTACACAGAGAACTGGAGTGCGTTTGCTCCTGATTTCAAGGAGCTTGAGGAGAATGAAGAGTATGTGGAACGTGAAGATGAATTTGATCTGATGCCTGAGACAGGAAAGGTGAAAGTATCAAGTGTTAATGAAGATGAGGAAGTTGACATAGAGACAGTGGAAAAGGATGCTTTCAGTGATTCAGATATGTCAGTGGAGGAACTCCGCTACCTTCCAGCTGAACCGATCCCAGATACAAATGAGGAGCAAGACGAGTTAAAGTTAATCGAAGCTCGTATATCTGCATCTCCTGCTTCCGAAGAGGCTGTTCAGAATGGACATGTGACAGACCTTGTATCAAGTCCACAAGGAGAAGAAATGGGTGAAACACGAGGAAAGAGAAAAAGGAAACCATCAGAGAAAGCCATGGAGTTGCAGGCGGAGAAAGCAAAGGCATCAAAAGCTTCAGGAAGAACAGTACGAGAGAAAAGCAGAGCAGTAGGCGATCAAGAAATCGATGAGAGTGTAAATGGTGGTGGTGATGATGACGACGATGCATATTAT
>BjuA000677
ATGTCGTCCAACTACAAGCTCAATCACACTGATTCATTGGGAAATGGAGATGCAAACAGTTTGCGATCAAACCGGGAGAATATTTTCAGTGATTTGACTTCACTAGCCCAATCAGAGAAAGCAGTTGAGGAGCTTCTTATTCAACAGACTCCTATGCAGGCTTCAGATGATCACCTCATTGAGTTCTCTGAGGCCTTGAGAACTGTTGCAAAGGCTCTAAGAGGATCTGCTGAAGGGAAGGCATTGGCTCAAGCTGAGGCTGCTGAATGGAAACGTAGATATGAGCTGGAGAGGTCTAAGAACCTTGACTTGCTACGTCAAGCACCTTTAAATGAAGAAGCTAATAGCATGGAGATGGATCATATAGCCAAGTCTCCACGGCTTCATGTTCCGGAAAATGGGAAATCAACAAGGTATGCCTTGGAGCGTATCTGCGCTCATGAAGTGCTCCAAGATTGTGAGCCTAACAGTCCTATTGGGTCTAACAACAAACTGAAGCGAAAGGCATCGTTTAAGCTTTCATGGGGATGCAAGGGGCAGGCCAATGATCAACACAAGAAAGATATCGTCTCGTTTGAGAGTGGGAATATCACTACAGCAGACCGCAGTAGTAAACAGATTTCACTGACATGGGAGACCAGTCCACAAAATGTTCTTATTTTCACTAAACCTAAATCGACTTCTGTACAAGTTCTTTCTGTGGAAATGGTCAGATGGTTGAGAGAGCAGAAAGGGTTAAATGTTTACGTTGAACCACGAGTGAAGGCAGAACTTTTATCCGAATCAAGTTCCTTTGACTTTGTACAAACTTGGGAAGATGACAAAGAAATTTCACTTCTACACCCAAAGATTGACCTTGTTATAACTCTTGGTGGGGATGGTACTGTTCTATGGGCAGCATCGATGTTTAAAGGACCAGTGCCTCCAATTGTTCCATTTTCCATGGGATCTCTGGGATTCATGACTCCTTTCCATAGCGAACAATACCGAGAATGTCTTGAAGCGGTTTTGAAGGGTCCACTCAGTATAACACTACGACACAGGTTGCAGTGTCACATCATCAGAGATAAAGCTAGGCATGACTACGAGACAGAGGAGAACATGCTTGTTCTTAATGAAGTCACCATCGACCGTGGGATAACCTCTTTCCTCACAAACCTTGAATGCTACTGCGACAACTCATTTGTCACATGTGTGCAAGGCGACGGACTCATACTATCCACAACATCTGGTAGCACCGCCTATTCACTTGCAGCTGGAGGGTCAATGGTCCATCCACAGGTTCCTGGGATCTTGTTCACACCCATCTGTCCGCATTCTCTGTCATTCCGGCCACTGATATTACCGGACCACGTGACAGTGAGAGTGCAAGTGCCATTCAACAGCAGAAGCTCTGCTTGGGTATCGTTTGATGGGAAAGGCCGTAAACAGCTTGAAGCAGGGGATGCACTGGTGTGTAGCATGGCACCGTGGCCAGTCTCAACGGCTTGCCAGGTCGAATCCACTAATGACTTCCTACGCAGCATCCACGACGGTCTTCACTGGAACCTAAGGAAGACTCAATCTTCTGACGGCCCTCGTGAAACTTAA
>BjuA000679
ATGGGAAACTGTCAGGCGGTTGATGCGGCGGCGTTAGTTCTACAACATCCCGACGGCAAAATCGATAGATATTACGGTCCTGTCTCAGTCGCCGAAATCATGCGTATGCATCCTGGTCACTACGTTTCTCTTATTATTCCTTTGCCTGAGGCAGACATTCCGGCAAAGACGAGGGCGGAGGAAGAAGATGGTAAGAGTCAGAAAAGGGTCGTGAAGTTCACGCGCGTGAAACTTCTCCGACCAACAGAGAATCTCGTACTTGGTCATGCTTACCGTCTCATCACTTCACAAGAGGTTATGAAAGTTATAAGAGCGAAGAAGTATGCGAAGACAAAGAAGCATCATAATGAAACGACTAGAGAGAAGAAAAAGCCATCGCTGGAGAAGAAGGTTGATGAAGTATCTGACAAGCATCAGAATCTGGAAACAAATGATGAGAAGCAACGTGCAGTGTTAACGAGTTCAGGTTCGTCGAAATCAAAAACATGGAGGCCATCATTGCAGAGCATCTCTGAAACTACAAGC
>BjuA000680
ATGATCTTCGTAGGTATCGTCACCCTGAGGAGCAACGTCACCCTCCTTGACTCATTCAAAATGATTCCAATTCTGGGCACACCCACTAATATGAAAATTGAGAATCTCACCACTCATCGGGAAGACATGTTTCGGTTGTTAACTGTCACCAAGATACCTCTTTTATTTCTCCATCCAGCAACGGAGGTCCGGCGTAATCTCATTTCCTCAAAATCCAGAGGGCTGGACAGATCTCAAGACATGGGTGTTGCTTCTGCCTCTTTAGTCCGTACTCTTGGTATACATAATTCTGGAAGGGAAAACTCAAATTCTAGAGAGCGAATGTCTGCTCTAGAATGCCTCTTGGGGCCTGATCTTTGTGATCTCCTCCCAATGCGGGCTTCTTCCAACGCTGATTCAGGTAAATTACAAGATGTGCAGATCCAGTATGATGGAGTGGCTCCGGAGATCTTGCTCACCAGTCCAGTCTTCCCTCTAGTTTCTTCAGACGTTCATACGCCTGATGCTCTTCGCTTTGGTGGAAGTATAGACACTGGATCCAGTGCAGGAGCTTACAAAATGTTGTTG
>BjuA000681
ATGATTCTCTCACGCTCTGTCTCTGTTCTTCATTCCTGTAGAATTTCCTCGGCGCCGAAACTCATATCCCACAAGCTTAAGGTATCCTTCCCTCTCGCTTATGGTTCTTCCGCGTTGATCTCTCTCAATCGATCTGAAGTGAAATGGGTTCGTGTGTTCGCGTCTGCTACTGAGACTGAGACTGAAGTAGAGAGAAAAGGAAACGACACGTTTTTTGCGGACCAAGCCGTTTCTTGGAAGTCTCTTGGGTTGTCGGATAAGGTCTCAGTGGCTCTTCGAGATTCTGGGTTCGGAAGACCCTCTCTTACTCAGGCGGTTTGCATTCCATCGATATTGTCCGGGAAAGATGTGGTTGTTGCAGCAGAAACAGGCAGTGGTAAAACACATGGATATCTTGCTCCAATTATCCACCAGTTAACCAACACCAACACCCCTCTTGATTCCGAGGGAGAAGAAAGGCGGGTGCCACTTAAGACCATCTCTCTTGTTCTCTGCCCTAACGTCATGCTATGTGAACAAGTTGTTCGGATGGTTAATGGTCTTCTTGGAGAGGACGGTCATCCTCTTCTCAGAGTTGAAGCTGTTTGTGGCTCACAGGGTTGGCCTGATAAACAGCCTGATATTATTGTTTCGACCCCTGCTGCTCTCTTGAATAACATTGAGCCTAAAAGAAACAGGCGTGTGGAGTTTCTTCGATCTGTCAAATATGTGGTGTTTGATGAAGCTGATATGCTTCTCTGCGGAAGCTTCCAGAATCAGATTATCCGTCTCATAAACATGCTGCGTTTTGATGAGAAACAAGTGTCTCGTTTGGTTACTTCCAAATTTGGAAAACCACTGGAGATTGATGCAGAATCTTCAGCACAATTTGATTTAGAGAATGAGGATGATGCAGATTTTGAAGAAGACGGGTCTATCTCTGATGAAGAGGAGGAAGAGGAACTCGAGTATCTTGATGATACCACACAAATCCCTACCGTTGAAAATGGAGCTGGTCCTGATATTAGAAAGGGGTGGAGAAGAGTGAGAAAGATCTATACCCGTAGCAAGCAGTATATTTTCATTGCAGCCACACTTCCGGTTAACGGGAAGAAAACTGCAGGAGGACTTTTGAAACATATGTTCCAAGATGCTGTCTGGGTTAGCGGAAACTTTCTTCACCGAAACAGTCCTAGACTAAAGCAGAAATGGGTTGAAGTCACAGTCGACACACAAGTTGATGCTCTCATAGAGGCTGTAAACAACAGTAGCACAGACAGGACGATGGTGTTTGCAAATACAGTTGAGGCGGTTGAAGCAGTAGCCGACATATTGGAGAAAGCTAGTATCCAGTGCTATCGTTATCATAAGAACCATACACTTGAAGAGCGTGCTAATATATTAGCTGATTTCAGAGAAAACGGTGGTGTCTTTGTCTGTACTGACGCAGCTGCACGTGGAGTTGATGTTCCTAACGTCTCACACGTTATTCAGGCGGATTTTTCTAGTTCTGCGGTGGATTTTCTTCACAGGATAGGTCGAACAGCTAGAGCTGGGCAATACGGAACGGTGACGAGTCTATACACTGAGGCTAACCGTGATTTAGTGGAAGCAATCCGTGAAGCAGTGAAGACGGGTCAGCCAGTGGAAACTGCATTTAGCAGGAAAAGAGGTTTCAGGAACAAATTAAAGAAGAGAGCTTTCTTGAAAGCCGGAGAAGCAAAGGAGTCTCAAGCTGTGCGAGCT
>BjuA000682
TTTTTTTTCAGGTTTGTTAACGTTTACCCCAACGGATATCATATTGATGAACGATTGTCTCTGCACCTCCAGGTTGCAAACCCTGAATCATTGCCACTTGGGTGGAAAAAGCAAGCTAGCTATTCCTTTGCCCTACTGAATCAATCAGGCAAAGAGCTATACAGAACACCTGAATCATGCAAATTGTTCCGCGCTCAGTTCACAGGATGGGGTAGCCCAAAGGCCTTCACTCTTCAAAAGCTTCAAGATACGGGTTATTTGGAGAACAACAAGCTGATTTTAAAGGTCGACGTAAAAGTGATTGAAGCTGTTGATGAAGGAGCTGTAACTGGAAAGGACATGTTAGATGTCCGTGGTTTCAAAGTCCTTTATTCTCAGTTGCCTTTGGTGAATAAGCTTTTCAGAATACACCCCGACATTGCAGTGAATTTCAAACTAAACAATCAATCGGTGAAGACAACATACATGAATCTCCTTCTCGGTCTCATCGAGAAACTGGACAAGCCTTCACCTAGCTTTACCGAAATTGAGCTAAGCAATGCTCAAAGCGAGTTGATCGATCTAACAGAAGCGGGCTTCGAGCTAGACTGGTTGAAGAAAAAGCTTGATGAGATTTCTTTGGAGAAGAAAAAAGGACTTACTGATGGTTCCGGAGTCCAAGAAATCGATGAACTCATCAAGAATCTCAACCTTGAACTGGAAAAGGAGAAGGAAAAATCGGCTACTTGTGCTGCTGAAGTTTTGTTGTTGGAGCAGACGGTGTCGGATCTCAAGGTTGAGCTGAGCAAGGAGAAGAAAAAATCGGCTACTTCTGCGACTGAAGTTTTGTTGTTGGAGCAGATGTTATTAGATCTTAGAGTTGAGCTGAGCAAGGAGAAGGACAAATCTGCTACTCCTAACGATTTGCTTGCGGGTGTTGCCTCTTGGGAAGTATTGGATTATGCGGATCTCTATACTAATGAAAAAGGAGAA
>BjuA000695
GCTGTGCCCGTCGCACCACTTTGGTTGGTTACGTAGGATCTTCGGGAGGCTTTGGAGTTATATGATCGAGCAATAGAGCTCTCACCGAAGAATGTAACTTATCTCAGCAATCGAGCAGCTGCATTGTCGAGATTGGGGCGTATGGGGGAAGCTCTGAACCAGTGGGAAGAGGCCATAAAGCTGGATCCACAATCTGCAAAGGCTCGTCACGGTTTAGGCATGTCTCTTCTTAGGTAAGTCGATGAAGCGATGAAGCTTGTGGAGGAAGCATCATATAATAAATACGACTTGGAGTGGGTTAAACGAGTAAAAAGTAACTTGAACAATTGTATTTTTGCAAGAAGACGCTGTGAATGGAATAATGTTCTGAAGGAAATAAGTGCCCCTTTGATTCCAGAACCTCATGCGTGTCCTGAGGTAATTTTCAATATGTGTAGAGTTGAAGCACTAGTAAAACTCAACCGGCTTGGTGAGGCTCATGCAGCACTAGTAGAAGCTGTCCCCAAATTAGAACCAATAGCAACCTCTTTCTCACTGCCTCAGAGTCGGTTTTTCGATATGATATGTAGAGCCTACATATTTTTTGTCAAATCACAAATAAATTTGGCACTAGAAAGGTGAGATTCATTATTGGACTTA
>BjuA000809
ATGTACGATGTTATGCTGGATGAGGCCAAGCTATGGCTGGATGAACGGAAGGTGGAATCGTCTTCTCCGCCTGCACCACCAGTAAAAGAAGATTCTGGCTACGACTACTATTATTCTTCAGCCGACGACGAGATGGATCCGGTGGAAAAGGCCAAGTATCTTCAGCAAGTTAGGGATTCTGATAACAAAGAGCGGTTGAGATTGATCACTAAACAATGCAGGATAAAGCCTCAAGTGCCTGCTGCTGAGAAACGTTACAGAAGCAGAACGTTACCCATGGCTATGGGACCAGATGCTGTAGATGAATTCTACACAGGTAAGATGCCCAATTGGCTACAGGATGATGATGATGCACTTATCGGAGTTAATAAGCTTCAGTTCCATGTGGTGAAGGACTCAGAACTGCAGGATAACGAATGGCTTAATCTTTACGCTGAAATTGCATTGTCCTCAGAGCGGCCCGACATGGTGAGGATAAAAAACATAGAG
>BjuA000820
GTTGGAGGATACGTAACGAAGAGGATGATGTTTCTGCAGCTTCTTACTCCGATTCTGTTGCTCCCTCTCTTGATCTCGTCTTCCTCTGTTAACTCGAGTGAGAACGTTGGAGTGTGTGTTTCCAAAGGTGGACGATCTCATCAGCCTTACGAGTTAGAAGGAAAGCTTCCTGAGTCTGCTGATCTTGAGTTTAAGGATCTAAACATGTGTAGTATGTTCCACGAGAAGACTTGTTGCTCTGCTTCTCAGATGTTCTCTGCTTCATCAGCTCTCCAAAACCTAGCTACTCACTGAGAAGCTTCTAAAGATTGCTTGTACTTGTTTGAGCTTTTGGAATGTTCAATATGTCACCCTGATGTTGGAGTTCAGCCACGTCCTCTTCGCATTTGTGCCTCCTTCTGTGATACTGTCTTTGAAGCTTGCTCTGATGCTTACTTTAATACTAGTGATGCTAGTAATCAGGTTATAGTACCGTGTGTAGCAAGCGAAGATACCATCTGCCAGAAAGCTTCTATGTTGGAGACTAATGGCACAGCCTTCTGTGAAGCAGTGGGTTTCACTGTTGTTCAAACAGCTGATGATTCTGTAGAAGAGCCTTGTTACGGAAGCAAATCAATTTTAGTGACAGTGGTGCCTGTGGTGGAGTCACTCGTAAAGACTGTGCGGCTTCAAGATCGTAGGTACGAGCTGTTGATACTGAATCTACAGATGTGTTTGAATAGAGCAGGTTTTGTTCTAGCATCATTGATCATTTACAGGTTTGCATCTCTCTCTCTC
>BjuA000859
ATGCCGAGAAGTTTAGAGCCGTTGGATCTTGGAATCCAGATACCGTACCATTTCAGATGTCCAATCTCACTAGAGCTGATGCGCGACCCAGTCACCGTCTGCACCGGTCAAACCTACGATCGAACAAGCATCGAGTCATGGGTCTCCACCGGTAACAACACCACGTGTCCAGTCACACGCGCTCCTTTGTCCGACTTCACACTCATCCCAAACCACACTCTCCGCCGTCTCATCCAAGAATGGTGCGTCGCTAACCGTTCCAACGGCGTCGAGCGTATCCCCACACCCAAACAGCCAGCTGATCCCACCTCCGTTCGCGCTCTCCTCAGCCAAGCCTCCGCGACGTCGGGAACTCACGTCTCGTCTCGCTCACGCGCCGCCGCTCTCCGTCGTCTGCGTGGATTCGCGCGGGACTCCGAGAAGAACCGCGTTTTGATCGCGGCTCATAACGCTAAAGAGATTCTGATTAGGATCTTGTTCTCCGACGATATCGATTCATCGGAGTTGGTCTCTGAATCGCTCGCTCTTCTCGTTATGTTCCCGATGACGGAGCATGATAAATGCGTTTCGATCATTTCGGATCCGGGTCGGGTCGAGTTTTTAACCCGGTTACTGTTCGATTCCTCGGTCGAGACACGTGTCAACGCAGCCGCGTTGATCGAGATGGCGGTTACAGGATCGAAGGAAACGGTTTCGAATTCCGAATCCATTTTCGAAGGAGTCCTCGATCTTCTACGCAATCCGGCGTCGTCGTACCCGCGGCGAGCTCTCAAGATCGGAATCAAAGCTTTGTTCGCGCTCTGCCTCTCGAAACAAACGCGCCGCATCGCGGTCTCCGCCGGCGCGCCGGAGATTCTGATCGACAGGCTCGCGGCGGGGTTAGACAGGTGCGACACGGAGCGAGCGTTAGCGACGGTGGAGATTCTCTGTCGATCTCCGGAGGGATGCGTGGCGTTCGGCGAGCACGCTCTGACGGTGCCGGTTCTTGTGAAGACGATTCTGAGAGTTTCTGATAGGGCGACGGAGTACGCGGCGGGGGCGCTGCTGGCGCTTTGCACGGCGGAGGAGAGGTGGAGAGACGAGGCGGCGGCGGCGGGAGTGGTGGTTCAGTTG
>BjuA000872
ATGGATCTAGATCAAGACACAGACAATGGTGGAAGAAGCTGTTGCAGCTGCTGCCTCAGCTTCATCTTCACTGCTGGTCTCACTTCTCTCTTCTTATGGCTTAGCCTCCGTCCCGACAAACCCAAATGCTCCATCGAATACTTTTACGTTCCTGCCCTCAACAAATCCTTAGATGCACATTCACGTCTCAACACCACTCTCAACTTTATGGTTCGTCTCGCTAATCCAAACAGAGACCAAGGCATCTACTACGACGATGTCCACCTTTCTTTCTCCAACACAAACTCCTCTGTTGCTAACTACACAGTGCCAAGATTCTACCAAGGACACAAGAAGAAAGCCAAGAAGTGGGGTCAGACTCTTCCTGTGAACAACCAGACGGTTTCACGAGCCGTTTTGACTAATGGATCGGTGGTTTTCCGAATGGATCTGAAGACGCAGGTGAGGTTCAAGATTCTTTTCTGGAAAACAAAGAAGTATGGTATTGAAGTTGGTGCTGATGTTGAAGTCAACGGAGATGGAGTTAAAGCTCATAAGAAAGGGCTTAAGATGAAGAAATCTGATTCTTCTACTAGATTAAGAAGCTATTTTCCGATTTGTGTTTTGATGAATCTGCTCGTGTTGTTTGTGATTCGT
>BjuA000873
ATGGGAGATCATCATGATTTCATCAACTCAGGAAGCTGGTGGAAAGTATCTTCTTCTTCCTCAATATCTTCTTCCTCTTCCATGAGAGCAAACTCAATTGAATCTGGTGGTTCTGCTGCTTTCCATGATAAGCTTCATCATTCATTAGCTACTGATCATCATCTGCAGATGATTGGTTTAGGGCTCTCTTCACAATCACATGTAGATCAATGGAACCAATCTCTCTTAAGAGGAGATAGTAAAGCGGAGACAGGCTTTGGAGTGATGCTTCAAGAGAATCTCAATTTAGATGCGACCTCAAACGCAAACGCTAACACAACGTCTTACCAGTTGCAAGAATCTGATCCCTCTCACCACCAAGCTTTGTGGCGAGACCCACACATCAATAACATCGATTTCAAACCGCAGCTAAACATGACGAGTAGCAACAACCGCGGGTTCTTCTTGGATCATCAGTTCAGCCCTCACGGGAGCTCAAGCACCGACAGTAGTACAGTGACATGTCAAGGTTTCTCTTCTGACAATCCGTCAAACACTTTGTACGGACCAACGGCAACAACTCCTAACTCCTCTTCAGCTATGTTTCATCATCATCAAGCAGCTGGCTTCAACATGCCTGGCTCATCCGATCAGCAGCCGTCTAGGACTCATCAGGCATCAAATCTTGGTTACTCTCAGTTCGGTTCATCCACCGGAAACTACGACCAGACGGCGTTGAGATTCTCTAACAACGCAACGTTTTGGAACCCTACTGCGACGGCGGGAAACGTGGGTCCTACTCATCATGACGCGTCGTCGAACTATTTTCCGGCGTTACAGCCGCCGCAGATTCACGCGCCGAGTTTTGACGAACAACCTAAGGGTATGTCGGAGATTAAAGATTTGAGTAGCAGTGAAGTAAAAAGAGCCGGAGGAGATCAGCCGGCGGCGAAAAGGGCTAAGAGCGAAGCAGCGTCTCCGTCACCACCTTTCAAGGTGAAGAAGGAGAAAATGAGTGACAGAATCGCTGCTCTCCAACAATTGGTTTCACCTTTCGGAAAGACTGATCAAGCCTCAGTGCTCTCTGAAGCCATTGAATACATTAAGTTCTTACACCAACAAGTTTCAGCTCTGAGTAACCCATACATGAATAGTGGAGCTTCTTTACAGCATCAACAGAGTGATCATCCGAAAGAGCTAGAAGTATCCAAAGAACCAGATCTTAGAAGTCAAGGTTTATGTTTAGTACCAGTTTCGAGCACATTTCCAGTGACACACGATACTACAGTAGATTTCTGGACTCCTACCTTTGGTGGGACTTTTAGATAG
>BjuA000874
ATGCTAGCTGAGCGATATGAATTGAAAGAGACTCACCATGTATACCTTGAAGAATCTGTGGCGATGTTTCTCGAGACTGTTGGTCAAGATAAGACGAAGCGGGATATTGCTGCAAGGAAGGAAGCAAAGGGGCTTTTTGCTTACTTTGAATTTGGTATGAAACGAGGATTCTCCCAATCTCCTTCCACCTCTACTCCTCCTTCCTCCAGATTCAAACCCAACCCTCCAGGAGGAGATTCAGAGTATGATGAAGAGGAGAGCACAAAGAACTTTGCGAGGAAAGTAGCTGATCATTACAGTCGAAGAACCAACCAAACCTTGGAAGAGAGAGAAGCTAGTCCCATCATTCATTTGAAGAAACTTAACAATTGGATTAAAAGTGTGTTGATTCAGCTTTATGCTCGTCCTGACGATGCTGTTCTAGACCTTGCCTGTGGGAAGGGTGGTGATTTGATCAAGTGGGACAAGGCAAGGATCGGGTACTATGTTGGAATCGATATTGCTGAAGGCTCGATTGAAGATTGTCGAACGCGTTATAATGGGGACGCAGACCATCACCAACGCCGTAAGAAGTTCAGCTTTCCCTCCCGTTTGTTATGTGGTGATTGTTTTGAGGTAGAACTAGACAAGATTCTTGAAGAGGATGCCCCTTTTGATATCTGCAGTTGCCAGTTTGCAATGCATTACTCATGGACTACTGAGGCACGTGCACGACGAGCTTTGGCTAATGTCTCAGCTCTTCTTCGTCCTGGAGGCGTCTTTATCGGAACAATGCCTGATGCCAATGTTATTATTAAAAAACTTCGACAAGCTGAAGGTATGGAGATTGGTAATAGTGTGTACTGGATTCGTTTTGGTGAAGAATATTCTCAAAAGAAGTTCAAATCTAGCAGCCCCTTTGGTATTGAATACGTCTTTCATCTTGAGGATGCTGTTGATTGCCCTGAATGGATTGTGCCCTTTAACATCTTCAAGTCTTTAGCCGACGAGTATGATCTAGAGTTGGTGTTTGTGAAGAACTCACACGAGTTTGTCCATGAGTATATGAAAAAACCGGAGTTTGTAGAACTCATGAGAAGGCTTGGTGCTTTGGGTGATGGTAATCAAGACCAGAGCACGTTATCAGCTGATGAATGGGATGCTGCATATCTATACCTCTCTTTTGTCTTGAGGAAGAGAGGAGGAGAATCTGATGGAGGTCAAAGGAGAGGAGGGAGGAGGAAGAATGGGAAAATGAACTTATCCAAAGACGATGTTTTGTATATTGATAACTGA
>BjuA000875
ATGGCCGGCCGTGGAAAAACTCTCGGATCTGGAGTCGCCAAGAAGGCGACGTCGAGGAGCAGCAAAGCCGGTCTCCAGTTCCCCGTCGGCCGTATCGCAAGATTTCTCAAGAACGGCAAATACGCCGAACGTGTAGGTGCCGGAGCTCCGGTTTACTTAGCCGCCGTTCTCGAATACCTCGCCGCAGAGGTTCTCGAACTGGCTGGAAACGCGGCGAGGGACAACAAGAAGACAAGAATCGTGCCGCGTCACATTCAATTGGCGGTGAGGAACGATGAGGAGCTGAGCAAGTTGCTTGGGGATGTGACGATTGCTAACGGAGGCGTGATGCCGAATATTCACAATCTTCTTCTTCCCAAGAAGGCTGGTGGTGCTTCCAAACCTTCCGGTGACGACGATGAGTAG
>BjuA000876
ATGGCTTCTTCTACTCTCTTCAAGTTCCATTCACAGACCTTCAAAACTCCAAACCCATCACCTCCTTCATCAAACCATCCTACGTCCAGAATCTCACATCTTCATTTCCCCACATCACTCTCACGCCATTCACCACGGCTCAACAAAGAATCCACCACCAGAACTCGTTTCTTGGCTCCTCTCTGCTCCTCTCTCCCTTCTCCTTCTTCTCCTCCCGTCTCCAAAGAAGATGCCATCCTCCAAGCCAAGACTTGCCTCTCTTCTTGTCTCCTCAAACCCCTCAACAACCCCAAGCTCGCTTCCCCAAAGCTCAAGAAACTCAAACAGCCTCGGTTCCGTCTCGAGATCCCCATCCTCGACGACGACTCGCCTTCCTCTCTCTCCCAGCTCGCGTTTTCTATCTTCAGCGACATGCCCATCTCGAGAAGAGGCTCCAACTCCGTCAAGCTCCTCTTCCTCTGGCCAGACCCTTCTTTCTTCGAACCAGCTGTCAAAGCTTTCCGCTCCGACAACACCAACCACATCGCCATGTCTCCCGTTTCAGAACCACTCAACATTGCTTTAAAATCTGCTGACGTGGCGGTATTCATGGCTCCCGAGAGATCGCAGCTGGAAGACGTGAGGTTATCTACTGAAGTTTTCGCCACGAAGCCTGTTGTTATGATCAATCCGAGGTGGTTGTTCGAGGATGAGAAGAGCTTTGGAGACGACTTCGTGGGTTCGTTTGATGTGGTTTACGCGTTTACGGGTTTGGAAGTGAGGGGGATACTGAGCAAGAGGAAAGGAGTGATCTTTAAGTGTGTGAGTGACGGTGTTGTGAGTGGTGAGAGTTGGAACGTTCTCGTTGAAGAGGAAGAAGGGGATGGTGCTTTGAGAGTGGTCTCGCAGTTCAAAGCTAGGCCTTCTATGGAGGAAGTTGAGCTTGTTTTGTATAACTTGATGGCTATGAACTCACCTATCACCAAATCAGCTAAGTTCCTTAAGGATTTGGTTTCTAATATCACTGGGAAGAAG
>BjuA000877
ATGAACCAGTTCAAGGAGTGGTCGGGCCTTGACACAAACCAGTCCAAATCAGAGATTTTCTATGGAGGCTACTCAGATAATCAAGCTCTTCTCCTGAGCAATCTTTCGGGTTTTCGGCGCGGAGAGTTCCCTACTAGGTACCTTGGGTTGCCTCTTAGTCCAAAGAAGATATCAGCTGCCACCCTTCAACCTTTCATAGATATGATCACATCAAAGCTTCATTCCTGGACAGTAAAATTCTTATCCTTTGCTGGGAAAGTAACGATGGTCTCCTCGGTAATATATGGTATGCACAATTTCTGCTGCAGGGCGCGGGTCTCATGGAAGGATATCTGCAGACCAAAAAAAGAGGGGGGTCTTGGGTCTCTGTGGGTTCCATGGATAACGAGTAATAGATTTGCGGGTAGAAGTTTATGGCTAGTGAATGACTCGCCAAGGTTCTCAAAGACTGTGAGGAGTATGCTTCAGATGAAAGCAGAACTTCATACCTATCTTCGATGTACTGTTCGAGATGGAACCACAGCTTTGTTTTGGTATGATTATTGGACAGAGTTGGGTCCTTTACACCTCCTTTTTGGTACTTCAGGCCCCCGTGATCTTAGGATTCCGCTTGATGCAACAGTATCTCAAGCAGTTACCAACGACCACTGGAATCTCCCTCCGGCTCGATCTGAGTATGCAACCACCCTTCAGATTATTCTCTCTACCTTGCCGGTTCCATCTGCAACCGATGGCTGTGATACATACTTGTGGAGAACGAGTTCTGGCGCTTTTGGAAACACATTCTCATCTAAGCATTTTCATGGACCTCATGCTCGGCGAGCGGTTGCGGTGATGAAGCTCATTAATCAAGTGATCATTTACAACATCTGGCGTGAGCGTAATGCCAGAATCTTCACCGGTGTGTCTTCAACTCAAGAGGCTGTGTTCCGAGTGGTGGATCGTACTGTGCGAGATAGGTTGCTGGCTCTTTCAAGACCCACTGTCTCCGCTCCCCCACCATCTTTGCTGGAGTTGTACTTTTGGTTCCTTTCCCCTTATAGT
>BjuA000878
ATGCTCCGTTCGAAGAAAAAGTATCGTCCGCCGTTTGCTCTCCGCTTTTCTTCCCGACTTCTATTTCGCTCTGTGAAGAAGATTTCTTTGGCTAAGAAGAAGATAAGAACCACCTCTCTCGTCACTATTTCTGAGTGTGACGCAGCTGCTTCTGGATCTATGATCCTTGGTTCAGCTCTTCCTTCTATGGCTCCCCTTCCTGTTGGTTTTGGTGGATCTACGAATCTTAGGCTCCAGAGCCTTAGTTCTCCGATTGGTTCCTCTGCGGGGCCAGGTATGTCTACGGTGGAGCTGTCACCGACAAGTAGTCAGTTATCCTTACCGCCGGTTGATCCTTCGCTCGCTGAAGGTTCTCAGATTAGAGCTCATTCTCCAGCCGGAAGTACCGTACCGTCACCGGAAGCAAAGACATTTGCTGCGCTGCTTAAAAGCTCTGCTCAGTTGCAGGAGCTTGGAACGCCGGTAGAACATGTAACGGGCGCTCCCTTCGTGCTTATTCCAGATGAGAATATCGAAGCCGCGAAGCTGGAGTTCAAGGACTTCATCTACGCTCGCTTTCATGGAGATTATCGCTCCATGGGGAAAATCATTGGCATAGTAAATGCGGTG
>BjuA000879
ATGGAGTCGATACTGGCACGGGCCTTGGAGTATACTCTCAAGTATTGGCTCAAATCATTCACCAGAGATCAATTCAAGCTTCAAGGCCGCACCGCTCAGCTTTCTAATTTAGACATTAATGGGGAAGCTATACACGCCAGTATGGGTTTGCCTCCTGCCCTTAGTGTCACCACTGCCAAAGTTGGAAAATTGGAGATCATGCTTCCGTATGTGAGTAATGTGCAAACGGAGCCTATAGTTGTGCAGATCGATAAACTCGATCTTGTTCTTGAAGAGAATCCTGATGCTGACGTGACAAAGGGTCCAAGCAGTTCTCAGTCTCCTACCGCCTCTGGAAAAAGTAATGGTTATGGATTCGCTGACAAGATTGCAGATGGAATGACTTTACAAGTTAAGGTGGTGAACCTTCTTCTTGAGACTGGTGGTGGTGCTCACCGTGAAGGAGGGGCAGCCTGGGCTGCTCCACTGGCATCTATTACAATACGCAACCTTGTTCTGTACACCACTAATGAGAATTGGAAGGTTGTAAATCTGAAGGAAGCAAGGGACTTCTCTACTAACACAGGATTTATTTATTTGTTTAAGAAACTTGAATGGGAAGCTTTATCAATTGATCTCCTGCCACATCCTGATATGTTCACTGACGCTAATTTAGCTCGTTCTGAAGAAGCAAATCTGAGAGATGATGATGGCGCAAAACGAGTTTTCTTTGGCGGAGAACGCTTTCTAGATGGAATTTCTGGCCAAGCGCATGTAAACATTTTTCAGAGAACAGCACTAAACAGTCCACTTGGGCTTGAAGTCCAGTTGCACATTCCAGAAGCTGTTTGTCCAGCGTTAAGTGAACCAGGGTTACGAGCTCTTCTCCGCTTTCTAACTGGAATGTATCTATGCCTAAACCGAGGAGATGTGGATCCAAAATCTCAGCAGTCTGCTGAAGCAGCAGGACGTTCTTTGGTCTCTGTTCTTGTGGACCATGTGTTTCTTTGCATTAAAGATGCCGAATTCCAACTGGAACTACTGATGCAATCACTCCTCTTTTCTCGGGCCTGTGTTTCGGACGGAGAATCAGCCAACTATTTGACTAAGATTTTGATTGGTGGTCTATTTTTAAGGGATGCTTTTTCCCGCTCTCCTTGTGCTCTTATCCAACCATCTATGAAAGCTGCTGCCGAAGACCTTGCAGTTCCTGACTTCGCCAAGAACTTTTGTCCTGTCATATATCCATTGGACAACGGGCCGTGGCAATTAATCCAGGATGTACCCTTGATCTCCTTACACTCTCTTCAGGTCAAGCCATCCCCAAAACCCCCACACCTATTCTCAAAGACGGTTATCCAGTGCCAACCACTCATGGTTCATCTTCAGGAAGAAGCTTGTTTAAGGATCTCTTCTTTTTTGGCTGATGGCATAGTTGTGAACCCTGGTGATGTTTTGCCAGATAATTCCGTTAACTCTCTTCTTTTCACCCTCAAAGAGTTAGATGTCTCTGTTCCATTAGACATGAGTAACTTGGAAGACTCAGCAATCAAAGAAGATCTTTCAACAAAAAAGATCTTCTCTGGAGCAAGGCTTCATATTGAAAACTTATCTTTTGCGGAATCTCCTACCCTGAAAGTTCGGCTACTAAACCTGGAGAAGGATCCTGCTTGCTTCTCTCTATGGCCGGGGCAGCCTATTGACGCCAGCCAAAAGAAATGGACAGCTGGAGTCTCACATTTTAGTTTGGCTTTGGAAACATCTCCCAACTCTACTGAACATCAGAACTCTCGACCGGAAATGGGTTTATGGAACTGTGTTGAAGGAAAAGAGGTGTGTATAGAAGTTGCTATGGTTTCTGCGGATGGAAAGCCACTGATTACAATTCCTCCTCCTGGTGGTATTGTTCGCATAGGAGTTGCTTGTGAGCAATACATTTCGAATGCTTCAGTGGAGCAGTTATTTTTTGTGCTGGACCTCTATTCTTACTTTGGTAAGGTCAGTGAAAAGATCTCAATTGTTAAAGAAAGCAAACGCCAGAATACTGCTTCTTTGACTGGAGGGTTGTTGGAGAAGGTTCCTAGCGATACAGCTGTAAAATTAGCTTTGAAGGATCTGCAGCTGAAGTTTCTCGAGTCTTCTTTTACTAGTACTCAGGACATTCCACTCGTTCAGTTTCTTGGCAAAGATCTTGTTGTGAAGGTAACTCATAGAACCCTTGGAGGCGCTATTGCAGTATCTTCCAACGTATACTGGGAAAATATTGAGGTAGATTGTGTAGATACCGAGGTACAACAAGAACATGAGAATAGCTGTAATGGTGACTTAGTTGGCTGTAATGGGTCAACCCCATTGAGGCGTGTCTTTTGGATTGTCAACGGAAGACATGATGGGCATAGTGGCAGCAGTCTTGTGACGCCGTTTCTTGACATAAGCATAACCAATGTGATTCCCCTCAGTGAAAAGGATATGGAGTGCCACAGTTTAAGCATCGTGGCCTGTATTTCAGGCGTACGTCTAGGAGGGGGAATGAACTACACTGAAGCTCTTTTACACAGATTTGGGATTCTGAACCGTAATGGTGGTCCAGGAGAGGGCCTGTCTAGAGGGTTAGAGCATTTATCTTCTGGACCTTTGTCAAAACTTTTCAAAGCATCTATTGTTGATGACAGGAAACAAGATGGAGCTCCGGGGAGTGGGAATGGAGATGGTTTCGCACATTTGGGAACGCCAGATGACATTGATGTCTCCATTGAGTTAAGAGACTGGTTATTTGCTTTGGAGGGCAGAGAAGGTGTGGCAGAAAAGTGGGGGTCTATCGATGATGGAGATATTGGAAGGGAGGAAAGGTGCTGGCACACGAATTTCCGTACTTTCAGAGTAATGGCCAAGAGTACACCAAAGCTTGTGGATCCAAATGTGACAGAAACCAAGCATGATGCTCACAAATTTCCTGTAGACTCAATTATTGTCAATGTGGAAGGTCTACAGACATTGAAGCCTCAGATGCAGAAAGAGACCATTCCAAATGGACATCACGAAAACGGTCACCTGCCTGGAGGGGTAAACATTGAAGCTAACATTGTGGCATCTGAAGACAAATCTGGTCATGATGACACGTTGAGCTGGGTGGCAGAGAGTCTGAAATTCTCTGTTAAGCAACCTGTTGAAGCAGTTGTTACAAAGGACGAGCTGCAACATCTGACATTCTTGTGCAAATCTGAAGTTGACTCGATGGGTAGGATAGTCGCAGGCGTTCTACGCGTGCTGAAGCTTGAAGAATCTGTTGGACATGCAGCTCTAAATCAACTAAGCAACCTTGGAAGTGAAGGTTTTGACAAGATGTTCTCCCCAAAAGCAAGCAGAGCAGGCACTCCCAGAAGCTCACCTTTTGGTGCAGCATCAGATTCAATGAGGGAAACTTCTTCACGTGCAGACGTGGAATCGACCATTTCTTCCATTGAAGAAGCATCAGTGGAGCTAGAGGCCAAGTGTTCAGCTCTAGTATCTGATCTCAGCGATTCAGAGTCAGAAACTTCAGCAAAACACATCAAAGACCTGAAGCAGAAGCTCGAGAGCTTGCAGAGCTTGATGGCCAAACTACGAACCCAAATC
>BjuA000880
AAAACGAGTTTTCTTTGGCGGAGAACGCTTTCTAGATGGAATTTCTGGCCAAGCGCATGTAAACATTTGTTTCTGAATTTTCAGAGAACAGCACTAAACAGTCCACTTGGGCTTGAAGTCCAGTTGCACATTCCAGAAGCTGTTTGTCCAGCGTTAAGTGAACCAGCCTACCTATTATTCTTGGGAATAGGGTTACGAGCTCTTCTCCGCTTTCTAACTGGAATGTATCTATGCCTAAACCGAGGAGATGTGGATCCAAAATCTCAGCAGGTCTTAAAATTTTATATTCCATACATGAGTAACTTGGAAGACTCAGCAATCAAAGAAGATCTTTCAACAAAAAAGATCTTCTCTGGAGCAAGGCTTCATATTGAAAACTTATCTTTTGCGGAATCTCCTACCCTGAAAGTTCGGCTACTAAACCTGGAGAAGGATCCTGCTTGCTTCTCTCTATGGCCGGGGCAGCCTATTGACGCCAGCCAAAAGAAATGGACAGCTGGAGTCTCACATTTTAGTTTGGCTTTGGAAACATCTCCCAACTCTACTGAACATCAGAACTCTCGACCGGAAATGGGTTTATGGAACTGTGTT
>BjuA000881
ATGTCGAAGATAGCTTTAGGGAACGAATCACTTGTTGGGTCTTTGACTCCATCTAACAAGAAGTCGTACAAAGTGACCAATAGGATTCAAGAAGGGAAGAAGCCTCTGTATGCTGTTGTTTTCAACTTCCTTGATTCTCGTTTCTTCAATGTCTTCGTCACCGCTGGTGGAAATAAGATTACACTGTACAATTGTCTTGAAGATGGGGCCATATCTGCACTGCAATCCTATTCTGATGAAGATAAGGAGGAGTCGTTTTACACTGTAAGCTGGGCGTGCGGCGTTAAGGGGAACCCATTTGTGGCGGCTGGAGGAGTGAAAGGCATAATCCGAGTCATTGACGTCAACAATGAAACGATTCATAAGAGTCTTGTGGGCCACGGGGATTCAGTGAATGAAATCAGGACACAACCTATGAAACCTCAGCTTGTGATTACTGCTAGCAAGGATGAATCTGTTAGGTTGTGGAACGTTGAAACTGGGATATGTATTCTGATATTTGCTGGAGCCGGAGGTCATCGATACGAAGTCCTAAGTGTGGATTTTCATCCCACTGAGATTTACCGTTTTGCTAGCTGTGGTATGGACACCACTATTAAGATATGGTCCATGAAAGAGTTTTGGACTTATGTTGAGAAGTCATACACATGGACGGATGATCCATCAAAGTTCCCCACAAAGTTTGTACAATTCCCTGTATTTACTGCTTCAGTTCATACAAACTATGTAGATTGTAACCGTTGGTTCGGTGATTTTATCCTTTCAAAGAGTGTGGACAACGAGATCTTATTGTGGGAACCACAACTGAAAGAAAATTCTCCTGGAGAGGGTACTTCAGATGTTCTACAAAGATACCCGGTTCCAATGTCTGACATCTGGTTTATCAAGTTTTCTTGCGACTTCCAATTCAGTTCTCTTGCAATAGGGAATCAGGATGGGAAGATTTATGTTTGGGATCTAAAAAGTTGCCCTCCTGTTTTGGTTTCAAAGTTGTCACACAATCAATCCAAATGTGTGATCAGACAAACCGCTATGTCCGTTGATGGAAGCACAATTCTTGCTGCCTGCGAGGACGGGACCATATGGCGATGGGACGTGATTACCAAGTAG
>BjuA000882
ATGGAGAAGGAATTTGATTTAACACTGAGGTTAGATTTGCCAAGTCCTACTGTTGAGACACATCTGAGCTTAAACACTCTCACCACTGATCAGGGGAACAATGTCGACGGTAACCGCCGAGACAACAACGACAACGGTGATATTCGTGGCCGCCGTCACATTCTTAACAATAATGAATCGACTAACAGCCACGAAGGTGGGAGAAAGAGCGTCGACGTCAACACCAGATACTACAACTTAATCGTCAACCAATTCGCCGGCGTCGGCAAGGCCTTGAACTTTAAACCTTTACCGATGCAACCATCTCCGGCTCCTGTGCCGGAGACTCCTACGGGAAGTGACTATGTGCTGATTGATGTCCCTGCTAAGAGAGCACAACGTAACTCTTTAGCGTTTAAAAATGCTGTGGACGCTCACGAAACTCTAGGGCGGCGTTGGGGCTGCAGCGGCGCCTGTACAGCAGGAAGGATTAACGAGATGAGGAAGTGTACAAACATGAACTGCAAGGCAATTAACACTCCTATGTGGCGAAAGGGTCCTCTTGGTCCCAAGGCAAGTTCATTATCCAATCTCAAAATCTTTGAC
>BjuA000883
CAACACACTATGGAGCATATGCAAGAGCAACTCGGTCAACTCACGCAGGCCATGCAAGCCTTGGTTGCTAACCGTAATCCCGCTCCAGTCGAAGAACTTAATAACGATGACCTAGCTGAAGACGAGGAAGATGCGAACCCGTTCGCTGTTCTCGGCCGCAAC
>BjuA000884
ATGGAAACTAAAGAAACCGACAGAAACATCATAGTTAACGTTGCCGCTGGTGGTGTGTGTACAATTAATGTTAACCCTGTTGGTCGACTCATACCACCTCCGGCCGTTGATGGAGCCCCTGTTCCACCTCCGGCTAACCCTAAGGTTTTCTTTTATATGACGGTGGATGCCAAACCGGCTGGTATGATCGTGATGGAGCTCTTCGCCGACACGACCCCGCGGACGGCGGAGAACTTCCGCGCCCTCTGTACTGGCGAGAAATGCACGGGGAAGCTTGGTAAGCCACTCCATTACAAAGGATCAATCATCCACCATGTCGATCCCTGTTATATGATTGCCGGAGGAGATATCATTGACGGAGGGAAAGGAAACAGAGGCGAATGTATCTACGGCAGTAGGTTTTTCGAGGTTGAGAACTTCATCAAGAAGCACACCGGTCCAGGTATCCTCTCCAAGTGGAACCGTGGTCGAAACAGCACTGGATCTCAGTTCATGATCCACGCAAAGGCGAATTCGGATCTGGACAACGAGTGTGTTGTGTTCGGCCAAGTTGTTCAAGGAATGTATGTGGTAACGAGCATTATGGCTTTGAGCACGAATACTTCCATACCCGTTGCGGTGATCTCCAACTGCGGTCAAATTTCA
>BjuA001010
ATGGAGAAGACAATACTTATACTGTCTACACTCGAGTGGTACTTGGCGGTTCCGACACATTATGTCTTCCTCGCACGTTTCATCAAAGCTTCCGTTGCAGACCAACGAATTATGGTGCACTATCTGGCGGAGTTAGGTGTAATGCATTACGACACAACCATAATGTTCAGCCCATCACTGGTTGCTGCAGCTGCAATCTACGCAGCAAGATCAGCTCTTCACCAAGTTCCCATCTGGACCGACACTCTCAAGCATCACACCGGCTATTCTGAGACTCAGCTCATATCCTTTTCCATCTTCATCAAGCTCTTGGCGTTTCAGCAGTGGAAGCAGCAGCAGCAACAAGAAGAAGGGAGTGAGAGTAAGAAGGGAGCTTTACGAAAGAAGTACTCCAAGGAAGAA
>BjuA001015
ATGGCGACAACAACAACATTCTATTTTCCCTCTCTTTCACTAATAATAATAATAATCATATTATTAGTCTCCTTCCTTCCTTCTCATCTAAAAGGTTCACCCTCCACTAGTAGTACTACTCAAGAACGTTTCAAGGGATCTTCAAAGCTTCTCGATCTCCTCCTAAGAGATTACACTCTAAACTCTTTCAAGAACCAACATTACACAATCAAGACCGGCGTTCTTCGGCGTATTCATCTCCCTTCTAACTACTCCGGCATAAATCTCGACGCTATCAGGTTCCGTTGTGGGAGTCTCCGGCGATATGGAGCTCAGCTCCAAGAAATCCATATCGGTGTCGGAGCGGTTCTTGAACCGTGTGGTGAACGTCTTGTGGTTGTGAGACAGATCTTGGGATCAAAATGGTCTGATATCTATTACAGGAACTATGATCTATCTGGTTATAGACTTATCTCTCCTGTTCTAGGACTCTTAGCTTATAATGCCATAAACGACGTTTTGGGTAATAATTTGAGCAGCTCTTATCAGATAAGTCTTCTCCTAGACGATGCTAAAGATCCGTCCACAGTTAATTTCGGAAATATTTCTGGACCGTCGATGGTAGAGAGAACGTTCTTGAATAAGCCAATGTGTGTGACTTTCGGGCTAGAAGGGAAAGTAATGTTTGCGGGAGAAGTGAAGCCGTATGTCTGCGCCGTTAAAACTAACGGACATTTTGGTTTAGTGGTGACGGATGATCAGGATTCGTCCAAATCAGGCGGTGGAGGAGAAAATGAGATGAAGAAGGAGAAGATTGGACGGTGGAGATCGGTTGTTGGTGGGCTTGTTGGATCGGTGACGGTAGGGGTGGTGCTTTTAGGGCTTGTGGTGGCGGGGGCTGTTGTGACGGCGAAGAAGCGGAGGAGAAGAGCAAAAAGGGAAGAGAAGGTGAGAAAAGCTTATGAAGAAGAAGCTCTGAGAGTAGTGACAATGGTGGGGCATTCTAGGGTTTTTGTTGCTTCTCCTACAAGGACTTTGCCTGGTTTCGTGGAACATGAGTGTGTTCCTAATTAA
>BjuA001016
ATGAAAGAAGAAGAAAGGGTTTTGCATGTGGATTATGTTTGGAGGAAACTGGATTTCCTTATCTGCTTAGCTGATCTGGAATTTGATTACATAAACCCTTACGACTCTTCTTCAAGAATAAACTCTGTGGTATTACCAGAATTCGTGCTTCAAGGATTCCTATGTCTTTTCTTCCTCGTAACTGGTCATTGGTTCATGGCACTACATGGTCTCCCTTATCTCTACTACAATTTCCAAATGTTAATCTATTCCACAGTGGATGATTACGAGGAG
>BjuA001017
ATGGACCCGAACATGATGGCCGGACTTAATGGTCTTGCTGAAGAAGACCAAGCCAAAATGGCTTCCATGATCGATCAGCTTCAGCTTCGTGATAGCTTGAGGATGTACAATTCGCTGGTGGAAAGATGTTTCGTGGACTGTGTGGATACATTTACACGCAAAACTCTGCAGAAACAAGAGGAGTCTTGTGTTATGAGGTGTGCTGAGAAGTTCCTCAAGCACACAATGCGTGTCAGTATGCGGTTTGGTGAGCTCAATCAGAACGCACCAACTCAAGATTGA
>BjuA001018
ATGGGGGTTCGTATGCTTCTCCTTGATGGAAAATTAATTCCGCTGCTTTATGGTGATGTTGGACTTCTTATTGCAGATATGCCAAATGAAGAGGTTGAAAAGTTTATCTCTGGATCTGATGATGGTTACAGCTTCACATCTTCCAAGAATGGAGATGTGCAAAAAATTGAAACAGTTACTCTTTCTGAACTGAACAATTACGTACTGAACTCTCCACCGCAGGTTCGTCCACTTATTTATAGCATCTGCGCCAACTTTTTCCCACCTGAATACGTCGAAGAGTTTCAGAACTGCTTCGACAAAGCTCCTCCAGTACCTTTTGAAGAAATTCGCAAAATTTTGCAAGAGGAACTTGGGAGACCAATAGAAAGCGTATACGAATACGTTGACCCTACACCACTTGCATCAGCCTCAATAGCACAAGTATCTTTTTCTTCTTCTTTTGTT
>BjuA001019
ATGGAATCATGGACTAACGTGAATGTTAAGTGGAATGATGTAACTGATTTCGACCCAGGGACTACTGATTCTCCTGATGTTGATTCTGATTCTCCTGATGTTGACTCTGATGGTGAAGATCGCAGAGAGCGCAACGACTACAACATTGAGAAAGAAGCTTTCAACTTTGTTGATGAACCTCAAGTGAAGCATAACTTGTATCCAGAGACAGAAGATGATGAAGATGAAGAGGGGGAAGAACTTCAAAGGACTATCTACAGGCGGCACAATGATATAAGGAGAGGCAGTGGGGAGTTGTATGTAGGGCAAGTGTTCATCAGTGGAATTGCATTTAAGGAAGCAGTGCTCGACTATGCTCTGAAAACGGGTCTGAACATCAAGCAAAATAGATATGACAAGATAAAGATTGCCTTTGTATGTGAAGGCAAAGGTTGCTCTTGGCGCATATACTGCTCATCCTCAGTAAAGTATCCCAACAAATGGCAGGTGAAGATATTGAAGAAGGATCATACCTGTGTTCCTACGGATCGTCAAAAGGGATTGATTGCAGCTGTGAAGAGAGCACTACCGCGAATTGAGCATAGGATGTGTGTTAGACACATCTATGGCAACTTGAAGAAACGCCATGGGAAGAAACCTGAAATGAAGCTAAAGCTTTGGAACCTTGCTTGGAGTTACAATGATGCTGATTACAAAGCAAATCTCAGAGACATTGAGCGGTATGATCAAGATGTTTATGACGACGTGATGAAGGCAAAGCCAGAGAAGTGGTGTAGGGCATTCTACAAGCTTGGACCTTTTTGTGAAGACGTGGAGAATAACTCAACTGAATCTTTAAACAATTCCATAGGTAAAGCC
>BjuA001020
ATGGAGGCTACTGATGAGGAGAGGGGCTTACTTACGGTGCAAGGAATGATGGATGCACAGGATGATCTAGCAGAAGACATCGACATGGAAATGAAAGCTCTAAATGCTACCATGCTAGAGGAGGGTGTGGACTTGGAGGCCGACGAGGAGTTT
>BjuA001021
ATGGTGGGGAGGCAAGGTCATCACAAGAGACTGTTTAAACCTACCATCAGTACCGCAGGGAGCAACAAGATGAGGATGGCGAGTGCACTTGTTTCCCCACGCAAAAAAGTTGGAGCTAAGGTTGGAACTTGCAATGGAGACGGCAACAAACCACCGGAGAATAAGGGTCCTTCAAACCTGAAGCAGGGGTGGTATGGTATTTATGGGATTCGG
>BjuA001022
ATGAAGAAGAGACAAGTGGTAATAAAGCAAAGATCAAGAAACTCCAACACCTCGTCGTCTTGGACTACTACTTCTTCATCGGCGACCAGTAGCATCCGTTACGTGGAGTGTCAGAAGAATCACGCTGCTAACATCGGAGGTTACGCCGTCGACGGTTGCCGTGAGTTTATGGCCGCCGGCGTTGAAGGAACCGATGATTCTTTGAGATGTGCCGCTTGTGGTTGTCACCGGAATTTTCACCGGAAGGAGGTCAACACGGAGGTTGTTTGTGAGTATTCTCCACCTAACGCT
>BjuA001023
ATGTTACCTTTAAGAATTGGTGAAGCCGACGACGCATTCTTCATCTGCTCCACCGCAAGCGCCAAAAGCCGATCGGTGGCCGCAGCGGCTGATTACTCAGCGACACCGATCCAGCTCCAAGCCATCGTCCACTACGCGACCTTCACCATAACCCCACAACAAAACATCCACGAGATCTCGATCTCCTTCAACGTCTTGAAAGAGCTAGCTCCAGCCAACTTCCTCGTCTTCGAACTCAAAAAGTCAAGTATGGCGGAACCATCTTTGGCTCGTCTCTCTGCCTTGTTCTTCGGCTTTCTCCTCCTCTTGGCCACTTACTCTTGGGTCCCTAGACTCCACTCAGGCTTCTTATCCGGTACGGGGGTCCAGAAAACACTCGGACCGGATCCTAAACTCCGCGTTGACCACTCTTCGGCAAAGCCTCATCACCCACTTGACCCACTAACCGTGCAAGAAATTGAGAGAGTGCGAACCATTCTCTTGGATCATGAACCGGGTTTTGGTTCCGGGTCGGCCACGATTCACTCCATGGCTCTTGACGAGCCGGATAAGACACTTGTCGTCAAGTGGAAGAAAGGAAATCGGCTACCGTCGCGAAGAGCCGAGGTCCTCGCGTTGTCTGTTGGTCAATCCCACGTGATTGTTGTGGATCTTGATTCGGGTCGGGTCGTTTCTGATGTGGTCAACCCGACTTCTGGGTATCCGATTCTCACCATGGACGACCTCATCGTGGCTTCTCAGGTTGCTTTGAAGAGCATCGAGTTCAACCGCTCAGTGGAAGCTCGTGGGGTTAAGCTTTCCGATTTGGTAGCTCTGCCGACGTTCACCGGATGGTTTGGACCGGAGGAAGAAGGACGTCGAATCCTAAAAGTCCAATGTTTCACGTCACAAGACACTCCTAATTATTTCATGAGACCCATTGAAGGTCTTTATGCAACGGTCGATATGGACAAACTAGAGGTTATCAAGATCGTCGATAAAGGCATGGTTCCTATTCCCAAAGCTGCCGGCACAGAATACCGGTATAATGTTCAGAATAAGCCGGTACATATGGATCGAATAAACCCCATTTCGATTGAGCAGCCGGAGGGTCCTAGTTTCCTGGTCGAAGATGGACATTTGGTTAAGTGGGCTAATTGGGTTTTTCATGTTAAAGCTGACCACCGAGCCGGTATGATCATCTCTCAGGCCACAGTTCGTGACTCCGAGACAGGTGAACCAAGAAGTGTGATGTACAAAGGATTTCCATCGGAATTGTTCGTACCATACATGGACCCTGGAGAACTATGGTACTACAAAAGTTATCTGGATGCAGGCGAGATCGGTTTAGGTCCTGCGGCAATGCCGCTTGTGCCCCTCAACGACTGCCCCCGAAATGCTTACTATATAGATGGCGTTTTTGCCTCGCCGGATGGAAAAGCCATTGTCCAACCTAACATGATATGCTTGTTTGAACGCTACGCAGGCGATGTCAGCTGGCGACATTCTGAGATTCTTATCCCCAATGCTGATATAAGAGAGTCAAGGCCAAAAGTTACATTGGTTGCTCGGATGGCTACTTCAGTCGGAAACTACGACTATACTTTCGATTGGGAGTTTCAGACTGATGGTTTGATCCGCGTTACGGTCGCGGCTTCAGGTATGTTGATGGTGAAAGGGACACCTTACGAGAATGTAGATGACTTAGGTGATAAAGAGGATGATTCAGGACCGTTGATCTCTGAGAATGTGATTGGAGTCGTCCATGATCATTTCATAACGTTTCATCTAGACATGGACATTGATGGACCGATGAATAATTCGTTCGTTAAGGTTCATCTAGAGAAGCAAAGGGTTCAATCTGGAAAATCACCAAGAAAGAGTTACTTGAAGGTTAAGAAATATGTAGCCAAGACTGAGAAAGATGCCCAGATCAAATTGAGCCTCTATGACCCATATGAATTCCATATTGTGAACCCAAACCGTAAGTCTAGGTTAGGAAACCCGGCTGGTTACAGAATCATACCAGGTGGGAATGCGGTGAGTTTGCTCGATCACGATGATCCTCCTCAGATTCGCGGTGCATTCAGCAATAATCAGATATGGGTAACTCGGTATAACCGGTCAGAGCAATTTGCTGGAGGAGTTCTAGTGTACCAGAGCCATGGCGATGACACACTACAAGTTTGGTCAGATAGGGATCGCTCGATCGAAAACAATGACATAGTGTTGTGGTACACACTGGGATTCCATCACATACCTTGCCAAGAAGATTATCCGGTTATGCCAACGGTAGCTGCTAGCTTTGAGCTTAAACCGGCTAATTTCTTTGAATCCAATCCGGTTATCGGTGTCGCGCCCATCTTTGAGAAAGATCTACCGGTCTGTAGACCGTTTGCTTCATCT
>BjuA001024
ATGAGATCCATCTTGTCAAACGTGCTTCCTGCTCCGGAAGATCCTGTTCTCAGTGTCATTTTTGCTTGTAGAGATGATCCTTGTCCGGTTAAGTTGAATCTGAGCGTCGGTGCTTATCAAACCGAGGAGGGAAAGCCTCTTGTTCTTGAGGTGGTAAGAAAAGCAGAGCAACAATTAGCGAATGACCTGTCTTGTGACAAGGGTTATCTCCCAATTGATGGACTTGCTGATTTTAACAAATTGAGCGCCAAGCTGATCTTAGGTGATGATAGTCATGCAGTGGAAGAGAATAGAGTTGTTACTATCCAGTGTTTGTCTGGTACTGGTTCTTTGAGAGTCGGAGCTGAGTTTCTAGCAAAACACCACCAACAACGAGTCGTTTTCGTTCCAAATCCAACTTGGGGGAACCATCCCTTTATTTTCACATTGGCGGGTTTATGTGTAGAATATTTCCGTTACTATGATCCGCAAACCCGAGGACTCGACTTCGAAGGCATGCTCGAGGATATTGGTGCTGCACCGTCTGGAGCTATAGTGGTATTGCAATCTTGTGCGCATAACCCCACAGGAATTGATCCAACACTGGAACAATGGGAAAAGATTCGACAAATTGTGAGGTCTAAAGGCTTATTACCCTTCTTTGATAATGCATATCAGGGTTTTGCTAGTGGGAACCTTGATTCAGATGCACAGTCGGTGCGTATGTTTGTTGCTGATGGAGGTGAATGTTTTATAGCCCAAAGTTTTGCCAAAAACATGGGTCTTTATGGTGAACGTATTGGTGCTCTTACCATTGTATGCACCTCACAAGATGTGGCGAGGAAAGTTCACAGTCAAGTGTTACTTGTTGTTAGACCTATGTATCTTAGCCCACCAATGCATGGAGCATCCATTGTTACCACAATTCTTAAAAACAGTGATATGTACAAGGACTGGACTATCGAGCTGAAAGGCATGGCTGACCGCATCATAAGCATGCGCCAACAGTTATATGAAGCTATACAAGCTAGAGGTACACCCGGTGATTGGAGTCATATTATCAAACAGATTGGGATGTTTTCTTTTACAGGACTGAATGAGAAGCAAGTTCGCTGGATGGCCAAAGAATATCACATTTATATGACGTATGATGGGAGGATAAGCATTGCAAGTCTAAGTTCAAAGACAGTGCCTCAACTCGCTGATGCTATACATGCTGCAGTTACCCGCCTTGCC
>BjuA001025
ATGGATCCGAAGGAGCTTCCACCCAACGTAAGAGACGACAAGATAAGCGAAGAAACGAAGAAGTTGATCTCTTCGCTTCCTACACACACAGATTCCCAAGGGCAGAAGCTTTGTAAATATCAAGGATGTTGGTATTATTACAACACCCTCCAAGGCGTTCTCAATTTCCAGAGTGGTTTTCAACCGCAGGACACCGATATAATCATTGCTTCTTACCCAAAATCAGGCACTACTTGGCTCAAGGCCCTCATTGTCGCCCTTTTGGAGAGATCAAAGAACCATTCTTCTTCTAATGATCATCCTCTACTACATGATAATCCTCATGGCATTGTACCATTCTTGGAGATCGATGTTTTTCACGAAAGCTCAAGTCCTAACCTAGACAAGTTCTCAGCAACTCCGAGGCTGTTCTCGACTCACATGCCACTGCACGCAATGCACGAAACCCTCAAGCAGACTCCTTGCAAGATTGTCTACGTGTGTAGGAACTTGAAGGACACGTTGATCTCGACTTGGCTTTTTGCCTGTGCTATTCTTAAAATAGAACCAACCAGAAGCATACTCGAGTCTATGTTCAAATCATTATGCAACGGAACAATCTTTTATGGACCATTTTGGGACCATCTCTTGAGCTACTGGAGAGGAAGCTTCGAAGACCCCAAGCACGTCCTTTTCATGAGGTATGAGGAAATGAAATCAGAGCCTCATGAACAGATCAAGAGACTTGCCGACTTCTTGGGTTCTCCTTTTACTAAGCAAGAAGAAGAGAGTGGATCTGTTGAGGAGATCTTGGACCTTTGCTCTCTGCGTAATCTGAGCAGTTTGGAGGTGAACAAAACCGGGAAAGTAAACAATGTGGATCACAAGAATTTTTTCCGTAAAGGGGAAGTCGGTGACTCGAAGAATTATCTTACGCCTGAAATGGAGAACAAGATAGACATGATTATCCAAGAAAAGTTGCAAGGTTCTGGTTTGAATTTT
>BjuA001026
ATGAGTTCAAGAACCACAAGCTCTTTAGCCATTTTCTTGATTCTCAACATCCTCTTCTTCACAACAATCTCAGCCTGCGGTAACTGCGGTTGCCCTTTTCCCAAGCCAAAACCTAACCCTGAACCTAAACCAACCCCAAGCCCTAGCCCTGCCACAGCCAAATGCCCTAGAGACGCCCTTAAGCTTGGAGTCTGCGCCAACGTTCTCAACGGTCTACTCAACGTTACCCTTGGCCAACCACCGGTCGAGCCATGTTGCACGCTTATAAAAGGACTGGCTGATCTTGAGGCTGCTGCTTGTCTTTGCACCGCGCTCAAGGCTAATATCCTTGGGAACAACTTGAACATCCCGATCTCTCTCAGTCTGCTGCTCAATGTTTGTAGCAAAAAGGTTCCCCCTGGCTTCCAATGC
>BjuA001027
ATGGTGTATGGGTCGCAAAAGACACAGATCGGTCTGCAGCCAGCTAAATCGGCGATCACGGCGATTGAAGATGATGAGAATGACTCTGATCCGTTTCCTGAAATCGTTGAGAATTTGGTGAGTCAAAATCAACATGAGGTTCCAATGGTGGAAGATCCAGATATTGATCTGAACCAGGAGACTCAAGATCAATATGGGTTCATAGTTGGGGAGAAGAAGACCGCTCCTCTCTTTGCAAATTATGAAGATCCTAAACTTAACTGTGGCTTCAGATATAAAAGAGTAATGATCAATAACACTTACCATAAACCACGTCTTAAAACACATCACAAGAGGCTAGCTAGAAGAAGATTGAATTTGTGGTTTTCGTCAGAAGTTATGGTTTGTATAGTTGGTATTGGTTTGAGCTTGAAATCTGTGGTTATGAAGAAACACGTCCATAACGAG
>BjuA001028
ATGAGTGTATCTTGTGAGGCTTTGGGTGTGGATGTGGGCGATATGAGTGAGAAACTAAAGAGGGTCGAGCATACTGTCACTGAGATGGAGAGTGTTGTGTTCGGTGGGCTTGAAGAGGTCAAGCAAAATTCTGCCGATTTGGAATCTCAGTTCATTCGACTTGAGGAGTTAGTGACGGGATCCATCCAGGCCTTGCGTGATGACAACATCAAGGGA
>BjuA001029
ATGAAAAAAACGGTGAAGTTCAGAATCTTTGATCAACAAACAAGACTTCGCATCTTGAAAAGAGGAGTGTGGAACATAGCGGGTATCCCTATGGTTCTTTCAAAGTGGGCACCTTTGTCTGAGACAGAAGGTACTACGGAGGTAAAGATTGTGCCAATGTGGATAACATTAAAAAATGTTCCCCATAGCATGTATTCATGGGAAGGACTTAGGTTCATAGCGAGTGCTGTTGGAAAGCCGGTACGGCTACACCCAGAAACAGAGTTGTGCACAAACTTTGAGGAGGCAAAAGTATTCGTGAATGCGAACATGACTAAACCTCTCCCAACCTCTCATCGATTTCGATCAAAGAGTGGAATCAATGCAGACATAGAGTTCAGTTACCCCTGGCTACCAACGAAGTGTTCGCTTTGTAAGATATGGGGTCATAATGATACAGAGTGCCCTAAATGGAATGGAAACACTGATAGTACAGTGGTGACTAAATATGTGGAGGAAAAAGAAGAGGGAATTTCCATCTCGCCAGAGAAAGAAGTGCAGGAAAAAGTTGTAGGTGAGGAACAATTCACAGAGGAGTTAAATGAAGTGGCCCGGGTTGAGTTCAAAGAAACAGAGGAGGAAAGTTGGTTGAATGTCTCACCTGGGAAGGTTGGTAGGAGCACAGAAAGTAAGCCGAGTTCAGAGACAGTGATATCTCCATCACGTTTCCAACTATTAGAAGATGTAGAAGACGAGCAGACGAGTAGTCGTAACAAGGATATACAGACATATATTTCTAAGGATCCTAATCATCCTACGGAAGAAGTTGAGGAGGGAGAAATATCAGGAAATGAGGTTGGAGTCCCACGATCAGAAGATACGACGACGGGAGTTGCGCAAAGCACCAAACATGCTCGATCTGCTAGGAAAGTAAGTCGAACGATGCAATTTGCTATGGCTGCTAAGGTTGGAAAACCAAGCGGACTAGCAATCAGATGGCTAGTGAAGGTTCTAGGAGCGAGCTGGGTCGTTCGGAATGTCGGGTCAAGATGGGTCGAGTACGCGAACTACCATAACTTTTGGGATGCCCCGGATTCGGTAGATGGGACTGGCGATAGTAGACCAAGGTCTATGGAAGGAGTGGAGCGTGCACACAGTGAAGAGAATGTGAACCCTGAAACTTGGAGATTGTCGATATCACCACCCAACTCTCAGCATGCGGAATCAGAACCATTTATTGGACCAAGCGACCTCGTTCATCTCGTGCAAAACCCTGAAGGATCTACATCGCGGAGAAACCATCCTGGATCAGCAGAAGCGGCCGAACCAGCTCTCAGCAGATGAAAGATAAACAGTAGACCCTACTTGTCAATGGTGCATGACCACTGTCTAAGG
>BjuA001030
ATGGGTTTGGAAGATGAGAAGAAGGGAGGAGAAGCATCAGGAGAAACATCAGACAGAGAAAATAGGCTAAGCAGAATGAACAGTGAGAGCTCTTTGTCTCCGACCGAAGATGATGATGATGACGACGAAGACAGGAAGCCCGAACTCGGTCCCATGATCGCTCTCAAAGAACAGCTTGAGAAAGACAAGGATGATGAAAGCTTGAGAAGATGGAAGGAGCAACTTATCGGCGTGGTGGATCTTGAAGACGTTGGAGAGACACCGGATCCTGTAGTAAAGATACTACACTTGACAGTTAGGTCTCCAGACAGAGATGAGATGGTATTGACGATACCTGATGATGGTGTGCCGAACCCGAAAGGTCCTTGGTTCACCATAAAGGAAGGATCTAAGTACACCCTTGTCTTCAACTTTCGTGTTACCAACAATATTGTTTCTGGACTTCGCTATAACAATACCGTTTGGAAAACCGGTGTCAAGGTGGATAGTACGAAAGCAATGCTTGGGACATTTAGTCCCCAGGCTGAGCCTTACCAACATGTGATGCCTGAAGAAACCACGCCGTCTGGTATATTTGCTAGAGGATCCTATTCCGCAAGGACAAAGTTCATTGATGATGATAATAAGTGCTATTTGGAGATCAACTACACCTTCGACATCCGCAAAAATTGGCAATGA
>BjuA001031
ATGAGGACGCCTTCTAGAGTGTATCCAGACTACAATGAAATCTTGGCTGCTCAACTGAGGGACGCAAACTTCGGCCCTTCGGTGAACACGGATGGGACGGGTAGCGCAGTTGCGGACACATCGATCGATCGGGCGCCAGCGCCGGTGATCGTTACAGTTGATTCTGGCGTTGAGGGATCCGTTGACATTCGTCCGCCGAAGAAAAAGAGAAAGAGGACTAAGTCTTCCAAAGAGGTGACAGCTGATCCTCCTTTGGATGGAGATGAAACAGAAGCTGCTCAAACGCAACTCAAACCAATGGGTGGTGACGAGGTGGAGGAAGGTGATGAAGTTGCTCCCATAGAGGATTCTACAGGTCCGCGCGGAGATGAGTCTTCGGGGGGGGGGGGGGACCCGGGAGCCTGG
>BjuA001032
TGGAGACAAAGCAAAAACCGAGCTGACAGGTGCTGGAGAAGGGTCAAGCGCTCACTCCATGGAATAAGAGTCACAAGACTTGAGTCTTACATGACTGTTTACCGTAACACAAGGGAGACCATCGCATGCCACAGAGAAAATATTCACGAGCGCTGTGATACGTGCTACTATTATAAG
>BjuA001033
ATGAGTATATCGGCAAACTCTCCTGTGAAAGCTAACTTCCCTCCAAGAAACCATTTCTTTGACGAGCTCTCTCTTCTTCTTCTTCGTCTTCTCCAAGTCTCTGAGATGGGTTGTTGTTCATTGGATTGCTTTGTCTACTTTGTCCTCTCTATTGCTTTAGCTTTCATGGCCGTCTCCACCACTCTACCTCCACCTCGAGATTCCAACATCACAAAAACTAACAGACCCATTACTCATCATGATCCTCTCTCTTTAAACGCTTCAGAAGCTCTACGCCAATCCAATTTCAAAGCAATCGCCACTCTCCTCCACGTATCTCCTGAGATCTTCCTCTCTTCTTCTTCTTCGTCTTCTCCCAACACAACCCTCTTCGCTATTGACGACTCTTCCTTGTTCAACACGTCATCTCTTCCTCCTCTGTTTCTGAAGCAGCTTCTTCAGTATCACACACTCCCTCTAAAGCTTCCGATGGAGGAACTCCTCAAGAAGCCACAAGGAACCTGTCTCCCTACCCTTCTCCGTCACCAGAGCGTCCAGATCTCCACCGTTGACAAAGAATCAAGAACAGTAGAAGTGAATCATGTCATGATCTCACATCCGGACATGTTTCTTGGAGATTCATTGGTTATTCACGGAGTTCTTGGACCCTTCTCACCTCTGCAACCTCGCATGCATCATATTCCCCAGTCATCTTTGTGTCAATCTGACTCAAACAAAACCATTATCGAAGAAGAAGAAGAAGAAGCTGTGCCGGTTAAGATAGAGTGGACTCGGATCATTCAGCTGCTAAGTTCAAACGGGTTTGTGCCATTTGCAATCGGATTGCACTCTGTTCTCAACAGGATCATTGCAGATCAACACAAGAACTTGACCGGAGTAACAATTCTAGCCACACCAAATCTGGTCTCACTGTCATCTGCTTCTCCGTTTCTCTACGAAGTCATGAGACGTCACATTCTTGCTCAACGACTTACCAACAAAGATCTTGCTTCAATGCCTGATAAAGCCTTACTCAAGACACTGGATCCTTACCAAGGTCTCATATTCACTAGGAGAGGTATAGTTAATTCGTCACAGTGTTTCATGATCTCTGGAGTTGAGATTGTAGATCCAGATATGTTCTCTTCTAACAACTTTGTAATCCATGGGATATCACACACACTAGAGCTCCCACGGGCA
>BjuA001034
ATGTCATATGTCGTGTGTGAATGTTTCTTGCAGTTGGTCGACATGTTACTCCTTGGGTTCAGGGTTTCGATTCAGTCCCATCAATGTGGGATTAGTTTGCTTGCTCTTACTCCTCTTCCGGTACGTATATCATGCACTCCAATTCTCCAGTGGGGTCCTTTCTACATCTTGACTAATGCGATCACATTGAATAGGTTGATTAGGAAAGGGATCCCATCATCATTTAGGCAAAAGGTTTGGCTTTCTCTTCCCGATGCTGCCAAGAAAAAGTCCATCTTCCTAGAGAGTTATTACTTATTACAGTGTTTTGAGCAAGGCGGTTCTGGGAAGGCACAAGCAACACGACAAATCGATCATCATACTGGCGATGAAGACTCCATTGTTAGTGAACCTTTGAATCAAAATGAGTACAGCGGCTGCACATGCCCTGAGATGGCTCAAACTACGATGAAATCTCTATGCAACAGAGTATGCTCTTCTCTGATAGTCTTAAGAGTCAAAGATTATGCGATAAAGGCTCTGGTGAATAAAGTTGACTATTTGGGCTCTGTTACTGTTACGTACAAAGTCAATGAATTTGTCGATGAAAAGATATCCGAGGCTGAAAAGGCTCTAGGGGGAGATCTCCAACCAGAACAATCACCATCATCTGCTAGCGAGACTGGGGATTCTCCCAGCAATGCCAAGGAAGTTGATGAAGCAAATTCGCCAAGCTTGGTTTAG
>BjuA001035
ATGAGTCAGTTTCAAGTTTCTGTTGGACACAGATGTTCGCCTCTTGAGGTTAATAAGGCGAAAGATATGGAAGAGGAGAGTAACGTTAGTAGCTCCCCTTCAACGCGGCTTAGGCATCGAAAACAACAACGCTCCTCCTCTGCGGAGGCTGTTGTTGATGATGGGAACCCAAGCCCTCTCCTTGTTAATGATCAAAACAAGTACAAATCTTTCATGGTCCGGACATATTCGACAATATGGATGATTGGTGGGTTCGTCATGGTTGTCTACATGGGCCATCTCTATATCACTGCCATGGTGCTTGTCATCCAGATCTTTATGGCCAAAGAGCTCTTTAATCTCCTCAGGAAAGCGCCTGAGGAAAAATGTCTCCCTGGAATCAAACACCTCAATTGGCGCTGTATAATGTTCTTAAACTCGTCTTCCTGCTGGCACTTCTTTTTCACTGCCATGCTTTTCGTGTATGGCCGGATCCTTAGTCAACGGTTGGCTAATACTGTCACTGCTGACCAGTTCCTATACCGGCTTGTCAGTGGCCTAATCAAATACCATATGGCTATCTGTTACTTGTTGTATATTATAGGTTTCATGTGGTTCATCCTGACGCTAAAAAAGAAGATGTACAAGTACCAGTTTGGCCAATATGCATGGACCCACATGATTTTGATTGTCGTCTTTACTCAGTCCTCCTTCACTGTTGCCAACATTTTTGAAGGAATCTTCTGGTTTCTTCTTCCAGCATCCTTAATTATAATCAACGACATCTTCGCTTACATTTTCGGTTTCTTCTTTGGAAGAACGCCCTTAATAAAGCTATCTCCAAAGAAAACGTGGGAAGGATTCATCGGAGCCTCTGTCACAACTATCATCTCTGCATTTTTTCTTGCTAATATTATGGGTCGTTTCCCATGGCTGACATGCCCTAGGCAGGATTTGTCCACTGGCTGGCTACAATGTGATGCGGATCCATTGTTCAAGCCTGAACCTTTTACCTTACCTGCGTGGATTCCAGGATGGTTTCCTTGGAAGGAAATGGAGGTCCTCCCTGTTCAGTGGCATTCGTTATGCCTCGGTTTGTTCGCATCGATCATAGCACCTTTCGGTGGGTTTTTCGCCAGCGGGTTTAAAAGAGCATTCAAAATCAAGGACTTTGGTGATAGTATTCCAGGACACGGTGGGATCACGGATAGAATGGACTGCCAGATGGTAATGGCAGTATTTGCTTACATATATCTCCAGTCATTTATAGTCTCCCAAAGCGTTTCCGTTGACAAAATCCTGGACCAGATATTGACGAACCTTACCTTGGAGGAACAACAAGCTCTCTTCACGAGATTAGGGCAAATGATTGGTTACTCG
>BjuA001036
ATGGAGATGGAGGAAGCGGTATGTCCGTTTGAAGCCTGCCCTCCATTCATTGCGCCTCCAAAAGATTGGGTGAGATGTGAGATAGGAATGGAGTGGTCTAGAGGGAGTTCATATACAGGTGCGGCTTGGATAGTTAAAAATGACGTCTATATGTGGGTAGTGGAAAGTATGAGATGTCTCAGATATCAAAAGGTGATATTCTCTTCTACTTTTGATGATCTGTCTGAAACGGTGGTTAAGCCTTGGCTGTGGCCGGCTCTGCAATTTGAAGCTTCAGAGCTAAGGAAGGAGTTGCAGGTTTTTGTATAGTGGGAATTGAAAGTGGAAGCTTTGGCTACGGTTAGATGTGCTTCTTTTATCGCGCAGAGTGTGGTTAACTTTGGGTTAACACAGTCCTATGTTGCCTCTGGTCATCCTCAGTGGTTGGACAAGTTCTTTGTAAATAAAAGAAGTATCTCTGGT
>BjuA001037
ATGGAGCAGACCATTAAGTTTCCTGTTGTAAACTTGTCCAAGCTCAATGGTGAAGAAAGAGACCAAACCATGGCTTTAATCAACGATGCTTGCGAAAATTGGGGTTTCTTTGAGATAGTGAACCATGGGTTACCACATGATTTGATGGACAACGTTGAGAAGATGACAAAGGAGCATTACAAGAAATCAATGGAGCAGAAGTTTAACGACATGCTCAGGTCCAAAGGTTTGGAAAAGCTTGAGACAGAAGTTGAGGACGTCGATTGGGAAAGCACTTTCTACCTTCGTCACCTTCCTCAATCCAATCTCTACGACATTCCTGATATGTCTGATGAATATCGGACGGCCATGAAAGATTTTGGGAAGAGATTGGAGAATCTTGCAGAGGATTTGTTGGATCTACTGTGTGAGAATCTAGGGTTAGAGAACGGGTATCTGAAGAAAGTGTTTCATGGAACAAAAGGTCCAACCTTTGGGACTAAGGTGAGCAATTATCCACCTTGTCCTGGACCAGAAATGATCAAAGGTCTCAGGGCCCACACTGATGCAGGAGGCATCATCTTGTTGTTTCAAGACGACAAAGTCAGTGGCCTCCAGCTTCTCAAAGATGGTGATTGGATCGATGTTCCTCCACTCAACCACTCCATTGTCATTAATCTTGGTGACCAACTCGAGGTGATAACCAACGGCAAGTACAAGAGTGTGATGCACCGTGTGGTGACTCAAAAAGAAGGGAACAGAATGTCTATTGCATCGTTCTACAATCCTGGAAGCGATGCGGAGATCTCTCCAGCTTCATCACTCGCCAGCAAGGAAACCGAATACCCAAGCTTTGTGTTTGATGACTACATGAAGCTTTATGCTGGGGTCAAGTTTCAGCCTAAAGAGCCACGCTTTGAGGCGATGAAGAATGCTACTGCAGTTACAGAACTGAACCCAGCCGCATCCGTAGAGACTTTCTAA
>BjuA001038
ATGGACAACATCCAAACTGTCTACACTTCTATGATTTGGAACAACTCTCAATGGGTGGGATTAGCTATCAACCTTGACATGGGGTATGTTGAGATCCTTGATCCCATGCCCGATTTGTATGGAGATAGGCGTGTCGAGGGGTTCATAAAATCATTGGTTAATACACTCTCTTACCCTGTCAAAAAAATTGCAATGTGTGAGCTAACTCAATTCATCGGACTTAAGCCGTTTGTTTGGAGACGCATCCCACATCTTTACAACAACAGCCGATTAGATGATTGCGGACTAGTCAGCATGAAGTTTCTAGAGATGCACACCCATGGTGACCCAGTCAGCATCACCCTCACATACCGAACAGTCACCGACTTATGTAAG
>BjuA001039
ATGGACCTAGAAGATGATTATCTACCACAACACCCCTCCATCAGTTCCAGAGACATACGCCGTGTGGAATTCGACCCTGATCATGTTGTTACACCGATTATACCCATTGAAAGTCAAACACAGCTAGGTTGGGGAGTGTGGCCTAATGATCCCAAGGTAGACATCGTCATTTACATGGAACAATTGATAGCTGATCATCACAGTTTCAACAAAGAAGTCTGGCTAGGTGGAGTTACTTCCGAGCCTCTCATTGTCAAGCCTAAACAGAGGGTCAAGAAGAAGGTGTCTGCTAGTATTAAGCAATCTCTCAAACCCGGACAGGTCAAGAAGAAACATCCCTCTTTAAGGAAACAAAGGCGTATAAGTTCATACTTTACACATGCTACTAAAACCACCTTCACAAATGAACAGCTTACCGAGATTGTTTTCAAACATCAATCCATGATGAAGAACCTGAAACAACTCATCAAACGAATCAAGAAAAAATCGCATGGTAGACAAACACATTTTCACGGAAGGCTTTCCCGTCGCAAGAAGACCGCCACACCTCAGCAAACTGATCAGCCTGGACCAGAACTCCACGATGCTCCAATTGATCAGGTCGAGTTAACTAAACTAGTTTTATATGCCTACGGTTTTTTCAACAAATGTCTCTATTACATC
>BjuA001040
ATGAGTCAGCTTGGCGACCTACTTAGAGAATCGGCGGATGAAACCGGAAGTGGAAGGACGATGATGCTGGGTTTACTCGAGGAAGATCGAATCGACGGTGAAGATCGAGCGACGAGCAAGTGGAGTACGCTCAAACAACGGCTGAGATTTGATTGGGTTGGCTGTTGCGGTGGACCCACCTTGCTGCGTCTCAGAGGATCAGAAGCACCAGTCGCCGAGGAAGACGAAGATGATGAGGAGGAGGAGGAACACTCGGGTCAAAACCGGGTCATTGACTTGTCGAATTCGGTTCCGGATCCGGGTTTGGTTGCGGAGACGGAGTGTTTAACACGAGGCACAAGGAATCTCGCGGAGGCTCTTGCGGAGGAGAGACTAGCGCGGGGCGAGAACGTGACGGAGGCTTCGGTTGCTAAGGTACCGTTGATGAAATTGCTTGCGGAAACGGAGGGTTGCGATGCGACCACGTGGACGGGTGCTGATCCTTTGTGTTGCGTGTGTATGGGAAGGGAGAAAGGCGCGGCGTTTATCCCATGTGGGCATACGTATTGTAGAGTGTGTTCAAGAGAGATTTGGATGAACCGTGGATCGTGTCCACTTTGTAACCGTTCCATATTTGACGTTCTTGATCTTTAC
>BjuA001041
ATGATGGAGTATGGTGAGGATGATGTGGAGCTGGATCAAGATATACAGGACCAGACGGTCTCTGTTGATGTGGAGATGGAGACTGGAGGTTTTACTACGGAGGAGAGTATTGTTTCCGCAGGTGGGAATGAACAGCTGGCTCCCAAAAAGAAAGGGGGTAGGATTAATGCGGCGGCGATGGGTGGGAATGCAAAGAAGAGACTGGTGCAGGGTCTGGTCTCTCCAAGGAAGAAGGCAATGGCCAAGCAGGGAGATGGAATGGCTCCTGGTGTGATTGTGAAGGTGTTAGGA
>BjuA001042
ATGGATACCAATCCAAGAAAACTAAGAGCCTATTGTTTCATATGGCTCATATTATGTGTACTTGTATTAATTGTTTGTGTAATATTATCCAGAGCAGAAGAAAAAGACGGAAACAATGATGATCATGTACCAAGGATTTACTCTGTTCTGGTTGAAGGTGAACCATTGGCCTTTCATGCGGCAACTAACATCAACAGCAAAGCTATGGCATATGAAGCAAATAAGATAGAAGAGACTCATGAAGAAATACTTGGAAGTACACTTGAAAAAGGAAGTTATACAAAACTTTATAGCTTCAAACATATCATCAATGCTCTCGCAGTCCGTACTACTCCTTCCCAGGCCCAGAAACTGAAGAAGGCAAAAGGAGTGAAGGCAGTGGAAGAAGACAAAGGAGTGAAACTAATGACAACTTACACTCCCGATTTCTTGGAACTTCCTCGACAAGTCTGGCCTAAGATATCCAACCAAGGTGACAGACTTGCCGGAGAAGACATCGTAATCGGTTTCGTGGATACAGGAATTAACCCTACTCACCCTAGCTTTGCCGCACACGATCTCACCAACCCTTACTCAACGAATCTCTCACGTTTAAATTTCTCCGGCGACTGTGAGACCGGTCCTCTCTTCCCCGCCGGTTCTTGTAATGGAAAAATCATCTCCGCAAGATTCTTTTCCGCTGGAGCTCGAGCTTCCGTCGCTTTCAACGGCTCCTTGGATATACTCTCTCCTTTCGATGCGTCCGGCCATGGAAGTCACGTAGCCTCCATCGCGGCCGGAAATTCAGGAGTTCCGGTGATCGTCGAGGGATTCTCCTACGGCCGAGCCAGCGGAATGGCTCCAAGAGCACGAATAGCCGTTTACAAGGCAGTTTACCCATCAATTGGAACTCTTGTTGATGTAATTGCTGCCATCGACCAAGCAATAATAGATGGTGTAGATGTGCTGACACTGTCCGTAGGACCGGACAAACCACCGGTAGATAAGCCTACAGTACTCGGGATTTTTGACCTGGCGATGCTATTGGCTAGAAAAGCAGGAGTCATTGTGGTGCAGGCAGCAGGGAATCATGGTCCCTTTCCGTCTTCCGTACTGTCTTATAGTCCGTGGGTCGTCGGCGTCGCCGCAGGAAGTACGGACCGGTCTTATCCGGCCTCTCTCATCCTCGACGGTGGCCAGACCGTTCAGGGCGTCGGACTTTCAGGCCCAACTCTCGGAGCTCCTTTCCTTCGACACAGGCTAGTCTTAGCCAGAGACGCAGTTAGAACCAACGGCTCCGTTCCACGAACCATAACCGGAGACGTGGAAGAATGTCAGCGACCGGATAACTTTGATCCGGCGAAGGTTCTTGGAAGTATTGTGATTTGTACATTTTCGGAGGGCTTCTTCAATCAAATCTCGACAATTCGAGCCATCACCCAAACCGCCACGACCCTTGATTTCATGGGTTTCATACTCATGGCCAACCCTAATTTCGGGGACTATGTTGCAGAACCTACGATATTTTCCTCACCTGGTATTCTAATCCCTAAAGTATTAGATTCCCAGCTTATTATGAGGTACTACGAAGAGAAAACTTACAGAGACAGAGGAGGGGTAGTAACACAATTTGGGGCACGAGCCAGGATCAACGAAGGCCGGAACTCGGTGTTCGCTGGAGAAGCACCGGTTGTGAGCAGATTCTCGTCGAGGGGCCCGGCTTTTATAGATGCAAATCAGAATCCTTTGGACGTCCTTAAGCCAGATATTCTTGCACCTGGTCATCAAATATGGGGAGCCTGGAGCCTTACTAGTGCCTTTGATCCTAATTTCACAGGACGGAGGTTTGCAATATTGTCCGGAACGAGCATGGCGGCTCCTCATATAGCGGGGATCTCTGCACTGATAAAGCAGCTTAATCCTTCTTGGACCCCGGCCATGATTGCCTCGGCAATTTCCACCACGGCCACAGGATACGACAGTTCAGGCGAAGTTATGTCAGCGGAGTCTTATGGAATCGGTGAACTGTTTCCATCTAATCATTTTGATCATGGCGCTGGCCATGTTAATCCCGCTAGAGCCTTAGATCCTGGGCTGGTTTTACCCACAGGTTTTGAAGACTACATCAGTTTCTTGTGTTCACTGCCAAACATTAACCCGGACGCAGTTCGATCCGCAACCGGAGCCTGGTGCACCACCAAGCTTAGCCACCCTGCGAATCTTAACCATCCATCAGTGACTATATCTGCTCTTAAAGGGCCACTTGTAGTGAGAAGAAGTTTCCAAAATGTCTCCAACAAAACCGAGAGATATCTTGGTTCAGTTGTACCTCCCAATGGTACAATCGTACGATTAAGCCCATCTTGGTTTACGATACGGGCACAGAGAATCCAAGATGTTGACATTGAGTTCAATGTTACAGAAGTCCTAAACCAGTTTACGTTTGGTGAAATTGTTCTTACCGGAAGCTTAAATCATATTGTAAGAATCCCATTGACGGTTAAGACCATCCCGTTA
>BjuA001043
ATGTTACAGACAGTACACTTCCCAGTTGATTCTACGCCACCTCGCAATCTGACAGAAAACTTTACAGTGATCATGCAGATGATATCAGATATGAATATGGAGGAAAGTCGCAGAAATGCGATTCCCTGGTTACTCTGGATTATATGGAAGAATCACAACTCTATTTTATATGCAGAGATTCAAACAACGGTTGAAACATTGAGAAGCCAAGCGTTAGAGGAAGCAAAGCTCCGGTTCTCTGTAAACAAGAGAGCTCCATCAGCTGAGCCTGTAACATCAACATTGAGGACCTCGAATTCTTGGCAGCCTCCTAATTTCAATCTGATCAAATGCACCGTGAATGCACGTTGGAGGAATGCGACTGCTATGATAGGCGCTGCATGGATTCTGAGAGACCACCAGGGTAATGTTCTGTTCCACTCAAGAGATGCTTTCACTCCCTCTGGGAATAGATTATCTGCAGAGCTTAAATGTATCAGCTGGGCGCTTCATAGTATACATGATATGGGTTTTAGAGACGTGGTTTTTGGAATCGACTCCCATGATGCCCATAAATCGATCTCTAACGCTATAACATGGCCAAGATATCGTCATTTACTCGACAAGATCAAGGATGTGCGCTCTGTTTTTGAGTCGGTGACTTTTGAACAGGAATCAACATTTTCAAATTCCATTGCACGAGACATTGCAAGAAGTGTAACTCAGGATGGAAGGTTCCACTCTTACCTTCCCCTTGGAGGCCCAGCCTGGCTCCACAACAGGATTCAAGAAGAAGCCATCTCCAACGTTTGC
>BjuA001044
ATGGCGAGGAGGAGAGTCACAGTGATTGGATTATCGTTCCTGCTTTTAGCTGGTACGACGATGGCAGCGAGATCTGATAAGGAAACGAGAGAGCGCTTCTACGGCAACGTTGTGAACTCCACGGCTCCGGGAAACGGCGAAGGGAGTATCGCAAAAATGTTCGATCGAGTTCTCGAGAAAGAGTTCTCCGAAAACGATCAGCCTGAAGGATCGGATGGAGGAGCCAGCTTTAACAGCAGTGTTGCTGATCAACAAGCTGAAATAGAGACTGTAGCCAAAGTTACGCATGAGAAGGGCAAACGAAATGATACTCAAGAAAACAATGGTACGAGACCATTCCAACTTCAAGATGTGTTTTCCCTGGAAAATGAAGATTCTGATGATATGACTCTTATTGACAAAAAGAACAATGTTTTTGTAATGTCCAACAAAAAATCTAAGTATCCGATTCTTCAAGTAGACCTGAGATTGATATCGGATCTAGTGGTGATTATTGTTTTTGCTGCCATTGGTGGCATTGTCTTCTCGTGTCTTGGACAACCGGTCATTGTTGGATATCTTCTGGCGGGGTCAATCATTGGGCCAGGAGGACTGAAATTCATCAGTGAAATGGTTCAGGTTGAAACTGTGGCCCAGTTTGGTGTTGTATTCCTCCTTTTTGCTTTGGGCTTGGAGTTCTCAATGACTAAGCTGAAAGTTGTTGGCCCAGTTGCTGTCCTTGGAGGACTTTTCCAAATCGTATTACTGATGTTTCTGTGTGGTGTGACTGCATTGTTATGTGGAGCAAGGTTGTCAGAGGGTATTTTTGTTGGTGCTTTTCTATCTATGTCATCAACTGCAGTGGTGGTAAAGTTTTTGGTGGAACGGAACAGTACAAGTTCTCTTCATGGTCAAGTCACGATAGGGATACTTATCTTTCAGGACTGTGTGGTTGGTTTATTATTCGCACTGCTTCCAGTTTTGGGTGGTAACAGTGGTTTACTACAAGGAATTATATCAATGGGAAAGCTGCTCCTGATATTGTCAATATATCTCACTGTTGCATCTCTACTAACGTGGTCATTTGTGCCTCGCTTTCTGAAGCTAATGATTAAGTTATCATCTCAAACAAATGAACTTTACCAATTAGCTGCTGTGGCGTTCTGCTTACTATCTGCATGGTGCAGTGATAAGCTGGGTCTTAGTCTTGAGTTGGGATCATTTGTGGCTGGTGTTATGCTGTCCACAACTGAGTTTGCTCAACATACACTAGAGCAGGTGGAACCGATCCGTAATTTGTTTGCCGCTCTCTTCCTTTCAAGTATCGGTATGCTCATAAACGTGCACTTTCTATGGAACCACGTGGATATCCTTCTGGCATCTGTGATTCTAGTCATAGTTGTTAAGACAGCAATTGCAGCAATAGTGGTTAAGGCTTTTCGGTACAACATGAAGATATCCTTCCATGTGGGGGTACTTCTTGCTCAGATTGGCGAGTTTGCCTTTGTTCTTCTAAGCCGAGCATCAAACCTACACGTTATCGAGGGGAAAATGTATCTCCTCCTATTGGGAACAACAGCTCTGAGTCTCGTGACGACTCCATTGTTGTTCAAGTTGATACCGAGTGCAATGAACCTGGGTGTCATCCTTCGATGGTTTCCTTCTGAGAATAGCTCCCCGAACGAGAGTATGCAGGAGAAAGCATCGATGATAGAAGTACATAACAGAACCAAC
>BjuA001045
ATGGCGACACTAGCAGATATTGGAGTAGCAGCTGCGATTAACATTATAACTGCTTTGATATTGCTTTTGCTATTTGCAATCTTGAGGATCCAACCATTCAATGATAGGGTTTATTTCCCCAAGTGGTACTTGAAAGGTCTTAGAAGCAGCCCTCTTGTGAACCCTGGTGCTTTCGTGAGCAAAATTGTGAACTTGGATTTTCGTTCTTACATTCGGTTCTTGAACTGGATGCCCGCTGCGCTAAAGATGCCAGAGTCTGAACTTATTGATCATGCTGGTTTTGATTCTGCTGTCTACTTGAGGATTTACTTGATTGGACTTAAGATTTTTGTCCCAGTCGCATTACTTTCATGGTCGATTCTGGTTCCCATCAACTGGACAAGCAACGGCTTGCAGCTAGCAAAACTTCATGATGTAAAATCAAGCAATATCGATAAGCTTTCGATATCAAATGTCGAGCGTGGATCAGACAGGTTTTGGGCTCATCTGATGATGGAGTACGCATTTACATTCTGGACTTGCTATGTTCTATTGAAGGAATATGAGAACATAGCTTCAATGCGGTTAGCATTTCTCCAATCCGAGGAGCGACGTGCGGATGAATTCACGGTTCTGGTTAGGAATATACCACCGGACTCACACGAGTTAGTTAGTGACAACGTGGAGCAATTCTTTATGGTTAACCACCCGGACCATTATCTTATGAATCAGGTGGTATACGATGCAAATAAATTGGCTGGACTAGTAGCAGAGAAGAAGAAAATGCAGAACTGGTTTGATTATTACCATTTGAAGTATACAAGAGACAAGGAACAAAGGCCAAGGTTAGGCTTTCTCGGGCTATGGGGAAAGAAAGTAGATGCAATGGATCATTTCACAGCTGAGATCGATAAACTAAACGACCAAATATTGGAAGAAAGGAAGAGAGTGAAGAAAGATGAGAAAGGTATGATGCCAGCAGCTTTTGTCTTGTTTAAAACGCGTTGGGGAGCTGCAGTTTGCGCGCAGACTCAACAGACAAAGAATCCAACCGCGTGGTTAACCGAATGGGCTCCCGAGGCAAGAGAAGTGTATTGGCCAAACCTTGCCATCCCTTACGTGTCTTTCACGGTAAGGAGACTTGTAATGCACGTTGCCTTCTTCTTCCTCACTTTCTTCTTCATCATCCCAATCGCATTTGTACAATCCCTCGCAAGTATCGAAGGTATCAAAAAATCTGCTCCATTCCTAAATCCCCTCGTCGAAAAGAAGTTTATTAAATCGGTGATCCAAGGTTTTCTTCCGGGTATC
>BjuA001046
ATGTTAGCCCGCACGACCAGGAACACAGAGAAGTGCCTCAAGAGAGAGATCTCAGAGATTGTTTCCACAGTGAGCAACGTGAGGGATGTGCCAAGACACGCTGCGGGATACCCGAATCTGCAGAAGCTCGGGATAGGGATATTGACCAACCTTGCGCTTGACACGGAAGCTCGGGAGAGAATTGGCGGAACTGGTGGTGTTTTGAAAGAGCTGTTCAACATTTTCTTTAAAACACACAGAGACAATGGGAATCAGAGATGCGTGAGGATCGCTGCAGGAGAGGTGATAGCGATGCTTTGTGTTGGAGAACAAAGGCAACTGCCTCCATGCTCT
>BjuA001047
ATGTACTGTCTTCAATGTACAAGGAAATGGTATCCAGAGTTACCTGAGGATGATGTCGTTGACAAATGCCCTTCCTGCCGCAAAAACTGTAACTGCAGCAGATGCTTGCATTTGAATGGTTTAATCAAGACATCGAACAAGGAACTCTCAATTTCTGAAAGACGCCATCATCTTCAATACTTGATTTCACTGATGCTTCCATTTCTGAAAACAATATCTGAATCCCAGAGTGAAGAGATTGAAATTGAGGCAAAGGTTCAAGGTATG
>BjuA001048
GTGAGAGTTCCTTGTTCGATCGAAAAAATGGGCAGTGTGAGTGTGGAGCATTACAGTCTTCTGATGGAGAAATCTCTAACTTATTCTTGGTGGACCAAGAAGAAGAGAAGTTTTAGATTGTTCAAGTCCAAAGGTTCTACCAGTAGGAGGGGAGATGATGAGGCCTGGACGAGCTCCAAGCCTGCGATATCGAGAGTCTATTGTAGGAAAAGGAAGCATTCCGTAGACGATCACGATTTAGCGCTTGAAACCAACGACAAAAGAAGCAGCGAAGATGTGAAACGCTCTGATGATGATATCATGCTAAGTGATTGGATTACAAGGCGGAGGAACACCGTGGAAAATAGGGAAGAAGAAGTTGATGCTAAATCTGAAGATGAGGATGATTGCACAATATTAGAGAATCAGAGTTCTAGAAAAAAGTTCTACAGACGCCAGGAGTGTAAGGAACGCAATGCAATTTGCCACCAGTGCTTGAAAGGGGCAAGGGTAACTCTTCTCAGATGCAGTGAATGTGAAGACACCATGTACTGTCTTCAATGTACAAGGAAATGGTATCCAGAGTTACCTGAGGATGATGTCGTTGACAAATGCCCTTCCTGCCGCAAAAACTGTAACTGCAGCAGATGCTTGCATTTGAATGGTTTAATCAAGACATCGAACAAGGAACTCTCAATTTCTGAAAAAAGCCATCATCTACAATACTTGATTTCACTGATGCTTCCATTTCTGAAAACAATATCTGAATCCCAGAGTGAAGAGATTGAAATTGAGGCAAAGGTTCAAGGAATACTGCCATCTGAAGTTGATGTAAAGAGGGCAGTAAGCTACTGTGATGAACGTGTATACTGTGATCATTGCGCAACTTCAATCGTTGACTTGCACCGGAGCTGCCCAAAGTGCTCTTACGAGCTTTGTCTGAAATGCTGCCAAGAGATTCGCCAAGGATCGATCTCTGAACGCCCTGAAATAAAGTTACACTATGTTGACAAAGGATACAAGTATATGCATGGTCTAGAAATGGAGCCGAGCTCCTCTTCTGTATCTGAGGAGGACGAAGAAGCTAAACCATCCCCCCAGTGGAATGCTGGCGCCAACGGAAGTATCACTTGTGCACCAAAAGCACTAGGTGGTTGCGGTGAATGTACGTTGAAGCTTCAGCGAATCTTACCGCGGATGCGGATGTCAGACTTGGAACAAAAGGCTGAGACTCTCTTGGCATCGTACATTATAAGCCTCCCTAGAGAATTGAACTGTAAGTGCTCTGCCTTGGAGACAGATATGAGAAGGAAAGCAGCTTCGAGGATGAGATCAAGCGACAACTACTTGTTCTGCCCTGATTCAATTGATGTCTTGAAGGAAGAAGTGCTTCTGCATTTCCAAGAGCATTGGGCAAAAGGTGAACCGGTAATCGCCAGGAACGTTCTTGATAGCACACCTGGTTTAAGCTGGGAGCCGATGGTTATGTGGCGAGCTTTATGCGATTCATCAACATCAAGTTCTAAGATCATCTCTCACGTCAAAGCAATTGATTGTTTATCTCAGTGTGAGGTGGATGTGAACACTCGTGACTTCTTTGAAGGTTACAGCAAGGGAAGAACATATGAAAACTTCTGGCCTGAGATGTTGAAGCTAAAGGACTGGCCTCCTTCCGATAAATTTGAAGATCTTTTACCTCGCCACTGTGACGAGTTCATATCCGCATTACCTTTCCAAGAATATAGCGACCCTAGAACTGGGATTCTGAACATTGCAGCAAAGCTTCCTGAAGCACTCATCAAACCGGACCTGGGTCCTAAGACTTACATTGCCTATGGGATTCCGGACGAGCTCGGTAGAGGCGATTCCGTGACCAAGCTTCACTGTGATATGTCTGATGCGGTTAATATACTGACGCATACGGCTGAGATAACGTTAAGTCAAGAACAGATATCTGCAGTTAAAGATATAAAGCAGAAACACAAGGAACAGAACAAGTTCGAAGAACGTGGCTATGGTGTTGCATGTAGCCAAGAGGAAGAAGAAATGAACATGCCAGAGATTCTAAGCCATGAAAAGGATGAAACGGGAAGTGCTCTTTGGGACATATTTAGGAGAGAAGATGTTCCCAAGTTGGAAGAGTATCTGAGAAAACATTGTAAAGAGTTTAGGCACGCTTATTGTTGCCCAGTCACAAAGGTTTATCATCCGATACATGACCAATCATGCTATTTAACCGTTGAGCATAAAAGAAAACTCAAGGCGGAGTTCGGGATCGAACCATGGACGTTTGTGCAAAAGCTAGGAGAAGCCGTGTTTATTCCTGCCGGCTGTCCTCATCAAGTTCGGAATCTGAAGTCGTGCACAAAAGTGGCAGTAGACTTTGTATCACCAGAGAACATTAAAGAGTGTCTGCGTCTGACAGAGGAGTTTCGCCAACTTCCGAAGAACCATAAGGCCAGAGAGGACAAACTTGAGGCAAGTCTTTTCTCTCTTTACCAATTAATCAATGTCTTCTTTTTGTTGTTGTTGTATGTTCGTGTGCTTGTGTTTATAAAGAAGATGGTGATCTATGCGATCGAGCAAGCTCTCATAGAACTTGAGACGTTACCAGAAGAGTCCAAACCAATGGCCCAA
>BjuA001049
ATGGAAGTTGAGGATCATATGGTCAGAATTGACAATGAGGAAGCGGAGTTTCATGATAAGCAACCTATCGTGCCTGGTTCAGATGGAGAGCATGGGCTTGGAGGTTCTAACTACCGGATCTCCAGAGTCAAAATCATGGAGATATGTACCCAGCATGTGCTTCTTAAGGATAACATGTATTACTTTGCTGCAGAAGTTTACAGTGAGAATGCTGAGGCTTTTGTTATGCCTCATTTGACACTAATCCAAGCATCTATCCATGTTAGCCGCTCAACAACTTCAAATACTTGCTCCAACAAGAATTCCTTTTATAAGCTAAGGCTTTTGGATGTCACCAGGAGCAACCAAAACCTAAGATTCGCTGATGCCCCTATTTCAATCAGATTCACAGATCTCAGC
>BjuA001050
ATGACGAAGAAGAAGCTCACCCCTTTGGAAGATCCACCGACGGCATCTTCAACCGACGACGATCAAGTCGAGGCCTTGTCCGGAGACGATGAAAAAGAACAGATCTCCGACGATTCTTCCTCTGACCATCTCATGAATCCAGTCGCCATCCCGTCCGCGAAGAGATCCAAATCTGAGAAGCCGATCGCCGTCACCAAACCCAAGGCGGTGAAGAAGCGGCCGATCGAAACGACCTCCGCCAGTGCAAAACGGGCCAGAATTGCAGAGGAGGCGAAGAAACCGTCGTCGTTTCAGAGGCTGTGGAGCGAGGAAGATGAGGTCTCTTTGCTTCAAGGTATGATCGATTTCAAAGCTGATTCGGGGAAGAATCCGTACGAAGACATGGATAGGTTTTACGAACTCGCCAGCAAGTCGATTAGCTTCGAGGCTAGTAAGATCCAGTTCGTGGATAAGATTAGGTCTTTGAAGAGGAAGTATATGGGGAAAGCCAAGCACGGTGCTGAGTCCTTGACTAAAGCTCATGATATTGACTGTTTGAAATTGGCCACGTGTATTTGGGGATTGCCTCTCGATTCGAGTGCGAAGAAGCTTGGTAAAGAAGAAGAACAAGTTGTGGCTCCTGAATCTGCTAATGGTGACAAAGTAGAAGAAGATAGGGAGGTCTTGGTTAGTGGTGACAATGGAGGAGAAGATAGGCGAGTGTTGGCTGGTGGCGAAAAGGATAATGAAGTGTTGATTAATGGAGGAGGAGCAGATGACTGGTTTGAAGACTCGTTTCTTGTAGGATCTATTGCAGGTTTAGGTGTGAGTGAACAGTTTGTGAAACAGAAATGGAGCATGGTGACAGTGGAGACGAAGAAGAGGATGGAAGACAAGTGGAAGTTGTTGCAGGCCAAAGAAATGGAACTGGTGCTGCACAAGACTCACTTTATGCGTGAGATAGGCTCTGTCATTGCTGAAGCATCT
>BjuA001051
ATGGCGCGGAGATCGCCGCCGCAGATTCCGGCGTCACGTCGCGGCGTCGTGTCGTTTCGATGGAAGCTAATCGCTGCACTCTCCGCCTCTCTATGCGTACTAGCTCTCTTCAGTATCTACCACCGTGAGTCTCGTCCGGTGAGATCCCGAATCCCGCTCCAGAAATACTCGGGCGAGCGTCCGAAGATGGCGTTCCTTTTCCTCGCTCGCCATGACCTGCCTCTCGATTTCCTCTGGGACAGATTCTTCAAGGGCGGAGATGAGAGGAACTTGTCAATCTATGTACATTCAACACCTGGTTTCGTATTCGATCAAGGCACCACTCGATCACACTTCTTCCACAATCGCCAGTTGAAGAATAGCATCGAGGTGGTATGGGGAGAAGCAAGCATGATTGCAGCAGAGAGATTGTTGCTTGCATCCGCCTTGGAAGAGCCTTCTAATCAAAGATTTGTTCTTTTATCTGATAGCTGTGTTCCTTTATACGACTTTGGTTACATCTACACATATCTTATGTCTTCACCCAAAAGCTTTGTTGATAGTTTCCTTGATACTAAAGATCAGCGCTACACCATGAAAATGTTTCCTGTCATACCCAAAGAGAAATGGCGAAAAGGATCTCAGTGGATATCATTGATCAGAAGCCATGCAGAGGTCATTGTTAACGACGATACTGTGTTCCCAGTTTTTCAGAAATTTTGCAAGCGATCTCTACCTCTGGATCCCAGTAACAAATGGCTATATCTTAAACACAGACGTCACAACTGCATCCCTGATGAACACTACGTTCAAACTCTACTTACAATGCGTGGCTTGGAAAGTGAAATGGAACGGAGAACAGTGACTTACACAACATGGAACCTATTAGCCAAAAAAGCTGAAGCCAAATCTTGGCATCCTCTCACTTTCACATCTGACAACTCCGGAGCAAAGGAAATAGAAGAGATAAAGAAAATCAACCATGTATACTATGAAACAGAGTATCGAACAGAATGGTGCCGGGCTAATTCAAAACCCGTCCCTTGCTTTCTCTTTGCGAGGAAGTTCACTAGAGGAGCCGCAATGCGTCTTTTGAGTGAAGGATTAGTAGAATCATCAACTGATACAACCACCACCTCT
>BjuA001052
ATGAGTATTCAAATACACCATGGAGTCTGTACTGTTGTATACCAAAGAACACTACGGCATATTAAGTATCCGAGGACACGACCAGACCTAAGTAGTGGCGTCATCATGGTTGAGGTTATGAGGCAGGTTCATCTCAGGCTTAACAGGTGCATTGAATCTATAAACTGTTATAGAGACCCGATAGTCTCCCATAGTAATATCATCACGCCTGCGGAGTGGAAGATGGAGAAGAAGTCTTCAGATAAGTTCAATCCGGATATTGGTGGAGAGAGCCCAAGAGTAGGAGGCGAGATAAACGACGAGGAAGCCCCTTTGATTACGTCCCGTTTATCTCATATTGGTCGGACGCAGCTCGGAAATCACGCCGCTTAA
>BjuA001053
TTCAGTATTCAAATACACCATGGAGTCGGTACTGTTGTATACCAAAGAACACTACGGCATATTAAGTATCCGAGGACACGACCAGACCTAAGTAGTGGCGTCATCATGTACAACTACATAAAAGTGAAGGACGTAAAGGCGTCTCAACCAACTGCTGACAGTCTCCCAGATCGAATCAATAAGGAGTGGAAGATGGAGAAGAAGTCTTCAGATAAGTTCAATCCGGATATTGGTGGAGAGAGCCCAAGAGTAGGAGGCGAGATAAACGACGAGGAAGCCCCTTTGATTACGTCCCGTTTATCTCATATTGGTCGGACGCAGCTCGGAAATCACGCCGCT
>BjuA001054
ATGTTTGGACATGATCAAGAGATACCACCAGAAGAATACTTTCCACCAAACCGTACTGTAAGGATAAGACCAGAAACAGATGATAGCGAGTCGAGTGTTCAAGGACCAAGACCAATAAGGCGGAACAACCCGATTGAACCAGAAGTTCATGATCAACCACAACAAGGAGTAGGAATGGAGCACACTCTGAAGATGCTTCATGACAAGATAGCGAGGTCATTACAACAACCT
>BjuA001055
ATGGACACGGTGATCAGAAAGGACCTTGGGCGTTTTTCGGATTGTATGCTCGTGCTCCATAGATGGACTCCGCTAATAGATATGCAAATGTTAAACTACATTCCTTTATGGATCCAAATAAGAGAAATCCCACTCCAAATCATGAACCGAGAGGTTATTGTTCACATTTCTCGCTCTCTAGGAGAGTACATCCAAATGGATTACAATGAGGAGGTTGGTAGCCGTTTGGATTTTGTCAGGGTACGGGTACGGGTACAGTTGAATTGGAATGTCAATAATCCTCTTAAGTTTCAGAGGAATTTCCAATTCTCACCAGGTGTTAACACCCTTCGGAAACTCCAGTACGAGAGACTTTGCGGATTCTGTGAGACGTGTGGTATGATCACTGGGGACGATGATGCGGACATAGAGATCATTCCAAATCAAGCTGTTATCATTGAGGAGATTAATAAAGATGCAAATGAAAATGTAGCTGCTGGCGGTAATGTGGTTGACGGACAAAATGTGGAGGCAGAGATGCAAAACGTGAAGGCAGACGCTGAACCTGAGGATCCAGAGCAGGAAGAGTATGAAAGGAACATCAGGGAGATTGAGGAGGAAGCAGATGATGAGTATTTTTGGAGTGGAGAAGGAAAACATACTATGTTTTCTTCTGATGTGAATCGAGCTGAGATGTACAACCATCCCTATTTGTTTGGACAACATTTCCACAAGCCTAATGAAGACAAAGCAGGTTTAAAGCGGAAAGCT
>BjuA001056
ATGGACATAGGATGGTTTGGTCTCACTCTTGATTCATCTTCTCTTGATCTCGTAATACCTAAATGTTTCAAAAGTAATAATACTCATCGCCGCTTCTCGACTCCGTTGACGATGTCTACAGCTGGAGATGACGTTGACGATAACAAGACCAAAATATCCAACGCCGCCAGAGATTTTAGGTTTCCAGTGAGTCTTTCTGGTATCTGTGACCGTCAAGATAATGATCTATCGAGTGGCGTCGCCGGTGAAAACGATTGTGCAGTTCCCGGCGAAGTTGATTTTTTCTCCGACGAGAAATCTAGGGTTTGTTACGTAGAGGACGCTGGATTTCGTGTTAAAAAGGAGGTACAAGATGATCGAACGGACGTAAATACCGGTTTGAATCTTCGAACCAGGAGTGATCAATCAGTGACCGACGACGAAGAATCTTACGAAATGGAAGATAAGTGTGCAAAAAATGAGTCAATTAAGTTACAAGATGAGCTAAAGAAAGTGACCATAGAGAACCAAAAGCTAAGAGAATTGCTTACACAAGCGAGCAATAGTTACACTTCACTTCAGATGCATATTGTTTCATTAATGCAACAGCAGCAAAAACAACAGAACAAGGCAATAGAGGCTACTGAAAATCATGAGGAGACTATAGTACCAAGGCAGTTCCTCGATCTAGTCCCTTCCAGAGCACCTGGCGAGGCTGAGGATGTGTCAAATTCTTCAACGGAAGATAGAACTCGTTCAGGCGGTTCTTCTGCGGCCGAGAGGCGTAATAACGAGGTTAGGGACGGAAAGAGACTTGGACGTGAAGAAAGCCCCGAAACCGAGTCTAACAAAGTTCAGAAAGTGAATAATAGTAGCCCAACCACGTTTGATCAACCCGGAGAAGCTATCATGAGGAAAGCTCGTGTCTCCGTTCGTGCCCGCTCGGAAGCTCCTATGATAAGCGATGGATGTCAATGGAGAAAGTATGGCCAGAAGATGGCAAAAGGAAATCCTTGTCCACGGGCTTATTACCGTTGTACGATGGCCACGGGATGCCCCGTTCGCAAACAAGTTCAACGTTGTGCGGAAGACAGATCGATCCTGATAACGACCTACGAGGGAAACCACAACCATCCATTGCCGCCAGCAGCAGTGGCGATGGCTTCCACAACCACGGCCGCGGCTAACATGTTACTATCCGGGTCAATGTCTAGTCACGATGGGATGATGAACCCTACGAATTTACTAGCTAGGGCTGTTCTTCCTTGCTCGACAAGCATGGCCACAATCTCGGCCTCTGCTCCGTTCCCTACCGTCACCTTAGACCTCACCCACTCACCTCCACCTCCTAATGGTTCCAACTCCTCCCCTTCGACAGCGGCCGCTAACAACAACAACCACCACAACTCATTGATGCAGCGGCCGCAGCAACAACAAATGACGAATATACCCCCGGCTGCCTTTTCGCAGCCCCACGCTGTGGCTAATACAATAACAGCACTCACCACTGATCCGAACTTCACGGCAGCTCTTGCAGCTGTTATTACTTCTATGATCAATGGTTCGAAACACCATGAAGGCGAAGGAAACAACAAAAATCAA
>BjuA001057
ATGTTGGCATCTACAGAGGAGTCGAAGACAAGGCGTGGGACACAATATGGGTCGCATGTGTCATCTTCGGAGAAGGTTACGAGGCGAGGGACACCATATGGTGGTTCAACTCCGTCTCCTAGACAATCGAAGAAGCAGAAGGTTACTGGTGGCTCAACTGTGTCTCCTCTTGGAAACTCGAAGAAGAATCAGGTAGATGGTGATGACATGAATCCTCCAAGTGAAGAAGAGGAATTTGGAAATATAGAAGATGATGGTAGGCGAGAATTAGAAGATGGTAGGCTTGAATTAGAGAATGAGAATGGTATTGCTGGCATTGAGGAAGAAAACTGTAGAGATTTGGGTCTACTGTTTGGTGATGAAGCAAGAAATGATGACTGTGAGGTTGATGAAGACGAAGGGGATGATGATGCATGGGATGATGACAAAATCCCTGATCCTGTGTCATTAGATGATGAGAATGAAGAGGAGATGAGACCTGCACAAGCTTACAGACCAGACATTGATCCAGAGGAGCTCCTTCAGCTTGGCAAGACATTTTCAGATGCTGAGGACTTCAAACATACTTGTCTCAGGTATACTCTCAAAACCAGATACAACATCAAGTACTACAGATCCAGTAGCTTGAAGATGAGTGCAAAATGTGCTGCTGAGATGAGAGATGATGAGGATCCATGTCCTTGGATGGTCTACTGTTCTTATGATAAGAGAAAACAGAAGTTGATGGTAAAGACATACGTCAATGACCATAAGTGTGAGAAGACAAGGCATTCCAGGATACTTAAGAGGTCAGCAATTGCAAGTCTATTTGCTGAGAGGTTAAGGCTGAATCCTAAGATCACAGCGAAGGAGATACAGACTGAGATATTGAGGGAGTATCAGATGGAAGTCAAAGAGAACTCGTGCATTAAGGCCAAGACGAAGTTGATGAGAGAAAGGAGGAAGACCCATGAGGAGCATTTTGATAAAATCTGGGATTACCAAGCAGAGATCTTCAGGAGCAATTCTGGATCAACCATGGACATTGAGACCATACCAGGAGCCACGGTTGGAAGCAAGCAGAGGAGCTACACTCCTAGTATGTTCAACTACAACATAGATGAGCTTAAGAACTATGATCCAAGCGCACATGCATCTCTGATAAAGACAAAGCCAGAGACTTGGTCTAGAGCTTTCTTCAAGATAGGCTCCTACTGCAATGATAATCTGAACAACTTGTGTGAGTCCTTCAACAAGACCATCAGGGAGGCTAGGAAGAAGCATCTGCTCGACATGTTAGAGGAGATAAGGCGCCAATGTATGACTAGGAACTACAATAGGTCTAAGATGGCTATCGACAGGAAGACTAGGTTCACCATGAAGACACATAAAGAGTTAGACAGGGTTGAGAAGAAGTCCAAAGGGTGTATACTGCGTTGGGCAATTGGGCCAGAGACTGAGGTGGAGTATAAAGACCAGTCATATGTTGTGAGTTTGGAGAAGGAGACTTGTGCATGTCGAAGCTGGCAAATGAATGGTATTCCATGCATCCATGCTGTTAAGTTATGGGATCAGTCCTGTAAATGGGATGATAAAGTGGCCTCAGACCAA
>BjuA001058
ATGACTATAATGGAGGAGAAGCAGAGTGTCGAGAATCATCATCACCCAAGCAGGCTCGGAAGATCAATGGAGAAACAGCAGAGCTTCCGAGGTGTTGCCACTGTAGAGAATCAGAAACATGGAGTTATTATGGAGAAGCTTCCTAGTTTTGGCAAAGCAGCAACGATGGAGAGGCAGAAGAGTTTCCGCGGCGGGTTTCTAGAGAAGCAGAAGAGATTTCGTGTGGTGATGGAGAGGCAGCTGAGCTTCATCGGTGAGAGGAGGAAGAAGACTGAGTCGCCAGGGAAGAGAGGTGACTCGCCTCTTCATATAGCTGCTAGCTGTCAAAGCAGAATTTTGAAGGAGAGACTCCTCTTTACACTGCTGCAGAGAATGGTCATTCAGCTTTTGGAGCCTTCACAAGGTACATCCCTAGAAGCCACCTTCGCACCAGATGGCAAGTATGTTCTGTCAGGTGGTGAAGTGGAGTGGAGCATTCACGGGTCAAAGATGGGTGCATACTCGGTTACTTCACTCTTTGTGTCCTTCTTGGTGTTTTTCTCCGCTTCTTCTGAGAGCAATGACGGAACATTAAGAGTTGGCCTGAAAAAACTGAAGTTGGATCCTACCAATCGACTTGCCACACGCTTTGGTTCCAAGCAAGAAAAAGCCTTTCGATCTTCCTTAAAAGAGTTCCGTTCAAACGACAAGAATGCTGGAGATGCTGACATCGTTGCGTTGAAGAACTACTTGGATGCTCAATACTATGGTGAGATTGCTATCGGTACTCCACCACAGAAGTTCACAGTGATTTTCGACACGGGGAGCTCTAACCTTTGGGTACCATCAGGGAAATGTTATTTCTCGCTGTCTTGTTTCTTTCATTCCAAGTACAAGTCCTCGCGGTCAAGCACTTACAAGGAGAGTGGAAAACGTGCAGCAATCCATTACGGATCTGGATCCATCTCTGGTTTCTTCAGTTATGATGCTGTCACGGTTGGTGACTTAGTTGTCAAAAATCAGGAGTTTATTGAGGCAACCAGTGAGCCTGGTTTAACTTTCTTGGTGGCTAAGTTTGATGGTCTTCTTGGTCTTGGATTCCAAGAGATCTCTGTTGGAAACGCCACTCCTGTTTGGTACAATATGCTCAAGCAAGGTCTTATCAAGAAACCAGTGTTCTCATTTTGGCTTAACCGTGACACAAAGAGTGAAGAAGGCGGTGAACTTATATTTGGCGGTGTTGATCCAAAGCACTTCAAGGGAGAACACACATATGTTCCTGTTTCACGAAGGGGTTACTGGCAGTTTGATATGGGTGAGGTTCTCATTGCCGGCAAATCTACTGGATACTGTGGAAATGGTTGTACTGCAATAGCAGATTCTGGAACATCGTTACTTGCAGGGCCAACAGCTGTGATTGCCATGATAAATAAAGCTATCGGAGCATCTGGAGTTGTTAGCCAGCAATGCAAAACTGTTGTGGATCAGTATGGACAAACCATTTTGGATTTACTTTTGGCTAAGGCTCAACCAAAGCATATCTGCTCAAAGATAGGTCTTTGCACATTCGATGGCACCCATGGGGTCAGTATGGGGATTGAGTCAGTGGTGGAAAAGGAAAACACAAAGTCATCTAGCGGTCTCCGAGATGCTGGTTGTGCTCCATGTGAAATGGCAGTTATGTGGATACAAAGCCAGTTAATGCAGAACATGACTCAAAAGCGTATAGTGAACAACATTAATGACATATGCGAACGCATGCCGAGTCCTAATGGAGAGTCTGCAGTCGACTGCTCACAACTCTCTAAAATGCCTACTGTTTCATTCACCATTGGAGGCAAAGTCTTTGATCTTTCTCCAGAAGAGTACGTACTGAAGATTGGGGAAGGACCAGTGGCACAATGCATCAGTGGCTTTACTGCGCTCGACTTGCCTCCACCTCGTGGACCTCTCTGGATACTGGGAGATGTGTTTATGGGAAGATACCACACTGTCTTTGACTTTGGCAACGAGCAGGTTGGCTTCGCAGAAGCTGCG
>BjuA001059
ATGGAACCAGTTACAACGTCTCTGCCATACCTCATCAAGCGGTTTGCTGATCCACAACTAACGCAGTTCCGCCATCTATCTCCTTTTGCTTGGAACCGAATACCAGATCTCTACATCAACCAGCGTTCTGGTGACTGCGGGCCAGTTAGTGTGAAGTTCTTGGAGATGCATGCACATGGCGACCCGGAGCCTAACATTTTTTCTTTAATCGATGAAAACGTTGACGACCTCCGCAAACAATACACCCTGGATGTCTACAAGTCAATTGTCCTTCCTGCCTACCACCCACCACTCAAC
>BjuA001060
ATGGGGTTCTCACTTGTCCTACAGTTGGTTGCGTTCCGTGCTATTCCAAAGCTTCTGAAAATAATCCCAGCTCCCCACAGCTCTCTCACAATCATGGAACTCGAAGAAGACCATCTCCCGGACCACCCCTCGATCAACATCAATGACGTACTAACAATTGAAGCTGAAGAAAATGTGAGTCCCCAAGATTACTCTTTTTTATTGTTCTGTCACTCTCTATCATTTAGTAACAACAAAAGTGTCATGTTTGGTATTTTCAGCTTTTCGTGACACCAATCATACCAATCGAGAGACAAGCAGATCCTGGATGGGGAGTGTGGCCAGACATAGTCAACGATGAAAGATTAGCTTACATGGAGGAACTCATAGCTGACAAACGACCTTTCAGAAAGTCGATGTGGCCAGGGAGAGATACTTCTTTGCCTCTCATCCCTCCTCCAACGGTCGAAGAGAAACCAGTCCACAAGAAAGCCCTCAAACCGAAACACACTGGAAAGAACAAAGCCTCTACAGCCAAACCGTAGTACCAGGAAAACATCAACAGCCCGGAAGCAGAGACGCATCAGCAACTACTTTGTCCGTAATGGGTCTACGTCAAGCAAGTCCTACGAGGAGATTTTGGAGACTATCACCGAGCTTTCTAGCCAAGTTACAGCTGTTCAAAATGAGCAAAAGAGGTTGCTCGAGATGATTGAAAAACTTAAACAACGTCCTCACACCAAACGCTCGAGAGAAGCCTCTCTGCTACCTCGTATGAAGAAGTTCAAAAAGAGACGCCGTCAGAAAAGTCAAACTCATTCAACTCTTCAGCCCACTGATTCTCCACGCAACAACACGATGTCAAGTCCTCTGCATCACGAAGATGATACCTCGTGCCAGTCACCAATACTCAGCCAGTACGCTGTTCAACATCATCGCTCAAATGTAGACAACATACAAGATAGCGAACCGCTTACACAGAAATCACCTGACCACTGCTCACCCATCCAAAAATCCCCTGACCACATCTCGCCCATCCACAAATCACCTGACCCCAGCTCACCCGTCCAGAATTCGCCGTCACCTGAACGTAAATACCCAATTCACATCTCCCCGTTTACTTTGCCGTCACTCCTCCATGTTTCACCTGTCCATACCTCACCGGTGCACACCACGCCGGAACTGCCCGTAGCCACCCCCAACGACTTCACTGGCACGAAGGGCCCATCTCCAACCAAGAGTACCGACACTGGATCAGGTTTTGCTCAACACGCTACTTCCGTCAATGCTTTTACAGCTACCGCCTCATCAAGCCGCACTCCACACCACAACTCTCATGTGGAAAACCACCAGGGAGGTCAAAACGAATCTGAAGTTATGGAACTAAGTGACTCTTCCCCTGCAAGAGAAGCTCTAGCGCACACTCCTTCTGATGCGGAGTTGCACTTAGCCAATGAACTCTTACGCTGTCCTATGGTGCCATCGCAGAGATTGATATCTCCCCTTCCCTTGCAGATATGGGAGCTTTTCCATGACACGATTTCCTCAGCGAAGAATGTGTACAAAATCCTCTACCTTTACATTTCTTATACATTTTCCCACTATTTCTTTGAATTTAATCTTGCATTTTCCACTGCTTCCACATCACGCCCTCGAAGTTCGTCTTCTCCAACAAACTCTTACTATAATTATCTGTACCAACACATTGGACCACCACCTACGTATGTGCACTCCTACATAATCTTGTAA
>BjuA001061
ATGGCAGAGGATATTGATATGGAACTAGAGGCTATTAACGCTACCATCTTGGAGAGTGGGGTGGAGGTGGAGGCAGAAGAGGAGTTTCAGACTCTTTCGGAGGAAGAAGCCGAGCAAGCTTCTGAAGTTCAGCACAAGTATGTTCATACTCAGGAGGAAGAAGAGTTAGTGAGCGGAGATGATGATGCTGATAAAGATATGGCGGCAGGGGCGGTGGCGACGAGGCAGAGTAACCGTAAGAGGTTGGCTAAGCCTCCTATAAGCACTGCGGGAAGTAACAAGATGAGGATGGCAAGTGCGCTACTCTCCCCACGCAAGAGAGCAGCTGCCAAGGTAGGAACTCGTCATGGTGATAGTGGCAAACCAACGGAGAGCAAGGGTCCTTCAAACCCAAAACCGGTGAATCTTAAATTC
>BjuA001062
ATGGCCATTCAAGGATTTACCCATGCGATGGTGTTGGTTACTGTGACTGCATGTCCTTCTATCATTATTAAGACTGGCGGTGCGGATCCTCTAGCAGATTCCACCTTGTCGAGCGAAGAGATTATCAGGAGAGTTGTTGAAAGAAAGGTGGTAGTCAACATTGTCTCGGCCAAGACGGTTGATCAACTGGGACAGGAAGATACGAGTGTTGATACCATGGTTTCTTTGATTGACGATGATTACCCATTTGAGCATAACACTTGGTCAGGTGGTGTGAAAGCGGATGATGTTAAACTGAAGAAGGGTCATGCACAAACTTCGGAGTCAAGTGATGAAAATATTCCCGACCCGGTTGAAAAGGATAACGCTCATCATGGTGGTGTAGAGAGTGGTGGTTACCCTGGAGATCCGAGAGGGAAATCATCAGCTAACCCCTCTGGTGCCCCCCATGGTGGTGAGAGTTTCCATTTTGATGTCCAAACATTACTTAGGGGTGCAGCTGACGCATACGAGGAGAAGGTAATTGCAATGTTTGAGGGCTATATTCTGAGTTTGAAGGGCCATTTTAATTCTGAAGTGGGAGGCCTTCGAACCGACTTACAAGCAGCTACATCTGCGATTGCCCATTTGGAAACTAAGGTCACATGGGAGTTTGATAAGATCAATCAGTTACTGAAGTCCGGGCTTAGAGGTGCGGATATGGGAGCAACGTATGGGTTCAGTCCTGGGAGACATTCGTCACCATTCCCAGGTCAGAATGATGATTTCAACTATTCAGAGGTTAATCCCGATCAACCCACTACACATACTGGTGCTCCCGAGTCAACACCGCGAGATGGAGAGGATGTTGCTGCAACAGGGACCGCCTCGGTTGGTTTG
>BjuA001063
ATGAAAGAGAAAAGGGGTGGAGGACTATCTCCGGGTAAACAGACCGACTCAGCTGATGGAGCCGAATTTAGAGCTGAGACAGGGGGCGAGCATGGGGGAGATGCTGACATTGGACATGACCCCATAAACGTGGAGAATCCCTCACCTTCGGTAAACGTCGCATCCCCTGACAATTCTGATGCCGCCAATCCTCCATCTCGAGCTGATGTGGACCAAGTGAATGTATCATCGGAATGCCGCGTTGATGACCCATTGTCTGGCGTCGTTAATAAAATTCTATCAGAAGCGGGCATTGATAAAAACCCGATCCGACCCTCCACTGGTTCTGGAACTGATGTACCTCAGACATCAGCAGATGTCATTCCGGAGAAAGTGGGTCTTGATGGTGTGCATGACGATCGCAGTGAGGTTGCTGTTGGGAATAAGGGTGAGGATGTGGATGAAGATGATGTTACAATTACTAAAGTTCAGGCTGGACGAGTGAACACTGATGCAGCCGGTGGTCAAGCCGATGGTGGTAGACGTTTTAGTAAACGTACGCATACAAGTACAAAACCCTACACTCCTCCTGCACCCGCCGTCCGTAAGAAAGAGAGAAACAAGAAAGTGGCGCGTCAAATGGATGATAATCCTCCACCTCCTAAACGGGTTAAAAAGGTGGCGGCTGAGCCAAGTAACCCACAGCCTCGTCCTCAAGAAAAACCTACATTTATAGGTGGCTTCTTCCCATTTACTCCTCCAACCCCAGCTGCAAGAGAACCCTTTCTGAAGACAATGTCGGAGGCAAAATCAAATGCACCATCCCTCGGGTCAATCATTTCCATTGCTTCTTTGGATGATGTGTTCAATTGCACCGGTGTTTGTTCGTATGAGGCTGTGGATCGTGTTGTAGGTTGGATAAGAAAGAGGCGTGACAGCAATCCATCTTCAAAATTTGACTTCATCCTTCCAACTTTCTTTATCAATCTAATCCGAACCATTCAAGATAAGTCCGCCTTCACTTTTCCGGTGTCTCTACGCAGTCAGTTCATGCACCGGCCACAGTGGTTTACGCAAGTAGACTTTCTCTACACTCTGATTCTGGTTAAAGACAGACACTGGATTGGTATGATAGTAGATTTGCCTATGTGGGCCATCTATGTGGTGGACGCGAACCAGACATGTCCTCCTATTTCTGTGGTGAAAGATGTCGTCAACCCGATATCGATTATGATGCCTCACATGATATCGAGGTTCTGTCTAACTTCCCGACCTCGTGAGTTGAATTACCTTCCGTTCCCCATATCTCGCTTAGACATACCAGTTCTACTTGAACATCCATGGTACGCCGCGGTTGTGGCACTGATTCTGTTAGAGATCGCTGCGGTGGGGAAGCCTTTGATTGATCTGGCTCTCACTGAAGAGGAGGTTCGTGTTGCAGCGGAGAACTATGCGATCTCTACCTTGGGTATGTTTAAGGTGGTCCCCCCTAATCCTGAATTT
>BjuA001064
ATGGAAGGCTTGGAAATTCCTAAGCAAGAAGTTCATATCAAAATTGATGATTCAATATCTAGCAGTAAGGAGAGACACACTGACCTTCCTCATACCAAACCCATCGTTCTGATGTCTGTTTTGAGTAGTCTCCATGCAGGCTATTTCAGAATAAGCCTCTCACTCTGCAGCCAAGCTGTGCTATGGAAGATGATGATCGCACCTGATTTACCAAGTATGTCCCATTTGCGAAGCAATCTCCCGTCTTTGGCGTTCCATCTCCTTTGGTGCCTAGCCGTTGCAACACAAGTGTCACTCTGTCTTTTGTACGCGTTGAAGTGTTTCTTCTTTTTTAACATGGTGAAGGAAGAGTTCTCACATTATATTGGAGTGAACTATCTTTACGCTCCATCAATCTCATGGCTAATCTTGCTTCAATCAGCTCCAATGATGGAACCACAGAGTGTTTTGTATCAGACATTATTCTCGGTGTTTGCTCTACCAGTATTGGCCCTCGACACAAAGCTTTATGGACAGTGGTTCACCACAGAGAAAAGGTTCCTGTCGATGATGGCAAACCCGGCAAGCCAAGTATCAGTAATCGCAAACCTAGTGGCTGCACGGGGAGCAGCAGAGATGGGATGGAAGGAGCAGAGCCGGGCT
>BjuA001065
ATGACGGAGACCGGGGAGGAAGACGCCGGAGGAGCCAGCAACGGTTACAAATGGAGTCCTTTCGGAGCCGATAAATGTCGTCGTGGAATTGCGGTGACATTTGGCTCTGGAGAGGTGAATGATGGTGAGGATGATGTCCTTGAGGTTAAGGAATTGGAAAGTGTAGTTGAAGGAGATAAGGATGGGGACGAGGAGGACGAGGACGAGGACGAGGACGAGGTAACAATT
>BjuA001066
ATGTTAGCTGTTTATCCCTCGGGTGCTATCAACAAATTCCACATTCCTTTTAGCTTCACTGCCACTTCGCGCGGATACAGAACCACGCCTTTTGGTTATTTGATTAGTAGTTGTTCTGTCTTCTCGGGATCAAGATTTCCTTGGTACAATGTGGAGTGTTACCACTTATCTTTCTCTCCACATGGTCAAACTCATCACCGAAAGAGATGGATGTTTTATTGTTCACGCAACAACTCCGATGAAGAGTACCGTTCATCACGCAACATAGCTATAAGTCTTTTAAAACGTTACAGGACCGTGATTGAACGCGGTCAAGGCGAAACCTTAAAAGAATTCATCTCTGCTGGTGTGAACGCATACGCGCTCGGTTGTACAGATGAAGATTTGAGAAAAGAACTTATGGCTATGAAAGAATCAGGTTTAGAGATCGAACGAGTCGAGAGTTACCAGGTCCAAGGAAGTACACAAACCAAGTCCAAGATTTTGCTGTCCGAGGCTTCCGGTGAAGACTCTTCAGTTGGAGCAGATGGCAGTGATGGGACAAGCAGAGGATCCATCAGTTGTGGC
>BjuA001067
ATGTTGATCCTTCGGAGAGGTCGTTCGAATTGGTCCACTTTTGACCGGATTCGGATTCAGACTGTTTTTGCCTTGCCAGTGGGGACCGGCAGAGCTTCATTAATCGAGGGATCCAAAGATGAGGCCAGGCATTCCCGAGAGGTCGCGGGGGCTTCTCCTGCTCATGACCAGTCTTCGGATAGGTTAAATAGACAGCTCGTGAGGAGGTCGTCATTCCGAACTTCCGGGTCTGCACCGAGAAGTCGAACTTCAGGAAAGTCTCCTTTAATCCCAATCCATGATTCCGACGATGACGATGCTTCAGAAGAGGGTCGGCATCCTGTTTCGCTGAGTCCTGGTATGGATGACGAGACCATGGTGATTCGTAAACGACGT
>BjuA001068
ATGAATATAACCAAGTTAACTGTGGTGGTCTTCATTGCAGCTTTGTGTGATAATGTTGGTGCAAGTCGGCCCAGAGGTATGCACAATGATACCAAACTCAAGGATCAAAAGTTGCAACTTGAAGACATCATCGGCAATATTATTGGGAACATCACTGACCCTATTATAGGCATTATAGGCAACAATACTAGACCTATATATACACCAATACCTACTTTGCCAAACAATACTAGTCCCGCACCTTCCCCTGATGGTGGCTCAGTAGAAATTGTCCCGTCCCTTGCTCCACAAGGTGAAGCCACTAATGGAACTAAAGCTCCTTTAAGTGGCGGGGACATAGGTGTCCCATCCCTTGCCCCAGAACGCGAAGCTAGTAATAGTACGGAGGCTCCTCTTAATGGTGGAATTATAGGAGTTGCTCCATCTCCTCTTAGTGGTGGCACTGTAGGAGTTGTTCCGTCTCCTATCCAAGAAGGTGGAGCCATCAATGGTACTGAACCTCCTCTTAGTGGTGGAATTATAGCACCCCTTCGCTCTCCTATTGTCACCGAACCTCCTCTTAGTGTTGATGCTATAGGAGTTTCTCCGTCTCTTCCCCCAATAGGTGGTGGCACTGAACCTACTCTTAGTGGTGATGCTATAGGAGTTTCTCCGTCTCTTCTACCAACAGGTGGTGGCACCGAACCTCCTCTTAGTGGTGGTGGCGTTATAGGAGTTGTTCCTCCGCCACAAAGTAGAGAAACTCCTGCCACTTACGACATTGAATCTTCCATTGATGTCAATATAAGAATGCCTCATGTATCCACTGAAGGAGGAATTGTTTTTACTACTACTAACAACTTTGGAAATGAAGATGACAGCAATGGCGGGAGCGGTAGGGAGCCT
>BjuA001069
ATGGACGATAACTTGGCCGGAGTGATGCAAGGTATGTCGTTAGAAGATGATGTACCAATCGTTTTACCGGAGGATGACGACTATAGTGCAATTGTGCTGAACAGTCGAAGTCTCCTTGGAAGAATCTCTAATATCCCGGTTAACTACCTCACCTTTAAAACCATTGATGCGGTAGCAGGAGCCATTGGGTACGTGAAAGTGATTGAATGGGATCCTGAGAAACCCTTACTACAGGACTATGTGAGAGCACAAGTTATTATGGATCTTAGCCTGCCAGTCCGAGAGAAGAAGAGTATAACATTACCAAAAGGAGGTGGTACTGCAGTGGTAGATGTAGACTACGAGCGAATCAGGAAGAAATGCTTTCATTGCTTCAGATTATCACATGAGAAACAGGCTTGTCCTCTCTTAAAAGGCAATCCTCTTGGAAGCGTTAAAGGAAAGGAAAAACATTCTGTCGTCAACATGCAAAGGCTTTCGCAACGTCAACACAACTCCACTCTATCTCAGGACATAATGCCTTTGTTTGCACCATCAATACCCCCGGGTTTTGAACCACCTGCTGGTTTGATAGCTCCAGAAGTGTTTGAGCAGATGCAGTTATACATGAACTGTATTGATCCTGAAGAGAGGAGAATCAGAGAGTTCAGGATGAAAAAGGCGCTTGATGACTTATCAAAAGACTCGATTGCTCAAAGAGCGGGC
>BjuA001070
ATGGAACAGGGGCAGAGGTCTGTATCAGAGACAAGGTTCAACAGATCTCATGTATCCGGAATGATAAATGATCGAAATCGCAATGTTCACCATGTGCTCGGAACAGAACAAGATGAAGGGGACACCTTTGGCTTAACACCAACTCCAACTTTTGGCGGTTTTGAGATTGGTAGTGGTTACCCAGCTCAGGCTAGGAACATTGGTGCGAGCAGAGGTACGTCGAGGAAAGGGACATCCTGGACGCGTCGAGGAAAGCTGGGTCTCAGTGGTGGTTTGGCATTATTCTGGAGAAATTCACATGAAGTAGAGATTTTATCAGCAAGTGACAGAATAATTGATGTTAGAGTGAAGCAGAGAGATATCGTCTACTTCATATCCTTTGTATATGGAGATCCTGTTCGACATAAACGTCATATAGTGTGGGATAACTTGAAGACTATAGGGTTGAATAGGAAGGCAGGGTGGTGCTTGGTTGGAGATTTTAATGAAATGATGAACAACTCAGAGAAAAGTGGTGGACCGGTTCGCGAAGAATCATCATTCTACCCGTTTCGTTCAATGGCAAGAGACTGTAGGGTTAAGGAAACTCCTATCTCAGGAGACAAATTCTCATGGGTTGGGGCCAGAGAAGTAATGACCAATGGGGTGAAGGAGAACGTGTGGATACAGTGTAGACTCGATAGAGCCTTTGGGAACGCAGAATGGTTTCGCCTATTCCCTCGAACACACACTGTATATCTAGAACATCTTGGCTCTTACCACAGACACATACTAACGAATACTATGGGTACGAGCATGCAGCATAGGGGTCGCTTCATGTATGACAAAAGATGGAGTAAAAAGCCTGAAATATTGGAGCTTATACGCAAAGGCTGGAACTCGTCTAACGGAGGATCAGTATCAGAATGTATTGACTCCTGCGGAAAGATCCTCTCCAAATGGAAGCGTTACGACATTAGTAACTCTAAGAAAATGATTATGACGCTGCAAGCAGAGCTAGAGGAAGAAGAGATGAAGGCAGCTCCTGCTATGCAGATGATCATATACCTTAAATTGGAACTGGCAAAGCTTTTTCAAGAGGAGGAAGAGTACTGGAAGCTTCGTAGCAAGAACAACTGGCTACAGTCGGGTGATAAAAACATCAAAATCTTTCATGGATGGGCTCAGACTAGGAAGATGAAGAACAACATCCCGTGTCTCATAGATTCTGATGGAATTGAGCACACAGCGGAAGAAGCTAAAGGAGATATAACAATAAAATATTTCTCAGAGATTTTCACTTCATCACAGCCTAATGACGCTTCAGAATTACTTCGAGGTTTTTCCCCAAGGGTTACTGACCGTATGATTGAGAGACTGACCAAGACAGTTACTGATGCAGAGATAAAGAAAGCAGTGAAAGCTATAAAGAGTGATAGCTCACCTGGGGCTGACGGTATGACAGGACATTTCTTCCAGACATTTTGGGAGGTCACGGGACCTCAGATCTTAACAGAAGTAAAGAGGTTTTTTGAGGAAGGGGTCATACCACAAGACTGGAACTACACTCAGCTCTGCCTACTACCAAAGAAACCAAACCCTTCTCTCATGACGGATTTACGTCCCATCAGTTTGTGCGCAGTCTCGTACAAGATAATCTCTAATATCTTATGTGCACGTCTGCAAGGGATCCTTCCTTCATTGGTGTCACCGACGCAAGGAGCCTTTGTAGCAGGTCGTCTGATATCTGATAATCTGCTGATAGCTCACGAGATGGTACATGGCCTCAAAACTAACCCGAACTGCAAAGGAGACTACATTGCGATTAAAACGGACATGTCAAAGGCCTATGACCGGGTTGAATGGGATTTCTTGGAGATCTTATTTCAGAGAATGGGTTTTGACAGGAAGTGGATTCAGTGGATTATGATGTGCGTCCGTTCAGTCACTTACACAGTTCTTCTTAATGGTCAGACTTATGGAAGGATCACACCGGAACGAGGCATAAGACAGGGCGATCCGTTGTCCCCATTCTTATTCATACTATGCGCAGAGGCACTTGTACACGTGATGAATAAAGCTGAGTTGGAGGGGAACATCACTGGCATGAGATTAACGCAGAACTGCCCTTCTATCCAACACTTACTTTTCGCTGATGACTCGCTCTTTCTCTGCCAAGCGACACTACAAGAATGTACCAGTTTCCTGCAATGCCTACAGATGTATGGTAAAGCTTCAGGACAAGAGATTAATTTTCACAAATCTTCTATTACATTTGGTGCCGACATCGATCCAGTAATGAAACGCCTTATAGCTGAGTTGTTGGAAATTGAGAATGAGGCTGGAGCTGGTATGTATTTGGGGCTCCCAGAATGTTTCAGCGGCTCGAAACAGAAGCTACTAGATTTTATAGGCGAGAAGCTTGGTAAAATACTTAATGGATGGTATGCCAAAACGCTTTCCCTTGGTGGAAAGGAGGTACTCCTAAAGTCAATTGCTATGGCTCTTCCTGTATACGCCATGTCTTGCTTCAGATTGACGAAACATCATTGCCAAAAAATCATGAGTGCAATGTCGGCATTCTGGTGGAATGAATGTAGTGATAAGAAAAAGATTCACTGGGTATCTTGGCCAAAGCTGTGTATGCCTAAGGAGTTTGGTGGTTTAGGCTTCAGGGACGTAGAAGAGTTCAATCAAGCCTTACTGGCTAAACAAGCTTGGAAGCTCCTTAACGAGCCACAGAGTCTTCTAGCGCAAGTCTACAGAGGTAGATACTATGCTAACAAGGAATTTTTGGAGTGTGGTAAGGGTTATAGGCCATCTTATGCTTGGAGAAGTATTCTGTTTGGCCGAGAGCTCCTTGTGAAGGGACTGATCAAGTCCATTGGGAACGGGAGATCAACATCAATTTGGGGAGATAAGTGGATCATGGACGAAGTTCCTCGTCGGCCTTTTAACCGTCAAATACTCACTGATGTCCTCCTTAAGGTCTCATCGTTGGTAGAGGACTCTGGCTCTTGGAATAATGAGAAACTCATAGAGCTCTTCCCTCCTAACGAGGTCTACCGAATTCAGCAAATGCTACCAGGAGAAGTTGACGACTGCTATATGTGGGCCTACTCAAGACATGGAGCTTACACAGTTAAAACTGGTTATGAGCTGATAGCTAGAACAAAGGCATTATCGATGGGGCCAGTGTCACAAGAGGATCAGGCGCGTAATGCCCTGAAGAGAAGAATATGGAAAATCCCTACACTACCTAAAATTCGAATGTTCTTGTGGAGAGCTGTGTCTGGGGCGCTTGCCGTCGCTGAATGCCTCAACTCCAGAGGCCTCGGCGTCGATATTAGTTGTAAACTATGTCAAAGTGGACCAGAAACCATCAACCACGTATTGTTTCAATGTCCAACAGCTTCACGTATATGGTCTGATATCGGCATTGTTCTACCTCCTACATTCCTGCAACGTCCTTTTGAAGAGAACCTCTCAGTGGCTTTTGATATGATGGAGGATAGGAACATGCTGACGTCCTTAGCTCGTTCCATTCCATGGGTATTATGGTTAATATGGAAGAACAGAAACTCTATTCTGTATGCCGAGACACAGGTTTCTCAAGAGAAAACATTCCGAGACATGAGGGAGGAAGTGGATCAATGGTTCTTACTGAATGCTGTCGCACCACGAGATAGTATGGGGGGACATTGTCTACAGCATAATGATAGATGGTTGCCACCGGAGGAGGGCGTGATCAAGTGTAATATCCACGCCAACTGGAGGAGTTCAACCTTACATAGTGGCATAGCCTGGATAGCAAGAAACCAAGATGGGAATGTGTCTTACCATGCACGTGATGAGATCACTCACGCACTGGACCGTATGGTAGCAGATATTCGATGTGTGATCTGGGCGCTGACGAGTCTTAATGATCTAGGAGTTACAAAAGTGATCATTGCATCAGATTACAATGAGGTGATGGAAGCTATCAAAGTCCCGCTTCAATGGCCAAGGCACAGAGGTTTATTACAACAGGTGATAAAGCTAACAGAGAAATTTGAAATGGTGGCTTTTGAAGGAGAGAAAACTACAGCGACTGGGATTGCCCGTGATATAGCTAGAAGCGTTTTGAGAGATGGAAGATTTCAATCCTATTTAGCGATGGGAGGCCCATCCTGGCTCCACGACCGGATTGCTCGAGAAAAGATT
>BjuA001071
ATGCCGCACGCCCTCTGCAAGAACCGAAGAAGGGTAATCGAAGACTGTCCAAAAGCTGAGACCTGTGGTACCGGAGGCAGCTACACCAATAAACACGAGCTCGAGACCCTAGAAGCTTGTCGACAAAGCTCCAGAGGCGATGTCCGAACATATACAAGGAAGCTAAGACCAGAAAAAGGAGGAGGCAATTCACAGAGACACCAAGAAAAACCCACCAAACACCACTCGACTCCACTCCACGGTACATCGGATGACGTAGATCTGCGAATCCACTGCCCGAAGAACCAAGAGTCTGGTCTCTTCATCCACTCCCCGCTTTCTCTTCTAGCGGGTCAAAGACAAGCAAACCCTAAACAAACCGGATTCGAGCCTCTTCGCGAGCAAAGTCTTAAGCCGGTGAACTCTCCAGAAACAGAGAACTCACGCAAGACGGAGGCGAGATGA
>BjuA001072
ATGGCCTTAGCTGTCACTTCTTCTTCAACTGCCATCTCTGGATCAAGTTTCTCACGCTCTGGACCTTGTTCTGATCGTAAAGCTCTTCAAATCTGTTCGTTTAGGTTATCTGATCTATCCCATGTCTCTCAAAGACGTTACTCTCTAAAGGCTGAGTCACCACCTACACGCAACGACTCTTTGGTTACCCGTGCTTCGACCCTAATCACTCCTGGAGTGGAAGAGAAGGAAGAAGACGTTGAGGATTTCGAGCAACTCGCGAAGAAGCTCGAAGAGGCTTCTCCACTTGAAATCATGGACAAAGCTCTCCAGAGATTCGGAAGCAACATCGCAATTGCTTTCAGTGGTGCGGAAGATGTTGCACTGATCGAATACGCTCGGTTAACCGGAAGGCCCTTCAGGGTTTTCAGCTTAGACACAGGGAGGTTAAACCCCGAAACCTACAGGCTCTTCGATGCCGTGGAGAAGCAGTACGGGATCCGAATCGAGTACACGTTCCCTGATGCGGTCGAGGTTCAAGCTTTGGTGAGGAACAAGGGTTTGTTCTCTTTCTACGAGGACGGTCACCAGGAGTGTTGCCGTGTGAGGAAAGTAAGACCCTTGCGCCGCGCTCTCAAGGGTCTCAAAGCTTGGATCACTGGACAGAGGAAAGATCAGTCTCCAGGGACGAGATCAGAGATCCCGATCGTTCAGGTCGATCCGGTGTTTGAAGGGTTGGATGGTGGTGTTGGGAGTCTTGTCAAGTGGAATCCTTTGGCTAATGTCGAAGGTGGTGATGTTTGGAACTTCTTGAGGACGATGGACGTTCCGGTGAATGCATTGCACGCGCAAGGGTATGTTTCTATTGGGTGTGAGCCGTGCACTAGGCCCGTGCTTCCGGGTCAGCACGAGAGAGAAGGAAGGTGGTGGTGGGAAGATGCTAAAGCTAAAGAATGTGGTCTGCACAAAGGGAACATCAAGAAGGAAGATGACTCCACCACCGCGGATTTAGCACCTGCTATTGTGCATGATATCTTCGAAAGCAGCAATGTGGTTGCATTGAGCAGAGGAGGGATTGAGAATCTGTTGAAGCTTGGTAACCGCAAAGAGCCGTGGTTGGTTGTGCTTTACGCTCCTTGGTGCCCGTTTTGCCAGGCCATGGAAGCTTCCTACGTCGAATTGGCTGAGAAACTGGCGGTCAAAGGGATTAAGGTGGCCAAGTTTCGGGCTGATGGTGACCAGAAGGAGTTTGCCAAGCAAGAGCTTCAATTAGGAAGCTTCCCGACGATACTTCTCTTCCCGAAAAGCGCTCCGCGGGCAATTAAGTACCCGTCAGAGCATAGAGATGTGGATTCGCTTATGTCATTTGTCAATCTTCTCCGG
>BjuA001073
ATGAAGATAGCGAGAGAGCATCTTGAAGCCATTGAAGATCTTGAAGAATTTTTTTCTTATCCATGGGGGAGACTTGCTTTTGAAATGCTAATGGGTAGTATTAAAGAGCGAGATGAGGTAGCTTTGTCTCAAAACACGATAGCGGTAAAAGGATTTGCGCTCACCCTCCAGCTTGTATTGGTAGAAGCAGTTCCTTCATTGACCGAGGTTGTGGAAGAGATATGTTCATCATCGGAATCAGATAGTGATGAAATAGATGGAAATGGCCGTGATATATTTACTAAGAAAAAAACTCTTAACCCCGCACACGCGCGAAATGTGGACAAGCGATGCATTGCCCATGTTAATTCGCTTATAAATGAGGATAGCAGTCGGTCAATTGACGAAGCCAATTTAGGATGGTCTGACGAAGAGGATGATTCGAAAGTTGACAACCTTGTAGCGCGCATCAACGCAAATCATCAGTTTACATCTTCTTTATTTCGAGGTGGGCTAAGGCATACGGATGTGGAGCGAATGCGAGAGTCATTTACTGAAAAGGTCCGTGCAATGATTAAGGAAGAGGGGTCTGTTCATCGTCGCGCTTCTCACATGACAACGGCACCTCCGATAGAAGTACCCAGTCCAGCTACGGTTATAGCTGGTGTAGATGATGCCAATGCAATTACTATTAATAATGTGCTTCGAAACTTAAGCGAGTACTCTACACCGCCTCGATCAAATCGTGTGAGCCAGGACGAGAATAAAACCCCATCAAAGAAAGACCCTATTGCTCCCGGATTTGTTTGTGGTAGTCTGGAAACAGAGACATGTGCACAATCAGCCAATAGC
>BjuA001074
ATGGATATTCTTATCCGAGTTGCACGTGTTGCGGTCTGTCCTCACCTCCCTCCAGAAGGTCCCCGTAGTGCTGCCTTTCTTGATACGAAATTTGTGAGTTCGATAAACAGGACGTTTCCGAAGTTTCTTAAGAGTCGAAATAAAGAGGCATATATGTTTCCGAAAGGGTTGAAGGATATTTTTCCTTCTAAAGATGATCCCAAGGTTCACCCAATAAGATATGTTGGTGAAATCGTTGGAACGGAACCCGTTATTCAGTGTTATGATGTTGCAAGGCCTAAATCTGTTGCACAGAATAAAAATCCAGCTGATTCGGGATTAATGGCAATGCTGTTAATGGCCACACATGCAATCTATGGCCTTGAAGCGTGTAAAAGTCTAACTCATGAAATGGTCGAAGAAGAAGGAAGGAGGGCTGCCATTTTGGCTTATGAGTTTAAGGAGAAGCTG
>BjuA001075
ATGTCCACACCACTTCGTGTCCGTTTGTTTCATGGGGCTTGGACGCGTAATGAGGATGGCCATTGGACTTTCCAGAGAAATCCTACTGACCTCGGGTATACTGTTTTAGTCAAGCCGACGGAGACGTTGGCAGATTTGGAGACTATCATCCGTGATCGTTATAAATTGCCTCTTGAGACACCTTTGTCGATGGCTTACCACCCACCAGAGTGGTTGTTGGAGCCTGAGGGAACTCGAACTCCACCGACTACACTTACGACAAACGAAGCTGTTCAAGAAATGATGGAGCTTCGTACTTGGTTTACCGAACTGAAGCTATGTGTTACCTCTGGGGCAGAAGAAGTTGCGAATTACCAGTTCTTAACCAATACAACATTTTCCATTGGAATGGACGAGACAGAACTGGCGATGAGTAAGGAGGTGCTTGAGGAGATATTTAACGAGCAAGAGAAGGTGGTCATGTATAGGGCTCATCTAGAAATTGAAAAGGCTAATCAAGGAAGACAAAATGCGGCGTCCACAAGTGATGCGACTACTCAAGCTACGGGCGAAGGT
>BjuA001076
ATCGGGATGTGGAGTAAGTCCCCAACCGGGGTTTGGTCTTTCGAAGAGGCCCCAAATTCTCAGAGGGAAGCGGTGATAATCAACAGAACTGAATCTATCGATGGTCTAGTGGAGATGATCCGTATCACCCTCAACCTTGGTATTCTCACTCCGGTAGTGTTGACCTATCAGCTCCCGACATGGATGCTCGTTCCCGATGGACCAACAACACCTCCAATCACTTTGCTAACCAACAAAGACATTGAAGTCTTGGCAAGTGTTGCTGATTACATGGCAGATCCAGTTCTGTATGTGACTAGTGGACCTGAGCTAGTCGCAAAATACCAG
>BjuA001077
ATGTATTCACTGATAGTCCATGGAAGAAGGTCCGTAGATCTACACAAGTGGCGTAACTTGAGCGTTTCAGTGCAAAATGTATTTTCTTTTTCCAGTTCCTTCTCTTCTTATGCTGCCAGTGCTAGAAATTGTCGAAAAGAGCAGGTTTTCACTTTCTGTTACCTCGTTGATTCCTTGGGCTTAACTACAACAGTCGCGGAATCAGTCTCAAAAAAAGCCAGCTTCAAGGACAAGGGCAACCCTAATGCGGTCCTGAGGCTTTTGAGAAGTTACGGGTTCACAGACTCTCAGATCTCCAGCATCGTAACGAACTATCCACGGCTGCTTCTGCTGGATGCTGAGAAATGTCTTGGTCCCAAGCTTCAGGTGATCAAGTCAATGGAAGGAGCTTCAAGCTCCTCTGATCGGCTCATCGAGACTATCTCAAAAGTTCCTAAACTCTTGGGAATGAAAGGGGACAAAACTATAAGCAGATACTATGATGTTGTCAAAGAGACCATGGAATCTGGTAAGAGTTTCAAGTTCGAAAAGTTATGCCATTCACTGCCTCATGGTATGCAGCAGAACAAAATCAGGAACGCATCTGTTCTGAGAGAACTTGGAGTGCCTCAGAGGTTGTTAAACCCTTTGCTCGTCTCGGACCACAAACTTGTCTGCGGAGATGGAAAATTTAAAGAAACCCTCAAGAAGGTTATTGACATGGGTTTTGATCCGACAAGCTCACAGTTTGTTCAAGCTCTGGGGGCTGTTAGGAAGTTAGGCGACAAAGAGATACAAGAGAAAGTCAATGTCTACGGGAAGTTAGGCTTTTCCATAAGAGATGTATGGGAAATGTTCCTCAAGTATCCTATCTCTCTTAGATTCTCGGAGGACAATGTAACTCAGACGTTTAAAATCCTGAAGACTTGTGGACTAATAGAAGAAGAGATCCTCTCAGTGTTCAAGAAGTTTCCACAATGCATTGGTTAT
>BjuA001078
AAGGTGTTATCTTTTCTCTCCAACTCGTTCTCCTCTGCTAGTGCTACTGCTTTTGATGTGAGCTCTCTTAAAGATTATTGGAAAGGTAATAAATTTACAGTCCCTTACCTCGTTAATTCATTGGGTCTATCTTCAAAACTCGCAGAATCAATCTGGAGGAAAGTCACCTCAGAGGCCAAGGCCAATCCAGTTTCTGTTCTGAATCTTCTTACGAGTCATGGCCTCACAGATTCTCACATCTCCACCATCATTACAAACTACCCACGGCTGCTCACATTAGACGTTGAGAAAACCCTTGCTTCCAATCTCAAGTTCCTCCAGTCCAGAGGAGCTTCAACCTCTAAGCTCATTGAGATCGTTTCCAACGTTCCGAGAATCTTGGGAATGAGATGGCACAAAGCAGTTGGACGATACTACGATTTCGTCAAAGACATCATAGAAGCAGACAAGAGTTCCAACTACGAAATGTCATGTTTGTCTTTGCCACATGGTACCTGCCAGGGGAATATCATCAGAAACGTGTTGGCTCTGAGA
>BjuA001079
ATGGCTCGTCCTTCTTCGGCGTCTGCAACGGCCAAGCTTCCTTCTATCAAACCAGAGGATTACGCTCACAGTCCCGTACACTACGCCGTCGTTTTGGGAGATCACGCTGCACTATCTCGTCTTCTCTCATCCGTCCCAAAGCTCGGAGATCCAGAGCAGATCCGCACCGAGTCCGACTCACTGAGCCAAGAACGAATCGCGGATCAGATCTCCGCCGTCCTTGACCGCCGCGACGTTCCCTCACGCGAAACGCCGCTCCATCTAGCGGTTAGACTCAACGACCTGTTCGCAGCAAAGGCGATATCATCCGCCGGCGCCGACATTTCCCTCCACAACTCCGCGGGATGGAATCCGTTACAGGAGGCGTTCTGTCGCCGGAACTCTGAGATTATGAAAGTGCTTCTTAGACATCACCACCGTTTAGCGTGGTGCAAATGGCGGAGGCGGTTACCGCGATTGATCGGTGTTCTCCGTCGTATGAGAGATTTCTACATGGAGATCTCTTTCCACTTCGAGAGCTCTGTGATTCCTTTCGTCGGCAAAATCGCTCCCTCTGACACCTACAAGATCTGGAAACGCGACGGAAACCTCCGCGCTGATACTACCTTAGCTGGATTCGACGGTTTGAAAATCCAGCGTGCCGATCAAAGCTTTCTTTTCCTCGGTGACGGTGACGAATCTCTCGACATCTCTCCCGGATCGTTGCTTGTGCTGAATCGAGACGACCGTAAGATCCTAGACGCGTTTGAGAGTGCTGGAGCTCCGATTAGCGATTCCGATATCGCCGGATTCTGTTCACAGTCTAGCTTGTACCGTCCGGGGATGGATGTTACTAAAGCTGAGCTCGTCGGGAGGATGAATTGGCGGCGGCAAGAGAAGATGGAGAGCGTCGGAGATTGGAAAGCTAGGGTTTACGAAATTCAGAAAGTGACTTTCAGTTTCAGGTCTCGGAAAATCGTCAACGAAGGAGATTCAAGCGAGCAAGTTCAACCTCTGGAGCTTGACGAAGACGACGATGGATTCCTAGTAGCGGAGAATCCGAGTTTCTTAGCTCCTCAAAGGTCACAGAGACGGCACAGTAGCTTCGTCAACGAAGACAGAGATTGGATTTCCGTTGGGAGAAAAAGCGTCGACGTCTATCCCTCCGCCGCCCCACCACCGAGAAGATCAGTAACTCAATTCCAGCCTCCGAGAAGGTCTGTGGCCGTCCCTTCAACGGTGAATCCTCCACCGTCTCCTCAGATCAAAGAGAAGGAATTCGTCAAGAGCTTGCATCCGTCTGTTTGGTTAACGGAACAGTTTCCGTTAAAGACCGAAGAGCTGCTTCCGTTACTCGACATTTTAGCGAACAAGGTCAAAGCCGTCGCGAGAATGCGTGAGCTCCTCACCACAAAGTTCCCGCCGGGAACTTTCCCAGTCAAGTTGTCGATTCCGGTGGTCCCGACGGTCAAAGTTGTGATCACTTTCACCAAGTTCGTCGATCTTCCACCAGCGGAGCGATTCTACACACCACTCTCAAGTCCCAGATTCCTCTCCTGTGCTGACCAATGGGATGATGATGAGGAAAAATCAGACGCTCGGAATTCAACCTCACGGCCATCGTCGTGGTTGAGACGCGCCGGATTAGGCTCACAGAGGCGGACAGATGAGGAGGATCAACAATCACCGGACCCATTTGCTATACCTATTGGGTATAAGTGGACAAGCATGAAGAATAACAATAAGTCAGATAGTAAAATGAAGAGATCAAAGTCTACTAAGAGATCTAAGTGA
>BjuA001080
ATGTCTGAAATTGAGGCTGCATATCAGATCTGTCCAACTGAAGTGGAGTGGGATAGAGCAGTGTTGATCCGCGATTTCTTGGCGCCGTTTGCTGAGATGACGAATCTGATTTCTGGCTCTTCGTATCCAACAGCTAACGTGTATTTTATGCAAGTGTGGAGTATCGAGAGCTGGCTGAAAGCGAATCAGTTTAATGATGATGAAGTCATTAGTGAGATGGTAGCTTTAATGAAGCCTAAGTTTAGTAAGTACTGGGAGGAGTATTCTGACATCGTAGCCATTGCTGCTGTTCTTGATCCAAGACTCAAGTTGCCTTTCCTGGAATACTGCTTCACAACGTTAGATGCATCCACATGTAAGCTGAAGATGGATCACTTTAAGAAGAAGATAAAGAAGCTCTTTGATGTTTACAAGAAGAACACAAAGAAAAACATGGTTGGAGCTTCAAGATCAAAGCCTGCACATACCACTTTACCAGGATATGATGGGTTTTGCGCTTTCATATCACAAAATGCTGGTGGTAGTGCCACTATTGGGAAATCAGCCTTGGATAAGTACCTAGAAGAACCGGTTATAGACATTATGACCTTCCCGAGTTTGAATGTTCTCTCCTATTGGAGAGACAATGCCAATCGCTTTAAAGAGCTCTCAGCAATGGCTTGTGATGTTCTGAGCATTCCTATCACCACTGTTGCTTCAGAGTCTTCATTCAGCATTGGAAGCCGAGTTCTGAACAAGTATAGAAGCTCTCTTCTCCCTTCAAATGTTCGAGCACTGATTTGTACAAGAAATTGGCTAAGGGGATTTGAGTCCTTAGACAATAAGTTCTTTGATCATTTGAATTTGGTTATCTTTCTACTTGAAACTGATAATCAAATTTTCTTAGGTGATGAAGTGAATTTTGAACCCTTGGAGGAAGTTGGAGAAGAAATTTAG
>BjuA001081
ATGTCAGAGAGGAGACTGATTGAAGCTTCTCGCACCAGGGACAAGTACCTCATACCGGATGATCTGACAGTGGGGCAATTTGTGTATGTTGTCCGTAAAAGAATCAAGCTGAGTGCAGAAAAGGCAATCTTTGTCTTTGTCAAGAACACATTGCCTCCAACTGACCACGATGAGCACCTGTTCGACCCGGAGCAGAAATCACCAGTGATGCAATCGCTGAGCTTTCAAGCTCAGATAGCACACAATCAACGCTTCTCTTCACACTCGCCGTCCAATGACCTCTACAAGCAAATCCTGAAATGCCCATTTGAAGCTATTCAGATTATCAATCTTCCCAGAGACTTAGAGAAAGACACGACCCATCGCTATGGTGCAAACACTTTCAAGCTGAACAGGCTCCCAGTTCCAAGGCCAGGGCAGGTCCTAGGGTTGGTTGGGACAAATGGTATTGGCAAATCAACCGCTTTGAAAATTTTGGCGGGGAAGCTCAAACCAAACTTGGGCCGTTTCACTAATCCTCCAGACTGGCAAGAAATCTTGACTCACTTCTGTGGGTCTGAACTTCAAAACTACTTCACCCGTATTCTAGAAGATAATCTAAAGGTA
>BjuA001082
ATGGGTTCAGTGAAGATTTCAAGGTCTGGTCTTGGAAGAGAGAAGGCCACGGTGGATAAAGAGCTTCATCCACGATGCAGATGTCATGGAGTCGAATACATGCTGAGCACCGAAGCTGTTGGGATCGCTGGGATCGATGTCTCAATCAGGTTTGGTTGTGGCTCACCAAACCGGCGGAGGAGTTGGAGAATAAAGCTGAGAAGAGGTTGTGGCATCAGAGCTCAAGATAAAGCAAGGGATGTCACGAGTTTTGACGCCATT
>BjuA001083
ATGGCATGTCTCTGCATCAATTTTAAAAAGAAGCCCAAGAAACCAATACCAGTCAGCAATGGTCAAGAAAACACAGAGTTCGAGAGCGGAGAATCAACTAAAAAACAACCCCTTCGTCAAAGACAAACTGCTCCTAGAGCCAATATCCAGATCGTGGTGCAGCCTCATAAACTCCCACTTCCAGTTCCGATTTCTCACCCTCAAGAACAACAAAAGCTAATGCACCAACCAGAACCGATCTCAGGAAAACCATTTGAAGACGTTAAGGAGACGTACAGTCTTGGTCGCGAATTGGGTCGTGGCCATTCGGACAGAGAAGATGTAAGAAGAGAGATACAGATAATGCAGTATTTATCAGGGCAACCAAATATTGTGGAGATCAAAGGAGCTTATGAAGACAGACAAAGTGTGCATCTTGTTATGGAGCTTTGTGAAGGCGGTGAGCTCTTTGATAAGATTAGTAAAAGAGGACATTACTCAGAGAAAGCAGCCGCAGAGATCATAAGATGTGTGGTTAAAGTTGTAGAGATTTGCCATTTCATGGGTGTGATTCATCGCGATCTTAAACCCGAAAACTTCTTGTTATCTGGTAAAGATGAAGCTTCTGCAATGCTTAAGGCTACCGATTTTGGTGTTTCGGTGTTCATCGAAGAAGGGAAAGTGTACAAAGATATTGTAGGAAGTGCATATTATGTTGCACCAGAGGTTCTGAAGAGAAACTATGGCAAAGAAATTGATATTTGGAGCGCTGGAGTTATTCTCTACATACTTCTATGTGGAACTCCTCCGTTTTGGGCCGAGACTGATAAGGGGATATTTGAGGAGATCTTGAGAGGAGAGATTGATTTTGAGTTCAAACCGTGGCCGTCAATCTCTGAGAGTGCTAAAGATTTGGTGATGAACATGTTAAAGAGTGATCCCAAGAGTCGGTATACTGCTTCTCAAGTCCTAGAACATCCATGGATACGAGAAGGTGGAGAAGCTTCTGATAAACCGATTGATAGTGCCATTTTGTCGCGGATGAAGCAACTTCAAGCTATGAACAAGCTTAAGAAGCTTGCATTGAAAGTAAGTATTCTCAAGGATTTGTTTAGTGGTGAATAT
>BjuA001084
GAAGCGGGAGAGCTCATGAACTATGCAGTTGATGGTAATATTTCTCTCTTTCCTGGGTTTGACTTGAAGCTCCGGTTCAATTCTTATAGAGTGTTTTTGTGGGTCAAATCAATGTTATTTATCGTGAGGTTTGAAGCTTTTGATGATGTGTGTGACATTCTTTGTCTCAACATCAATGGAGTGAAAGAAGGCATTGAATGGATGTCAAAGATGTGTTCATTCAGTACCAAAATATTAAAGGATGCTGGTGTCAAAGTGTTTTTTTGTACACTT
>BjuA001085
ATGCACAGAAAGCAAAATCCCTCTTTGGAAGCTGGAAGACACTCGAGGACACCAAAGGACAGGTATCCATCTCACCGTGATGACTCCAGGAACTCCCAATACTACAGTCGAAGAGAAAGGAATGCTAGTTTACCTGCTCGCTCTTACTACAGGGAAATTCCCACAAAAAGAAATGCCAATACTCAAGAGGAATCCCGAGCTTCAAAGAGCAACATGTCTAGTCCATATAGGGGGGTTCCCCTTAAAGGACAAGATTCTGATTTGTTGCCTCATGAGCGAGTCAAAAAGGCTATGGGGGAAAACCGGGAGGCGATGATAATGGATAATAGCAGTACCGACCCTACGGAAAGTGCTGCGAGAAGGGAACGCCTTAGAAAAGCGGGCGAGGAAGGCAAGTTTGGGGAAGCTACAGAGCATATAGTGAGAACCGCGGTAATGCCTACTACTCCTGGATCTGGCCCAGGCGTGACATCACTTGAAAGAACACCAGCGCTGCAGAGGCTGAGTGGAACAGGGAATAAACAACGTGACGGGTTAAGAGTATCTCCGTTACAGGGCCTATCGCAGGATAGAATTCCGGCCTTACAGCGACTTGGTATAAGCGCGATAGAAGGAGAAACTCCACCCTTGACTGGGGACTCTCAGATCAGGATTCCTATATCTCAAAGAATGGGAAGGCCCAACCACGAGGAAACGGTCTCTCCGGTGGCTCCTATATCTCAGGAAAGAATCCCTGCAACTCAAAGACTGGGAGAAGTTCTTCTCCCTCAGGAGTTTAGGCCCTCTCAACAGGAAGATATAACAGATCGAGTCCCTGCTATGTTAAGAATTGGACCAGCTGAGCAGGAAGTAACATCTCCAACACAGAAAGCTAGCAGAAAACCAGGCAGACCCCCAGGGAAAAAGAAAGTGCAGGGGAGTCCAAAACTGCTAGCAGGGGCAAACTCTAGAAAGAGGAAGGTGCTTTCAAAGCCACCAACATGCAGGAAGCGCCTAAACACTAATGCAGGCCCTTCTGAGAAGAAGAAAGCTCCACGAAAAAAGACTACTGCGACAAGTAGCTCTCAGACAGTGAACAACTCTCCCCAGACATCTGACGATCAGCCTCTGCGGAACCTGATTCCG
>BjuA001086
ATGATGAAGCTTTGTCCTTGTTTCAGCAATCCACAACAACTACCTAACTCGCCTAGAGATTCATTTGATGAAGGTCTTACAGGTTATAGAGGCCATAGCAATAAGCTTTTTGCTCTCTTCACTTTTCGCTCACGCGGAAAAGGAAGCTCTAGGCAGAAGTACATAACGGAAGAGATAAAGAAATATGGGAACGTGAAATCAAGCGGCAAAATCTTCAAGTTCAAGGAACTAATAGCTGCAACAGACAATTTCAGCATGGAGTGTATGATTGGAGAAGGTGGTTTTGGAAGAGTCTACAAAGGCTTTCTCACCAGCCTCAATCAGGTAGTGGCTGTAAAGAGACTTGACCGGAATGGGTTGCAAGGAACAAGGGAGTTCTTTGCAGAAGTGATGGTATTGAGTCTTGCTCAACATCAAAACCTTGTCAATCTCATTGGCTATTGTGTTGAAGACGACCAACGAGTCCTCGTTTATGAATTCATGCCTAATGGGTCTTTGGAAGATCATTTATTCGACTTGCCGGAAGGGGCACCAAGTCTGGACTGGTTCACGAGAATGAAGATAGTGCACGGTGCAGCTAAAGGGCTCGAGTACTTGCACGACTATGCAGATCCTCCTGTGATCTACCGCGATTTCAAAGCTTCCAACATATTGCTGCAATCGGATTTCAACTCGAAGCTATCGGACTTCGGGTTAGCTAGGCTTGGACCAACTGAAGGCAAAGATCATGTGTCCACTAGAGTCATGGGAACATACGGATACTGTGCTCCTGAATACGCGATGACCGGTCAACTCACTGCTAAATCCGATGTCTACAGTTTTGGTGTTGTCCTCCTTGAGGTTATATCCGGGAGACGAACTATTGATGGGGATAGACCAACAGAAGAACAAAACTTGATCTCTTGGGCGGAGCCATTGTTGAAAGATAGGAGAATGTTTACACGGATTGTGGATCCGAATCTAAAAGGGAATTACCCATTAAAAGGATTGCATCAAGCTCTAGCAATTGCGACAATGTGTTTGCAAGAAGAAGCAGAGACTAGGCCATTCATGGGAGATGTGGTCACAGCACTAGAGTTCTTGGCTAGGCCTATAGAGGTTGTTGATGATACTACTAATACTGACACTACTACTCCTGCTCCTGTTTCTGTTACTCAGACATCA
>BjuA001117
ATGGCCTTAACAAAAGACATTAATTCAACATGCTATCGTTATTCTGTCGATAATTCTTTTGTCCATAACAAAACGTTCTGCCTGCAAACGCTCACAGCGTATCCTCCCGCAGTCTCTGCAACTAACATGGTCGAACTTGTGAAAGTGACACTCGACCTTGGATCGACCCAGGCCAAAGAAAGGGCAGGTTTCGTTGCCGGATTGGAAAAAGAGCCTACATTTAAAAAATATTTTGAGACGTGCAGTGAATCCTATGCCACAATAGTGAATAACTTTAGAGGTGCTCGATTAAGTATGGAGGATGGTGCCGCGGGTGCCGCGGGTGCCGCGGGTGCAAGCATTACAATCCGTGAAACTTACGACGATACACAAAGTGTGAAGGATACAATCGGCAAGAACACAGACAAGGCCTCGAAAAAGCTCATGGAGATGACATTAGTTATGGAGGATTTCGTGGCTATAGCTAATGCAGCCATCAGCGTAATATTTTAA
>BjuA001118
ATGGTGAAGATTGCAATTGGAAGTTTAGGTGATTCCTTTAGCGTTGCGTCTCTAAAGGCTTACTTATCTGAGTTTATCGCAACTCTTCTCTTCGTGTTTGCCGGCGTTGGTTCTGCTATTGCTTTTGGCAAACTAACATCCAATGCGGCCCTGGACCCAGCTGGTCTTGTCGCTGTGGCTGTGGCTCACGCCTTTGCTCTTTTCGTCGGTGTGTCCATAGCCGCCAACATCTCCGGTGGACACCTTAACCCAGCCGTGACTCTCGGCCTCGCAGTCGGCGGTAACATCACTGTCATCACCGGTTTCTTTTACTGGATAGCTCAGTGCCTTGGCTCCATCGTCGCTTGTCTCCTCCTAGCCTTCGTTACTAATGGCGAGAGCGTACCGACCCATGGAGTAGCAGCCGGTTTAGGAGCGGTTGAAGGAATAGTGATGGAGATTGTGGTGACATTTGCTCTGGTGTACACAGTTTACGCCACCGCAGCTGATCCGAAGAAGGGATCGCTTGGAACCATTGCTCCTATTGCCATTGGTTTCATCGTTGGTGCCAACATCCTTGCCGCCGGTCCATTCAGCGGAGGCTCTATGAACCCCGCCAGGTCATTTGGACCAGCTGTTGTTAGTGGTGACTTCTCTCAGATATGGATCTACTGGGTAGGCCCACTTGTCGGTGGTGCACTAGCTGGACTCATCTACGGTGACGTCTTCATCGGATCCTACGCACCGGCTCCGACCACAGAAAGCTACCCT
>BjuA001119
ATGGAACGTGGTGGGTTTTATCCAGATTGGAAGGATACTTCTTCTTCCTTGTTTGGATCAGAGAACATGGAGGAAGAGCTGGAAGAAGCTGAAGAGCTTTTCTCATCCATTCCACAGCCTCAGACACCAAAAGAGCCTATGGAGTTTCTCTCAAGATCCTGGAGTCTCTCTACCTCTGAAATCGCCAAAGCACTTGCACTCAAACATAGACAACAACAAGAACAGCTTTGTGTTGCACAAAACAATACTCCTGTTCTGTTCCCTGATGCTGCTGCTGCACATCCACTCATGACTGGGAAGACTATGAACTCGTTTGGCACACGTAGAGCAGGGACACTATCCAAATGGTTTCACCACCACAGGGAACACAGCAGCAGCAGCAACACCACCAACTATCTCAAGAAGAAAGACAAGGCGCGTGTTGAGAACGCACACGTGCATTCTGCAGTATCTATAGCGGCTCTGGCTGCAGGTGTAGCCTCTGTGACATCTGTAAGCAATTGCAAAAGGTCAAGCTCCAAGATGGCTCTGGCTTTGGGCTCAGCCACAGAACTGCTGGCCTCACACTGTGTTGAGATGGCTGAGCGAGCCGGTGCTGACCGTGCACGTGTTGCTTCCACGGTTAGGTCATCTGTTGACATCCACAGCCCTGGTGATCTCATGACTCTTACAGCCGCTGCTGCAACGGCTTTGAGAGGAGAAGCGGCTCTGAAGGCGAGACAGCCAAAGGAAGCAAGGAAAAACGCAGCTATTACACCTTTCGAGAGAAGCTTCTCTGACTCTCATTGGCCTGCAAACTTTCAGTTTAGACTGGAAGAACCAAATCTTCCACTTGAAGGAGAACTGTTGCAATGCGCGCGAAATGGAGTGCAGAGAACTAAGCGTGTCTGCGTCTATATCAACAAGAAGTCTCAGGTTATAATCAAACTCAAAAGCAAACATGTTGGAGGTGCATTCTCAAAGAAGATCAAATGCATTGTCTATGGAGTCTGCGATGAGAAATCAGCTTGGCCTTACAGGAAAGAGAGGGAAAACTCAGAGGAAGTCCACTTTGGTCTGAAAACAGGACAGGGCCTTTTGGAGTTCAAGTGCAAGAACAAGGTTCACAAGCAGAGATGGGTTGATGGGGCACACTCTCTTCTCCGCCAAGTAAACTGCTTTGAGGCTGCCAAGTGCTCGCTGGGATCTCTAAGTCTCACCAATCACAGA
>BjuA001120
ATGATACGAAGGGTCTCAACAACCTCATCTCTCTCCGCCACAGCTTTCGGATCATTTATGAAATGGTCCTTCAAATCTTCTCATTTTCACGGCGAGTCCCTCGATTCCTCTGTCTCTCCCCTTCTCATCCCCGGCGTCCACGTCTTCCATTGTCCGGATGTGGTCGGGATTGTAGCAAAACTATCAGATTGCATTGCTGCGAAGGGAGGCAACATTCTTGGTTACGATGTGTTTGTTCCTGAGAACAAGAACGTCTTCTACTCTCGAAGCGAGTTTATATTTGATCCAGTTAAATGGCCAAGGAGACAGATGGGTGAAGATTTTGAAACTATTGCCAGAAAATTCAATGCTATGAGCTCGGTTGTACGAGTGCCCTCTTTAGACCCCAAGTACAAGATTGCTCTTTTACTCTCTAAACAGGATCATTGTCTGGTTGAAATGTTACATAAATGGCAGGACGGGAAGCTTCCTGTCGATATAACATGTGTGATAAGTAATCATGAAAGAGCTCCAAACACTCATATTATGCGCTTTCTCCAGAGGCATGGCATCTCCTATCATTATTTGCCAACAACCGATCAGAACAAGATAGAGGAGGAGATTTTGGAGTTGGTCAAGGATACTGACTTTATAGTTCTCGCTAGATACATGCAGGTACTGTCTGGTAACTTCTTGAAAGGTTATGGAAAAGATGTTATCAACATACATCATGGCCTCCTACCATCATTCAAGGGTAGAAGCCCCGCGAAACAGGCATTTGATGCAGGTGTGAAGCTAATTGGTGCAACGACTCACTTTGTTACAGAGGAACTTGATTCTGGTCCTATCATTGAACAAATGGTTGAGAGAGTTTCACACAGAGACAATTTGAGGAGCTTTGTTCAAAAATCAGAGGACCTCGAGAAGAAGTGCCTGATGAAAGCTATAAAGTCTTACTGCGAACTGCGAGTATTGCCTTACGGTACACACAAGACTGTAGTATTCTGA
>BjuA001121
ATGGCAATTTATTACAAGTTTAAGAGTGCCAAGGCTTATGATACCATCTCCATGGATGGTCCTTTTATATCAGTTGGTTTTCTCAAAGAGAAAATTTACGAAACTAAGCATTTGGGCAGTGGTAAAGACCTTGACATTGTCATCTCTAATGCCCAAACTAACGAAGAATATCTGGATGAAGCAATGTTAATCCCCAAAAATACTTCTGTCCTAATTCGCCGGGTCCCTGGACGCCCTCGCATCAGAGTTATCAACCAACAAGAGCCGAGAGTCGAGGAGAAAGTCGAAACTGTTCAGACTGATATCAACAATCATATTGCTGCTGATGCATCTGCTGCTGAAGATGAGTTTGACGAGTTTGGGAATGATTTTTATTCAGTTCCTGCTGCTCCAGCTGTCAATTATAGTAACCCATGTCCTGATTCTGCACCAGCCGATGAGAAAGTAGACGAAGAAACCAAACTTAAGGCGTTGATAGACACTCCAGCATTAGACTGGCAGCAACAAGGTGCAGATGGTTATGGCCCGGGCAGAGGTTACGGGAGGGGTATGTCTGGAAGGACGGGTGGACGCGGTTTTGGTAATGGAATGGAAAGGAAAACGCCGCCACCAGGATATATATGCCATCGTTGCAATGTTCCTGGACATTTTATTCAGCACTGCCCTACAAATGGCGATTCTACATATGATGTTAAGAGAGTTAAACCACCTACTGGGATTCCCAAGTCTATGCTAGTGGCGACCCCAGACGGCTCTTATTCCTTGCCAAGTGGCGCAGTTGCAGTTTTGAAACCGAATGAGGATGCGTTTGAGAAGGAAATGGAGGGGTTGCGGTCAGTAACACGTTCTGTCGGGGAGCTTCCTCCTGAACTAAAATGCCCCTTATGCAAAGAAGTGATGAAGGATGCAGCTCTGACGAGTAAATGCTGTTTCAAGAGCTTTTGTGACAAGTGTATCAGGGATCACATAATTGCAAAGTCAATGTGTGTTTGTGGAGCCACCAATGTACTAGCTGATGATCTTCTACCAAACAAGACCCTCAGGGATGCTATAAACCGTATCATGGAGTCTGGTAACAGTAGTGCTGAGAACGCTGGCAGCATGTGCCAAGTCCAAGATATGGAGTCTGCACGTTGCCCACCTCCAAAGGTTCTGTCTCCTACTACTTCTGCTGCATCTAAAGGGGAAAAGAGACCAGCTCCTAGTAACAACATTGAGACTTCAACTCCAAAGCCGCCAGTAGAAGTAGCGGAGATCACAAGTGCTCCTAAGGTGTCTGAAGAAATAGTTAAAGTGGATAAACCAGTTGATGCATCCGAAAGCTTGAATGGCAAGGAAGCAGTAGTTTCACAGGTGAATACGCAAGCTCCCAAGGAAGAAACACAGCAGCAGGCTGTTCCCGGGGATCAAGGAAAAAAGAAGAAAAAGAAACCTCGGATGCCTGGACCTGACATGCAATGGAACCCCATGCAGCATCAAGCAGGCCCCGACTATATGATGCCGCCACCGATGGGTCCAGGTCCAAGTAATCATTTCTTCAACGGTGTGCAACCGGGCTTCAACGGCTTTCAACCAGGGTTCAATGGCTTTCATCCTGGTTTCAATGGATTTACAGGGCCTTATCCGGGCGGGATGCCACCTTTTGTTGGTTATGGACTAGGCCCCATGGACATGTATGGCGGTATGTTGCATCAAGATCCTTTTGCTGCAGCACAGGGCTTTGGGTTCCCTAACATACCACCACCTCACAGGGACCTTGCGGAGATGGGGAACCGTATGAATGTCCAACGTCCTATGATGCCGGGGAGAGAGGAATTCGAAGCTAGGAAAGCTGAGATGAAACGAAAGCGTGAAAACGAGAGACGGGCAGAAGGAGGGAATGTCTTGAGGGAAGGTGAGAAGAGCAGAATGATGAATAACAACTCGGCAGACTCTTCCTCACCCATGAAGCCAAAATCTGGACATGGACCTCCGCCTCCGACCCCTAATTACGACCGTCGTCGGCGATCGGAGGGATTATCATCAGAGCGTCAGTCATCTCGGCCAAGGGTCAACTCGCCCTCCCGAGTACCTAGCAAGAAATCTGAGCATGATCATCACCGCAGCCGCCGGGATGATGATCGAAGTCGCGAACGCCACCGGGACGATGACCAAAGCCGGGAACGCCACCGGGATGATGATAAAAGCCGAGAGCGTCACAGGGAATCTGATCGTAAGCACCGTAAGAGATCGGACATGCCATCATCGGAGCCAACTTCAGAGTTCGTTGATAACCACAAGTCCGGCGTATTCTCTAGGATAAGCTTTCCAGAGGGGGCATCTTCAGGCAAACAACGTAAAACGTCGAAGTCTTCTCCCGCGCCGCCAGAGACCTCGACGGCTGCCGCCGTTTCATCGACTCGTCGTCATAGTGGGAGGGAAAGAGAGTCGGCAGAATACGAATCCAGTGATGATGAAGACAGGCATTTCAAGAGGAAGCCGTCAAGGTACTACGAGCGGTCTCCATCGGTGGCAGATTCCGATGTAGGTGACGAGCATTTCCGTCGTTCGAAGCGATCAAAAGGAGAAAGGTGGCGCGCT
>BjuA001122
CCCAAGGTAGACTACAAATCTCCACCACCCCATATTACAGTCCCCACCACTCCACCATACTACTCTCCTTCCCCAAAGGTCGAATACAAGTCTCCACCACCGCTATACGTCTACAGCTCCCCACTTCCTCCACCATACTACTCTCCTTCCCCAAAAGTGGACTACAAATCTCCACCGCCGCCTTACATCTATAGCTCACCACCACTTCCACCATACTACTCCCCTACCCCGAAGGTGGACTACAAGTCTCCACCACCACCGTACGTCTACAGCTCTCCACCACCTCCACCATACTACTCTCCTTCTCCGAAGGTAGACTACAAATCTCCACCACCACCATACGTCTACAGC
>BjuA001149
ATGGATTCACGACAAGGCCATCCCGAACCTGATTCCGAATCTCCTCCGGTGGCAGCTTCGAGTCCTCGCTCTCCGAAGCTGAAGGCTAGCTCCAAACTGAACCGATGGTCCATGGCCCGAGCTTTACGCTCCGGCGTCAAGGTCATTGACCGTCCGATCAACGCACCTCACCGTCAATCAACGACGGAGGAGTCTGATAGGAAGACGTCTGTGGTCGACGGCGATGACGTGGCGGCGGGAAAGTCTATATATTTGGTCTCCGACGGGACAGGGTGGACGGCGGAGCACTCCGTCAACGCCGCGTTGGGGCAATTCGAAGATCGACTGGTCAATCGCGGATGTTCTGTCAACACACATCTCTTCTCTTGGGTGGAGGATGAGGAGAAGCTGTTAGAGATTATAAATCAGGCGGCGAAGCAAAAGGCGATGTGTTTCTACACTTTAGCCAATCCTTCTATGTCCAAATCCGCTAAAGAAGCTTGTGATCAGTTGGGAGTGCTTTCCGTTGATATATTGGGACCGATCATCGAAGGGATAGCGTCTCACTTGGGTGTTTCTCCGTCTGGTCTCACCCGTGGAGCGCCCGGGAGGGTCAAGACTCTCAACGATGCTTATTTCAAGAGAATCGAAGCCATTGAGTTTACCATCAAGCAAGACGATGGGACTTTGCCCGAGAACTTAGGCAAGGCTGACATCATTCTTGTCGGTGTTTCCCGGACCGGAAAGACGCCGCTGTCCACTTACATTGCTCAAAAGGGTTACAAGGTCGCGAATGTGCCGTTTGTGATGGGTGTGGAACCGCCCAAGACGCTTTTCGAGGTTGAACCGAGGAAAGTTTTCGCGTTGACGATTCAACTTGTTGTGCTGCAAGCGATTAGGAGAACAAGGGCTAAAACGTTAGGCGTGGATACGGAAGGAGAGAACAGATACTCTGGCTTTGATCTTGTTCGGAAAGAACTTGATTTCGCATCAAAGATCTATGCAAAAAACCCTGGATGGGCGGTAATAGATGTGACGAATAAAGCGATAGAAGAAACCGCAGCTGTGATTCTGCGGCTGTACCATGACAGTAGCGACAGTAGTACTTCTGTACCTTCTGAGGCCAATGCACAAGGCTTGAAAGTAGGCTTCTACAGCAAAACATGCCCACATGCCGAGGGTATAGTTAGAAAGGTCGTGTTTGCTGCCATGAAGAAAGCTCCTACACTTGGTGCTCCTTTGCTCAGAATGTTCTTCCACGACTGCTTCGTTAGGGGCTGTGATGGATCAGTTTTGTTAGATTCATCGAACAATCAAGCCGAGAAAAATGCGGTTCCTAACCTAAGCCTTCGAGGGTTTGGCATCATAGACGATTCCAAGGCGGCTTTAGAAAAAGTGTGTCCGGGAATAGTTTCATGCTCTGATATCTTAGCCCTTATCGCTAGGGACGCAATGGTTGCACTTGAAGGACCATCATGGGAAGTTGAAACGGGAAGAAGAGACGGTAGGGTTTCAAATATAAATGAGGTCAACTTGCCATCACCTTTTGATAACATCGCGAAGCTTATCACTGATTTTCGCACAAAGGGACTCAACGAGAAAGATTTGGTCATCCTTTCAGGTGGACACACTATTGGAATGGGACATTGTCCTCTAATGACAAACCGTCTTTACAACTTCACCGGAAGAGGAGACAGCGACCCGAGTTTGGACTCAGAGTACGCAGCTAACCTCAGGAAGAAATGCAAGCCAACAGATACAACGACAGCTCTAGAGATGGATCCAGGAAGTTTCAAGACATTCGACGTGAGCTACTTCAAGTTAGTGGCTAAGAGAAGAGGGCTTTTCCAGTCGGATGCTGCTCTATTGGACAACTCAAAGACTAGGGCTTATATCTTGCAGCAGGCACGTGGGTCAACCTTCTTTCATGACTTTGGTGTCTCAATGGTGAAAATGGGTCGGATCGGGGTTCTTACTGGTCGTACCGGGGAGATCCGCAAGATGTGTCGTGTTCCTAACTAA
>BjuA001150
TTTCGTCGGCGGAGCTTCGTTCTGGGACATCGATGGAAGTTTGTGAGCTGCGTGGGCTCAGATTCTTCTGGAGGTGCGAGTGGAGGAGATGATGAGCAGCAGGAGGATGCGCTTCAGGCTACCATCGACAAGAGCAAGAAGGTTCTTGATATGCTAAGAAACCTCCTTCACCAGGTAGCCTCTGTGCAATCTTCTTCCCCATCCGGTGTAGCCAGTAGTGGGAAACCTTGGTCTAGCGTAGTAGCCTCT
>BjuA001151
ACACATGAAGAAGAAGCCAGCAGTGATACTAATGAACCTGTGAGGGATGAAGAGAAGCCATCTCCACTGGCCAAAGCAAATGTCATGAATGTGATACTGGTAGCAGCAGAGTGTGCTCCATTTTCCAAAACAGGTGGCCTTGGAGATGTAGCAGGTGCTTTGCCAAAGGCTTTGGCTCGCCTTGGACATAGGGTTATGGTTGTGGTTCCTCGGTATGCAGAGTATGAAGAAGCTAAAGATGTAGGGGTACGGAAGAGATATGAGGTGGCTGGGCAGGATATGGAAGTAATGTACTTCCATGGTGTGGATTTTGTTTTCATTGATAGTCCTGTGTTCCGGCATCTCAGTAATAACATTTACGGTGGAAACAGACTCACCTTAGAAGGAGGCTGGGGTCTTCACACCATCATAAACGAAAACGACTGGAAGTTTAGAGGCATTGTGAACGGTATAGATACAAAAGAATGGAACCCCAAATTTGATCTTCACCTGCACTCTGACGACTACACAAACTATTCCTTGGAGACTCTTCACATCGGCAAGCCTCAATGCAAAGCTGCGTTACAGAGAGAGCTCGGTTTACTTGTTAGACCGGACGTTCCTCTGATCGGTTTTATCGGAAGATTGGATCACCAGAAAGGTGTTGATCTGATAACTGTGGCGGTTCCGTGGATGATGAGCCAGGATGTTCAGCTGGTTATGTTAGGCTCAGGGAGACCTGATCTTGAAGAGGTC
>BjuA001152
ATGAAGAAGAAGAAGAAGAAGAAGAAGAAGAAGAAGAAGAAGAAGAAGAAGAAGAAGAAGAAGAAGAAGAAGAAGAAGAAGAAGAAGAAGAAGAAGAAGAGGAAGATATTGTTACCTCAAACCTTGGATTCAGTACTACAAGAATCGATTGTAATAGAGAATCCAACTCATCGAGATGAAGATGATGAAACCAATGAAGTATACAATACATACTGCCAAAGAATGAGATGGTATGACATCCTAAGCCGCGATAGAACATATGGACTAAGTGTGATGATGAACCAAGAAACGGCAAGTACTTTGAGCTTATGGGGAATAACAGCAGAGAAGAGGCTAAAACAAAGCATAGAGAAGGATCTTGAGCTAGTTTATATTGCTCAATCATGTTTATCATGGGAAGCTCTCCAGCATCAGTACTTAACAGTGAGAGATAGAATGAAAGCCTCTGATTCGAAAGGCGGGTCATATGAAGATGATATCTCTAAAGAATTTCAGAAGTTTCAGGTTTTATTAGAGAGATTTTTGGAAGATGAAAGGTGTGAAGGGAAAAGGGTATTGAGCTTTGTTCAAAGAAGGTTTGAGCTCATGAGCTTCTTTCAAGTCCCAAGACTTTCAGGATATAAAAGGAAGGGACCACAGGAAGGTGGAAGAGAGAGTAATGAGAAACAAGTGCTGAAAGCAATAGAGAGATGCATTACAGTCTTCTATGACTTTGTGAAAGCAGACATCAAGAGGCCTTTGGTTTGGGAAAGACTTAAAATCTCATTCGTCAACTCTCCTCTTATGGAAGTGGAAGATCCTAGAGACATTATGCTTTTTCTTAACCTTAAAAATTTACTCCAAAAGGAACAATCATTGAAGGAGGCACAAGGGAAGAAGAAGAAGAAGATTTGGTTCAAGAAGAAGAAGAAATCTCCTTACATGAAAGAAGATGAAAACTCTATGTTAGTAACATTTATAAAGATAGAGTTAAAGCTTGTGTCTAGAGTTTTACAAATGTCTTTGGTCTCATCTTCTCACCTCAAATGGTGTCAACACAAGCTCAACAACATTGATTTCAATGGTGGCAAATTCTCTAGAACTTCCTCACCTGTTTTATTCCCATCTTAA
>BjuA001153
ATGGGAAGATCGCCGTGCTGTGATAAGGCTGGGCTAAAGAAAGGGCCATGGACACCAGAAGAGGATCAGAAACTTTTGGCTTACATTGAAGAACATGGCCATGGAAGCTGGCGCTCTTTGCCTGAGAAAGCTGGTCTCCAAAGATGTGGAAAGAGTTGCAGACTGAGATGGACTAATTACCTAAGACCTGACATCAAGAGAGGCAAATTCACTGTTCAAGAAGAACAAACCATCATTCAACTCCACGCTCTCCTCGGAAACAGATGGTCAGCGATTGCAACTCACTTAGCAAAAAGGACAGACAACGAGATAAAAAACTACTGGAACACACACTTGAAGAAACGTCTGGTTAAAATGGGGATAGATCCGGTGACTCACAAGCACAAAAACGAGACTCTAATGTCTTCCACAGGTCAGTCCAAGAGCGCAGCAGCCACGCTTAGCCACATGGCTCAATGGGAGAGTGCTCGACTCGAAGCTGAAGCAAGGCTAGCTAGAGAATCAAAGCTTCTCCATTTACAGCATTACCAAAACAACAAAGCCGCTCCTCCTAATCATTGCTTGGCTCACAAGTCATCATCAACAAATTGGACAAAACCAAACCAAGGAAACGGAGATCAACAGCTTGAATCACCGACGTCGACGGTGACATTCTCCGAGAATCACCATCTGATGATCATGCCTTCGGGAGAGAATAATAGCGTTCCGAACGTGACTGAGTTCGCCTTGTCTTCTTCCACCTCCTCCGATGTCAAAGATTCCGACCACGACTGGATGAGGCAGATCAACTGTCCGACAGAAGGAGTCGAAGAAGGATTCACCAGCCTCCTTCTGCTCGGTGATTCAGGTGATCGGAGTCTCTCCACCGGTAAAAAAGACGAGGAGACCGTTGCAGGCGCGGTCGAGGTCAGTGAGAGTGACTGCAGCTACTATGAGGACAACAAGAACTACTGGAATAGCATTCTCAACTTGGTTGATTCCACACCGTCCGATTCATCAACCATGTTC
>BjuA001154
ATGGATGGATCAGGAGGAGGTAGAGGTGGCGGCGTGGAATCGATTCTACCAAACTACAAGCTCGGGAGGACTCTCGGTATCGGTTCCTTTGGCAGGGTTAAGATTGCTGAGCACTCTTTGACCGGTCATAAAGTTGCCATCAAGATCCTCAACCGTCGCAAAATCAAGAACATGGAGATGGAGGAAAAAGTGAGGAGAGAGATTAAAATCTTGAGACTCTTTATGCATCCTCACATCATCCGTCTCTATGAGGTCATTGAGACTCCCACTGATATCTATCTCGTCATGGAGTATGTCAACTCTGGCGAGCTTTTTGACTATATTGTAGAGAAGGGAAGACTACAAGAGGACGAGGCCAGGAACTTTTTTCAGCAGATAATATCTGGAGTGGAGTATTGCCATCGGAATATGGTAGTTCACAGAGACCTTAAGCCTGAGAACTTGCTTTTGGACTCCAAATGCAATGTGAAAATTGCTGATTTTGGACTGAGCAACATTATGAGAGATGGTCATTTTCTGAAGACGAGCTGTGGAAGTCCCAATTACGCTGCTCCAGAGGTCATTTCGGGTAAACTATATGCTGGCCCTGAAGTAGACGTCTGGAGCTGTGGTGTGATACTCTACGCTCTTCTTTGTGGGACTCTTCCTTTCGATGATGAGAACATTCCCAACCTTTTTAAGAAGATAAAGGGAGGGATATATACTCTGCCTAGCCATTTATCTGGTGGTGCTAGAGATTTGATCCCCAGGATGCTCGTGGTGGACCCCATGAAAAGAGTAACCATCCCTGAGATCCGGCAACACAATTGGTTCCAAGCTCATCTTCCTAGGTATTTAGCTGTTCCTCCTCCGGATACGGTGCAGCAGGCCAAAAAGATTGACGAGGAGATTCTCCAAGAAGTTATCAATATGGGATTTGACAGAAACCTCCTCATTGAGTCTCTCCGCAACCGCACCCAAAATGATGGCACTGTGACATACTATCTGATACTGGACAATCGGTTCCGTGCCTCTGCTGGTTATCTCGGGGCCGAGTTTCAAGAGACTATGGAAGGTACTCCGCGAATGCATCCAGCAGAAAGCGTAGCTTCACCAGTTAGCCATCGGCTTCCAGGACTGATGGAGTTCCAAGGAGTTGGCTTGAGATCTCAATACCCTGTTGAGAGAAAATGGGCTCTTGGACTTCAGTCTAGGGCTCATCCGCGTGAAATAATGACAGAGGTACTGAAAGCCCTGCAAGATCTGAGTGTGTGTTGGAAGAAGATAGGGCCTTACAACATGAAGTGCAGATGGGTTCCTAACAACTCAGATGGAATGCTCAGTAACTCGATGCACGATAACAACTACTTTGGAGATGACTCCAGCATAGTAGAAAACGACGCAGCTGTTAAGTCTCCAAATGTTGTCAAATTTGAAATTCAGTTGTATAAAACACGGGACGACAAGTATCTGTTGGATCTGCAGAGGGTACATGGTCCTCAGTTCCTGTTCTTGGACCTCTGTGCTGCTTTTCTTGCTCAGCTCCGAGTCCTC
>BjuA001155
ATGGGTTGCTTCCACTCCAAGCATTCTTCTCCCGCTGGTCCTCCACGCCATCTCCGCCGCCGTTTAGACACCGCTGTCCACCGGAGTCATCCCCAAAACAACCACAAACCTCATGTTCTTCCTAGTCCTCCACCTCACCGCCGTGTTGTTAACTCATCTCCAAAAAAACATCGCAATAAAGACGATGATGCTCCAAGATCAAGGACAACCGGAGTTAGCCTGAGATCAGGATTGACGCATGGCAATGTAGAGGCTGAGCAGGTGGCGGGTGGTTGGCCTTCATGGCTCAGCTCTGCCGCACCGGAGGCCGTTCACGGATGGAGCCCATTACGCGCAGAGGACTTCGAGAAAAGAGAGAAGATTGGGCAAGGGACGTATAGCAACGTGTTCCGGGCTTGTGAGGTATCGACGGGACGAGTTATGGCTCTAAAGAAAATAAGGGTTCAAAATTTCGAAACTGAAAACATAAGATTCATTGCGAGAGAAATCATGATTTTGAGAAGATTTGATCATCCAAACATCATGAAACTCGAAGGGATCATCGCGTCACGTAACTCAAATAGCATGTACTTTGTGTTCGATTACATGGAACATGATCTCGAAGGCTTATGTTCATCTCCTGACATCAAATTCACTGAGGCACAAATCAAATGCTACATGCAGCAGCTTCTGTTGGGAGTAGAACATTGTCATTTACGAGGGATAATGCACAGAGACATCAAAGCAGCAAACATTCTGGTAAATAACAAAGGAGTTTTGAAGCTAGCTGATTTTGGACTAGCCAACATTGTAACGCCAAGAAACAAGAATCAGTTAACAAGCCGGGTTGTGACGCTATGCGGGTTTGCATGGGCTGGGACTAAAAAGAGGAAAGAAAACGACGCAGCTTCAACGCTGACGTATAATCAGCCTGCAGGATCTGCGAGTCATGTCAGTGGTATGAGCATGGCTTTTGCTAAGAACACTTTTGGGTTAACAATGAATGAAGACAAACCGAGCTTGCTTAGGCCGCACGTTTCTCTAGACTCCTCTGACGTGTTGTTGTTCCCTGGCGTGCATCACAAGAAGTCGGATACGGGTTTGACGAATGCTGGGGCGAATCCAAAGATTTTTCAAACTAATGGGATGAATGAGATACTACGGAGGACTGAAAGTGATGCCATTGTCGATGTTCGAAGACCGCCAAGAATAGAAAGAGGTTTAAAA
>BjuA001156
ATGGCTAGACTTGCGTTGATGGCTGCGGCAGTGGTTCTGGCTTTTCTTGCGGCAGCTCCGGTGACTTAGGTGGCCGCTAAGAGATGGATAGTGGGTGATAACAAGTTCTGGAATCCCAATATCAACTATACCATTTGGGCTCAGGACAAACATTTCTACCTCGACGACTGGCTCTATTTTGTGTACGAGAGAAACCAATACAACGTTATAGAAGTGAACGAGACCAACTACATAAGTTGCAATGCCGATAACCCGATCGCTAATTGGAGCCGTGGATCTGGAAGGGACGTTGTTCATCTCAACGTGACCAGACATTACTATCTCATTAGCGGTAGCGGTGGTGGATGTTACGGTGGTATGAAGCTCGATGTTTTAGTTGAGAAACCGCCTCCCCCACCAACCGCAGCACCTATCAAGAACAATGCAAGACGAGCCTTCTCCAACTTTGGTTTTGCACATCAGTTTGTCATTCCAGTAGCTGTTTTTACAATGATCGGGACAATGTGGGACGCGGTACTGCGGTTTTGT
>BjuA001157
ATGGCAACTGGTAAAACAGTGAAAGACGTATCTCCACATGACTTTGTCAAGGCTTACGCTTCTCATCTCAAGCGATCTGGCAAGATCGAGCTTCCCTCATGGACAGACATTGTGAAGACCGGTAAATTGAAGGAGCTTGCCCCTTATGATCCCGATTGGTATTACATCAGAGCTGCATCTATGGCAAGGAAGGTATACCTGAGGGGAGGTCTTGGAGTTGGTGCTTTCCGTAGAATCTATGGTGGCAGCAAGAGAAACGGCAGTCGCCCACCTCACTTCTGCAAAAGCAGCGGTGGCATTGCCCGTCACATCCTCCAGCAGTTGGAGACTATGAACATTGTTGAGATAGACACCAAAGGAGGAAGAAGAATCACTTCCAGTGGGCAACGCGATTTGGACCAAGTTGCTGGACGTATTGCTGTTGAAATGGCAGAAGTTGATGATCAACTAGAGATCAAGTTTCGCTTAAACGACGGTTCTGATATCGGTCCTAAAGCATTTCCGGATGCTACCACTGTTGCTGCATTGAAGGAGACTGTTATCTCTCAATGGCCTAGAGAAAAGGAAAATGGACCGAGGACAGTGAAAGAGGTGAAGTTGATAAGCGCAGGGAAAGTTTTGGACAACAACAAAACGGTTAAAGACTACCGAAGCCCTGTCTCTACTCTCGTAGACTCTGTAACCACAATGCATGTCATCATCCAATCTCTGCTTACTGAAAAAGAAAAGAAGCCTAAAGATGGAGATCCTAAGATGAACAAATGTGTCTGTTCAATCATGTAA
>BjuA001158
ATGGCGGCAGCGGCCATAGCCGTTCATCTCCCGAAACATGCATCGTTTCTTCCTAATCCCAAGCTTCCATTGAATCAAAACTCTAACTTTCTCGGTGTGTCCTTGAAGATCGGTCGACCCATGTCCGTTAACCGGAAAATGAAAGGTCCGGTTACGGTCTCTGCTGCTTCGACGAGCAAGACAGTCGTTACAGATGGCGATAGAAGCAAACAGTTTTACATAAACTTTACTGGCTTTCCATTTCCTCTTGGTCCTTTCCTTAACCGGCGCACCATCAGAACCGAGGCGGTAAAAGGAAGCATATGGATGTTTGAACAAGAACAAGCTTTAGGTTTCAGCAGTGTCTCAACCAATATAAGAATGACTGTCATCAAACTCAAATCCGGTGGCTTATGGGTTCATGCCCCTATTGCTCCCACCAAAGAGTGTATTCAGCTTATTGAGGAGTTGGGAGCTCCGGTTGAATACATTGTCCTGCCAACTTTTGCTTACGAGCACAAGATCTTCGTCGGTCCCTTCTCTAGAAAGTTCCCCAAGGCTCAAGTATGGGTGGCGCCAAGACAATGGAGCTGGCCACTGAACTTACCACTCGAGTTTTTCGGTATCTTTCGCGCCAAAACCATTAAAGACGGAGACTTATCTACCCCGTGGGCTGATGAGATCGAGCAGAAAGTCTTAAGCTCTCCTGAAGTCGGAATTGGACCGTATGTGGAAGTAGCGTTCTACCATAAGCGTTCAAGAACTCTACTAGTCACTGATGCTGTGATCTTCGTCCCACGGAAGCCGCCGTCGAGTATCAGCAGCGAGTCCTTGCTGGCCTCGGCTAAGAACGGACTGGCTGTGAAGATACTTAGCAAAGGCAAACAAGTACCTAATGACCCTGTCGTTGACACCCCAAACACCCGCCAAAAAGGATGGGAAAGAATGGTTCTGCAAATCCTGTTTCTCGGCCCGTCTAACCTCTTGGAGCCAAACGCGAGCTTTGCACAAATGTCACAGAAGCTGATAGTTTCTCCCATTGTCAAGACTCTGGTCTTTAGCAAAGTCCCCGAGAAGGTGAGGGATTGGATCGATGAGATAGCGAGTGACTGGAGATTCAAGAGGATAATCCCAGCTCATTTCGAGGCTCCGATAAACGCAGGGAGGTCAGAGTTTCTAGCTGCGTTCGGGTTTCTTGATGATCTTCTAGGGGAGAGATATGTGAACCGTCCTCCTTCGCTCTCTATTCTCTTTACTTCGCTGATGGGTAAAGCGGCTAGCTATTTTCCTCCGGATGATATGAGGACTCTCTCTTCTCTTGATCAGTTCTTAGTCTCTGTTGGTGCTGTTAAGAAGACCGTCTCTGGTAGAAAACGAAGATGA
>BjuA001159
ATGGCAACTGGTAAAACAGTGAAAGACGTATCTCCACATGACTTTGTCAAGGCTTACGCTTCTCATCTCAAGCGATCTGGCAAGATCGAGCTTCCCTCATGGACAGACATTGTGAAGACCGGTAAATTGAAGGAGCTTGCCCCTTATGATCCCGATTGGTATTACATCAGAGCTGTTGGTGCTTTCCGTAGAATCTATGGTGGCAGCAAGAGAAACGGCAGTCGCCCACCTCACTTCTGCAAAAGCAGCGGTGGCATTGCCCGTCACATCCTCCAGCAGTTGGAGACTATGAACATTGTTGAGATAGACACCAAAGGAGGAAGAAGAATCACTTCCAGTGGGCAACGCGATTTGGACCAAGTTGCTGGACGTATTGCTGTTGAAGTT
>BjuA001160
ATGGCGATTAAGAATCTATTGACCTCCGCTCTCCGATCTCAGAGGCGTCTCGCTCTCAATCAAGCGACACGAGCTTCCTCCTCGATCTCAGCTCTCGATTCGGCGGCGACTCACTCCCCTCCCCCGCCGGCGACGCCGATTCTCATGCCCTACGACCACGCCGCCGAGATCACCAAAGAGAAGCTCAAGAGGCTGGAGAATCCCGATCAGAGATTCCTAAAATACGCATCCCCTCATCCAATCCTCGCCTCTCACAACCACATCTTGTCATCTCCCGAGACACGTGTCACCACTTTGCCCAACGGCCTCCGAGTCGCCACCGAATCGAATCTCTCCGCGAAGACCGCCACCGTCGGGGTGTGGATCGACGCCGGATCGAGGTTCGAGTCCGATGAGACGAACGGGACGGCGCATTTTCTGGAGCATATGATATTCAAAGGCACGGAGAGGCGCACGGTGAGGGCGTTGGAGGAGGAGATCGAGGACATTGGTGGTCATTTGAATGCGTATACGTCGAGGGAGCAGACCACTTACTATGCCAAGGTGATGGAATCAGATGTGAACCAGGCATTGGATGTGTTGGCTGATATCTTGCAGAACTCTAAGTTCGAGGAGCAGAGGATTAACAGGGAGCGTGATGTCATCCTCAGGGAAATGCAAGAGGTGGAGGGACAAACCGATGAAGTTGTTCTTGACCATCTACATGCTACTGCGTTCCAATACACACCTCTTGGAAGAACTATTCTGGGACCTGCTCAGAATGTCAAGTCTATCACCAGAGAAGATCTGCAGAACTACATTAAGACTCACTACACAGCTTCCAGGATGGTGATTGCTGCGGCAGGAGCTGTCAAGCATGAGGAAGTTGTTGAGCAAGTGAAGAAGCTATTTAACAAGTTGTCATCTGATCCAACTTCTACCACTCAACTAGTCGCCAAAGAACCTGCTAGTTTTACTGGTTCTGAGGTTCGAATGATTGATGACGACCTACCCCTTGCACAATTTGCTGTTGCCTTTGAAGGAGCATCTTGGACAGATCCAGATTCTGTTGCTCTTATGGTTATGCAAACCATGTTGGGTTCATGGAACAAGAATGTTGGTGGTGGCAAACACACGGGTTCTGCTCTGATCCAGAGGGTTGCCATTAATGAAATAGCGGAAAGCATAATGGCATTCAACACCAACTACAAGGATACTGGATTGTTTGGCGTGTACGCAGTTGCTAAGGCCGATTGCTTAGATGATTTATCATATGCCATTATGCATGAGGTAACGAAGTTGGCCTTCCGAGTTTCAGACGATGATGTGACCCGTGCACGGAATCAGCTCAAATCGTCGCTTTTGCTTCACATGGATGGAACTAGCCCAATTGCTGAAGATATTGGTCGTCAGCTGCTGACCTATGGGAGAAGAATCCCAACCGCTGAACTATTTGCTAGGATCGATGCTGTTGATGCCAGCACCGTTAAACGTGTGGCCAACAAGTATGTCTATGACAAGGACATTGCAATCTCAGCCATTGGTCCGATCCAAGATTTGCCAGACTACAACAAGTTCAGACGCAGAACCTACTTTAACCGTTAC
>BjuA001161
ATGATTGCCGATGGGATCAGGGTTTGGGTTTTCAGGGTGGCGGAAGTGTTCGAGGGACTAACGTTCGTGACGGTGATAGGAGCAGGTCACGAGGTTCCATTGTTCAAGCCTCTTGCTGCTTTTGAGCTGTTCAAGTATTTCTTGAGAGGCAAGCCACTTCCAAAG
>BjuA001162
ATGTCTGCAAAACTTATGTATAACTTGTCAGATGAGAACCCAAATCTGAATAAACAGTTTGGATGCATTGATGGAATATTTCAATTGTTTTACCGGCAGCATTATCCGGTGAGACCAGTCTCCGTCTCCGACAATGTAGAAAAGTCTTCAATACTGGCGACAGCCGCACCGTTTCTTGTCCAATGGCTTCACCGGTTTCCGAAATACAACCGCCGTGAAATTTACATCACCGGCGAAAGTTACGCCGGACATTACGTCCCTCAGCTCGCTAGAGAAATCATGCATTACAACAAACGATCCAAGAATCCAATTAATCTCAAAGGAATCATGGTTGGAAACGCCGTGACGGACAATCACTATGACAACCTCGGAACGGTGCCGTATTGGTGGAGCCACGCGATGATCTCCGACAGGACGTATCATCAGCTGGTGAACACTTGCGAGTTCAGTCGACAGGAGGAATCTGATGAATGCGAAACGGTTTACTCTTACGCAATGGAGAAAGAGTTTAGTAGCATCGATCAGTACAACATCTATGCACCGCCGTGTAACAAGTCAAGCGACGGTAGCTGTGGGTTTCGGTGGTTCTTC
>BjuA001163
TGTTTGGTCGATCGGTTGGATCTCTCGACACAGGTGTATCAAAAATCGGTATCGGCGGGGCATAGACGCAATTTCTCTTCATCCTCAACCAAGTGCGAAGAGCCAAAGAAAAGATCTGCAGTGAAATCTTTTGTAACTCAATCCCTAGTAGCTGCTACCCTAGGAGCTATTACGGGACTTTACGTTGGTTGTTTTCTCTTTTTTGCTCTGTCAGAATGC
>BjuA001164
ATGACGACGACGACGACGATTCTTCCCACTTCCGAAGGAGATCCGTTTCTCTCCGTCGTCCGATTCACTTCTCAGCTCGCCGAGGCTTCAGAGCCAGAAATCGCCAGGCTTTGCAAAGAAGCCGAGGAGTTCATAGTAGCACGAAAGTGGTTGGAGTTAGCTTCTTTACTAGTAGCTTCAGCTGAATTGGCATCTTCCAAGATTTCTCAGCAAGATTTTGAGTGTACATACAGCATCATTTGCAGCATTGTCAAGAATGCCAATAGCCCTGAGGATGATGTCCTGGATATCGTGAAAGTTATTTCTGCTAAGCTTGTTCAGCAACCAAATGATAAAGCTTCACTTCGTTTGAAGATCCTCTTCAATCTATATAGCCTTCTGGACCACCCGTATGCTCGTTTTCAAGTCTACATGAAAGCTTTATCCCTAGCTGTTACTGGGATGGTTACCGAGTATGTAATTCCTTCTTTTAAGAAGATTGATAGTTTTTTGGAAGAGTGGAGTATTGACATTAAAGATCAGAGGGAACTCTTCCTTGCCATTGCTAATGTGCTGAGAGAAAACAAAAGCTTGGTGAAAGAATCCCTCAAGTTCTTGACAAAGTATCTAACGACTTTCTCCAAAGAGGATGCTCAGGCCTTAGGTGAAGCTAAGGAAGAGGCTGTGCGTGCAGTTATTGAATTTGTAAAAGCTCCCAACATCTTCCAGTGTGATTTATTGGACTTGCCAGCCGTAGCACAACTAGAGAAGGATCCTAAATATGGACCAGTTCACCAGCTGCTGAAGATCTTTCTAACTCAGAGGCTTAATGCTTACAGGGAATTCCAAACTGCAAATTCAGAATGTCTGCAAAGCTATGGACTTGTCGATGAAGATTGTGTAACAAAGATGAGATTGTTGTCACTAGTGCACTTAGCGTCTGATGAATTTGGCAAAATACCTTACACCTCAATTAAAGACACTCTACAGTTAAAGGGAGAGGAGGTTGAACCATGGATCGTGAAGGCAATAACTGCGAAGCTGATTGATTGTAAAATGGATCAGATAAACCAAGCTGTCATTATCAGGCAAGTTGCATCAGTAGAAACTTTCCGCTGTTCTGAGCGTAAATTCGGATCAGATGGCGTTTCTCCCCCTAGAAAGATGCCTCCGATCATATTGTTCTCTTTCTGGTTACTCTGTATCACAACCTGTCTCCCCGGAAGAATCACAGTATTAGCTGATTCGGACAAATCGGTGCTCCTTCGGTTTAAGGAAACGGTATCGGATCCTGGTTCGATTCTAGCTAGTTGGGTCAATGAGAGCGAAGAGTACTGCTCCTGGTTTGGCGTATCTTGCGACTCGACCTCCCGAGTCATGGCTCTTAACATCAGTGGCTCTGGAAGCGATAAGGGGAGCTCTAAAATTAGTCGAAACCGTTTCACTTGTGCTGATATTGGCAAGTTTCCTCTGTATGGGTTTGGTATTCGGAGGAATTGCGCCGGAAAGCTAGGGACTTTGGTTGGGAATTTGCCTTCTGTCATTGTGGGTCTCACAGAACTTAGGGTTTTGTCTCTGCCCTTCAATTCGTTTAACGGAGAGATTCCAGTTGGAATCTGGGAAATGGAGAAGCTGGAAGTTCTTGATCTTGAAGGGAATTTGATGACCGGGTCATTGCCTGTTCAGTTTACAGGGATACGGAGTTTGCGAGTCATGAATCTAGGGTTTAAAAGATTTTCAGGTGAAATCCCTAGTTCTCTGCAGAATCTTTCCAAGTTGGAGATTCTGAACTTAGGTGGTAACAAGCTTAATGGAACTGTTCCTGGTTTTGTCGGGAGATTCAGAGTAGTGCACTTGCTGTTAAACTGGCTTGAAGGCTCTATGCCTAAAGATATTGGTGATAACTGTGGAAAGCTTGAGCATTTGGATCTGTCTGGTAATTTCTTATCAGGGAGAATTCCAGAGAGTTTGGGGAATTGTCGTAGTTTGAAATCATTGTTGTTGTATATGAATACGTTGGAAGAGACCATCCCTTCAGAATTTGGGAATCTTGGGAAGCTTGAGGTTTTGGATGTTTCGAAGAACACTCTTAGTGGTCCATTACCTGCAGAGCTTGGGAATTGCACTTCCTTGTCTGTTCTTGTGCTATCAAAACTGTAAAATGTGTATGAAGACATTAGCAGCATAAGAGGGGAATCAGATCAACCTCCAGGCGCTGATTTAACCTCCATGACCGAAGATTTCAATTTCTATCAAGGAGGGATTCCGGAGGAAATCACTAGGCTTCCAAAGCTAAAGATACTTTGGGTGCCGAGAGCTACATTAGAAGGGAGGTTTCCA
>BjuA001165
ATGGTTAATTTGGGTCAGAACTTCTTTAAGGGAGAGATTCCTGTAGGTCTTAGTAAATGCAAGAACCTTCGTCTTCTTGAATTGAGCAAGAATATGCTTACCGGAGAGCTTCTCAAAGAGATGTCAGTTCCCTGCATAAGTGTCTTTGACGTTGGCGGAAACAGCATAACAGGATTAATCCCGGAGTTTCTCAGCAATACCACAACCAATTGTCCTCCTGTTGTTTACTTAGACGGGTTTACAATAGAATCTTATAACACCGACCCTACGTCTGTTTATCTCTCCTTCTTCACCGAGAAGGCTCAAGTTGGAGCTTCCCTGACTGCTGTTGGAGGTGACGGAGGTCCGGCTGTGTTTCATAACTTCGCAGACAACAACTTCACTGGAACTCTCAAGTCTGTACCAATTGCACAAGAGCGGTTGGGAAAGAAAATCTCTTACATATTTTCTGGTGGAGGGAATCAGTTGTACGGGCAATTCCCTGGAAATCTGTTTGATAGCTGCGACAAACTCAAAGCTGTTTACGTAAACGTAAGCTACAACAAGCTCTCAGGACGGATTCCTGAAGGGCTCAGCAACATGTGTACTTCTCTTAAGATTCTTGATGCTTCCTTGAATCAGATCTTAGGGACAATTCCATCGAGCCTTGGGGATCTATCTTCGCTTGTTGCACTTAATCTGAGCTGGAATCAGTTGCAAGGTCATATACCGGAAAGCCTAGGAAAGAAGATGAATACTTTGACGTTTCTTTCGTTTGCAAATAATAACCTGACGGGGCAAATCCCTGAGAGTTTTGGTCAGTTGCATTCACTGCAAGTTCTTGATCTCTCATCAAATTATCTATAAGGCGGAATTCCTCATGATTTCGTCAACTTGAAGAATCTCACTGTGCTGCTTCTCAACAACAACAACCTCTCTGGACAAATCCCCACAGGTTTCTCTACTTTTGCGGTTTTCAATGTCTCCTCCAACAATATATCAGGTCCTGTTCCTCCAACCAATGGATTGACCAAATGCAGCAGTGTGGTCGGAAACATGTATCTTCAGCCTTGCCGTGTGTTATCTCTGACAACACCATCTTCGGATCCCAGAGGCCCCATGGCAGATTCTAGCACGCAGGATTACGCATCTTCACCTGTCGAAAACGCTCCATCTCAGAACTCAGGAAGAGACGGGTTCAACTCGCTAGAGATTGCTTCCATAGCATCTGCGTCAGCCATTGTCTCAGTTCTGATCGCTCTTGTGATTCTCTTCTTCTACACGAGGAAATGGCATCCGAAATCGAAGGTCATGGCTACTACAAAACGAGAAGTCACTATGTTCATGGACATGGGAGTTGCAATAACCTTCGACAACGTTGTTAGAGCCACGGGAAACTTCAATGCGAGCAATCTGATCGGTAACGGTGGGTTTGGAGCAACGTACAAAGCTGAGATCTCTCAAGAGGTTATCGTCGCTATCAAACGCCTCTCGATTGGACGGTTCCAAGGCGTCCAACAGTTCCATGCAGAGATAAAAACACTAGGTAGGCTTAGACACCCGAACCTGGTCACTCTCATTGGTTACCACGCGAGCGAAACCGAGATGTTCTTGGTTTACAACTATCTCCCGGGAGGCAACCTCGAGAAGTTCATCCAAGAGCGATCCACAAGAGCTGTAGATTGGAGAAATCTTCACAAGATCGCGCTTGACATAGCTAGAGCTCTCGCTTACCTCCACGACCAATGCGTCCCACGAGTTCTTCACCGTGATGTCAAACCAAGCAACATCCTCTTAGACAATGATCACAACGCATATTTATCGGACTTTGGATTAGCGAGGTTGCTCGGGACATCAGAGACGCACGCAACAACGGGCGTGGCTGGTACGTTCGGATATGTAGCGCCTGAGTACGCGATGACTTGTCGGGTTTCAGATAAAGCGGATGTTTACAGCTACGGAGTGGTGCTTCTGGAGCTGCTTTCAGACAAGAAAGCGCTTGATCCGTCGTTTGTTTCGTACGGTAATGGATTCAACATTGTGCAGTGGGGTTGTATGTTGTTGAAACAAGGACGGGCCAAGGAGTTTTTCACGGCAGGGTTATGGGATGCTGGTCCGCACGATGATCTCGTTGAGGTTCTGCATTTAGCGGTTATTTGTACTGTGGATTCTCTATCGACGAGGCCGACGATGAAGCAAGTTGTACGGCGGTTAAAGCAGCTTCAGCCGCCGTGT
>BjuA001180
ATGAAAGTAGCGGCTGGTTTTAATTCTCCGACAAGAGATATGCTGTCTCCGACATTGTTTCCTCTCTTCTGCGTTTTGTTTCTCTGCTTTCCAGTTGCTGTCATCTTCACAGTCCAGCGAGAAATCACCGCCGCAGTTTCGCCGGAGCTTGGCTTCCACTCACGAAATCTACACGCTTCTACTCCGGCGGTTCGATTTCGTCAGCAGATTCCTAAAGACGACGAACAGCTTCTCCGACTCGCTTCCCGGGTCAACCCGAACCAGCCTTCTCCCGGGTCGATCCGGAAGCTGGCTTTCATGTATCTAACAACGGCGCCTCTACCGTTCGCGCCTCTGTGGGAAGCCTTCTTCAACGGAAGCTCCGATGAGCTCTACAACGTCTACGTTCACGCAGACCCGACCCGAGAGTATGACCCGCCGTTCACCGGCGTGTTTGAGAATCGAGTCATTCACTCGAAGCCCTCTGAACGGAACACACCCACTCTCGCTTCAGCCGCGCGTCGGCTAATAGCTCACGCGCTTCTCGACGATCCACAGAACTACATGTTTGCTCTCTTCTCGCCTTCCTGCGTACCAATTCACTCCTTTGACTTCACTTACAAGACGTTGGTCTTGTCTCGCAAGAGCTTCATCGAGATACTTAAAGACGAGCCGTTACAGTTCGAAAGATGGGCCGCGAGAGGGCCCATCGCGATGCTGCCGGAGGTGAGGTTTGATGACTTTCGGATTGGGTCTCAGTTTTGGGTTTTAAAAAGGAAGCACGCGCATGTGGTGGCGCGTGATCGACTTATCTGGGAGAAGTTTAATAAGACATGTTTCTGGGAAGGCTCGTGCTTTCCCGAAGAAAGTTACTTTCCGACACTTCTTAATATTAAGGACCCGCGCGGGTGTGTCCCAGCTACGCTCACGCACGTGGACTGGACCATTAACGAAGAGGGCCACCCGAGAATGTATGAGCTGGAGGAAGTGGTGCCTGAGCTGATAGTTAGGTTGAGGAACACTAGACCGAGATACGGTGAGGATGGAATCAACGGTTCGGATTGGACAGTTGGGAGGAGTGATCCGTTTCTGTTTGCTAGGAAGTTTTCTCCTGATGCTCTGGAGCTGTTAATGGGTATGGCTAGAACCGTGTTGTTCAATGACTCGGCATGTGGTGCGTGCATGGTTCTCTGA
>BjuA001181
ATGCCGAGGCCAGGGCCAAGACCGTACGAATGCATCAGAAGAGTTTGGCATAGTGACAGACACCAACCCATGAGGGGTTTGCTCATCCAAGAGATTTTCAGGATTGTTTGTGAGATTCACAGCCAGTCCACCAAGAAGAACACTGAATGGCAAGAGAAGCTCCCTGTTGTTGTCTTGCGAGCTGAAGAAATCATGTACTCCAAAGCCAATTCTGAGGCTGAGTATATGGACATGAATACACTTTTAGACCGTACAAACGACGCAATTAACACCATAATTAGACTCGATGAGACCACTGAAACAGGGGAGTTTCTTCAGCCTTGTATTGAAGCTGCTTTGCATTTGGGTTGCACGCCAAGGAGAGCTTCAAGAAGCCAACGGAACATAAACCCCAGATGTTATCTTAGCCAAGACTCAACTACGTTGGACACCATTTTGTATCCGCAATACCAAGCCTTCATGAAACAGAACAACTTTTGTCCGAAGAATCTTCAGGTTATGAGTTTTCACAGCGACGTTCAAGAGAAGCGGGTCGAGAGATGTTCTGTCTCCAAGTACTCAAGCTACCCTTTGTGTTATTCATTCAGGGTTCCTTCTTTGCCAAGATCTAGCAATGTCACTGACTCGTACAAGTCGAACAAGAGCAGCAAACCTGTGATTGCCGCTGATGCAACAAAGGGCACTACTACCTTTGATGGGTGTGATCTATCTCTGCGCTTAGGGCCTCTTGGAGATATCAGAACTCCTAGTCAAAAACGGAGTAAGATAAGCAGCTGTAACAACAGCAACAAAAGC
>BjuA001190
TTTGTTTGCAGCTGCTTTGCTAATGTTGTCGTCCAATGCCTGATGTTCACTCCTCCTCTGACTACATACTTCCTCCAGCGATATCATTCTAGAGCATGTCCAAACAAAGAACAATGCTTCACATGTGGGTTTGAGAACCTGGTCTTAAAGGCAACAGAAGGGAAGTCTTCACTGTCCCCCAATGGGTTGCTGTTACAGCTGCAGAATATTGGAATCTCTCTTGGGAATGGCAAGCAAGAGGATGCACATGAATTTCTTAGGTTTGTTGTCGACACAATGCAGTCACTGTGTATCAAGGCATCTGAATATGATATGCCAAAGACTAGGAAACTAGAGGATACAACTTTAATTGGTTTGACTTTCGGCGGATACCTCCGGTCAAAGATTAAATGTATGAAATGTCAAGAGAAATCGGAGCGGCGTGAGAAAATGATGGATCTAACGGTTGAAATTGATGGGGATATTAGCACCTTGGAGGATGCTTTGCGTCGATTTACAAGGACTGAAATATTGGATGGAGAAAACAAATACAAATGTGGCAGTTGTAAATCCTATGAGAGAGCCAAAAAGAAACTAAAAATCACAGAGCCTCCGAATGTCCTTACTATTGCACTAAAACGATTCCAGTCAGGGAAATTTGGGAAGCTCAATAAGTTGGTTAGGTTTCCAGAAACGCTGGATTTGGCTCCATATGTCAGCGGTGGAAGTGAAAAATCACATGACTACAAACTCTATGGAGTTATTGTTCACTTGGATGTAATGAATGCAGCATTTTCTGGTCACTATGTCTGCTATATTAGAAACAGCCAAAACAAGTGGTACAAGGCTGATGATAATACGGTAGTAACTTCTGATGTTGAAAGGGTCTTGACAAAGGGAGCGTATATGTTGTTCTACGCAAGGTGCTCTCCAATGCCTCCAAGATTAGTAGTATGTAATAAAACTGAAGCATCTACCAATAAAAAGCGCAGTGTGCCGCCGCCGGTACCAAAGGCTACTGTGTCAAGGTCTGTGTCTACCGCAGGTCCTGTGTCTTCTTCCAACGCTCCCGGTGGTGACAGATCCGGCAATATACAGTCGTTTTATTCCAGCTTCCAGAGGCTGCAGAGAATTTTAGAAGAGGACTCGTCGAGTGACAGTTCTTCTCTGTTTGACAGCAACTCAGATGAATGCTCTTGTAGCACAGACAGTACAAGCATGGACGACTTCGCTGACTTCATTTTTGGAGATCATCAAGGACGGGCTCACGGACATTCCGAGGCTCCCTCTCCGACATCATCCTCTTCCTCGCCTTCTCCCCCCTTCACAAGGCACTCGCGGCTAGGTGACTCGAGTCGTTATTTTCCAGAAACTTGCGGAGCCTCAAGACATCACCAC
>BjuA001196
ATGGAGAAAAATTCTTGGGCGGATCAATGGGACAACAGCAATCAAGCTTCTGGAAAAACGACAGATGACGGTAAAAGCGGCGGTGGCGCGTCGGGAAAATACAAAGAGAAGGTGGAGGCTGGATTGGGGAAGACGAAAGCGGTGGCGAGTTCCGGGTTGAAGAAAGTCAAGATAGGAACCTCGTTGGGTCTCAATTGGGTCAAAGACAAGTATAACAAAACCACCACCAAGAAGAAC
>BjuA001197
ATGTCAGATCTGCCGCCGGAAAAAACGAACATGGAGCTATCATCATCGTCTTCCATGCCGGGGTCTTCTTCCTCTCTACACCATTCCTACAGTCGGAAACAGAAATCTCTGGGCCTTCTTTGTACCAATTTCTTAGCTCTTTACAATCGACACGGAATCGAAACGATTGGGCTCGATGACGCCTCCTCAAAATTAGGAGTTGAGAGACGGAGAATCTATGATATCGTTAATGTTCTCGAGAGTGTCGGCGTTTTAACAAGACGAGCTAAGAATCAGTACACATGGAAAGGATTTGCCGCAATTCCCGCTGCTTTAAAGGAGCTACAAGAAGAAGGTGCTAAAGACACTTTTCACCGTTTTTATGTCAACGAGAATGTCAAAGGATCTGATGATGAGGATGATGAGGAAGAGTCTTCTTCTCAGCCTCTTTCTACTAGTCAGACTGATACCTCAAAGCCTGCTTCCTCTCTTCCCGATTCCTCCAAAATTGATAATCGTCGAGAGAAATCTTTAGGACTTCTTACTCAGAACTTCATCAAGCTCTTTATTTGCTCTCAAGCTACAATCATCTCCCTCGACGAGGCTGCAAAGTTACTGCTTGGAGATGCCCACAATACATCTATAATGAGAACCAAAGTGAGGCGGCTCTATGATATTGCAAATGTCTTGTCATCCATGAATCTCATTGAAAAGACTCACACCTTGGATTCTAGAAAACCTGCTTTCAAATGGTTAGGATACAATGGTGAGCCTACTTTCACTCTGAGCAGCGATTTGATGATGCAAGCCGAATCAAAGAAACGAGTTTTCGGAACTGATCTTTCAAACGTCAGCGTCAAGAGAAGCAAAACCCATGACAGTGCTACGGAGAGGAGTCTGAAGATGAAACACCATGCAATAGCGGAGAGTTCTTATAACAGAATCTTCGATGCTCACGAATCAAGACATGGATCAAGAGGTTATGAGTTTGGTCCTTTTGCACCAGCCACTGGTACATATCCAACTGCTCCTCTGGAGGACAGCTCAAAGAGAGCTTTTGATGTGGAGAATCTGGTTTCCGATTACCGTCCCTCGTACCAAAACCAAGTTTTGAAAGACCTCTTTGGACATTATATGGACGCGTGGAAGTCATGGTACAGCGAAGTCACCCAGAAGAATCCATCACAACACCATTAG
>BjuA001198
ATGGTCTCGAAAGAGAGTTGTCGCAACGAGATCCGTGCGGCTATTCGACAGCTTAGTGACCGTTGCCTATACTCCGCCGCTAAATGGGCAGGAGAGCAGCTCGTGGGGATAGAGCAAGACCCATCTAACTTTACACCTTCCAATACGAGGTTCCAGCGAGGAAGCTCTAGCATCCGGAGAAGGTTCAGCACCATTTCAACACCACAACCTTCCGCTGGCTTCTCTCAACCACCAGCTACTCCTCTACCCCAAGAAGAAGACGAGGTGATTGATGGTGACCTTTACCTTTTAGCCAAGTCCTACTTCGATTGTCGAGAGTACAGGCGTGCTTCACATGTCCTTCGTGATCAGATGAGCAACAAGTCTCTTTTCTTGCGTTGCTATGCCCTTTATCTGGCTGGAGAAAAACGGAAAGAGGAAGAAATGATAGAGCTTGAAGGCCCCTTGGGCAAGAGTGATGCCATTAACCGTGAGCTGGTATCTTTGGAGAGGGAACTGTCAGCCCTGAAGAGGACTGGAGCGATTGACTCTTTTGGATTATACTTGTATGGTGTGGTTCTTAAAGAAAAAGGGAATGAAAGTCTTGCCCGTGCCAGCCTCGTGGAGTCTGTAAACAGCTATCCATGGAACTGGAGTGCCTGGTCTGAGCTTCAGTCTCTGTGTACGTCAATCGAGATCTTGAACAGCCTTAATCTGAACAGTCACTGGATGAAGGAGTTTTTTCTAGGCAGTGCTTATCAAGAACTCAGAATGCACAGTGAGTCCTTGGCCAAGTACGAATACCTGCACGGCATTTTCAGTTTCAGCAATTACATCCAAGCTCAAACTGCAAAAGCTCAGTATAGCCTTAGGGAGTTTGACCAGGTTGAAATCATGTTCGAAGACCTTCTGAGAAAAGACCCCTATCGTGTGGAAGATATGGACTTGTATTCCAATGTTCTGTATGCAAAAGAGGCATGCGCTGCACTGAGTTACCTTGCACACAAGGTGTTTTTGACTGATAAATACAGACCTGAGTCTTGCTGCATCGTTGGCAATTACTACAGTTTAAAGGGGCAGCATGAGAAAGCAGTAATGTACTTCCGGAGAGCTTTGAAGCTGAACAAGAAGTACTTGTCTGCGTGGACTCTTATGGGCCATGAATACGTTGAGATGAAGAACACTTCTGCTGCCGTTGATGCATATCGAAGAGCCGTTGATGTAAACCCTTGTGATTACCGAGCTTGGTATGGGTTAGGACAAGCGTACGAGATGATGGGGATGCCTTTCTATGCGCTCCACTATTTCCGCAAATCCATATTCTTTCTTCCGAACGATTCTAGGCTGTGGATAGCGATGGCTAAATGTTATCAAAGCGAACAGCTTCACATGCTAGAAGAAGCCATCAAGTGTTACAAAAGAGCTGTGAACTGTGGTGACACGGAAGGAATAGCTCTTAACCAGCTGGCGAAGCTTCACCAGAAGCTTGGACGTAATGAAGAAGCTGCATTTTACTTCGAGAAGGATTTAGAGAGAATGGATGCTGAAGGATTAGAAGGACCTAACATGTTTGAGGCTTTGGTTTTCCTTGCTACACATTTGAAGACCAACAAGAAGTTTGACGAAGCAGAAGTGTAATGCACTCGTCTTCTCGATTACAGTGGCCCTGAGAAAGAAAAGGCAAAGAGCTTACTGAGAGGGATCAGAATGGCGCAAACAGATTTTCCTTCGATGGATATGGAGCATTTTCCTCTT
>BjuA001216
ATGAAGGAGGAACAATCAAGAACTCTGTTTGGAATATCTCTGTCTGATCGACCAACTTGGCAACAGTTTCTCATTTGCACTTCTGGTTTCTTCTTTGGCTACCTCGTTAACGGAGTTTGCGAGGAATATGTTTATAATGGGCTCCAATTTAGCTTTGGTTGGTACTTCACGTTTATACAAGGATTTGTCTACTTGTTCCTCATCTACCTTCAAGGGTTCACCACAAAACATATTGTGAATCCCATGAGAACTTATGTCAAACTCTCTGCTGTTCTCATGGGATCACATGGTTTAACCAAAGGATCTTTGGCTTATCTCAACTATCCAGCTCAAATCATGTTCAAATCCACCAAGGTGTTGCCGGTAATGATAATGGGAGCGTTCATACCCGGTTTGAGAAGAAAATACCCGGTCCATGAATACATTTCAGCGTTCTTGTTGGTTCTTGGTTTGATCCTTTTCACATTAGCAGACGCACAAATGTCTCCTAATTTCAGTATGATCGGTATTTTGATGATTTCTGGTGCGTTGATCATGGATGCTTTCTTGGGTAATCTTCAGGAAGCCATTTTCACGATGAATCCCGAGACAACTCAGGCAAGAAAACACAAAAAAAAAACGATGGAGATGCTTTTCTGCTCAACGGTTGTTGGATTGCCCTTCTTGTTCGTTCCCATGGTCTTAACCGGTGAGCTTTTCCGTGCGTGGACTGCGTGCTCACAACATCCGTACGTGTATGGAGTGCTTGTATTCGAAGCCATGGCCACATTCATCGGTCAAGTCTCTGTTCTATCGCTCATTGCACTCTTTGGAGCCGCTACAACCGCCTTAATAACAACAGCGAGGAAAGGAGTTACGTTGTTGCTGTCGTATTTGATATTCACAAAGCCATTAACAGAACAGCACGGATCGGGGTTGCTGTTGATAGCAATGGGAATTGTATTGAAGATGGTACCGATGGATAGTAAACCTCCGAGCAAGATTCAGGCGAGACCAGCGGTTAGGAAAGATGGAGGCGAGGGTGAGAGAGGAGATGAAGAGGAGAGAAAGTCACTGGTT
>BjuA001217
GCTGTTGTTGGAGCTGTGTCTCGCAACCTTCATGAGCTTCAAAACAATCAAGGAAGCTACTTATCCATCTATGATCAGCCTGTTCTTCCACTTCAAGATCCTGTAGTTGACTCCATTAGAGCAGCAGTGGATAGACTAACACACTCAACAAACTTCTTGAACTTCATGGCTCAGCACGCGTTTATCATGCAACAAGAGTTACCTAGTCCACAAGACGAGGAAGAAGCCGTTGAAGAGGACAGGAGATATCACTTCATGTCTCTCTTGTTGAATCTTGTCAACACGTTTCTCTATATGGTTAATACTTATATCATCGTCCCTACAGCAGATGACTATTCCATGAGTCTCGGTGCAGCGGCTACGGTGTGTGGTGTAGTGATTGGTGCTATGGCTGTGGCTCAGCTCTTCTCTTCGGTTTACTTCAGCGCATGGTCTAATAAATCTTACTTCAAACCGCTTATATTCAGTAGCATTGTCCTCTTCATTGGTAACTTGTTGTATGCATTGGCTTTTGACTTTAACTCAATAGCTGTTCTCTTGATCGGCCGGCTTTTCTGTGGG
>BjuA001218
ATGACAATGAAAATTTCATACTCTCTATTCAAACGATTTCTTTTTCCTATTTTGGCTGTACAATTCCTCATCACACATAGTGCTTCATCATTAAACATTACCAATGAGTATCTCAACCACAAATGCTTCCTTAATCAAGGGAAATATAAGTCTGGAAGTCAGTACGAGGAAAACCTCAACTGGATCTTCCATAAAATTCGTACTAGACCCTATGAAGTAACCGGTTTCTCACACTTAACTGTTGAAAAAACAACAAATGATTTTGTTGCCGTCACTTCCCAGTGTCGTGGTGACTCTTATGAATCTAAATGCCGTACATGCATTGACACCGCAATTGCAGGG
>BjuA001253
ATGCACAAAAACGGGATGATAAGCAGCCACATCTCCACGCATTGCCCTCCGGGTCACCACATGAGCCAGAAGAGTACATCCACAAGAAAGCAAAGCGACCATGTGCTTGGCTCTAGTGCTGGAATGACGGGCTCAAGAACATGGAAACACGAGACATGTCCCAACCGAATGACCCAGCGGATAAGGAAGTCTCGATATGGACAGTCTCTGAAAACCAGAGAAGCTGACCGCCACAAACAGAACCAGATCGGATCAATGAAGAACATCCGTAGAAAGACACCGGATGAGAGTTGGAGAGTTTCTTCGCCAAGGAAACCGTTACCAGCGCAAACGTGGAACGCCATGACCAAATGTGTATTTATTTTATTTTCCATAAACAAATGTGTACCATTTACACAAACCAATATC
>BjuA001254
ATGGCCTCCGAGGATGAGATTCAAGGCGCCAGGAACTTTCTCATTCAGCAGTACGCCGGTCACAAACCCAGTGTTGACGCTATCGAATCAGCTCATGACAACATCATCATGCAAAAGTTCCATGAGAGGAAGCACCCCAAGATCGACATAACGAAAAAGGTGCTCCAAGTGAGGCAGTCCAAAGCTGTGAACTTTGTTTTCGAGAGATTCCAAACTCCTCCCACTGCTTTCCTTGTCAAGTCAAGACAGCAGTCACTTTCGCAGTTC
>BjuA001255
ATGTCAGTTTTGCTGATTGGATGCAAGCTAGGCCAGAGCTCTATGGCATTCTTCGCAGGTACTGACAAGCAGCCCTCTTTTTTTCTGTTTCTCTCTACAACTCTTGTACCGTTATCTATCTGCTTGCTTGTAGATATGGTTGTTCTAGCTCATGTTTTTCCTTGGACATTTGAGAGGCTTTTCCTATGTTCAACTAGCTCTCTGCGGTTGTATCTCTTGGAAGCTGTTGTAAAAGAATTTGAATGCCAGAAACTAATATATGGTACTTGTGTTTCAGACTGCATATGCTTTTCAGGTGACTCATGTTTGTTCATCTTTGCCACTTTCAGGTTTCTCAGGAGAGATCCTATGGGTGCCCTTGCAGCTATGAAACCTTCTTTGACAAAGGTTGAAGAATCTACAGATGGGCGTCCTCATGATATGAGTGAAGTCGCTGCGCTTAGAAGTGGGGTAGTACTGGGAAGTCAAACTGTTCTGAAGAGTGATCATAGTCCTGGTTGTCGTAATGCAAGTCTACGAGAGAGGGTGGACGGAGCACCGAATTTTAGGGAGGTTCCAGGATTTGCTGTTTATGGTGTTGCGAACCCAATTGTAGATGGTATCCGATCTGTCATTGAAAGGGTTTGGAGTCTAAGAGGTCGCAGGCCGGTTTTTTGGCACAACATGAGAGAAGAACCTGTTATATATATCAATGGGATACCTTTTGTCGTACGTGAAGTTGAAAGGCCATATAAGAACATGCTAGGATATAAGGGAACCGATCGGGATACAGTCGAAGGAGTGGAGGCTCTTGTTAAGTTCGTAACTTGGAACTCTCACCTCTCCAAATACTTCCTCGAACAATTTGTG
>BjuA001256
CCGACTTTCATGGCGGATTCGGGTGTGTTGGAGTCGGAATATGATGAAACGGTGGCGGAGTTTTCGCAAGATCTGATGTTTCTGAAAGCGGAGTGGGGACGTGTTACGAAGGATGCAGAGACGGTGAATCATCACTTACAGGAGATCGATCAAACTCCGCAAGAGGGGCGTACCAAGAAGTTCGGTGGTTCTCAGTACAACACGGGTCATCAGAAAACACAAACAACGGGTGATCGTGTCTTCACTCGTGCTGGTACTGGGCGTCCTCGACAAAAGTACACTGATGCGGAACTAGATCAAATGAGGCGTGATCGTATCTGTTTTAAGTGCAAAGGTCCTTACTCAAAGACACATGAATGTCCTAATAAGGAATTGCAAGTATTAACAGTGATTAATGGGTATGAAATGGAGGTCCTGGAGGATAACTGGTTGGAATGGGAGGAGATTGTGAATGTTCCAGAGAAACAGATGATGGCACTGTCGATGAATGCCTTCTTGGGTGTGGATACTCCTACTACTACCAAGTTGCGGGGTTATGTGGGTACCTTGGAGGTTACTATCATGATCGATAGCGGT
>BjuA001394
CTACAGCTTCAGAATGGCCATTCTGCTTGTTTCTGGTTCGACAACTGGACTCCGTTTGGGAGTCTCTACTCGTTTCTGAATAGATCAACCTCCTGCTTGGGTATCCCTCTAAAGGCGACTGTTGGATCACTTGTTACCAACAACATATGGTCCCTTCCTCTTGCAAGATCAGACGAAAAATTGCAATTACAAACTTCCTTAACTACGGTACAATTGACTGAGGGAGAGGATCATTATGATTGGGAAATTAATGGGACCAAATCATCAAGGTTCCAGACATGGAAGATCTACACTTACTTAAGACCAGAACTAACAAAGGTCCGCTGGGAGGAGTTAGTATGGACAAAGCGGGGGATCCCAAGGCATAACATTCACATCTGGGTGGTAGTCCAAGACAGGATTCTTACGCGGGATCGCCTCATCAGATGGGGTTTGCAAACGACTCCGATTACAACCGCTGAGAAGCTGCGGTGGTACTCTCAACCAGATGATCAATCTCCCCAAGGGCAAGCCGCTCACTCTCCTATCTCATTTAGCTTGGCAAGCTATGATATATTGGATGTAGAA
>BjuA001411
CTTGATTCCTTCAGTATACGATTCTTGATTTTACCTTCCCTTTTCGTCTGGACTAAAGAAGAGAACAAGATGTTCGAACGTGCCCTTGCGATATACGCTGAAGACTCACCCGATCGCTGGTTCAGTATCGCTTCTATGATCCCTGGTAAAACCGTTTTTGATGTTATGAAGCAATACAGTAAGCTTGAAGAAGACGTTTCTGACATAGAAGCAGGACGTGTCCCTATTCCTGGTTACCCTTCAGCTTCTTCTCCTTTAGGGTTTGACCAGGACACGTGTCGGAAGCGACCTAGCTGGGGCAGAGGATCTGATCACGATCGAAAGAAAGGAGTCCCTTGGACAGAAGAAGAACACAGGAGATTTTTGCTAGGGCTTCTCAAGTACGGCAAAGGAGATTGGAGAAACATATCGAGGAACTTCGTTGTGTCAAAGACACCGACGCAAGTTGCGAGCCACGCTCAAAAGTATTACCAGAGACAACTCTCTGGAGCTAAGGATAAGCGCCGGCCAAGCATCCATGACATCACAACCGTTAATCTTCTAAACGCCAATCTCAACCGTTCATTTTCAGATCATAGAAACATCCTCCCGGATTTAGGGTTTGTCGACAAGGATGATGCCGAGGAGGGACTAATGTTTATAAGTCCGAATCTATATTCAGGAAGCCGGTTTTCTCCATCTTCATTTCCCTTTGATGATGCTATTTGCTTTGCTGGAGCAAATGCATTCAGTGCCAGAAGT
>BjuA001508
ATGGCGACGAAACCAGCTAAACAATCCGTGCAATGCTTCGGGAGGAAGAAGACGGCCGTCGCCGTCACCCACTGCAAGCCCGGGTGCGGTATGATCAAGCTCAACGGCTCCCCGATCGAGCTCTTCCAGCCCGAGATCCTCCGGTTCAAGATCTTCGAGCCGGTCCTCCTCCTCGGGAAGCACCGTTTCGCCGGCGTGGACATGAGGATCCGCGTTAATGGCGGCGGTCACACTTCTCAGGTGTACGCGATTCGTCAGAGTATCGCTAAGGCGTTGGTTGCGTTTTATCAGAAGTATGTGGATGAGCAGTCGAAGAAGGAGGTGAAGGATATTTTGATTAGGTACGATAGGACTCTGCTGGTGGCGGATCCGAGGAGGTGCGAGCCGAAGAAATTTGGAGGGCGTGGTGCTCGTTCTCGTTTCCAGAAGAGTTACCGTTAA
>BjuA001512
ATGATTATTGAATCTCTCCCTCTTTGTCTTATCACTAAACAGAAAATCAATGTAGCCAAGAAACCAGAAGCGGTTCAAAAGAAAGCAAGAGCTGTTGTTAAGCCGCAAGTGATTTTGATCAGTCCAGACACAGACGTGGTTGCTAAAGCTAAACAGGATCAGAGACACGATGTTGCATCCAAGAAGAAAGTTACTTACTCTTCCATTCTCAATGCTCGAAGCAAGGCTGCTGCTTCCAGAACTCTTGATATTGATTCCACAGACAAAGACAATGACCTTGGTGCTGTGGAGTATGTTGAGGACATGTACGCTTTCTACAAAGAGGTTGAGGTCAATGATTTGTTATACATCACAGACAACTCTTACCAGAGCAAGCAAATTCTCTTGATGGAGAAAACCATTATGGGAAGTCTGGAGTGGTACTTGACAGTTCCAACACAGTATGTGTTCCTTGCGAGGTCCATCAAAGCTGCCAATCCAGACCCGGAGATGGAGAACAAGGTGATGCAAGCAAGGGCATTGTGGATGAAAGAGCTTCCGAATCAAAACACTTCCACAGACACAGGCTATGGAGATATTCTTAAGGAAGATATTACACCATCAACTTCGAGTTACTACAACCATGCTTCCCCTGAGTTTCTCTCTCCAAGAATATATGCCTTTGAACCTCCTTCAATCATGTATCGCGATTTCGGGAAACGGCAGATCGCAGAAGAAGAAGATGATGCTCATGATTGGGCTCCAGTGTTCACAGGGAATGAGGATGATGTTTCTTTCAGTGAACTCGAAAGTGACGACGAATAA
>BjuA001513
ATGGAGTATCGGAAAATCAAAGATGAGGATGATTCTGATATCGAGAGTAGTTTGAAGGGAAAATCTCATTCCGTTGCGTCGAGTAACGTTGCTCTGGGTGGTGGATCCAACGAACGCACAAACTGGAAACGAAAGGGTGTAGTAACGTGTGCACTGACTATTCTCACGAGTTCTCAATCGATACTCATCGTCTGGTCTAAACGAGCTGGCAAGTATGAGTACAGTGTTACCACCGCCAACTTCTTGGTTGAGACTCTGAAATGTGCGTTATCTCTTCTTGCATTGACAAGGATTTGGAAAAACGAAGGTGTTACTGACGACAATAGGTTAAGCACAACATATGACGAAGTTAAAGTCTTTCCCATTCCCGCAGCTTTGTATCTTTTCAAGAATCTCTTACAGTACTATATTTTTGCGTACGTTGATGCCCCAGGCTATCAGATATTGAAGAACCTCAACATCATAAGTACTGGTGTCTTGTACAGAATTATACTGAAGAGAAAGTTAAGCGAGATTCAGTGGGCAGGATTCATTCTTTTGTGTTGTGGCTGCACCACTGCTCAGTTGAATTCAAATTCTGATCGTGTACTTCAGACATCGCTTCCTGGCTGGATGATGGCAATTGTAATGGCTCTTTTAAGTGGTTTCGCGGGTGTGTACACAGAGGCTATTATAAAAAAGAGACCTTCAAGGAATATAAATGTACAGAACTTCTGGCTCTACGTCTTTGGGATGGCTTTCAATGCTGTTGCCATAGTGATCCAAGACTTCGATGCCGTTGCAAATAAGGGATTCTTCCATGGTTACTCATTTATCACAGTACTCATGATTCTTAACCATGCCCTCAGTGGCATTGCTGTATCAATGGTGATGAAATATGCAGACAATATTGTGAAGGTTTATTCGACATCAGTAGCTATGCTTCTCACCGCGGTTGTCTCTGTATTCCTCTTCAATTTTCATCTTTCCCTTGCCTTCTTTTTGGGTTCAATGGTCGTCTCTGTTTCAGTATATTTGCATTCCGCCGGGAAGCTACGATA
>BjuA001635
ATGCCATCGCATAAAGAAAAACACAAAACTAACATCCACAGAATAAACAAAAAAGAAATAATGGCAATGAAGAATATCAACAACTTCTTTGTCGCCCTCTTTGTCTCGGTTGTGCTAGTGAGCTCAGCCACAGCGGCTACCATGGAGTCTCCAGCACCAGCACCAGGTGCTTCTTCTGCCACCGTGGCTTTTCCGGTGGTTGGCTCCATCGTTGCTGCATCACTCTCCGCCTTCTTGGCTCTTCTCTTGCAG
>BjuA001636
ATGAATTCAAACAACTGGCTTGGCTTTCCACTTTCACCAAACCACTCTTCCTTGCCTCCTCATGAATACAACCTTGGCTTGGTCAGCGACCATATGGACAACCCTTTCCAACCACAAGAGTGGAATATGATCAATCCACACGGCGGAGGAGGAGGAGACGTTCCCAAGGTGGCTGATTTTCTCGGTGTGAGCAAACCAGACGAAAACCAAACCGACCACCTCGTAGCGTACAACGACTCAGACTACTACTTCCATACCAACAGCTTGATGCCTAGCGTCCAGTCAAACGACGTCGTCGTAGCTTGTGACACTAACACTCCTAACAATAGCTATGAGCTCCAAGAGAGTGCTCACAATCTACAGTCATTGACTTTGTCCATGGGGACCACCGGTGGTGATAACGCTGCGGCCAAAGCTTCGCCATCGGAGGCCACCGGCGATAACAGTAGCGGTGGAGCATTAGCCGTTGTTGAGACGGCCACGCCGAGACGTGCTTTGGACACTTTCGGACAACGAACCTCGATCTATCGTGGTGGATATGACAAAGAAGATAAAGCAGCAAGATCATATGATCTAGCTGCACTTAAGTACTGGGGTCCCTCGACTACTACTAATTTCCCCATTACTAACTACGAGAAAGAAGTAGAGGAAATGAAGCACATGACGAGACAAGAGTTCGTGGCGGCTATTAGAAGGAAAAGTAGTGGATTCTCACGAGGCGCTTCGATGTATCGAGGAGTTACAAGGCATCACCAACATGGAAGATGGCAAGCAAGGATCGGCCGAGTCGCCGGAAACAAAGACCTCTACTTGGGAACTTTTAGCACTGAGGAAGAAGCAGCAGAAGCTTATGATATAGCCGCGATAAAGTTCAGAGGACTCAACGCAGTGACCAACTTCGAGATCAACCGGTACGATGTGAAAGCCATCCTAGAGAGCAGCACTCTTCCCATAGGAGGAGGCGCGGCTAAGCGGCTCAAAGAAGCTCAGGCTCTTGAGTCTTCAAGGAAACGCGAGGCGGAGATGATAGCCCTTGGTTCAAGTTTCCAATATGGTGGTGGCTCGAGCTCAGGAGGCTCTGGCTCCAGCTCATCAAGGCTTCAGCTTCAACCTTACCCTCTAAGCATTCAACAACCATTGGAGCCTTTTCTATCTCTACAGAACAATGACATCTCTCACTATAATACCAATGCTCATGATGCTTCCTCCTTTAATCACCATAGCTATATCCAGACGCAGCTTCATCTTCACCAACAAACCAACAATTACTTGCAGCAACAATCGAGTCAGAACTCGCAGCAGCTCTATAACGCTTATCTTCAAAGCAATCCGGCTTTGCTTCATGGTCTTGTCTCTACCTCAATCGTTGACAATAACAATGGAGCATCTAACGGTAGCTACAACACAGCGGCATTTCTTGGGAACCACGGCATTGGTATTGGGTCGAGCTCCACCGTTGGATCTACCGAGGAGTTTCCAACTGTTAAAACAGACTATGATATGCCTCCGAGTGATAGCACAGGAGAGTACGGTGGTTGGACTGGTGAGCCTGTTCAGGGGTCGAATCCTGGTGGTGTTTTCACTATGTGGAATGAGTGA
>BjuA001679
CCCGGAAAGACAATGATGCTGATTCCATCTGGTCGCACTTTTGTCGAAACGGTTCGGTGTTTCTCCAGCATCACTCGAAAGTCCGTTGAGCTCCTCTTAGTCGTCGACCACGGAGACTCA
>BjuA001723
ATGGCAGCAACAAGAACCTCCCTCAATTTAATTCTACATGCTCTTGGTATGAACCAATCTACTCAGTCTTCTAGTGATGTTGCTCCTTCTCAACTTAAACAACCTGCTTTTGATGCTCCTCAGGTGAACCTACTTGCATCTGATGCTGCTCCTCATGTGAACCTACCTGAAAATGTCTCAATACCTTGGAGTTCT
>BjuA001751
ATGACTAGTGAAGCTATGTCTATTGTCGTGGATGTCAATAATACTACTAATCAAGATGCTAATATCTATGAGAGATTCAAGAAGGCTGCTCAAGATGGAGATATTGAGAGACTCTATAAGTTGGTTGCAGAAGATCCATATATTCTAAAACACTTTGATAGAGTGCCCTTTTGTGAGACGCCACTACACACTGCAGCAGAGAAAGGACAAACTCACTTTGCCATGGAGTTAATGACTCTCAAGCCGTCGCTTGCTTTGAAGTTAAATGCTTCAGGTCATGAAGTTGCTACGTGGAAGCGTGAAAGCAAAAGCGAAGAACTTGGATGTGAGGATTCGAAGCGCGGTGATAGGGACGACCACTTGGCAGGGCAGATGACTATGACTTTCTACGAAGCCATATTTTTCTATATCCCCAATGGGATAGCTTTCTTCATATCTCTATATGTGATCATGATTCTCACAGTTGGACTCCCCATGTGGAAGGTTCTCTATGGTTTCATAGCAGCTCTAGGGACGCTAATTTCGCAATGCCACACGGAACACCGCCCTGGGGAGGTCATATTGAAAGTTTTCCTCTTCACGTACCCAGCGATTACATCAATCATAGTGTTTGCTCCGTTTGCGGTATTCTTTCTGAACAAATGGTGCAGGCGTCGAGTAGACTTTCCGGCCAGGTACTTTAGCTCACCTCATGAGCTATTGTAA
>BjuA001775
ATGGAAGGAAGATCTACAACAACCTCCGCCGCGGAGTCACCGGAGATCCAATACCATCCACCGAACCCCCCGAACCAGATCTTCATCCTCTCCGGACAAAGCAACATGGCCGGACGCGGCGGTGTCGTCAAGGACCACCACCACAACCGTTGGGTATGGGACAAAATCGTCCCGTCGGAATGCTCGCCGGACTCGTCGATCCTCCGCCTGAGAGCAGATCTCCGGTGGGAGGAAGCGCGTGAACCGCTCCACGCCGACATCGACACCGGCAAAGTGTGCGGCGTAGGTCCGGGGATGGCGTTCGCGAACGCGGTGAGGAAACGATCCGACTCGGATTCCGACGTGATCGGGCTGGTTCCGTGCGCCGTCGGTGGGACGGCGATAAAAGAGTGGGAGCGCGGGAGCCGTTTGTACGAGACGATGGTTAAGAGGGCGGAGGAGAGTAGGAGATACGGAGGAGAGATCAAGGCGATGCTTTGGTACCAAGGAGAGAGTGACGTGTCGGACATCCACGACGCCGAGAGTTACGGGAGGAATATGACTCGTTTGGTTAAGAACCTTCGTCATGATCTTAACCTTCCTTCTCTTCCCATTATTCAGGTGGCGATAACATCGGGAGGAGGGTATATAGATAAGGTGAGGGAAGCACAGTTGGGTTTGAAACTTTCTAATGTGGTCTGTGTAGATGCTAAAGGATTGCAGCTAAAGCCGGACAATCTTCACTTGACCACTGAGGCTCAAGTTCAGCTTGGTCTCTCGTTAGCACAAGCTTACCTTTCCAACTTCTGCTAG
>BjuA001776
ATGACTTTCAACCGAAGCAACCTCTTCTCATTATTCATCCTCCACCTTCTAGTCCCCACACAAGTCCAAGCTCTCAACGCTGATGGTGTTCTTCTGCTATCTTTCAAATACTCTATCCTCAGTGACCCTCTCTCCGTTCTACGCAACTGGAACTATGACGATAAAACACCATGCTTGTGGACAGGTGTCACATGCACAGAGCTTGGGATGCCCAGTACACCAGACATGTTCAGAGTCACAAGCTTGGTACTTCCCAACAAACACCTTCTTGGCTCCATCGCTCCGGACTTGTTCTTCATTCCGCATCTAAGGATCTTGGATCTATCCAGCAACTTCTTCAACGGGTCACTCCCGGACTCGGCCTTCAACGCTACTGAGCTTAGTGTTATCTCCCTTGGAAGCAACAATCTCTCTGGTGATTTGCCTACGAGTATCAACACTGTGACAAACCTCCAGCTCTTGAACCTCTCAGCTAACGGATTTACCGGAAAAATACCGCTCAGCCTCTCACTCCTGAAGAATCTAACGGTCGTTTCCTTGTCAAAGAACTCCTTCTCAGGTGACATTCCAGGTGGTTTCGAAGCAGTAGAGGTTCTTGACCTCTCTTCAAACCTTCTGAACGGCTCTCTTCCTCAGGACTTGGGAGGGAGAAGCTTGCATTACTTGAGCTTATCACACAACAAACTCTCCGGCGAGATTCCTCCAGGGTTTGCAGCAAAGTTTCCAGGAAACGCTACAGTCGATCTCTCCTTCAACAACCTAACAGGCCCAATCCCAACCTCCCTCTCTCTACTCAACCAAAAGGCAGAGTCTTTCTCCGGTAATCCAGAGCTGTGTGGGAAGCCGTTGAAGACCCTTTGTTCAATACCTTCCACTCTCTCAAACCCTCCAAACATACCTGAAAACACTTCACCGGCGATAGCTGTCAAGCCAAGAAACTCAGCTCCTCCAACAAACTCTTCAACAGAGTCACCAAACCAAACGGTGAAAAGCAAGCTGAAGCCAAGCACCATCGCCGGAATCATTGTTGCGGACATAGTTGGTCTAGCTATCATAGGCCTCTTCGTGCTCTACGTTTACCAAGTCAGGAAACGAAGAAGGTCCCTAGAATCCACCACGTTCAGCCTCTTCACAATCTGCCTTGACAAAAACGAAGCCAAGAAATCAAAACCAAGCTTCGTCGTTGAGGTCAACGTCACTGAATCACCAGACGCTAAAACGGCTTGCGGCTCGTGCATCAACGGAGGAAGGTACGACGAGACGTCGACGTCAGAGAGCGACGTAGAGAACAACCAGCAAACCGTTCAGGCATTTGATCGAACAGATGGTGGGCGACTGAAACAGAACGCTCAGACTAAACTAATCACAGTCGACGGAGAGACTCGTTTGGATTTGGACACGCTACTAAAGGCGTCTGCTTACGTATTGGGAACTAACGTGACTAGAATCGTGTACAAGGCGGTTCTTGAAAACGGCACGGCGTTCGCAGTGCGGCGGATAGAAACGGAGAGCTGTGCGACGACGAAAGTTAAGGACTTTGAGCGGGAGGTTCGCGCTATAGCTAAGATTCGACACCCGAATCTCGTCAGGCTTCGTGGGTTCTGCTGGGGAAACGACGAGAAGCTTCTCATCTCCGACTATGTTCCCAATGGCAGCCTCCTTGGCTCCTTCGCCGCAACAAAGACAAGCGCAAGCTCGTCTACACCAACTATGCAACACCCACTTTCTTTCGAGGCGCGGCTCAAGATAGCTAAAGGAATGGCGCGGGGACTATCTTACATCAACGAGAAGAAACACGTGCACGGTAACATCAAGCCCAATAACATTCTCTTGAACTCTGCGAATGAGCCCATCATCACCGATCTGGGCCTAGACCGTCTCATGACACCAACGTCGAGCTCACCGTGCTACCAGCCACCGGAACGGTGTACAAGCGAGAAGCCAAGCCCTAAGTGGGACGTTTACTCCTTCGGCGTCATTCTATTAGAACTTCTCACAGGCAAAACGTTTTCGGTCGATCAAGATGTAGATCAGTGGTCAGAGTTACTAGACGGTTCTGAAGCGGAAGAGAAAGGCCGGTTCTTGAGGTTAGTCGACGGTGCAATAAGAAGCGATGTGGCTCGGCATGAGGATGCTGCGATGGTGTGCTTCAGGTTAGGGATTGAATGTGTGTCTTCCTTGCCTCAGAAGCGACCGTCCATGAAGGAAGTAGTGCAAGCGTTGGAGAAAGTGAGTGTTTAG
>BjuA001839
ATGAAATTCTCAATCTCAGCACCGAAGCAGGTACAACCAATCTTGAGCTTCAAAAACAAACCATCCATTGTCAACGTCAACTCTTTCCTCCATCCTCGCGAAAAAGTCGTCTTCGTAATGGGAGCCACTGGATCCGGCAAGTCTCGTCTCGCCATCGACCTTGCAACACGGTTTCAAACAGAGATCATTAACTCCGACAAGATCCAAGTTTACAAGGGCCTCGACGTCCTTACAAATAAAGTGACACCTCAAGAATGTCGAGGCGTGCCTCACCACTTGCTCGGGGTATTTGACTCGGAAGATGGAAACCTAACGGCCACCGACTTCACTCTCCTTGCGTCACAAGAGATCTCAACACTCTCAGCTAACAACAAGCTTCCTATAGTAGCCGGTGGATCAAACTCATACATCGAAGCTCTTGCGAACCATTCGTCTGGATTATTTTTAAACAACTACGAATGTTGTTTCATTTGGGTCGACGTTTCCTTACCAGTTCTTAACTCTTTCGTCTCAAAACGTGTCGATCGCATGATGGAAGCAGGATTACTAGATGAAGTAAGACAAGTATATGATCCCAAAGCGGATTATTCTGTCGGGATACGACGAGCTATCGGAGTCCCCGAGCTTCACGAGTACTTACGGTACGAATCTCTAGTGGACCGTGCCACACAAAGAAAGATGCTTGACGTAGCGGTTAGAAAGATCAAACAGAACACAGAGATATTAGCTTGTCGACAGTTACAAAAGATTCAACGCCTGAGCAAGAAGTGGAAGCCGTGTATGCACCATGTGGACGCCACGGAAGTGTTCTTGAAACATAATGAAGAAGAAGCAGACGAGGCTTGGGAGAATCTTGTAGCGAGACCAACAAAGAGAATCGTCGACAAGTTTTCTAATAGACATGTGATGAAAAATGATTCTGTTGAGCATTGTTTGACCACCATTGGAGCGGCGTCATACGGCGGAGGAAGTGGAAGTAGGGCTCACAATATGATATTATTTTTTTTTTCCTATTGTGAAAGTGAAGCTTTTTGGAGTGCGAGT
>BjuA001840
ATGAAATTCTCAATCTCAGCACCGAAGCAGGTACAACCAATCTTGAGCTTCAAAAACAAACCATCCATTGTCAACGTCAACTCTTTCCTCCATCCTCGCGAAAAAGTCGTCTTCGTAATGGGAGCCACTGGATCCGGCAAGTCTCGTCTCGCCATCGACCTTGCAACACGGTTTCAAACAGAGATCATTAACTCCGACAAGATCCAAGTTTACAAGGGCCTCGACGTCCTTACAAATAAAGTGACACCTCAAGAATGTCGAGGCGTGCCTCACCACTTGCTCGGGGTATTTGACTCGGAAGATGGAAACCTAACGGCCACCGACTTCACTCTCCTTGCGTCACAAGAGATCTCAACACTCTCAGCTAACAACAAGCTTCCTATAGTAGCCGGTGGATCAAACTCATACATCGAAGCACTTGCGAACCATTCGTCTGGACTATTGTTAAACAACTACGAATGTTGTTTCATTTGGGTCGACGTTTCCTTACCAGTTCTTAACTCTTTCGTCTCAAAACGTGTCGATCGCATGATGGAAGCAGGATTACTAGATGAAGTAAGACAAGTATATGATCCCAAAGCGGATTATTCTGTCGGGATACGACGAGCTATCGGAGTCCCCGAGCTTCACGAGTACTTACGGTACGAATCTCTAGTGGACCGTGCCACACAAAGAAAGATGCTTGACGTAGCGGTTAGAAAGATCAAACAGAACACAGAGATATTAGCTTGTCGACAGTTACAAAAGATTCAACGCCTGAGCAAGAAGTGGAAGCCGTGTATGCACCATGTGGACGCCACGGAAGTGTTCTTGAAACATAATGAAGAAGAAGCAGACGAGGCTTGGGAGAATCTTGTAGCGAGACCAACAAAGAGAATCGTCGACAAGTTTTCTAATAGACATGTGATGAAAAATGATTCTGTTGAGCATTGTTTGACCACCATTGGAGCGGCGTCATACGGCGGAGGAAGTGGAAGTAGGGCTCACAATATGATATGATTTTTTTTTTCCTATTGTGAAAGTGAAGCTTTTTGGAGTGCGAGT
>BjuA001841
TTGAGCGAGTCTAGGGTTTTGGTGAAAAGTGACGCGAGGGGTTTGGAGGCGGATGATCAGGATGCAACCATGTTAGAGGCGGGGGAGAGAGCGAGACCACCAGAGGACCCGCCAGACAAGGGGATTTCTTGGGTCTCAAAGGTCGTGGGTATAAGCAAGGGTGGTATGCCGGTGCCGGAGAACTTGATTGAGGATGAGTTTGTGACGGAGAGACTCCGAGTGGAATTTCCGAATGGAGAGGATGGTGAACCTTCAATTACGATAGGGACGGAGGTGCTAGAAGCAATGAATGGGATGTGGAAACAGTGTATGGTGGTTAGGGTTTTGGGGAGGAATGTTGCGATCACTGCCTTGAGGAAGAAGTTAAAGGAGTTATGGAGTCCGACAGGAGCAATGTATGTGATGGACCTGCCTCGTCAGTTCTTCATGATCCGTTTTGAGAAGGAGAGTGAGTATTTGGCAGCACTGACAGGAGGCCCATGGAGAGTGTTTGGGAGCTATCTTATGGTAAGAGCTTGGTCGCCGGAGTTTGATCCATTAAAGGATGATATTGTTACAACTCCGGTCTGGATCAGATTAACCAATATCCCAGTGAATTTTTATCATCGATCGATTCTCATGGGAATTGCGAAAGGGTTGGGTAAGCCAATACGGGTGGATCTGACTACTTTGAATTTTGAAAGAGCTAGATTTGCGAGAGTTTGTGTTGAAGTCAATCTTGCAAAGCCTTTGAAAGGGACAGTTTTAATTAATGGAGAAAGGTACTTTGTGGCCTATGAAGGTCTATCTGAAATCTGCTCAAAGTGTGGCATCTACGGACATATGGTTCATGGATGTGCAAAGACCATTGCGGAAAGAGTGGCTAATCAGATAGCCCAAACGGAGACGCCAACTTTGGCTCAATCTACTCAGCGACAGAATCCTCTAGAGCAAGGTGATGGTTTCACTCAGGCAAGAGGTCCGAGACGTGGCACGCAAACTCAACCTCGAACTGCAAATGTCACGACTCGGGATTTGACGGTGGAGGCGAGTCGCAATAACAGAGGGACCATTGCGCTTGCGAACAAATTTGGAAGCTTAGAGATGGTCACGAGTACGGGTGCATTGGGGGAGGATGCAGTTAATGGTGAAGAAAATAAGGCGAACCATGATATGAACATCCAGAATAAGAAGGGAAAGGGAGTCTTGCATGGGAAGGAAACTCTAATATTTGGCGGTAATACGAGTGCAGCAACGAGTTCGAAGGTGGGGGCCAAAGTGAAAGGGGCGGGGAATAAAAAAGTGATGGGGGAAGGAAGAGGCAGGGAGAAAAAGCTGAACAATAGACCGGTCCGGGGTTTGGTGTTTGGGCCAACGAAGGGAGAAGTTAGTCTATCTGAGTCGGGGAAGCGTTTGAGAGTGGAGGGTACTGATGTAGGGAGATTGGGGGAGTTTACGGCGATAGAGGGGAGGAAACTCAGATCACGTCTCGATTGCAGTTGCGGGATGAAGAACTGGAGAATCCAATGGAGAGTATTATCAGTGAGACAGAGCAGCAAGAGACTGATATAC
>BjuA001842
ATGAGAATCTGCCGAAACTTGGGGTTTGAGAACTCGTTTTGTGTTGATGCTACGGGTCAGAGTGGAGGTATTTGGTTACTGTGGAGAGATCAAGCTGGAGTGCTCACGATTTTGGAATCATCAGAGCAGTTTATTCACGCTAGGATGCTGATGGGGACAGAGGTCATTCACCTCATTGCAGTTTATGCTGCGCCAACTGTTAGCCGGCGGAGTGGACTTTGGGGACAGTTAAAAAGGGTGCTGGAGAGTATAGATGAGCCGGTGTTGGTGGGAGGCGATTTTAATACTATTTTAAGACTTGATGAAAGAACTGGAGCATCTGATCACGCACCAATCTATGTGCAACTTGCGCCGGAACAAAGAGGTAACCCAAGGAGAAGGCCATTTAGATTTGAAGCGGCATGGCTTAAACATGAAGGGTTCAAAGAGTTATTACTTGCCTCTTGGAATGGGGAGATGAGTACTCCGGAGGCACTGGCTCTCTTGAAATTAAAACTCAAAAAATGGAACAAAGAGGTATTTGGGGATGTGAACAGGAGAAAAGATAGACTACTTGGAGAGATCACAACGGTTCAGGAGGAGCTAGAGAAAAATCCGAATGATTCTCTACTAGTAAAGGAAGCGGCCCTACTAAAAGACTTGGAGGTGGTTCTGGAACAGGAAGAAGTTCTTTGGTATCAGAAGTCGCGTGATAAATGGATAGCCTTTGGGGATAGGAACACAAAGTATTACCATACGAGTACTATAGTGCGTCGGAAGAGGAACAGAATTGAGATGTTAAAGGATGAAAATGGACGTTGGATAGATCAGCCAGAAGAGTTGGAGAAGCTAGCTATTGCCTATTATAAGAGACTGTACTCTACGGATGATATCAACCTTCATACGGATAGGCTACCGCAACAAGGTTTCACTGAGTTCACTCGAGAGGAAATGGAGCTGTTGAATAAGCCGTTCTCGGCACGAGACGTAGAGGAGTCAGCTCGCTCTATGGGCAAGTTTAAAGCCCCGGGGCCAGATGGTTTCCAACCGGTTTTCTACCAAGAGTCATGGGATGTGGTGGGAGAGTCCGTAACCCGGTTTGGTTTAGAGTTCTTTCAGTCAGGAGTTCTTCCGGAAGGAATGAATGACGCAATGGTGGTACTTATACCAAAGTTTAGAGTGGGCGATCTATATGATCCAACATGGCTGGTAGGTAAAGGGGTATGGTCACCGACTTGGAGGAGCTTGACCTTGGGAATTCGAGAGGTGGTTGTACCAGGTGCGAGATGGGTTCTGGGGGATGGACGTAAGGTCCGCTTCTGGAAAGATAAGTGGCTGTTAAATGAGCCCCTGTTTCAGTCGAGTATGGTAGAGATTCCGGTGGAGATGGTGGAGGCAAAAGTTCGGGATTTATGGCAAAGTGGAACTGGTTGGTTAACTCAAGCTCTTGAGCCGTATATGCCATTACAGATGCGACTGAGGTTGGCTTCAATGGTGGTAGATGATATTACTGGGGCTTGTGATAGAATGTCATGGAGTGAGAACAAAGATGGAGCTTTCTCTGTAAAATCCGCGTACGCTTTCTTGACTAGGGATGTTAGCCAGCGACCGAACATGGAAGCTTTATATAAAAGAATATGGAGTGTTGGTGCACCGGAACGAGTTCGAGTGTTCTTATGGTTGGTGTCTCGGCAAGTAATCATGACAAATATGGAACGT
>BjuA001843
ATGATGGAAATACGAACTCCCAAGACCCACAAAGCCAAGCGTGTACTCGAAAAGCGAGCTCCTAAGCTGGTTGAGAATGGGAAGAAGACATTGATACTTCATGGAACGAAGACAAGCGCTACGCTTAGCTCTGTGCTGATGGAGCTGTACCGTTTGAAGAAGGGAGGAGCCATTAAGTACTCGAGGAGGAATGAGAACATTAGACCCTTTGAGAGTGGTGGTGAAACCTCTTTGGAGTTCTTCTCTCAAAAAACTGACTGTAGCATTTTCGCGTATGGCTCTCACACAAAGAAACGACCTGACAATCTTGTGCTCGGAAGAATGTACGATCACCATGTCTATGATCTCATAGAAGTTGGGATTGACAACTTTAAATCTCTTCTTTCGTTTTCCTACGACAAGAATATAGCACCTCATGAAGGATCAAAGCCTTTCATTTGCTTTACTGGAGAAGGTTTTGAGAATGTACCAGAGCTGAAGCAGCTTAAAGAAGTCCTCACTGATCTCTTCCGTGGCGAGGTCGTCGATAATCTAAACCTTACTGGATTAGACCGTGCTTACATATGCTCAGCGATATCACCAACTAAGGTTTTCCTTACTCACTGCGCTATTAAGCTAAAAAAGTCTGGGACCATCGTTCCTAGAATAGAGCTTGTTGAAGTAGGTCCATCCATGGACCTGATTATCCGTCGTAATCGTCTTCCCAACGAAGGCCTAAGGAAAGAAGCTATGAAATCATCTAAAGATAAGCCCAAGAAGAAGGTGAAGAATGTGGATCAAGATGATGTACTAGGGAAGAGAGGGAGGATTTTTATTCCTGAGCAAGAGGTTGGAAAAACTCCATTGCCGGATAAATCGAAGGGAGTGAAGAGAGAGCGAAGAGAGGGTAAGCTGAAGAAGATGAATAAGGAAGAAGGGTCTGCTTCCAAAAAGCATAAAGAGTCCGAGTAA
>BjuA001844
AAAATATTAAACAATAAGGTAGCCATAATAACCGGAGGAGCAAGAGGGATCGGAGCTGCCACGGCGAGGCTGTTTACAGAGAATGGTGCATATGTCATAGTCGCGGATATACTGGATGAAGAAGGCGTCCGTATGGCAGAATCCATTGGTGGGTGCTACGTGCATTGCGATGTATCGAAGGAGGCTGATGTGGAGGCAGCAGTGGAGCTAGCCATGAGACGGAAAGGGAGGCTTGACGTGATGTTCAACAATGCTGGAATGGCTGTGAACGAGGGTAGCATCATGGAGATGGACATTAAGATGGTAAACAAACTTGTTTCGGTCAATGTGAATGGTGTCTTGCTTGGCATCAAACATGCAGCTAAGGCCATGATCAAAGGTGAGTTGTTTAGTTTGGTCTCCAATCAGATTTGGCAATTAGTAATGGGAGGACTAGGAGGTCACGCGTATACACTTTCAAAAGGAGCCATTAACGGACTCGTGAAGACAACGGCATGCGAACTTGGCTCTCACGGTATCCGTGTGAACAGCATCTCTCCGCATGGAGTTCCTACTGAGATCTTGGTCAACGCGTATCGTACGTATCTTCACAACGACAGAATCGATGCGGCTGAGGTCACAAAGACTGTGGCTGAGAAAGGAAGTTTACTGACCGGAAGGGCTGGTACTGTAGAGGATGTTGCTCAAGCAGCTTTGTTTCTTGCAAGCGAAGAATCGTCAAGATTCATTACCGGACATAACCTGGTTATTGATGGTGGGTACACATCTGCCACTACTACCATGAGATACATCTACGAC
>BjuA001845
ATGGCGAAAAGACTATTCGCGGTGCTCGAGTGCCAATCATTACTAGAGAACCTATCTCCCTTCGTGGATCCCAAACGCCCAAAGAACTTCCCCGACGGCGAGAGTCCAACATGTCTATCTCCGAACTCGGTGATCGGGTTCCCGGAATTGACCGAAGAGCCGAAAAGCGACTCGGATCGGAGCGTTCTGTGCAGGCTCTGCGTTCGGTTACCGGACGGGAGAAAAGTGCAGAGGAACTTCCTCAGATCAGAGTCTGTTCAGCTTCTCTGGTCGTTTTGCTATTCGTTGATGGATGAATCGGAGAGGAGGGAGAGGTCTTTCAAGCTGATTCAGGCGGTTCCCGGGGAGTACAGGAGTCTTTATTACGGATCTGAGACGAGTTTTGAAGACTCTGGGCTTGCTAACTCGTTGATCTCTGTGATTTGGGTG
>BjuA001846
ATGTTGGGACCTCAGTGCTGCGAAAACCCGCCGGTTCTTAACCCGCTCTCCGGGTCGGGTCATGTGGAGAAACTGGGTGGCCTCGATGTATACGTCTCTGGCTCTCCAGATTCCAACAAGTGCGTCCTCCTCGTCTCGGATATTTATGGCTATGAAGCTCCAAACTTGAGGGCGCTTGCGGACAAGGTTGCAGCTTCAGGATTCTATGTTGTGGTTCCTGATTACTTCTATGGAGATCCTTATGATCCCTCTCATCAAGACAGATCCGTCCCTATCTGGATCAAAGACCATGGCCCTGATAAGGGGTTTGAAGACACAAAGCCAGTACTTGAAGCCATAAAGAACAAAGGCATAACTGCCATTGGAGCTGCAGGGATGTGCTGGGGTGGAAAAGTGGTTGTGGAATTGTCTAAAGAAGAGCTGATCCAAGCAGCTGTTTTGCTTCATCCTACTTATGTCACTGTCGATGATATCAAGGATGTGAAGGTTCCAATAGCTATACTAGGAGCTGAGGATGATTTTTTGACCCCACCAGCACTCGTGAAGCAATTTGAGGAGATTCTTGCTTCTAAACCCGAGGTGAGTAGTTATGTGAAGATTTTCCCCAATGTCTCACACGGTTGGACAACTCGGTATGATATCAATGATCCAGAGGCGGTTAAAGCTGCGGAAGAAGCTCACAAGGAGATGCTTGATTGGTTTGTGACTTAC
>BjuA001847
ATGGTGGGACCAACTTTGTTTCACCGGAGAAAGCATTCATGGCCGCCTGAGGAATTCATTTCCAAAGCCACTTTGCAATTACTTGATTTTGATAGTGCTGCTCCGCCATCACACGCATGGAGGAGGAGATTAAACTGCCATGCCAATATCTTAAAAGAGTTCACTATTACCTTTAGAGAAGCCATTAAAATGGTACGCTTGGGGATACGATTATGGTCTTACGTCAGAGAAGAGGCCTCTCATGGAAGGAAAGCACCAATCGATCCTTTCACCAAGGACAATTGTAGACCATCTGCATCCCAAGGTGTTCCACTTGGAGGAATGGGAAGTGGAAGCATATCTAGGGGTTTCAGAGGGGAGTTTAAGCAGTGGCAAATTACTCCTGGAACCTGTGACCCATCACCTATGATGTCTAATCAATTTTCTATTTTTATTTCTCGAGAGAATGTGCACAAAAAGTATGCATCAGTTTTGGCTCCAGGCCAGCATGGAAGTTTAGGAAAATCTCGTGATAAGGGAATCTCTTCATGGGGTTGGAATCTGAATGGCCAGCATTCTACTTACCATGCTCTGTTTCCTCGGGCCTGGACTATATATGATGGTGAGCCTGACCCAGAGTTAAAGATTTCATGTCGACAAATATCTCCCTTTATACCAAACAATTACCGAGATAGTAGTCTTCCAGCAGCTGTTTTCGTATATACTTTGGTGAACACTGGAAAGGAAAGGGCAAAAGTGAGCCTTGTCTTTACATGGGCGGTGAGTTGGCATCTGATTCATTTCTATTACATTATGTCCAGAAGAGCAGATGTTTACCAGCTTTGCATTCTGCAGAACTCAATTGGTGGGACTTCGCATATGTCAGGGGGTCATGTGAATGAGCCATTCATAGGCGAAGATGGAGTCTCTGGCGTCCTCTTACATCACAAGACAGGCAAGGGAAACCCTCCTGTTACATTTGCGATCTCTGCTTGTGAGACTCAGAATGTGAATGTGACTGTTTTACCATGCTTTGGATTGTCTGAAGACAGTTATTTCACAGCGAAAGATATGTGGGAAACAATGGAAAAGGATGGGAACTTTGACCAAGAAAACTTCAATAGTGGGCCGAGCATGCCTTCATCACCTGGAGATACTATTTGTGCAGCGGTCTCCGCTTCAGCATGGGTAGAGGCTCATGGCAAGTGCACTGTATCTTTCGCTCTATCATGGCCATCACCAAAAGTGAAATTTTCAAAGGGAAGCACATATGACAGGAGATACACCAAATTTTATGGAACTTCGCGAAGAGCAGCTGTGGATCTTGTGCATGATGCACTAACACATTATAAGAGGTGGGAGGACGATATTGAGGCGTGGCAAAATCCCATTCTTAGAGATGACATGCTCCCTGAGTGGTACAAGTTCACTCTGTTCAATGAGCTTTACTTTTTTGTAGCCGGTGGTACAGTCTGGATAGACTCCGCTTCGCTCCATGCCAATGGGAATGGTCAGCGTCAACAATCTGATTTAAGAAATTCAGATGGTAAAGCTAGTGGAATTGACAGTAAAGAACAGCAGAATAACCTTAATAATGGTGACAGAAACGGAATAGAGAGCAATGGTTTATTTGTAGACACGTCGCAGGCAGATGATGAGGACGATGTTGGTCGGTTTCTTTACTTGGAAGGCGTGGAGTATGTGATGTGGAACACATACGATGTGCACTTCTACGCATCCTACGCTCTCCTTATGCTATTCCCAAAGATCGAGCTAAACATCCAGCGTGATTTCGCTAAAGCTGTGTTGTCAGAAGACACGAGGAAGGTGAAGTTCCTAGCAGAGGGGAACTGGGGAATCCGCAAGGTCAGAGGCGCTGTTCCTCACGATCTAGGGATGCACGACCCCTGGAACGAGATGAATGCCTACAACATACACGACACAAGCAAGTGGAAGGATCTCAACCCAAAGTTTGTGCTTCAGGTGTACAGAGACTTTGCAGCCACAGGGGATCACCAGTTTGGAATAGACGTTTGGCCCGCGGTTCGTGCCGCTATGGAGTTCATGGAACAGTTTGATAGAGACAATGACGATCTAATAGAGAACGACGGCTTCCCGGATCAGACGTATGATACGTGGACCGTTCACGGCGTGAGCGCCTACTGCGGTTGCCTGTGGCTCGCTGCTCTTCAAGCTGCAGCGGCAATGGCTCTGCAGGTCGGTGATAAGTTCTTTGCGGAGCTGTGTAAGAATAAGTTTTTGAATGCGAAGGCGGCACTGGAAGCGAAACTGTGGAACGGAACGTACCTTAACTACGACAGCGGGGCGAGCAGCAACAGCAAATCCATACAGACCGATCAGCTGGCGGGTCAGTGGTATACCGCATCCTCAGGTCTGCCTCCAGTTTTCGAGGAGTTCAAAATCAGAAGCACTCTGCAGAAGATATTTGATTTCAATGTGATGAAGACCAGAGGAGGGAGAATGGGTGCTGTGAATGGGATGCATCCTGATGGGAAAGTGGATGAGACGTGCATGCAGTCGCGTGAGATATGGACAGGTGTCACGTATGCAGCTGCAGCTACTATGATCCTCTCTGGAATGGAGGAACAAGGGTTCACTACCGCTGAGGGAATTTTCACAGCTGGCTGGTCAGAAGAAGGTTTTGGATATTGGTTCCAGACACCGGAAGGTTGGACAATGGATGGGCACTACAGGTCATTGATATACATGAGACCTCTGGCAATATGGGGAATGCAATGGGCGCTAACGCTGCCAAAGGCAATTCTTGATGGTCCTAAGATCAACATGGTGGACAGAGTTCACATGTCCCCTAGAAGCCGCAGATTCTCTCACAACGTTAAAGTTGTAAAACACAAAGCTAAGTGTTTCGGCAATTGTAAATTAAGCTGTTCCTGCTGA
>BjuA001849
ATGAAGTCCTATATCCAGAACATGTTTAAGTCTTCTTTTACTGCATTGGCACTTGACGTACGTGAGATAATTGACGACCGCTTTGCCAAATTAGAGGAGAAGGTCCTTTCATCTCTCACTCAGGGTGGTGCTCCGCCTTATACCCAGTCTCCTGCGGCTGCTCAAGCCTCTACTCAAGCTCGTTGTGCTCCGGCTTATACTCAGACTCGTGGTGCTGATCCGTCTCATACTCAGTCTCCTGCTGCTCATCCGGCTTCTATTGAAGTTCCTCCTTTTGATTCTACTCGTGCTCCTGCTCCTACTCCAGTGTCTACTCACACTAGCGCTACTGCTCCTACTACTTCTCGCAGTCGAGCTACGGCTTTTTATCACACTGGTGGTCCTGCAACAAGGTCTCAGACAAAGGTAAACAAGAAA
>BjuA001861
ATGGTTTTAGGTGACACAGTGATGTCGGCCTCTCGCAAGTTGAGGTTGTGTTTGATAATAATTGTAGACGGGGTGCTAGTGCCTACATCTCAAAAACAGAAGCCGAGTCTGAAACATGTGAATCTTGTGAAGAACCTCAAGAATTTCCTTGCTTTTCAGTGGGGAAGGGAGTCCTTTGCTTGGGCAATAAGGACGATGAAGCCAGGTCCAAAAGTGATGGGTAAGTGCGAGGATCCAAATGGAGATTTCTGTAAGAAGCTGAGGCAGAAGACTATTAGGATTCTTGGTTTTCTGTTGGCGTTGCAGTTGGTGGCGTTTGAACTTATCCCCCAGTTGCTCAAACAAGCACGTGGGGATGATAGCACAACTTTGCTTACTTTCCATGGGCAGGTATTGCCACAGCATGCAGGGTTGACTGTGGTTGATGTGCGCAAAGTGGAGCATGATGCGGGGCCGATGATGGAGATTAGTGGTACGCATGAGGAACGATGGGCAGCCTGGGATGATGAAAAGTATGACAAAAAGGTGGAGAACATGCTTGGGATGATAAAAAATGGGCATGTGTTTAGCAAGAGTGATTGGGGCGGCGGCGATGCAGGGGATCCAATTTACAAGCACCGTGAGAAAGTGAATGCTAAGAAGCGGAAGGGCGCAGCGCACGTTGGAGTGACCGAAGCACCCGTTCTAAAGCAGAGACGTGTCAGCGGTTATTTCAGACGTGGAGCTATGGTGGATGTAGAGGAGTATAGGAGGATGGAGGCGCATGTCCAAGAATTGGTGTTAGAAGTTCAGAAGCTCAAAAACGTGGTGGAGAAACAAGATGGAAGTGTAGGGACTGTAAGACGTTCCCCGGAGGTTGAGGACGAGGACGACCGTGTGGAGGATGATATTCCTGCCATTAGCGCCGGTGATACGCAGGGCGAAGGGGACGTTAGAACGCCTGAACAGAGTTCTCGGTCGATGTCAGAGGACAGGCCGTCTTTGTTAGTTAGATTGCCACCGGGCAACGGTGTGCCTTTGCAATGGGTGGAAACAGGGGCTAGGGACAAAGTTGTATATCGGGCCGTGCACAGCCAAACTTTCTTTGTGCACAGTGAGGAAGAGGATAGCAGCGTTGGTGGTGGGAGTCGGGAGCAGGGAGGATCGGGTGACGGGTTGGATGCCAGTGCTATGTCCGATTTGGATGCTTTAGTGTTGGCAGCCACCGGAGTTAAGGCTGGTGGCACGAAGTCAGAGGTACAAAAGTTATTGCTTTTGGTGGATGTTCTAG
>BjuA001885
ATGGAAAACCTGATGAAGACTTTCGAAGCTGAGGAAAATCTTGTCGTTGAACCAACAGCTACAGTTGAACTTGATGTGTCTCCTGATGAACCAGTTGTTGTGTCTCCTGAGGAAAATCTTGTCGTTGAACTTGATGTGTCTCCTGATGAACTAGTCGTTGTGTCTCCTGAGGAAAAGCTTGTCGTTGAACCTACAGCTACAGTTGAACTTGATTTGTCTCCTGATGAACTAGTTGTTGTGCCTCCTGAGGAAAAGCTTGTCGTTGAACCAACAGCTATAGTTGAACTTGATGTGTCTCCTGATGAACTATTTGTTGTGTCTCCTGAGGAAAAGCTTGTCGTTGAACCAACAGCTACAGTTGCTGTGACTCCTGATGAACTGGCTGCTGTGTCTCCTGATGAACTAGTTTCAACTTCCGAAGCAACAAATCACAGCGTTGAGGAGACTGCTGAAACGCCTGTAGTTGATACGTCTGAAGTGGAAAATGAAGGAGAAAATGTGGCTTCAACCATAGAAGATGAAGTATCTGTGATTGACACTAAAAATGATAATGGTAGCATATCTAAAACTGTCAATGACACAAATGATGAAGATCTCCAACTTCCCGAACCTGAAACAGCCGGTCTTCAACCCATTGAAGTGGCTTCAGACAGGGAAGAGATTGTGTCCAAAGCATTTTACTTGGAATCTGGTTCCGCTTCACTCCAAAACCCCAATAAGGCATTGGCAGGTCGGGAAGATGCTTATTTTATCTTTGAAAACAACTGGCTAGGTGTTGCAGACGGAGTCTCTCAGTGGTCTTTTGAAGGAATCAGTGAGGGGTTGTATGCTCAAGAACTCATGAGAAACTGCCAGAAGATTATCTCTGATGAAACTGCAGAGATATTTGATGATCCAGTTCAAGTTCTTCATAGAAGTGTTAATGAGACTAAGTCATCTGGATCATCCACAGCCTTGATTGCTCATCTTACTAATAATGAACTCCACATTGCCAATATTGGAGACTCAGGATTCATGGTTGTCAGGAACAGAACAGTATTGCAGAAGTCGTCTCCAATGTTTCATCATTTTTGTTTTCCCTTGCACATCACACGAGGCGATGATATCCTAAAACTTGCAGAGGTACGAGTTGCTTATTACATCAAGCAATGTCAATCATGTTTCCAAGTAGCAGACATACACACTCTTGAA
>BjuA001897
ATGGATCCTACTTTGAATGATCATCAAGAGTTGGAACAAATCGAAGCTATTGATGATCTTCTTGAAGATTTCTGGTTCTTTGATAACTTACTTGACAGAAGATCAAGAATCTTGAGGTATTGTCATTCAGATCCTTACCCTCTTTCTCCTTCTTCCTCTTCCACTTGTCCGAAACCCGAATTCTCAAAAATTGGAGATTCGGATTCAGACAAGAAGCTTCTAAATGCTCCCACCGAGGGAGACTCGGTTCCACTACCGTGTATAGTGAATAAAGAAGGTGGAAGAGAGCCTGAGAAGATAAACAAGATGAGAAGGCAGTTCTCTGAGAAGCTTAGGGTTCACGAACGAAGAGCTTACTTGCAAAAGAAGGAACCTATGGTTCGAGAGAAGGGAAATAGAGAAAGCTCTAAAAAGAACAGAACTGGTATTAATAGTAGTTGTAATAACAATAGTGTCCAGTGTTGTTCGATGGGAGGGAGTTTACAGAGAACTCAGACGTTACCTAGTTACATAGGAAGAGAAGATGTCGGAAATGAGTTTCAAGATCAAGAGATTGACGATTCGAGGATGGGTTTCTTGATCCGTGAAGCCATCGCTAGCTCTTCTTCTGAGTTTACTCCAACAAAACAAAACACACCAAAGAGTTCAAGCATCCCAAGGCCTAGACCACCGAGACACTCGAGATCAGAAGAAGCTATACAAGAAATGGTCATCAAGTCACAAAGAAAACCAAATGGTAAAACGCTGCGTAAGACGCTAAGCAGCGTCGACACGAAAGAGCTTCTGATGTTGAAGGACTTGGACGTTACTGAGTCGGAGACGAAACAAGAAAAAGATGAGGAAGAACAGAGGAGGATCCCACGCGCAGCCGTGAAAAGCCGGTCTGCAGCGGTGGTGGGTCAGCCTATTCCAGTTTGGGTTCCAAAGGAGTCAAGAAGAGACATGAAAGCTCAGATCAAGTTTTGGGCTCGAACCGTTGCAAGTAATGTTCGACAAGAATGCTGA
>BjuA001913
ATGGAGAAGATGGGTTTCGCAAGGAAATGGGTCTGCTGGGTCATGGCATGTGTGAGCACGGTGTCATATACAATCCTTCTCAATGGCCGGGAACATGGTTTCATTAGGCCTGAACGTGGAATACGTCAAGGCGACCCAATCTCCCCATTCTTGTTCATCATTTGCGCTGAGGCTCTGATTAATCCATCTAAATCTTCTATAATATTTGTTGAAAGAGTTGAGGAGGGGATTAAAGCAGACATCAAACGTGTACTCGATATCAATAAAGAAGGAGGTGAGGGCACATATCTAGGCCTACCTGAGGTTTTCAAGGGCTCAAAAAGGAACATCCTGAACTTTATCAGAGAAAGGTTGCAGAACAGAATCCAGGGGTGGTTTTCGAGATCACTTTCGCCAGGGGGTAAGGAAATTCTTATCAAGTCTGTTGGTCTGGCACTCCCCATCTATGTGATGTCAGTCTTTAAGCTCCCCAAAGACCTATGTGCTAAACTTGCTTCAGCATTAAGAGATTTCTGGTGGAGTGATGGTAGTTCCCGCCGTAAACTACCTTGGGTTGCCTGGGAGAAGCTCTGTCAAAGCAAAGAGAATGGTGGTATGGGGTTCCATGATATAGAACGCTTCAACCAAGCGTTGCTTGACAGCCTTGTTGATCTGACGTTGAAGGTCTGTGATCTCTTTATTCCTAATACTGGTCTCTGGGATAAGGAGAAAGTGAGAGGGACTTTTACACCAGAAGATGTTGAGCGCATTCTCATGATCAAACCAGTGATCTCAAGACCTGATGATGATGTTTGGGGTCTAGCAAATCACTTCGTATATACAACGCAAAGTGCGTATAAGCTTTTATCGGTGGTCCACGAGCAGAACAACCCTGCACACAGGTCTCTCCCTCCAGTGGAACAACAGCTTTGGAAGAGTCTATGGAAGCTCAAGACTATGCCAAAAATTCATCATTTTCTCTGGAGAGCTCTATCGGGTGCTATTGCAGTAAAGGAGAGACTAAGATCGAGGATCTTAGGTACGGATACGACTTGCAAAACTTGTGGTCAAGGACCTGAAACGGTTTGTCACCTTCTCTTTACCTGTCCTGCTGCTGTTGAGGCTTGGAAGATTGCTCAAATACCACCGCCAAGAGGTGGTTTCTCTCCTAACTCTACGTTCCTGAACCTGCACTATTTGGTGGCCTGCACAAAGAAAAGAAACGCTTAGCTGGGGAACTTTAAAACATTCCCTTGGATTCTCTGGAACTTATGGAAGTCAAGGAATGCACTAGTTTTTGAGAATAATAGGTCCTCGGCTCTATCATGTGTTACGAAGTCAGTGGAAGAGGCTAATATATGGTTCCAAGTGAACAACGACGCAGGAGCTCCTAGCCATGATGTTGTACATCCCCTACCTCTCTCTGAACATTGGGTTCGGCCTCCTATGGGTTTTTTAAAATGCAATATTGGCTCGGCTTGGGACCATCCTTCGGGTTTGAGTGGAACAGGATGGCTAGTAAGGGATCATCAAGGAACGGCTATAAACCATAGTAGACGTGCTTTCTCTGAATCTACTTCTAGGAGGGAGGCGGATCTTAACTCTCTGCTGTGGGCAGTCGAAAGCATGGTCAACATGAGGCTTAAAAATGTTATTCTGGAAGCCTCATCCATTGAGCTGAGAGAAGCACTCCTTGATCCTCATCAATACCCAGAGCTGAAGTCACTAATAGATCGCATTTTGCTTCTCCTCTCTCGACTAGATTCGTGGTCACTCATCCATGTTCACAGTTCGAGAAATAGAGTGGCTACTGCTATCGCAGTGAGTGTTATAACTGACGTCCGCACCCAATCGTATGTTGCTACTGGAGGCCCTAGTTGGCTCTCGCATACCATCCTCTCCGAAGCACAAGCTGTG
>BjuA001922
AGGCAGATGTGGCTTGATATACATGACCAGTTTAAGCAAAGTGATGGTCCTCGTACAGCTGAGATTAAGCAACAGATCTTCACTGATGTTCAAGGCTCTCAAACCGTCAGCGAATACTATACACGATTGAAACAATTATGGGAAGAATTGAAGAATCATGAGGCATCTCCTTCTTGTTGTTGTGGTCGTTTGGATTGTTCCAGTATGAAGCAACTTGCTCAACGAGATGAACAAGACCGTGTGCTGAAGTTTTTGATGGGGCTTAATGATTCGTTTACTGCTACAAGAGGTCAAATCCTGATG
>BjuA001925
ATGGGTTCGTTGAGACTGTCCATTCCATTGGACCCTTTCGACTCAAAAAGGTTCCATCTTTCCGCCTCTAGAACCTTCATCATCGGTTCTCCGATCAGTGTCAGTAAAATTAGAGTCGCCCGTCTCGATACCGAGGCTGACAACGCCATTGATTCTCATTCTGATTCTCCTAGTGGTGGTGGGAGAAGCTGGAGTTCTAAATTGAAAGGTGGAAACAGAGGGATAAAGAAAGACGTAGCTCGAAAGTTCACCTTCAGAAGAGGAGAAAGCAATGATCTTGACCTTGAGATTGAGGGTTTGTTTGTGAACAACGATGTTAACTACTCCGCTTTAAAGCAAGGTTTGAGTTTAGACCATTACAACGCTATACTGAAACGCCTTGAGAGTTGCAGTGACACTAATGCCCTCAAGTTCTTTGACTGGATGAGATGTAAACGCAAGTTAGAAGGTAACACTGGAGCTTACAGTTTGATTCTCAGAGTTTTAGCGAGGAGAGAAGAATGGGACCGAGCCGAGGATCTCATCAAAGAGCTCTGTGGATCTCAGAGCTTGCAGAAGAGCTTTCAAGTCTTCAACACTGTTATATACGCCTGTTCTAAAAAAGGGAACGTGAAGCTAACTTCAAAGTGGTTTCATATGATGTTGGAGTTAGGTGTTCGACCAAACGTGGCTACAATAGGTATGCTCATGGGTCTTTACCAAAAGAACTGGAACGTGGACGAAGCTGAGTTCGCATTCTCTCATATGAGGAAGTTTGGGATTGTCTGTGAGTCTGCTTACTCGGCGATGATAACTATCTACACTCGTTTGAGACTGTACGGTAAAGCAGAGGAAGTTATAGAGTTGATGAAAGAGGATAGAGTGAGGATGAAGCTAGAGAATTGGTTGGTGATGCTCAATGCTTATAGTCAGCAAGGGAAGATGGAGCAAGCTGAGTCTGTGTTGATCTCTATGGAAGAAGAAGCAGGTTTTGCTCCTAATGTAATTGCGTACAATACTCTCATCACTGGTTACGGTAAGGTTTCCAAAATGGAGGCTGCGGAAAGTTTGTTCCGCCGCTTCTTTGATCTTGGGATGAAGCCAGATGAGACTACTTACAGGTCAATGGTTGAAGGTTGGGGCCGTTCTGACAGTTATGAACAAGCAAAACGTTACTATCAAGAGATGAAGAGGTTGGGATATAAACCAAACTCATCAAATCTCTTTACTTTGATCAATCTCCAGGCTAAGTATGGAGACAACGAAGGTGCTGTCAAGACTATTGAAGATATGGTCAGTACCGGATGCCAATATCCTTCCATCCTCGGCATCGTTCTGCAGGCTTATGAGAAGGCTGGGAAGATTGATGCGGTCCCTTACGTTCTCAAAGGCTCTTTCCATAACCATATCCGTTCAAACCAGACTTCTTTCTCGATTCTAGCTATGGCTTACATCAAACACGGCATGGTTGACGAGTGCTTGGCCTTGCTGCGAGAGAAGAAATGGAGAGACTCGGCGTTTGAGTCTCACTTGTACCATCTCTTGATTTGCTCTTGCAAAGAATCTGGTCGGCTTGACGATGCTGTGAAGATATACAATCATACTATGGAGGATAATCTTCATATAACGTCCACGATGATTGATATCTACACTTCGATGGGGGAGTTTAGTGAAGCGGAGAAGCTTTATTCGAAGATGAAATCCTCTGGAGTTGTGCTGGACAGGATTGGATACAGCATTGTTATGCGGATGTACATGAAGGCAGGATCCTTGGAAGAGGCTTGCTCTGTGTTAAAGATCATGGATGAGCAGAAAGACATTGTTCCTGATGTGTTCATGTTTCGAGATATGCTTAGGATATATCAGAAGTGTGGTCTTCAGGAGAAGCTCGAGGAGTTATACTACAGGATCCGAAAGAGCGGGATCCATTGGGATCAGGAGATGTACAACTGCGTTATAAACTGCTGTGCGCGTGCTCTTCCTCTTGATGAACTCTCGAGAACTTTCGAGGAGATGATTCGCTGCGGGTTTAGGCCTAACACAGTCACGTTCAACGTCCTCCTCGATGTTTATGGTAAAGCCAAGCGCTTCAAAAAGGTCAACGAGGTGTTCTTGCTGGCGAAACGACACGGAGTTGTGGATGTGATCTCTTACAACACCGTTATAGCCGCGTATGGACACAACAGGGACTTCGAAAACATGTCGACGGCGATTAGGAACATGCAGTTCGACGGGTTCTCTGTGTCTCTCGAGGCTTATAACTCTATGCTGGATGCGTACGGGAAAGACAAACAGATGGAGAAGTTCAGAAGCATCTTGAAGAGGATGAAGAACTCTGCTGGTAAAACGGATCGTTATACGTATAACATTATGATCAATATCTATGGAGAGCAAGGGTGGATCGATGAAGTGGCGGATGTGCTGAGAGAGCTGAAAGAATCTGGACTTGGTCCTGACTTGTGTAGCTACAACACGTTGATAAAGGCGTATGGTATTGGTGGGATGGTTGAAGAAGCTGTTGGGTTGGTGAGAGAGATGAGGGTGAGTGGGATAACGCCTGATAAAGTTACTTACACCAATTTGGTCACAGCTTTGCGCAGGAACGATGAGTTTCTTGAGGCTATTAAGTGGTCCTTGTGGATGAAGCAAATGGGTATATAG
>BjuA001926
GTATTGGGGCTACAACATGTGGTAATTAAGAGGGGGCAAGAACATAAAACTTTGAAAGTAGGTTCTATCGTGTGGATAACTGAAACTTTAACTCCATATGGTCGTGTGGATGGGTACTACTTTGGATCTGTAACGAAGCCTGACTACATTGTGAGGCTGTTTCCAGATTTCCAATTCCCTTTGGATGATCCACATGTCTCGTTCTTGAAAGAATTTGCAGAGCATATTGATGAAGAGGATCTGTACAAGAGATTTCATGATCCATTAAGTCAAGAGTTTGACTTCTTTGACGAAGAAAAAGAAGAAGTTATTGACTGCGACAGTACAACAACAAAGATGAGTAGTGAAGAAGAAAACAGTAACAAGATGGTTCCAGGAATGACTTTAATTTATCAACATTTGAGGAGCAGGGCACAAGGATCAACGGGCCAGAACTACTTCCACCAACCTGAGACTTATCAGCAGAACCAATTTGGTATTGGGCCCAATCTAGTCCCAAGTCAACAAATCCAAATTGGCGTTGTTCCCCACCTAGTCCCAAGTCTAGCTCCAGTGATGCCAATGATGAACAACCAGCTCCTTGATTCCAGGAGCAGACAGAACCTTGGGCACAAGGATCAACAATGTTTGCAGGTGTTTCACCCTGGGTCATCTTCATACCGTGGCAGAGGAGCTCAACACTCTTCCAGAGGACGTGGAAGTGAGAGGTCGATGCTAAAGTATAATCACCCTATGTGA
>BjuA001927
ATGGTCTTCGGGCTGATGGATCTCGAGCGTTGGACCTCCGAGCTTGACCTTGCTGATCAAGAGACTGTGTACTATCAAGATGATGCTGCATCCATGGTCCCCGGGCTGATGACTCTCGAGCGTTTGACCTCTGAGTTTGACCTTGCTGGCCAAGAGACTGTGTATTATCAAAGTGATGCTGCAACCATGGTCTCCGGGCTGATGGATCTCGAGCGTCGGACCTCTGAGTTTGACCTTGCTGGCCAAGAGACTGTGGAACACCGGAACGATGTTGCATCCATGGTCTTTGATCTGATGGATCTCCCCTTTGATCTTGAACTATCGCTGGAGCTGGACTTTGGCTAA
>BjuA001928
GCTAAAACCACAAGGTCTTGTTTCGTCTACGCTCTCTACGCTATTCTAGCGATTGCACATTTGTGTAACTGTGAAGCTGTCTTGTCTGAGAAAGAACAGGACAAGGTCTCGAAGTTGCCTGGTCAGAATTTCAATTTAAACTTTGCTCATTATTCTGGGTTCGTTACAACGAATGAGAAACTAGGAAGAGCGCTCTTCTACTGGCTCTTTGAAGCTGCTGAAGATCCTGCCTCTAAACCTCTTGTTCTCTGGCTCAACGGAGGT
>BjuA001929
ATGGCTAAAACCAGATGGTCTTGTTTTGTCAACGCTCTCTTCGCAATCGCTGTTCTAGCGATTGCCCATTTTTCCAACTGTGAATCTGTCTTGTCTGAGAAAGAACAGAATAAGGTCTCCAAGTTGCCCGGTCAGAACTTCAATGTAAATTTTGCTCACTATTCTGGATTCGTTACAACGAATGAGAAGCTGGGAAGAGCGCTCTTCTACTGGCTAATTGAAGCTGCTGAAGATCCTGCGTCTAAGCCTCTTGTTCTATGGCTCAATGGAGGT
>BjuA001930
ATGGATGTAGCAACAGATACTACTACAAGACGGCGCCTTATTCCGTCAGATAAGAACAATGCAACCCCTGCCACTCGCCGTCCTCGAACACCAGCGGATGTCAGTTCAAGATACAGATCACCGACACCGACCAGAACCGGGAGATGCCCTTCCCCAAGCCTCACAAGGCCTACTGTTTCTTCAAGCTCTCAGTCCGTGGCTGCCAAAAGAGCTGTTTCGGCTGAGAGGAAGCGTCCTTCGACACCTCCATCTCCCACTAGTCCATCCACGCCTGTACGTGACGTGTCTATAGACTTACCGGCTTCATCTAGGAGGTTATCTACAGGTCGTTTGCCTGAAAGCTTATGGCCTTCTACTATGAGAAGCCTCAGCGCTTCTTTTCAGTCGGATTCTGTCTCAGTCCCTGTTCGTAAGAAGGAGAGACCGGTTAGTAGTTCTTCCGCTGACCGAACACTGAGACCTTCTTCAAATATAGCTCAAAAGCAGAAGGCTGAAACGGTCTCTGTGTCAAGGAAACCTACGCCAGAGAGGAAAGTAAGTCCATTGAAAGGGAAGAATAGTGCCTCTGATCTTTCAGAGAATTCGAAACCTGTGGATGGTCCTCATAGTAGGTTAATAGAACAGCATCGATGGCCTAGTAGAATCGGTGGAAAGATCAATTCGAACTCACTAAAC
>BjuA001998
ATGGATAAGCATATAGAAATGTCGTATTGTGGCTTTGAAGCGTTTAAAGTGTTGGCAAGGAATTATTTGTATGCTGAGGAAGAAGGTGAGTTGTTTCAAGAGATTCAGAGGTTGCTTGAGGTAGAAAAAATCAAGATGACTCCAGCCGATGTGGGAGAGAATCTGTTGATGAAAACAGAACATGAAGCTAAAGAGACTTGTCTGAATCGATTGATCGTAGCGTTGAAGGAGGAGAAAGAAGAAGCAAAGAAGAGGGTTGAGGAAGAGGAGAAGAAGAAAGAAAAAGAGAAGGATATTAAGAGGAAGAGGAGAGATGATGATCAGAGGGAAAAGAAAGAAGATATA
>BjuA001999
ATGGCCGCCTTCTCCGTCAACGGCCAGCTTATCCCGGGCACCACAAGCTCCACTTCTATCTGTACCCGTCGGAAGCTCTTATCTCTCCCCTCTTCTGGCCTCCCCCGTATCTCCTCGCTGTCTCCTCGCGTCCCATCCATAAAATGCAGTAGTAGCCGAGATACAGAAGCCCCTCCAAAGGACCTCCTCCTTAAAAACCTAGCCAAATCTCTCGCCGTCGCCTCTGTCTCCTCCGCTGCGTCCTTCTTCCTTTTCCGAATCTCGAATCTTCCGTCGTCGTTTCTAAGCAGCGGCGGAGGAGGAGGAGGAAGAGGAGGCAATGGAAATTTCGGCGGGGGAGGCGGCGGCGGTGGAGACGGAGGATTTTGGGGGAAATTGTTATCTCCAGCGCCTGCTGTTGCCGACGAGGAACAGTCACCGGATTGGGATTCTCACGGCTTACCGGCGAACATCGTAGTTCAATTAAACAAGCTAAGCGGGTTCAAGAAGTACAAGGTCTCCGACATTGTCTTCTTTGATCGGAGGAGACAATCCACGATCGGCACTGAGGACTCCTTCTTCGAGATGGTATCGATCCGGCCAGGTGGAGTCTACACCAAAGCTCAATTGCAGAAGGAGCTCGAAACCCTAGCTACTTGCGGTATGTTCGAGAAAGTCGACTTGGAAGGGAAGACCAAGCCCGACGGAACCTTAGGAGTCACCATCTCCTTCGCGGAGAGCACGTGGCAGTCCGCAGATAGGTTCAGGTGTATCAACGTCGGTCTAATGGTGCAGTCAAAGCCAATTGAGATGGATGCAGACATGACGGATAAAGAGAAGCTTGAGTATTACAGGAGCTTGGAGAAGGATTACAAGCGGAGGATGGATAGGGCCAGGCCGTGTTTGTTGCCTGCGCCTGTGCATGGCGAGGTGATGCAGATGTTGAGGGATCAAGGGAAAGCCTCATTCCAGCCAGGTGGGTCTGTTACTTTCGAACATCGAAACATCCAGGGTCTTAACAGGTCTCTCATGGGGTCAGTGACCACTAGCAACTTCTTGAATCCTCAGGATGATCTTTCGTTTAAGCTCGATTATGTACATCCATATCTGGACGGTGTTTACAATCCTCGTAACCGTACATTCAAAACAAGCTGCTTCAACAGCCGCAAACTTAGCCCTGTGTTCACTGGAGGACCAGGTGTTGACGAAGTACCACCAATTTGGGTTGATCGAGCTGGAGTGAAAGCTAACATAACTGAGAACTTCACCCGTCAGAGCAAGTTTACATATGGGCTTGTGATGGAGGAGATAACAACTCGAGATGAAAGCAGCCACATCGCTGCAAATGGTCAGAGACTACTACCTAGTGGAGGAATCAGTGCTGATGGACCTCCGACAACTCTCAGCGGTACCGGTATTGACCGGATGGCCTTTCTACAAGCCAACATCACCCGTGACAACACCAAGTTTGTCAACGGGGCTGTTGTTGGAGAGAGGAACGTGTTCCAGGTGGATCAAGGATTGGGTATTGGAAGCAAATTCCCCTTCTTCAACCGTCACCAATTGACGTTGACAAGATTCATTCAGCTTCAGCAGGTGGAAGAAGGCGCTGGGAAGCCACCCCCACCGGTTCTAGTCCTTCATGGACACTATGGTGGTTGTGTTGGCGATCTTCCAAGCTACGAAGCCTTTGTTCTTGGAGGTCCTTATTCTGTCCGTGGCTACAACATGGGGGAGCAAGGTGCGGCGAGAAATATCCTCGAGCTTGGTGCTGAGATTAAAGTACCTGTGAAGAACACGCATGTGTATGCATTTGCTGAGCATGGGAACGATTTGGGAAGCTCCAAGGACGTGAAAGGGAACCCAACAGCAGTGTATAGGAGAATGGGACAAGGTTCATCATACGGTGTAGGAGTGAAGTTAGGTCTGGTACGAGCTGAGTATGCTGTAGATCACAACAATGGAACTGGTGCTCTGTTTTTCCGGTTTGGAGAGAGGTAT
>BjuA002000
ATGGAGGAAGGACATGAGAGAAATACGGGGAATGATAGTAGAGATAGTTTGCTGAAACGTGTGGGATTTCCTTCGTTCTCTGGTGATGATGCTTATGGCTGGTTTGCGTTAGCTGAGAGATATTTTAGAATTGGAGGTTATGATGGAAGGAAGAAGTTGGAAATTGTGTCTGTGAGTCTTGCAGGTGATGTCTTGAGTTGGTTTAATAGTGAAGTTCAGAGAAGCAATTTCACGAGCTGGCAGGAATTCAAAGACGGTTATAGCAAGATTCAGCAGAGAGAAGCTGCG
>BjuA002001
ATGGAGGAAAAGCGAGCGAGGAAAAGGCTAGTGTTGGTTCCAGTTCCAGCTCAAGGACATATATCTCCAATGATGCAACTTGCCAAAACTCTTCACTTGAAGGGTTTCTCAATCACCGTTGCTCAGACCAAATTCAATTACTTTAACCCTCCAGATGACTCCACTGACTTTCAGTTTGTCACCATTCCAGAAAGCTTACCGGAGTCTGAATTCAAGAATCTAGGGCCAATACGGTTTCTGCATAAGCTCAACAAAGAGTGTCAGGTGAGCTTCAAGGACTGTCTGAGTCGGTTGTTGATGATACAACAAAGTCATGAGATCGCATGTGTCATCTACGACGAGTTCATGTACTTTGCTGAAGCTGCAGCCAAAGAGTTTAACCTCCCAAACGTTATTTTCAGCACCACAAGTGCCACTGCTTTTGCTTGCCGATCTGAATTCGAAAAACTCTATGCAGAAAATGCCCTGGTTCCCTTCAATGAACCCAAAGAAGAACAGAACGAGCTAGTGCCAGAGTTCCATCCCCTGAGATACAAAGACTTTCCGGTGTCACGGTGGGCATCATTAGAAAGCATAATGGAGATCTATAGGAATACAGTTGATAAACGGACAGCTTCTTCTGTTATAATCAACACGACAAGCTGTCTAGAGAACTCATCTCTGTTGTGGCTGCAACAACGTCTAGAAATCCCAGTGTACCATGTAGGCCCTCTTCACATGGTGGCCTCGGCTCCTACAAGTCTGCTTAAAGAGAACAAGAGCTGTATTGAATGGTTGAACAAACGAAGTCAAAACTCTGTGATATTTGTAAGCTTGGGAAGCTTAGCTTTGATGGAAATCAACGAAGTGATGGAAACAGCTTCGGGGTTAGGTAGTAGCAACCAACACTTCTTGTGGGTGATTAGGCCAGGGTCAATACGTGGGTCGGAATGGATAGAGTCATTGCCTGAAGAGTTTAGTCAGATGGTTTCAGATCGAGGTTACATTGTGAAATGGGCACCGCAGAAGGAAGTACTTGCTCATCCTGCAGTAGGAGGGTTTTGGAGCCATTGTGGATGGAACTCGACACTAGAGAGCATCGGGGAAGGAGTTCCAATGATCTGCAAGCCGTTTTCTGGTGATCAAAAGGTGAATGCCAGGTACTTGGACTGTGTTTGGAAAATTGGAGTTCAAGTGGAGGGCGATTTAGACAGAGGAGCGGTGGAGCGAGCTGTGAAGAGGTTAATGGTGGGCGAGGAAGGAGAGAACATGAGAAAGAGGGCCGTTAGTTTGAAGGAGAAACTAAAAGCCTCTGTCAGAAGTGGAGGTTCTTCACACAACTCGCTAGAGGAGTTTGTAAACTTCTTCAAGACTGTGAAACAAATTAGGAAC
>BjuA002002
ATGGGAGAGGAAGTGAGGATGAAGGATGTTTCGGGCGACGGAGAGAGGGTAATGGAATGGGAGAAGGGGCTACCAAGCGACGAAGATTTGGCGTCGCTCTCGTACTCTCTTGTCCCTTCGAATCTCGCGATGGCTTTCAGCATAACCCCGGAGAAGAGCCGTACCATCCAGGACGTGAATCGTGCTTCGGAGACGACCTTCTCGTCGCTGCGCGGCGGATCTTCCGGTCCCAACACCTCTTCGTCCACCAACCTCGGCGTCGCGGCGGCGGAGGAGGAGGAGGAAGATCGAGTAGGATCGAGCAGTCCCGGGTCGGATTCCAAGAAACAAAAGATATCGGAGGAGGAAGGAGATTCGGGAACTGAACTGAAACGGGCGCGTTTGGTGTGGACGCCGCAGCTGCACAAGAGATTCGTCAGATGTTGTGGTCACTTAGGGATTAAAAACGCAGTGCCGAAGACGATCATGCAGCTGATGAACGTCCAAGGATTGACTCGAGAGAACGTCGCGTCCCACCTCCAGAAGTACAGGCTCTACCTCAAAAGGATGCAGGGATTCACTTCGGAAGGTCCCTCTTCTTCCGATAAGCTCTTCTCCTCAACCCCTGTGCCTCCGCAGAGCTTCCAAGACCAAGGGAGTGCATCTGCCGGAGCGCCGTCGATGATGCAGATGCCAGTCTATGCGCACCATATGGGTATGCAAGGGTATCATCACCAGAATCACGCTCATGATCCTTATCATCAGAACCATCATCGCGGAAGTGGCGCACCTGCAAATCCATATATGATGCAGCAGAACAAGTTCGGATCCATGGCCTCTTATCCTCCTGTCGGGGGTGGAAGCGCTAATGAGAATTAA
>BjuA002003
ATGCTTCAAAACCAGGTGAAGAAGCTCTTGAGTGAAATGGTGGAGAGTACTCTAGACTTTGTGTCAATGTTCCCGAGGATGAAGAACCGGATAATGACAGTGGAGTTCGTTTATTTAAGCGGTGTTCAACTGGCATCATCTTTGATCATGTTGGTTAGTCATCACACACGCCCTCCC
>BjuA002019
ATGTCGACAACATTCAAATCGATAAGAGACCGGACATATTCAGGTGTAGGAGACCTCATCAGGCTCCTCCCGACAGGAACAGTCTTCTTGTTCCAGTTCTTGAACCCTGTCCTAACCAACAATGGACATTGCCTCCTAATCAACAAATACTTAACCGGAGCTCTTATCGTTATCTGCGCCTTCTCTTGCTGCTTCACTTGCTTCACCGATAGTTACCGAACAAGGGACGGCTACGTTCACTATGGAGTCGCCACCATGAAGGGTCTCTGGCCAGATTCATCTTCGAAAGATTTGTCTTCGTATCGGCTTAGAGTTGGAGATTTCGTTCATGCTTTCTTTACTCTTATTGTTTTCAGTGTTATTTCGTTGTTGGATGCTAATACTGTTAACTGTTTCTATCCTGGCTTTGGTTCCACCGGGAAGATTTTTCTAATGGTTTTGCCTCCGGTGATTGGAGTTATCTCCGGCATCATCTTCACCGTGTTCCCTAGTAAACGTCACGGAATTGGGAATCCCTCGGAGAACAACGATGACAAGGCTTCCGAGCTAGAGAAGTGA
>BjuA002070
CCACCCGAAACCCCAAAACGTTCTCCGTTCACCGGAATATTCCACAAACTGAAGACCAACCTCGTTTTCCGGTCAAAGCTCGCCGAGATAAACGGTGCAATGGGCGACCTCGGCACCTACATACCAATCGTCCTCGCCTTAACCCTCGCTAAGGATTTAGACTTAGGCACAACGCTGATATTCACTGGTATCTACAACGCCGTAACCGGAGCGGTTTACGGCGTACCGATGCCGGTCCAACCGATGAAGTCGATCGCAGCCGTGGCGATTTCGTCGACCGCGGAGGAGTTCGGTATACCGGAGATCATGGCCGCCGGGATATGCACCGGAGGGATCTTGTTCGTGTTGGGGGTCTCCGGTTTGATGCAGTTCGTGTTCAACATCATTCCTCTATCGGTTGTTAGAGGGATACAGCTGTCGCAGGGGTTAGCCTTTGCGATGTCTGCGGTTAAGTATATTAGGAAGGAACAAAACTTTTCGAAGTCCAAAAGCGTTGGCGACAGGCCATGGTTAGGGCTTGATGGTTTGGTGTTGGCTTTGGTTTGTGTTCTCTTTATAGTTCTGGTGAATGGAGATGGGGAGCAAGAACAAGAAGAGGAGGAAGAGAGAGATGGTTCTAGAAGAAGAAGGGTTTCGATAAGGAAGGTTGTATCTAATGTACCATCTGCTCTGTTGATATTCTTGTTGGGTGTTGTTTTGGCTTTTATAAGGAAGCCAAGTATTGTGCATGAGATTAAGTTTGGACCGTCGAAGATTAAGTTGGTTAGAATGAACAAGGAAGCTTGGAAAAACGGATTTTTGAAAGGGACGATTCCGCAGTTACCTCTCTCTGTTCTGAATTCCGTCGTGGCCGTGTGTAAGCTTTCTTACGACTTATTCCCCGAGAAGAAGTTTTCGGCTACGTCGGTTTCGATGACGGTTGGGTTGATGAATATGGTTGGATGCTGGTTTGGGGCGATGCCTACTTGTCATGGAGCCGGCGGGTTAGCCGGGCAGTACAAGTTCGGTGGGAGGAGTGGCGGGTGTGTGGCGCTGTTGGGAGTAGCTAAATTGGTGTTGGGGTTGGTGTTGGGAAGTTCGTTAGTTGGTATAATGGATAAGTTTCCGGTTGGTGTGCTTGGAGCTTTGTTGCTGTTCGCGGGTATAGAGCTTGCAATGGCTGCTAGAGATATGAACACAAAGGGTGATGCGTTTGTGATGCTTGTTTGTACAGCTGTATCTCTAGGCTCGAATGCTGCGATAGGATTTGTTGCTGGGATTGTTCTTTATGTGGTTCTTTGGATGAGGAACTACGGGAGGGTCAGGACGACCAACCTTCCTGTTCAAGTAGATCAACATCCT
>BjuA002071
TGGTTTTACATGACAAAAAAGACAGAGACTTATTATCTTCATCCCGTTGAAGATCCGCCGTACCGCAGTTGTCAAAGTAAAAATTATATCGGGAAGGTGATGTTCTTAGCAGCCATGGCACGTCCACGTTTTGACGGAGAAGGTAATGAGATTTTTTCTGGGAAAATAGGTATTTTTCCATTTGCTAAGATGCAGCCAGCTAAAAGAGGAAGTAAAAATCGAGCAGCCGGAACTATGGAATTGAAACCGATGACCTCCATCAAAAGAGAAGATATAAAAGAGTTTTTAATTGGCAAAATTTTGCCACGAATTCGTGAAAGATGGCCACAAGAAGATTTCGGGAAAACGATTTATATCCAACAGGATAACGCACGGACACACGTTGATCCGAGAGATGAAGATTTCCTAGCAGCTGCTTCTCAGCATGGTTTTGATATTCGTTTAATCTGTCAGCCACCGAATTCACCGGATTTGAATATTTTAGACCTCGGATTTTTCAACGCCATTCAAACACTACAACACCAAGTGTGTCCAAGGACCATCCAAGAACTTGTTTCTGCAGTAGAAAACTCATTTGATGAGTACTCCACAAAGCATGTGAATAGGATATTTTTGACTTTGCAGTCATGCATGCAGGAGATTATGAAAGTCCAAGGTGAAAACACATACAAGATTCCACATTTGAAGAAAGCTATCATGGAAAAGAAAGGTAATCTACCTTCGCAGATGAGTTGTGATCGTCTTTTAGTTCGTGATGTAATCAATTATTTAGCAACT
>BjuA002073
ATGGTGTATGCAGGTTACTGCTTGAAGGAGAAGAAGACATGTGTGAGATGGGTGGAGAGATACTTCGATGACTGTCTCTGTAACCTGAACGACGAAGTCTCGTTCGCACTTGGAATCGTTAGCCTTATCTGCTGGGGCGTGGCAGAGATTCCTCAGATCATTACCAACTTCCGTACAAAGTCCAGTCATGGTGTCTCTCTATCTTTCCTCCTCGCTTGGGTCGCTGGGTCAGCGAGATCATTGGCCGGCAGCGGAACACCGCCTTTAAGAACATCATATTTTCGGGTGGCTAAGAGTGGTCCTTCGGCTATGACAATAGATAGTGGTTCTTCCTCGGACGAAGATGAGACAATGTCAACACTTCCTGTTGTGACGGCTAAGACCATTACCCAACCAAGGCCAATCCCTAGACAGGCTGGTTTTGGAACGTTCTTAGCCGCATCCGTTAGCCTTCCATTGCAGGCCAAGAGCCTAGCAGAAAAGTATGCACATGCTTCAAGCAGACGGCTTCTGAATGAAAGAATAGTTGAGCATAGCGCATTGGGACAATGGTTGGGATGGCTAATGGCAGCCATTTACATGGGCGGCCGCATCCCTCAAATCTGGCTCAACATCAAACGAGGAAGCGTCGAGGGTTTGAATCCACTTATGTTTATCTTCGCGCTTGTAGCCAATGCAACGTACGTTGGTAGTATTCTTGTCAGAACAATTGAATGGGATAGTATCAAAGCAAATCTCCCTTGGTTGCTTGATGCTATTGTCTGCGTCCTACTCGATCTATTTATCATATTGCAGTATATCTACTACAAGTATTGCAGGACGAATAGCTCAAAAGGCGAAGAAGAAGCAGAACACGGCTACGGAGACTATGTGGAAGCAAGCAAAACTTTTGTTTCG
>BjuA002088
ATGATGGGGTTTTCCATGTATCTTTTTGTTCTTCTTCCACAACTTTTCTTACGTTTTGGTCTTGCTGAAAATCCGTCAGGATTCACCAGTTTAACTTGTGGTGCTCCGATGGGAACTAGCTTCCTAGAAAAAGCAACAAATATAACATACAGCTCTGATGCGCCTTACATCGATACCGGCATTGGCAGGAGCATCAAATCATCGTACCAGAGCAAATCAGAGCAACAAACATGGTACCTCCGGAGTTTTCCACAGAGCTCTAGAAGCTGCTATACCTTCAACCTGACCACAGGCGATAAGTATCTGATCAGGGCCATTTTCTTCCATGGTGGTTATGACACAAGACCCTCTACTAAGTTCGATCTCCACCTCGGGCCTAACAAATGGGCGACAGTTTCAACCGCCGAGGAGACCAAGTCTGAAACATTTGAAATCATACACATATTGGCCACTAGCAGGTTACAAGTCTGTCTCGTCAAAACAGAGGATTCAACGCCATTCATCTCCGCTATAGAGCTGCGTAAACTCACCAGCAAAGCGTACGCGAACGAGTCGGGGTCCTTGCAGACTTTCTTGAGAGCAGACATTGGCTCCTTCTCTAAACAATCTTTAAGGTACGGATCTGGTGTCTATGGAGCAGATGTCTTTGATCGTATTTGGCTGCCATACAACTCCGAAAACTGGTCACAGATTAGAACCGATAATAGTGTAGACAACGATAATGGATTTAAGGTGCCAGAAAATGTTATGGCCACGGCCTCTGTTCCAACAGACCCGGACGCTCATATGAACATTTCGCTAACCGGTTTGCACCAGACATCACGGTTCTACGTCTGCCTACACTTCTCAGAGATCCAAGAGCTCAATCCCAACGACACCAGAGAGTTAAAGGTGATTTCCTTTTTCCGAGATGAACTCGGTCCGAACGCAAATGGACAATGCACATTTTCGCTTCAAAAGACTGCGAGTTCCACACTGCCTCCTCTGCTCAACGCCATGGAGGTTTACATGGTGAACTCTTTATCGCAGAATGAAACCGATACAAAAGAAGTTGATACGATGATAAACATCAAGTTGAGTTGCGGCATCAATAAGGTTGACTGGCAAGGAGATCCATGCGTACCGCGGGATTACATGTGGTCTGGTGTTAACTGCAGTTACATTGACAGTGAGCAACCAAAGATCATTTCATTGAACTTGACTACCCATGGCTTAACCGGGGAGATACAGGAATCCATATCAAACCTAAGTAGTTTACAAGTTCTTGATTTTTCTAACAACAGCCTGATTGGTCCGGTCCCGGAATTCCTAGCTCATATGACAAGTTTAAAAGTCATAAATCTGTCAAGCAATTTGCTATATGGTTCAATTCCTACGAGTCTCCTAGATAAAGTGCAAAGAGGATTGGTTTCACTGAGCATCGAAGGAAATCCTGGGATATGTTCCTCTGCTTCATGCGCAACCACAAACAAGAAGAAGACGAAGAAGAAGACCATGGTTATTGCATCAGTTGCAGCATCAATCTTAGTCATTGTTTTAGTTATCCTCAAGAGGAGAGCCAAGCTTGGTCGTTATCCCAGTTCTGATCATGATGATAATAATCTTCAGCAGTGCAATAATCAAAGTAGCTCCTCAGAAATGGCAAACAACATGTTCACATATGAAGACTTGGCGCAAGCGACCGATAACTTCTCCAATGTCAACTTCATTGGCCAAGGCGGGTTTGGTTATGTTCATAAAGGAGTTCTTCCCGATGGAACGGAGGTTGCGATTAAGCAGCTTAAAGCTGGAAGCGGACAAGGGGAACAGGGAGTTTCGGGCAGAGATAGAGATTATAAG
>BjuA002089
ATGGCACCACCACCTGGAGCAGCAGCAGTGGACCCAGGATGGGAGCACGGCGTTGCACTAGACGACCGTAAGAAGAAGGTCAAATGCAACTACTGTGGGAAGATAGTCAGCGGAGGGATTTACAGACTCAAGCAACACTTGGCTCGCATTTCAGGAGAAGTCACCTATTGCGATAAGTCTCCTGAGGATGTCTCTCTCCGGATGAAGCAGATTCTGCAACGTTGCCGTTCCTCTAGAAAGAATGATGATGATTACAATGCAAATGGACACTCTTGTCATGATGATGTGGAGGAGGAGGAGGAGGAGGGTTTGTCTAGAAGAAGCAAAGGTAAGAAGAAGCAGCAGTCTTTTAGTCTTCTACGGTCTTCAGGGTACGTTGATCCTGGATGGGAACACGGTGTTGCTCAGGACGAGAGGAAGAAGAAGGTCAAGTGTAGTTACTGTGGCAAGGTTGTGAGTGGCGGTATCAACCGTTTTAAGCAGCATCTGGCGAGGATACCTGGAGAGGTTGCGCCGTGCAAAGCCGCTCCTGAGGAGGTTTTTGTGAAGATTAAAGAGAATATGAAGTGGCATCGAGCTGGGAAGAGACAGAACGTTCCTGATGATGTGAGAGCTTTAACGGTCTCTCATGATCCTGAGCAAGAAGAAGAGGAGGAGGAGGAGGTGGAGGATGGCTTCTATGAAAGGTTTAGTAAAGACAAGAGAAGAAGCAACACCAGATTCGTCTCTGAGGCAAGACCGAAGAGAGCGAGGATGAACTCGTTTCAGTACACTGGCTGCTCAAGCAGAGCAGCCGTGTCGAGAAGAGAAGTCACTTCCTCCATCTCCAAGTTCTTCCACCACGTTGGAGTTCCCTTAGAAGCAGCCAACTCTCTCTACTTTCAGAAGATGGTTGAACTGATTGGTCTGTACGGAGAGGGATACGTTGTCCCCTCGAGCCAGCTCTTTTCTGATAGACTCTTACATGACCAGATGTCGACTATCAAAGGCCACTTGAGAGATTACAGATCTTCTTGGATCGTCACCGGCTGTTCTATACTTGCAGACACTTGGACCAACGCAGAGGGGAAGACGATGATCGGTTTCTTGGTCTCGTGCCCGCGAGGCATCTACTTCCACTCCTCTATTGACGCCACCGATGTAGCGGAAGATTCTTTAAGCCTTTTCAACTACTTAGACAAGCTAGTTGAAGACATTGGCGAGGAGAATGTGGTGCAGGTTATCACACAGAACACGTCGATATGCAGAAGCGCTGGAAAGTTACTTGAAGAGAAGAGAAAGAATCTTTACTGGTCTCCCTGCGCGATGCACTCCACGGAACTGGTTCTTGAAGACATCTCAAAGCTTGAATACGTCTCCGAGTGCTTGGAGAAGAGCCAAAGAATCACAAGGCTCATCTACAACCAAACCTGGCTTCTCAATCTCATGAAGAACGAGTTCACACAAGGGATGGATCTTCTTAAACCGGAAACCACTCGCCACGCTTCCAGTTTCGCCACTCTTCAAACTCTCATGGACCACAAGGCCAATCTGAGAGCCCTGTTCCAATCCAACAGCTGGATTCTGTCACAGAAGTCTGAGGAGGGGAGAGAGGTGGAGAAGATTGTGGCGAGCGCTGCCTTCTGGAAGAAGGTTCAGTACGTTTTGAAGTCGGTTGATCCGGTGATGCAGGTGATCCGCATGGGAGGTGGTGACGGTGGCGAGAGACTGTATTTGCCGTACGCTTATGGCTACATGTGCTGCGCCAAAATGGGGATCAAGTCTATTCATAGCGATGATGCGAGGAAGTACGGACCGTTCTGGCGTGTGATAGATTACCATTGGAACTCGTTGTTTCATCATCCACTCTACGTTGCTGCTTATTTCTTCAACCCTGCTTACAGATACCGTTCTGATTTTATGGCCCATTCTGAGGTTGTGCGTGGAGTTAATGAGTGTATTGTTCGGCTTGAGCCTGATAATGCGAGAAGAATCACAGCATTGATGCAGATTCCGGATTATACTTCAGCTAAAGGCGATTTTGGAACGGAACTAGCCATTGGGACAAGAACGGAGCTTGATCCAGCTGCATGGTGGCAACAGCATGGGATAAGCTGTTTGGAACTTCAGAGAGTGGCGGTTAGGATACTGAGCCACACGTGCTGCTCTGTTGGCTGTGAGCCTAAGTGGAGCGTGTATGATCAAGTCAGCGGTGAATGTCAGAGTCGTTTCGCGAGAAAGTCAAGGAGAGATCTGGCTTACGTTCACTACAACTTACGGCTCAGAGAGAAACAGATGAAACGGCGGATGCATGATGAAGGACCACCGCAGAGTCTTAACCATGTTTTGCTTGATCGGTTGCTTCCAGACTGGCTCGTGACTTGTGAGAAAGAAGAGGAGGAGGGTTTGGAAGATGAAGACGGAGCAGAGAAGGATGACCAAGAAGAAGAGGAAGAGGAGGAGAATTGTTACGACGATTCTGCTAATAACGTTTATGGTGATGGTGAAGACAATGTTGATGTTTACAATGATGATCTTAGCGACGACGAT
>BjuA002124
ATGTCTCCGAGCAAGAAAATTCGCAGAGTGGACCCATCGATCGCATTTCCTACAGAGGAAAGCAGTGTCTGCTTCACAATACACGGCTGCGTTCTCACCGCAGAGATCGCAGCTTACCGGAGCTCTGATTCTCCGGCATCCTCCGTCGTCTCTTCTTGTCTCTTGTTCCTCAAAACCTCTGCACATGTTTATTACTCTCTGTCTTTACCTCTCGGGTTCAAGATT
>BjuA002125
ATGCGAGACCTCCGTAAGCACCATGTCTCTTTCGAATCCTCGTCCACTGAGATGAGAGACATCTTGCTTAACCCGCAAAACTTTCATCACTTCCACCACCTCGTTTCTGCTATTACGTATAATCTGCAGGCCATTGAGGGGTGGAGTGTGCACCATGCGAATTTGGAATGCAACTCGGTTGCAGGCGCAATAGCTACTTCAGTAACGACGGGTAGACAATACCAATCGTATGTTGCCTCCAATGGCCCGGCGTGGCTCCACTCCCTTTTGTCAGCAGAAGCTATCTCA
>BjuA002126
ATGACGATGGAGCTTGTGTTCATCCCGTCGCCAGGAATCGGTCATCTAAGATCAACCGTCGAGTTAGCCAAGCAACTAGTCAACGGTGATGAACGTCTTTCCATCACCGTCATCATCATCCCTCGATCTTCCGGTGGCGACGCCAGTGATTTCGCCCAAATCTCTTCCTTCTTCACCCCGTCTCAAGATCGTCTCCGTCACGAGACCATCTCCGTCGCGGATAATCCTACCGGTGAACGCCTCCCGACTCAAGTCTACATCGCCAATCAAAAGCCACAAGTGCGAGATGCAGTCGCGAAACTCCTCGATCCAAACTCGCCGTCGTCTCCGCCGCGGCTCGCCGGATTCGTCATCGACATGTTCTGTATCTCGATGATGGATGTAGCTGATGAATTCGGAGTTCCGACTTACATGGTGTACACATCTAACGCCGCGTTCCTTGGATTCTCGCTTCATCTCCAGAAGATGTACGACGAGAAGAAGCTCGACACGAGCGAGTTGAGTGAGTCGGTCAACGAGTTGGAGTTTCCATGTTTGACCCGTCCTTATCCCGTTGAGTGTCTTCCATACATTTTCGTTTCCAAGGAGTGGCTACCGTTATTCCTAGCTCAAGCAAGAAACTTCCGAAAGATGAAGGGTATTTTGGTAAATACCGTTGCTGAGCTGGAACCTCACGCTTTGAATGTTTTATCACGTGATGATGGTGGTGATCTTCCTCGCGCTTACCCTATAGGACCAGTGCTGCATCTTCAAAACGGATCTCGCGATGACGACGGCGGGAAGGAGTCGGAGATTTTGCGGTGGCTCGACGAGCAACCGGAGAGATCAGTAGTGTTCCTCTGTTTCGGTAGCTTGGGAGGTTTCAGCGATGAACAAACTAGAGAAATCGCCGTGGCCTTAGATCGAAGCGGTCACCGGTTTCTCTGGTCGCTCCGTCGCGCATCGCCGAATATATTGACGGAGGGACCCGGAGATTTCGCAAATCTGGAGGAGGTTCTCCCGGAGGGGTTCTTGGATCGGACGTCGGATAGAGGGAAGGTGATCGGGTGGGCTCCGCAAGTGGCGGTGCTAGCGAAGCCGGCGATTGGTGGATTTGTTACTCATTGTGGATGGAACTCGATGCTTGAGAGCTTGTGGTTCGGTGTTCCGTTGGTGACGTGGCCGCTCTACGCGGAGCAGAAGGTGAATGCGTTCGAGATGGTGGAGGAGCTGGGATTGGCGGTGGAGATACGGAGGTTCATTAAGGGAGATTTGTTGGAGGGGGCGATGGAGACGGTTACGGCGGAGGATCTAGAGAGAGCGATAAGGCGTGTAATGGAGAAAGATAGTGACGTCAGGAACAGAGTGAATGAGGTGGCTGAGAAGTGCCACGTGGCCTTAATGGACGGAGGAACGTCGAAGGCGGCTTTAAGAAAGTTTATTCAAGACGTGATCGAGAATGTTGTGGTC
>BjuA002127
ATGGAAGTGAAGCTAGAAGAGACCGGAAGAGAAGTGATCAAGCCTTCTTCACCTGCACCTCATGACCGCCTTCAACTTTCCTTGTTGGATCTCACCTGTCCAGCCATTTACGTTGCAACCACCTTCTTGTACAAATCCACAGCCAGAGAGTCACCGGAGATCATATCCCGGAGGCTGAAAACCTCTCTGTCCGAGACTCTGTCACGTTTCTACCCTCTAGCTGGACGACAAGAAGGCCTCTCTATATGCTGCAACGACGAAGGAGTGATCTTCACTGAGGCACGAACCGATCTCCTTCTCTCAGATTTCCTGAGAAACCTCAGTACAGACTCTCTTGCAGCATTCCTCCCCGAGATCGAGGAGGGAGAATCTGCTGGGACGTGGCCGTTGCTGAGAGTCAAGGTCAGTTTGTTCGGGTCAGGATCTGGAGTCGCGGTCACTGTTGGCATCTCTCACCAGATTTGCGACGCGACCTCATTGTTGACCTTCGTACAAGCCTGGGCGGCTACAGCAAAAGGGACTACAACATCAACATGTACTCCTCACTTTGCAGGAGCCACAATATACCCTCCTCCAGATACCTCCTTCAAGTCTCCTTCTATCGATGACGTTTACGAGCTTCAAGGAAAATGTGTAACCAATAGACTCGTCTTCAAATCCTCAAAGATCGATGAGCTTAAATGCAAGGCGGCTAGCGAAAGCGTCCGGGCACCTACGCGCGTGGAAGCCATCATGTCGCTTATTTGGAGATGTGCTGCAAACGCCTCACGGTCTAACTCGTTATCCCCAAAGTCAACGGTTATGACTCAAGCGATGGACTTGAGGCTTAGGATCCCCTCTAATGTTTTGCCACAAGACTCCATAGGGAATCTACAAACTTGTTTCTTTGTCAAGAAAGGGGCAGAGAGCGAGTTAGAGATCGACGAAATGGTGGCTGACTTTAGAAAGACCAAAGAAGAATTCAGCGAGATGATCAAAGAAAATCTCCAAGGGTGCGATAATGATACTACTAACATCACCACCACCACACTTGGCCAGAACTTGCTGACTGTAATGGGAGATTTTGTGTCGGAGTGCTACAAACCGGACGTAGACTTATACACAATGTCTAGCTGGTGTAAGAAGCCTTTCTACGAGGTTGATTTCGGATGGGGTAATCCGGTCTGGATGGGACCTTCTTCACATACCGTCTACGATAACATGGTGTTCGTGGTTCTGATAGATTCAAAGGATGGTGAAGATGTCGAAGCTTGGGTGGGCTTACCCGAACAAGACATGCCTGTTTTCCTATGTGAGCAAGACTTGCTTGCTTATGCCGTCCTAAATCCTCCGGTGTTGATC
>BjuA002128
ATGAAGGTTGAAACCACCGGTAAGGAAATCATAAAACCATCTTCCACAACCCCAGATGATCTCCGAACTCTCCAACTCTCTATCTATGACCACTTCCTCCCTCCCATTTACACAGTCGCCTATCTCTTCTACGCCAAAGATGAGTTGATCTCACCAGAACACACTTCCCACAAACTCAAGACTTCTCTGTCCGAAACCTTGACCAAATTCTACCCCCTCGCGGGAAGAATCAACGGAGTGACTGTCGACTGTAACGACGAAGGAGCTGTTTTCGTCGACGCTCGTGTCGATAACTGTTCCCTCTCTGGTTTTCTCGCATCTCCAGATCTCAATGCCCTCCAACAGTTGCTTCCTCTAGACGCCGTAGTCAACCCATACGAGGCTGCTTCCACCTGGCCAATGTTGCTCGTGAAGGCGACTTACTTCCAATGCGGAGGCATGGCCATCGGAGTCTGCATCACTCACAAAATCGCCGATGCAGCCTCCATGTCGACTTTCATTCGGACTTGGTCTGCTGAGGCTCGCGGAGAGGCCGGGAACACGGTGATGGATCCTAAGTTTGCCGCAGCGAATTTTTACCCACCAGCCAATGAGACCTATAAGCTTCCGGTGGACGAAAAAGCCAACAAGAGAAGCAGCATCACGAAGAGATTCGTCTTCAGTGCAGCTAAGTTGGAAGAGCTCAAGACCAAAGCCACTAGTCCAGAATCCGCAGACCGACCTACGCGTGTAGAGAGCGTCACCGCCCTTCTCTGGAAGTGCTTCGTCTCTGCTTCATTCTTAGACACTTGTGGTCGCAAAGTTCTGATCCAGCTCGCTGACTTGCGCTCCAAGCTACCGTCCCTTCTCCCAGAAAGCCTGATCGGGAACGTCATGTTCTCCTCTGTGGTATTAAGTACTGGTCAAGGAGAGGAAGTGAAAATTGAAGAGGCCACTAGAGACTTACAGAAAAAGAAGGAGGACTTACAAACTATGATCCAAGACGTCGGGGATGGTTCATCTTCGATGATTGGTTCTAAACTAGCTAATCTGATGCTCACTAATTATGCCCGGATGAGCTACGAGACACACGAGCCCTACACAGTGAGTAGCTGGTGCAAATTACCACTTTACGAGGCTAGCTTTGGATGGGGATACCCTGTTTGGGTTGTTGGAAATGTGGCTCCCACGTTTGAAAACATTGCCATGTTGATCGATTCCAAGGACGGACATGGGATTGAAGCTTTTGTCACGCTGCCTGAAGAGAACATGTCATCGCTCGAGCAGAACCCGGAACTTCTCGCCTTTGCTTCCTTGAATCCTTGTGTCTTGGTC
>BjuA002129
ATGGTGAGTTCTTTCGTGCCACTGGATTTCAACCACAACAGCGCAGCTAAGATTTTTGTTGAAGTTGAGTTGAGTAAAGGTTTCCCTTCAAGAATTGCTGCTAATGATGAAAATGGATTTATTTCTATGGTTGATGTTGATTATGCTTGGTTGCCTTCTAAATGTGAAATATGTGGCCAGCTCGGATACAAGATTAAACACTGCTTGGAATCTGTTACTAAGTCTCATATAGTTGCCACCGATGTTTCTGAAAATCCCTCCAATGGTAGCACTGTGGTCGTCGAGACCAACAAACTACCGAAATCTGCCCAACCTGACACTTCTTTAGTTCAAACTTTGGCTGTCACAGTATCTACCCCAAGGTTGGAAAGGTCCCCGGAAGTTGTTGGAGCTCAAATCAGAGGCTGC
>BjuA002130
ATGGCGATTTTTTTCTCTCCAAAGGGTGATTTGGTATCTGCCAATCAGAGTGGAGTAAACTTTCAGAAGGAGAATATCCTTGCTGCGATATGGATTAACTTCAAAAATTTCCAAAACTTTTTCGAAAATCAGGGAAAATCTTTAGGAAATATTCCTTTTTACGGTAGATCTTCAAAGAAAATATGTGTTTATCTAGGGTTCTCATCTGCGCCGTCGTCTTCCTCTCTCTTTTCCCTTCACATCTCACAAAGTTTTCGCAAAAAGTTTCTGATTTTACTGGTGATGGACGAAAATCTGGCGGAGGTTATGAAAGGTATGACGCTTGGAGAAGATAAAACAATCATCATCCCTGAGGACGTTGATTTCTGTGCGATTGAAAGAGGAGGGCGAAGCATTCTGGGTCGTCTCCTTAATCCTGAATGCCAGAATATGGGAAGAATGTTAAAGACTATGCCCAAAATCTGGAAGATTTATGATAGAGTTCGGGGGATGGCTCTTACTAAGGAGAGATTCCAGTTCGTCTTTGAGCTTGAGACTGATATACAGATGGTTCTTAATCAGGGGTTCTGGACCTTTGATGATTGGGGAATGGCAATGGAACGATGGGTAGAATCTCCTCCTCCAAATTACCTCCAAACAGCTAAAGTGTGGGTGCGTCTCTACAACCTTCCAGTCAACTACCTCACTTTGAAGACGATTGATGCAGTTGCAGATGGTATAGGCCATGTCAAGGTGATTGAGTTCGACCCTGAAAAACCGTTACTGAATGACTATATCAGGGTCCAAGTTGTTTTGGACCTAAATCTACCGGTTCGAGACAAAAAATCTGTGACGCTACCTGGAGGCAGAATTGAATATGTGGATGTTGGTTATGAACGTATCAGGAAGAAGTGTTTCCACTGCCTTAGGCTGTCGCATGAGAAACAAAAATGTCCCCTTCTCCAAGGTTCCCGGAATAAGGCTAAGGGCATTGCTAGTCATCAGTATGGCTCGGATATTGGGACTTCAGGAGTTAGGCAGCATCATAACAATCTGGCTGACAAGATCATGCCTCTTCTAGCTCCATCCATACCTCCTGGTTTTGAGCCCCATGCATCCTTAGTTGCTCCGGAGGTTTTTGAGCAGATGAGGCTCTACATGAATTGTTCTGATCCAGAAGAGAGGATTATCAGAGAAGCAAAGATGAAGAAAACTCTCAATGAGTTATCTCAGGACCCCATCGCACAACGATCGTGCTTGCGTCTTGAATCTGCTCCAAAAGTGGCACCGTTAACAAGTGAGGGTAGAGGTAGAATCTTTGATTTCAGCAGAGTCCAGTCAGATCAAATCCTTGATGGTGCAGAATCTTCATCTAAGGGAACTGATATCCACAAACGTCAAAGGTCGAAAGATCCAACAGAAAGACATCAGAGGAATGAGGTAGTAGAAACGAATGGGCTTATGACCTCCAGCAGCCATAGACAAGATTCTGTCTTTAATCGCACAAGCGATCAGTTTGGTACAGCTCCTGCTAATCTTGATGATCCCAAAGTCTTGTCGAAATCCCCGACCTTGTCTGGTGGCTTTACTGTTGGGGTTGGCGATGTTCAGAGAGGAGAACGTGGTAGCAGAAGTAAGAGTTCCCACAAGAGCAAAACTTCGTGGACTAGAAGGAACCAAAACAAAAGAAGAGTTTCTTCAGCGGAACACTTTGAGAATCACCTCGCCAGGGAGGATGCAGCTGGTAAACGCAAGGCAGATGAAGAAGGGGAAGTTTCCTCAAAAATGTCACGACACAACAAGGCGTATTTGGAAAAAACCGGGTCTGATCATAGACCAATTTTCACAAGTCTTGCTAATGCTGGCCAGAGGAGAACAGGAAGATTCATGTTTGACAAACGATGGTGCAAGAAACCGGAGGTGACAGAGGTTGTTCGACGAGGATGGTATAGCAGTGCGGTCTCATGTCAAGGCTCGGTCTCCGAAAGAATTAAAGCGTGTAGACAGGAGCTATGCAGATGGAAAAGGCAGGCTAATGTGAACTCCAACACAAACATAAAGAGACTGAGACGAGAACTTGAAATAGAGGAAAGCAAAAGATCTCCTAACCTGACTTCTCTCCCTTCTTTACGTTTGGAATTGGAGAAAGCTTATGATGAGGAAGAGACCTATTGGAAGCAAAAATGTAAGAATTCTTGGCTACAGGTTGGAGACAAGAATACAAAGGTGTTTCATGGTTGGGTAGAATCGAGGAGAATGAAAAACAAGGTTCACTCTCTCATTGATAATGCTGGGACTGAGCATTTCACAGAAGATGCGATGGGAGAGGTGGCTGTCGCTTACTTTAAAGACCTGTTCCATTCGAATGGGTCTGCAGACGCAGCTGAACTACTTGAAGCTTTAATGGGGAATGATGGGCAATGGGATGTGAATAAATTACAGCTTTTGTTTCCGGAAAATGAGGTCAACCGAATCCTTCAAATGCAGATTGGAAATGTTGCTGATAGGGATATATGGGCGTACACCTCACAAGGAGCATATACGGTGAAGAGTGGTTATGCTTTAGCCTCGAAGGTGAAAGAGGATGAAGCTGTTTGTGTAATGGAATCAACACCTGGTATTCTGGAACTTAAGAGACACATTTGGACAGTCCCAACGATTCCTAAGATTAGGAACTTCCTATGGCGCGCTGTTTCTGGGGCTCTTGCAGTAACAGAGAGGCTGAACACTCGAGGTCTAGATCTTGACACAAGGTGCAAAGTCTGTAAGTCGGCGGTAGAGACCATTGAGCATGTGCTTTTTAAGTGTACGATGGCACAGGATGCGTGGTCTATTGTAGGCCTTCAGCCCCTCCCTTCCCAAATACAACTCTCACTGGTGGAATTACTGAATATGTATTTGCAGAAGATGTCAGATGAGACAGTGCCGATATTGCAGAGGCAAGCCATCCCATGGATTCTATGGACGATCTGGAAAAACAGGAACATGCTCTTATATGCTGACACACAGGAATCTCTAATCATTCAAATTCAAAAAGCGGTGGAAGAGGCAAGCCTCTGGAAGGAGCTGAATATACTGCAACCAACGCCTACGTCTGTAAATGGTTTGAATGAAGAAACGAAGAAATGGGATCCTCCTCTTCCAGGTTATGTCAAATGCAACATACACGCAAACTGGAGAAACGCAAAGCTACATAGTGGAGTATCTTTCATTGTTCGTGATCAGAGTGGCAATGTCCTTCATCATGCTAGAGATGCTAACACTTTCTCTCCGAACAGAGCAACGGCTGAGCTTCGATGTTTGATATGGACCTTACAGAGTTTAAAGGATTTGGGTTATCAGGATGTTGTGATTGGTTCAGATTTTCGAGAGCTCGTTGAAGCAATAAAGAAGCCATTAGAATGGCCTCTGTTCAGAATGTTTCTTCAGAAGATTGACACTTTCTGTGGCATGTTCCGTTCGGTAGCTTTTGAGTTGGAGTCGGTTTCTTCGAATCAGACAGCAAGAGAGATTGCAAAGAGCGTTCTTCGAGATGGCCGTTTTCAATCTTATTTGGCCTTAGGAGGACCTGCGTGGCTTCACCAAAGGATTTTAAGGGATGCATTGTTGATTAGCTCA
>BjuA002146
ATGCAAATGATGATGATGATGATATTTCTTTTACTGTCACTAATTTGTGTTACCATTCTCTTCTTAAAAAAACAGTCAGCAGGGAAGAAAAGCAGTACACCAAGCTCACCACCGACATTTCCTATAATCGGGAACCTTCATCAACTCGGCCGCTACCCTCACCGATCACTATGCTCTCTGAGCCATCGTTATGGTCCTCTCATGCTCCTTCACTTTGGCCGTGTCCCTGTTCTTGTAGTCTCTTCAGCGGACGCGGCTCAAGATGTTTTGAAGACGCACGACCGCGTGTTTGCGAGCCGTCCACGATCGAAAATCTTCCGAAAGCTGCACTACGACGGGCGTGATGTAGGGTTAGCTCCTTATGGAGAGTATTGGAGACAAATGAAGAGTGTGTGTGTCCTTCATCTCCTAAGCAACAAGATGGTACGGTCCTTTCGAGACGTACGAAAAGAAGAGATCAGAATAGTGATGGAAAATATTAGGAAATCAAATTCTTCGCGGATTAATCTAAGCAAGCTATTGGCGAGTTTAACTAACGATGTAATATGTAGAGTTGCTTTTGGAAAGAAATACGGTGGTGACGCAGATTTTATGGAGTTAATAGAGAGGTTCGAGAAGCTGTTGGGATCATTTAGTATCGGAACTTATGTACCATGGCTTGCATGGCTTGATTGGATCAGCGGTTTGGATGCTGAAGTAGAAAAGACGAAAAATGATTTTGATGAATTCTTAGAGAGAGTTGTACAAGATCATGTAGATGGTGGCGGAGATAAGAATGATTTTGTCCATGTATTGCTAGCAATTCAGAGAGAGAAGAGCATCGGGTTTGAAATCGACCGAATAAGCATAAAGGCTATTATCATGAATATTTTTGTGGGTGGTACGGACACATCTTTTACAGTTATGGAATGGGCAATGACAGAGCTTTTACGTCACCCAGAGTGTCTGAACATACTTCAAGAAGAAGTCCATGGGATTTGTAAGGGCAAATCGAATGTATCAGAAGAAGAAATTCAAGACATGAAATACTTAAAAGCTGTGATCAAAGAGACAATGAGGCTACATCCTCCACTTCCGTTGTTGGTTCCTCATGAATCAACACATGATGTCCAATTAAGAGATTACTATATACCAACCGGTACGCAGGTTATGATCAATGTTTGGGCCATTGGGAGAGAGGCTGCAACCTGGGGACCAGACGCAGAGTTGTTTAGACCGGAGAGGCATTTAGATACGTCTGTTGATTTCCGGGGTCAGGATTTTCATTTGATTCCGTTTGGTGCAGGAAGAAGAATTTGCCCAGCGATATCGTTCGCTACGGTGCTGATTGAGTTGGTTTTAGCTAACTTAGTGCATCAATTTGATTGGAGATCCACAGATGATGATCAGACTGATGTTCCTGAAGCAATTGGCATTGGGATTCGCCGCATGCTGCCTCTTTATGCCATTGCGTCTTCTACTACT
>BjuA002176
ATGGAGCTTTGTTCTTCATCTTCTTCTCTCCTCCGCGTCTCACCTGAAAAACTCTCCTTCTCTTCCTCAATCTCAATCTCTCAGTTCCAGCTAAAGCCCTCGACTTTCTCCAAACCCAGACTCCGAATCCACGCCTCCCTCGCTTCCGAGACTCAGGGCCTCCCACGAGACAGCCCTCAGCGTCTCCTCAAGGAGCTCGCCCAGCGCAAACAGTCCACCACCACTCCCTCCAAGAAGAAACTCCCTCCCAAACGCTTCATCCTAAGGCCGCCACTAGACGACAAAAAATTAGCAGAGAGGTTCCTCAACAGCCCGCAGCTCTCTCTAAAGTCCTTCCCTTTACTCAGCTCGTGTCTCCCTCCTTCGAACCTCAACTCCTCCGACAGAACATGGATCGACGAGTACCTCCTCGAAGCCAAACAAGCTTTGGGATACTCTCTGGACCCTTCCGATACCTTAAGCGACGAGAATCCTGCTAAGCATTTCGACACGTTGCTCTATTTAGCGTTTCAGCATCCGTCTTGTGATAGGGCACGTGCGAGGCACGTGAAGAACGGGCACTCGAGGCTTTGGTTTTTAGGGCAGTATGTGATTGAGCTTGCGGTTACGGAGTTTTTCTTGCAGAGGTATCCGAGGGAGCCTCCGGGGCCTATGAGGGAGAGGGTGTTCGCTTTGATTGGGAAGAGGTTTCTTCCGAGGTGGATCAAAGCGGCTAACTTGCAGAATCTTGTCTTTCCGTATGATGATATTGATAAGTTGCTTAGGAAAGATCGTGAGCCAGTGGTTAAATCTGTGTTCTGGGCTTTGTTTGGTGCAATCTATCTATGCTACGGGATGCCGGAAGTGTACCGTGTGCTTTTCGAGGTGTTTGGGATGGATCCGGACGCTGATGACTGCCAGCCTCGAGCTAGGAGACAGCTTGAGGATGTAGATTATGTCTCTGTTGAATTCGAAGGCAAGAAGCTAGGCTGGCAAGACATTGCTACTTACAAGCCTCCTGAAGATGCTTTGTTCGCACACCCGAGGCTATTCAGAGCCTGTGTTCCACCTGGAATGCACCGTTTCAGAGGAAACATTTGGGATTTCGACAGCAAACCCAAAGTCATGCAGGCTTTAGGTTACCCTTTACAGATGAACGATAGAATCCAAGAGATAACCGAAGCGAGAAACATCGAGCTTGGACTCGGTTTACAGCTCTGCTTCTTACATCCTTCAAAGCACAAGTTCGAACACCCTCGGTTCTGTTTCGAGAGATTAGAATACGTGGGGCAGAAGATACAGGACATAGCGATGGCGGAGCGTTTGTTGATGAAGCACCTGGACGCACCTGGCAAATGGCTGCAAGAGAAGCATAGGCGTTTGTTGATGAACAAGTTCTGCGGAAGGTATCTGAGGGAGAAACGTCTTCACAACTTTATAATCTACTCGGAGGAGGTTCACGATCGGTATGAGCATAACCGGAGACTTAGAAATCCTGCGACGACAGCTGTTCAGCAAGCTATTCACGGACTGGCGTATACCGTCTATGGAAAGCCTGATGTTAGGAGGCTCATGTTTGAGGTTTTTGACTTCGAGCAGATTCAACCTAAAGCTGTCTGA
>BjuA002179
ATGAAAGTAGCGGCTGGTTTTAATTCTCCGACAAGAGATATGCTGTCTCCGACATTGTTTCCTCTCTTCTGCGTTTTGTTTCTCTGCTTTCCAGTTGCTGTCATCTTCACAGTCCAGCGAGAAATCACCGCCGCAGTTTCGCCGGAGCTTGGCTTCCACTCACGAAATCTACACGCTTCTACTCCGGCGGTTCGATTTCGTCAGCAGATTCCTAAAGACGACGAACAGCTTCTCCGACTCGCTTCCCGGGTCAACCCGAACCAGCCTTCTCCCGGGTCGATCCGGAAGCTGGCTTTCATGTATCTAACAACGGCGCCTCTACCGTTCGCGCCTCTGTGGGAAGCCTTCTTCAACGGAAGCTCCGATGAGCTCTACAACGTCTACGTTCACGCAGACCCGACCCGAGAGTATGACCCGCCGTTCACCGGCGTGTTTGAGAATCGAGTCATTCACTCGAAGCCCTCTGAACGGAACACACCCACTCTCGCTTCAGCCGCGCGTCGGCTAATAGCTCACGCGCTTCTCGACGATCCACAGAACTACATGTTTGCTCTCTTCTCGCCTTCCTGCGTACCAATTCACTCCTTTGACTTCACTTACAAGACGTTGGTCTTGTCTCGCAAGAGCTTCATCGAGATACTTAAAGACGAGCCGTTACAGTTCGAAAGATGGGCCGCGAGAGGGCCCATCGCGATGCTGCCGGAGGTGAGGTTTGATGACTTTCGGATTGGGTCTCAGTTTTGGGTTTTAAAAAGGAAGCACGCGCATGTGGTGGCGCGTGATCGACTTATCTGGGAGAAGTTTAATAAGACATGTTTCTGGGAAGGCTCGTGCTTTCCCGAAGAAAGTTACTTTCCGACACTTCTTAATATGAAGGACCCGCGCGGGTGTGTCCCAGCTACGCTCACGCACGTGGACTGGACCATTAACGAAGAGGGCCACCCGAGAATGTATGAGCTGGAGGAAGTGGTGCCTGAGCTGATAGTTAGGTTGAGGAACACTAGACCGAGATACGGTGAGGATGGAATCAACGGTTCGGATTGGACAGTTGGGAGGAGTGATCCGTTTCTGTTTGCTAGGAAGTTTTCTCCTGATGCTCTGGAGCTGTTAATGGGTATGGCTAGAACCGTGTTGTTCAATGACTCGGCATGTGGTGCGTGCATGGTTCTCTGA
>BjuA002180
ATGGCGTTGAGCATACGCAAAGCGATCGGCGTGGTGAAGGACCAGACGAGCATCAGCATAGCCAAAGTCGCCAGCAACATAGCTCCAGATCTGGAAGTCGCCATCGTCAAAGCCACAAGCCACGACGACGACCAGTCCACCGAGAAGTACATCCGCGAGATCCTCAGCCTCACCTCCCTCTCCCGCGGCTACGTCCACGCCTGCGTCACCTCCGTCGCTCGCCGCCTCGGCAAAACTCGCGACTGGATCGTCGCGCTCAAGGCCTTAATGCTAGTCCACCGCCTCCTCAACGACGGCGACCCGCTCTTCCAGGAGGAGATCCTCTACGCGACGAGGCGTGGCACGAGGATCCTCAACATGTCTGACTTCCGCGACGAGGCGCACTCCAGCTCCTGGGACCACTCTGCTTTCGTGAGGACGTATGCTAGCTACTTGGACCAGAGGCTCGAGTTAGCTTTGTTCGAGAGGAAAGGGAAGAACGGGAGTAGTAGTAGTCACCAGAGTAATGATGATTTTCGATCTCCCCCTCCTCAGAGAGGTTATGATTACGAGAACGGTTACGGTATGCCGAAAAGGTCACGCTCTTTCGGAGATGTGAATGAGATTGGTGGAGGAGGGAGAGATGTTGTTACTGTTACTCCGTTAAGAGACATGCCTCCAGAGAAGATTTTTGGGAAGATGGGGCATTTGCAGAGGCTTCTTGATCGGTTCTTATCCTCTCGTCCCACCGGTTTAGCTAAAAGCAGCAGGATGATATTGGTTGCTATGTATCCCATTGTGAAAGAGAGTTTCAGGCTTTATGCTGATATTTGCGAAGTGTTGGCGGTTCTGCTTGATAAGTTTTTTGAGATGGAGTATACGGATTGTGTTAAGGCGTTTGATGCTTACGCTAGCGCGGCGAAACAGATTGATGAGCTCATTGCTTTTTACCATTGGTGTAAGGATACAGGTGTGGCGAGATCTTCTGAGTATCCTGAGGTGCAGAGGATTACTAGTAAGTTGTTGGAGACGCTTGAGGAGTTTGTGAGGGATAGAGCTAAGAGGGGGAAGAGTCCGGAGCGGAAGGAGATTGAAGCTCCTCCTGCTCCGGCTCCTGAGGAGGAGGCGGAGGTTGATATGAATGAGATCAAAGCTCTTCCTCCTCCGGAGAACTACACTCCGCCTCCACCTCCGCCGCCAAAGCCAGAGGTGAAGCCGGAGCAACCGCAAGTAACTAATGATCTAGTTGACTTGAGGGAGGATGGTGTTAGTGTTGATGACCAAGGGAACAAGTTTGCTCTCGCTCTTTTCGCTGGTCCTGCCACTAGTAACGGCAAATGGGAAGCGTTCTCTTCTGATAACAGCGAGGTGACATCCGCCTGGCAGAATCCAGCAGCGGAAAAAGGTAAGGCTGATTGGGAGCTTGCGTTGGTCGAGACAGCTAGCAACCTCGAGCATCAGAAAGCTGCGATGGGAGGTGGTTTAGACCCGTTGCTGCTCAACGGTATGTACGATCAAGGAGCTGTTAGACAACACGTGAGCACCTCGGAGTTAACCGGTGGAAGTTCAAGCAGCGTGGCGCTACCTTTACCGAGTAAGACCAACAGCCATATACTAGCACTCCCTGCGCCAGATGGAACCGTTCAGAAAGTGAACCAAGACCCTTTCGCTGCTTCACTGACCATCCCGCCTCCTTCGTATGTGCAAATGGCTGAGATGGACAAGAAGCAGTATCTATTGACTCAGGAGCAGCAGTTATGGCAGCAGTATCAGCAAGAAGGGATGAGAGGTCAAGCTAGTTTGGCTAAGATGAGTCCTGCCCCAAACGGAATGCCTTATGGGATGCCACCGGTTAATGGAATGGGACCGCCACCGATGGGGTATTACTACAACAACCCTTACTGA
>BjuA002208
ATGCGAGTCACAGCAGAAAGCGGGAGTGGTGAGAGCCACATCTTGCTGTCGATCTTCCTAACCTACAAACAGACCGAAGATCAGCCCACCAAATCGAACCAACGGTTACAAAAGAGGTGCTGGGATGACCAATCTTCACACGAGCCTCCCGCGGTGAGTCTTCACTCCAATGACCCAAGGGAGATCCGAGCAAACCGCCTCGCCCTAGCTCCGAGAACCGGAGCTAGCTCCAAAATGCCTCATCAAACCTACACCACAGGGGAGAACCGGAGAGTAGACCGACAAGCCGGAGAGAAAGAGACCACATCG
>BjuA002211
ATGCCGATTGACTATCTTTGTAGCGGTTTTGATCTAATCGTTTGGTCTGAAAAGTTTTTTTGGATCGGTTACGGGTTGATGAAAGCTCGCTGTCGAAGGGTCTCGAGTGGTGAGGGAAGAGGAGTTGGGTTCGATGGCTCTGGAGGAGATCTCGGGATAGTCTCGATGATGCTCTCCGTCGAAAGAGTCCAGGCGAAAAAGATGGGTGAGATAGTTTCAGTCTCCGGCGTGTTCCAGCGAAACTACTGGTGGTTTCGTCTTCTCTGGCGACGTCTTCTCGGTATCGGTCGCGGTGTAGTGACCGGG
>BjuA002225
ATGATGTGTTTCACTCATCTCACACCTCTTCCTCTCTTCTCCGCCGTCTCTCTTCCGTCCTCCCGTCGTCACTTCACGAGTTTCAGGACTAGAATGTCTTCTTCCTCCATAGATTCCGCTCCTCCTCCTCCTCCTCCGCCGGGTAACGGCATTGTCCTTGGTTGTGGCGGAACCACTGTGGATTTCCTGGCGACGGTGGATTCTTATCCTAAACCCGATGACAAGATCCGAAGCACTAGCCTCAAGGTACAAGGAGGGGGAAATGCTGGAAACGCATTGACTTGTGCAGCTCGTTTGGGGTTGACTTCTAGGCTTATTAGTAAGGTAGCTAATGACTCTCAAGGTAAAGGTATATTGGAGGAGCTTGAATCCGATGGTGTTGATACTTCCTTTCTTGTGGTAATGCCTCAACCTTTTCATCATCTGTTG
>BjuA002557
ATGGCTTCATCCTTGTCGAACCGAAGACCAGCAAGTCCCTCTTCCTCTTCGACTTCTTCTTCTCACCTTAGCAACCGTCTCATTCCCCGTTCTTCCTCCACCTCTGATTCTTCCGGCGCTCCATCTATGACTCCTACTCGCACTTTCTCCGACTCGGGTTTAATCGGCTCCGGGAGCTTCGGAACTGGATCGCCTGTCCCTTATCCGTCAGAGGAGCTTCTCGGCGAGGAGACTGTTCGGGATAGTATTTCCGTCACCGTTCGTTTTCGACCATTGAGTGAGAGAGAGTATCAAAGAGGAGATGAAGTTGCTTGGTACCCTGATGGCGATACAATGGTCAGGCACGACTACAATCCTCTCACTGCCTACGCTTTCGATAAGGTTTTTGGACCACAAGCAAATACTATGGACGTTTATGACGTTGCTGCAAGACCCGTAGTCAAAGCTGCAATGGAAGGTGTTAACGGAACCGTTTTTGCTTATGGTGTTACAAGCAGTGGAAAGACTCATACCATGCATGGTGATCAAGAATCTCCTGGGATCATACCGCTAGCAATTAAAGATGTGTTCAGTATCATCCAGAATACTCCAGGAAGGGAGTTCCTGCTCCGTGTTTCATATCTTGAAATATACAACGAGGTGATAAATGATTTACTGGATCCAACAGGCCAAAATTTACGAGTTAGAGAGGATTCCCAGGGCACTTATGTTGAGGGTATCAAGGAAGAAGTTGTTTTGTCTCCTGGTCACGCACTATCGTTCATTGCAGCTGGAGAAGAGCATCGCCACGTTGGTTCAAATAACTTCAATTTGATGAGCAGCAGAAGTCACACTTTATTTACACTGATGATTGAAAGTAGTGCTACGGGAGATGAATATGATGGAGTTATTTTCTCTCAACTCAATTTGATTGACTTGGCTGGATCTGAGAGTTCCAAAACCGAAACAACTGGATTGAGGAGGAAGGAGGGTTCATATATCAACAAGAGTCTTCTAACTCTTGGAACAGTGATTGGAAAACTTAGTGAGGGTAAGGCAACTCACATTCCATATCGTGACTCCAAGCTAACTCGTCTTCTGCAGTCATCATTAAGTGGTCATGGGCATGTTTCGCTCATATGCACAATTACTCCCGCGTCAAGCAGTAATGAGGAAACTCATAATACACTGAAATTTGCCAGCAGAGCAAAGAATATAGAAATATATGCTTCACGCAATCAGATTATAGATGAGAAGTCACTGATTAAGAAATATCAAAGAGAGATCTCAATCCTTAAACTGGAACTTGATCAGCTAAGAAGCGGTATGCTTGTTGGTGTCAGTCATGAAGAGTTAATGAGCTTAAAGCAACAGTTAGAAGAAGGTCAGGTGAAAATGCAAACAAGATTGGAGGAGGAAGAAGAAGCTAAAGCAGCTCTAATGAGCAGAATCCAAAAGCTTACCAAGCTCATACTCGTCTCTACCAAGAATTGTATTCCTGGGTATATGGGTGATGTACCCACTCTCCAGCGCAGTCTCTCTGCGGGAAAAGATGTTAAATTGGATTCTCTGCTCTTGGATAATGATAATCTGGGATCTCCATCTTCTACCTTGGCTCTTGTATCAGATGCTTCTTTAGGTTTTAACCATCGGAGATCGTCCAGCCAATGGAATAGTGAAAACTCGCCGGGGGCAGAATTTACTCAAGGTGTCATGACGCCAGATGAAATTGACCTTCTGGTTGAACAAGTTAAGATGCTTGCTGGTGAGATAGCTTTCAGTACAAGCACATTAAAGCGTTTGGTGGATCAGTCCGTAAATGATCCAGAAAACTCACAAACTCAGATACAGAATCTGGAAAACGAGATTCAAGAAAAGCAAAGACAAATGAGAGCCTTAGAACAGCTCATAATTGAGAGTGGTGAAGCTTCAATTGCCAACGCATCATTGGTTGAGATGCAACAGAAAGTTGTGAGTTTGATGACCCAGTGCAATGAAAAGAGCTTCGAGCTGGAGATAAAATCAGCAGATAATTGCATTCTCCAAGAACAACTACAGAAAAAGTGCACCGAGAACCAAGAACTACATGAAAAGGTGAACCTTCTAGAGCAACGTTTGAATGCAGTATCTAGTGAAAAAAAATCCTTACCGTCTTGTTCCGATAATGCGGTATCCGGAGAGTATGCAGAAGAACTAAAAAGGAAATTACAGTCGCAGGAAATTGAGAACGAAAAGTTGAAGCTAGAACACGTGCAGATCGTGGAAGAGAACAGTGCTTTACGAGTACAAAATCAAAAACTAGCTGAAGAAGCTTCATATGCCAAGGAGTTAGCCTCTGCTGCCGCTGTTGAGCTGAAAAATCTGGCTAGTGAAGTCACAAAACTGTCACTCCAAAACACAAAGCTAGACAAAGAATTAGCAGCTGCAAGAGACTTGGCTCAAACGCGTAACCCTATAAACGGAGTTAATAACCGCAAGTATAACGACGGGCAAAGGTCAGGAAGAAAGGGTAGGATTTCTGCAGGTAGGTCAAGTGGAGATGAGTTTGACTCATGGAATCTCGACCCGGAAGCTCTAAAAATGGAGTTGCAAACAAGGAAACAGCGAGAGGCGGCTCTTGAGTCTGCACTTGCAGAGAAAAAGTTCATAGAGGACGAATACAGGAAAAAAGTAGAAGAAGCGAAGAGAAGAGAGGAAGCTTTAGAAAACGATTTGGCAAACATGTGGGTACTTGTTGCCAAATTGAAGAAAGACAATGGCGCATTGTCTGAAGTCAACGGCACTGCCACTGGCCCTGCAAGGGAGATAGAGAAGAATCAAAGCAGCATGGTTCTGAAAGAGAGACAAGTCTCGAATGCACCGAGACAACCTGAAGTAGTGGTGGTAGCTAAAATCGAAGAGAAACCAAAAGAGGAACCTCTTGTTGCTCGTCTCAAGGCACGAATGCAAGAAATGAAGGAGAAAGAGATGAGATCGCAAGCGAATGGAGACGCAAACTCTCACATTTGTAAAGTGTGTTTCGAGTCTCCGACAGCAGCAATTCTACTTCCCTGCCGCCATTTCTGCTTATGTAAATCATGTTCCCTAGCTTGCTCTGAATGCCCAATCTGCCGGACAAAGATCTCTGATCGGCTATTTGCGTTTCCGTCT
>BjuA002558
ATGGGGGAGAGCGGTGGTTGTTGTCCGCCGATGGATCTGATGCGGTCAGAGGCGATGCAGCTTGTTCAACTCATTGTTCCCATGGAATCTGCTCATCTAACCGTCTCTTACCTTGGGGATCTCGGCCTCGTCCAGTTCAAAGACCTCAATTCAGAGAAGAGCCCTTTTCAACGTACTTATGCAGCTCAGATAAAAAGATGTGGAGAGATGGCACGTAAGATTCGTTTCTTCAAGGATCAAATGTCTAAAGCTGGTATTTTTCCCAAGGAGACGCTAGAGCAAGAAAATGATATTGACCTGGACGATGTCGAGGTAAAGCTTGGAGAGCTAGAAGCTGAACTTGTTGAAATCAATGCCAATAATGACAAGTTACAGCGTTCCTATAATGAACTTATGGAGTACAAATTAGTCCTTGAGAAGGCTGGTGAGTTCTTTTCTTCTGCTCATAGAAGTGCTACGGCTCAACAGCGAGAGTTAGATTCACAACAAGTGGGTGAAGATTTGCTCGAGGCTCCTTTGTTGCAGGAAGACAAGTCTATTGATTCTTCTAAGCAAGTAAAGCTGGGATTTCTCACCGGACTAGTACCCCGTGAAAAGTCGATGGTGTTTGAGAGGATTCTTTTCCGTGCTACTAGGGGCAACGTCTTTATTCGACAGACTGTCATTGAGGAGCCGGTCATTGATCCCAGCTCTGGAGAGAAGGCTGAGAAAAATGTTTTTGTTGTCTTCTATTCCGGGGAAAGAGCAAAAAGCAAAATTCTTAAAATATGTGAAGCTTTTGGGGCCAATCGTTATCCTTTCAGTGAAGACCTTGGAAAACAAGCTCAAATGATAACTGAGGTGTCAGGTCGATTATCAGAGCTTAAAACCACCATAGATGCTGGTTTAGGTCACCGTAACATTTTGTTGCACACCATTGGAGATAAGTTTGAGCTGTGGAGCCTCAAGGAAGCTAATCCTGGTGTATTCACAATCGTCACCTTCCCCTTCCTTTTCGCTGTTATGTTTGGTGATTGGGGGCATGGAATATGTTTGTTGCTTGCAACTATGTACTTGATATTGAGAGAAAAGAAACTTTCCAGCCAGTTTAGCTATTCTATTTCTCTTGGAGTCGCATGCAAATATGATAGCATAGATGCTAACTCTTCAACCGTTGGTTCGTGGCAACAGAAACTTGGGGACATTATGGAAATGGCTTTTGGTGGTCGTTATGTCATAATGATGATGTCACTCTTCTCAATATACACTGGTTTAATCTACAACGAGTTCTTCTCTATTCCGTACCCACTGTTTGCTCCCTCAGCCTATGATTGCCGTGATGCCTCATGCAGCGAGGCAACGACAATTGGTTTGATAAAGGTGAGGGACACTTATCCATTTGGTCTAGATCCTGTGTGGCATGGTACCCGCAGCGAGCTGCCGTTCCTGAACTCGCTGAAGATGAAAATGTCAATCCTTCTCGGAGTTTCACAAATGAACCTCGGGATCATAATGAGCTACTTCAATGCAAGATTCTTCAAATCGAGTGTAAATATATGG
>BjuA002559
ATGGAGACAAGAAAGAAACCAAACAAATGCACGTTTCCCATCTTTGATATTTCTCCAAAGCCTTCCATGGCTCTCCTCCTGGCTATTCTCCTCTTCCTCTCAGGCCCTGCAGCGTCTGCCGTGGGACCGGCTACCGGTTTTAAACCGGCAGATGATATCCTCATTGATTGTGGAAGCAAATCTTCATCCAAAACACCAGATGGAAGAGTCTTTAAGAGTGACCAAGATACGGTCCAATACATAGAAGCCAAGGATGATATTCAGGTCTCGGCCCCACCTTCAGACAAGGTCGCATCTCCTATCTACCTGACTGCAAGGATCTTCCGTGAGGAAGCCATCTACAAGTTCCATCTAACCAGGCCTGGTTGGCATTGGGTTCGCCTCCATTTCTTGGCCTTCCCTAATGACAAGTTTGATCTCCAGCAAGCAACTTTTTCCGTTTTAACAGAGAATTATGTGCTGCTTCATAACTTCAAGATTACTAACAACAACAATGATAGTCAAGCTGTTCTCCAGAAGGAGTATCTCGTCAACATTACGGATGCACAATTCTCCCTCAGGTTCAGTCCTATGAAAAGCTCTGCAGCATTCATCAACGCTATCGAGATTGTCTCTGCTCCAGACGAACTGATCTCTGATTCGGGCACAGCCCTTTTCCCAGTCAACGGTTTCTCTGGTCTGTCTGACTATGCGTACCAGACCGTTTACAGAGTCAATGTTGGTGGTCCTTTGATCGTGCCTCAGAACGACACGTTAGGAAGAAGCTGGATACCAGATAAGGAGTTCTTGAAAGATGAGAAGATGGCCAAGGACGTGAAGACGACCCCTTCCGCGATCAAGTACCCTCCTGGAGTTACACCTTTGATTGCTCCACAGACGGTTTATGCAACAGCTGCTGAAATGGCTGATTCTCACACCATTGCTCCGAACTTCAACGTCAGCTGGAACTTCCCCTCGAACCCGGCGTTTAACTACCTTATCCGGCTTCATTTCTGTGACATCGTTAGCAAGTCTCTCAATGACTTGTACTTCAATGTGTACATCAACGGCAAAACTGCCATTTCTGGGCTGGATTTGTCTACTGTCGCCGGCGATCTCGCAGCTCCTTACTACAAAGACATTGTTGTGAACGAGACACTTATGAGTCCTGAGCTGCTAGTGCAGATTAGTCCCATGGGAGAAGATACAGGTACTCCAAACGCAATCTTGAATGGAGTTGAGTTCTTTAAGATGAGCAACTCCGTGAACAGCCTTGACGGAGAGTTTGGAGTTGATGGTAGAACCACTGGCATGGGGAAACACGGTATGGTTGCGACCGCGGGGTTTGTGATGATGTTTGGAGCTTTCATTGGGCTTGGAGCCATGGTCTACAAGTGGAAGAAGAGGCCACAAGATTGGGAGAAGAGAAACAGTTTCTCCTCTTGGTTGCTACCGATACACGCTGGTGACAGCACTTTCATGACCAGCAAAGGTGGTTCCAGCTTGTACAACTCAACTATGGGCCTCGGCCGCAACTTCTCCCTTTCAGAGCTTCAGGATGCTACGCAGAATTTTGAAGCATCTCAGATTATCGGTGTTGGAGGGTTCGGTAATGTCTATATTGCCACCCTCGACGACGGAACCAAAGTTGCTGTCAAGCGAGGTAACCCACAGTCTGAACAAGGAATCACTGAGTTTGAGACAGAGATCCAGATGCTTTCTAAGCTCAGACACCGACACTTGGTCTCCTTGATTGGTTACTGTGATGAAAACTCTGAGATGATCCTGGTCTATGAGTTCATGTCCAATGGTCCATTCAGAGATCATTTATACGGAAAGAACCTTGCTCCCCTTACCTGGAAACAGCGACTTGAGATCTGTATCGGTTCTGCACGTGGGCTTCACTATCTGCACACAGGAACTGCACAAGGGATTATCCACCGTGACGTCAAATCAACCAACATTCTTCTCGACGATGCTTTAGTTGCCAAGGTAGCTGACTTTGGTCTTTCTAAAGATGTGGAATTTGGACAGAACCATGTCAGCACGGCAGTGAAAGGAAGTTTCGGGTACCTAGACCCTGAATACTTTAGGAGACAGCAACTTACGGACAAGTCTGATGTTTATTCATTTGGTGTCGTTCTTCTAGAAGCTCTCTGCGCAAGACCAGCCATCAACCCTCAGCTACCAAGAGAACAGGTTAACTTAGCTGAATGGGCTATGCAATGGAAACGAAAAGGGATGCTCGAAAAGATCATTGATCCTCATTTGGCTGGCACGATAAACCCTGAATCGATGAAGAAGTTTGCGGAAGCTGCAGAGAAGTGTTTGGAAGATTATGGTGTTGATAGGCCTTCAATGGGAGATGTTTTGTGGAACTTGGAATATGCTCTTCAGCTTCAAGAAGCATTCACTCAGGGCAAAGCAGAGGAGACTGAGAACGGTGAGCCAGTAACATCTCTTCCGCCAGCAGATACAACTCCAATCGCTCCTGCACCCACCACCAACAAGGTGGAAGAGAACAATGGTGCTGCTGAGGTTCAGGCCGTGGACGAACACTCTGGAACAGCCATGTTTACTCAGTTTGCTAACAACCTTAACGGAAGA
>BjuA002560
ATGGGGAATGCGTGTTGTGTTGCGGCTCGTGACAAAATGGTCCTCGTCGTGCCTCCTAATGAGACTGAGAGGAGGCATTCTCCTACTTGGAGTTTCCGCTGGGATAATCATAATAGAGGAGGACGTGTTGCTGGTGAAGACTCCTCTCTCTGTTGGTTATCTGATGGTATTAGCCGTAACGATGGCTCTGAGATCAAATTTGGATCTGCTTTTGTTTCATCTCAAGGCTCTCCTCTGGACAGCTTTAGGACACAGCCACTGCACAAATCTCCGGCCTCAGATCTATCTTTCCCAAGAAACTCTTCCATGGATACAGTCTTCGAGCAGAAGGAAAATGATTCGACACAATCTGTGGCACCTTCATATCCATCTCCTGCACAATTCTCTCTTTCACACACATCTTCTTTCCCAGCATCACCACTTTCTCCCCAGAGCTACTTCCACCCTTCAAGTTCGGCGTCATCGCTTAAACTGACACAGCGCCCTCGTCTATCGAAGCAAGTCTCAGATAGTCGAATCTATGGTATGAACTCACTGAGTAGAAGCTCAGCAACTGAAGAGACGCAGGAAATTCCTTTGAGATATGGTTCTTCTCAGAGTGGACCATCTGAAAGTTGGTCATTGCAAGCCTTTTCTGAAATGATGTCATCTTCTCGCAGCAACGAGCCTTTGTCTTATGATAACGACTTCTTTGGGCTTGATCGTGACAAGATAGACCATCATGGCAACCGAGTAATATCCAATCATCATCAGCAAACATGTGGTGCCTGCTCTAGACCCTTGTCAGAGAAATCCATGTGGAGCAGCCAAAAGATCTTCATGACCAATGAGCTCTCTGTGTCCGCAATTCTAGCATGTGGGCATGTCTACCATGGTGAGTGTTTGGAGCAGATGACGCCAGAAATCGATAAATTCGACCCGTCGTGCCCAATCTGTACATTTGGTGAGAAGAAAACGGCGAAACTGTCAGAGAAAGCGTTGAAAGTTGAGATGGATTTGAAAGCTAGGCACAACAAAAGACTCAGAAACCGAGTTTTGGACAGTGATTTTGATTGCGATGATTTGGTAATGTATGATCACAGCCACATGCCAGCAGCAGCAGCAGACAAGAGCCCTGAACTGGTCTCGAGTTCGAGCGTCAAAGGTTATTCCGCAAAGCCTTTCTTGGCTAGACATTTCTCTTTTGGGTCCAGAGTTAGAATGGCGGATATAAGAGACGAAAGAGGAAACCCAATCTACCTAACGGACGAACAAGGCAAGCCAGCTCAGCTCGTGGACGAGTTTGGAAACGCGATGCATCTGACAGGTGTTGCAACCACCATCCCTCACCTGAAGGAGAGCAGCTACACTGGTCCACATCCGATCACCGCCCCGATCACGACCACCGATACTCCTCACCACGCACAACCTATCTCCGTGTCTCACAACCCTCTTGAAAACATGGGCATTTCTTCCTCGAACTCGATGGATGAATATGGTCAAGGATCACGACAAGGAGCTAATGTAACGGATGAAACTAAATCAAAGGTAGAGGGGCACGATCCATCAACTGCAACAGTGAGCGGATCAGGATCAGAAGAAACTCACGAGAAGAAGGGGTTCCTTAAGAAGATTAAGGAGAAAATTTCCGGCAACCATAACGATCCATACACCACTAGCCCGCATCTTTTCAGTGAAGAGGCAGAAAAGGCATTTGCTCGAGTTAGAGACAAGGTAAAGATGCCATTATACGGCTGTGATTGCTATGCTTACGCTCTCCTGGCTTCTGGATTAGTCGATCTTGTTATTGAATCCGGTCTAACGCCATATGATTTTCTAGCTCTGGTGCCTGTAATACAAGGCGCTGGAGGTACTATAACCGATTGGAACGGGAACTCACTTCTGTGGGAAGCTTCATCCAGTGCATTTGCTACAAGCTTTAATGTGGTTGCAGCAGGAGATTCAGACATTCATCAGCAAGCATTAGAGTCACTTAAGTGGCAGTGA
>BjuA002561
ATGAGGAGGAGGAGGAGGCTGAGATCAATCCCAATCTCTTGCTCGTTTTTGTGCTCCACGAACATTCATTTGAGGTTGAGGGAAATGGTGAAGGAGAGTGAGTATTACGACGTGTTAGGCGTCAAGACTGATGCCTCAGCTGCTGAGATTAAGAAAGCTTATTATATCAAAGCAAGGCAAGTTCATCCAGACAAGAACCCTAATGATCCTCAAGCTGCTAAAAACTTTCAGGTGCTAGGTGAAGCTTACCAGGTTCTTAGCGATCCGGAGAAACGAACTGCTTATGATAACTATGGCAAAGAAGGTGTTCAACAGGATGCAATGGTTGATCCTGCAGCTGTGTTCGGCATGCTCTTTGGCAGCGAGTTGTTTGAGGACTACATTGGCCAACTTGCTCTTGCTTCCATTGCATCACTCGACGCTGAATTTGAATCCCATGAGCCTGAGATTAGGAAAAAACTGCTTCAAGACAAGATCAAAGCGATGCAAAAGGAAAGGGAAGACAAGCTTGTCACTACGCTGAAGAACAAACTCGAACCATTCGTGGAAGGACAAACCGATGAATTTGTGAATTGGGCTACCGCTGAGGCTAGGCGACTCTCAACAGCTGGTTTTGGGGAAGCAATGCTGCACACTGTGGGTTACATTTACACAAGAAAAGCTGCGAAAGAACTCGGAAAGGACAAACGTCTCATGAAAGTGCCCTTCTTAGCTGAATGGGTGCGTGACAAAGGCCACCAGATCAAATCTCAAGTGATGGCTGCTTCTGGTGCGGTTTCGTTACTTGTGTTGCAGGACGAAGTGAGCAAGCTGAACCAGGGAGAGAACAGAGAGGAGCATATTCAGAAAGCCATCGAAGCTAAAAAAGATGCAATGCTTCAGTCCCTTTGGCAAATCAATGTGCTTGACATCGAATCAACCTTATCTCGCGTCTGCCAAGCGGTGCTTAAAGATCCGAGTGTTTCAAAAGATGTTCTTCGAGCTAGAGCAAGAGGATTGAGGAAGCTCGGAAACATTTTCCAGGGTTCTAAGAAACCCTACTCCAGAGAAAATAGCTTGCGCCACGAAGGTGCCGCCGTGAAACTTGATGCCGGAGATTCCTCTAAACCGGCGACTTAA
>BjuA002562
TTATCTTCAACTTCCACAAGATTGGCATCAAGCTCAGTGTCTTCTCACAGCTCTGGTTCGTGGACAGCTAAGCAGAACAAAGCCTTTGAGCAGGCTCTAGCAACCTATGACCAGGATACTCCTAACCGATGGCACAATGTTGCCCAAGTTGTTGGTGGAAAAACAACGGAAGAGGTAAAGAGACACTATGAACTCCTTGTGCAAGATATCAACAGCATTGAGAACGGTCTTGTCCCGTTCCCAAACTACAACACCAATGGCAGGCTGTTTCAGGAAGAAAAGAGG
>BjuA002563
ATGTCTGCAGAAGTAGAGTACCGGTGCTTCGTCGGGGGCCTAGCATGGGCCACCGGAGATGCTGAGCTAGAGAGGACGTTCTCACAGTTCGGCGAAGTTATCGATTCAAAGATCATTAACGATCGTGAGACTGGGAGATCGAGGGGATTCGGATTCGTCACCTTCAAGGATGAGAAGTCCATGAGGGATGCTATCGATGAGATGAACGGAAAGGAGCTCGACGGACGTACCATCACCGTCAACGAGGCTCAGTCTAGAGGAAGCGGCGGTGGAGGAGGCCGTGGTGGAGGTGGATACGGTGGCCGTGGAGGTGGTGGTTACGGTGGAGGCGGCGGTGGATACGGTGACAGACGTGGAGGTGGAGGTTACGGATCTGGAGGTGGCGGCCGTGGAGGCGGCGGTTACGCTGGAGGTGGAGGATACGGTGGTGGTGGTGGCAGACGTGAAGGAGGTGGGTACGGAGGTGGTGACGGTGGATACGGAGGAGGAAGTGGAGGCGGTGGATGGTAA
>BjuA002564
ATGTCTGCAGAAGTAGAGTACCGGTGCTTCGTCGGGGGCCTAGCATGGGCCACCGGAGATGCTGAGCTAGAGAGGACGTTCTCACAGTTCGGCGAAGTTATCGATTCAAAGGTCCGTTACACACGAGAGATCGGCCTCCAGGATGAACCAACTTCAGTGTTAGAAGTATCTCTAATCTTCAACAATACATTCCCTAGTCCC
>BjuA002565
ATGGGGAATTGTGCACTAAAGCCAAAAGTTCTGACGTCAGCCGGAGCTCCGGCACCGGAGGAGTTTGAGACTTTGCTTCTTGGAGATCAGAAGGTCGACGCTGCGAAATCTCTTAGAAACTTGTTCCTTCAAGCCATGGCAGAGAAGAAAACAATGGAGGACGAGAAGACAACTCCGGAAAAGACTCCGGTAACTACAGATCTGAAAACAGCTTTGTCCGAGGCAAAATCTCCACCCAAAGAGATCAAATCTCCGATAAAAGAGACAAAATCTCCGGCAGCAGAGAAAAATGTTCCGGCTGGTGAGCAGAAGGTTAGGAATGAAGAGACTGTTTGTGAGGAGAAAGTGATGGACGATGCGACTGTGAAAGAGACAGAAACAGAGGCGAAGCCAGAGGAAGTCGAAAGCGAAGCAGCAGCACCATGA
>BjuA002566
ATGGCTTCAAACACCACTTTCCTCTTCGCCACCGTCGCACTTCTCGGCGTCATCCTTCTCCAAAACACCACCGTCGCAGGCAGGGATCTCCCGACGACGACAGAGTCAACCAACATAGCGGCGAGACTCCAAAGCGGAGGAATAATGGAGTGTTGGAACGCATTGTACGAGCTTAAATCATGCACTAACGAGATCGTTCTCTTCTTCCTCAACGGCGAAACCAAACTCGGTGTTAGTTGTTGCGAAGCCGTCGACGTAATCACGACCAACTGTTGGCCTGCGATGCTGACTTCTCTCGGCTTTACATCTGAAGAAGCTAATGTCCTCCGTGGCTTTTGCCATGATCCAAACACTAGCGGCTCTTCTCCAGCTGCTTCTCCCAATAAAGCTTGA
>BjuA002567
ATGAATACAGGTGGTCGACTCATTGCAGGGTCTCACAACAGGAACGAGTTCGTTCTCATCAACGCCGACGAGAATGCCAGGATACGATCATTACAAGAACTGAGTGGCCAAACATGCCAAATCTGTGGTGATGATATCGAACTATCGGTTAACGGCGAGCTATTTGTTGCCTGCAACGAGTGCGCGTTCCCGGTTTGTAGACCTTGCTACGAGTATGAACGTAGAGAAGGAAACCAAGCTTGTCCTCAGTGCAAAACCCGTTACAAACGGATTAAAGGTAGTCCACGCGTCCAAGGAGACGACGAAGAGGACGATGATGATGATCTTGATCTTGATCATGATGGGATGATGGACCCTGAACTTGTTGCTGAAGCTGCACTCTCTTCACGTCTTAACACTGGTCGCGGTGGTTCACCTGGATCTCAGATTCCTCTCTTGACTTACGGTGATGAGGATGATGATATGTATTCTGATCGTCATGCTCTTATCCTCCCTCCTTCGACTGGATATGGGAATCGAGTCCATCCTGCACCGTTTACAGATTCTTCTTATGCACCTTCACAAGCAAGATCAATGGTTCCTCAGAAAGATATTGCGGAATATGGATATGGAAGTGTTGCTTGGAAGGATAGAATGGAAGTCTGGAAGAAGCGACAAGCCGAAAAGCTCCATGTCATTAAACATGATGTCAATGATGACGAGGAGCTTGATGATCCTGACATGCCTATGATGGATGAAGGAAGACAGCCTCTGTCAAGAAAGCTACCCATTCGTTCAAGCAGAATAAATCCTTACAGGATGTTGATTCTGTGTCGGCTCGCCATTCTCTGTCTTTTCTTCCATTACAGAATTCTACATCCAGTAAATGATGCTTATGGGTTATGGTTAACATCGGTTGTATGTGAGATATGGTTCGCCGTTTCTTGGATTCTTGACCAGTTCCCCAAATGGTATCCTATACAACGTGAAACATACCTCGACAGACTCTCTCTCAGGTACGAGAAGGAAGGACAACCTTCAGGATTAGCACCTGTTGATGTGTTTGTGAGTACGGTGGATCCTTTGAAAGAACCACCGTTGATTACAGCAAACACCGTTCTTTCGATTCTAGCCGTTGACTATCCCGTGGATAAGGTTGCGTGTTATGTGTCTGATGATGGAGCAGCGATGCTTACCTTTGAAGCTCTTTCTGACACAGCTGAGTTTGCTAGAAAATGGGTTCCGTTTTGTAAAAAGTTCAGTATCGAGCCGCGAGCACCTGAGTGGTATTTTTGCCAGAAGATGGATTACTTGAAGAACAAAGTTCATCCTTCTTTTGTCAGGGAACGTCGTGCTATGAAGAGAGATTATGAGGAGTTTAAGGTGAAGATAAATGCATTGGTTGCTACAGCTCAGAAAGTGCCCGAGGAAGGTTGGACTATGCAAGATGGTACTCCTTGGCCTGGAAACAATGTCCGTGACCATCCCGGCATGATTCAGGTGTTCTTGGGACATAGTGGAGTTCGTGATACAGATGGGAATGAGTTACCACGTCTAGTGTACGTTTCTCGTGAGAAGCGGCCTGGTTTTGATCACCATAAGAAAGCTGGTGCTATGAACTCTTTGATCCGAGTCTCTGCTGTTCTATCAAACGCGCCTTACCTTCTAAACGTGGACTGTGATCACTACATCAACAACAGCAAGGCGATTAGAGAAGCTATGTGTTTCATGATGGATCCTCAATCCGGAAAGAAAGTTTGCTACGTTCAGTTCCCTCAGAGGTTTGACGGGATTGATAGACACGATCGATACTCTAATCGCAACGTGGTCTTCTTCGATATTAACATGAAGGGTCTTGATGGGATACAAGGACCCATATACGTCGGGACAGGTTGTGTCTTTAGAAGACAAGCGCTATATGGTTTTGATGCACCGAAAAAGAAGAAACCACCAGGCAAAACCTGCAACTGTTGGCCTAAATGGTGTTGTTTGTGTTGTGGGTTGAGAAAGAAGGGTAAAACAAAGGCTAAAGATAACAAAACAAACCTTAAAGACACTACTTCAACGCAGATTCATGCTGTGGAGAACATCCAAGAAGGTGCCATCGTTGCAGTGTCAAACGTTGGGAAGAGATCTGAAGCAAACCAAATGAAACTGGAGAAGAAGTTTGGACAATCTCCGGTTTTCGTTGCTTCTGCTGTTATGCAAGAAGGTGGAGTTCCTCGTAACGCAAGCCCCGCGTGTTTGTTGAGAGAAGCCATTCAAGTCATTAGCTGCGGATACGAAGACAAAACCGAATGGGGCAAAGAGATTGGGTGGATTTATGGATCGGTTACTGAAGATATCTTAACCGGTTTCAAGATGCATTGCCATGGGTGGAGATCTGTCTACTGTATGCCAAAGCGTCCAGCCTTCAAAGGATCAGCTCCAATTAACTTGTCTGATCGTCTTCATCAAGTCCTACGTTGGGCTCTTGGCTCTGTTGAGATTTTCTTGAGCAGACATTGTCCCATATGGTATGGTTACGGTGGCGGTTTAAAATGGTTGGAGAGATTCTCTTACATCAACTCTGTTGTCTACCCATGGACTTCACTTCCCCTCATCGTCTACTGCTCTCTCCCGGCTGTCTGTCTACTCACCGGAAAATTCATCGTCCCCGAGATTAGCAACTACGCAGGGATCCTCTTCATGCTCATGTTCTTGTCCATAGCAGTAACTGGGATCCTCGAGATGCAATGGGGAGGCGTGGGGATCGAAGACTGGTGGAGAAACGAGCAGTTCTGGGTGATAGGAGGAGCCTCTTCGCATCTCTTTGCTCTCTTTCAAGGCTTGCTCAAAGTCCTAGCTGGAGTTGATACTAACTTCACGGTCACGTCAAAAGCAGCAGACGATGGAGCTTTCTCTGAGCTTTACATTTTCAAATGGACGACTCTGCTGATTCCTCCGACGACGCTTCTGATCATAAACATCATCGGAGTTATTGTTGGTGTATCGGATGCAATTAGCAATGGTTATGACTCTTGGGGACCTCTCTTTGGGAGGCTCTTCTTCGCTCTATGGGTCATTGTTCATTTGTATCCGTTCCTCAAGGGTATGCTTGGGAAGCAAGATAGGATGCCTACGATTATTGTGGTTTGGTCCATTCTTCTTGCTTCCATCTTGACGCTCTTGTGGGTTAGAGTTAATCCGTTTGTGGCGAAAGGTGGACCGGTGCTGGAGATCTGTGGACTCGGCTGTGGAAAC
>BjuA002568
ATGGAGGTGATTGATTTTTCGGAGACGGAGATGGAAGCAGCGGAGCAGCTAGTGCAATTGAGCGAGGACGATACGTTGAGCTGTAGCAGCGGTACAGGCTTGAGCTTTAGCGGTTGTGAAGGCGGATTCCATAGGAAGAGACACAACGATGTTATTAGTGATGAGGTGCAAAACGACGGCGTTGTACGTATGATGAATAACAATGCTACAGACGCTCAACGTTTTGTGAAGGCAATCACGGAGACGAACATAATAAGGAGGAGGTATAAGAAGAAAAAGCTTCGGTCTCTTGCGAATCTTTACAGGGCAACGAAGGAGATGACGACGGACGAGTTGATC
>BjuA002569
ATGGCTAGGCGTTTTTCCACCGCTGAGAAAGGTAAATGGACCGCTGCTCCATCTGTTCCACCTGCTCCAGTGCGTAGAGCTCCCATTCCTATCCCTGCGACTAACAACTCTGTTCTCATCGAACAAAACAAGTTATCTCTCATCGGCAGGGTTTCTAACCCGGCAGCCCAAAACACTCACGCACTGGTAGATTTCTTTCTACATCACTGGCACGTCTCCGGTTCAATCACTGGCCGAGAACTGGGCCCACACCTGTTTCAGTTTACTTTTGAGTCGGAAAAGGACCTTCAGAACATTCTCCTCAAAGCTCCTTACCACTTTAAGAGATGGATGATTATGCTTCAACGCTGGGAACCTGTAGTCTCTGACAGCTTCCCCTCTATCATCTCGTTTTGGATCAGAATCCACGGTATCCCGCTCCACTACTGGACGGAAGAAGCGCTAGAAGCCATTGGCTCTGAACTGGGACGAGTCGAGTCTAAAGATGTTCACAATGGAAGAGTTCGTGTCTCCATCAACGGACTCCTCCCGCTTGAGAGACACCTTGAGATAAGCTTGCCATCAGGCGAAATAAAAGAAGTGGAGTTAGAATATGAAAAACTTGAGAAACACTGCTTCTCTTGCCAATCTCTCTCGCACGACCAAGACCACTGTACCGCTAGGACCTCCTCTGCTCAAGCCTCTAGGAGTATCAACCAAGAAAGGACCCTAGACAGGCTTGCTGAAAGAAGGAGAGGAGTAGATAGATCAGTGAGGTCGGTGGCTAGGCCCGAAAGACCTGACAAGCATGCTGCGATCCCAGGCCCGCGTCGCCCTTACCATGAAAATGATGATCGGCGTATCAGATACTCTAAACCCTCAAGTGATCGGGACTTCAGGAATGATCACAGAGCCGTCTCTGCGGACTTTCGTCGACGCCCTCCTGTGTCTCCTCCGCGCAGAACGGAGACTGCTAATCGTGAGGTTTGGGTGCCACGCAAAGATCTTCCCTCGGTCTCTGTAGCTGCTTCTGACCCCCGGGGATCGGGAAGACTATCGGTTAGAACAGCCCGACAGCACTCTGCCTCTCACTCATCTCACACCCCGCCTCCCCGTCCTCAAAGGGAGCCAATTCAAACTCCCCCAGGTACTGGCTCTGCGCGTAATACCTCTAAGGATCGACGACCTGCTCTAGAGAGAATCTCTCCTGTAGTAAGTGTCAATGTTTCCTCGGAAAGACGTCCTGCTATGGAGCGTATTTCTTTGCCCCCTAATGGGGAACCTTTACCTCTTTATGAGGATGGTGCCACAAACCCTGCTCCCCTCCATGAAGTGGAAGGGCATTACTTTGATGAAATACAGGGTGACAGGCCGTTTTATGATAAGATAGGAGCCTCGGGTTCAAAGCTCCCCCACTCGGACTTGTCCCCTATCCGTTCCCTTAGTGAAGACAGACTTCACGTCTCCAGGCGCCTAGGACCGGTCCCTGCTGAACCAGAGGTTACTATCTCTCTCCCCATGGGCCCGCCTCTTAAACGTTCCGGTAGAATCGCAGCTAAAGTCCTAGGAAAGCGAAAACCTCCAGCCCAAACAGCAAAGAAACGAGTCGATTCCAGCCCTGTCCAGGGAACAAGTATTAAGAGACGAAGGATCACAAAAGTCCTAGGCTCTCCAAAAAGAAAGCTAGGTCTATCTACTGTTGGCGCCAAGACTGGAGCCAAGGCTGTCAATGGAGCCTTACCTGTGGGACATACCCTGCGTGTTAGAGGACTTCATGCTGAAGCAAAATGCAAGAGATGCGGAGAAATTGAAACACCAGTCCATTTATTTCTCAAGTGCCCATTTGCTGCCCGAGTCTGGGAATCGGTCCCTGCCATGTACAAGCCTTCGATAGACACGGAATTTACAATGAGAGAACTGCTCGTCAACAACTCCCGGATGGTGAATTTGCCACCTACCGGCCTTGGTCGCTCTCCTATTTACCCTTGGCTGTATTGGCACTTATGGAAAAATAGGAACAGGCTTGTTTTTGAAGGCAAGTCTTGTACCGTACAGGAACTGATTCTTAAAGCTTTGACAGATGCGCGCAATTGGGAGGAGGCTACTCAGATGGAAAAGCGCACATCCCCCCCCCCTCCGCTTATTGAAGTTATCTTTATGGTAGTCTCTATAGACTCAACCATTGGTTTTCCTTACACTTCTACACTTGGAAAAGAGACAACGAGGACCTACACTCGAACTTCAGTCTTTGACAAAATGCCGTACGTGTCTCTCTCTCTTGTGGAAGTTGAAACACAAACGGTTTCTCTTTCTTTTGTTTTGTTGATTTGTATGGCG
>BjuA002570
ATGGGTGGAACAAGCAAGACGGATCAAAAAGCGGCTTTGGACATTGCATCATGGCTCTTCAATGTCGTTACTTCCGTTGGGATCATCCTCGTTAACAAAGCCTTGATGGCCACTTACGGCTTTAGTTTCGCTACGACGTTAACCGGTTTGCACTTCGGAACCACCACACTGCTGACTACTTTCTTGACGTGGCTCGGTTACATCCAACCTTCTCAGCTTCCCTGGCCCGATCTTCTCAAGTTCGTTCTGTTCGCTAACTTCTCTATCGTTGGCATGAACGTCAGCCTCATGTGGAACTCTGTTGGCTTCTACCAGATCGCCAAGCTTAGTATGATCCCTGTCTCTTGTCTTCTAGAAGTTGTTCTTGACAAGGTCAGGTACTCGAGAGATACGAAGCTCAGCATTCTCTTAGTTCTTGCTGGTGTTGCCGTCTGTACTGTTACCGATGTTAGTGTCAACCTCAACGGGTTCCTCGCTGCTGCTATTGCTGTCTGGAGCACCGCCCTTCAGCAATACTATGTACATCATCTACAGCGGAAATATTCGCTTGGCTCTTTCAATCTTCTGGCTCATACGGCTCCAGTGCAAGCTGCATCCTTGTTGTTGGTTGGACCATTTCTAGACTACTGGTTGACTAACCAAAGAGTTGATGCTTTCAACTTTTCATTTGTTTCTCTGTTCTTCCTAATACTCTCGTGCAGTATCGCGGTCGGGACGAATCTCAGCCAATTCATTTGTATCGGTAGATTCACGGCGGTGTCTTTCCAAGTACTTGGTCACATGAAGACGATCCTGGTTTTGGTTTTGGGATTCACTTTCTTCGGTAAAGAAGGCTTAAACATGCAAGTGGTACTTGGAATGCTCATTGCCATCCTCGGTATGATCTGGTACGGTAATGCATCTTCTAAACCTGGCGGTAAAGAGCGTCGTAGCCTCTCTATTCCCATTACCAAGGCACATAAACTCAGTAGTTTATCTGAAACTGCCGAGTCTGATGAAAAGGTC
>BjuA002571
ATGAACACTTTTCTAAGCGTCTTTCTTTCTGTAACCACTCTCATCTCCTTATTTTCTCTTTCCCTTCAAGCTTCTTCAGCTTCTCAGTCCTTGTACAGAGAAATTCACCAGCTTATCAGCTTCAAAAACGTTCTTCCCGACAAGAACCTGCTCCCAGATTGGTCTCCCAACAAGAACCCGTGTACATACGACGGCGTGACTTGCAGAGACGACAAGGTTACTTCGATTGATCTCAGCTCCAAGCCTCTCAACGTCGGATTCAGCGCCGTGGCTTCGTCTCTCTTGTCCCTCACCGGATTAGAGTCTCTGTCTCTCTCAGACTCCCACATCAACGGCTCCATCACTACCTTCAAGTGCTCTCCTTCTCTCACCACCTTGGATCTATCTCAGAACTCTATCTCCGGTCCTGTGACTACCTTGTCAAGCCTCGGTTCATGCACCGGTCTGAAATATCTCAACGTCTCCTCCAACACCCTCGATTTTCCCGCGAAAATCTCAGGTGGGATAAAGCTCAGCAGCTTAGAAGTTCTTGATCTCTCCGCGAACTCGCTCTCAGGTGATAACGTCGTCGGTTGGGCTCTCTCCGACGGCTGTGGAGCGTTGAAGCACTTTGCGATCAGCGGAAACAAAATCAGCGGAGACGTTGATGTCTCACGCTGCGTGAATCTCGAGTTTCTCGATGTTTCCTCGAACAATTTCTCCACCGGGATTCCATCTCTCGGAGACTGCTCGGCTCTGCGTCATCTCGACATCTCCGGGAACAAATTATCCGGCGATTTCTCCCGTGTTATCTCCTCCTGCACAGACCTCAGGTCGTTGAACGTCTCCGGCAATCTCTTCGCCGGAAGCATCCCTTCACTGCCGCTTAAAAATCTCCAATATCTCTCCCTAGCCGCGAACAAATTCACCGGCGAGATTCCGGAGCTTCTCTCCGGCGCGTGTGGTACACTCACCGGACTCGATCTCTCCGGAAACGACTTCTACGGTACGGTTCCTCCTTTCTTCGGCTCTTGCTCCCTCCTGGAGTCACTCGTGCTGTCGAGTAACAACTTCTCCGGCGAGTTACCGATGGATACGCTACTGAAGATGAGAGGTCTCAAGGTGCTCGATCTCTCATTCAACGAGTTTTCCGGCGAGTTACCGGAATCTCTGACGAACCTCTCCGCTTCGCTGCTAACGCTAGATCTCAGCTCCAACAAATTCACCGGTACGATTCTCCCGAATCTCTGCCGGAGCACTAAGAACACGCTCCAGGAGCTTTACCTTCAGAACAACGGCTTCACCGGGAAGATTCCGCCGACGTTAAGCAACTGTTCGGAGGTCGTATCGCTACACCTGAGCTTCAATTACCTCTCCGGGACGATCCCGTCGAGCCTAGGCTCTCTGTCGAAGCTCCGAGATCTGAAGCTATGGATGAATATGCTTGAAGGTGAGATCCCTCAAGAGCTAATGTACGTCAACTCCTTGGAGACTCTCATTCTCGACTTCAACGACTTAACCGGCGAAATCCCTTCCGGTTTAAGCAACTGCACCAACCTGAATTGGATATCACTCTCGAATAACCGGTTAACCGGTCAGATTCCTCGCTGGATCGGGCGGTTAGAGAATCTCGCCATCCTCAAGCTGAGCAACAACTCGTTCCAAGGAAACATTCCGGCTGAGCTCGGCGACTGCCGGAGCCTAATCTGGCTCGATCTCAACACCAATAAACTCAACGGGACGATTCCGGCGGAAATGTTCAAACAATCGGGGAAAATCGCTGCGAATTTCATAGCGGGGAAGAGGTACGCTTACATCAAAAACGATGGGATGAATAAAGAGTGTCACGGAGCTGGTAACTTGCTTGAGTTTCAAGGAATCAGACCGGAGCAGCTTAACCGGGTTTCCACGAGGAACCCGTGTAATTTCACTAGAGTCTATAACGGTCACACTTCGCCTACGTTTCATAACAACGGCTCTATGATGTTCCTCGACATGTCTTATAACATGTTGTCTGGATACATACCGAAAGAGATTGGTTCCATGCTCTATCTGTTTATTCTCAACTTGGGTCATAACTTTATCTCTGGTTCGATCCCTGACGAGGTTGGTGATCTTAGAGGGTTGAACATTCTTGATCTTTCGAGCAATAAGCTCGACGGGAGGATCCCTACGGCTATGTCAGAACTCTCTATGCTTTCTGAGATTGATTTGTCCAACAATTTGTTATCCGGACCGATTCCTGAGACGGGTCAGTTCGAGACGTTTCCACCGGCCAAGTTCTTGAACAACTCTGGTCTCTGCGGTTATCCGCTTCCAAAGTGTGGTCCTGCAAATGGAGACGGGGGTGCTCACCATTCAAGATCTCACGGCAGGAAACTGCCATCTCTTGCGGGTAGCGTGGCCATGGGGCTGTTGTTCTCGTTTGTATGTATATTTGGGCTCATCCTTCTTGGTAGAGAGATGAGGAAGAGACGGAGGGAGAGAGAGGCGGCGTTGGAGATGTATGCGGAAGGGAATGGGAACTCCGGCGATAGAACCGCTTACAACACGGACTGGAAGATGACTGGTGTAAAAGAAGCATTGAGTATCAACCTTGCAGCTTTCGAGAAGCCGTTGCGGAAACTCACCTTTGCGGATCTTCTCCAGGCCACGAATGGATTCCACAACGATAGTATGATTGGTTCAGGCGGGTTCGGAGATGTTTACAAGGCGGTTTTGAAAGATGGAAGCGCAGTGGCTATCAAGAAACTGATCCAGATTAGTGGCCAAGGCGATAGAGAGTTCATGGCGGAGATGGAGACGATAGGGAAGATCAAACACAGGAACCTTGTTCCGCTTCTCGGTTACTGCAAAGTCGGAGAAGAGCGGCTTCTCGTGTACGAGTTCATGAAGTATGGGAGCTTGGAAGATGTATTGCACGACCCAAAGAAAGCTGGCGTGAAACTTAACTGGTCCATGCGGCGAAAAATCGCCATTGGATCGGCTAGAGGACTCGCATTTCTTCACCACAACTGCATTCCTCATATCATCCACAGAGATATGAAATCCAGCAACGTTCTGCTAGACGAGAACTTGGAAGCGAGGGTTTCAGATTTCGGCATGGCGCGGCTGATGAGCGCGATGGACACGCATTTGAGTGTCAGTACATTAGCCGGAACACCAGGCTATGTTCCTCCTGAATATTACCAAAGCTTCAGGTGTTCAACAAAAGGAGACGTTTACAGTTACGGCGTGGTGTTGCTAGAGCTGCTTACGGGTAAACGACCAACCGATTCACCGGATTTTGGAGATAATAACCTTGTTGGATGGGTAAAACAGCATGCGAAACTGCGGGTTAGTGATGTGTTCGATCAAGAGATTATTAAGGAAGATCCAACACTAGAGAATGAACTTATACAGCACCTAAAAGTTGCAATGGCTTGTTTGGATGATCGGGCTTGGAAGCGACCGACCATGATACAAGTCATGGCGAAGTTTAAGGAGATACAAGCGGAGTCGGGGATAGATTCACAGTCGACGATTGGATCAATAGAGGATGGAGGGTTCAGTACAATAGAGATGACTGATATGAGTATTAAAGAAGTTCCCGAAGGAAAATTC
>BjuA002572
ATGGGTACGATAAACCAAGGAATAAGCTTGTACGATGAACCACAAAACATCATAAACCCTAATAGTAACCATCTGGGTTTCTTTCTCTCTTTCCCTAATCAAACATTATCTTCTTCTTCTTCTTCATCATCATCTCCTTCTCTTGCGTCTTCATTTCTGGTTCATCACTCCTTAAACTCCTTCCTTCAAAATAACCCTCCTTCATTTCTAACTCATCCTCAAGATCCCATCAATTCCATGGCCAATCTCCCAGAAACCCTAATCTCGATCTACTCATTATCCTCATCAAAGCAAAAGGATGCTCATGATGGTATTGTTAATCTTGATCATCATCGTCTCACCGGTGGTATATCATCCCAAAGGCCATCTTTAAATCAATGGGCAGGGAGTTGTCAAGCAGAATATGGTTACAGTAAGAAAAACAACCATGGAAGCGAGATTCATGTATATGATATTGATGACGATGTTGGTAATGGTGGTCGTATTAATGATGACGAGGATCATGATCAACATAGTGATACTCTTCGTCGTCATAAACGTAATGCGATGCCTGTAGGAGTAGGGTGTACTCTAAAGATGAAGAAGCTTAAGACAAGAAGAAAAGTAAGGGAGCCTCGGTTTTGCTTTAAGACGCTAAGTGATGTTGATGTATTAGATGATGGATATAGATGGAGAAAATATGGTCAGAAAGTTGTCAAAAACACTCAACATCCCAGGAGCTATTACAGATGCACACAAGACAAGTGTAGGGTGAAGAAGAGAGTGGAGAGATTAGCAGATGATCCAAGGATGGTAATCACAACTTACGAAGGAAGACATCTTCATCCTCCTAATCATCTCGACGACGACTCTCTCTCCTTCTCTCACCACTCTCCTCTCTCCAACTTCTTCTGG
>BjuA002573
ATGGAAAAGTTGTTGAAGGAAGGCCCAACACTGCTGCAGCTGCACAAGTGGGAGCCTTCTCAATTGCAACTCAATCTATCAGAGTTTCGGGAGGCTTTTATTTCTCCGTCGAGGCAGTCTTTGTTATTGCTCTCCCACCACTCCGAAGCTTTGCTGTTACCTCTGACTGCAGGGAGTTCAATTGGCAGCGAGGTTCCCGTAAACTGTCATAGTGACGAGTCCAGTTGTCCTACTACAGTATCTGTCGGGTCAGATCCAGTGAACACTGCACCTCCTTCTGGATCAGGAGTTGGTTCTGGTGACCCAGGTTTTGTAGATAATTGCAGTAGTTTTCCTTTTATCTTTGATGCAAAGTCCGTTGCTTGGGGTAGTTGTGGGGATACTTACGACCGGCACGAAGATCCGTTGTTCAGGGAATTGTTGTTTATATCTGGAAGTCATGGTGTTACCGTCCATGCTTTTTGCTGTTTCAAAGATTCAAGTGACGTAGCCAATGGGAAACCAAATGGTGAGCTGAGGCATGGAGAGTGGGTTGAATGGGGACCTTCTAGGCTTAATCAGGATCCGGAACCGGAACACGGAACAGCCTCTTCTTTTGATGGTTCAAAGCAGTGGATGCAATCTTTTCTAGTTGATGTGGAAACTACTGAGATTGAGGGTATAAGACAATCAAGGTTCCCTGAAAAATCAGCGTTTCCTGGTTCTGCGAATGTCGTTTCATTCAGCATATTAAATGGTGATCTACCTTTCTCGAATCTTCAGGAGGGTAATATGCCGGAGGAAGGTATGTACAGGTGCACCAAAGTTTTCTCCAGCGATTCTCATGTTCTGATTGGATTTGTTATGGAGTTATCGGGCTGTGCATCTACGCCTACAAGCAATGCAAACGGAAAAAGCAAGGGTAAGAGTGTTGTATTTGTGGCTCAGCTGTTTAACTGGGGGATGGAATGGGTCTCCCTTGTGAATATTGGGGAAACAAGTATCAGACCTACAAATGAATGGGCAGATTTCCGAATGACTGATAAATTTGTTATCTGCCTCAGTGTTTCTGGTTTGATCTTTCTATACGATGTGAAATCTGGGGATTGTTTTGCTCATCACGATATTTTACAGACATGTGGTCCTGGATTGCATTCTTCATCAAATATGCAAGAAGAAACGGCAGAGAATGATGAACGAAATGAATTTCAAAGTCTTGCTCCATCAATGTTTAAGTCTCACGTTGTTGGTTCAGCCGGCAGAAGAAAGTTTAGGAAACTAATTATAGCTTCTCATACGACACTCATAGCTGCAGTTGACAAAAATGGTTTAATA
>BjuA002574
GTTGATGACTTTGTTTCCAAAGAATAACACATGACCATGGAATCTATACCTTCTTTATGTCAACTAGGGCCTGGAAGTCTGGTTGGGTGGAAAATCGGTGGCATGGACATAGGCCAGCAAAAAGTGCACCACGCTGGTGAAGAAGTTATTACCAGGTGTGATCCTAAGTCTTTTGCTTCTGATAACACTAAGTCTGACCCATGTTTGAAAAGACAACAAAACAATTTTGATCGAAGAGCTGGTTACTATGGTTCATGGCTGAGTGGTTTTACTGATCAGCCTAAAACAAATGCGCGGGGACTTGAAAATTTCCAAAGAGACTCACAAGTCATGCGGAAGATGTTTCTATCAGCCGAAAAATTAGGATCGGAAGATAACTTATGTTTTTCTCCATTGGGATTCACTCATTTCTCTAGAAAACACACAAAAAAGGAAGATCAAAGCTATAAGGTTCTTCATTACAGCCTGCAGACGCATATGACTACGAGAGATGATAGTTATTTGAAATACGATAACAAAATTTCTGTTCAAGGTGCAGAAGAAACTTTCGTAGGAGAATCAGTTGGTTGTTCTTTCCAAGGGTTTCTTTATTTGGTGACTTGTAGTGGCCTATCTGTTTTTCTCCCTTCCATCTCAATTACCTCAAATTATCCTACTGTTGAGGCAGTTGAATATCTGCAGCCACTCCAAACCACTGTCATGGGATGCCAGGGAAGAGACAATTTGAGAACAGATGAATCACGTATTCCTTTGCAAGTTGAGGTCCTAGATAGAGTTATATTGTTTGAAGGCCCTGAAGCTGCAGATCGTTTGTGCTTGGAAAATGGTTGGGACCTTAAAATTGCTCGTTTGCAGCGACTGAAAATGGCGTTGGACTACTTAAAATATGATGACATCAACGAGTCTTTGAAGACGCTTGGTAATATGAAGCTGGCAGAAGAAGGCATGCTAAGGGTGCTCTTTTCTGCTCTGTATCTGTTGTCGCGCAAGAGTAGAAATGATACTGAGATTTCTGCTGTATCTAGGCTCCTCATGCATTGGCTACAAAGGTTTGCAACT
>BjuA002575
CTTCAATTGCATCTTCAACATTCTAAAGACTCGTCTGAAAATGGAGAGCATCATGATACATTTACTGAAGTTCGTGATGTCGGAAGAGCTATTGCTTATGACCTATTTTTGAAGGGTGAACCTGGGGTTGCCATTGCAACTTTGCAAAGGCTCGGAGAGGATGTAGAAGCGTGTCTCAACCAGTTGGTATTTGGCACAGTGAGGAGATCACTTCGTTATCAAATTGCCGAAGAAATGAGAAAACATGGTTTCTTAAGACCATATGAAGACAATGTACTGGAGAGGATATCTCTTATCGAGCATCTCGAGATTGAATGTGGTGAGGTTGATGGTGTTGTTCTAGGTTCTTGGACAAAAATCAATGAGAGTGCATCTGAGCACGCGCCTGATGAAACCGATGCAATTGCTGGTTACTGGGCAGCAGCAGCTGTATGGTCAAATGCTTGGGATCAGAGAACATTTGATCATATAGTTTTGGATCAGCCTTTGGTCATGGGTGTCCATGTTCCTTGGGATTCCCAGCTAGAGTATTATATGTGTCACAATGATTGGGATGAAGTCCTTAAGTTGTTGGATCTCATTCCTGAGGATCTTTTATATGATGGAAATTTGCAAATTGCTTTGGATGTTCCGAAGCAGTCTTCTGGCCAAAATTATTCA
>BjuA002576
GATCATCACGAATTTGGTCCTGATAATGATTCACTTAGTTTCATTGCAGTTGAAGCGCTTGGTGATTCCCACTGGGCAAAATGGTTGCTGCTGTCCAGGATCAAGGGGCGGGAATACGATGCATCATTTTCAAATGCACGCTCAATTATGTCGCCTCGTGCAGCACCAAATGGCGAAGTTAGTATTCCAGAGATTGATGAAATTGTTTGTACTGTTGATGACATTGCTGAAAGGGCAGGAGAAATGGCAGCTTTAGCAACTATGATGTGTTCACTAGTGCCAATTCAAAAATCCTTGAGTACTGGTAGTGTGAACAGGCACAGTAACTCTTCTGCACAGTGCACACTGGAGAATTTGAAATCATTTCTTCAGAGATTCCCTACCTTATGGAATAAGCTTGTTACTGCTTGTTTTGGAGAAGATATGTCTGGCAACCTTCTGCGAGCCAAGTCTAGGAATGTCTTGTCAGAGTATCTGAATTGGCGTGACAGTGTATTCTTCTCAGCTGCACGTGATACCTCACTCCTGCAGATGTTGCCTTGTTGGTTTCCTAAAGGGGTTCGTAGATTAGTTCAGCTTTATATCCAGGGACCTCTTGGATGGCTTTCTTTCTCAGGATATCCTACAGGGGAATATCTACTGCACAGAGGTGTTGAGTTCTTTATAAATGTGGACGATCCGACTGAGATAAGTGCAATATCTTGGGAAGCAATCATCCAGAAGCACATCGAAGAGGAACTTCACAACACAAAAACTGAGGGAACCGAGCTTGGACTTGAGCACTTCCTGCATCGTGGACGGCCACTTGCAGCTTTTAATGCATTCCTGGAACATAGAGTTGAAAAGATAAAACTGGAGGATCAATCTGGCTCTTTAATACATGGACAAAGAAATATGCAGTCAGATGTTCCGATGCTACTTGCACCTCTGACCCAGAATGATGAGTCACTTCTTTCATCTGTCATACCACTTGCTATCACACACTTTGGGGATTCTGTGTTGGTGGCTTCGTGTGTCTTCCTTCTTGAACTTTGTGGTTTATCTGCCAGCATGCTTCGGATAGACGTGGCATCGTTGAGAAGGATATCATCCTTTTACGAATCAAATGACAATGCGGATATAGCACAACAAAAATCATTCAAGGGTTCTATGTTTCATGCGGTATCTAGTGAAGGTGATCTAATGGGGTCACTAGCTAGAGCACTGGCTAACGAATATGGTTATCCTGATATTTCAAGTGTCTCTACGAAAAAACATACTCCAAACAGTTTTTCTGGTGCTCAGCCCTGTCTTCCGCTAATGCTTGTTCTTCATCACCTGGAACAAGCTAGTCTTCCAGATATTGGAGTAGATAGAAAGACAAGTGGATACTGGCTGTTAACAGGTGATGGTGATGGGTCTGAACTGCGGTCTCAGCAGACATCTGCTAGCTTGCATTGGAGTTTAGTTACTCTTTTCTGTCAGATGCATAACATTCCTCTGAGCACCAAATACCTTGCCGTGCTAGCAAGAGACAATGATTGGGTTGGATTCTTATCTGAAGCGCAGCTTGGAGGGTACCCATTTGATACGGTGCTCAATGTGGCATCAAAGGAGTTTGGTGATCAAAGATTAAAAGCTCACATACTGACCGTTTTGAGACATGCCAACTCAAAAAAGAAAGCTACGATATCGTCCTCAGATGACACAAGCAGAGGTTTTACATGTTCCTTTTCAGAGGATGGAGCTTACGTCTCTGCTGAACTTTTTCGCGTTTTGGCTTACTCTGAGAAGCTAAACAATCCCGGAGACTACCTTTTGTCGAAAGCTAAGGAGTTATCTTGGTCTATTTTGGCTCTCATAGCATCATGCTTTCCGGATGTTTCTCCAATATCATGCCTAACAATCTGGTTGGAAATTACCGCAGCCAGGGAAACGTCATCTATCAAGGTGAACGATATAACCACTAAAATAGCAGAAAATATAGCAGCAGCAGTGGTATCTACAAATTCATTGCCAACGGATGCTAGAGGTGTCCAGTTTCATTACAATAGGAGGAATCCTAAACGGAGACGGCTTATTGCACATACTTCTGTGGATTCATTGGCTTCAGCTAATAGTTTAAGCACCTCAGCTGGTAAAACACTTTACTCTCACAAAACAGAAGCTGCAGAAGATGAAATAGCTGAAGATACCAGTGTTACTAATGATTCGTCTGATGAGCATGCGTCTCTATCAAAAATGGTTGCAATGCTTTGTGAACAACGCTTGTTTCTTCCTCTGCTAAAGGCTTTTGAATTGTTCCTCCCTTCCTGCTCTCTACTGCCATTTGTCCGGGCTCTTCAGGCATTTTCTCAAATGCGCCTTTCTGAAGCTTCAGCACATTTGGGTTCTTTTGGGGCTAGAGTTAAAGACGAATCAATGCATTTTCAGTCAAATACAGCCAAAGAAGTCAATTTTGGGGCATCTTGGATCAGTAAAACAGCTGTTAAAGCTGCTGATGCTGTTTTGTCAACTTGTCCATCTCCATATGAGAAACGATGCTTATTACAACTTCTTGCTGCAATAGATTTTGGTGATGGGGGATCTGCGGCAACATATTATCAGCGTCTTTATTGGAAAGTTAATTTGGCTGAGCCATCACTCCGGTGGGAGAACGGTCTTGACTTGGGAAGTGAGGCTCTTGATGATGGGTCTCTACTGGCAGCTTTGGAAAAGAACAGGCAATGGGAGCAAGCACGAAACTGGGCCAAGCAACTTGAAACCATGGGTGCCACTTGGACATCCTCTGTTCACCATGTTACTGAAACGCAGGCAGAATCCATGGTCGCAGAATGGAAAGAATTCCTTTGGGATGTCCCAGAAGAGAGAATCGCATTATGGGGTCACTGCCAAACTCTGTTTGTTAGATACTCTTTCCCTGCTTTACAGGCAGGTTTATTTTTCCTTAGGCATGCAGAAGCGGTGGAGAAAGATCTCCCTGCAAGAGAGATCTATGAGCTGTTACTGCTATCCCTTCAGTGGTTGAGTGGGCTAACAACCCTTTCGCATCCGGTTTATCCTTTGCATCTTCTGAGAGAAATCGAGACTAGAGTGTGGTTATTGGCTGTAGAAGCAGAAGCAAATGTGAAAAATTTAGGAGCATTTAGTCCGAGTAGTACCAGAAGAGACATTGCGAATGGAAATAGTTCAAATCTTATAGACCGAACTGCAAGTATCATAACAAAAATGGACAACCATATTTCTTCCGCAACAAAAAATAAAATTGGAGAAAAGCAGGACTCCAGGCCCCCTGGCCAAGCACATCAAAGGAACCAGGACACGACCACTTCAGTATTTGGTGCCAGCACAAAGTCTAAAAGGAGAGCCAAAGGGAATGTCCCACAAAGAAGACATTTTGTGGATTCTTCTGATAGGAATATTGATTCTGAAGATTCTCCATCTCTTCTAAACATCAAAAGCGAGTTCCAGCTCCAAGAGGAAAGCACGGGTTTGGAGATATGCTTATCAAAGTGGGAAGAAAGTATAGAGCCTGCGGAGTTGGAAAGAGCTGTTCTGTCTTTACTGGAGTTTGGACAAGTAACAGCTGCTAAGCAGCTCCAACTTAAGCTTGCTCCAGAGAGTTTACCTTCTGAGCTGATAATTCTGGATACTGTTATGAAGCTAGCAATGTTTTCTACGCCTTGCAGTCAAGTACCGTTGTCAATGTTGGATGATGAAGTTCGTTCTATCATTCAATCACAGAATCTTAAAATAGACCAACCTGTGATTGATCCGCTACAGGTGCTGGAGAATCTATCGAACATTTTAAATGAAGGCAGTGGACGTGGGCTGGCAAGAAAAATCATTGCAGTTATAAAAGCTGCTAACATACTGGGCCTTACATTTACCGAGGCATATCAAAAGCAGACCATAGAGTTGTTACGATTACTATCTCTTAAAGCACAAGATTCCTTTGAGGAAGCATGTCTCCTTGTCAAAACACATTCCATGCCCGCTGCTAGTATCGCTCAAATACTTGCAGAATCCTTTCTGAAGGGTTTACTGGCGGCTCATCGTGGAGGATATATAGATTCTCAAAAGGAGGAAGGGCCTGCTCCACTTTTGTGGAGATTTTCAGACTTTTTGAAGTGGGCGGAGCTTTGTCCATCTGAACAGGAAATTGGTCATTCATTAATGCGTCTTGTGATTACCGGGCAGGAAATACCACACGCGTGTGAGGTTGAGCTACTTATTTTATCTCATCACTTCTACAAGTCATCTACGTGCCTTGATGGAGTTGATGTTCTTGTGGCACTTGCTGCGACTAGGGTTGAGGCTTATGTTGCTGAGGGAGATTTCTCATGCCTGGGTCGTCTAATAACTGGAGTTGGAAACTTTCATGCTCTTAATTTCATTCTCAATATCCTAATCGAAAACGGGCAGCTCGATCTCTTGCTACAAAAATTTTCTAGTGCTGCTGATGCAAACACTGGTACTGCCCAGGCTGTCAGAAGTTTTCGGATGGCCGTTCTGACTTCGTTGAATCTCTTCAACCCAAATGATCATGATGCATTCGCAATGGTATATAAACACTTTGACATGAAGCATGAAACGGCTGCTTTGCTAGAGGCACGTGCAGATCAGGCTGCGCAGCAATGGTTTAGACGGTATGACAAGGATGAAAATGAAGATCTCCTTGATTCTATGCGCTATTAAATTGAAGCAGCTGAAGTTCACACTTCTATTGATGCTGGAAACAAAGCACGGAAGGCTTGTGGTCAGGCTTCCCTTGTCTCGCTTCAAATAAGGATGCCAGATTCCAAATGGCTCTGTTTATCCGAAACAAACGCTAGAAGAGCACTTGTTGAACAATCTCGTTTCCAGGAGGCTCTGATCGTAGCAGAAGCGTATGGTCTTAACCAGCCAAGCGAATGGGCGCTTGTGCTTTGGAATCTGATGCTAAAACCCGAACTAGCGGAAGAGTTTGTGGCTGAGTTTGTAGCGGTGCTTCCCCTGCAGGCTTCAATGCTACTGGAACTGGCTAGATTTTACAGGGCCGAAATGGCAGCTCGAGGTGACCAGTCTCAGTTCTCAGTCTGGCTGACAGGAGGAGGGTTGCCAGCTGAGTGGGCCAAATACATGTGGAGATCATTCAGGTGTTTGCTGAAGAGAACTCGGGACTTGAGGTTACGGTTACAGCTGGCGACAACAGCGACTGGATTCTCTGACATGGTCGATGCGTGTATGAACGCGTTGGATAAGGTCCCGGACAACGCTGGACCACTTGTACTGAAGAAAGGGCATGGAGGAGGATACTTACCACTCATG
>BjuA002577
ATGGCTTCACTAAGCTTGCTTGAAGCTTCCGTAGCTCTCCTTTGTTTTCTCATCTTCCATCACTTGCTCTTCAAGAAACCTCATGACCGGTTCCTCAAAAACTGGCCAGTTCTCGGGATGCTTCCTGGTTTCCTCATAGTGCTCCACCGCATCTACGACTTCAGCGTGGAGGTCCTCGAGCAAACCAACTTAACATTCCCATTCAAGGGACCGTGGTTCACCGGGATGGATATATTAGTCACGGTTGATCCAGCTAACATCCACTACATATTAAGCTCAAACTTCTCCAACTACACCAAGGGAGCTGACTTCAAAGAAGTCTTCGATGTTTTCGGAGAAATGATCTTTAACTCGGACGGTGACATGTGGAGGAACCAAAGAAGAGCTGCTCAGTACATGCTTAACCACCAAGGGTTTCAAAAGCTTTCCATGAGTGCAACAAGAGCTAAACTCGACGACGGTCTTGTTCCTCTTTTCGATCGTTTTTCAAAGAAGGAGATGGTCGTTGATTTGCAAAATGTGTTTCAACGTTTCACGTTTGATACAACTTTTGTTCTTGTAACCGGGTTTGATCCCAAGACTCTCTCTGTTGAAATGCCTGAAGATGAGTATGCTAAAGCTCTTGACGTTCTTGGAGATGGGATTTTCTTTAGGCATGTCGTACCAAAGTTCTTGTGGAAGCTTCAAAAGTGGATTGGGTTTGGACAAGAGAAGAGGACGATGGAAGCTGGTGCCACTTTTGATCGTGTTTCCGCCAAATACATATCAGCTAAGAGAAAAGAGATGCGAACACAAGATCAACAATCAAATGGTGAATGTCATGAGGATCTCTTGACATCTCACATGAAGCTTGATACAACTAAGTACGAGATCTTGAACCCGAGTGATGATAAGTTCCTCAGAGACACCATCTTGGCTTTCAATCTAGCTGGGAGGGATACAACGGCTTCAGCTCTCTCTTGGTTCTTCTGGCTTTTATCTGAAAACCCTCGAGTGGTAACCAAGATTCGCCAAGAGATCATCACCAACATAAATCTTCATGGCCAACACAACTTAGACAAGTTGGTGTATTTACAAGCTGCTTTGTATGAATCAATGAGGCTTTATCCACCAGTTCCCTTCCAACGCAAGTCACCTATAAAACCAGACTTGCTTCCTAGTGGGCATAAAGTGGACTCAAGCTCAACGATCATGATCTTTCTTTACGCGTTGGGGAGGATGAGAGCGGTTTGGGGAGAAGACGCAATGGAGTTCAAGCCAGAGAGATGGGTTTCACAGTCAGGATGCTTGAGACATGAGCCTTCCTTCAAGTTTTTATCGTTTAACGCTGGTCCAAGAACATGTCCTGGTAAGCAATTAGCTCTGACTCTAATGAAAACAGTGGCAGTGGAGATATTACAAAACTATGATATTAAGGTTATCAAAGGACAGAAGATTGAGCCAGATCCTGGTCTTATATTGTACATGAAGCATGGGCTTAGAGTAACAATTACTAAGAGATGTTCAGCT
>BjuA002578
ATGTCGACTATTATGCAGAAGATCAAAGAAATCGAAGATGAGATGGCTAGGACTCAGAAGAACAAAGCCACCGCTCATCATCTGGGTTTGTTGAAGGCCAAACTTGCCAAGCTAAGAAGAGACCTTCTTGCACCACCTACTAAAGGTGGTGGTGCTGCTGCTGGCGAAGGTTTTGATGTCACCAAAAGTGGAGATTCTAGAGTTGGACTTGTTGGTTTTCCTTCCGTTGGAAAATCCACGCTCTTGAATAAGCTCACTGGAACGTTTTCCGAGGTTGCTTCTTATGAGTTCACAACTTTGACATGCATTCCCGGTGTTATTACATACCGTGGAGCTAAAATTCAGTTATTGGATCTTCCTGGTATTATTGAGGGTGCTAAAGACGGAAAAGGTAGAGGACGACAGGTTATAAGTACTGCTAGGACTTGCAACTGCATCATAATTGTTCTTGATGCCATAAAGCCAATAACTCACAAGCGTCTCATTGAAAAGGAGCTTGAAGGATTCGGAATCAGGTTGAACAAGGAGCCACCTAATCTGACATTCAGGAAAAAAGACAAAGGTGGTATCAATCTAACGTCTACAGTCACTGCGACCCACCTTGACCTCGACACTGTCAAGGCGATTTGCAGTGAATACAGGATGCACAACGCTGACATCACTCTGCGCTACGATGCAACCGCTGATGACCTCATCGATGTTATCGAGGGCAGTCGGATCTACATGCCCTGTATCTATGCCGTCAACAAGATCGATCAAATCACTCTCGAGGAACTTGAGATTTTGGACAAACTTCCTCATTACTGTCCTATCAGTGCGCATCTGGAGTGGAATCTTGATGGTCTGCTCGATAAGATATGGGAGTACTTGGATCTAACTCGAATCTACACCAAACCAAAGGCAATGAATCCGGATTATGATGACCCTGTCATCTTATCTTCCAAGAAGAGAACAGTTGAGGACTTCTGCATCCGGATTCACAAAGACATGCTTAAGCAATTCAAGTACGCTTTAGTATGGGGTTCGAGTGCAAAGCATAAGCCACAAAGAGTTGGAAGGGAACACGAGCTCGAGGATGAGGATGTTGTTCAGATCGTTAAAAAGATATGA
>BjuA002579
ATGGAAGCAGCCACTGCTGTTCAGAGGTTTCACTACTCACCATCATCATGGATTGATTGGAGAAATTTTGAAGGGAAGCCTCGTGGTTCTCTACGTTACTCTCACCGAACCAAAGAGAATAAACGGCTTACAGTTATTGCTTTATCTCACTTGCAACCTGACAAAAGAAGTGATCTTCGACAACGATCAGTTTCTGACAAGAACTCCTCAGCATTGCTGGAAACTGGAGATCTTCTTCATTCTCCATTTGATGAAGAACTGAGAAAAGCTGAAGAGGTTAAACCGTATTTGAATGGACGATCTATGTATCTTGTTGGAATGATGGGTTCCGGGAAGACGACAGTGGGAAAGATCATGGCAAAAGCACTTGGCTATACATTCTTTGATTGTGACACAATGATCGAGGAGGCGATGAATGGAACTTCCGTAGCTGAGATTTTTGAGCATTTCGGTGAGAGTGTCTTCAGAGAGAAAGAGACAGAGACACTGAAGAAGCTCTCTCTGATGTACCACCAAGTTGTTGTGTCAACAGGTGGAGGTGCGGTTATAAGACCCATTAACTGGAAGTATATGCATAAAGGTATTAGCATTTGGCTTGATGTTCCTCTAGAAGCCTTAGCGCAAAGAATTGCTGCTGTAGGAACAAACTCAAGACCATTGTTGCATGATGGTGAGTCAGGAGGAGACCCATACACAGTGGCTTTCAACCGTCTTTCAACTATTTGGGAAGGACGTGGTGAAGCATACACAAACGCAAGCGCGAGAGTCTCCTTGGAGAGTATTACATCAAAGAACGGGTATAGAAACGTCTCAGATCTTACACCAACTGAAATCGCCATTGAGGCCTTTGAGCAAGTTCAGTGCTTTCTCAACAAAGAAGACAAGTAT
>BjuA002580
ATGGCTGTTTTGTGGGATAGGGATGTGGCTTCCACTGGTGGTGACAAGATGATTTCGTGCGCTGTGATTGCGCTTGAAAGGCGCAACGATGAAGAGATTTGGGGCAAGGTCGAGTGGAGTGACACAGTGCTTGAAGTCCCCGAGTCATGTATAATTAAACATGCTCTTGCTGCTACCCTT
>BjuA002581
ATGTCGCCTCCAGAAAGGAAGAGGAAGAAGACGAAGCAGTCACTGGTGCTCGAACCGACGCCGGAATCGACTCCAATTACGTCACTTCCTGATGATTTGGTAGTGAGTTGCTTAGCCCGCGTCTCTCGATTGCAATACCCGACTCTCTCGTTCGTCTCCAAGAGCTTTCGATCTCTCCTTGCTTCGCCGCATCTTTACGAGACTCGGTCATCTTTAGGCCGCACAGAGAGTTGTCTCTATGTATGCATACGCTTCCCTGATGAGACTATCCCTCGCTGGTTCACCCTCTGCCAGAAACCTAAGAAGAAGAATAAGAGGACGAAGAAGGCAAGTCGGTATGTTTTAGCTAAACTCCCAACTCCTCCTTCTCGCTCTGCGCACTGGTCTGGTCTCGTGGCCGTTGGTTCCGATATCTACAACATTGGCGGACCCATAGACGAAGCCGACGAGCCCTCCTCTAGCGTCTCAATCCTGGACTGTCGGTCAAACACGTGGCGCGAAGGCCCAAGCATGCTGGTGGAGCGGGACTACCCACACGCCAATGTGATTGATGGAAAAATATACGTAGCCGGAGACTTGGGAGCTTGTGTCTACCCCTGCTGCGGAGATGCGCGCCAGACGAGATATACATATAAAAAGAATGGCAGGGATCGACGGAAAGGTACACATTTTGGGATCCGGTTGTCGTTTGGCTTACGATACGAGGGAAGGTCGCTGGGAAAGTGTGGGGAAGGAGATGAGTTCGGGTTGAGAACGTGCTTTACTATTATAAAGAGCGGGGAGAGATCAAATGGTATGACACTAAGGGAAGACGCTGGAGAGCTT
>BjuA002582
ATGACGACACAGTCTCCGGAGATCTCGATTTTGTCTCTTCCTTACGATTTGCTACTGAATTGCCTAGCGCGCGTCTCTAGATTGTACTACCCAACTCTCTCCCTCGTCTCCAAAAAGTTCCGATCCGTCGTTGCCTCGCCGGATCTTTACGAGACTCGCTCCCTCTTACACCGCACAGAGAGTTGCCTCTATCTGTGCTTACGCTATGATCGCGATTACCCTCGTAATCTTGACACGTATTGGTTCGCTCTCTGCCGTAAACCAAACCGAACCGTAACCGACCGGTCAAGCGGCCATCTATTCATCCCAGTCCCATCTCCCCAACTGCGTCCTGCACGATCTATGAGTCTCGTAGCCGTTGGGTCTAACATCTACAGGATCGGCGGGGACATGCCCTCTTCTTCGAGAGTCTCGGTCCTTGATTGTCGATTCAACACGTGGCACAGGGCTCCAAGGATGCGATTGAAGCGGAGCTCCCCTGCTGCGAGCTTAATCGATGGGAAGATATACGTAGCAGGAGGGTGTGAAGACCCCAGTTCCGTGAATTGGATTGAAGTATTTGATCCAAAGACCCGAACTTGGGGAAATGTGGCGAACCCTGGCACGGAGACACGCCCAGGAGCTTCAGTTAGAAGCTTTGGAATTGGAGGAAAATTGTACATCCGTGGTAATGAGAATGTGGTTTACGATCCCAAGGAAGCTAGTTGGAACCCGATAGGATTGGGAATCGATATGGCGTTTGCGGCATCCTTTAATCACTGCGTGATAGGAGACGTCATGTTCCTTTGGGACGACGACAGAGAGTTTAGATGGTATGACTCCAAGGCAAGTTCATGGAAAAAGTTAAATGGTGTTGAAGATCTGCCTAATTTTTATGGGTATTGTAAAATGGTGGATCATGGTGGGAAGAAGATGGCTTTGTTGTGGGAAGGTTATTTGCGTTCGGAGTTCGTGGTTTGGTGTGCTGAGATTGCGCTAGAGATGCGCGATGGAGATGAGATGTGGGGGATTGTCGAGTGGTTAGATGTCGTGCTTTCACTCAACGAGCCGTTTCGCTTGTTCGATGCAAATGTTCTTTCTGCTACGGTT
>BjuA002583
ATGTCGTTCCCGGTAAAGAAGAGGAAGACGATGAAGAAACCGTCGGTTAATAAGAATAAAAAAGCGCCGCCGCCGCCGGAATCGACTCCGAATCCTTCGCTTCCTGATGATTTGCTACTAAGCTGCTTCGCACGCGCCTCGAGACTGTACTATCCGACTCTTTCACTCGTCTCCAAGAGCTTTGCATCTCTCGTTTCTTCACCGGAGCTTTACAAGACCCGATCCTCTTCAGGCCGCACCGAGAGCTGTCTCTATGTGTGTCTAAGCTTCCATCCTGACCCAATCCCTCGCTGGTTCACCCTCTGCCGGAAACCTGATCGAACCCTAACCACCAAGAAGAAACCAAGTGGGTATGCTTTAGCTAAACTCCCAACTCCTCCTTCTCGCTCTGCGCACTGGTCTGGTCTCGTGGCCGTTGGTTCGGATATCTACAACATTGGCGGACCCATTGACGAAGCCAACGAGCCCTCGTCCAGCGTCTCAGTCCTGGACTGTCGGTCCAACACGTGGCGCGACGGTCCAAGCATGTTGGTGGAGCGGGACTACCCACACGCCAATGTGATTGATGGAAAGATATACGTAGCCGGAGACTCTAACTCTACTTCTCCCGACTGGATGGAGGTTTTCCACCCGAAAACACAAACTTGGGAGCTTCTGCCTAGCCTCCCTGCTGCGGAGATGCGACTCCTATATGATTCTATAAGTACAAGCGCAGGGATCGACGGAAAGGTACACGTTTTCGGATCCTGTAATGGTTTGGTTTACGATACGAGGGAAGGTCGATGGGAAAGTGCGGATATGGAGATGAGTTCGGAATGGGTTTGGTTCTCTTACTGTGTGGTTGAGAACGTGATTTACGTTTATAACAACGAAGAGTTCAAATGGTATGATTCTGCGGTAAGACTCTGGAAAGTTTTGAAGGGTTTGAAAGGACTGCCTAAGTTCCCACGTTATACTGCTAGATTGGCGGATTTTGGTGGGAAGTTGGCTGTTTTGTGGGGCAGGGGTGTGGCTTCCAGTGGCTATGTGGACAAGATTATTTGGTGTGCAGTGATTGCGCTTGAGAGGCGCAGCGATCAAGAGATTTGGGGTAAGGTTGAGTGGAAGGAAGCAGTGCTTAAAGTCCCCAAGTCATGTAGCATTGACTATGCTCTTGCTGCTACCGTT
>BjuA002584
ATGTCGACCAGATCTTCCGCCGTCGCGAACGGCGACGAACCACCGCGTAAGAAGATGACGAAGCAGTCCCCAGAGATCTCTATTTGGTCCCTTCCTTACGATTTGATATTGAATATCATAGCGCGCGTGTCGAGAATGTACTATCCAACTCTCTCCCTCGTCTCCAAAAAGCTCGGATCCGTCGTTTCCTCGCCGGAGCTTTACCAGACCCGCTCTCGCTTAAACCGCACCGAGAGTTGCCTCTATCTGTGCTTACGCTACTATCGAGACCCCCCTCTTGACCCTAACCCACATTGGTTCTCTCTCTGCATGAAACCAAACCGAACCCTAACCGACCGTCTTTTCATCCCAGTCACGTCTCCCGATGTGCGTCATGAGCGATCTACGGGTCTAACATCTAAGGATGTTAGCATCGTAGCCGCTGGGTCTAACATCTACAAGATGGGCGGGTACACGCCCTCTTCTTCTGAAGTCTTGGTGCTTGATTGTCGGTTCAACACGTGGCACAGTGCTCCAGTGATGCGAGAGAAGCGGAGCTCCCCTGCCGCAAGCTTAGTTGAGGGGAAGATATATGTAGCGGGAGGGTGTGAAGATGTCAACTCCGAGAACTGGGTAGCGAGGTATTTGATCCAAAGACTCAAACGAAAGTTGTACCTCTTTGGTCATAACCGTAAGTGTGTGGTTTACGATCCCAAGGAAGCTAGATGGAACCCGATGATAGAGTTGGGTATGGGTATGGATATGGATGTGGTTATGGGTATGGGTATGGATATGTATGAGGCTATGGATATGGAAATGGATATGAATGGTGTGGCTTCTGCAGTGTCCTATTTTCACTGCGTGATAGGAGACGTCTTGTTTCTTTGGAATGAAAGAGAGTTTAGATGGTACGACTTTAATGCAAGTTCATGGAAGAAGTTGAATGGTGTTGAAGATTTGCCTGATTTTGATGGAGATTGTAAAATGGTGGATGTTGGTGGAAAGATGGCTGTCTTGTGGAAGGTTTTTGGACGTGGCGAAGAGAGATCTATTTGGTGTGCTGAGATTGCGCTTGAGAGGCGCGGGGACGAGATGTGGGGGAAGGTGGAGTGGTTTGATGTCGTGCTCACAACCCACGAGCAATGTGGCTTGTTCGATGCGGATATTCTTTCTGCTACTGTTTGA
>BjuA002585
ATGCCGGCGACAGAACCTATGTCGATATCTTTCTCGTCACTTCCTGACGATTTGCTCATAAACTGCTTAGCCCGAGTCTCTAGACTGTACTATCCAGCTCTCTCCTGTGTCTCCAAAAATTTCCGATCCATCATTGCCTCACCGGAGATTTACCAAACCCGGGCGAGCCTAAACCGTACCGAGAAGTGTATCTATCTTTACCTAAGCTTCTGTCGTGATCCTGAAACATATTGGTTCACAATGAGACGTCGACCTAGTCGAAACATAGCTAACGAGTCAAGTGGCTATTATATGGAGATGGCCCCATCTCCAAAATATTTGCATCCTGCGCAGTCTTCGACACTCGTAGCGGTTGGATCTGATGTCTACAAGATAGGTGGCGGTGATCATTCCACATGCAAACTCTCGAAGCGGAAGTGTTCTTATAGTTTCTCTGTCCTTGATTGTCGTACTGACACGTGGCGCCAGGCTCCTAGCATGTGGATGGAGCGGGACTCATCCTCCACAGCGACATTTTTTGATGGGAAGATATATGTAGCCGGAGGTTGTGGTAAAAGGTACGTCGGTTACCCCGACCGGGTCGAAGCGTTTGATTTAGAGAAACAAACTTGGGGCTTTGTGACTAACCCACGTGTTTTCGATTGGTACCATAAGTATAAGGCAGCAAGAGAGTGTCACTGTGTGATAGACGATGTATTGTTTTTTTGGGAATCAGGAGCGTTCAAATGGTATGACTTTAAAACACGTCTATGTAAGGAAGTGAGTGATGTTAAAGGATTGCCTGATCTTCACGACCCTAAATTCTGTAAAATGGCAATGGTAGATCTTGGTGGAAAGATGGGGCTTTTGTGGAATACTAAGACCAGTCAGGAATGTAAGATCTGGTGTGCTGAGATTACGTTTGAAAGGCGGCATGGAGATGAGATGTGGGGGAAGGTTGAGTGGTTTGATTCTGTGCTTAGTACGCACGAGTCTTGTTCCTCGTTCTATGCTGTTTCTTCTTCTGTT
>BjuA002586
ATGTCTTCCAAACCCAAATCTAGATCTTCAGCCGCCACGAGCGGCAAAGATCCACCGCGTGATAAAAAGATGAAGAAGTCATCGCTGGCGACAGAACCTACGTCGATATCGATCCTGTCACTTCCCGACGATTTGCTGATAAACTGCTTAGCACGCGTCTCCAGACTGTACTATCACTTTCTCTCACGCGTCTCCAAACGTTTCCGATCCATCATTGCTTCACCGGAGCTTTTCGCAACTCGCTCGCGCCTAAACCGTACCGAGAAGTGTATCTACCTTTACTTACGCTTCCCTTTTGACCCCAAAACTTATTGGCTCACTCTAAGCGGTCTACCTAGTCGTAACGTAGCCAACGGGTCAAGTGGCTATTACATGGAGCAAATCCCATGTCCGAACTATTTGCGTCCCGCGCAGTCGTCGACGCTCGTATCCGTTGGATCTGATATCTACAAGATCGGCGGCGCTAATCATTTGCATGAATGCAAAATATGGAAGAGGAACTATTGTGTAAGTGTCTCTGTCCTAGACTGTCGCACTCACACGTGGCGCCAGGCTCCGAGCATGGGGATGGCGCGCAACGCGAACGCCACAGCGACGTTATTTGATGGGAAGATATACGTAGCCGGTGGATGTGATGAAGAGTACGTGAGTAAACCCAACTGGATCGAAGCGTTTGATCTGGAGACACAAACGTGGGTCCCCGTGACGAACCCTCGTATTTTCAGACTGTACGAGGAGGATAGAGTTAAGGGCTTTGAAGCCAAAAGCGTATCACTTGAAGGGAAGCTCTACATTTTTGGGGATGAGGCTGCGGTGTATAATCCCGAGGAAGGTAAATGGTCAGAGTTAGGAAGGGAGATGTATGGTATGTTTCGGGTAGAAAGAGGGTGTCATTGCGTGATTGACGATGTCTTGTTCTTGTGGGATAGATATAAAAGAGTGTTCAAATGGTATGACTCCAAGTCATATTTATGGAAGGATTTGATTGGTGTTGAAGGTTTGCCTGAACTTTCGCCCGACCCTCAAGTCTGTCAAGTGGAGATGGTGGATCTCGGTGGAAAGATTGGGTTTTTGTGGGATCAGTATTTGTATACAGCGACCAATCAGGAGTGTAGGGTTTGGTGTGCTGGGATTGCGCTTGAGAGGCGCGATGGAGATGAGATGTGGGGGAAAGTTGAGTGGTTTGATTCTGTGCTTAGAACCCACCAGTCTTGTTCTTCGTTCCATGTTGTTTCTGCTTCTGTT
>BjuA002587
ATGTTGACGAAGTTCGAGACAAAGAGTAACAGAGTGAAGGGCCTCACCTTCCACCCTAAACGGCCATGGATCCTCGCCAGTTTGCACAGTGGTGTGATCCAGCTCTGGGATTACCGTATGGGTACTTTGATCGATCGATTCGACGAGCACGAAGGTCCGGTTCGTGGTGTTCATTTTCACAATTCTCAGCCTCTCTTCGTCTCCGGAGGTGATGATTACAAGATCAAAGTCTGGAACCACAAAACGCACAGGTGCCTTTTCACTCTTCTCGGCCATCTCGACTACATCCGCACTGTCCAATTCCACCACGAGAACCCCTGGATTGTGAGTGCTAGTGACGATCAGACTATCCGCATTTGGAACTGGCAGTCACGGACTTGTATTTCTGTGCTTACTGGCCACAATCACTATGTTATGTGCGCTTCTTTCCATCCTAAAGAAGACCTTGTCGTCTCTGCATCTCTGGATCAGACTGTCCGTGTCTGGGATATTGGTTCTCTTAAGAAGAAGACAGTGTCTCCTGCTGATGACCTCATGCGATTCACACAGATGAACTCTGATCTTTTCGGTGGTGTTGACGCTATTGTTAAGTACGTCCTCGAAGGTCATGATAGAGGAGTAAACTGGGCTTCTTTTCATCCCACTCTTCCTCTCATCGTCTCTGGTGCAGATGACCGCCAAGTGAAGCTGTGGCGTATGAATGAAACTAAAGCTTGGGAGGTGGATACACTGCGAGGCCACATGAATAATGTTTCATCTGTTATGTTCCATGCAAAACAGGACATTATTGTTTCCAACTCTGAGGATAAAAGCATTCGTGTCTGGGATGCTACCAAGCGAACTGGAATCCAAACTTTTCGCCGTGAACATGATCGTTTCTGGATTCTTGCAGTTCACCCTGAGATTAATTTACTGGCAGCGGGGCATGACAACGGTATGATCGTCTTCAAGCTCGAGAGAGAACGTCCTGCATTTGCTTTGAGTGGCAATTCTTTGTTCTATACCAAAGATAGATTTTTGAGGTACTACGATTGTTCAACTCAGAAAGATTCCCAAGTTATCCCTATACGGCGTCCTGGTACTCCAAGCTTGAATCAAAGTCCAAGGACTCTATCATACAGTCCGACGGAAAATGCGGTTTTGATCTGCTCAGATTTAGATGGTGGTTCTTACGAGTTGTACATCATACCGAAAGATAGTGTTGGCAGAAGTGACGTTGTGCAAGATGCAAAGAGGGGGACAGGTTGTTCTGCGGTATTCATTGCCCGTAACCGGTTTGCTGTTCTTGAGAAAAGCACCAGCCAGGTTCTAGTCAAGAATCTCAAGAATGAGGTGGTTAAAAAGAGTTCTCTGCCTATACCCACAGATGCTATCTTTTATGCTGGGACTGGAAATTTGCTCTGTAGATCTGAGGATAAAGTGGTTATATTTGACCTTCAGCAAAGGCTTGTTCTTGGTGAACTTCAGACACCGTTTGTTAGGTATGTTGTTTGGTCTAACGATATGGAGAGTGTTGCTTTGCTCAGCAAACACACTATCATCATTGCAAGCAAAAAACTTGTCCTCCAGTGCACACTTCATGAGACAATACGTGTGAAAAGTGGAGCTTGGGATGACAATGGTGTCTTCATTTACACAACTTTGAACCATATCAAGTACTGTCTTCCTAATGGAGATAGTGGTATCATCCGAACGCTGGATGTCCCTATCTATATCACCAAGGTTTCTGGAAATACGATCTTCTGCTTGGACCGGGATGGGAAAAACAGGGCCATCACCATCAATGCAACTGAATACATTTTCAAGCTTGCACTGCTGAGGAAGAGATATGATCATGTCATGGGCATGATAAAGAACTCCCAGCTATGTGGACAGGCTATGATTGCTTACCTGCAGCAGAAAGGATTCCCTGAAGTTGCCCTCCATTTTGTTGAAGACGAGAGAGTCCGATTCAACCTGGCTCTTGAAAGTGGCAACATTAGCGTCGCTGTTGCATCCGCTACAGAGATAAATGAGAAAGAGCAGTGGTATAGACTTGGGGTGGAGGCTCTTCGCCAAGGTAATGCTGGAATTGTTGAATTTGCGTACCAGCAAACAAAGAACTTTGAGAGGTTATCTTTTCTATATCTCATTACTGGTAAGTTGGACAAGCTTTCCAAGTTGATGAAGATTGCGGAAGTGAAGAACAATGTAATGGGTCAGTTACACAATGCTCTCTACCTAGGAGATGTTAAAGAGCGTGTCAAGATACTTGAGAATGCTGGTCATTTACCTCTCGCTTATATCACTGCATCGGTTCATGGTTTAAAGGACGTTGCTGAGAGACTGGCGACTGAGCTAGGAGAGAACGTGCCTTCATTGCCTGAAGGGAAAACTCCATCGCTTCTAATGCCACCATCTCCTGTCATGTGTGGTGGTGATTGGCCTCTTCTAAGAGTGATGAAGGGAATATTTGAAGGCGGGCTTGAGAGTGCAGCCAGGGGAGGTGCTGTTGATGAAGAAGAAGAAGAAGAAGATGCTGGTGGTGACTGGGGGGATGCACTTGACATGGTCGATGTTGATGGAATGGAGAACAGAGACATCGATGCCATTTTGGAGGAAGCAGAAAGAGGAGAAGACGAAAATGATGAAGAAGGTGGATGGGAGGAACTTGAGGGCTTAGACCTCCCACCAGAGCTTGACACTCCTAAGGCCTCTGCTAACGCACGTTCATCCGTCTTCGTGACACCTACTCAAGGTATGCCCGTAAGTCATATTTGGAGCCAGAAGTCATCCCTTGCTGCTGAGCAAGCTGCAGCAGGAAGCTTCGACACTGCAATGCGTCTGCTCAACAGGCAGCTTGGTATAAAGAACTTTGCGCCTTTGAAATCGATGTTTATTGATTTGTTCAGTGGCAGCCAAAGCTACCTGCGTGCTTTTTCTTCATCGCCTGTGGTTTCACTTGCCATTGAGCGAGGATGGAGCGAGTCTTCTAGTCCCAACGTCCGTGGCCCACCATCTCTTGTTTATGATTTCTCCCAGCAAGAAGAGAAGCTCAAATCCGGCTATAAAGCTACAACAAGTGGGAAATTGACTGAGGCTCTCCGGCTCTTCCTCTCTATCCTCCACACCATCCCTCTTGTGGTGGTCGAGTCAAGAAGCGAAGTCGATGAGGTAAAGGAACTGGTCACTATCGTCAAAGAATATGTTCTCGGTCTTAAGATGGAGCTTAAGAGAAGAGAGACGAAAGATGATCCAGTGAGGCAGCAGGAGCTCGCTGCTTACTTCACTCACTGCAACCTCCAACTACCTCACTTACGACTTGCGCTGTTTAGTGCAATGGGCGTCTGCTACAAGTCAAAGAACCTCGCCACTGCCTATACCTTCGCCAAAAGATTGTTGGAAACCAACCCAATGGAGAGCCAGGCCAAAACAGCTCGACAGATTGTCCAAGCCGCTGAACGCAATATGACTGATACAACCGAGCTCAACTACGACTTCAGAAACCCGTTCGTGATATGTGGGTCAACCTATGTGCCAATCTACAAAGGTCAGAAAGACGTGTCCTGTCCATACTGCACCGCCAGGTTTGTTCCAGGCCAGCAAGGAAACATATGCGGGGTCTGTGATCTTGCAGTCATTGGCGCAGACGCATCTGGTTTGGTATGCTCTCCTTCTCAAGTTCGT
>BjuA002588
ATGGCGGTAGACTACTTACTGACATCGCCTTCGACGCTGAGATTCACCGATTTCATCTCTTCGTTCTCCCCAAACACCAACCACAAATGTCTTCGCTTCTCACCTAAACCCAGCTCCGCGAGGATAACCTGCGGCGCGGTTTCTTCGAAGAGGAAACTCGCTGAGAGAGAGATCGCGGAGAGGGAGAACAGAGTCCTCGTGCGGAACCTGATGTCGAGGATTAGTGACAGGGAGCCACTTGTTAAGACGCTTGATAAGTACGTGAAGGTCGTAAGATGCGAGCATTGCTTCTTGCTCTTTGAGGAGCTTGGGAAGAGCGACAAGTGGCTCCAATGCCTCGAGGTGTTCAGGTGGATGCAGAAACAGCGCTGGTATATAGCAGATAACGGAGTGTACTCGAAACTGATATCCGTTATGGGGAAGAAGGGCCAAACACGAATGGCAATGTGGCTCTTCTCCGAGATGAAAAACAGCGGTTGTCGTCCAGATGCTTCTGTTTACAACGCTCTCATAACAGCTCATCTCCACACGCGGGACAAGGCAAAAGCTTTGGAGAAAGTCCTTGGTTACTTCGACAAAATGAAAGGCATGGAGCGATGCCAACCCAACGTCGTGACTTACAACATCCTCTTGAGGGCTTTTGCTCAGTCTGGTAAAGTAGACCAAGTCAACGCTCTGTTCAAAGACTTGGACATGAGTGCGGTTTCTCCAGACGTCTACACCTTCAACGGCGTGATGGATGCGTATGGGAAAAAGGGGATGATCAAGGAGATGGAGTCTGTGCTTACTCGCATGAGGAGCAACGAGTGCAAGCCGGATATCATCACTTTCAATCTGCTTATTGACTCTTACGGTAAGAAGCAAGAGTTTGAGAAGATGGAGCAGACTTTCAAGAGTTTGATGCGGTCCAAGGAGAAGCCGACTCTTCCCACGTTCAACTCGATGATTATAAACTACGGGAAAGCTCGGTTGAGAGATAAGGCCGAGTGGGTTTTCGAGAAGATGAATGATATGAACTACGCGCCGAGTTTTATCACGTATGAGTGTATGATCATGATGTACGGTTACTGTGGTTGTGTTTCCAGAGCGAGGGAAGTGTTCGAGGAGGTTGTTGAGTCGGAGAGGGTGTTGAAGGCTTCAACACTCAATGCCATGCTTGAAGTTTACTGTCTTAATGGTCTTCACATGGAAGCAGATAAGCTTTTCCATAACGCAAGTGGGTTTAGAGTTCATCCGGATGCATCAACGTATAAGCTTCTGTACAAGGCGTATACTAAGGCAGATATGAAGGAGCATGTGCAGATGCTGATGAAGAAAATGGAGAAAGATGGGATTGTGCCTAACAAGAGATTCTTCTTGGAAGCCCTTGAAGCTTTCGGGTCGAGACTACCTGGTTCTGATTCTGCCATGAGA
>BjuA002589
ATGTCGCTGGTTCGGACAGCGTTGATCGCTCTTTTTCTGGTCGCTTTTCTGCAAAACGCTGCGGATCAGAAAAGACCGCAAAGTATTGTTAAGCCTCGTGGTGCGGTTGCAACTGACGATGGACGGTGTTCTGAGATCGGTATGAGTGATCTTCAACAAGGAGGAAACGCTATTGATGCGTCGGTGGCCGCTGCTCTCTGTTTGGGTGTTGTGAGTCCAGCCTCTAGCGGTATAGGAGGTGGAGCGTTTATAGTGGTTAAGATAGCTGGCGGGGAGGCTATTGCTTATGATTCTAGAGAAACAGCTCCTCTACGTGCCACTGAGAATATGTATGGGAGCAATCCTGATCTAAAGAAGAAAGGAATCTTATCAGCAGGCGTTCCAGGGGAACTAGCAGGATTATACACAGCTTGGAAACAACACGGAAAGCTCCCATGGAAGCAGTTAGTGACTCCTGCAGAGAAACTTGCAGAAGGAGGATTCAGGATTTCAAAGTATCTCTACATGCAGCTGAACGCGACAAGAGCAGATGTCTTGGCAGACAAAGGTCTCTCTGAGCTATATGTTTCTAATGGACAGTTCAAGAAACCAGGGACGATTATCCATAACAGAAAATTGGCTTTTACACTCAAGCAAATAGCTGAGAATGGTCAAAAAGCGTTTTACAATGGCACGGTGGGTGTTAACCTAGCGAGCGATATTAGTAAAGCTGGAGGGATAATAACTTTGAAAGATCTGCAAAGTTATAGAGTTAAGGTTAGAAAACCGTTGTCCGCAAACATTCTCGGATACGAACTACTCGGTATGCCTCCTCCCTCATCAGGTGGCGCTGCAATGATGCTTGTTTTGAACATTCTTTCTCAATACGGGATTCCATCAGGTGTTTCGGGCTCTCTTGGTGTTCATAGACTAATCGAAGCTCTGAAACACGCTTTCGCGGTTAGGATGAACCTTGCTGATCCAGATTTTGTAGATGTTACTAAGGTTGTTTCAGATATGCTGTCTCCGGAATTTGCAAAAGACTTGAAGACCAAGATAAACGATGACAAAACCTTTGATCCAAAATATTATGGCGGCATGTGGAATCAAATCAACCATCATGGAACATGCCATTTCTCGATCATAGATAGCGAGAGGAACGCTGTTTCGATGACTACTACAGTAAACGGTTACTTTGGGGCAGTGATGCTATCTCCAAGCACTGGAATCGTTCTAAACAACCAAATGGATGATTTCACGATCCCAGCAAAGTCCAGCGGTGACCTAAATGTGCCTCCTCCAGCACCGGCTAGCTTCATCAGACCCGGGAAACGACCATTGTCCTCAATGTCACCCACCATTGTGCTCAAGGACGGCAAAGTGAAAGCTGTGGTGGGTGCTAGCGGTGGAGCGAACATCATCGCCGCGACAACAGAAGTTTTCTTGAATCATTTTTTCCTCAACATGGATCCTCTTTCTTCTGTTTTGGCTCCAAGAATCTACCATCAGCTGATACCAAACAAAATTTCGTTTGAGAATTTGACGACAGTGTTCGGTGATCATTTCGAGATACCTAAAGAGACAAGAGTTGTGTTGGAAAAGAAAGGTCATGTTCTAACGCCAATGACCGGAGCGACGATTGTTCAGTTCATAGTTCAAGAATCCGATGGAAATGTCGGCGGAATGAGTAAGCTTCTGGCAGTTAGTGATCCAAGGAAAGGAGGGTTCCCCTCAGGATAT
>BjuA002590
ATGCCGAAGCGAAAAGCAAAAGAAGTTGTCAGACTCACTGAAGAAGAAAACAAGGACGAGAGCGACAAAGAGATTCGGAGAGAAGAGAAGAAACATGAAGAAGAAGATACCAATCTTGAAAGACGTATTGATGCGATTAAGGCAATCCGTGATATTGAGATTGAACAGAGCTTAACTGCACAGAGGTTACTCTGCTCAACGTTCTCTGAGGAACAGTTAGAGACACCTGTGTTGGACTTCTTCAAAGAGAACCTTCCTGATGTCTCTATCGAAGTCGAAGATAATGGGGAGATTGAGTTCAAGTGGAATCACAATACTGGTGATTCATCTCTTGGTGGCTACCCTTTAAAATGGATCTTGTACTGTTCTGCCTTTCAAACTCTCGTTTTCTATGGTAAATGGAGGGCAAAGACTTCTTCATTTTGGGATGACAGCACCAAAGACTCGGAGGCAACCAAAACCTGGAGAGATGATGCTCTCTGTGCATGGCACTCCTTTGGGGACCACAAAGTTTGA
>BjuA002591
ATGCCACTGGTTCGGACAGCGTTGATCGCTCTTTTTCTAGTCGCTTTTCTGCAAAACGCCGCGGCTCAGAAAAGACCGCAAAGTATTGTTAAGTCTCGTGGTGCGGTTGCAACTGACGATGGACGGTGTTCAGTGATCGGGATGAGTGTTCTTAGGCAAGGAGGAAACGCTATTGATGCGTCGGTGGCAGCTGCTCTCTGTCTAGGCGTTGTGAGTCCAGCCTCTAGCGGTATAGGAGGTGGAGCATTTACAGTGGTTAAGATAGCTGGCGGGAAGGCTATCGCCTATGATTCTAGAGAAACAGCTCCTCTCGGCGCCACTGAGGATATGTATGGAAGCAATCCTGATCTAAAGAAGAAAGGAGCCTTATCAGCAGGCGTTCCAGGGGAAGTCGCGGGTCTATTCACAGCTTGGAAACAACACGGAAAGCTCCCATGGAAACAGTTAGTGACTCCTGCAGAGAAACTTGCAGAAGGATTCAGGGTTTCAAAGTATCTCTACATGCAGATGAACGCCACAAGAGTCGATATCTTGGCAGACAAAGGTCTCTCTGAGCTATTTGTTTCAAATGGAGAGCTCAAGAAACCAGGGACCATTATCCATAACACAAAATTAGCATTTACACTCAAGCAAATCGGTGAATATGGTCCAAAAGCGTTTTACAATGGCACGGTCGGGGTTAACCTAGCTAGAGATATTCGTAAAGCTGGTGGGGTAATAACTTTGAAAGATCTGCAAAGTTATAGAGTTAAGGTTACCAAACCGTTGTCTGCAAACATTCTCGGGTACGAACTACTCGGTATGCCTCCTCCTTCATCAGGTGGTGCTGCAATGATGCTTGTTTTGAACATTCTTTCTCAATATGGGATTCCTTCAGGTGTTTCTGGCTCTCTAGGTGTTCATCGACTAATCGAAGCTCTGAAACACGCTTTCGCTGTTAGGATGAACCTTGCTGATCCAGATTTTGTAGATGTTACTAAGGTCGTTTCAGACATGCTGTCTCCGGAATTTGCAAAAGACTTGAAGAAGAAGATAAACGATGACAAAACCTTTGATCCAAAATATTATGGTGGCATGTGGAATCAAATAGACGATCATGGTACAAGTCATTTATCGATCATAGATCGCGAGAGGAACGCTGTTTCGATGACTAGTACAATAAACGGTTACTTTGGGGCAGTGATGCTATCTCCTACCACCGGAATCGTTCTAAACAACGAGATGGATGATTTCTCGGTCCCAGCGAAGTCCAGCGGTGACCTAAATGTGCCGCCACCGGCACCGGCTAACTTCATCAGACCCGGGAAACGACCATTGTCCTCAATGTCACCCACCATTGTACTCAAGGACGGTAAAGTGATGAGTGATAGTTATGTATACGTC
>BjuA002592
AGAATTGGTGCCGATTCTGTTTCACAGGGAATTGGAAATGGATTGCCATTAGGAGCTGTGGTGACTACACCAGAAATCGCTAGCGTTTTAGCTACAAAGATTCAGTTCAACACTTTTGGTGGAAACCCGGTGTGTTCAGCTGGTGGGCATGCTGTTCTAAAGGTTATTGATAAGGAGAGACGCCAAACACACTGCGCTGAAGTTGGTTCGCACCTTATTCAACGTTTGAAAGATCTGCAGAAAAGACATGATATCATTGGAGATGTGAGAGGAAGAGGATTAATGGTTGGGATAGAGCTTGTGTCTGACAGGAAGGACAAGACACCAGCCAAGGCGGAAACAGCTGTCTTGTTTGAGCAACTTAGAGGT
>BjuA002593
ATGTCGTCATCACCTTTTCCAATCCTGGACAACCGCCCAATCGACAAGTGGAAGGTTACCGAGTTGAAGGAAGAGCTCAAACGACGGAGGCTCACTACACAAGGCTTGAAGTTGGATTTGGTTAGGCGTCTCCATGATGCCCTTCGTGCTGAGCAACAAGAGTCTGAAACTGCTGCTCTTGCCGCTGCCAATCAGCTGCCTGATGTTACTTCTGTTCCTCTAGTTGGAGGAGCGGCATTCACCACTCCAGAACCAATTGGGGTTAAGACAACAACAACTGAAGCATCAGCTGCGATTCAGACAGCACCACCCCCTGTGTTTTCTAAACCAGAGGGTGTCCTTGATGATGTCAGAGACGTAGCTGCTCTTAATGCTCCAGTAGTTACCCAAGAGGCATCTAATGAGCAGATTATTGAGATGGAGAATAAGGAGACGTTTAGCGGGTTGGATTCTAAGGCCCAACCTACAGAGGTTTCTGCTATCCAGGGTAACGAAATTGCTGATAATGTCAAATTAGAACATAGTCTTAGTAAGTCCCAAGAGCCATCAACAGTCATTGGCAAATCGCATCCAAAGATATCTGCCGGGGGTGGAGATGATGCAGATATGACCAAAGGATATAATAATAATAGTGTCGATGCAGGCGACTATGAAAAGTTGAATTTAGATAGAAGTTCTGGTGATGAGTCTATGGATGATGAGCCTGAGACAAAGCTAAATGAATCGGTTACGTCTCATGAAGTGGTGGATAAGAGTGTGCAAAATGACTTGCTTCCTGATAAGGCTGATAATATGGATGGTGAGAAAGGAGAAGCCCCTGATAACAAAAGCCATCCACTGGTGGCTTCTGACAAAAGAAAGCTTCCTGTTAATGATCAAGAAGCTGTTGGAAACAATGAGCCTGCAAAGAGGCAGCGCCGATGGAACTCTGAGAATATTAAAGTTCCTGAAGCACAAGCCGTGGAACCCACTACAACACCGAGGTCAGCTGGTCTGAAGCGTGACTTCTCCCGCTCTGTCTCTTCGGTTAGTGAGGATGGACACAAGGAACGCGTGGTTCCTCCATCTCCAAAGGAGCCTACTAATTCCCTCAGGATTGATCGTTTCCTTAGGCCGTTCACACTGAAAGCTGTTCAAGAGCTTTTGGGTAAAACTGGAAATGTCACTAGTTTCTGGATGGACACCATTAAGACCCACTGCTATGTATCATATGGTTCAGTTGAAGAAGCTGCAGCAACAAGAGAAGCAGTGTATAACCTCCAATGGCCACCTAATGGAGGCCGTCTTCTGACAGCTGAATTTGTTGGACCAGAGGAAGTGAAGGCCAAACTAGAAGCTCCTCCTCAGCCACAGACCCAGGCTCCTTCGCATCCACCTGCAACTGCTCTGCCACCACCACCGCCTTTGGCCAAAGCACCTCCAGTCAAAGAACGCCATGCCCTTCCTCCTCCTCCTCTAGTCCCGGAGGAACAAGAGGCTCCCATAGTCACTCTGGATGATCTTTTCAAGAAGACAAAAGCAATCCCCAGGATATATTACTTGCCCTTGTCAGATGAGCAAGTTGCGGCTAAACTTGCAGCTAATAACAAGTGA
>BjuA002594
ATGGAAGATAAGCTCAAAACAGAAATTGAACAAAAGGAAACTGAAGCAAAGTTGGCTTTGAGTGAAGCTGAAGAAATGGCAAAAGCTGAGTTGATTTCGGCAATTGCAAAAGAGAAGATAAAGGCGTTGTGTATGGCATTCTATGCGCGCTCTGAAGAGGCTCGCCAAAGTCATTCAATTCACAAGCTTGCATTGGGTGCACTTGCGCTGGAAGATACACTCTCCAAAGGGTTGCCAATCCAAAATGAGATAGATATGCTTCAGACTTATCTTGAAGGAATTCATCAGGACTCAATGTTAGACTTGGTGTTATCATCTCTTCCAGAGGAAGCACTATCCACTGGAACAGATACAGTACAGCAGCTGAACCAGAAGTTTAATACCTTGAGAGGAGCACTTAGACACTTCAGTCTCATTCCACCTGGTGGCGGAGGAATCTTAGCACATTCACTAGCAGATATAGCATCGTGGCTCAAGGTGTTAAAGGAAGTAAAGCAGAGGAAATAC
>BjuA002595
ATGGGAGTTGGAGGAACATTAGAGTATATATCTGAGCTAATAGGAAGTGGAGGAAGTCATAGCTATGGCAAGAGGAAGAAGAAGAAGCAGTTTCAGACAGTAGAGCTCAAAGTTAGAATGGATTGTGATGGTTGTGTCCTCAAGGTCAAAAACTCTCTATCTTCTCTAAAAGGAGTTAAATCGGTGGAGATAAACAAGAAGCAGCAAAAGGTGACGGTGAGTGGTTACGCGGAAGCGAGCAAGGTGCTGAAGAAGGCGAAATCGACGGGGAAGAAGGCTGAGATATGGCCTTACGTACCGTACAACTTGGTGGCTCAGCCGTACATAGCTCAGGCTTACGACAAGAAGGCGCCACCTGGTTACGTTAGAAAAATGGACCCATACGTCACCACCGGGACGATGGCCGTCTACAACGATGACCCTTCTTACACTTCTATGTTTAGTGATGATAATCCCAATGCTTGCTCTATTATG
>BjuA002596
ATGGCGATTTCTACTTTAACACTCACATCATCTCACTACACAAGTTCCTTCAGACCCACCATCTGTTCTTCTTCTTCTTCGTCGTCATCGTCATTCTCATGTCTCTGTTCTTCTTCTTCTTCCACCGATGGCCAGCAGAAACAGAGGAGCTTAACCGGCGCGAAGAAGAACGTTTTCGGAGTGGGTTTAGGCCTTTTAGCTGCCACGATTCTCTCTATAACGCCTCTGGACGCAGACGCCACGAGGATTGAGTACTACGCCACTGTTGGAGACCCTCTCTGCGAATACAGCTACGCAAAATCAGGGCTTGGATTCTGCGATATCGCAGTTGGGTTCGGTGATAAAGCCCCACGTGGCGTACTCGTCAATGTCCATTACACGGCTAGGTTTGCAGATGGAACGTTGTTTGACAGTACATATAAGCGTGCAAGACCACTTACTATGCGGATTGGTTATAAGGGGTCTAGACCAAGGGATTCTTGGAGGCGAAGGAGTACCTCCTATGCGAGGGGAAAGCGCAAACTTCAGATTCCACCTAAGTTAGCTTATGGACCAGAGCCTGCAGGATGCTTTTCCGGTGACTGTAACATACCTGGCAATGCAACTTTGCTATATGATATCAATTTTGTTGAGATCTACCCTGGAAGTAACACAAGATGA
>BjuA002597
ATGGAGTCTGGTAATAGTAGTAGCATGCAATCTTCAAGCGGAGGAGGAGGAGGAGGAGAAGAATACGATTCTCGCGCCGGTGATCAATCCATCTCAGCCTTCTTCGACCACCACAACCACCACGTGGTATCTTTACCTCGGCCACAACAAAACCACATCAACCCCCTTCACTTCGACCACAACAACTCTCTATTACAACAAAATTACTTCAATAGTAACAGCAACGGTACCTTCTTGCCCGTAAACCAACAATCCGACCCGGTTACTCAACCTGAACTCCGAACCTTCACCACCACGTCATCAGTTCCTCCTAACAACGTAGGAGTAACCAAGAAAACCAAGAAAAGATCTCGAGCATCAAGGCGAGCACCAACGACGGTTCTAAAGACGGATACTTCGAATTTCCGAGCGATGGTTCAAGAGTTCACAGGGATCCCATCTCCGCCGCTATTCAACAACAACTCCGTCGTGAACACCACGCGCCTCAAGACATTCCTCGGCTTGTCTTCTTCATCGCCAAACTCTTACTACAACAGCAGCAACAACAACATCTTGTTACAACCTTTCGCTCAAAAACTCCTCCCAACGTCTCCTCTCCTCTCCGGATCACAGATTCAGCAATATCAAAACCCTAACAACAGCTTTGAGGATATGAATCTACAGTCTCTTCTTCAAACTCAGATTTCAAACCCTAGAAGCAATATTCAGTTTGGTCTTGGTATGTTGCAGAGTCAATCTATTACTCCTCAGACGACGACCACAGTGGCTAACGGGAACAAAACCACTGGTGAAAATGGTGGTTACGGTGTTTCTGATCATGATCATAATAATGACAATACTTGGTTATGTTCATCTTCCGACCAAAGAACA
>BjuA002598
ATGAAGCTGTTCAAGTCAACCGAGGACTATGTAAGCTCCCCTCTTATGGCAGAAGCCCTAGCGCTGTTAGCAGCTATTAAAGAAGGAGCCCACGAAGAACTGAAGTGTGTAGCTTTTGAGTCAGATTCAACGGAACTGATTAGAGCTGTAAACTCAAACGCATGTTCGCCGGTGATCTACGGTATTGTCGCAGACATTCTCTCCTTTGCTTCTGTGTTTGAATTTGTTTCTTTCTCTTGGATCTCTCGAGAGAAAAATGGTCAAGCGGATATGTTAGCTAAGTCTGCTTTGATGGCAGCTGAAACCGATGTGGTTGATGGAGTAATTCAACTCCCAACTACCAGACTT
>BjuA002599
ATGTTTGTTGCTCGCCGTCTTCATCTTTCCTGCAAATATGGTGCTGCAAATATTCTCAGAGGGAAAAGGGTTCAATCATTCAATTACAGTAAATCAACAAAACGGAGCAGTGGAAAGACATATGTTAACCCTCAGCTGCTTATAGGAACTCAAACTTATCCACGCTCACGTCTTCGTTATGCTGCTCCAGCTCTTGTGCTTGGGTTTACTGGATTCATCGGGTTTCTTCATTACAACGACGAAAGGAGAGCTGTTCCTAAAGGTATAACAAGCAGCAATAGCGGTTGTGGTTGTGGTTCTAATACAACTGTCAAAGGTCCGATCATCGGAGGTCCATTCACGCTTATGAGTACACAAAACAAGATTGTCACTGAGAAAGAGTTTTGTGGTCAATGGGTTCTGCTCTACTTTGGATACTCGTTTTCCCCCGATGTTGGACCCGAGCAGTTGAAAATGATGTCCACAGCAGTTCATCGACTAGAGTCTAATCATGACCAGAAGATTCTCCCTGTCTTTGTCACTCTTGACCCTCTACGAGATACACCTTTTCATCTCCATGCCTACTTGAAAGAATTTGACAGTAGGATACTTGGACTGACTGGATCTGCAAGTGCAATTAGGCAAATGGCGCAAGAGTATCGTGTTTATTTCAAGAAGGTCCAAGAAGATGGTGACGATTATCTCGTTGGTACTTGTCACAACATGTACTTGTTGAATCCGAAGATGGAGGTTGTCAGATGCTTTGGGGTTGAGTATAATCCAGCTGACCTCTCACGAGAGGTTCTTAAAGAAGTTACTTCCGTTTCA
>BjuA002600
ATGGTAAGATTCATTGAAGAAAACACAAAACATGTGGACAAAGAAACAGGAAATAAATCAAATACGGATGTAACGACGGCAACTAAGAAAGTTCTTCAAGATCTTATTATCAACAATGGAGGAGGACTAATCAATTCATGGGTTGATTCCATGAGAGCTTGTTCTCCTACTCATCTCAAATCTTTGATGAAACAAAGCTCTTGGCTCAAAGAACATCCATCTGCTTTAGAAATGTTCGAAGAGATTCTTCATGCTTCTGAAGGAAAACAAATCGTTATGTTTCTGGATTATGATGGCACTTTATCTCCCATTGTTGATGATCCAGATCGAGCTTTCATGTCTAAGCAGATGAGAAGAACAGTGAGGAACCTAGCAAATTGTTTTCCGACTGCTATAGTTAGTGGGAGATGCAGAGAAAAGGTTTATAATTTCGTGAAATTGACCGAGTTGTATTATGCTGGAAGTCATGGAATGGACATCAAAGGGCCAGAGCAAGGCTCCAAGTATGAGGCAGATAAATCTCTTCTTTGCCAACCAGCTACAGAGTTCCTCCCCATGATCGACGAGGTGTATCAAAGATTAATGGAGAAAACAAAATCAACTCCCGGAGCCAACGTAGAGAACAACAAGTTTTGTGTCTCTGTCCACTTCCGACGCGTCGATGAGAAAAACTGGAGTGATTTGGCTAATCAAGTTCGATCAGTAATGAAGGACTACCCTAAGCTCCGTCTTACCCAAGGAAGAAAAGTTTTGGAAATTCGACCTATCATTAAATGGGATAAAGGCAATGCCCTCGAATTTTTATTAGAGTCACTTGGGTACGCTAATTGTACCAACGTTTTTCCCCTTTACATCGGCGATGATCGCACAGACGAAGATGCATTTAAGATACTGAGAGAAAGAAGACAGGGTCTTGGCATTCTTGTTTCCAAATCTCCAAAGGAAACTAACGCGTCTTACTCTTTGCAAGAGCCTGATGAGGTTATGGATTTCCTGCAACGGTTAGTGAAATGGAAACAACTGAGATCTGGAGCATGA
>BjuA002601
ATGAATTCCCCCCACGAAAAGGTGGTGCAAGCTATCCTTTATGGACATAGCTGTGCCAAGCGTTTGAAGCTCCGGCTAGAGGATCCAATGGCTGATGACAGATCGGTTTCAAGCTATGATCTTGCTAAATCCATCGTCCATTGTTTTTCCAACGCCATCTCAATCTTATCTGATCAACCAAAATCGGAGGATGATCAGGTTTCTGAATTATCTTCAATGGATTCTTCTCCTCCTCTTCCCCACTCCAAGAGAAGAAAGATTAATAGTACAAATTCAACTAAGAACTGGAGGGACGATTCACCGGATCCCTACTACGACGGGTTTCTTTGGAGGAAATACGGCCAAAAGTCTATAAAAAACTCTAAATACGAAAGGAGCTACTATAGATGTTCTTACAACATAGATCATGACTGTGGAGCAAGAAAGCATGAACAGCAGATCAAAGAAAACCCTCCGGTGTACCGAACCACTTACTTTGGCCACCACATTTGCAAGATTAACCATAATCATGATGCTGTTTTCACTGCGGTTGAAGATCAGGTAGATGATGCGGGAAGTTCCCGGATTATACGATTCGGGAAAGAACTTGATCAGGAGAAGGGAAGTCACTCGACCGGTTTTTCTTTATCGGCTAAGCATGAAGAATCAATCATCAAAGAGGAAACCTGCACGGACCAGTACCGTGAGATAACCGGTGATGATAAAGATTGTCAACATGTGATGGAAGAGAATCAGTCATCACTATCAAGTTCTTATACTCCTCCGTTGTCATCTGTCAGTGAAACTGACATGTTTGATTCAGATCTGCTATTGAACAACTTGGACTCGTGGGATCGTTATGGTTTGTTTGACTTTGGAGTTCACTAA
>BjuA002602
ATGGCAGCCATAGATATGTTCAGTAGCAGCACTGATCATTCTGATCCTTTTAAAGAAGAGCTCATGAAAGTACTTAACCCTTTGACCAACTCTGTCTCTTCTCTTCCTCCCATTCCAAACACAATCTTCGGTTTCAATCAAACCGCACCTCTCGGTCTAAACCAGCTCACACCTTACCAAATCAACCAGATCCAAAACCAGCTTAACCAGAGACGCAGCACCAACATCTCAAACCTCTCTCCAAAGCCTGTCCCAATGAAGAACATGGCCGTTCAGAAACTCTACAGAGGAGTCAGACAAAGGCACTGGGGGAAGTGGGTTGCTGAGATCCGTTTACCCAAGAACCGGACCCGACTCTGGCTTGGAACTTACGACACGGCTGAAGAAGCAGCCATGGCTTATGATCAAGCTGCTTACCAGCTTCGTGGCGAGCTCGCGAGGCTTAATTTTCCACACATGAGGCACGAGTATGGTTGTGGAAGCGGTGATAGCAGCTTCAAGCCTCTTCATCCCTCTGTTGAAGCAAAGCTCGAAGCGATTTGCCAGAGCTTGAGAAAGACAGAGGATGATGATCTCCCCTGTTCTGAAACAGAGCTTTTCCCGCCAAAAGCAGAGGAGTATCAAGAAAGTGAATATGGGTTTCTGAGAGCTGATGAGAATTCGTTTTCTGATGAGTCTCAGGTTGAATCATCTTCGCCAGAATCTGGTATTACCACTACGTTCTTGGATTTCTCGGATTCAGGGTTTGATGAGATTGGGAGTTTCGTGCTGGAGAAGTTTCCTTCTGTGGAGATTGATTGGGATGCGATTAGCAAGTTGTCCGAATCT
>BjuA002603
ATGTCTCCTTCGATTCTGGAGAAGATGGGATGCTCAAACTCAAAAGAAGCATCGACGAAGAAGAAGAAGAAGAACGAGCCGCTTCTCTTATGTAAAGAAAGGAAGAGATTCGTCAAACAAGCCATTGATTCCAGATGCGCTCTCGCCGCCGCACACGTGTCCTACGTCCGTTCCCTCCGTAACATAGGAGCTTGTCTCCGTCAGTACGCCGAGGCTGAGACTGTAGCTGCTGTGGCTTCATCCCCTTCTCATAACTCCTCTTCTTACCCTGACGACGACGACGGCGACTCGGTTGACTCGCCGTTGAGTCACAACACTAACCCTAAACCTGTTTTGAGTCTAAGCTACACGAAGTCGGCTAACTCTACGGTGACTTACACGATGAACCCTCTCGACATGCCGGAGTTATCTCCTCCTCCGCCGCCGCCGCCGCGGCGTCCTCGCCGGCCAGAGACGTCTTCGTGGGACTACTTCGACACTTGCGACGAGTTCGATAGCTTTAGACTGACTGATAACGCATCAGTTGTAGGATTTGAGAAGCAGAGGAAACAGAGCAATGCAGAGGATTTCAAAACAGAGCAGAGGAAACAGAGCTCTGAAGATGAAGGTGAAAGAGAGGATCCATCAGAGTTTATCACACACAGAGCTAAAGACTTTGTGTCTAGCATGAAAGATATAGAGCACAAGTTCTTCAGAGCTTCTGAGTCTGGTAAAGAGGTTTCGAGGATGCTTGAAGCTAACAAAATCAGAGTCGGATTCGCTGATACCACCACAGGAAAAGGAAACTCAGTAGCGTTTCTCTCAGCTTTGAAGCGAGCTTGTTGTAGAGGGAAGAAGAGTCACTCACCTGTTTTTAAAGAGCCATTGCACCAACAAGTCACTAAAGTTATAGTGTGGAAGAGAACATCGTCTTCAAGATCCTCCACTTCTAGAAATCCGTTGATAGAAGAAGATCATGATGACAATGAAAGTGGAAGTGACTTCACACAAGAGTTCTGTATGATCTCGGGAAGTCACTCTTCTTCACTTGATCGGTTATACGCTTGGGAGAGAAAACTATACGATGAAGTCAAGGCGAGTGAGATGATTAGGAAAGAGTATGATAAAAAATGCGAGCAGTTAAGGAACCAGTTCACAAAGGATCACAGTGCTAAAGCCATGGATAAGACAAGAGCAGCTGCAAAAGATCTTCATTCTAGAATCAGAGTCGCTATACAGTCCGTTGATTCGATTTCTAAGCGTATTGAGAGGATCAGAGATGAAGAGCTTCAGCCTCAGCTCTTAGAGTTTCTCCAAGGGTTGATAAGAATGTGGAAAGCAATGCTGGAGTGTCACCACTCGCAGTACATTACCATCTCACTGGCTTACCATTGTCGGAACACGTCCAAAACTGGGCCTGAAAACGCTCTCAAGAGACGGATTTGGTCAGAGCTTCTAGAGGAAACAGAGTGTTTTGGTCTAAGCTTTGCAGATTTGGTCAACAGTATGACTTCCTACGTTGAAGCTCTCAATGGTTGGCTACACAACTGTGTTTTGCTCCCTCAAGAGCGTTCTACAAGAAACCGAAGACCGTGGTCCCCACGCCGTGTCCTGGCCCCGCCGATATTCGTCTTATGCCGGGATTGGTCGGCTGGGATGAAGTCTCTGCCGTCAGATGAACTCAGTAGGTCTATCAAAGAGTTCTCAACGGATATGGAAATGTTGGGCGAGGAGAAGGAGGATTCGGTGCTGGTTTCTGAAGATTTGTCGAGCGTGCATTCGAGTTTGGCGAAGCTTCTAGAGAGATTGAAGAAGTTTTCAGAAGCTTCTTTGAAAATGTATGAAGATGTGAAGGTGAAAAGTGAAGAAGCTGTAGTTGCTTACACTAATCATTCTAATTGTGGTAGACCATTATTGTAA
>BjuA002604
ATGCAGAGAAAACCAAGCATGCCGAGGATTACCATCGAGATTGATGATAATCATACCGCCGGCCAAGATTCTGACGTGTCTATGGCGGTGGTAGACGGCGGAGATAATTACGACCAGCGGTTCTTGGCGATGTTATCACCGAGAAATCACACAAGGACCGAGAGAAAAGACTGTGGGAAATCAACGTTGCCGTCATCGTCTTTTCTTGGAAGCTGTGGCTTTTGCAAACGCCGTTTAGCTCCCGGCCGTGATATTTACATGTACAAAGGGGATGCAGCGTTTTGTAGCATGGAATGCAGAGAACAACAGATTGAGCAGGACAGGCAAAACTCCAAGCAGAGCGCCAGAGTCGTTCTATCACCATGA
>BjuA002605
TTGCAATCGCGCTTCCACAATGTTCTCGGACTCACCTCCACCTACGGATCCGGATTCGAATCATCCGCACCAGATTTCACATCCCTCTCACGATTCAACTCCCTGGACGAACTCACACACGACCTCGGCTCCCTCCACGAGCTCTCAACCCGCGGCTCATGGGAAGCGATCCTCGACAAAATCTCCCAAACCAGAGCCCTCTTCCTCCTCGCCAAGCCTCACGAGCATCTCACCTATCTAACCTACCAAGTCATGGCTCTAACAAAGCTCCGCCGCTCCGACGAAGCCTCCCGCGAGCTCACCGCATTGCACGATTTCGACGACGGGGCGCATTACAGGTACGAATCGCACCCCGAGATCTACCCGAATCGGAAGGGATCCTTGGTGCCTTTCGCCCTGCGGTGGCTGCACGCTTTGATTCCGACTAGGATCGGGAATCGCTTAGATCGGTTATACACGTTGCTTGATTTCGTTAGGGGTAGGATTAGAGAGAAGGGAGATGATTGTTCTGTGGAGCTGTGCAAGAAGAGGGAGAGGTTTGTGATGAGTTGCTTGTTAGGTTTTCACTTAGGTCACAAGGAGTTTGGTGTGTCGTTGGAGTTAATCAAGGAGCTGATCAAGCGTGATCCGTTAGATCACGTTTTGGTATCGAAGCTAGGGTATGTTCAGATGCAGTTTGGTGATGTCGAAGGAGCAAAAGCCACGTTTAATCGAATCGAGAAGAGCAATGAGAATCTTGTGGGGAGGAACAAGGCTTTGGTTCATGTTGTGGCCAAGGACTACGCAGCTGCTGTGAGGGAGCATCGAGAGAGAGTCGGTGGCTTCGTTAAGGTCGTCTAGATCAGATGGGATCACGAG
>BjuA002606
ATGGCTCCACTCAAGTACTTGTGTTTTAGAAAGGTACTCTTGTTGCTCCTCCTCTTTTCTTGCTCTTCTTTCTTTGCTACTTTTGCCTCATCAGAAACTTCTGTTGATGATGAGCTACAACAAACACAACCCTTAGATCTACATTTTCGAGTGAGAAGACTGTTGGTAAAAGATCTAGACATTAGCGATGATGTTGAGGAAACCAATCCTCCTCCTCGCAAGAAGAAGAAGCTTACAGATTCTGTTACATCACCATCATCAACATCCGGTACAAAAAAGAACCAACCCAAGGTCATTAAACCGATCTCTTCATCGACCAAGAACCAAACTAAACTCGCCAAGACTACCTCTTCCAAACTCAACTCAACCAAATCATCTTCCAACACGACCAAGGCCGGATCAGACCTCAAGAAGCTCAAACCCTCAAACTCTACTTCCTCGACCAAGGCCGGATCAGACCTCAAGAAGCTCAAATCCTCAAATTCTACTTCTTCGACCAAGAAACAAGCAGATCTGTCCAAATCAACCTCGTCAAAAAACAAAACCACCACAAAACCACAAACCTCCAAACTATCTCCACCTCCAGAGAAAAAGAAAGCACCACCATCCACAAAACCAGCCACCAAGCCCAAACCAGCAGAGAAAGCAATCAAACCCTTCTGGCTAGACGACGAAGAAGACGAAGACTTCGTCAGCGAGTTCAGAGACCTCCCAACCAGGTTCCAAAGATCACTCATCCCAGACCTAGAGAGAATCTCAACCACATCGAAAAGCTACATCAACAAAGCCAACAAAGAGATCACCAAGAACTTCAAACCTTACTTCGGCAACAAGTACTCACCAACCATCGCCTCTGTAGTCTCCTTCGTCTTCATCCTCGTCCCTCTCCTCCTAGTCTCCCTCGTCTTCAACCGCTTCAAAGCCTACTTCTCCCTCCAGAAACTCCTCATCTTCATCCAAATCTACCTCTCCATCTACTTCTCCATCCTCTGCCTCTCCTCACTCGTCACAGGCATCGAGCCTCTCAAGTTCCTCTACGCCACGTCGAGCTCAACATACGTATGCTTGCAGATCATGCAGACCTTGGGCTACGTCTTCTACCTCTTGCTTCTCCTCATGTACCTCGTCCTCGTCTTCTCGACAGATTGTGGTTTGGGACTTAAAGTATTGGGCCTGGATCAGACGTTCGTGGGCTTAGCGGTGGGTCTGCATTATTACGTGGCGGTGTTTCAAAGGGTGGTGCTTCGACAGCCTCCGAAGACAAACTGGAAGGTGCACGGTGTTTACGCCACGTGTTTTCTTCTGATTTGTTTGTTGTCTAGTGCGGAGAGGAGGAAGAAAGAGTACTTGGAAGATGGCGGTGAGGAAGGCAAGAAAAAT
>BjuA002607
ATGGAGAGAAGCACGCCAGTGAGAAACCCTCACACCTCCACCGCCGATCTGCTTTCCTGGTCTGAAACTCCTCCTCCTGATCACTCATCATCTTCCGCCGCTCGTTCTCACCAGCCGTCAGATGGAATCAGCAAGGTTCTCGGCGGCGGTCAGATCACAGACGAGGAAGCTCAGTCCCTTAATAAGCTGAAGAACTGCTCAGGTTACAAATTAAAAGAGATGACTGGTAGTGGCATCTTTACTAATGAGCCCAAAGGCGTATCTGAATCCGATGCTTCTACTGGACTTCGTTACTATCAACAAACACTGAACGGAGTGAGTCAGATATCTTTCAGCGCCGACGGTAATGTCTCCCCCAAGAAGCCAACCACCTTAACCGAGGTTGCAAAGCAGAGAGAGCTGAGCGGAAACTTGCTAACCGAAGCAGACCTAAAGAGCAAGAAGCAGATATCAAGTGCTAAGATCGAAGAGATAAGCGGTCACAACATCTTCGGTCCTCCAACAGAGATTCAGCCTCCTCGGTCCTTGGCTGCTGCTCAGCAAGAAGCTAGAAGAGGTAACAGAGACATGGGAGAGCCTGCTCCAAGGAACCTTCGCACCTCTGTTAAAGTTTCCAATCCTGCAGGAGGACAGAGCAACATACTGTTTAGTGAAGAGCCTGAAGTGAAGACGTCGAAGAAGATACATGACCAGAAGTTTCAGGAGCTCACGGGGAATGGTATTTTCAAAGGAGATGAGTCGCCTGGAACTGGAGACAAGCAGCTGAGCTCAGCTAAGCTGAGGGAGATGAGCGGAAACAATATATTTGCAGACGGGAAGTCAGAGTCCCGAGACTACTTTGGAGGTGTGAGGAAGCCACCGGGCGGTGAGAGCAGCATCTCTTTGGTC
>BjuA002608
ATGAGTAAACACATATATATGAGAAGCAAAGCAGTGCACTCCCTCCAAAGATCTGCTCAGGATGAGTCAAAGAGAAATCAAAGAGAGTCTGTCACTGAAGAGAAGCCTAACTTCTTGTCTTGGTATAAACACCACTTGAGGAACTTTTTCCACGCTGTTAAGTTTCACAAGGAGCGAAAAGGAACTTCTGTTGTGAATCCTGATGATGGTGAAGATGATGGCTTGGAGAAGAAGCCGATGGTTAAAGAGGAGCCAACAATAATAGTACAAGCAATTATTTTACCTGAAATTTCAGATCCCTCTTTACTGTTAAAAGAGCAGTCGAGGCGTTCCCTTTATACTTCACTTCCTGCTCTTGTCCAAGGCAGGAAATGGGTAATGCTTTACAGTACATGGAGGCACGGTATATCACTTTCAACGCTGTACAGGAAAAGCCAACTCTGGCCTGGTCTCAGTTTACTGGTTGTTGGAGACAAAAAAGGTTCGGTGTTTGGTGGTCTTGTCGAGGCACCTTTGATTCCAACTGATAATAAGTATCAGGGAACCAACAATACATTTGTTTTCACTGATAAGTCTGACCAGCCCACAGTATACCATTCCACAGGAGCAAATCGGTTTTACACGTTATGTTCCAAAGACTTTCTAGCTCTCGGCGGTGGTGGACGGTTTGCTCTCTATCTTGACAGTGAGCTGCTACACGGATCAAGTGCATGTTCAGAGACATACGGGAACTCTTGTCTTGCAAACTCTCAGGACTTTGATGTTAAGGAAGTGGAGTTATGGGGATTTGTGTATGGCTCAAAGTATGATGAGATTCTATCTCTCAGCAGAAAAACCGAGACTATATGCAGGTGGTCA
>BjuA002609
ATGGGGAGTCGATTAGGAGGACGAGTGGTTCATTTCGCGAATCTTCCGATCAAGCTTCTGATGCCGACGAAGCTGACGAACATCCACGAGTTCGCGCTGAAAACGATCCCATCCGCGACCAAGATCGAGATCAAACGAGTCCTCGAGTCTCTCTACGGGTTCGAGGTCGAAAAGGTGAACACTTTAAACATGGACGGGAAGAAGAAGAAGCGCGGCGGGCTGCTGATAGCGAAGGCCGACTACAAGAAGGCTTACGTCACGCTCAAAAACCCTTTGTCGATTTCTAGAGATCTGTTCCCGGTGAAGTTTATCGAGGAGGACAGGAAGAGTAAAGTGAAAGGATCTAGCTTTGTGGAGGAGGAGGATGATAAGAAGAGTCACTGGCTTGATCAGAAGGAGAAGAGGGAAGTCGGTGGGTATGGTAATGGTAAAGGTCGTCGCGGCGGCGGTGAAAGGTCGACGACTACGCCGGCGAGAGCTTCTGCTTCTGCGGCGGGGGCGAAGTTTCCATGGAGCAGCATGAGATTTGGTGGCAAG
>BjuA002610
ATGGCCTCCACTGGTGAAGGGAGGAAGCAGCAATTGGCAAGTTGTGCAGATGGGAACGCACCTCTCAAGTATCCAACCTTCAAGGCTCCTCCTAACCCTAGCCTCACCCATACCCTCATAGATGTGTCTCCTCTTCTTGTTAAGGAGGAGGAGGAGGAGACTGCTTTCCCTTTGAGAGATGACCGTCCACTAGTGAGTCCTCCTTCTTGTGTACAAGTCCAAGACGTGTGTACTATCTCTGTCTTGCCTGACGAAGGCAATCCTGTCCCGCAATGCACCTCCCAGTTTACTCTCTTTAGCTTCGTCAAGGCTCTGCTTCCTTCTAAAAACCAGATGTTCATCGACGCCCAACTCAACTGTCAGAAGACTCAGAACCGCATCAATGTTCTTCTGGGAGGCACTGATTCCTACCAGTCATGCGTCGTGGACATTAACGTCGAGAAAGGCAACGCTGGTGAGGCCCATGACGGAGGAGTCGCTGGAAATGTCAAGTCCGAGAGTGTACATATGCAAAAGGTACTGCAGAGACAAGCAAGCATGACCACTGATAAAGCAATCTCAGATAGATGCCACGATGCACCAACCAACAGGTGGAGAAGATACAAGCGTGCCGCTTCATTTGACTCAAGGAAAATCGTCATCCTTTTCTCCATCTTATCAAGTGTGGGAACGCTGATATTGATCTACCTGACACTGAGAGTTAGGCAAAACGGAGACAACAGCTTCAATCATATGTAG
>BjuA002611
ATGGGGGCGGCGGGGTCGAAACTGGAGAAAGCTCTGGGCGACCAGTTCCCGGAAGGAGAGCGCTACTTCGGCTTCGAGAATTTCGGCAACACTTGCTACTGCAACAGCGTTTTGCAGGCTCTTTATTTTTGTGTTCCCTTTCGTGAACAATTGCTCGAGTACTATACCAGTAATAAAAGCGTCGCTGATGCTGAAGAGAATCTTATGACTTGCCTCGCTGACTTATTCTCTCAGATAAGTTCCCAGAAGAAGAAAACGGGTGTTATTGCGCCTAAGCGATTCGTGCAGAGGTTGAAGAAACAGAATGAGCTCTTCCGGAGTTACATGCACCAGGATGCACATGAATTCCTCAACTATTTGCTGAACGAAGTTGTTGACATACTGGAGAAAGAGGCTAAAGCTACAAAGACTGAACATAAAACTTCATCATCCTCATCGTCTCCTGAAAAGATTGCCAACGGACCAAAAGCTCCTCTGGCTAATGGCGTGCACAAAGAGCCAGTTGTTACCTGGGTGCACAACATTTTTCAGGGCATACTTACAAACGAGACAAGGTGTCTGCGGTGCGAGACTGTGACAGCAAGAGACGAAACCTTCCTAGACCTAAGCCTTGATATCGAACAGAACAGTTCCATAACTAGCTGTTTGAAAAACTTCAGCTCCACAGAGACGCTTCACTCTGAAGACAAGTTTTTCTGTGACAAATGCTGCAGCTTACAAGAAGCACAAAAGAGGATGAAGATCAAGAAGCCGCCACACATCTTAGTCATCCATCTAAAACGGTTCAAGTACATGGAACAGCTAGGCCGCTACAAGAAGCTCTCTTACCGAGTTGTCTTCCCTTTGGAGCTAAAACTGAGCAACACGGTGGAGCCATACACTGACGTCGAGTATTCGCTCTTTGCAGTGGTGGTTCATGTGGGAAGCGGACCGAACCATGGCCATTACGTAAGCCTAGTGAAGAGCCATAACCATTGGCTCTTCTTTGATGATGAGAACGTGGAGATGATTGAAGAATCAGCAGTGCAAACATTCTTTGGATCGTCTCAGGAGTACTCGAGCAACACTGATCATGGTTACATCTTGTTCTATGAGAGCCTTGGACCAACCAAGTAA
>BjuA002612
ATGGAAGGATTAGCTATCAGAGCATCGAGACCGTCCATTTTCTGCTCTCTTCCAGGTCTCGGCGGCGATCCTCAGCGACGCCCTCCAGCTGACGGTTTCCTCAATTTTCCGGCGTCGTCAAATGCGGCGGAAAACACAAAACTAGTCGTGAATTCTGGTTCTTTTCATCCAATCTCCGCCGTCAACGTGTCTACTCAAGCTTCTCTCACCGCAGATTTTCCCGCCCTTTCAGAAACGAATGAGAAAGAGGAGAGAATCAACGGAGAAAAGAAGGCAGACAACATCGTATGGCACGAGAGTTCGATCTGCCGATGCGACAGACAACAACTTCTTCAGCAAAAGGGTTGTGTCATTTGGATCACTGGTCTCAGCGGTTCGGGGAAAAGCACTGTTGCTTGTGCTCTAAGCAAAGCTCTGTTTGAACGAGGCAAACTTACTTACACACTCGACGGAGACAATGTACGTCACGGCCTTAACCGGGACCTCACTTTCAAAGCTGAGGATCGTACCGAAAACATACGCAGGATCGGTGAAGTGGCAAAGCTGTTTGCTGACGTTGGCGTCATTTGTATAGCTAGTTTGATTTCCCCTTACCGGAGAGACAGAGATGAGTGCCGGTCGTTGTTACCCGAGGGAGATTTCGTGGAGGTTTTCATGGACGTTCCTCTCTCTGTGTGTGAGTCAAGAGATCCAAAGGGGTTGTATAAACTCGCTCGTGCCGGTAAAATCAAAGGCTTTACTGGAATCGACGACCCTTACGAGGCGCCACTGAATTGCGAGGTCGTGCTCAAACACACAGGCGACGACTTTTCTTCTTCGCCACGTCAGATGGCTGAAAACATCATCTCTTACTTGCAAAACAAAGGTTACCTTGAGGGTTGA
>BjuA002613
ATGAACACCTTTACCTCAAACTCTTCGGATCTCACTTCCACTACAACGCAAACGTCTCCGTTCAGCAACATGTATCTCCTCACAACGCTCCAGGCCTTTGCGGCTATAACCTTGGTGATGCTTCTCAAGAAAGTACTGTTCACGGATCCTAATAAAAAGAAACTGTCTCTCCCGCCGGGTCCCACCGGATGGCCGATCATCGGAATGGTTCCAACGATGCTAAAGAGCCGTCCCGTTTTCCGGTGGCTCCACAGCATCATGAAGCAGCTAAACACCGAGATAGCCTGCGTGAGGCTAGGAAACACTCACGTGATCACCGTCACATGCCCGAAGATAGCACGTGAGATACTCAAGCAACAAGACGCTCTCTTCGCCTCGAGACCCATGACTTACGCACAGAATGTCCTCTCTAACGGATACAAAACATGCGTGATCACTCCCTTCGGTGAACAATTCAAGAAAATGAGGAAAGTCGTGATGACTGAACTCGTTTGTCCCGCGAGGCACAGGTGGCTTCACCAGAAGAGAGCTGAAGAGAACGACCATTTAACCGCTTGGGTATACAACTTGGTCAAGAACTCTGGCTCAGTCGATTTTCGGTTTGTCACGAGGCATTACTGTGGAAATGCTATCAAGAAGCTTATGTTCGGGACAAGAACGTTCTCTGAAAACACCGCACCTGACGGTGGACCAACCGCTGAGGATATCGAGCATATGGAAGCTATGTTCGAAGCATTAGGGTTTACTTTCTCCTTTTGTATCTCTGATTATCTACCTATGCTCACTGGACTTGATCTTAACGGCCACGAGAAGATCATGAGGGATTCGAGTGCTATTATGGACAAGTATCACGATCCTATCGTCGATGCAAGGATCAAGATGTGGAGAGAAGGAAAGAGAACTCAAATCGAGGATTTTCTAGACATTTTTATTTCTATCAAGGATGAACAAGGCAACCCATTGCTTACCGCCGATGAAATCAAACCCACCATTAAGGAACTTGTAATGGCGGCGCCAGACAATCCATCAAACGCTGTCGAGTGGGCCATGGCGGAGATGGTGAACAAACCGGAGATACTCCATAAAGCAATGGAAGAAATAGACAGAGTTGTCGGAAAAGAAAGACTTGTCCAAGAATCCGACATTCCAAAATTAAATTACGTCAAAGCTATCCTCCGTGAAGCCTTCCGCCTCCATCCCGTAGCGGCCTTTAACCTCCCACACGTGGCACTTTCCGACGCAACCGTCGCCGGGTATCACATCCCTAAAGGAAGTCAAGTCCTTCTCAGTCGATATGGGCTGGGCCGTAACCCGAAAGTTTGGGCTGACCCCTTGAGCTTTAAACCGGAGAGACATCTCAACGAATGCTCGGAAGTTACTTTGACGGAGAACGATCTCCGGTTTATCTCGTTTAGTACCGGGAAAAGAGGTTGTGCTGCTCCGGCTTTAGGTACGGCGTTGACCACGATGATGCTCGCGAGACTTCTTCAAGGTTTCACTTGGAAGCTGCCGGAGAATGAGACACGCGTTGAGCTGATGGAGTCTAGCCATGATATGTTTTTGGCTAAACCATTGGTTATGGTCGGTGAGTTGAGACTCCCAGAGCATCTTTACCCGACGGTGAAACTTGTCACTGTCCGAACACTCTCTTCTTCAAGCTACATCGATCATCATATAAGAGTGATTCTCAGTGATCAAATCTCGACTCTAGAATCTCTCCGCAAACACCACGCTCTCATCATCACAGGAGGAAACTCAGACAACATCTTCGTCGCTTCGAAGCTGATTCAATCCTACGCTTCCTTCGGGAAACCAAATCTATCTTCCAAAGTCTTCGACTCGGTTCGTCAAAGAGATGTGTTTCTATGGAACTCCATCATCAAAGCGCATTGCTCCAACGGAGATTACCCAAAAGCGCTGTCTTTCTTCTTCTCTATGCTCTTGTCTTCCCAATCGCTCGATCATTTCACCGCTCCGATGGTTGTCTCCGCTTGTGCGGAGCTCACGTGGCACCACGTTGGGTGTTTCGTTCACGGATTGGTTTTGAAACACGGAGGCTTCGAACGGAACTGTGCGGTGGGAGCTTCCTTTGTTTATTTTTACTCAAAGTGTGGGTTTTTAGAAGATGCGCGTAATGTGTTCGACGAAATGCCTGAGAGAGATGTGTTCGCCTGGACCGCGGTTATAAACGGGCACGTTCAGAATGGGGAGAGCGAGAGAGGTATTGAGTATCTTCGGAAGATGCATAGCGTTGGTTCTGAAGATGATGGTGAGAAGCTGAATGCGAGAACGTTGGAGTGTGGGTTCCAAGCTTGTGTGAATTTGGGAGCTTTGAGAGAAGGAAGGTGTCTTCATGGTTTTGCAGTTAAAAACGGTTTAGCTTCTTCGACTTTTTCGTTTTATACAAAATGTGGGAGTTCAGATGAGGCTTATCTTTCTTTCCGTGAGCTTGGTGATGATCAAGAAGATGTGTTTTCGTGGACATCGATTATAGCTTTGCTGGCGAGGTCAGGGGACATGGAGGGAAGTTTTGGTATGTTTTGGGAGATGCAGAGTAAGGGAATACAGGCGGATGGTGTTGTTGTTAGCTGTTTGATTAATGAGTTAGGTAAGATGATGCTTGTCGCTCAAGGTAAAGCCTTTCACGGGTTCGTCGTAAGGCGTTGTTTTTCTTTAGACGGTACAGTTTGCAATGCCTTGCTGTCCATGTACTGCAAATTCGAGCTTCTCTCTGTGGCTGAGAAGCTTTTCTTTAGGATACGTGACGTAGGAGACAAAGAGGTTTGGAATACGATGGTTAAAGGCTACGGTAAAATGAAATGTGACGTTAAGTGTATCGAGTTGTTTATAAAGATTCTGAACCGTGGCGTTGAGATTGACTCTGGTAGCTTGGTCTCTGTCATATCTTCATGTTCACACGTAGGAGCAGTGCTACTGGGGAAGTCGTTGCATTGCTATGCTGTCAAGACTAGCTTGGATCTCGCCACTTCAGTGGTGAACTCCCTCATTGATTTGTATGGAAAGATGGGAGATTTGACTGTCGCTTGGAGGATGTTTAGTGAAGCGGATAAGAGCAGCGTTGTAACTTGGAACTCAATGATTGCGTCTTATGTTCACTGTGAGCGATCCGACAAGGCCATTGCGTTGTTCGATAGAATGATCTCTGAGAATTTCAAACCGAGCTCAATAACTTTGGTGACTGTGCTAATGGCTTGTGCCAATACTGGATCTCTGGAGAAAGGGGATAAGATTCATCGGTACATCACTGAGACAGAGCACGAGATGAATCTTTCTCTCACAACTGCTCTGATCGACATGTACGCTAAATCCGGACAGCTAGAAAAGTCACGACAGCTGTTCAACAATGCAGATCAAAAGGATGCGGTTTGTTGGAACGTAATGATCTCAGGCTATGGAATGCACGGAGACGTCGAATCGGCTATAGAGCTTTTTGAGCAGATGGAAGAGTCTGATGATGTTGAACCAACCGGGCCTACGTTTCTCGCACTTCTATCAGCTTGCACGCACGCGGGTCTAGTCGAACAAGGCAAAACACTTTTCCTAAAGATGCAGCAACAGTACAACGTGAAACCAAGCTTGAAGCATTACTCTTGCCTGGTGGATCTTCTATCCCGGTCTGGTAATTTGGAGGAAGCTGAAGCCACGGTAATGTCGATGCCGTTCTCACCAGATGGAGCTATATGGGGAACTATGTTGAGCTCATGCATGAGTCATGAGGAGTATGAGATGGGGATAAGAATGGCAGAGCTTGCGGTTGGTAGTGTTCCGGGGAACGATGGTTATTATATAATGCTTGCGAACATGTACAGCGCTGCAGGTAAGTGGGAAGAGGCGGAGAGGGCAAGAGAGAGGATGAAGGAAAGTGGAGTTGGGAAGAAAGCTGGACATAGTGTAGTCTAT
>BjuA002614
ATGGCTCTTATACAATTTGGAAGCTCATCATGTGTTGCTCAGTGGGGGATTCGTCGTCCTCATGTTGCTGTCAAGGCTTCTTACTATCCAACCAGATTGGAATCTCACCAAGACAATTGTATCAGCCAAATAAATTGTTTGGGAGCTTCACAGTCGAGTATGTTCTCACATGGCTCCTTGCCCTTCTTGTCACTAGTTACGGGACAGTCCCGTAATACACATTCTCGTAGAGGAGCTCGCTTCACCGTTAGAGCCGATACTGATTTCTATTCTGTCCTTGGAGTCTCCAAAACTGCAACTAAAGCTGAGATTAAAAGCGCTTATCGGAAGCTCGCTAGGAGTTACCATCCAGACGTGAACAAGGATGCTGGGGCAGAAGGTAAATTCAAAGAAATAAGTAACGCATATGAGATCTTATCAGACGATGAGAAAAGATCTCTATACGACAGATACGGCGAAGCTGGAGTTAAAGGCGCCGGAATGGGAGGCATGGGGGATTACAGCAACCCCTTTGATCTATTCGAGTCTCTCTTCGAAGGAATGGGCGGGATGGGAGGCGGAATGGGCAGCAGAGGCGGTTCAAGAAGCAGAGCCATCGACGGCGAAGACGAGTACTACTCCCTAATCCTGGACTTCAAAGAAGCCGTCTTCGGCATCGAGAAAGAGATAGAGATCTCCCGGCTAGAGAGCTGCGGGACCTGCAACGGCTCAGGCGCCAAAGCAGGAACCAAACCGACCAAATGCAAAACATGCGGCGGCCAAGGCCAAGTCGTAGCGTCAACAAGAACACCCCTCGGCGTGTTCCAGCAAGTCATGACTTGCTCTCCCTGCAACGGCACAGGAGAGGTTTCAAAACCATGCGGCGCGTGCTCGGGAGACGGACGCGTGAGGAGGACTAAAAGGATCAGTCTCAAGGTTCCAGCTGGTGTGGATTCAGGGAGCAGGTTGAGAGTGAGAGGAGAAGGGAACGCAGGGAAGAGAGGAGGATCGTCTGGTGATCTGTTTGCTGTTATTGAAGTGATTCCTGATCCGATCTTGAAGAGGGATGATACTAATATATTGTATACGTGTAAGATATCGTATGTGGATGCGATCTTGGGGACGACTTTGAAGGTTCCGACGGTTGATGGGACGGTGGATTTGAAAGTACCCGCGGGGACGCAGCCGAGCACGACGCTGGTGATGGCGAAGAAGGGAGTGCCGGTGTTGAACAAGAGTAAGATGAGAGGTGATCAGCTGGTGAGAGTGCAGGTGGAGATTCCGAAGAGGTTGAGTAAAGAGGAGAAGAAGCTTGTTGAGGAGCTTGCTGATATGAGCAAGAACAAGGTAGCTAATAGCAGGAGA
>BjuA002615
ATGGCTCTTTCCAACGCCGCCTCCTCCTCTCTCTCCACCAGATCCCTCTACACCGGTCTCTCTCACCGTCACAGTCACAGCAACCGTCAATCCTCCATCCCTTTCCACCGCTCCGTCAGCCTCGTCACGGCCCTCCACGCGGCGGATCCGTCCCGAAACGCCGCCGTTTCAGTCAAGGAATCCGTTTCTTGTGCATTGGAATGGACGCCGGAGAGCTGGAAGCTGAAGAAGGCTCTGCAGCTTCCTGATTACCCCGACGCCGGCGAGCTCGACTCCGTCCTCAAAACCATCGAAGCCTTTCCTCCGATCGTTTTCGCCGGAGAAGCCAGAAACTTGGAAGAGAGATTGGCCGATGCCGCCGTCGGCAAAGCTTTCCTCCTCCAGGGAGGAGATTGCGCAGAGAGCTTCAAGGAGTTCAATGCGACTAACATCAGAGACACCTTCAGGGTTCTCCTTCAGATGAGCATTGTCCTCACCTTCGGAGGTCAAGTCCCTGTCATAAAGGTTGGGAGAATGGCTGGTCAATTTGCGAAGCCTAGATCTGACCCCTTCGAGGAGAAGGACGGTGTGAAGCTGCCTAGCTACAAGGGAGACAACATCAACGGCGACACTTTTGATGAGAAGTCGAGGATTCCTGATCCCAACAGGATGATTCGTGCTTACACGCAGTCTGCAGCTACTTTGAATCTTCTCAGAGCCTTTGCCACTGGAGGTTACGCTGCTATTCAGAGAGTTACGCAGTGGAACCTTGATTTCGTTGAGGAAAGCGAGCAAGCTGACAGGTACCAGGAGCTGGCGAACAGGGTTGATGAGGCATTGGGGTTCATGTCTGCGTGCGGACTTACCACTGATCATCCACTCATGACTACTACTGATTTCTACACGTCTCATGAGTGTTTGCTTCTGCCTTATGAACAGTCTTTAACAAGGTTGGACTCAACTTCTGGTTTGTACTATGATTGTTCTGCGCATATGGTGTGGTGTGGAGAGCGCACACGGCAGTTGGATGGTGCTCATGTTGAATTTCTCAGGGGGATTGCTAATCCTCTTGGCATTAAGGTGAGCAACAAAATGGATCCCAATGAGCTTGTAAAGCTTGTGGAGATCCTGAATCCCAACAACAAACCTGGAAGAATCACTGTGATTGTGAGAATGGGTGCAGAGAACATGAGAGTTAAGCTTCCTCACCTGATCAGAGCAGTGAGGAGGTCAGGCCAGATTGTGACATGGGTCTGCGATCCAATGCATGGAAACACCATCAAAGCACCTTGCGGTCTCAAAACAAGAGCCTTTGACTCTATCCTGGCTGAAGTGAGAGCCTTCCTTGATGTGCACGAGCAAGAAGGAAGCCACGCGGGAGGTATCCATCTAGAGATGACAGGACAGAACGTGACAGAGTGCATTGGAGGGTCCCGTACTGTGACATACGATGACTTAAGCTCACGCTACCACACACACTGTGACCCGAGGCTCAACGCTTCTCAGTCTCTTGAACTAGCCTTCATTGTTGCTGAACGGCTGAGGAAGAGAAGAACCGCTACTCAGCGTCTCTCT
>BjuA002616
ATGGCCGGAGGAGGCGGATACGGCGGCGCATCGGGAAAAGTCGATTACGTCTTCAAAGTCGTTCTGATCGGCGATTCAGCAGTCGGGAAATCGCAGCTGCTCGCTCGATTCGCTAGAGACGAGTTCAGCTTAGACTCCAAGGCCACAATCGGCGTCGAGTTCCAGACTCGTACCCTCACCATTGAAGAGAAGAGCGTCAAGGCTCAGATCTGGGATACCGCCGGCCAAGAAAGATACAGAGCGGTTACGAGCGCTTATTACAGAGGAGCGGTTGGTGCGATGCTTGTTTACGATATTACCAAACGTGAGACCTTTGACCACATCCCTCGTTGGCTTGAGGAGCTCAGAGCGCATGCTGATAAGAACATTGTGATCATCCTCATTGGTAACAAGTCTGATCTCGAGGATCAGAGAGCTATTCCCACCGAGGACGCCAAAGAGTTTGCTGAGAAGGAAGGTCTTTTCTTCCTCGAGACGTCTGCTCTGAACGCGACCAATGTGGAGAACTCCTTCAACACTCTGATGACGGAGATCTTCAACACGGTTAACAAGAAGAGTCTCTCGTCTGCTGAGTCGAATAACCCTGGTTCTTTGGCTGGTAAGAAGATTGTTATCCCAGGTCCAGGACAGGAGGTTCCCGCTAAGACCAGCACGTGCTGTAGTTCTGCT
>BjuA002617
ATGGAAAGGTACGACATACTGAGAGATCTTGGCTCCGGCAACTTTGGAGTTGCAAAGCTCGTCAGAGAGAAAGCCAACGGAAAGTTTTACGCCGTTAAGTACATCGAAAGAGGCCTTAAGATTGATGAACATGTACAGAGAGAGATCATAAATCATAGAGACTTGAAGCACCCCAATATCATCAGATTCAAAGAGGTTTTTGTAACACCAACACATCTTGCCATAGTAATGGAGTATGCAGCAGGCGGTGAACTTTTTGAAAGAATTTGCAGTGCCGGTAGATTCAGCGAAGACGAAGCAAGGTACTATTTCAAACAACTTATCTCGGGAGTTAGCTATTGTCACGCTATGCAAATATGTCACAGAGACCTTAAGCTCGAGAATACACTTTTAGATGGGAGCCCCTCGTCGCAGCTTAAAATATGCGACTTCGGATATTCGAAGTCATCAGTTCTACACTCTCAGCCAAAATCCACCGTGGGAACTCCGGCTTATGTTGCTCCGGAGGTCCTGTCCCGAAAAGAATATAACGGGAAGATTGCAGATGTATGGTCGTGTGGGGTAACATTATATGTAATGTTAGTTGGTGCTTATCCCTTTGAAGATCCAGACGATCCAAGAAACATTAGAAAAACAATTCAGAGGATATTAAGTGTACATTACACCATACCGGACTACGTCAGGATTTCCTCCGAATGCAAGCATCTCTTATCTCGTATCTTCGTTGCTGACCCTGACAAGAGAATAACTGTACCGGAAATCGAAGAACACTCCTGGTTCTTGAAGAATCCAGGGCCGGTTATCTCAGATAAGAACATAGTGGAAGATGAAGAAGAAGAAGAGAACTGTGGGCAGAGTGTTGAAGAAATAGTGAAGATAATAGAAGAAGCGAGAAAGGATGTGAATGGTAAGAATGACAATGGTGGATTAAGCTTAATAGATGGAAGCCTTATTGATCTTGATGATATTGATGATGCTGATATTTATGACGAGGTCGATGACGATGATGAGGAGAAGAATGGTGATTTCGTATGTGCTCTATGA
>BjuA002618
ATGGGAGAAGTTGACGAGAAACCATCTATTGACGCAGCCTCTCCAAGGTTCCATTCATCAAACAAAGTCGCTGATATAAATACAGAGCTTTCCAAGATGAAAGCCTCTTCTCTCGAAAGCGACGTCGTTTCCTTAAAAGCCGCGCTCTCGGAGAAAGACGCCTTGTTGAAGAATCTCCAAACCGAGGTCGAGAGATCCAAAGAAACAGAGAAGAAGCTCCTCTCTTCGTTAGAAGACCAATCACGAGAGCTAGAAGAATCCAAAGCAGAGATCGCTTCGTTAAAAGAGAGGATCGACGGATCTTTCCACAGCCAAGACTCGAGCGAAGACGACAGCTCGGTTCAAGACTCCGACATCGAGTCCTTAAAGATCGAGATGGCTCAGGCTCACGACGCCGCGGAGGCTTCTTCTTTGAAAGTATCCGACTTGCTCGAGGAGATAAAGGCTGTCAAGAACGAGCTTAAAGAAGCTACCGAAGCTGAGATGACGAGCAAGAAGGCGATGGATGATCTTGCCTTGGCGTTGAAGGAAGTAGCCACCGACGCTAGCCAGGCTAAAGAGAAGCTCGCGGCTGTTGAAACAGAGCTAACCGCTGCGAGGATTGATTCTAAAGAGTGGAAGGAGAAGCACGAGGAGGTTAAGAAAGAAGCTGAGCTGCTCAAGAACACGAGCGAGAGGTTACGGATCGAAGCGGAGGAGTCTCTAACGGCTTGGAACGGGAAGGAGTCTGTGTTTGTTAGTATCATCAAGAGAGGAGAAGACGAGAAGAGTTCTCTTCTCGATGAGAACAATAGGTTGCTTGTGGCGCTCGTGGCGGCTGAGAATCTCGGGAAGAAGGCTAAGGACGAGAATCAGAAGGTTAGGGATATACTCAAGCAAGCGATTAGTGAAGCTAACGTGGCGAAAGAGGCGGCGGGGATCGCTAGGGCTGAGAATTCGAATTTGAAAGATGCCTTGCTGGACAAGGAAGAGGAGTTGGGTGATGCTATGCGTGAGATTGAGAGGGTTAAGGTGAGTGAGTCTGTTGCGAATGAGAATGTGAAGAAGCTGAAGAAGGTTTTGTCTGAGTTCGAGGTGGCTATGGAGGAAGAGAGGCATAGGAGCTTGAGCAGGCAAGACTCGTTGCAGAAGGAAGTGGAAGTTAGGGTTGAGGATCAGAAGGAAGAGGAGAAGAAAGAGAAGAAGAGAGAGAAGAAGGAGAAGAAGAGAGAGCATAATAGACAAGATCATATAGATAAGAAGATGATTGGTAAGACGTGTAGCTTCAGTCTCATGAAGCTGGCCCACGCTCACAACCACCACCACCACCACAAGCACAAGGAGTCTGTGGAGGAAGAGACGGCCAAAGGGCAGGGAGATACTAGTCATCATACGGATGATAGCGGTGAAGGGAACTCTCCGAGTTCGGATTCGTATCTGTTCAAGGGCTCGATCTTTGACGTGGCGGAGACGCCACATGCTGGAGGGGCGCAGACGCATCACAAGAGGAGGTCGTCGTGCACGTTTTTGGAGGAGGTGGAGACGATTAATCCGGAGGATTTGGAGAGTTTGGAGGAAGGGGAGTTGAATGATAAAGGGGCGGTGGCGGCTGCGAGGAAGAAGAAGGCGTTTATTCGGAGGTTTGGGGATCTTTTGGTTAGGAGGAAGAGTTTGAGCTTCTCGCATAAGAAGGAGTCTTCTACTGATTCGCAGGATAAGCAGCAGCAGCCTCAGACGCCTACGTCACCGTCTCTGCCTCAACCGCCTTTGTCTCCTGAGCCT
>BjuA002619
ATGCTGCTAACACTAAAGCCCTTTGTGCCCATCACACCAAAGCCTCGTTATTCATACATCATTCCTCATCACCATCATCATGTTAGTTTCTGCAAATCCCCGTTAAAGCTCAGAACGTATGCCCAAAATGGCGGTGGCAATAAGGAGTCTTCTGGTGGTGGTAACAGACCGGTTAGTAACGATGATGGTGATGCTCCCGAGAAAGATGGATTCCCTGGTTTCAGTTTCCGGTTGGGGGATCTACTGAAGCCGGATCAAGATAACTTTGCGGCCGTTGGATTAGCTGGAGTACTGACATGGGCTAGCCTTCAAGTCTTATCCCAGCTCTTCTTCATCTCTTTTGCTATCCTTGTCGCTGCTCTCAAGTATTCTTTCATCGCTGCTCTTCTCATTTTCATTCTCGTCACTCTCCTCTAG
>BjuA002620
ATGGCGGAGGAAGACGTGTCGCGCAATTTCCGAGCCCTGGTGGAGAACGCGGACCGCAAGTTCGCGAGAGTCCGCGATCTCCCGGCCTTCGGGCGAGCGCAGAGCCACTACTTCCACAAGGTCTTCAAGGCCTACATGAAGCTCTGGAATTACCAGCAGTCCCACCGGCCCAAGCTCGTCGCGTCGGGGCTGAACCGGTGGGAGATCGGCGAGATCGCGAGCCGGATTGGGCAGCTCTACTTCAGCCAGTACATGAGGACCAGCGAGGCTCGCTTCCTCCTCGAGTCCTACGTCTTCTACGAGGCCATTCTCAAGCGGAGGTACTTCGAGGAAGGGGAGGAGAGGAAGGATCTCAGCGCGAGGTCCAAGGAGCTGAGGTTCTACGCGAGGTTCTTGCTCGTTGCGTTGATTGTTGATCGGAGGGAGATGGTTTTGCACTTGGCTGAGAAGCTTAGGGCTTTGGTTGATGACAGCAAGTCTAATTTTAGGGAGACCAACTTTAAGGAGTGGAGGATAGTTGTGCAAGAGATCACTCGGTTTACTAAAGCTGACGTGGACTTAACTTATGTCAGGCCGCTTCGTTACTGCGCTATGCTTGATTCCTATCCAGCTTCTCACACGCACCTAGCGAGGTTCCACGCTAAGAAGCTCTTCAAGTTTCGTGATGCTCTATTAGCTAGCTATCACCGTAACGAGGTGAAATACGCTGAAGTGACGTTGGATACGTATAGAATGATGCAGTGTTTAGAGTGGGAGCCTAGTGGGTCTTTTTACCAGAAGCGGCCTGTTGAGACGAAAGAGAATGGTTTTGTGGTTGATCATACGCTGACCTCTGGGATTATAGATATGAAATTGGCTGCTGATATGGCTGATCCGTCGTTACCTCCTAATCCTAGGAAGGCAGTTCTTTATCGTCCCACAGTCTCTCACTTGCTTGCGGTCTTGGCGATGATCTGTGATGAGCTCTCTCCAGAGTGTGTGATGCTGATATATCTATCGGCTTCAGGTGGTCCTGCTGCTCGTGAGAATGTTGCGCAACCGGAGAACGCTGTCGGTTCAAGCAGAACATCAAAAAGCAAGCTGCTTGGCCGAGCTTCCCAAGAGCAGAAGAGTTACAAGTCAGAACCTCTTAGCAACGGACACAAATCTTCTGGGGGTTATTATGATGATTATCTTTGGTTAGGTCCTAGAGGAGGCTCTGGTTCAAACAACCTTTACCCTGGTGATCTAATACCTTTTACAAGGAAACCGCTTTTCTTGGTCATTGATAGCGACACTAGCCGAGCATTCAAGGCAGAGAGAGGAGAGCCTGTTGCTCTACTTCTTTCGCCTCTGAAGCCATCTCTGGAGAACCCATCTGCTGATGATACAGCAGCAGCACTAAACGGAAGCCAGTTTACTTTTTTCTTGACAGCTCCTTTACAAGCATTCTGTCAAATGCTGGGCCTCTCGAACTCGGATCCCGAACCTGAGGTTTATGATGAAGCAGAGAGCATACTATCTGCTTCTTTCTCTGAGTGGGAAACGATCCTCTTGACTTCCAAAGTCTTGAATCTTGTCTGGGCACAGGTCTTGCCTGATCAGTTCTTGAGACGGCTGATTCTCAGATTCATATTCTGCCGGTCTGTACTCACTTGCTTGAGCCGCACAGAGGATGATGACCCGTATTTACCACAATGCCACCCGAGTCTCCCAGATTCGCTCTCACCGGTGTCTAAAACGGTGCAGTCCACAGTAGAACGGCTAGCTGATCACTTGGGTGTTGCCAAATCTTTCCACTTCAGCAAGACATAA
>BjuA002621
ATGTCCGAATCCTTCTCTGAAGAACCACCGCGTAATAAGAAGAAGAAGCCATCCATGTCTCCGTCGTTTTCCTTATCGTCGCTGCCAGATGAGGTGGCTTTGAGCTGCATGGCTCTACTCTCGAGATCGGACCATGCATCCTTATCTCGCGTCTCCAAGAGATACCGCTCTCTCGTGGCTTCCCCTGAGCTCTTCAAGATTCGCTCGCAGCTAGGTTACAGCTGCTTCTACGTATGCTTGAGCATCCACGGTCCTTACTCAACCCCACGTTGGTTCATCATCAGCCGTGAAAAAACCGTGAACAGGCTCATGACCCCTATCCCTCCTTGCCCTTCTTCTCACCCTTTGAAAGGATTCTCCGTGGTGTCGCTTGACTGTGGCATATATGTAATCGGTGGGTCCATAACGAGAAAGAGAGAGTACTTCCGTTCTTCGGACCCCCCTTCTTCTAGTGTGTTGCTCTTGGATTGTCGGACTCACACGTGGCGTCAAGTCCCTTCCATGAAAGTGGCTCGATGTGAGGCGGCTGCTGGAGTCGTTGATGGGAAGATATACGTGTTTGGAGGCTGCGGCCATAATGAGACCTATGGAGAGGTATTTGACCCAAAGACTCAAACGTGGACTACTTTGCCGCCAGTGCCGGATAGTGTAAAAGAGTATGTCCCATTCAAAAAGACCATGGTGATGGGTGAGAAGATTTACCCAGTGCCTTTCTGGAATTCACCAAACCTATTATACTACTCTCCCAACGAAGGTATATGGGGAAGAAGGATGAAGGATGTTGATGTTTCGAAGATAGGAACCAAAAGTTATTGTTTTAGTATGGCAGAGAATGTATTATACAGTTGTGATGACTACGGGAATATGTTTTGGAGTGAGCCAGAGGATTCGGATTGGAATAAAGTCGAGGGTTTAGGGGCTCTACATAATCATTTTTACAAACCGCTGGCTAGCTTTATTTGGGATACGTCACCGTGTGATGAGTTGTTGAGAACTTTCGGTACTAACATTTTGATCTTTTGGTTCAAGTATAACCCTAAGAATACGAAAGTGGATATCTGGTGTGCCGAGATTTCCTTTGAAAGACTCCATGACAAAGGTGAGATTATCGGTAAGATTGAGTGGTTGCAATCTGTTGCTGGAGTTAAAGGCCATTCCTCGAGTCACCTTGAGGTTTTACATTCTGCTTATGTCAATGTT
>BjuA002622
TTAGATCTTTGCTTTAAACTGACAAACTCATTAGTTACTTGCCTTGCCACAGACGAGCAGAGTCCACGAGGGTACGGAAGTAATTTCCAGTCTATGCTCGATGGCTACGAAGAAGACGGTACAATAGTCGAGGAATATTCCGGCAACCACCACCACATGGGCCTCTCGGAGAAGAAGAGGAGGCTGCGTGTTGACCAAGTCAAAGCCCTCGAGAAGAATTTCGAGCTTGAGAACAAACTCGAGCCCGAGAGGAAAACAAAACTAGCACAAGAGCTCGGTCTTCAGCCTCGCCAAGTAGCGGTTTGGTTCCAAAACCGCCGTGCACGGTGGAAGACAAAACAGCTCGAAAAAGACTACGGCCTTCTCAAGAGCCAGTACGACTCTCTCCGCCACAACTTCGATTCACTCCGCCGCGACAACGATTCTCTTCTCCAAGAGGTGAGTAAAATGAAAGGTAAGATCAACGGAGAAGATGAAGATAACAACAACGTCAAGGCCACGACGGAGAGTGATATCTCCGCCGTGAAGGAAGAAGAAGATCCGATGCCTTCGTCTCCTCCTCAGTTTCTCGAACACTCGACCGGTTTTAACTACCGGCGAAGCTTCACCGATCTCCGTGATCTTATGCCCAACCCCGTCGTCGAAGCTGGATCTTCTGACAGCTGCGACTCGAGCGCTGTTCTAAACGAAGAAACCAGCTCGGAGAATGGGAGATTGACACCGCCGCCGCCGGCGACGGTCGCCGGCGGAAGTTTCTTGCAGTTCGTGAAAACAGAGGATCACGACGAGTTTTTTAGCGGCGAAGAAGCTTGTGGCGGCTTCTTCTCCGACGAGCAACCGCCGTCTCTGAATTGGTACTCCGCGTCTGATCACTGGACA
>BjuA002623
ATGGGAAGAATCACAGCTCTAATAGGAATGATCAAAGACAAAGCTTCTCAAGGCAAAGCTGCTCTCCTCTCCTCAAACCCAACAAGCAAATCCCTCTCTTTCCATCTCTCCATCCTCCGCGCCACCACTCACGACCCTTCAACTCCCCCGGCGAATCGCCACCTCGAAGTTCTCCTCTCCGCCGGAACTGGCTCCCGAGCCACCGCAGCTTCCGCCGTAGAAGCCGTCATGGACCGTCTCCACACAACCAAAGACGCCTGCGTCGCTCTCAAGTCATTGATCATTATTCATCACATCGTCAAACACGGTCGCTTCATCCTCCAAGATCAGCTCTCTGTTTTTCCGGCCTCCGGTGGCCGGAACTATCTGAAGCTTTCTGGGTTTAGAGATGAGAAGTCTCCTTTGATGTGGGAGCTTTCTTCTTGGGTCAGATGGTACGCTTTGTACCTCGAGCATCTGTTATCAACTTCACGAATCATGGGCTTCTTTGTTTCATCAACATCGAGCGCGATCCACAAAGACGAGTACGAAGAAATGGTTTCGTCTCTTACCAACGCCGATCTGCTCCGTGAAAACGACGCGCTTGTCGGGTTACTACAAGAAGCATGTAAGATTCCGGATGTACCCTTCTGTGGAGGCAATTCTCTAGCCGACAAGATCATTCGTTTGGTCGGAGAAGACTATGTCTCTTCGGTCAACGAGCTTTACACGAGACTCAACGAGTTTAAAGACCGGTCCAGCATTTTGAGCTTTGGAGATAGGATCGAGCTTGTCTGTGCTTTGAATAGGCTTGAGAGTTGTAAGGAAAGATTGTCTGTTGTATTCCGTGGGATTTGGAAGAGAGCTTGGATCGATGGGTTCTGGAGCTTGGTTCGTGAGGTCAAGGGCATGATTGGTGGTTTAGAGGATAGTAATGAGCAAATTGGGAGGAGAGGAAAAGGTTATGAATCGGCTCGGTTTACTGATCGGTTAGTTATTGGTTATGGTGATGCTGTTCGGTTTTCTTCCGGTAGATTTTCGAATGTTGATCGGTTTAATTATCCAGTTTCTAGTCAAACGACTTTGAACGTCTTG
>BjuA002624
ATGGCAGCTCTTAAGACAATGCAAGCTCTGATCTTCCTTGGTCTATTGGCCACGTCCTGTATGGCTCAAGCTCCGGCTCCAGCACCCATCATGGTTCTCCCACCGGTAGAGTCTCCCTCTTCTCCTCCTGCTATGACACCAACCGCTGAGCCACCTTCTCCGGTACCGGTTGCTTCACCACCGGTTATGGTTCCCGAGCCAACTCCAGCTCCGGCGACTCCTCCCACCGTCTCACCACCGACTAAGTCTCCCAAAACTTCCCCTGTCGCTTCTCCCCCGAAACCAGAAGCTATGGCTCCAGGCCCATCAGGCCCAACGCCATCGCCAGCTCCGGCTCCTGAAGGACCAATCGCTGATTCAGCATTGACTAACAAAGCTTTCCTTGTGAGCACTGTCATTGCCGGAGCCTTGTACGCTGTCGTTTTGGCT
>BjuA002625
ATGATCAAGAAAAAGATACCGACTTGGCCATGGTGGTTGTTAGGTGGTAAAAAGGAGAAAGAGACAGAAGAAGCTCGAGGGAAAGGAAAGGTTATCAAGCGGAAGGAGCTGGAACTTGAGAGCTTTGGTTCGTCTGGCTCAGAGTCTGTAACTGTTGCTTCTTCTGCTGCTGCTGCTGTTGATGAGTGGTCTGTTGGATGGACTGAGCCGCTTGGACCTGGTTTTCAAAGCGATGAGGAAGGAGATGATGGTGGCTTCTTAGTTCTGGTTCCTTGTTACAGAGCTGTCTCTGAAGGGTCTGGTAATAACCAGCTCTTGACTGCTGTCAAGAACCTCCCCAACGGGTTGTCTCCTGGTATGAACTGTTATCTCTCTTGGGGT
>BjuA002626
ATGGAGTCCGGGTCGGGTTTGGATCCGAGTAAGAGCAAAGGAAGCGGCAGTGGCGAGGGGAAGTTCGGTGCTTTCTTGAAGAGAGTAGAACCCTTCTTACCGAGAAAGGAGCTGAACCCGGTAGAGCTAAGATCTTGGGCCAAGAAAACCGGTTTTGTCTCCGACTACTCCGGCGAAACCAGCGCCAAGCTCGGTGAGACTGAGAGCTCTGCTTTTGATTTGCCAAAAGGTAGAGATCATCATCAAATAGATCGAGCGTCGTCACGTCAAACCGACCTCGACCCGATTCTTGGCCGAAGCAGACGATCCGATATCGGATCTGATCCCGGGTCTAAACCGGGCTCTATAGAGGAAGAGAGAGGATCAAACGCTGAGACACCGTTGGAGAATGAAGGAGGGAAGATCAGCAGAGATTTGGAGAATGGGTGTTACTATCCAGGAGGTGGAGAAGGAGAAGGTGGAGGTTGGCCTAAGCCCATTGTAATGAAGTATGGTCTCAGAGACAATCCTCCTGGCTTCGGTCCACTTGTATACTACGGTTTGCAACACTATCTATCACTTGCCGGTTCACTTGTCTTTATACCTCTTGTCATTGTCCCAGCCATGGATGGTTCCGATAAAGATACCGCCGCAGTGATTTCAACAATGCTGCTTCTTACTGGAATTACAACCATACTTCACTGTTATTTTGGTACTCGGCTTCCTTTAGTGCAAGGAAGCTCCTTTGTTTACTTAGCCCCGGCTTTGGTTGTCATCAACTCAGAGGAGTTTAGGAACCTCACTGAGCATAAATTTCGGGAGATAATGAGAGAACTACAAGGAGCTATAATCGTTGGTTCATTGTTCCAGTGCATACTGGGATCCACTGGTCTCATGTCTCTCCTTCTTAGATTTATTAATCCTGTTGTAGTAGCACCAACCGTAGCTGCAGTAGGATTAGCATTCTTTAGCTATGGATTTCCACAGGCCGGGACTTGTGTTGAGATCAGCATTCCTGTAATAGTCATGCTTCTCATTTGCACATTGTATCTCCGTGGAGTTTCAATCTTTGGTCATCGCATATTCCGAATTTATGCGGTGCCGCTTAGTGCTCTGATCGTCTGGACATACGCATTCTTTCTAACAGTTGGTGGTGCATATGACTATAAAGGCTGCAACGCCGACATACCAAGCTCTAACATATTAATAAACGAATGTAAGAAACACGCGTACACCATGAAGCATTGCAGAACAGATGCTTCCAACGCTTGGGCGACTTCTCCTTGGCTCAGAATCCCTTATCCATTTCAATGGGGGTTTCCGTATTTTCACATGAGAACTTGTATCATTATGATCTTCACGTCTTTGGTTGCATCGGTGGACTCGGTTGGAACGTACCATGCCACGTCTATGTTAGTGAATGCTAAGCGACCTACACGTGGTGTTGTGAGCAGAGGTGTTGCGTTAGAAGGCTTTTGTAGTTTGTTAGCTGGAATATGGGGTTCCGGTACCGGTTCAACCACGTTAACCGAAAATATTCATACAATTAATATCACCAAGGTGGCTAACCGAAGAGCTTTGGCAATAGGAGCTATGTTCTTAATATTTTTCTCATTTGTGGGAAAATTAGGTGCAATTCTTGCTTCAATACCACAGGCTTTGGCTGCTTCAGTGTTATGCTTTATATGGGCACTTACAGTGGCTCTAGGTCTATCGAATCTTCGGTATACACAAACAGCGAGTTTTAGGAACATAACCATAGTTGGGGTCTCATTGTTTCTTGGATTATCCATCCCTGCTTATTTCCAGCAGTATCAACCGCTATCTACTCTGATACTACCTAGCTATTACCTGTCCTTTGGAGCCGCTTCAAGTGGACCATTCCAAACGGGCATCATGCAGTTGGATTTTGCGATGAATGCTGTGATGTCGATGAATATGGTTGTAACGTTTCTACTGGCGTTCGTGTTGGACAACACTGTACCGGGTAGTAAGGAAGAGAGGGGAGTCTATGTGTGGTCACGTGCCGAGGACATGGAGATGGACCCTGCAATGCAAGCTGATTACTCCTTGCCAAGAAGAGTTGCTCAGTTTTTCCGTTGCAGATGTTGC
>BjuA002627
ATGACGATCGTCAAACCGTCGCAGCTCTCTTCCTCCTCCTCCTCGCCGCTGTGTTCCCTCAAAGGATCACTCCTCACCCTCGCCGTCCTCACTTTCCTCTCCCTCTTCTACCTCTCTCTCCACTCCCTCCGCACCTCGCCGCCGTCTCCCATCGTCGTAGGCGCCAATCACCTCCCACACACCTTCGCCAAGGAAGAGGACGAGAATTACTCCGACGTGTACCACTCCCCGGACTCGTTCCGATCCAATTACGCGGAGATGGAGAGGAGGTTCAAGGTCTACATCTACCCCGACGGAGATCCAAACACGTTTTACCAGACGCCGAGGAAAGTCACCGGAAAATACGCCAGCGAAGGTTACTTCTTCAAAAACATCAGAGAGAGTCGGTTCCGCACGTTAGATCCAGAGGAAGCAGATCTCTTCTTCGTCCCCGTCTCTCCTCACAAGATGCGTGGCAAAGGAACATCGTATGAGAATATGACTGTGATTGTTCAGACATACGTTGATGGGTTGATAGCGAAGTATCCTTATTGGAACAGAACGTTGGGAGCTGATCATTTCTTTGTCACGTGCCACGACGTTGGCGTTAGAGCCTTCGAGGGGTCTCCGGTTATGATCAAGAACACGATTAGAGTTGTGTGTTCGCCGAGCTACAATGTTGGTTTCATTCCGCACAAAGATGTTGCCTTGCCTCAAGTGCTTCAGCCGTTTGCACTCCCTGCCGGTGGAAACGATGTTGAGAACCGGACGACGCTTGGGTTTTGGGCTGGTCATAGGAACTCAAAGATACGTGTGATACTCGCACGTGTGTGGGAGAACGACACAGAGCTAGATATTTCGAATAATAGGATCAACAGGGCGACGGGGCATTTAGTGTATCAGAAGAGATTCTACAGGACTAAGTTCTGCATATGTCCCGGTGGTTCTCAGGTTAACAGTGCTCGTATTACTGACTCAATCCATTACGGTTGTGTTCCTGACTACTATGATCTGCCTTTTAATGACATTTTGGATTGGAGGAAGTTTGCGGTTGTGCTTAGAGAGCGGGATGTGTATGACCTTAAACAGATCCTCAAGAACATAACACAGTCAGAGTTTGTTTCGTTGCATAACAACTTAGTCAAGGTTCAGAAGCATTTCCAATGGAACTCACCACCAGTTAAATTCGATGCGTTTCACATGATCATGTATGAACTGTGGCTACGCCACCATGTCATCAAGTACTGA
>BjuA002628
ATGATTTTGCAGAAGAGAGCTTCTTCGTCGATGATCTGTTTCCTTCTGTTGCTTCTTCCAATCGCTTTTTCTCAGCCAACAAGGAACTTAGATGGAATAAGTGCAAGAGCTCCAACAGTGCAGCAGATAAGAAACAGACATGGAGCTAGAGAGGTGATAGTGGACAATGGGATTATCAGAGTCAGTTTCTCTAGTCCTCAAGGACTTATAACTAGCATCAAATACAAAGGAATCGATAATGTTCTTAATCCACATGTCCGAACTCGAGGGTACTGGGACATAACATGGCAAGGAGAAAACATTCGGGGCTTGGATGGAATTGAAGGAACCAACTTTAGAGTTATAACTCAAAACGAAGAACAAGTGGAGATTTCATTCTCAAGAAAATGGAATGGTGGTTCTAAACATATTCCACTAAATATAGATAAAAGGTATATTATACGAACAAATACGTCAGGAATCTACGCATACGGAGTCTTCGAGAGACTTTCCGAATGGCCAGAAGTCGAGATGGGTCAAGTTCGAATAGTATTCAAACTCAACACTGATAGATTCCGTTACATGGTGGTGGCAGATGATCGGCAAAGACAAATGCCAACCGACAATGACCGTGACATCCACCGTGGCCATGCCAAGGCTCTTGCTTACAAAGAGGCTGTACAATTGACTAATCCTGCTGACCTAAGGTTCAAAAACCAGGTGGATGATAAATACCAGTACTCATGTGAGGTCAAGGACAACAAGGTGCATGGTTGGATCTCGACCAAGTCCCATGTCGGTTTCTGGCTCATCTCCCCGAGCGGCGAATACCGCTCGGGTGGGCCTAGCAAGCAGGAGCTCACGTCTCACGTTGGTCCCACGGCCATCAGCAGCTTTACAACCGGGCATTATGTTGGTCGGGACATGGAGACAACGTACAAAACTGGTGAAGCGTGGAAAAAGGTCTTCGGACCTGTTTTCATTTACTTAAACTCTGATTCTACCGGCAACAATCCTCGACATTCATTATGGGAAGATGCTAAACGACAGACCGAAGAAGAAGTTGAAGCCTGGCCGTATGATTTTGTAGCATCCTCTGACTTTCCTTCTCGTCAAGGAAGAGGAACTCTTACCGGTCGGCTCTTAGTCAACGACAGATTCTTGACTCCGGCGCAATCTGCATACATCGGTTTAGCACCGCCGGGAGAAGCTGGTTCATGGCAGACAAATACTAAGGGATATCAATTTTGGACACAGACGAACGAAACCGGCTATTTCACGATTGATAACGTTAGACCGGGAACTTACAATCTGTACGGATGGGTACCCGGTTTTATCGGAGACTTCCAATACCAAAACCGTGTTAACGTAGCGGCCGGTTCAGAGATTAGTCTCGATAGAGTTGTGTTTAAGCCTCCTAGGAACGGTCCAACGTTGTGGGAGATTGGTGTACCGGATCGAACCGCTCGAGAATACTTTGTACCGGAACCATACAAGGATACAATGAACCCCTTATACCTAAACCACACTGACAAGTTTAGGCAGTATGGGTTATGGCAACGATACACAGAGTTATATCCAAATCATGACCTTGTCTACACAATTGGAGTTAGTAACTATAGTCAAAATTGGTTCTACGCTCATGTCACAAGGAACATAGATAAGTCAACCTATGTACCAACGACATGGCAGATCGTGTTTCAACTTCCATATGTGAACCGGCAAGGTAGCTACACATTGCAACTAGCTTTAGCCTCGGCTGCACGAGCTAACTTACAAGTACGGTTCAACAACGAGTACTCGAGACCATTATTCTCAACGGGTAACATCGGAAAAGATAATGCTATAGCAAGACATGGAATCCACGGAGTCTATAGGCTTTACACTATCAACGTTCCTGGAAGGTTACTAAGAACCGGGACCAACACGATTTATCTACGTCAAGCTAAAGCCACTGGTCCTTTTGAAGGTCTTATGTATGACTACATTCGTCTTGAAGCGCCTTCTAGAGCT
>BjuA002629
ATGACTTCATCTCATCAGAGCCACACCACCAGCTTCAACCCCCGGAGGATCAAGGCTAAGGCGAAGCCACCACATCAGATCAGTCGCATGGGACCGTCACCGGCGGCGCAGCCGGTACTTAAATGTCCGAGGTGTGATTCCGTCAACACCAAATTCTGTTACTACAACAACTACAGCTTATCTCAGCCACGCCACTACTGCAAAAACTGTCGCCGTTACTGGACACGTGGCGGATCCCTCCGTAACGTACCCATCGGTGGCTCAACCAGAAACAAGAACAAGCCTTCTGGCCTCCAAGTCATCTCTTCTCCTCCTCCGATTGTAGCGTCATTGTCGTCTCACGAGCTCGTTGATGGGTTTCGTATGAACAGAGCGATGATAGACCCTCCTGCAACGGCGTTTCCAGGTGGATTCTCCGGCTACATGTTTTCGCTGGATCCTAACTACAATCTTGCATCTTCTTCTATCGAGTCTTTGAGTTCTTTAAACCAAGATTTGCACCAGAAGCTTCAGCAACAGAGACTCTTCACTTCCATGTTTCAACAAGATTCTCCACCGGTTATGTTTCATAACGTTGAGCTACTTCCTCCTTCGACGGCGACAACGGAGTGGGCTTTCGATAGATCAGCCATTGGGGGAGCAACAAGTGGCGGTAACGAAAACAATGGTGAACGTGAGGGTAATTTAGAAAGTTGATATCCCCTGTCGAACGTCATCTTCTCCGCGACTTCACCGGAGAAGACAACAACAATGCACTGCGGATGTTCTTTCGCTACACCAGCTCTCTCTCCACGCCTTCCACTCGAAATCAAAACCTCAGTTCCGAAGAAGCTCCGAGCTTCATCACCCCGAACCCATATTCAGATAAACCATTCCGATGATCTCACAGAGAAATCTCCGGCGAAGACGGTTTCGTTACCCTCTCACGTGAACTACATCACCAGCACATCGAACCCATTTGTCAAACACTGCTTGAAGCTCCGTCAAAGCGCCTCTTACCGCCACGCCCACGGCTCTGTTCTCGTCGTCGGAGCTATTCCAATCAGGGAAGTGTGTATGTTCCAAACGAACAAGCAAGGAGGAGTCGCCACTGAGGTTGAGTGTCTTCTTCTCCACGAGGAAGCTCAGATTCCACAAGGGTTAGAGGGTTTAAGTATACGCATCGTTCGAGTTAGTTCTTTGGTGATGAAGAAGCTCTCTGGAGTGCAGTCTATAGAATCTGTTGAAGCCGTTGCCTTGATGAGAATCCCTAGCAGCTTCATTGATCTTGGAGAGGACATCATAACAGATTGCAAGAAGTGGTTCCCTTCTGCTCACAGAGTTCTTGTTCTTGACAGCATACAGGATCCAGGGAACCTTGGAACATTGATTAGATCAGCTATGGCTTTTAATTGGGATGGAGCATTTCTGCTTCCGGGTTGTTGTGATCCGTTTAACGACAAAGCTCTGCGAGCAAGCCGTGGTGCTTCCTTTCAACTCCCTTTAGTTTCTGGAAACTGGAACCACCTTAAGCTTCTACAGCGTGAGTTTCAGATGAAGCTATTGGCTGGCCATCCAGCTACTCAGAAACCAGTCTCCAGACTTTCCTTAGAGTTTGCTCAGTCTTTAGCAGAGAAGCCTTTATGCTTGATCTTAGGGAGTGAAGGTCACGGTTTGTCTGAACAATCACGACAAGTGTGTGAGCTTGTGAGCATTCCCATGGAAGGTGAGTTTGAATCTCTTAATGTCTCTGTTGCTGGTGGTATTTTCTTGTTTATGCTTCAATAA
>BjuA002630
ATGGGAAAGGTTCCTGAGACGGAAGCGTTCGGATTGGCCGCGAAAGACGAATCCGGAGTTCTCTCCCCTTTCCGTTTCTCAAGAAGGGAGACGGGAGAGAAGGATGTTAGGTTAAAAGTGTTGTTCTGCGGAATTTGCCACACTGATGTGTGTATGGCCAGAAACGAGTGGGGATTTACTACTTACCCTCTCGTCCCCGGGCATGAGATTGTTGGCGTGGTAACTGAAGTCGGAGCTAAAGTGACTAAATTCAAAGCCGGAGACAAAGTCGGAGTTGGTTATACGCTCAGCTCGTGCCGGTCATGTGACATCTGCACCGATGACCAAGAGAACCACTGTCCAAAAATGATCATGACGTCCGGAGGAAAGTACTACGATGACACCATGACTTATGGTGGTTACTCTGACCACCTGGTTTGTGAAGAGGATTACATCATCCGTATACCCGAAAATCTCCCGTTAGACGCTGCCGCACCGCTACTCTGCGCTGGGGTCACGGTTTATTCACCGTTGAAGTATCACGGACTCGACAAGCCCGGTATCCACATTGGTGTGGTGGGACTAGGCGGTTTAGGTCATGTAGCAGTGAAATTTGCCAAGGCTATGGGTATTAAGGTTACGGTTATTAGTTCGTCAGAGAGTAAGAGAGACGAGGCGATTAATCGGCTTGGTGCGGATCTGTTCTTAGTGAGCCGTGACCCGGAAGAGATGAAGGATGCAATGGGGACTATGGATGGTATTATTGATACAGTATCTGCCACTCATCCGCTTCTTCCGCTTCTTGGTTTGCTAAAATATAAGGGAAAATTAATTATGGTTGGTGCACCCGATAAACCACTTGACCTTCCAGCTTTACCGCTCATCTTAGGGAAGAAGATGGTGGTGGGAAGTATGACAGGAGGGATAAAAGAGTCTCAAGAGATGGTTGATTTTGCCGGTAAACACAACATAACGGCAGATATTGAGCTTATCTCTGCGGATGATGTCAACATGGCTATGGAACGGCTTGAAAAGGGGGATGTTAGATACCGTTTTGTGATTGATGTTGCCAACACAATGAAGCCTACTCCTTAG
>BjuA002631
ATGCAGAGATTAGGAGAGAAATATCAGAGCGTAGAGGCGTTTGGTTGGGCCGCGAGAGACTCCTCAGGCTATCTTTCTCCCTTTGTCTTTTCTAGAAGAGAAACAGGAGAAGAAGAAGTGAGAGTGAAGGTGTTATACTGTGGAGTATGTCATAGCGATCTCCATTGTCTCAAGAACGAATGGCATTCCTCTATTTACCCTTTAGTTCCTGGCCACGAGATCGTCGGAGAAGTGACTGAGATAGGGAGGAAAGTGAGAAAATTCAGTATTGGAGATAAAATCGGTGTGGGATGCATAGTAGATTCATGCCGCGCGTGCGAGAGCTGCCGTGAAGATCAAGAAAACTACTGCACTAAATCAGTTGCAACCTATAACGGAGTTCACTACGATGGAACTGTTAACTACGGTGGATACTCCGATCACATCGTTGTCGACGAACGTTACGCTGTCAAAATTCCGCACACGTTGCCTCTCGCTTCGGCCGCACCTTTGCTTTGTGCAGGCATCTCGATGTATAGTCCTATGAAGTACTTTGGACTGGTCGGACCGGGGAAACATATCGGAATCGTGGGGCTAGGCGGTCTCGGTCACATTGGGGTGAGGTTTGCTAAAGCATTTGGGAGTAAAGTCACAGTGGTTAGTTCGACCGCTGGGAAATCTAAGGATGCTCTTGAAAATTTTGGAGCTGATGGGTTTTTAGTTAGTACTAATGAAGACCAAATGCAGGCTGCAATGGGAACTATGGATGGTATAATCGATACTGTTTCTGCATCACATCCGATTTTACCATTAGTTGGACTCCTCAAATCCAACGGTAAACTTGTTCTACTCGGTGCAACGGAGAAGCCATTTGACCTACATGCATTTTCCTTAATCCTGGGACGAAAATCGATTGCGGGAAGTGCTATTGGAGGAATCAAAGAGACGCAAGAGATGATTAATTTTGCAGCTGAGCATGGAATAAAAGCAGAGATTGAGACCATATCCATGGAGTATGTGAACACCGCCATGGATAGACTTGCAAAGGGAGATGTTAGATATCGTTTTGTCATTGACATTGCGAACACGTTGGCTGTTACTCGATCTTAA
>BjuA002632
ATGGGAAGAGGAAAGATTGTGATCCAAAGGATCGATGATTCTACGAGTAGACAAGTCACTTTCTCCAAACGAAGAAAGGGTCTTATCAAGAAAGCCAAAGAGCTAGCTATTCTCTGCGACGCGGAGGTCGGTCTCATCATCTTCTCTAGTACCGGAAAGCTCTATGACTTTTCCAGCTCCAGCATGAAGTCAGTTATTGATAGATACAACAAGAGCAAGATTGAACAACAACAACTATTAAACCCCGCATCAGAAGTAAAGAGAGAGGCAGAGAGGTTGGTGAGAATGGCGATGGCTATGGCTCTTCGGAGGCTTTCTTCTTCAGTTGACAAACCTATTCGTCCTCTTATCAGATCATCTTCATGCTACATGTCTTCTTTGCCAAGTGAAGCTGTTGATGACAAGGAGAGATCTCGTGTCACTTGGCCAAAACAGCTTAACGCATCTTTGGAGGAAGTTGATCCTGAGATTGCTGACATCATTGAGCATGAGAAAGCTAGACAATGGAAGGGACTTGAACTCATTCCATCTGAGAATTTCACATCTGTCTCGGTGATGCAAGCTGTTGGCTCTGTGATGACTAACAAGTACAGTGAAGGGTACCCTGGTGCTAGATACTATGGAGGAAATGAGTTCATAGACATGGCGGAAACCTTGTGCCAGAAGCGTGCTCTTGAAGCTTTCCGGTTAGACCCTGAGAAGTGGGGAGATATGGCACACATAAGCGGTTTGGTAGCAGCTGGTGTAATCCCTTCACCGTTCGAGTATGCAGATGTTGTAACCACCACAACTCACAAGTCCCTACGTGGACCTCGCGGAGCCATGATTTTCTACAGAAAGGGTGTTAAGGAAATTAACAAACAAGGCAAAGAGGTTTTGTATGATTTTGAAGACAAGATCAATCAAGCTGTTTTCCCTGGTCTTCAAGGTGGTCCACATAACCACACTATTACAGGACTAGCTGTTGCTTTAAAACAGGCAACTACTTCAGAGTACAAAGCATACCAAGAGCAAGTCCTCAGTAACTCTGCAAAGTTTGCTCAGACTCTGATGGAGAAAGGTTATGAACTTGTTTCTGGTGGAACTGACAACCATCTAGTTCTAGTGAACCTGAAGCCCAAGGGAATTGATGGATCTAGAGTTGAGAAAGTGTTGGAAGCTGTTCACATTGCATCCAACAAAAACACTGTTCCTGGAGATGTTTCTGCAATGGTTCCCGGTGGAATCAGAATGGGTACACCTGCTCTCACTTCCAGAGGCTTTGTAGAGGAAGACTTTGCCAAAGTAGCTGAATACTTTGACAAAGCTGTGAAGTTGGCTCTCAAAGTCAAATCCGAAGCTCAAGGAACCAAGCTGAAAGATTTTGTGTCAGCAATGGAATCATCTTCAGCCATTCAATCAGAGATTGCCAAGCTGCGCCACGACGTGGAGGAGTTCGCTAAGCAGTTCCCAACTATTGGGTTTGAGAAAGAAACCATGAAGTACAAGAAC
>BjuA002633
ATGGCGAATTTACTGGAAACATCAACCTTCTTCTCGTCGGCGGATAAGTTACTGTCTTACCCTCCCATTAAACCTCAAACCCTTCTTCTCCCTTTCTCTGCTTTCATCAATGGAGGAAGAAGGAGACGCAAAACCTCAACTCTCACCTTTGCTACTGACACTGTCATAACCACCACTACCATGAAAAATACTGTTGAGGTTGGAGTTGTTGAGGATCCGATGGAAGCTGAGGTTGCTCAAGGCTACACGATGGCTCAGTTCTGCGACAAGATCATTGACATTTTCTTGAACGAGAAGCCCAAAGTTAAAGAGTGGAAGAAGTATTTAGTTTTAAGAGATGAGTGGAACAAGTACAGTGTCAACTTCTACAAGCGTTGCAGAACACGAGCTGATACCGAAACTGATCCTTTATTGAAGCAGAAGCTTGTTTCTCTGGAGAGTAAAGTCAAAAAGATAGATGAGGAAATGGAGAAGCACAATGATCTTTTAAAGGAGATTCAAGAGAACCCAACTGACATAAACGCCATCGCTGCCAAGAGACGCAGAGACTTCACTGGAGAGTTTTTCCGCTATGTTGCTTTGTTATCAGAAACTCTTGATGGCTTAGAAGACAGAGATGCTGTTGCGAGGCTTTCAGCTAGGTGTTTATCTGCAGTGAGTGCTTACGACAATACACTGGAGAACGTTGAGACTTTAGATAACGCTCAAGCAAAGTTTGATGATATCTTAAACTCTTCCTCCGTGGATGCTGCTTGTGAAAAGATCAGAAGCCTCGCTAAGGCCAAGGAGCTAGATTCTTCGTTGATCTTATTGATAAACTCTGCTTATGCTGCTGCTAAAGAGTCTCAAACCGTTACAAACGAGGCCAAAGACATAATGTATCAATTATACAAAGCTACAAAGAGCAGTCTTAGAAGCATAACGCCGAAAGAGATCAAACTGTTAAAGTACTTGCTCAACATAACAGACCCGGAAGAAAGATTCTCTGCTCTTGCAGCAGCATTCTCTCCTGGGGATGACCATGAAGCCAAGGACCCTAAAGCATTATACACGACGCCAAAGGAGCTGCACAAGTGGATAAAGATAATGCTTGATGCTTACCATCTCAACAAAGAAGAGACTGACATTAGAGAAGCTAAACAGATGAGCCAACCTATCGTGATACAGCGGCTTTTCGTCCTCAAAGACACCATCGAAGAGGAGTATTTGGACAAGAAAACGTTTGTGGCTGATGGAAACACGAACAAAGGACAAGAAGACACTACTGCTACTACTACTTCTGTTGATGAGTTTTTGAAC
>BjuA002634
CTCCTTCGTTCGACGGTTCGACGACTTTGATCCACACCATCTTAGGACGCGTTCGATCGCGTCGCGAACAAGCACAAGCTCTCCCACACCAAAACGCACGAGATCGTTCATATGCTTTCTCAAGAACTCGACAAGGCGTTGAGCTTGATGCAGGATACTCAGCTCGATCACAAATCCATCCTCGTCGACGCCAAGAAACTCTTCACGGACAAGTCTCCAGCCGCTCAGCTCGAATCCGCTGAGAAAGAGCTCAACGTGGCTCTCACCAAGTACCCCAAAGTCCTCGAGAAGCAGCTCAACCCCGAGATATCGAAGGCTTATAGAACCAATGCTGAGTTTGATACTCATGTGGTTAACCAGATCATCGCTAACTTCTTCTACCGTCAGGGGATGTTTGAGATCGGTGACTGTTTCGTCGCCGAGACTGGCGAATCTGAGTGTACTACGAGGCAGTCTTTCGTGGAGATGTATGAGATACTTGAGGCTATGGAGAGGAGAGATCTTGCACCGGCTCTTAACTGGGCAGGGGCTAACTCTGAAAGGCTGAAGCAAGCGAGGTCTGATCTGGAGATGAAGCTCCACAGCTTACAGTTTTTGAAGATATCTCAAGGCCAAAACTCGCAAGAGGCTCTCAGCTACGCGAGAAAGCATTTTGCTGTGTATGCAGATAGCTGTCTTTATGAAATCCAGAAGCTTGTTTGTTCTCTCTTATGGGACAAGAACCTCGAACAGTCGCCGTACTCGGAGTTTCTCTCTCCCGTTCTGTGGGACAATGCGGTGAGAGAGCTGACGAGGCAGTACTGCAACCTACTCGGCGAATCATCTGAGAGTCCGTTGAGTGTGACGGTAACGGCTGGTACGCTAGCTTTGCCTGTGCTGTTGAAATACATTAACGTTATGGCGAACAAGAAGCTCGATTGGCAGAGTGTGGAGCAGCTTCCTGTGGCCGTGGAGCTGCCAGAGGAGTTTCAGTTTCATTCGGTGTTTGTCTGTCCCGTCTCCAAGGAACAGTCGAGCGAGGATAATCCTCCGATGATGATGTCTTGTGGCCACGTGCTTTGCAAGCAGACTATCACCAGAATGTCGAAGAATGGCGCCAAGACTTCTTTCAAGTGTCCTTATTGCCCGACCGATATAGACTCGACTAGGTGCAAGCAGTTATACTTC
>BjuA002635
ATGTCGGCAGGTAACGGAAATGCTAACGGTGACGGAGGCTTCAGCTTCCCGAAAGGACCAGCGATGCCGAAGATAACGACGGGAGCTAAGAGGGGTAGCGAAATATGCCACGATGACAGTGGTCCGACGGTGAAGGCAACGACGATCGATGAGCTTCACTCGTTGCAGAAGAAGCGTTCTGCTCCCACCACACCTATTAACCAGAGCGGCGCCGCCGCTTTCGCCGCCGTCTCGGAGGAGGAGCGCCAGAAGATTCAACTCCAGTCTATCAGTGCATCATTGGCGTCGTTGACGAGAGAGTCTGGACCCAAAGTGGTGAGAGGAGATCCGGCGGAGAAGAAGGCCGACGGTTCCACTACTCCGGCGTACGCACACGGCCAGCATCACTCCATCTTCTCTCCGGACTTAGGAGCAGTCAGTGACAGCTCATTGAAATTCACCCACGTCCTCTACAACCTCTCCCCTGCAGAGCTCTACGAGCAAGCTATCAAGTACGAGAAAGGCTCGTTCATCACTTCTAATGGAGCTTTGGCGACGCTTTCTGGTGCCAAGACTGGTCGTGCTCCGAGGGATAAGCGTGTCGTTAGAGATGCCACGACAGAGGGCGAGCTTTGGTGGGGAAAGGGTTCGCCTAATATCGAGATGGATGAACATACCTTCATGGTGAACAGAGAAAGAGCCGTTGATTACTTGAACTCCTTGGAAAAGGTGTTTGTGAATGATCAGTTCTTGAACTGGGACCCGGAGAACAGAATCAAAGTCAGAATCGTCTCAGCTAGAGCTTACCACTCTCTCTTCATGCACAACATGTGTATCCGACCAACTCCCGAGGAGCTTGAGAGCTTCGGTACTCCGGACTTCACTATATACAACGCTGGGCAGTTTCCGTGTAACCGTTACACTCACTACATGACTTCCTCCACTAGCGTAGACCTGAATCTCAGTAGGAGGGAGATGGTTATACTGGGAACTCAGTATGCTGGTGAGATGAAGAAGGGTCTCTTCAGTGTGATGCACTACCTTATGCCTAAGCGTCGGATCCTCTCCCTTCACTCTGGTTGCAATATGGGCAAAGAGGGAGATGTTGCTCTCTTCTTTGGACTCTCAGGGACTGGGAAGACAACGCTGTCTACTGATCACAACAGGTACCTGATTGGAGATGATGAGCATTGTTGGACTGAGACTGGTGTTTCGAACATTGAGGGTGGATGTTATGCCAAGTGCGTTGATCTTTCAAGGGAGAAGGAGCCTGATATCTGGAACGCCATCAAGTTTGGAACAGTTTTGGAAAATGTGGTGTTTGATGAGCATACCAGAGAAGTGGATTATTCTGATAAATCCGTTACAGAGAACACACGTGCTGCATACCCGATTGAGTTCATTCCAAATGCGAAAATACCTTGTGTTGGTCCACACCCCAAGAATGTGATTCTTCTGGCATGTGATGCCTTTGGTGTTCTCCCACCTGTGAGCAAGCTGAACCTGGCGCAAACCATGTACCACTTCATTAGTGGTTACACTGCTCTGGTTGCTGGGACAGAGGACGGTATCAAGGAGCCAACAGCTACATTCTCAGCATGCTTTGGTGCAGCTTTCATAATGCTGCATCCTACAAAGTACGCAGCTATGTTAGCCGAGAAGATGAAGACGCAAGGTGCTACTGGATGGCTCGTTAACACTGGCTGGTCTGGTGGCAGCTATGGAGTTGGAAACAGAATCAAGCTGGCGTATACTAGGAAGATCATTGATGCAATCCATTCAGGTAGCTTGTTGAAGGCGAACTACAAGAAAACCGAAATATTTGGGTTTGAAATCCCAACTGAGATCGAAGGGATACCATCAGAGATCTTGGATCCGATCAACTCGTGGTCTGATAAGAAAGCACACAAGGAGACTCTGTTGAAGCTGGGAGGTTTGTTCAAGAAGAACTTTGAGACGTTCGCTAACCACAAGATTGGTGTGGATGGTAAGCTCACGGAGGAGATTCTCGCTGCTGGTCCTATCTTT
>BjuA002636
ATGTCAACAAGCTATCTTAGAGAACTTAAGCAACGTTCTGAAGCAGAGTTTCTTGAATTTCGTCAACGTATTAAGGAATCCATCAGGAACAAGACTCAAAACGGAAACGATCGTCCTCCAACCTCAGATTCAATGCCAAGAAAAAGAAAACTCCCGTATGAGTTTGGTTCCTTCTTTGGTCCTTCTCAGCCTGGCATTGCTTCAAGAGTATTACAAGAAAGCAAACTACTCTTAAAAGACGAGCTTCTTGCCACTAAAGCGCTAGACTCGATCCAAACTCAGAAGAAGAGTTCTAGTCAAACGAGTGGTTCAGAGGCTAAGGAGTTGAAAAGAAAAGCTAAGGAACTTAAAGAATCAAGAGACTACTCTTTCCTTTTCTCTGATGATGCCGAGCTTCCTGTTCCCATAAAGGTTCCAAGCTCTCTACCAACTTCCAGAGGAAGCCATTCAAGACCAGGTTCATCTACTAAAGGTCAAGCACAAACAAAGCCTGGTTCTGTAATAAGCTCTAAAACGCATAAACAAGGTTCCAAACTACCTACAAGAAAATCTGTACCAGTGGACCATAGAAAGAAGCTAACTAAGAAGCCACATTCCTCATCAAAGCCATTGACATCTGATCCTAAAGAACAAAGGATAGAACAGAGGAAGGTTCATTCCAACGAAACCAAAAGTTCTTTGAAGCATCACCGGATGATTAGCAAACCACCGTTGAAGCAAGCTCATCAACTTAAGAAGAAGAAGAATGTGACAGAAGAAGATGAAGAGGCGTTGCGAATGGTTAGAGAGATGTGCAAGACTGAGCGTTTTGCCGGGCGTGATTTAGATGATTATGATGATAGAGGCATGGAAGCTACCTTAGAAGATATCATCAAGGAAGAGAAACGAAGTGAGAAACTTGCGAAGAAAGAAGACGCGGAACAACTACGGTTGATAGAAGAAGAGGAAAGGCGAGAAAGAGTCTTGAGAAAGGAGAAGAAACAGAAGCTGAGCCAT
>BjuA002637
ATGAATATGTTCTCCACAAGATGGTTTTCTGAGCAGGAATTAGAAGAAAATAGCATCATTCAACAATACCAGATGAACTCAAGAGTGGGAGAGATCAATGAAGCTCAACACAATCTTCCACACTCTTTCTCAACTCTTATGGCCCCCACTAATGATCCTTCTTACGATGATTTGATCGAAATAAAACCATCAAAGATCCTCAAGACAACTTACATATCACCAAAACTGCCATCACCACCCTCTTTTCCTCTTCCTCCTAACTCAAAAACTTATCTTCATCATCAGCCTTCCTCAAGAATTCTCTCCTTCGAGAATGCCTCTCCAAATGGTATGGATCATGAGTACGCTCCCACCTATCTAGACTCATTCATTAACCCCAAAGTTGAGGATGGAGTGCCGCCAAACCGGATGAATGAGCCGATTAATCGAAAAGGGACAAAGAGGGCTCAACCTTTGTGTAGAAACCAAACTAACGCGCAAGACCACATAATCGCCGAAAGAAAACGTAGAGAGAAACTTACTCAACGATTTGTGGCTCTTTCTGCTCTAGTTCCTGGCCTTAAAAAGATGGACAAGGCTTCTGTGTTGGGAGATGCACTAAAGCATATAAAGTATCTCCAAGAAAGAGTGGGAGAGTTTGAGGAACAAAAAAGAGAAAGAAGATTAGAATCAGTGGTTCTTGTGAAGAAGTCTAAGTTGATTTTGGACGATAATAATCAATCATCTTCGTCTTCGTGTTGTGAAGACGGCTCCTCGGGCTTAGAACTTCCCGAGATCGAAGTAAAGTTCTCGGATAAAGATGTTCTAATCAAGATCCTTTGCGAGAAGCAAAAGGGCCATGTTGCGAAGATTATGGCAGAGATTGAGAAATTTAATTTATCAATAACCAACTCAAGTGTTTTGCCCTTTGGACCAACACTTGATATCACCATTATAGCTAAGAAGGAGAGTGATTTCGACATGACACTCATGGATGTTGTAAAGAGCTTAAGGTCCGCTTTATCGAAGTTCTTG
>BjuA002638
ATGAGTAGGAAAGTGGTGGTTGTGGCCGCCACTGCTGCAACGGTTGCAGCGGCTGTAATAATAGGTCGGTGGATGCGTAGGAAGGAGCGGCGGCGGAAACAGACGCAGCGCATTTTGAGGAAATTTGCTAGAGAATGCGCTACGCCGGTTTCGAAGCTGTGGACGGTGGCGGACGCCATGGTCGCCGATATGGCCGCCTCTCTCGCAGCCACCACCGCCGCCGAGAGTCGCGGTTCCCTCAACATGCTCGTTTCGTTCGCCGGTTCTCTCCCTTCAGGTGATGAGAAGGGGTTACATTATGGAGCAAACTTGCGAGGCAAGGAACTCCTATTGTTACGTGGAACTTTAGGAGGTAACGAAGAGCCTATTTCCGATATACATAAGCAGGAGATTTCGATCCCTGAGGATGTTTTAAATGGTTCTTTCAAGGAGTTGTGCGATTTCATATCCTTGGACCTAGTTAAATTCCTTGGGATGAATCCTGGCGAAGAAACTGAAGACGTTAAGAATCTAGGGTTTACGTTAACACGCTATGTCGAGGAGATTAGATCAGGTTCAATCTCGGCTATACATAGAAAGAGTTTAGCAGATGGTGATGATGACAAGGTTTTGAAGGAGTTTGTGAATGATATGAATGAATCATTGGATAGACACGGTCTGAAAATTCGGATGAACATGGCGCTGGTGGATGACACAATAGGAATATTAGCTGGAGGAAGGTACTATCACAAGGATACTGTGGCTGCGGTTACTTTAGGTATGGGAACCAACGCTGCTTACATCGAACAAGCTCAAGAGGTTTTGAGATGGAAATCAACGATACCAAACGAGCCACAAGAGATTGTTATTAGCACCGAGTGGGGAGATTTCAGATCTTGTCATCTTCCTCTAACTGAATTTGATGCTGGTCTTGATGCGGAAAGCTTGAATCCAGGAAGCCACGTATTTGAGAAGATGGTGTCTGGAGGATACTTAGGGGACATAGTGAGAAGAGTTTTGCTAAGAATGTCTGAAGAATCTGCTCTATTTGGAGATATACTGCCTCCAAAGCTCAAAACTCCTTACATTTTAGGGTCGCCGGATATGGCTGCCATGCATCAAGATATATCTGAAGACCGAGACATCGTAAACAAAAAGCTCAAGGAAGTTTTCGGGATCATGGACTCAACTCTTGCGGCGAGAGAAGTGGTGGTTGAAGTATGCGATGTAGTAGCGGAAAGAGCGGCTCGTGTGGCAGGAGCAGGAATAGTTGGGATGATAAAGAAGCTGGGAAGGTTGGAGAAGAAGATGAGCATTGTAATAGTTGAAGGAGGACTTTATGATCATTACAGGGTATTTAGAAACTATCTTCATAGCAGTGTTTGGGAAATGCTTGGCGACGAGTTATCAGATCATGTCGTCATCGAACATTCTCACGGTGGATCTGGTGCCGGAGCCCTTTTCTTTGCCGCTTGCGGTAACTTTAAAATC
>BjuA002639
ATGGATGTGTGTTTCTCCCCAATTAGAGTCACTGGTACCACCAGCAGCAGCAGCAGAAGCAGTAGTAGTCAGACCAACAACAACAAGAAGAACCCTAAGTCTAATAATAAGACTCCTCCTCCTCCGGAAAACAACAACGACAAGCCCTCAACAACCACCAAGCGGAGAACCGGGTCCGTCCCTTGCGGGAAGCGTACCGAGTTTGGATATGCCAAAGACTTCCACGAGCAGTATAGCATCGGGAAGTTGTTGGGTCATGGTCAATTCGGGTATACTTACGTTGCCATCCACAAATCTAACGGCGATCGGGTCGCCGTCAAAAGGCTCGGTAAGAGCAAGGTAGTATTATTTTCTGCGGTT
>BjuA002640
ATGGGTCTTGATGATTCTTGCAACACTGGTCTTGTTCTTGGTTTAGGCCTCTCACCAACACCTAATAACTACAATCATACTATCAAAAAATCTTTCACCACCGTTGAGCACCACTTTGATCCGTCCTTGACCCTAAGCCTCTCAGGTGAGAGCTACAAGACCAAGGCGGTTGAGATGACCGATGCCGGCGCCGGAGACCAGATTTTTCGGCAGACTTCTTCTCACAGCGGAGTCTCATCTTTCTCCAGCGGAAGGGTAAAGAGAGAGAGAGAAGTTTTCAGCGGTGACGGCGAAGAAGAGGCGGAGGAGACGACGGAGAGAGTGGTGTCTTCGAGATTAAGTGATGATCATGAAGACGAAGAAGGTGCTAGTGCTCGTAAAAAGCTTAGGCTCACTAAACAACAATCCGCTCTTCTTGAAGATAGCTTCAAAGTTCATAGCACTCTTAATCCCAAGCAGAAACAAGTTCTTGCAAGACAGCTGAATCTAAGGCCTAGGCAAGTTGAAGTGTGGTTCCAGAACAGGAGAGCTAGGACAAAACTAAAGCAAACAGAAGTGGATTGTGAGTTTTTGAAGAAATGTTGTGAGACTTTAACGGATGAGAATAGAAGGCTTCAAAAAGAGCTTCAAAATCTTAAGGCTTTAAAAATGTCTCAGCCTTTTTACATGCATATTCCGCCGGCGACTTTGACGATGTGCCCTTCTTGTGAGAGACTAAGCGGTGGTGGTGCTGGAGGAGGCGGAGGAGGTACGGTGGCGGTTGATGGAGAAACGGGGAAGGGAGCTTTCTCCATCGTCACAAAGCCTCGCTTTTACAGCCATTTCACTAATCCTTCTGCAGCTTGTTAA
>BjuA002641
CTAGTGTTTCCGGCGTTGCGCTTTTCTCGAAGCGGACGTTCGGTTCTTGTAACCGCCGTGGCTCCTTTCTCAGGTGAACGGTCGGCTTTTGTTACCGCCGTGGCTCCTTACTCAGGTGAACGGGCGGCTTTAGTTATCTTGGAAGGCGGAGGCTCGTTTTGCTCCGGTTGTTTGTGGGTGGTGTCTCGGTGTCGGTTTGAGGCGTCGATGGGGAGTTATCCCTTTGAA
>BjuA002642
ATGGGAAGAGCACCGTGCTGTGATAAAACGGTGGTGAAGAAAGGGCCATGGTCGCCGGAGGAAGACGCCATGCTTAAATCCTACATTGAAAAACACGGCACCGGCAACAATTGGATTGCCCTCCCTCACAAAATCGGGATCAAGAGATGTGGGAAGAGTTGTCGTTTGAGATGGCTTAATTACTTGAGGCCTAACTTAAAGCATGGAGGCTTCACTGATGAAGAAGATTACATCATTTGCAGCCTATACATTACAATTGGAAGCAGGTGGTCTATCATTGCCTCACAATTACCAGGAAGAACAGACAACGATATCAAAAACTATTGGAACACAAGGCTTAAAAAGAAGCTATTGAGCAAGCAAGGGAAGGCAATTCATCAACAACGTAGTCTCAGACTCGAGCCGGAAACAACATCGAAAAGATCATCATTTGGTCAAAACCAGATCCTAATGTTTCATGATGAGAACGCGAAACCGCCGTTGAACCAAACCATACACAGCAAAATGGTGGATCCATCAATAACATCCTTCGCCATGGAAGAAAAAAGAATGGTTCCGGTATTGGAATCATATTCTTGGGAACAAAACAAGGTTTGGCTTGATATTGATCATGATGCAGCTTCGTCTTCTTATCATCATCACGCATCCCCACACTTTAACTCCATGACTAGTAGTAGTAGTAGCATTGGTACTAATTCACCTCTACAAATGTCTCACTACACCATAAATGACAATAATCAGGGTGATCAAGAGATGTTCTTCATGGCCGGGTTTGAGAATCTTCAAGACGAGCTATTCGATGAGATAATCAATAACATCACGACAGAATTCGAGTTTCGTGGAACGGAGACGCTGAACAATAACTGCTTGGGTCATGAAATCAACTCCTTCGTTGATTGTCCTCTAAAAGATAAT
>BjuA002643
ATGCCTCGTTTCAAGTCTGCTTCTCTTTCCATCGCTGCTGCTGTTCCGTTCATCTCTGCCGCGACTGCTGCTCCGTTCATCTCCGACGCGACTGCCGCGTTGTTTGTCTCCACCATTACTGCTACTGTTTCAAATCGTTTGGGTTCAAGCGTGCTCCGGAAGTTCACCGTCTCTTATGCTGTCCGCTTATCTGGGGATTCCCGGAAAGCAATGTCAAGCGGGTCCTCCGCTCCTCGTATTCCTTGCCGCTGCTCCTCCGTTCTGCGTGTTCCTTGGTGCTGTGGCTCCTACTTCTGGTGCGTCAGATTTGTAACTCAAGGCTCTGTGTTCGTAGATCCTCGCCGGAAACCGCCTCCTCTTCCATCCAAACCTTTTCCATTTCATTTCTCCACCGGTGCTGCGAAGACATGTGCTATCGACGAGACCCGCCACTATGGCGAAGTACTTAAGCTATCTCCGACCTGTCCCGCCAGATGTGCTGACTGCTCCGGTTCACCGCCTGATGCTCCCCCGTTCTCAATCGTTGGCCGTTTGGATACCGCCGGCGACTTTCCACAACCGCATACAACCCTCACGGCTTAG
>BjuA002822
ATGTTTCATGATGAGAACGCGAAACCGCCGTTGAACCAAACCATACACAGCAAAATGGTGGATCCATCAATAACATCCTTCGCCATGGAAGAAAAAAGAATGGTTCCGGTATTGGAATCATATTCTTGGGAACAAAACAAGGTTTGGCTTGATATTGATCATGATGCAGCTTCGTCTTCTTATCATCATCACGCATCCCCACACTTTAACTCCATGACTAGTAGTAGTAGTAGCATTGGTACTAATTCACCTCTACAAATGTCTCACTACACCATAAATGACAATAATCAGGGTGATCAAGAGATGTTCTTCATGGCCGGGTTTGAGAATCTTCAAGACGAGCTATTCGATGAGATAATCAATAACATCACGACAGAATTCGAGTTTCGTGGAACGGAGACGCTGAACAATAACTGCTTGGGTCATGAAATCAACTCCTTCGTTGATTGTCCTCTAAAAGATAATTAG
>BjuA002823
ATGGAAGCAACGGAGGCCCGTGCACCATGGTCATGTGGCCCCGGATGCGTCGGTCTACGCAAACATAACATATCGACCAATGACAAATATACAAATACAAGAGAAGTTCGCCCTAGCTCGTCTCTCCCTGCCACGGAAATCGAGGCGCCGTTTCTTCTTAGTTTCGTCGACGCCGGCAGCGACCTAGCTCGCCGGCAGCGACCTAGCTCGCCGGCGTCGTCTTCGTCCGTCTCCCTTGATGCCTCGTTTCAAGTCTGCTTCTCTTTCCATCGCTGCTGCTGTTCCGTTCATCTCTGCCGCGACTGCTGCTCCGTTCATCTCCGACGCGACTGCCGCGTTGTTTGTCTCCACCATTACTGCTACTGTTTCAAATCGTTTGGGTTCAAGCGTGCTCCGGAAGTTCACCGTCTCTTATGCTGTCCGCTTATCTGGGGATTCCCGGAAAGCAATGTCAAGCGGGTCCTCCGCTCCTCGTATTCCTTGCCGCTGCTCCTCCGTTCTGCGTGTTCCTTGGTGCTGTGGCTCCTACTTCTGGTGCGTCAGATTTGTAACTCAAGGCTCTGTGTTCGTAGATCCTCGCCGGAAACCGCCTCCTCTTCCATCCAAACCTTTTCCATTTCATTTCTCCACCGGTGCTGCGAAGACATGTGCTATCGACGAGACCCGCCACTATGGCGAAGTACT
>BjuA002824
ATGGGTCTATTGTCAAGAAAAGTTACTTGCAACGCTCATGGCCAAGATTCTTCGTACTTTTTGGGTTGGGAGGAATACGAGAAGAACCCTTACGACAACATCAAGAACCCAGACGGCATTATCCAGATGGGTCTCGCAGAAAATCAGTTATCTTTCGATCTTATCGAAGCATGGCTTGTCAAGAACCCCGAAGCGGCAAACTTCGAAAGAGAAGGCCAATCTATTTTCCGGGAACTAGCTCTTTTCCAAGACTATCATGGCCTGCCTTCCTTCAAGAAGGCCATGGCGGATTTCATGTCGGAAAATAGAGGAAACCGAGTTTCTTTTGATCCGAGAAAGCTTGTCCTAACCGCGGGTGCTACTTCGGCTAATGAAACTCTGATGTTCTGTCTCGCTGATCCTGGAGACGCTTTCTTGCTGCCTACTCCATATTATCCAGGATTTGATAGGGATTTGAAATGGAGAACCGGAGCTGAGATCGTACCGATCCAGTGCACAAGTGCAAACGGATTCCGCATCACTAAATCCGCACTCGAAGAAGCCTACGAGCAAGCTCAAAAGCTTAACCTAAAAGTTAAAGGAGTCCTTATAACCAACCCATCTAACCCGTTGGGTACTACGACAACACGAACCGAACTAAACCATCTCTTAGACTTCGTGTCACGTAAGAATATACATTTGATAAGCGACGAGATCTACTCGGGTACCGTTTTCACTTCTCCTGGATTCATCAGCGTCATGGAAGTCCTCAAAGAGAAAAAGCTCGAAAACACCGATGTTTCTAAACGTGTCCACATCGTTTACAGTTTGTCTAAGGATCTAGGCCTGCCTGGTTTTCGCGTTGGAGTTATTTACTCTAACGATGATATTGTTGTCGACGCAGCGACAAAAATGTCCAGTTTCGGTCTAATCTCTTCTCAAACGCAATACCTCTTATCAGCATTGTTATCCGACAAAAACTTCACCAAGAACTACCTCAAAGAGAACCAAATCCGACTCAAAAAGCGTCACATGAAGCTCGTGTCGGGTCTAGAGGCTGCGGGCATCGAGTGTCTCAAGAGCAACGCCGGACTCTTTTGTTGGGTCGACATGAGACACCTGCTGAGTTCTAACACGTTTGAAGCCGAGATTGAGCTATGGAAAAAGATCGTATACGAGGTTAAGCTTAACATCTCTCCCGGTTCTTCATGCCATTGCAACGAGCCGGGTTGGTTTAGGGTTTGTTTCGCGAATATGAGCGAGGAAACACTAAAGGTTGCGATGAATAGATTGAAGATGTTCGTTGATGGACCGTCATCTAGTACAAGAAGTCAAAGTGAACATCAAAGACTGAAGAGTTTAAGGAAGATGAAAGTCTCTAACTGGGTTTTCCGGCTATCGTTTCAGGATCGAGAGCCCGAGGAACGA
>BjuA002825
ATGGCCGTCGATCACTTAATCCTGACAACGTTCGTCGCCTCCCTATTTGCGTCTCTTCTTCTCTACCTCTTGTGTCGACGTTGGAGCAAGAAGATTGTGAGCAAAATCAACGAACCCTTAACGGTGAAACCTGGAAACGATGACGTTGATATCATCATTGTCGGTGCTGGTGTTGCCGGCGCTGCCCTTGCTCATACACTTGGCAAGGAAGGGAGAAGAGTTCACGTTATTGAAAGAGACTTAACCGAACCTGACCGGATTGTTGGTGAGTTGCTTCAACCAGGTGGATACTTGAAGTTAATCGAACTCGGGCTTGAAGATTGTGTGAAGGAGATAGATGCGCAGAGAGTTCTTGGTTATGCACTCTTCAAAGATGGGAAACACACCAAACTCTCTTACCCTTTGGATCAGTTTGATTCTGATGTTGCTGGTCGTAGCTTTCACAATGGTAGATTCGTGCAGAGGATGCGAGAGAAAGCTTCTACACTTCCCAATGTCCGAATGGAGCAAGGAACAGTGACATCATTAGTAGAAGAAAACGGAGTAATCAAAGGCGTCCAATACAAAACAAAAGAAGGACAAGAACTTAAATCATATGCTCCACTCACAATCGTATGCGATGGTTGTTTCTCCAACTTACGTCGCTCTCTATGCAAACCCAAAGTAGAAGTACCATCAAACTTCGTCGGTCTCGTCTTAGAGAACTGCGAGCTTCCCTTTCCAAACCACGGCCACGTTGTCCTCGGCGACCCTTCACCCATTCTCTTCTACCCCATAAGCAGCTCTGAGGTCCGTTGCTTAGTGGACGTACCTGGCTCAAAACTCCCTTCACTCGCAAGCGGCGACATGGCTAAGCATCTCAAAACAACCGTTGCACCACAAGTACCGGTCGAGATCCGAGAGGCCTTTCTCTCAGCTGTTGAGAAAGGTAACATAAGAACAATGCCGAACCGTAGCATGCCTGCTGATCCCATTCCTACACCAGGAGCTCTCCTTCTTGGTGACGCGTTTAACATGCGTCATCCTTTAACCGGAGGTGGTATGACCGTGGCATTGTCTGATATAGTCATCCTACGTGATCTTTTAAACCCTCTCGTCGACTTAACCGATAAAGAGTCGTTGTCCAAGTACATCGAGTCTTTCTACACGTTGAGGAAACCGGTTGCGTCGACTATTAATACACTCGCGGGGGCTTTGTATAAAGTGTTTTTGGCGTCTCCTGACGATGCGAGAAGCGAGATGCGTCGAGCTTGCTTTGATTATCTTAGCCTTGGAGGGGTTTGCTCGTCGGGACCCGTGGCTTTGCTGTCCGGTTTGAACCCGAGACCTATGAGTCTTGTTCTTCATTTCTTCGCTGTGGCTATATTCGGTGTTGGTCGTTTGCTTGTGCCTCTTCCTTCAGTTAAGCGGTTGTGGCTTGGTGCTAGACTCATCTCGAGTGCTTCGGGGATTATATTTCCAATAATAAAAGCAGAAGGTGTGAGGCAAATGTTCTTCCCTCGAACCATTCCTGCCATCTACAGAGCTCCTCCTGCTCATTCTTCTCCTCAA
>BjuA002826
ATGAAGTCTTTCTGTGATAATGATGATAGTAATACGACTAATTTGCTAGGGTTCTCGTTGTCTTCAAATATGTTGAAAATGGGTGGTGGAGAAGCTCTTTACTCATCTTCGTCGTCTTCAGTTGCAACTTCTTCTGTTCCACCACAGCTTGTTGTTGGCGACAACAGTAGCAACTATGGAGTTTGCTACGGTTCTAACTTAGCAGCTAGGGAAATGTATTCTCAAATGTCTGTGATGCCCCTCAGATCTGACGGTTCTCTTTGCTTAATGGAAGCTCTCAACAGATCTTCTCACTCGAATAATCATCACCATAGTCAAGTTTCATCTCCAAAGATGGAAGATTTCTTTGGGACCCATCATCACAACACAAGTCACAAAGAAGCCATGGATCTTAGCTTAGATAGTTTATTCTACAATACCACTCATGCGCCAAACAACAACACCAACTTTCAAGAGTTCTTTAGCTTCCCTCAAACTAGAAACCACCATGAGGAAGAAACAAGAAACTACGAGAATGACCCTGGTTTGACACATGGAGGAGGGTCTTTTAATGTAGGGGTATATGGGGAATTTCAACAGTCACTGAGCTTGTCCATGAGCCCTGGGTCACAATCTAGCTGCATCACTGCCTCTCATCACCACCAAAACCAAACTCAAAACCACCAGCAGATCTCTGAAGCTTTGGTCGAGACAAGTGCTGGATTTGAGACAACAACAATGGCGGCTGCTGCTGCAAAGAAGAAGAGAGGACAAGAAGTGGTCGTTGGACAGAAACAGATTGTTCATAGAAAATCTATTGATACTTTTGGACAACGAACTTCGCAATACCGAGGCGTTACAAGACATAGATGGACTGGTAGGTATGAAGCTCATCTATGGGACAATAGTTTCAAGAAGGAAGGTCATAGCAGAAAAGGAAGACAAGTTTATCTGGGGGGTTATGATATGGAGGAGAAAGCTGCTCGAGCATATGATCTTGCTGCACTCAAGTACTGGGGTCCCTCTACTCACACTAATTTCTCTGTGGAGAATTATCAGAAAGAGATTGATGACATGAAGAACATGACTCGACAAGAATATGTTGCTCACTTGAGAAGAAAAAGCAGTGGTTTCTCTAGGGGTGCTTCCATCTATAGAGGAGTCACCAGACATCACCAGCATGGAAGGTGGCAAGCTCGGATCGGTAGAGTCGCTGGAAACAAAGATCTCTACCTTGGAACTTTCGGAACTCAAGAAGAAGCGGCGGAAGCCTATGATGTAGCAGCTATCAAGTTCCGTGGCACAAACGCGGTGACTAACTTTGACATAACAAGGTACGATGTTGATCGCATAATGGCTAGTAACACTCTCTTGTCTGGAGAGATGGCTCGAAGGAACAGCAACAGCATCGTGGTCCGCAACATTAGCGACGAGGAAGCCGCTTTAACCGCTGTCGTGAACGGTGGTTCCAATAAGGAAGTGGGTAGCCCGGAGAGGGTTTTGAGTTTTCCGACGATATTTGCGTTGCCTCAAGTTGGTCCGAAGATGTTCGGGGCAAATGTGGTCGGAAATATGAGTTCTTGGACTACGAACCCTAATGCTGATCTCAAGACCGTTTCTCTTACTCTGCCGCAGATGCCGGTTTTCGCTGCGTGGGCTGATTCT
>BjuA002827
ATGGATCTTGGGTCGGTAACTGGCAATGTTAACGGGTCACCAAGTCTAAAAGAGCTTAGAGGATCCAAACAAGACAGATCCGGATTCGACGGTGAGGATTGCTTGCAACAAAGCTCGAAGCTAGCTAGAACAATAGCAGAAGACAAACACTTGCCTTCCTCTTACGCAGCTGCTTATAGCAGACCAATGTCGTTTCATCAAGGCATTCCTCTTGCAAGATCTGCTTCTCTTCTCTCCTCTGACTCTCGCCGGCAAGAACACATGCTTAGCTTCTCAGATAAACCAGAAGCTTTCGACTTCAGTAAATATGTCGGTTTGGATAACAACAAGAACTCTCTCTCGCCGTTTCTTCAACAGCTTCCACCTCCTTATTGTAGAAGCTCAGGAGGAGGATATGGTTCTGGTGGAATGATGATGAGCATGCAAGGGAAAGGACCTTTTACATTGACTCAATGGGCTGAGCTAGAGCAACAGGCCTTGATCTATAAGTATATCACAGCCAATGTCCCTGTTCCTTCTAGTCTGCTCATCTCTATCCAGAAGTCCTTTTACCCTTATAGATCATTTCCTCCCAGTTCCTTTGGATGGGGAACATTCCATCTAGGTTTCGCAGGAGGTAAAATTGATCCTGAGCCAGGGAGATGCCGTAGAACAGACGGTAAGAAATGGCGGTGCTCAAAAGACGCTGTTCCTGATCAGAAGTATTGTGAAAGACACATCAACAGAGGCCGTCACCGTTCAAGAAAGCCTGTGGAAGTCCAACCTGGCCAAACCGCTGCGTCCAAAGCGGTTGCATCGCGTAACACTGCATCTCAAATACCTAACAACAGAGTCCAGAATGTGATATATCCATCCACCGTCAACTTGCCACCCAAGGAACAGAGAAACAACAACACCAGCTCTTTTGGGTTTGGTCACGTAACCTCTCCTTCATTGCTCACATCGTCGTACCTAGACTTTAGCATCAATCAAAACAAGCCTGAAGAGCTGAAATCGGATTGGACGCAGCTTTCAATGTCAATTCCAGTAACATCATCGTCTCCTTCCTCCACCGCTCAAGACAAAACCGCCCTCTCGCCTCTCAGGCTAGACCTACCGATCCAAAGCCAGCAGGAGACGCTGGAGGCTGCGAGAAAGGTGAATACGTGGATACCAATCTCGTGGGGAAACTCATTAGGAGGTCCGTTAGGGGAAGTGCTTAACAGCACAACGAGTAGTCCCACGTTGGGATCTTCTCCTACAGGTGTTTTGCAAAAGTCCACGTTCTGCTCACTCTCTAACAGCAGCTCTGTAACCAGCCCCGTTGCGGACAACAACAGAAACAACAATGTTGACTACTTTCATTACACAACCTGA
>BjuA002828
ATGTTGTCCACTGTACCGGCAATTTCCTTCCTGGAACCGGGTACGGTTAATCACTTTTCAGGTTTCCAAACCGGATTCACTCCTTGGGAGGGGGACTGCTTTGATCTCCTTTCCATGAACCAATTTTTGATTGAACCGGCCGTTCCCAGCCCTTGTTATGGTGAATCCGACTCTGGTCTCGTTAGAACTAATTCTGGTTTTGATGATATTAAAACCGGTTCTGACGAATCTTGTGCCGGTTTCATCAAACCCGGTTTTGAGGACACCGTCAGTTCACAGGGCCTACTGTGCACTCAAGGAGACAAACCGGACCCGGATGACCCGAAACAATGGACAGCCCTCGCGAATTTTGAACCGGGCGAGAAGAAGCATAACCGGAATAAGCTGATTCAACCGGAGATGACCGACGAGAGGAAAAGAAAGAGAATGGAGTCAAACCGGGAATCAGCGAGACGGTCAAGAATGCGTAGACAGAGTCACATTGATAACTTAAGGAACCAAGTAAATCAGCTCGATCTGGAAAACCGTGAGCTCGGGAACCGGCTCCGGTTAGTTATATACCACCTTCAACAAGTGAACACGGACAATAACAGGCTCGTGACGGAACAAGAGATGCTCCGGTTAAGATTCTCGGAGTTGAGGCGGATTCTGATTCTCAGACAACTTCAACAACAACAACAGTGGGAACTCAATAACAGGAGAATGATCATGTATGAACAAAACCCATCTACGATCATA
>BjuA002829
AAAATGGGTGGCGAGGCAGAGATCAAGCAACGTTTACAACCCAATGCGAAAGGGAAGAGACTCTGGCAGAAGGTGAAGTACCAACTCGTGGAGTATCACGCATTGCCTGCTTACCTCAGAGACAACGAGTACATCCTCGGCCACTACCGTTCCGAATGGCCCATCAAACAGATCCTCCTCAGCATCTTCACTATCCACAACGAGACCTTGAACGTCTGGACGCACTTGATTGGGTTTTTCCTGTTTCTGGCGCTTACTATATACACAGCTACCAAAGTCCCCAGCGTTGTGGATCTTCACTCGCTTCAGCATCGTTTACCTGATGTCCTGAGGAAGACGGATCTTCACAAACTTCACTCTGATTTAATGTCTCGTCTTCCTTCTAGTCCTTCTAAGTGGCATGTCATGGAGCTGCTCTATAACTGTCTCCCTGAACGATTCTCTCATGGCAACAACACTGACATGTGTGTCCTGCATTCTGTGAAGGAAGATCTTGCAAACATGATAGCTCCTCTAATCTTCAGGCCAATCACTCGCTGGCCCTTTTATGCTTTCCTAGGGGGTGCTATGTTCTGTCTATTAGCAAGCAGCACCTGCCACCTCCTCTCCTGTCACTCAGAGCGTGTCTCTTACATAATGCTAAGGCTTGACTACGCTGGAATCGCAGCTCTGATCTCCACCTCCTTCTACCCTCCTGTCTACTACTCCTTCATGTGCGATCCTTTCTTCTGTAACCTCTACTTAGGATTCATAACAATCTTGGGAATCTCCACGGTGCTCGTCTCGCTCTTACCTGTCTTCCAGAGCCCTGAGTTTCGTGTTGTGAGGGCCTCTCTTTTCTTTGGAATGGGATTCTCTGGAGCTGCACCGATACTTCACAAGCTGATCATCTTTTGGGACCAGCCTGAGGCGCTTCACACGACGGGTTATGAGGTTTTGATGGGGTTGCTTTATGGGTTGGGAGCTTTGGTTTATGCGACTAGGATTCCTGAGAGGTGGATGCCTGGTAAGTTTGATATAGCTGGACATAGTCATCAGTTGTTTCATGTTTTGGTGGTTGCTGGTGCGTTTACACATTATAGAGCTGGGCTTGTGTATCTCAAGTGGAGAGACATTGAAGGATGT
>BjuA002830
ATGAAGCGAGGAGCATCGTTAGGTTCTGCAGCTTCTTCAAACTTCTACGCTCCTTTCCAATTTCGCCAAACAAGAAGCGAACCTTCGTCTTTCAGACCCAACAATACGCTGAACCCTAGCAAAACCCGGTTTAGCTCTCCATGGTTTAAACCGGTTCGTTCTCTGGCGGCGAAATGCAATATGTACGAATACGCGGCGAATGCAGGCCGCGATGTGGTGGAGGCTGAGCATCCAGTAGACGACAAAGAGTTTGTGCGTTGGTTCCGTGAAGCTTGGCCTTATCTCTGGGCCCACCGTGGCTGCACCTTCGTCGTTGTTATCTCCGGCGAGATCATTAACGGCCCTTACTGTGATCCCATTTTAAAGGACATAGCGTTTCTTCATCATTTGGGAATAAGATTTGTGCTAGTCCCTGGAACTCAAGAGCAAATCGACCAGCTTTTGTCTGAGAGAGGACGCGAGGCTACATATGTGGGACGTTACAGAGTAACGGATGAAGCATCTTTGCAGGCTGCCAAGGAAGCTGCTGGAGCAATATCAGTGATGCTCGAGGCCAAACTATCTCCTGGACCTTCCATTTGCAATATCCGTAGGCATGGTGATAGTAGTCGCTTACATGATATAGGTGTCAGGGTTGATACTGGTAACTTCTTTGCAGCAAAAAGAAGAGGTGTTGTTGATGGTGTTGACTTTGGAGCCACAGGTGAAGTGAAGAAGATAGATGTAGATCGGATTTGTGAGAGGCTTGACGGTGGTTCTGTAGTTTTGTTGAGGAATCTGGGCCACTCGAGCTCCGGGGAAGTCTTGAATTGCAATACCTATGAGGTTGCTACAGCTTGTGCATTAGCTATAGGAGCAGACAAGCTTATTTGCATAATGGACGGTCCAATACTTGATGAGAGTGGGCATCTGATTAGTTTCTTGACACTTCAAGAAGCAGATATGTTAGTGAGAAAACGGGCACAGCAAAGCGACATTGCTGCTAATTACGTAAAAGCAGTTGGAGATGGAAGCATCACTTACCACGAACCTCCTAACAACAACAACACCAACGGTAAGGATACTTATCCTCATAACGGGAGACCACCGTTTTGGGGAAACGGAAACCACACTCCAATCTTTCAGAACGGTGTTGGGTTTGAGAATGGGAACGGACTGTGGTCCGGTGAGCAAGGTTTTGCTATCGGTGGTGAGGAGAGGCTAAGCCGCTTAAATGGGTATCTCTCTGAGTTGGCTGCTGCTGCTTTTGTCTGCAGAGGTGGAGTCAAAAGAGTTCACTTGTTGGATGGGACTATAAGTGGAGTTCTGTTGCTCGAACTTTTCAAAAGAGATGGGATGGGGACTATGGTTGCTAGTGATGTGTACGAAGGAACCAGAGATGCCAAAGTGGATGATCTTGCAGGCATTAGACATATCATCAAACCCTTGGAGGAATCTGGGATTCTGTTACTGCGAGCTTTGGAATCGTTTGTGGTTGTTGAAAGAGAAGGTCAGATCATCGCTTGTGCGGCTCTGTTTCCCTTCTTTGAAGACAAATGCGGAGAAGTTGCAGCGATTGCGGTTGCTTCAGATTGCCGCGGTCAAGGCCAAGGCGATAAACTGCTAGATTACATAGAGAAGAAAGCTTCGTCACTCGGGTTAGAGAAGCTGTTTCTGCTTACTACAAGAACAGCAGACTGGTTCGTGAGACGCGGGTTTCAAGAATGTTCAATCGAGGTGATACCAGAGACCAGAAGACAAAGAATCAACCTCTCTAGAAAATCAAAGTACTACATGAAGAAGTTACTACCTGATAGGAGTGGCATTTCAGTTCTGAGGATATAA
>BjuA002831
ATGGATACTCTCTTTAGGTTAGTCAGTCTCCAACAACAGCAACAATCCGATAGCATCATTACAAATCAATCTTCGTTAAGCAGAACCTCTACCACCACTAGTGGCTCTCCACAAACTGCTTATCACTACAACCACAACAACTTCCCACCAAACGACCTTGTTGAAGAATGCTACAACTTATTCATGGATGAAGAAGACCTTTCCTCTTCTTCCTCTCATCACAACCATCATCACAACAACAACCCTAATAGCTACTACTCTCCTTTCACTACTCCCGCCCAATACCATCCCGCCACCTCATCAACCCCTCCCTCCACCGCCGCAGCAGCTGCCTTGGCCTCACCGTACTCCTCCTCCGGCCACCACAATGACCCTTCCGCTTTCTCCATCCCTCAAACTCCTCCTTCCTTCGACTTCTCATCCAATGCCAAATGGGCAGACTCGATCCTCCTCGAAGCCGCACGTGCCTTCTCCGACAAAGACACCGCACGTGCGCAACAAATACTCTGGACGCTCAACGAGCTCTCTTCACCATACGGAGATACCGAGCAGAAACTCGCTTCTTACTTCCTCCAAGCTCTCTTCAACCGCATGACCGGTTCAGGCGAACGATGCTACCGAACCATGGTCACCGCTGCACCCACAGAGAAGACTTGCTCCTTCGAGTCAACGCGCAAGACCGTGCTCAAGTTCCAAGAGGTTAGCCCGTGGGCCACGTTTGGACACGTGGCGGCAAATGGAGCGATCTTGGAAGCAGTAGACGGAGAGGCAAAGATCCACATAGTTGACATAAGCTCGACGTTTTGTACTCAATGGCCAACGCTTCTAGAAGCTTTAGCCACGAGGTCAGACGATACGCCACACCTAAGGCTAACCACAGTAGTGGTCGCTAATAAATATGTCAACGATCAAACGGCGTCGCATCGGATGATGAAAGAGCTAGGAAACCGCATGGAGAAGTTCGCTAGGCTCATGGGAGTTCCTTTTAAATTTAACATTATTCACCACGTTGGAGATTTGTCCGAATTTGATCTCAACGAGCTCGATGTTAAATCAGACGAGGTCTTGGCCATCAACTGCGTAGGCGCCATGCATGGGATCATGCCTCGTGGAAACCCTAGAGACGCTGTGATATCCAATTTCCGACGGTTAAGGCCGAGGATTGTGACCGTGGTCGAAGAAGAAGCTGACCTTGTCGGAGAAGAACTAGGCTTTGACGATGAGTTCTTGAGATCTTTTGGAGAATGTCTGCGTTGGTTTAGGGTTTGCTTCGAGTCGTTGGAAGAGAGTTTTCCGAGGACGAGCAACGAGAGGTTGATGCTTGAACGTGTGGCGGGACGTGCGATAGTTGATTTGATTGCCTGTGAGCCGTCGGGTTCGACGGAGAGGAGAGAGACGGCGAGGAAGTGGTCGAGGAGGATGAGGAACGGAGGGTTTGGGGCAGTGGGGTATAGTGATGAAGTGGCGGATGACGTCAGAGCTTTGTTGAGGAGGTATAAAGAAGGAGTCTGGTCGATGGTACCGTGCTCTGATGCCACCGGAATATTCCTTTGTTGGAGAGATCAGCCGGTGGTTTGGGCTAGTGCGTGGCGGCCAACG
>BjuA002832
ATGGAGAACATGGACGTTATCTCACCGGAAAACGCCTCAGGGCCACCATCACCACCTCCTCCTCCCGTAAGGTCAAACTCCGGTACGATGTGGAAGAAGTCAACGCTACAAAAATGCAATATCTTTGCTTCTAAAGCTACAAGAGATGCATGGGATCGTATGTTTGACGAAGCTCATGGAGCTGATGTTTTGATTCATACGGATGATAATGGCTTGATCTACGCGCATTCTAACGTCATCGGAATGGCTTCAGATGTTATCAGAGGACTGATGAAGCAAGATAAGAGAAACTCCCGACGCAAATCAATCTCAATCCTCGGAGTTCCTCACGACGCTGTTCGCGTTTTCATTCGCTTCTTATACTCTTCTTGCTACGAGAAACAAGACATGGAAGATTTCGCAATGCATCTTCTCGTACTATCACACGTCTACGTGGTTCCGCATCTTAAACGAGTATGCGAGTCGCACTTCGAAAACACTTTGCTCAACGAAGGGAACGTGATTGATGTGTTTCAGCTAGCTCTTCTCTGTGACGCTCCTCGTCTCGGTCTTCTCTGTCACAGAATGATACTCAAGAGCTTTGAAGAAGTCTCTACTTCTCAAGGATGGATAGCGATGAAACAAAGCCACCCTAGTCTTCACAAAGAGCTTGTACGCTCTGTCTCTTACGAGCTTAACAACTTGAAGCAAAGAAACAGGAAACAGAAAGAGATACAGACATACACTCAGCTGTACGATGCAATGGAAGCTTTTGTTCACATATGTAGAGATGGATGCAGAGAGATTGGTCCAACAAAGATCGAAAACCCGCACGTGTCTTGCGGGTTTCAAGCGTGCAACGGTTTGGAGATGTTGTTGAAACATTTGGCGGTATGTAAACTGAGATCAATCCCTGGTGGTTGCAGCCGTTGTAAAAGAATGTGGCAGCTTCTTGAGCTTCACTCGCGTATCTGCGTAGACTCGGAGCAATGCAAAGTCCCTCTTTGCAGTAGCTTCAAGGAGAGGATGAAGAAACAAAGCAGGAAAGATGAGAAGAGATGGAAACTTTTGGTGAAGAATGTTTTGAGCACCAAGAGAATTGGAGGATCTCCTTTCTTTTTGCAAGCAATTGATGTTACTATGTGA
>BjuA002833
ATGACGGTGGTTAGAGAATACGACCCGAGCAGAGACTTAGCCGGTGTGGAGGATGTAGAAAGACGGTGCGAGGTCGGACCAAGCGGCAAGCTTTCTCTCTTCACCGACCTTTTAGGTGACCCGATTAGTAGGATCCGACATTCACCTTCTTTTCTTATGTTGGTGGCTGAGACTGGTACGGAGGAGAAGGAGATAGTGGGCATGATTAGAGGTTGTATCAAAACCGTTACATGTGGCAAAAAACTCGATTTAAATCATAAGTCCCAAAACGACACCGTTAAGCCTCTTTACACTAAACTCGCCTACGTTTTGGGGCTCCGCGTCTCTCCTTCTCATAGGCGGCAAGGGATAGGGTTCAAGCTCGTGAAGATGATGGAAGCATGGTTCATGCAGAACGGTGCAGAGTATTCGTATATAGCGACTGAAAACGAGAACCAAGCTTCGGTTAACCTCTTCACCGGAAAATGCGGTTACTCCGAGTTTCGTAAACCGTCGATTTTGGTCAATCCGGTTTACGCTCACAAAGTAAACGTCTCGCGTCGTGTCACAGTCATTAAATTGGACCCGGTCGATGCAGAGTCGTTGTACCGACTCCGGTTCAGCACAACAGAGTTTTTCCCGCGTGATATTGATTCGGTGCTGAATAACAAACTCTCTCTGGGGACTTTCGTCGCGGTGCCACGTGGCAGCTGTTACGGATCCGGGTCTGGATCATGGCCCGGTTCGGCTAAGTTCCTCGAGTACCCGCCCGAGTCATGGGCTGTTTTAAGCGTTTGGAACTGCAAAGACTCGTTCCGGTTAGAGGTTCGTGGTGCGTCGCTGTGGAGGCGTGTGGTGGCTAAAACGACTCGCGTGGTTGATAAAACGCTGCCGTTTTTGAAACTCCCTTCGATACCTCCGGTTTTTAAACCGTTTGGGCTTCATTTCATGTACGGGATTGGAGGGGAAGGTCCACGTGCGGCAAAGATGGTGAAGTCTCTGTGCGGACACGCGCACAATCTGGCCAAGAGAGGAGGTTGCGGCGTTTTGGCGACGGAAGTCGCCGGAGAAGAGCCGCTGCAGCGAGGGATACCACACTGGAAAGTGTTATCGTGCCAAGAGGATCTTTGGTGCATTAAACGACTTGGAGATGACTACATTGACGGCGCTCTTGGTGATTGGACCAAATCGCCACCCGGCGCTTCTATTTTTGTGGACCCTAGGGAATTT
>BjuA002834
ATGGCTCCTGCAACTCCGAGAGTGGTGGTGAAAGTGGATTTGAAGAAGAGGCCATGGGAGCAGGAACAGCCTCTGCATAACAGATGGCATCCTGAGATACAACCAGTTGGTGAGGTCAAGGCTGGTGAGTTCTTTAGAGTGGAAATGGTTGACTGGACTGGAGGTGCAGTCAAAGATGATGACTCTGCTGAGGATATTAAGAGCCTAGACCTCTCCACTGTTCATTACCTAAGTGGACCGATCAAAGTTGTTGATGAGGATGGTGTTGCAGCAAAGCCAGGTGATCTTCTTGCTGTTGAGATATGCAACTTAGGTCCATTACCAGGAGATGAGTGGGGCTTCACAGCTTCGTTTGATAGAGAAAACGGCGGCGGTTTCTTGACTGATCATTTCCCTTGTGCCACCAAAGCTATTTGGTACTTTGAAGGGATCTATGCCTACTCTCCTCAGATTCCTGGAGTAAGGTTTCCAGGTTTGACACACCCAGGCATCATTGGCACTGCACCATCAAAAGAACTTTTGAGAATATGGAATGAAAGGGAGAGACAATTAGAAGAAAGTGGTCTCAGTTCCCTAACACTATGTGAGGTTGTGCATCAACGCCCACTTGCAAACCTACCAATAGCTAAAGGATGTCTACTAGGGAACATGGAAGAGGGGACACCGGAATGGGAAAGGATTGCAAAGGAGGCTGCGAGAACAATCCCAGGAAGAGAAAACGGAGGAAACTGTGACATAAAGAACCTAAGCAGAGGCTCTAAAATATATCTTCCAGTGTTTGTGGAAGGAGCTAACTTAAGCACTGGTGACATGCACTTCTCTCAAGGTGATGGTGAGATCTCTTTCTGCGGAGCCATTGAGATGAGTGGATTCCTAGAACTCAAGTGTGAAATCATAAGAAACGGGATGAAGGAGTACCTTACACCAATGGGACCTACGCCTCTCCACGTGAACCCGATATTCGAGATAGGTCCAGTGGAACCAAGATTCTCAGAGTGGCTGGTCTTTGAGGGTATCAGTGTAGATGAGACAGGGAGACAGCATTACCTTGATGCAACAGTTGCTTACAAGAGGGCGGTTCTCAATGCTATAGACTATCTGTTCAAGTTTGGTTACTCAAAAGAACAGGTATACCTGTTACTCTCATGTTGCCCATGCGAAGGGAGAATATCTGGGATAGTCGATTCACCAAACGCACTTGCTACACTTGCAATACCCACATCCATCTTTGATCAGGATATACGGCCAAAGACTCAAAAGGTTCCAGCAGGACCTCGGATAGTGAGAAAGCCAGACGTTATGAAGAGTACATATGATGGCAAACTTGAAACTACAAGTAATCCAAGTTCTTCGTCT
>BjuA002835
ATGGCTCCGTCGACTCCAAGAGTGGTGGTGAAGGTTGATCTGAAGAAGAAGCCATGGGAGCAAGAACAGCCACTGCATAACAGATGGCATCCTGAGATACCATCAGTAGCACAAGTTAAAGCTGGTGAGTTTTTCAGGGTGGAGATGATCGATTGCATGGCAGGTACTGTTAAGGACAATAGCTCTTCAGCCGATATCAAGCACGCAGACCTTTCTATGTCTCATTGCCTAAGTGGGCCTATTAGGGTTGTGGATGAGGAAGGTGTTGCAGCAAAGCCAGGTGATCTTCTTGCTGTTGAGATATGCAACTTAGGTCCTTTACCAGGACATGAGTGGGGCTTCACAGCTTCGTTTGATAGAGAGAACGGCGGCGGTTTCTTGACTGATCATTTCCCTTGTGCCACCAAAGCTATTTGGTACTTTGAAGGGATCTACGCCTACTCTCCTCAAATTCCTGGAGTACGGTTTCCGGGTTTGACGCACCCTGGAATCATTGGCACCGCGCCGTCCATGGAACTACTGAGAATATGGAATGAAAGGGAGAGACAGATAGAAGAAAATGGTGTCAAGCCGTTTTCACTATGTGAGGTTGTTCATCAGAGGCCACTAGCAAACCTACCAAAGGCTAAAGGATGCCTCCTAGGGCACATTGACAAGGAAGCACCTGAATGGGAAAGGATTGCAAATGAAGCTGCAAGGACATTACCTGGAAGAGAAAACGGAGGAAACTGTGATATTAAAAACCTAAGCACAGGCTCTAAGATATATCTACCTGTGTTTGTGGAAGGTGCTAATCTAAGCACTGGCGATATGCATTTCTCTCAAGGTGATGGTGAGATCTCCTTCTGTGGAGCCATTGAGATGAATGGATTCCTAGAACTCAAGTGTGAAATCATAAGGAATGGGATGAAAGAGTACCTTACGCCAATGGGACCTACTCCTCTCCATGTCAACCCAATCTTTGAGATAGGACCAGTGGAACCGAGATTCTCGGAGTGGCTTGTCTTTGAGGGTATCAGTGTCGATGAGAGCGGGAAACAACACTATCTTGATGCAACAGTTGCTTACAAACGGGCGGTTCTTAACGCAATAGATTATCTCAACAAATTTGGTTACTCAAAAGAACAGGCGTACCTGTTGCTCTCATGTTGTCCATGTGAAGGAAGAATCTCTGGGATTGTTGATTCTCCCAATGCTGTTGCTACACTAGCAATACCTATTGCCATCTTTGATCAGGACATTAGGCCAAAGACTCGGAAGGTTCCATCAGGACCGCGGATAGTGAGGAAACCGGACGTACTGAAGAGCACATATGATGGAAAGCTTCCGATTACAAAGAATCCAAGCTGCTCAACA
>BjuA002836
ATGAGTTGCAATGGATGTAGAGTTCTTCGAAAAGGTTGCAGCGAAACATGCATCCTTCGTCCTTGCCTTCAATGGATCGAATCCGCCGAGTCACAAGGACACGCCACTGTCTTCGTTGCTAAATTCTTTGGCCGTGCCGGTCTAATGTCTTTCATCTCCGCCGTTCCCGAACAAAACCGCCCTGCTTTGTTTCAGTCTTTGTTGTTTGAAGCGTGTGGGAGGACGGTGAATCCGGTTAACGGAGCGGTTGGTATGTTATGGACCGGGAACTGGCACGTGTGCCAAGCGGCTGTTGAAACTGTTCTTCGCGGCGGAACTCTACGACCTATCTCAGATCTACTCGAATCTCCTTCGTTGAACTCCTCAGATGAGTCTACCGAGATCTGGCGGTTGCAGCGTCGCGACGGTTTCTCGACCTCAAGATCCAAGCTCATTACGACGGGGGTGGAAGAATCTCCGGTCAACCGTAAACGATCGAAAACCGAGTGGTCTGAACCGGATATGGAGCTACAGTTGAACCATGGGTTAGCTCTAACCGGTCCGGTTGTCCCGGTTCCTTTTCTTCCACCGCCGCAGTTTAGTAAGGCGCTTAATAGGGATCATCCGGGAAGTCCATCGGAGGAGTCTGTAACGACGTCGTGTTATGAAAATGGAATCAGCGGCGATGGATACAGAAACAAAAGAGAGAGAAAGTTATTAAACCTTTTTGTTTAA
>BjuA002837
ATGGATTTGACGCCATATTTAAAGCCAAACAAGCTCTTGACGCCGTTCCAAATTGTCCAAGGCAGAGGATTATTCAAGTCTGACCAAGCTTTGTTCACCGATCCTAGGTCCAAGCCTACCGTTAACTTATGGGATGGTAATGGACAGTTGTATAATCAAGCTTTCGTTAACTCCATGATCAAGCTCGGTCCCCTTGATGTTAAAACCGGCCGTGATGGTAACATCCGTAGCAATTGTGAAACTTTTAAT
>BjuA002838
ATGGCTGCGAAGAATCTCTTATTGCTCTTTATCTCTCTTTTTCTCACCGTTAACCTCGTCTCCGCTCAACTCCGCAGCAACTTCTACGCCGGAAGTTGCCCCAACGTCGAAAAAATCGTCAGAGACGCCGTTCAAAAAAAAGTCCAACAAACTTTCACCACCATCCCCGCTACTCTCCGCCTCTATTTCCACGATTGTTTCGTCAATGGTTGTGATGCCTCGGTGATGATAGCATCGACCGGTAATAATAAGGCGGAGAAAGATCATCCGGATAACTTGTCGCTGGCCGGAGATGGATTCGACACCGTTATTAAAGCTAAACAAGCTCTTGACGCCGTTGCAAATTGTCGTAATAAAGTTTCTTGCGCTGATATACTCACCATAGCTACTCGTGACGTCGTTAATCTCGCGGGTGGACCAAGATATGAAGTGGAATTAGGAAGGCTTGATGGGCTGTCGTCTACGGCGGCTAGCGTCGAAGGGAAGCTGCCACAACCGACGGACGACGTCAACAAACTCACTTCACTTTTTGCCAAAAACGGCCTTAGCCTTAACGAGATGATAGCTCTCTCCGGAGCGCACACATTAGGATTCGCTCATTGCACCAAAGTGTTCAACAGGATTTACAGTTTCAACAAAACAACGCAAGTGGACCCCACAGTTAACAAAGCTTACGTGACAGAGTTACGGGCGTCATGTCCTAGAAACATAGACCCAAGGGTGGCTATAAACATGGACCCAACAACACCTAGACAGTTCGACAACGTTTACTACAAAAACTTGCAACAAGGGAAAGGTTTGTTCACGTCAGATCAAGATTTGTTCACAGATCGTCGGTCAAAGCCAACCGTTGACTTATGGGCCAATAATGCAAACCTGTTTAATCAAGCCTTTGTTAACTCCATGATCAAGCTTGGTCGTGTTGGTGTTAAAACCGGTCGTAATGGTAATATCCGTCGCGATTGTGGAGCCTTCAAT
>BjuA002839
ATGGAGACGGCGGCGGCATCGGAGCGAGTCGAATTGGCGAAGCACTGCAGCTCGCGGAACTGGTCTAAAGCGATTAGAGTTCTCGATTCGCTCCTTGCTAAGCAGTGCTCGATTCTCGATATATGCAATCGAGCTTTTTGTTATAATCAATTGGAGCTTCACAAGCATGTGATTAAGGACTGTGACAAGGCACTTCAGCTCGACTCTTGTGCCATTCAAGCTTATCTACTCAAAGGACGAGCTCTTTTGGCTTTGGGGAGAAAACAGGAAGCTCTTCTTGTTTTGGAGCAAGGTTACAATATTGCTTTGCAGCAGACTTCAGATGTGAAGCAGCTACTTGAATTAGATGAGCTACTTAATGCTGCAAGGCCAGAGATTGATGTCACTCTGAACCATCTTGCAGCTGAGACCCCTGTCTCCTCGTGTGCTACTCAGAAAATTGATAACTGCCAAGTATCCACTAGTATGGCAGTTTCTGAATCAGGAGCATGCAGCAACGGAAACACCCATGAGTTGGGTGAGAAATCAATGGATGCATCCAAGCTATCTGGTGGTGCCTCCGAGTTACGTAATGGATTAGCGTATAAGGAAAAAGAGAATGTAAATTCTGGTAGCCAAATCAACGGTAAACCATCTAGTAATGGTTCTGAAACTTCTGATCGATTAGGGGATCTCTCGGTTATTGGAAATAAGTTAAGTAGCAAGTCCGGATCTGTTAGCAAACAGAGCCTTACAGCTGAGGCACGTTCTGGAGGTAGCAATGAAACCAAGATAAATAATAACAAGTGCACCATTGCGAGAATATCTGAAACCCACTCTATAAGTGTGGATTTTCGACTTTCCAGAGGCATTGCACAGGTGAACGAAGGAAACTACATGAAAGCTATATCTATTTTTGATAAGGTTCTGAAAGAAGAACCTACTTACCCTGAGGCACTTATAGGAAGAGGGACAGCTTATGCATTCCAACGAGACCTTGAAAATGCTATTGATGATTTTACTAAGGCTATTCAATCGAACCCGGCGGCAGGTGAGGCTTGGAAGCGGAGAGGACAGGCTCGTGCTGCTCTTGGGGAATTTGCTGAGGCGGTTGAAGATTTGACTCGAGCACTGGAATTGGAGCCAAAGTCACCTGATATTTTGCATGAAAGGGGTATTATTAATTTTAGATCTAAGGACTTTACTGCTGCTGTAAAGGACTTATCTATATGTCTGAAGCAAGAGAAAGATAACAAGTCCGCATATACTTATTTGGGACTAGCTTTTGCATCTCTTGGTGAATATACAAAAGCTGAAGAGGCGCATTTGAAGTCTATCCAGCTAGATAGTAATTATCTTGAAGCATGGCTACATCTCGCCCAGTTCTATCAAGAGTTGGCTGACCACAACAAGGCTTTGGAATGCATTGATCAAGTTCTACAAGTCGACAACAGGGTCTGGAAGGCTTATCATTTGCGTGGATTAGTGTTCCATGGATTAGGTGAACACAGGAAGGCTATCCAAGAATTATCTATTGGTTTGACCATTGAGAGTTCAATAGAGTGCTTGTACCTACGAGGTTCCTGCCATCATGCTGTAGGGGAGTATAGAGAAGCGGTGAAGGACTACGATGCTACAGTGGATGTGGAACTTGATGCTGTGGAGAAATTTGTTCTTCAATGCTTGGCATTTTATCAGAAAGAGCTTGCCTTGTATACGGCTTCCAAAGTTAGTAGTGAGTTTTTCTGCTTTGATATTGATGGTGACATAGATCCAATGTTCAAGGAGTACTGGTGCAAAAGATTACACCCAAAAGATGTATGTGAAAAGGTTTACAGACAACCTCCCCTACGAGAATCCCTTAAGAAGGGTAAACTGAAAAAGCAAGATCTTGCAATAACCAAACCTAAGGCGAATCTTCTTCGTTTTACTGATATGATTGGAAAGAAAATCCAATACTTTTGTCCTGGATTCTTACCGAACAGACGCCAGCACCGTATGGCGGGATTAGCTGTGTTAGAAATTGCTCAAAAGGTTTCAAAAGCTTGGCGCATAGAGTGGAGGAATTCAAACAAAGGCACGGCGAAAAATGGGAAGAAAAACCGTAGGAGAGAGAGAATCAACATGCTTAGCCAGAATAGAGGTGGTGCTGGATGTAGTACGAGCACTTCCAGTGAAACTTCAACTGGATATGCCTCACTAGAAGATCGATCATCTGGCCGCTCTATCTTGTCTTGGCAAGACGTTTATTCGTCTGCTGTCAGATGGAGACAAATTTCAGAGCCTTGTGACCCAGTTGTGTGGGTTAACAAACTAAGCGAAGAGTTTAATTCTGGTTTTGGTTCTCATACGCCAATGGTACTCGGACAAGCTAAAGTAATACGCTATTTTCCAAATTATGAAAGAACCCTGAATCTTGCAAAGACCATCATCAAGGAGAAGCTCTGTGTACGCAGCAAGGCAGATAAAGTGATTGATCTATCTAAAGATGAGAAGATAGAAGAAATAATGCGTGCAGAAACATGTGAAGAGCTACACAAAATTGTTGGTGAGGATTTCTGGGTGGCTACTTGGTGCCACAGTACCGCATTCGAAGGGAAACACCTTGAAGGAACTAGAATCACCTGCATTAAGAAACCGGGAAGTCTTGGGTATGATTTTGCAATTAGAACTCCATGCACACCTGCGAGGTGGAGTGATTTTGATGAGGAAATGACCTCAGCTTGGGAGGCTTTATGCAATGCCTACTGTGGAGAGAATTACGGTTCTACCAACCTCCAGGCTCTAGAAACCGTGAGAGACGCTATCTTGCGCATGACATACTACTGGTACAATTTTATGCCGTTAGCTCGAGGGACAGCGGTAACGGGATTCGTAGTGTTACTAGGACTTCTGCTAGCTGCTAATATGGAGTTCACTGAGTGTATTCCCAAAGGGTTACAGATCGATTGGGAAGCTATACTTAGTGTTGAACCTGGTTCCTTTGTTGGTTCGGTTAAGTCTTGGTTATACCCGTCCTTGAAAATCAACACCTCGTGGAAAGATCACCAGGAAGTTTCCTCGGCTTTTTCAACAACCGGATCGGTTGTCGCGGCGCTTAGCACTTACAATGATTGA
>BjuA002840
ATGGAACGTAATGTCCTCCTAACGGTTACATTGATCTGCATTATCGTCGCCGGTGTCGGTGGCCAATCTCCGGCTTCCTCTCCGACTAAATCTCCCGACGCTCCTTCTACTCCAACTACTTCTCCCTCCTCCCCACCCGTGGAAGCACCGAAATCTCCATCTCCTGTTACCTCGTCTCCGCCGCCAGCTCCTGTTCCCGAGAGCGCTCCTCCGTCACCTCCACCAAAGGCTTCAGCTCCGGTGAGATCTCCACCGGCTTCAGTACCCGAAGCTGCTACACCTCCAGCTCCGGTAGCCGATGCACCGGCTCCAAGCAAGGGTAAGAAGCATCAAAACGCGACGGCTCCGGCTCCCGAACTTGACAGCCCACCTTCACCGCCGATGGAAGCTCCTGGTCCTAGCTCCGACACCGTGTCTCCTGGTCCGGCCACATCCGCCAACGAAAAGAGTGGAGCCGAGAGCACAAGTATATTGCGGAATTTAGCAGCGGTGGGAGCGGCTGCAACCGCCTGGGCCGTTCTCGTTATGGCCTTTTAA
>BjuA002841
ATGGCGGCTAAGAGAGCAGGAGAGAATGTTCCTCAGCTAAAATTCATCAAACTTATACCTGATGTTATATTCGTCCCTACGGAGATCGAAGACGAAATCTTCAAATGCAAAGCCGAATTGGCGAAAGTGGAACAACAGTTAGGGTACTTTCTAAAACATCCAAATCAATGGGGAACAAGAGATGACATTGAGTATCAAGAGAAAATACTCGAGGAGACGTTGGATAAAGTTCGATCTCGGAAGAAATGCTTGGAAGCTCAAAATGAAGCCTTTGATGCTTCTAATTGCCTGCTTCAAACTGATGTGGAGATTTCGCCAAGTGGA
>BjuA002842
ATGGGGAGAGTGAAAATACAGATGAGAAAAATAGTGGATAGACAACAAAGAAATATTGCATTTGCCAAAAGAAAAAGCGGGCTTCTGAAAAAAGCTTATGAACTCTTTGTTCTCTGTAATGTTCAAATGGTTCTCATTTTCTTCTCACCTTCTGGTAAACTTTTCCTGTTTGATACGAAAACAAGGATGGAAGAGACTATAAAGAAGTATGTGGATGTGCCTATACGTCCAAGGCCCAGAGAAAATTTTGACGACGGGATTCTTCTTCAAACTCGATCAAAGGAGATCGAAGACGAAATCTTCAAATGCAAAGCCGAATTGGCGAAAGTGGAACAACAGTTAGGGTACTTTCTAAAACATCCAAATCAATGGGGAACAAGAGATGACATTGAGTATCAAGAGAAAATACTCGAGGAGACGTTGGATAAAGTTCGATCTCGGAAGAAATGCTTGGAAGCTCAAAATGAAGCCTTTGATGCTTCTAATTGCCTGCTTCAAACTGATGTGGAGATTTCGCCAAGTGGA
>BjuA002843
ATGTTCTACTTCATCCTTCTTCCTCTCCTTGTCCTCTTGGCTTATAAGTTCCTCTTCTCCAAAACTGAGCGTTTTAACCTCCCTCCTGGTCCACCGTCACGTCCCTTCGTCGGCCATCTCCACCTCATGAAACCACCGATCCACCGTCTCCTCCAACGCTACTCCGACAAATACGGCCCAATCTTCTCCCTCCGTTTCGGCTCCCGCCGCGTCGTGGTGATCACTTCCCCTTCACTCGCCCAAGAAGCCTTCACCGGCCAAAACGACGTCATCCTCTCGAGCCGCCCGCTCCAGCTCACGGCCAAATACGTCGCCTACAACCACACAACCGTCGGAACCGCTCCTTACGGCGACCACTGGCGTAACCTCCGCCGCATCTGCGCCAACGAGATCCTCTCCAACAACCGCATCACCAACTTCCTCCACATCCGCAAAGACGAAATCCGCCGCATGCTCACGCGCCTCTCGCGTGCCACGACACACTCCGACGACGCAACCCGTTTCACTCACGTCGAGCTCGAGCCGCTTCTCTCGGATCTAACGTTCAACAACATCGTTAGGATGGTTACGGGGAAGACGTATTACGGAGATGACGTATACAACAAGGAAGAAGCGGAGCTTTTCAAGAAGCTCGTTTACGACATCGCCGTGTACAGCGGCGCGAATCACACGGCGGATTACTTGCCGGTGCTGAAACTGTTCGGAAACAAGTTCGAGAAGGAAGTCAAAGCTCTCGGAAAATCCATGGACGATATCTTGCAGCGTTTGCTCGATGAGTGTCGGAGAGACAAAGACGGTAACACTATGGTCAACCACTTGCTCTCATTACAACAACAAGAGCCTGAGTACTACACTGACGTCATCATCAAAGGACTAATGATGGCGATGATGCTCGCCGGAACCGAGACCTCCGCCGTAACCTTAGAATGGGCCATGACAAACTTGGTGAAACATCCCGAAGTGTTGGAGAAGGCGAGAGCGGAGATCGACGAGAAGATCGGAAAAGACCGTCTCATCGACGAACCAGACGTCGCCGTCCTTCCATACCTCCAAAACGTCGTCTCCGAGACATTCCGGCTATTCCCGATAGGCGGTTACGACGTACCGCGCGACACGACGGTGCTGGTTAACGCTTGGGCTATACAGAGAGATTCAGAGTTCTGGGACGAACCGGAGCGGTTTAACCCCGATCGGTTTGACAACGGATGCGGCAGCGAGTACTATGCTTATAAGCTGATGCCGTTTGGAAACGGCCGGAGGATTTGTCCCGGCGCTGGACTAGGGAGGAGGATAGTGACGTTGGCGCTAGGATCGTTGATTCAATGCTTTGAGTGGGAGAGTGTGAAAGGTGAAGAGATTGATATGTCGGAGAGTGCTGGGTTGGGTATGCGCAAAATGGATCCTTTACGTGCCATGTGCAGGCCTAGGCCTATTATGTCTAAGCTTCTAATC
>BjuA002844
ATGTTATACTTGATCCTCATCCCTCTCCTAGTCCTCGTGGCTTACAAATTCATCTACTCCGAAATGCACCGTTTTAATCTCCCACCGGGACCACCGTCACGTCCCATCGTCGGCCATCTCCACCTCATGAAACCGCCGATCCACCGTCTCCTCCAGAGCTTTGCTAACAAATATGGCCCAATATTCTCCCTCCGTTTCGGCTCCCGACGCGTGGTGGTCATAACATCCTCTTCACTCGTCCAAGAAGCCTTCACCGGCCAAAACGACATCAATCTTTCGAGCCGGCCTTTCCAACTGACGGCCAAATACGTTGCCTACAACTACACAACCGTCGGAACCGCTCCTTACGGCGACCACTGGCGTAACCTCCGCCGCATATGCGCCCTCGAGATCCTCTCCTCCAACCGTCTCACCAACTTCCTCCACATCCGTAAAGACGAAATCCGCATCATGCTCATGCGCCTCTCACGTGATACGACTCACTCCCAGGGCGGGAGCTGTTTCACCCACGTCGAGCTAGAACCGCTTTTCTCAGACCTAACGTTCAACAACATCGTAAGAATGGTCACAGGGAAGAGATATTATGGCGATGACGTGAACAACAAGGAAGAAGCAGAATTGTTCAAGAAGCTCGTTTACGACATCGCCGTGTACAGCGGCGCGAATCACACGGCGGATTACTTGCCGGTGCTGAAACTGTTCGGAAACAAGTTCGAGGAGGAAGTCAAAGCTCTCGGAAAGTCCATGGACGAGATTCTGCAGCGTTTGCTCGATGAGTGTAGGAGAGACAAAGATGGTAACACAATGGTCACTCACTTGCTGTCTTTGCAAGAACAAGAGCCTGAGTATTACAGTGACGTCACTATCAAAGGGCTAATGATGGCCATGATGCTCGCGGGAACCGAGACCTCCGCCATAACCCTAGAGTGGGCGATGACGAATTTGCTTAGACACCCTGACGTGTTGAAGAAGGCAAGATCGGAGATAGATGAGAAGATCGGAGAGGGCCGTCTTATCGACGAGCCAGACATCGCCGTACTTCCTTACCTCCAAGACGTGGTCTCCGAGACATTCCGACTGTTTCCAGTGGCACCGCTACTAGTCCCTCGCACGCCGACGGAGGACATGAAGATCGGTGGTTACGACATACCGCGTGAGACGATAGTGATTGTTAACGCTTGGGCTATACACAGAGATCCTGAGCTTTGGGATGATCCAGAGAGGTTTAACCCGGATAGGTTTAAAGGATGCGGCAGCGAGTTATGCGCTTATAAGCTGATGCCGTTTGGAAACGGCCGAAGAGTATGTCCCGGCGCTGGACTAGGGAGGAGGATAGTGACGTTGGCGCTAGGATCGTTGATTCAGTGTTTTGATTGGGAGAATGTGAAAGGTGAAGAGATTGATATGTCGGAGAGTACTGGGTTGGGTATGCACAAGCTTGATCCTCTACGGGCCATGTGTAGGCCTAGACCCATTATGGCTAAGCTTCTAGTTTAG
>BjuA002845
ATGACGCTAACCTTCAAGACTTCTTCTCCTAGCTCGAACCGATCAACACCGAAACCCTTCCCCGGAGATGATGATTCTCACTTCCTTCACTACAGAAGCTACAGAGCACACACGACCACACTCTTCTTCGTCCTCGTCTCTCTCTCCCTCTTCGTCATCTTCTCTCTCTACTCTTCCCCAAACGCAATCTACTTCGCCACGACACGCCAGGCTAAACCAGGGACAGTCACCTACGTGATCAACGTCCGAGACTCGAGCCATATCCGCAGGATCAAAGCAGAGGGCGTCCTCTGGCCAGGATGGGAGGTTATGATGATCGCTTCACCTGAGGAGAACGTCATGCTACCGCTTCACGGAGAGAACAACTACACGTGTTTTTACCCTAACGGCGAGAAATTAACGGCGAAGTTCTCCGTTACTCTCCCGTTCACGAACCGTACCACGTTCAAATGCAAACTCCCCGGAGTATACCGCCACCACCACCCGATCCCGACTCCGATCCTCGCCTCCTCGCGGTCCTTCGAGCTTTCCCCGGAGACGCGGTGGCCTGACCTCCCTCTGTGGAACTTCGTGGTGTTCGACACCATCTCCACGGAGCACGACGTCGTTTTATTCGTCAAGGGGCCGAACCGAGGGCTGGGGTCGAACAAACCGCCGGGGACGTTTCGGTGCGTGTTCGGCGAGGAGTCTGACTCCGCCGTTAGAACCGTCGTGACTAGCTCCGTGCAAGAGGTTTTCCGGTGTCCGTTTCCTAACGTGACGATGGATTATCCGGTGAAAATATACCTAGAGAGGGTGGCGACGGAGAAGGAGGCCATGAAAGTGGTTCCATCAGTGGCGTATTTTAGCCCCAAGCGTAGGTTAGTGGAGACACGTGAGAAGGCACTACTGTGCGCGACGACGATGGTGTACAATGTAGCCAAGTATCTGAGAGAGTGGGTGATGTATCATGCAACGATAGGAATACAAAGATTCATTATATATGATAATGGTAGCGACGATGAGCTAAACGACGTCGTTGAGGGGTTGAAGAGCGAAAGATACGACGTGACGAAAGTGTTATGGATATGGCCCAAGACGCAGGAGGCTGGGTTCTCCCACGCGGCGGTTTACGGTAACGATTCGTGCACTTGGATGATGTATGTCGATGTCGATGAGTTTCTATTCTCTCCGGTTTGGAGTAACCAGTCTAAACCGTCGGATCAGATGATTAGATCTCTTCTACCGTCGGACCAAAGCATGATTGGACAAGTGTCGTTTAAGTCACTCGAGTTTGGGCCTTCGAATCAGACAAGGCATCCAGCTGGCGGTGTGACGCAAGGGTACACGTGTCGACGAGAGGAAGAGCAGCGGCACAAGTCGATCGTGTTGCTGAGCGCGGTGGAGCATTCGCTGTACACGGCGATCCACCACTTTAGTTTGAAGGGAGAGTACGAGTGGCGAGTGGCGGACACGGAGGAAGGAGTGGTGAACCATTACAAGTACCAAGCGTGGCGGGAGTTTAAGGCTAAGTTTAAACGGCGTGTTTCGGCTTATGTTGTGGATTGGACTAGAGTTTCAAATCCTACGTCGAGAGATCGGACTCCTGGGTTGGGCTTTAAACCCATTGAGCCAGAAGGATGGGCCCAAAAGTTCTGTGAAGTCATGGACATGAGATTGAAGAGGTTAACCAGAAAATGGTTTGGACACCCAGAGAAAAACGGGTATAGAATGGCTTGGCAAAGA
>BjuA002846
ATGTTTTACTATGTGATACTCCCTCTGGCTCTCCTTCTCATTGCTTACAAATTCACCTCCAAGACGAAGCGTCTCAACCTCCCTCCCTCTCCGCCTCACTCTCTCCCCATTATTGGCCACCATCGCCTCATCAAACCGCCTGTCCACCGTCTCTTCCACAGACTCGCCAAAGCACACGGCCCAATATTCTACCTCCGACTCGGTACCCGCCGTGCCGTCGTCATCTCTTCCTCCGCACTCGCAAAAGAATGCTTCACGGGTCACAACGACGTCGTAGTATCAAACCGCCCTCGTTTCCTAACCTCCAAATACATCGCTTACAACTACACCACCATAGCAACCACACCTTACGGTGACCACTGGCGCAACCTCCGCAAGATCTGCTCCCTCGAAATCGTCTCCTCGAAACGTCTCGCCAACTTTCTCCACATCCGCAAAGAGGAAATCCACCGCATGCTCACGAGACTCTCACGTGACGCGCTCATCAACAACGAGGTCGAGCTAGAGTCACTTTTTTACGATCTAACGTTCAACAACATAGTGAGGATGGTTACAGGGAAGATCTACTACGGAGAAGATGCTAGTGACAAAGCAGAAGCAGATACGTTCAAGAAACTAATTGCTTATATTACTAGTACTAGTGGCGCGAGGCACCCTGGAGAATACTTACCATTCCTGAAAATATTTGGAAGGAGTTTTGAAAAGAAAGTGAAAGCTGTTGGAGAAGCCATGGATGCAATCTTGCAGCGTCTGCTTGATGAGTGTAGGGGAAATAAAGATGGTAACACAATGGTTAATCACTTGCTCTCTTTGCAACAACAAGATCCAGAGTATTACAGTGAGGTCATCATCAAAGGCCTAATGCTGGGCATCATGTTTGCGGCATCAGAGACATCAGCTGTGACAATAGAGTGGGCGATGGCGAGTTTGTTGAATCATCCAGAGTTGTTAGAAAAATTAAAATTAGAAATTGATGAGAAAATCGGACAAGGCCGTTTGATTGAGGAAACAGACATACCAAACCTACCTTACCTTCAAAACGTAGTGTCCGAAACGTTCCGGCTATACCCAGCTGCGCCGCTTCTTGTGCCAAGATTAACGGTAGAGGACATCAAAGTCGGAGGATACGACGTGCCACGTGAAACGATGGTGATGGTGAACGCATGGACTATCCACAGGGATCCAGAACTTTGGACCGAACCAGAGAGGTTTAACCCAGATAGGTTTAATGGTGAAAGAGGGGAAGGAGACAAAGACGATGTCCGTACGCTGATAACGTTTGGAAGTGGACGAAGAATGTGTCCCGGTGCAGGGTTAGCGAATAAGATTGTGACCTTGGCGTTAGGTTCATTGATTCAGTGCTTTGATTGGGGAAGAGTCAATGGCGAAGAGATTGATATGACTGAAGGTCCAGAGATGGCAATGCGTAAGGTGGTGCCGTTACGAGCCATGTGTCACCTTCGACCCGTTATGAATAAGCTTGTTACGGACTCAAAGGTTTAA
>BjuA002847
ATGATGTTTTACTATGTGATTGTTCTCCCGTTGGCTCTCTTTCTCTTAGCTTACAAATTCATATTCACCTCCAAAACGCAGCGTTTCAACCTCCCGCCTTCTCCGCCTTACTCTCTCCCCATCCTCGGCCACCACCACCTCCTCAAACCCCCGGTTCACCGCCTCTTCCAACGCCTCTCGAAAACCCACGGCCCAATATTCTCCCTGAGATTCGGCTCCCGCCGCACCGTCGTGATCTCCTCCTCCTCACTCGCAACAGAATGCTTCACGGGCCAAAACGACGTCCTTCTATCAAACCGCCCTTGTTTCCTAACTGCAAAGTACGTCGCATACAACTACACAACCGTCGGAACCTCTCCTTACGGCGACCACTGGCGCAACCTCCGCCGCATATGCTCCCTCGAAATCCTCTCCTCGAACCGTCTCACCAACTTCCTCCACATCCGTAAAGACGAGATCCGCCGCATGCTCACGCGCCTCTCACGTGAGGTGGCCAACAAAGAGATCGAGCTGGAGCCGCTCTTGTCCGACCTAACGTTCAACAACATCGTGAGGATGGTCACGGGGAAGAGATATTACGGAGACGAAGTGCATAACGAGGAAGAAGCGAATCTTTTCAAGAAACTCGTCGCCGACGTTAACGATTGTAGCGGTGCGAGGCATCCCGGAGATTACTTGCCTTTCCTCAAAATATTCGGAGGGAGCTTTGAGAAGAAAGTGAAAGCTGTTGGAGAAGCCATGGATGAGATCTTGCAGCGTTTGCTCGATGAGTGTAGAAGAGACAAAGACGGTAACACTATGGTCAACCATTTGCTCACGTTGCAACAACAAGAGCCAGAGTATTACACTGACGTCACTATCAAAGGCCTTATGCTGGGCATGATGATCGCCGGAACAGATACCTCCGCTGTGACACTAGAGTGGGCGATGGCGTGTTTATTAAATCATCCAGAGTCAATGGGAAAAGCAAAACAGGAGATCGACGAGAAAATCGGACAAGACCGTTTGATCGACGAACCAGACCTAGCGAACTTGCCTTACCTTCAAAACATAGTGTCGGAAACATTTCGGCTATACCCTGCCGCGCCGCTCTTGGTGCCGAGATCACCGATGGAAGATATCAAAGTCGGAGGATACGACGTGCCACGTGGCACAATGGTAATGGTGAACGCATGGGCTATACACAGAGATCCAAGTCTCTGGAGCGAACCGGAGAAGTTTAAACCGGAAAGGTTTAACAGCGGAGGAGAAGACGTTCATAAGCTGATGCCGTTTGGTAATGGAAGGAGATCGTGTCCTGGAGCAGGACTAGGGCAAAGGATCGTGACGTTGGCGTTAGGATCGTTGATTCAGTGCTTTGACTGGGAAAAAGTCAACGGCGAAAAGATCGATATGACGGAGACTCCGGGGATGGCGATGCGTAAGAAAGAGCCTTTACGTGCCTTGTGTCGTTCTCGGCCCATTATGAATAAACTTCGGGTCCATTTAGAAGGTGCA
>BjuA002848
ATGGCTGTTGATTCACCTCTTCAATCTCGGACGACCTCTGAGAAAGACGTGAAGGCTCTCAGTTTCATTGAGGAGATGACACGGAACCCTGACTCGGTTCAGGAGAAGGTTCTTGGAGAAATACTCAGCCGTAACTCAGGTACCGAATATCTGAAACGTTTCGGTCTTAATGGCTCCACTGATCGAAAAACATTCAAGACCAAGGTTCCCGTGGTGACTTACGAGGATTTAAAGCCGGAGATTCAACGTATTTCCAACGGTGACCGTTCTCCGATCTTGTCTTCTCACCCCATCACCGAGTTTCTCACAAGCTCTGGGACATCTGCTGGTGAAAGAAAATTAATGCCGACAATTGACGAAGACTTAGACCGGCGTCAGCTTTTGTACAGTCTTCTCATGCCCGTGATGAATCTCTACGTGCCGGGATTAGACAAAGGCAAAGGCTTATACTTCCTGTTTGTGAAGTCGGAGTCCAAGACGCCGGGTGGGTTACCGGCTCGTCCGGTTCTCACCAGTTACTACAAAAGCGACCACTTCAAGAGACGCCCGTACGATCCCTACAACGTCTACACAAGCCCCAACGAAGCCATCCTCTGCTCCGACTCCTCCCAAAGCATGTACGCTCAAATGCTATGCGGCCTGCTCATGCGCCACGACGTCCTCCGTCTCGGAGCAGTCTTTGCCTCCGGTCTCCTCCGCGCCATAAGCTTCCTCCAGAACAACTGGAAGGAGCTGGCTCGTGACATCTCAACCGGAACACTAAGTTCAAGAATCTCCGACCATGCGATTAAAAACCGCATGTCGAAGATTTTGACCAAACCGGATCAGGAACTCGCTGAGTTCTTGGTAGAGGTTTGCTCGCAGGATAACTGGGAAGGGATCGTCACTAAGATATGGCCCAACACGAAGTACCTCGACGTGATCGTTACCGGAGCCATGGCTCAGTATATCCCAACCCTAGAGTACTATAGCGGCGGGTTACCTATGGCTTGCACGATGTACGCTTCCTCAGAAAGTTACTTCGGGATTAACCTAAAACCGATGTGTAAACCCTCGGAGGTTTCTTACACGATCATGCCCAACATGGCCTACTTCGAGTTTCTCCCCCACGACGGAGCAGCGGGAGATGAAACCGAGCTCGTGGAGCTAGCCGATGTCGAAGTAGGGAAAGAGTACGAGCTCGTGATCACGACCTACGCGGGGCTATGCCGTTACAAAGTCGGCGACGTGCTCCGCGTCACGGGGTTCCACAACTCGGCTCCGCAGTTCAAGTTCATAAGGAGGAAGAACGTTTTGCTGAGCATCGAGTCCGATAAAACTGACGAGGCCGAGCTGCAGAAGGCCGTGGAGAATGCGTCTAAGTTGTTTGCGGCGCAAGGAACGCGTGTGATCGAGTACACTAGCTACGCGGACACGAAGACCATACCGGGCCACTACGTGATCTACTGGGAGCTAACCAACGCGGTTCCTGGCGATGACGTCATGGCTAAGTGCTGTTTGGAAATGGAGGAGTCTCTCAACTCGGTTTATAGGCAGAGCCGTGTCGCGGATAAGTCGATTGGTCCGTTGGAGATACGTGTGGTGCAGAGCGGTACGTTTGAGGAGCTCATGGACTATGCAATCTCGAGAGGGGCTTCGATTAATCAGTATAAAGTCCCGAGGTGCGTGAGCTTCACGCCGATCATGGAGCTGCTTGACTCTAGGGTTGTGTCTGCTCATTTCAGCCCTTCGTTGCCGCATTGGTCGCCAGAACGACGTCGTTAG
>BjuA002849
ATGGAAGAAGCTCAAACACTAACGTTCACACTAATCTTCGTCGTTCTTACTCTCATCTTCTTCATTGTAACAAACAGAACCAAGAAGCGAAAGCCGAAACTTCCTCCGAGTCCACCTTTCGCGCTTCCAGTCATCGGCCACCTCCGCTTACTCAAGCCACCGCTCCACCGCGTTTTCTATTCCATCTCTCAATCTCTAGGCGGTGCCCCCATCTTCTCACTCCGTCTCGGCAGCCGACTAGTGTTCGTTGTCTCTTCACACTCAATCGCAGAGGAATGTTTCACGAAGAACGACGTGGTACTCGCGAACCGACCAAACACAATCGCTTCCAAATACGTCTCATACGACCACACAACCATGGTCACAGCTCCGTATGGGGAACACTGGAGAAACCTCCGCCGCATAGGCGCCGTGGAGATATTCTCGGCTCACCGGCTTAATAAGTTTCTGTCTATACGCCAGGACGAGGTCCGGCGGCTTATAGTTCGTCTCTCACGGAACTCTTCATACGAGTTTGCCAAGGTGGAGATCAACTCAATGTTCTCTGACTTAACATTCAACAACATCATCCGTATGGTAGCCGGAAAACGTTACTACGGAGATGTTTCAGAGGAAAACTCTGAGGCTAAACTCGTACGGCAGCTTATCGCGGACCTGATGAGTATTTTTGGTGCGGGAAATGCGGCTGACTATGTACCTATACTGCGTTGGGTCACGGGTTTCGAGAAACGGGTTAAAGAGCTCGGTGGTAGGTTTGATGAGTTCTTGCAAGGATTGGTTGATGAAAGGCGAGCAGCGAAGGAGAAAGGGAACACCATGATCGATCACTTGCTTTCTCTGCAAGAAACACAACCTGGGTACTACACGGACCGTACCATCAAAGGAACCATACTCTCTTTGATACTGGCGGGGACTGATACATCAGCGGTAACATTGGAATGGGCATTGTCGAGCTTATTAAACCATCCAGAGAAATTAAGAAAGGCGAGAGAAGAAATCGATTGTAAAATTGGTTTAGACAGGCTTGTGGAGGAATCAGACATCTCAAACCTTCCCTGTCTTCAGAACATTGTGTCTGAAACATTACGTCTATACCCTGCGGGACCTTTGATGGTGCCTCACGTCGCATCGGAAGACTGTAAAGTAGGAGGGTATGATATGCCACAAGGCACAACATTATTGGTGAATCTATGGGCTATGCACAGAGATCCTCAGCTATGGGATGATCCCGAGACTTTCAAGCCAGAGAGGTTCGAGAAAGAAGGGGAGGCTCATAAGCTAATGACGTTCGGGTTAGGAAGAAGGGCGTGTCCTGGATCAGGACTAGCGCAACGGCTGGTGAGCTTGACTCTCGCGTCATTGATTCAATGTTTTGAATGGGAGAGGATTGGAGAAGAAGAGGTGGATATGACTGAAGCTGGAGGTGCCACAATGCCTAAAGCTAGACCTCTGGTAGCCATGTGTAGAGCACGTACGACATTGGTTGGTAAAATCCTCCACGAGTCCGCTTGA
>BjuA002850
ATGGACTTTGCACTAATCTTTATCCTCTCTTCTCTCTTTCTTTTTATCTCCACCAAAATCTTGCTCACAAGATCCAAACGAAAACTTAACCTGCCTCCGTCTCCGGCGATCTCTTTGCCGTTAATAGGCCACCTCCACCTTCTCAAGCCACCGCTCCACCGCTCATTCCGTTCCCTCTCCAAATCCATAGGAAATGCTCCAATCTTCCAGCTACGGCTTGGAAACCGCCTTGTTTATGTCATCTCCTCACGTTCCATGGCTGAAGAGTGTTTCACTGGTAACGACGTCGTTCTTGCAAATCGTCCCAAGTTCATCGTGAGCAAATATGTCGGCTACAACGCCACCCATTTAATCGCGGCATCTTACGGCGACCACTGGAGGAATCTCCGACGCATAGCAGCCGTAGAGCTTTTCTCGACTCAGAGACTTAATGCGTTTCTATATATCCGTAAGGACGAGATCCAACGCCTCATATCACGTCTTTCCCGAGACTCCTTACACGGTTTTGTGCAGGTGGAGATGAAATCACTATTAGCCAATTTGGCATCCAACAACATCATCAGAATGGCGGCCGGGAAGCGATACTACGGTGAAGAAAACGATGAAGCTAAGTTCGTGAGGCAGCTTGTGTCCGAGGTGGTGACCAGCGCCGGTGCTGGTAACCCAGCTGATTATCTTTCGATTGTTCGTTGGTTCACCAATTATGAAAAGCGAATAAAGAACTTGGGGAATCGGTTTGATGCGTTTTTACAAAGAATTGTCGACGAGAAACGTGCAGATAAAGAAAAAGGTGAAACTATGATCGACCGCTTGCTTTCTCTCCAAGAAACACAACCGGATTACTATACGGATGACATCATCAAAGGACTCATACTCACTCTGACAATTGGAGGGACAGATACCTCAGCGGTGACACTCGAATGGGCCTTGTCAAATTTATTGAACCATCCAGAAGTACTAAAAAAAGCGAGAGCTGAAATAGATGACAAGATCGGTTTTGGCCGGTTAGTAGACGAACCGGACATAGTCAATCTCCCTTATCTCCAAAACATTGTGTCGGAAACACTACGTTTGTATCCTGCGGTTCCGCTACTACTACCTCACGTGTCCTCTGATGATTGTAAAGTGGCGGGATACGATGTCCCACGTGGTACGATGGTGTTGACTAACGTGTGGGCTATGCATAGAGATCCAATGTTATGGGAAGATCCAGAGCTATTCAAGCCGGAGAGATTTGAAAAAGAAGGAGAGGCTGAGAAGCTATTGCCATTTGGGATGGGACGAAGAGCTTGTCCTGGAGCTGGACTTGCTCAACGGTTAGTGAGCTTGGTTCTTGCAACTTTGGTTCAATGCTTCGAGTGGGAAAGGGTTGGTGAGGAACTTGTGGACATGACCGAAGACAAAGGAGTAACGTTGCCTAAGCTAGTGCCGTTGCGAACCATGTGCAAATCACGTCCCATTGTTGGTAAA
>BjuA002851
ATGGATTATAATTTACTTATTCCCATCATTCTAATTACTATTCTCATCACCAAGTTGTTACTCCGACTCTACCGTTCCAACAAAAACCTTCCGCCGTCGCCACGTGTCTGTTTTCCGATTATTGGTCACCTTCACCTCCTCAAACAGCCGTTGCTTCACCGCACTCTCCTCCGTCTCTCGCACTCCCTCGGCCCCGTATTCTCTCTCCGCCTAGGCTCTCGCCTCGCCGTTATCGTGTCGTCTCCAGCCGCAGCCGAAGAATGTTTTTTAACGAAAAACGATATAGTTTTAGCGAACCGGCCTCGTTTCACCATGGGCAAGTACGTGGCTTATGACTACACTTCCATGGTTACGGCTCCTTACGGGGACCACTGGCGAAACCTTCGCCGTATCACCGCCTTGGAAGTCTTTTCAACGCATCGACTCAACGGCTCAGCAGAAATCCGACAAGACGAAGTCAAGAGGCTTCTACAAAAGCTTTACGGTTTATCCGTCCAACGTCCAGCTAAAGTGGAGTTGCGAACGTTACTAACGGGTCTTACCCTAAACGTTATAATGAGAATGATGACTGGAAAGAGATTCTGCGAGGAAGATGAAGGTGGAAAAGAGAAGATAAGCTTGGAGTTCCAGGAGCTAGTTGCGGAGATTCTAGAGCTCTCTTCGGCGGGCAATCCAGCCGATTTTTTGCCGGCTCTACAGTGGTATGACTATAAAGATTACATCAAGAGAGCAAAGAAGGTTGGAGAAAAGATGGATAGTTTGTTACAAGGGTTTTTGGATGAACATAGAGCTAACAAAGGAAGATTGGAGTTTACGAACACCATGATTGCTCATTTGCTTGATTCTCAAGAAAAGGAGCCTCATTACTACAATGATGTTACCATCAAAGGTCTCATTCTGATGATGGTGATAGGAGGGACAGATACATCGGCCTTAACCGTGGAATGGGCAATGTCGAATCTATTAAACCATCCACAAGTGCTTGAGACAACGAGACAAAACATTGATACTCACATCGTACCATCGTCATCAAGTAATCGTCGTTTGTTAAAAGAAGATGATTTGGTGAACATGAACTACTTGAACTGTGTTGTATCCGAGACACTTAGGTTATGCCCTGTCGCGCCACTTATGGTTCCTCACTTCTCTTCTTCTGATTGTGTCATCGGTGGGTTCGATGTTCCACGTGATACTATCGTGTTGGTTAATTTGTGGGCAATACACAGAGATCCACGTGTGTGGGATGATCCGACCTCGTTTAAGCCGGAGAGATTTGAAGATAGAGATCAGCTTGGACAGTACAATGGTAAGATGATGCCCTTTGGTTTAGGGAGACGGGTTTGTCCCGGGTTGGGTTTGGCTAACCGGGTGGTTGGGTTGGTGTTGGGTTCGATGATTCAGTGTTTTGAATGGGAGAGTGGCTCAGGAGGTCCGGTTGATATGACTGAAGGTCCGGGCCTTAGTATGCCCAAGGCTGAACCATTGGTTGTCACATGCAGACCACGTGAGGTGGCTTCCGAGTTGCTCTTGAGGATCCAATAA
>BjuA002852
ATGAGTACGATGAAGCCAAGCCGGAGCGACGAGATAGCCGACCCGGATCAACAGATCAAGAACACGAACCAGATCAGAGCTGGTTTCGATTCCTTGGCCCCTAAACGACCCACTAAGCCCACCCGGAGCGAGCCAGGCCCTTTCGGATGTTTCTCTACTCCCGAGCCAACCACTGACCATCCAGAGGCTGACAAGTTCCAAACTCTCCAGTCCCAAACTCATGGTAATATTCTGCATGAAGGAGGTTCTGCTGCTGTTCAAGATGAGTTCCTGGAGACAGAGTATTACACGAGTCTCACCGCCATTGATAAGCAACATCACACGACCGGAAGTGGGTTTATAAATGTGGGGAAGGAAGACGGTGGTGAAGAAGCTGTGATAGCCGCCGCTGCAATCGGAGACGGAGGTGAAAAGGCTGTTTACAGAAGCAACCCGGCGACGAACGAGTGGATTCCTGCGGTGGAGGAGGATCTTGGTTCAGAATCTTCGTCTAAACCGAACCGGAGCGAGAATTCTTGA
>BjuA002853
ATAATGATGAGCAAAGGTGTTGTAAGTTCCATTCTGTTCTTCATGTTGATCGGTTCCGTTTTTGTTGAGACTCGCCCACTTGGTCTAACAATGACGGAAGAGAAAAATCTCGTGGCTGGTTTCTTCGATGGGTTATCACTTGGTTCGATCAAAGGCTCAGGTCCAAGTCCAGGAGGCAAGGGTCATAACTTCGTAAACCGGAGCGACATGTCTCGATTTGATAAGCACTCCGGTCCAAGCCCAAGCGGACCCGGTCAC
>BjuA002854
ATGGGAAGCTCGTCGAAGGAAGACACGGCGAGTGACGGAGACACTGCCAGCGGTGGCGCATCGCCTTCCAACGACGGCAGGCTCTTTACGGAGGGCGAGCGTGTTCTCGCCTACCATGGTCCTCGCGTCTACGGAGCTAAGGCAATACAAACTCTCTCTCTC
>BjuA002855
ATGGAACCCGCAGCTCTCACTCGCTCTTCCTCTCTTACTAGATTCCCTTACCGTCGCGGTTTAGCCACTCTCCGACTCGCTCGAGTCAACTCGTTCTCAATCCTCCCACCTAAGACTCCTCTCCCTCTTCGGATCTCCGCCTCGCTTAGCCTTCCGCGACAATCGATTCGTCTACGCGCAGTTGAAGATCACCATCACGATCATCATCATCATGATGGTGAGCAAGAGCATCATCATCATCACCATCACCACCACGGATGCTGTTCCGTGGAGTTGAAAGCGGAGAGCAAGCCTCAGAAAGCACTCTTCGGATTCGCTAAAGCCATCGGATGGGTTCGATTAGCCAATTTCCTCAGGGAGCATCTTCATCTCTGCTGCTCCTCCGCCGCGCTCTTCGTCGCCGCCGCCGCGTGCCCTTACTTCGCTCCGAAACCTTACGTTAAGTCTCTTCAGCACGCGTTCATGATCGTTGGCTTCCCTCTCGTCGGAGTGTCAGCATCTCTCGACGCGCTTATGGATATAGCGGGAGGGAAAGTGAACATCCACGTGTTGATGGCACTTGCTGCTTTCGCGTCTGTGTTTATGGGCAACGCTCTTGAAGGAGGATTGCTTCTTGCCATGTTTAATCTTGCTCATATAGCGGAAGAGTTTTTCACTAGTAGATCAATGGTTGATGTTAAAGAGTTGAAGGAGAGTAATCCCGATTCCGCACTGTTGATCGAAGTGAAAAATGGAAACGTTCCAAACATTTCTGATTTGTCATACAAAAGCGTTCCTGTGCACAGTGTAGAGGTTGGGTCCTATATCTTGGTTGGAACTGGTGAGATTGTTCCTGTAGATTGCGAAGTCTACCAAGGTAGTGCTACCATAACAATTGAGCACTTGACTGGGGAAGTCAAACCATTGGAGGCGAAAGCTGGAGATAGAGTGCCAGGTGGTGCAAGAAATTTGGATGGCAGAATGATCGTGAAGGCCACGAAGGCATGGAATGAGTCGACTCTAAACAGGATTGTACAGCTGACAGAGGAAGCACACTCCAATAAACCCAAACTTCAGAGATGGCTGGATGAATTTGGGGAGAATTACAGCAAGGTGGTGGTTGTTTTGTCACTTGCTATTGCCTTCCTAGGTCCATTTTTGTTCAAGTGGCCTTTTCTCAGCACCACAGCATGCAGAGGTTCGGTCTACAGAGCATTGGGACTTATGGTGGCCGCATCACCATGTGCTTTGGCTGTTGCTCCGTTGGCTTACGCTACTGCTATTAGTTCTTGTGCGAAAAAGGGAATATTGCTAAAAGGTGCACAAGTTCTAGATGCCCTCGCTTCTTGCCACACTGTTGCTTTTGACAAAACCGGGACCTTAACAACTGGCGGTCTTACATGCAAAGCAATTGAACCCATTTATGGGCACCACGGAGGTAATAATCCAAGCGTAATAACTTGCTGTGTTCCAAATTGTGAGAAAGAAGCTCTTGCCGTAGCGGCTGCAATGGAGAAGGGCACTACACATCCTATTGGAAGAGCTGTGGTAGACCACAGTGTGGGAAAAGACCTCCCTTCTATTTTTGTTGAAAGCTTCGAATATTTTCCTGGTAGAGGCCTTACTGCTACTGTAAACGGTGTTGAGTCAGTAGCAGAAGCGAGCAGATTACGAAAAGCATCACTTGGTTCTATAGAGTTCATAACCTCACTCTTCAAATCAGAAGATGAGTCTCAACAGATCAAAGATGCTGTTAACGCCTCTTTGTACGGAAAGGATTTCGTTCATGCTGCTCTTTCTGTTGATCACAAGGTAACATTGATTCACCTTGAAGATCAGCCTCGTCCAGGTGTCTCAGGAGTTATAGCAGAACTTAAAAGCTGGGCCCAACTTCGAGTAATGATGTTAACTGGGGACCATGATTCAAGTGCTTGGAGAGTTGCAAATGCAGTGGGTATTAGCGAAGTCTACTGTAACCTAAAGCCCGAGGATAAGCTAAACCATGTAAACAGCCCGAGAGCAGATGAGATCATTACTCTCGCCATAGTCAAACACTCAGAGACCACTCAATAA
>BjuA002856
ATGTCAGGTCCGTCTAGAAAGAACATGGAGAGGATTAAAGGTCCATGGAGCCCAGAAGAAGACGATCTCTTGCAGAGTCTGGTGCAGAAGCACGGTCCGAGAAACTGGTCTTTGATCAGCAAATCTATCCCTGGGCGGTCCGGCAAATCCTGCCGTCTCCGCTGGTGTAACCAGCTATCTCCGGAGGTCGAGCACCGTGCTTTTACGGCGGAGGAAGACGAGACGATCATACGAGCGCACGCTCGGTTCGGTAACAAGTGGGCGACGATCTCTCGTCTCCTCAATGGAAGAACCGACAACGCTATCAAGAACCATTGGAACTCGACGCTCAAGCGTAAATGCAGCGCTTTTACATCAGAAGGACAGAGCTGTGACTTCGGTGGAAACGGAGGGTATGACGGTAACTTGGGAGAGGAGCAACCGTTGAAGCGCACGGCGAGCGGTGGTGGTGTGTCTACTGGGCTATATATGAGCCCCGGGAGTCCATCTGGATCTGACGTCAGCGAGCAATCTTGTGGTGTTCCGCACGTGTTCAAACCGACGGCTAGATCTGGTGCCGTGACGGAGGTGACGGCGTCAACGTCCGGTGAAGATCCCCCGACTTATCTAAGTTTGTCTCTTCCTTGGAATAACCGTTGCGAGACGGAGACGGTTAGAGTCAACGAGCCGACTCAAGTAAATGAGAATACGGTTACTGACGGTGGTTACACGGCGGAGCTGTTCCCGGTTAGAAAGGAAGAGGTGGAAGAAGAGAAGGGAATATCAGGATTCGGTGGTGAGTTTATGACGGTGGTGCAGGAGATGATTAGGACGGAGGTGAGGAGTTACATGGCGGATTTACAGAGAGGGAACGTGGGCGGTGGTGGTTCCAGCGGAGGAAGTGGAGGAGGTGGTGGTGGTTCGTGTATGCCGCAAAGTGTAAACAGCCGTCGTGTCGGGTTTAGGGAGTTCATAGTGAACCAAATCGGTATTGGGAAGATGGAG
>BjuA002857
ATGAACTTTAAGTCCTCTGTCCTCGTTGATCCTCTCTCTCTCTTACAGACATGGAACTACAGCCACGAGACTCCATGTTCTTGGAGAGGAGTCTCTTGCAACAACGACTCCAAAGTCATCAACTTGTCTCTCCCCAACTCTCACCTCTTGGGCTCGATCCATTCCGATTTGGGCTCTCTCCGCTCCCTCCAAAGCCTCGACCTTTCCAACAACTCCTTCAACGGGCCGTTACCCGTTTCGCTTTTCAACGGAACGGAGCTCCGGTCACTCGACCTCTCCGGTAACATGATCTCCGGCGAAGTCCCTTCCTCGATCGGCGATCTTCACAGCCTCCAAACGCTTAACCTCTCGGACAATGCCTTGGCGGGAAAGCTACCAGCTAACTTGGTGACGCTTAGAAACTTAACGGCGGTTTCGCTGCGGAGCAACTACTTCTCCGGCGAGATTCCCGGCGGGTGGAGAGACGTTCAGTTTCTAGACTTGTCGTCGAATCTGATCAACGGCTCGCTACCGCCGGACTTCGGCGGAGCTAGTCTCCGTTACTTGAACGTCTCGTTCAACCAAATCTCCGGCGAAATACCGCCGGAGATCGGTGCTAATTTCCCCATAAACGCCACCGTTGATCTCTCCTTCAACAACTTAACCGGTTCAATCCCTGATTCTCCGGTTTTCCTTAACCAGAAATCAATTTTCTTTTCAGGAAACCCGGGTCTATGCGACGACCCGTGTCCCATCTCGTCTTCACCGTCAACCACCTCCGACGCCGATTCACCGACGTCAACGCCGGCGATCGCCGCCATACCGAACACAATCAGCTCAAACCCGGTTACCAATCCAACAACGCAACAAACCGACCGGTCTCCCAGAACCGGTTTACGTCCAGGAGATATAACCGGGATCGTTATCGGAGACATCGCCGGTATCGGAATCCTCGCCGTGATTTTTCTTTACATCTACAGACGCAAGAAGAACATTGCTAACAACAACAACGACAAGCAACGAGAAGAAACAAGAGACACGATTACGTTATCACCATCTTCTTCTTCTTCTTCCTCACCAGACGAGTCAAGAAGATTCACGAAATGGTCGTGTCTACGTAAAGACCCCGAAACGACGCCGTCTGACGAAGAAAGCGGTTACAATGCGGATCAACGGTCGAGAGATAGCGAAGGGACGTTAGTGACCGTTGATGGAGAGAAGGAGATGGAGATCGAGACTCTGCTCAAGGCCTCTGCTTATATTCTAGGCGCCAGGGGGTCGAGTATAATGTATAAAGCCGTTCTCGAAGACGGTACGGTTTACGCGGTTCGTCGGTTAGGTGAGACCGGTTTGACTCAGCGCCGGTTTAAGGATTTCGAGTCGAATATTCGCGCGATTGGGAAGTTGGTTCACCCGAATTTGGTTCGACTCCGCGGGTTCTATTGGGGTATAGACGAGAAGCTGGTTATTTACGATTTTGTCCCTAACGGCAGCCTCGTTAATCCCCGTTACCGGAAAGGAGGTGGGGCTTCTTCGCCGTATCATCTACCGTGGGAGACTCGGCTTAAGATAGCAAGAGGCATAGCACGTGGGCTAGCTTATCTCCACGAGAAGAAGCATGTGCATGGGAACTTGAAGCCCAGTAGTGTACTATTGGGCCAAGACATGGAGCCCAGAATCGGTGATTTAGGACTCGAGAGGCTTCTCACTGGTGAAACAAGCTACAGCCGAGCTGGTGGGTCTTCTAGGATCTTTGGTAGCAAGCGTTCAAGGGGGTCTTCACGGGACTTCTCGTCCATCGGGCCCACGCCAAGCCCGAGTCCTAGCTCGTTGGGCCCGTTGTCACCTTACTGCGCACCGGAGTCTTTCCGGAGCCTTAAACCGAGCCCAAAATGGGACGTTTTTGGGTTCGGAATGATCTTACTAGAGCTTCTCACGGGGAAGGTCGTTTCAGCTGAAGAGGTTGGGCTTGGAATCGGACTGACGGTAGAGGATGGACACCATGCCCTGAGGATGGTCGACGTGACGATTCGCGGTGAGTTGCATGGCAAAGAAGACTTTCTCCTCGGTTGTTTGAAGTTGGGATATAACTGTGCGTCTCCTATTCCTCAGAAGAGACCAACCATGAAGGAGTCGTTGGCTGTTCTTGAAAGATTCACTCCTAGCTCTGATGTTGTTAAGTCTCCCTCGTTCCACTACATGAATCACTAA
>BjuA002858
ATGGCTTCGTCAGCGAAACTCCTCTCTTTACTTCTCTTGTACGTCTTCATTTCATTAGCCTCCAGTGATGAGTCCATCATCAACGACAACCATCTCATTCTTCCATCTGACCGCTCGTGGAGAACCGATGAAGAAGTGATGTCCATCTACTTAAAATGGTCCTTGGAGCACGGGAAAAGTAACAGCAACAGCAACGGTATTATCAACCAACAAGATGAAAGATTCAATATTTTCAAAGACAACCTAAGATTCATCGATCTACACAACGAGAACAACAAGAACGCTACTTACAAGCTTGGTCTAACCATATTCGCTGATCTCACTAACGATGAGTACCGGAGTTTATACCTCGGGGCAAGAACCGAGCCTGTCCGCCGCATCACTAAGGCCAAGAACGTTAACATGAAATACTCAGCCGCAGTAAACGACGTGGAGGTTCCGGAGACGGTTGACTGGAGACAGAAAGGAGCCGTTAATGCCATTAAAAACCAAGGATCTTGCGGAAGTTGTTGGGCGTTTTCAACAGCTGCAGCAGTAGAAGGCATAAACAAGATCGTAACAGGAGAGCTCATATCTCTGTCCGAACAAGAACTTGTCGACTGCGACAAATCATACAACCAAGGCTGTAACGGCGGTCTAATGGATTATGCTTTTCAATTCATCATGAAAAACGGCGGATTAAACACCGAGCAAGACTATCCTTACCACGGAACCAATGGCAAATGCAACTCTTTACTTAAAAATTCGAGAGTTGTGACTATCGATGGATACGAAGATGTTCCTAGTAAAGATGAAACCGCGTTGAAGAGAGCAGTTTCATACCAGCCTGTGAGTGTTGCTATTGATGCTGGTGGAAGAGCTTTCCAACATTACCAATCTGGGATCTTCACTGGAAAGTGTGGTACGACTATGGATCACGCTGTTGTGGCGGTTGGTTATGGATCAGAGAACGGTGTTGACTATTGGATTGTACGTAACTCTTGGGGTACAAGCTGGGGAGAGGATGGTTACATTAGGATGGAGAGAAACGTGGCGTCCAAATCCGGTAAGTGTGGGATTGCGATTGAAGCCTCGTATCCGGTTAAGTACAGCCCAAACCCGGTTCGTGGAACCAGCAGTGTT
>BjuA002859
ATGAAGCTCTCTGCTCTGCATCAAAGCTACTTAAACCGCCGCAGATCTCCGTTAGATTCCTCCGTCGACGCCTCAAGCAAATCCTTCCTTGCCGTCTTCTGGCTCGTCCTGCACTGCCTCTGCTGCTTGATAAGCCTCCTCCTCGGCTTCAGATTCTCCAGATTAGTCTTCTTCTTCCTCGTCTCCACTCCCTCCTCCTCCAACCTCTACTCTCCTCCCTTCCGCCCCGACTTACCGCCGCCGCGAATCGATCTTACTCCATCCAACGCCACCACGGCGGAGGTGAAGACCTCGTCGTCGCGCGTCGTCGTGGGGAGGCACGGGATCCTGATCCGCCCCTGGCCGCATCCGGATCCCGTGGAGGTGATGAAGGCGCACCGGATCATCGAGAGGGTGCAGAGGGAGCAGAAGGCGGTGTTCGGCGCCGGCGGGAAGGGGAGCAGGACGGTGATCGCCGTGACGCCGACTTACGTGAGGACTTTCCAGGCGCTGCATTTGAACGGGGTGATGCATTCGCTGATGCTTGTGCCGTACGATGTCGTTTGGATCGTGGTGGAAGCTGGGGGTGTGAGTAACGAGACGGCTTCGATTGTTGCTAAGTCGGGGGTGAGGGTGATCCACGTGGGGTTTGATCAGAGGATGCCTAATACTTGGGAGGATCGTGGGAAAGTTGAGGTCTTGATGAGACTTCGAGCTTTGAGAGTTGTGAAGGAAGAGAAGCTTGATGGGGTTGTGATGTTTGCGGATGATAGCAACATGCATAGTATGGAGTTCTTTGACGAGATTCAGAACGTGAAGTGGTTCGGTGCTGTTTCCGTTGGAATCTTGGCGCATTCGGGTAATGCGGAAGAGATGGTTATGTCGATGGATAAGAGAAGAGAGATGGTTGATGAGGTGGAAGAGAGGTCTTCGTTACCAGTACAAGGTCCTGCGTGTAACGCGACCGATAAGCTGATCGGTTGGCATGTTTTCAATACGTTGCCATACGCGGGGAAGAGTGCGGTTTATATAGACGATGTAGCTGCGGTTTTGCCGCAGAAGCTGGAGTGGTGTGGGTTTGTGTTGAACTCGAGGATTCTTTGGGATGAGGCTGAGAGTAAGCCGGAGTGGGTTAAGGAGTTTGGGTTGTTGAATGAGAACGAAGGCGTGGAGAGTCCTTTGTCTCTGTTGAATGATCCTTCGATGGTTGAGCCTCTTGGAAGCTGTGGAAGACAGGTTCTGCTTTGGTGGCTTCGTGTTGAAGCTCGCGCTGATAGCAAGTTCCCTCCCGGATGGGTAATTGATCCTCCGTTAGAGATCACAGTGGCAGCTAAACGAACGCCATGGCCAGATGTTCCACCTGAGCCACCTACTAAAAAGAAAGATCAAATGTCATTATCCCAAGGCAACAACAATGTGGTGGTGATACCGAAGCAGCAGCAGCAGCAGCAGCAGCAGCAACAGCAACGTTCTAGCAAAGTGCGGAAACCGAAACGCAGAAGTAAGAGAAATAAACACGAAGCTAAACCAACAGATACGACAACACAAGTTTCTTCTTCCACTAAACATCATCAAGAAAGAAAC
>BjuA002860
ATGGAGACAGCGAGGGAAGTGGCGGCGGCTGTACCTGCTTCGACGGTTGCGTCGACGGCGGCGACGAGAAAGAGAGAGAAACAGTATAAAGGGATAAGGATGAGGAAGTGGGGGAAGTGGGTGGCGGAGATCAGAGAGCCTAATAAACGGTCGAGGATATGGCTTGGCTCTTACTCTACTCCTGAGGCGGCGGCGAGAGCTTACGACACGGCGGTATACTATCTCCGGGGTCCTTCCGCTCGGCTTAACTTCCCGGAGCTTTTAGCCGGCGTTACGGTGGAGGGAGGAAACGGTGGTGGGGATATGTCGGCGGCTTATATAAGGAGAAAAGCGGCTGAGGTTGGAGCTCAGGTGGATGCGTTAGAAGCGGCGGGAGGGAATCGTCATCACCATCACCATCATCATCAACAACAACGTGGAAGTCATGAGTACGTGGATGATGATCATAGTCTTAATCATAGTGATTATCGTCTTAATGATGGTCACAACGAGTGTACTAGTAAAGAAGAGTTTAAGAGGTGTAACGGGTCATGGGAAGCCGTTGATTTGAACAAACTACCCGACCCGGAAACTTCTGATGACGAT
>BjuA002861
ATGTGGGATCTAAACGACTCACCACACCAAACACTTGTTGAAGAAGAATCTGAAGAGTTGTGTTATTCTTCACCGGGTAAACGGGTCGGATCTTTCTCGAACTCAAGTTCATCTGCTGTAGTCATCGAAGATGGATCCGATGATGATGAGCCTAACCGGGTCAGACCCAACAACCCACTTGTCACCCATCAGTTCTTCCCAGAGATGGAAACTAGCGTAGGGGACGATGGTGGTGGTGGTCCCGGGTCGGGCTTTCCTCGGTCTCACTGGTTTGGTGTAAAGTTTTGTCAGTCCGATCTAGCTACCGGATCATCAGCGGGTAAACCTGCCACTGTCGCCGCCGTGGTGGAGCCGGCTCAGCCAGCATATGATCGAGCTGCTATTAAATTTCGTGGAGTAGAAGCTGATATCAACTTTACCATTGAAGATTATGATGATGACTTGAAGCAGATGACGAATTTAACGAAGGAAGAGTTCGTGCACGTACTTCGCCGACAAAGCACAGGCTTCCCTCGAGGCAGTTCAAAGTATAGAGGTGTCACTTTGCATAAGTGTGGTCGTTGGGAAGCTCGAATGGGTCAATTCTTAGGCAAAAAGTATGTTTATTTGGGTTTGTTCGACACCGAGGTTGAAGCTGCTAGAGCTTACGATAAAGCTGCAATCAAATGTAATGGCAAAGACGCTGTGACTAACTTTGATCCAAGCATATACGACGACGAATTGAATGCCGAGTCATCAGGGAATCCTATTCAACAAGATCATAACCTCGATTTGAGTTTGGGAAACTCGGTTAATTCGAAGCAAAAGGGTCAAGATATGCGGCTCAAGATGAACCAACAAGATTCTCTTCATCCTAATGAGATTCTTGGATTGGGTCAAACCGGAATGGTTAACCATATCCCAAATTCAAATCTCCAATTTCGGGGCAGCAGCAACATTGGTGGCGGAGGAGGATTCTCACTATTTCCGGTGGCTGAGAACCACCGGTTTGATGGTCGGACCACGACGAACCAAGTGTTGGCAAATGCTGCAGCATCATCAGGATTCTCTCCTCATCATCACAATCAGATTTTTAATTCCACTTCTACTTCTCATCAAAATTGGCTGCAGACCAATGGCTTCCAACCTTCTCTCATGAGACCTTCT
>BjuA002862
ATGGGAGATAATAAGAAACTGATTTCATCTTCTTCTTCTTCAACTAATACCTCGATTTACGACACTCGTGGTAATAATAGTAACAATCATCATCATCATCATCCTCCGTCATCTTCCGACGAGATTTCTCAGTTTCTCCGGCATATTTTCGACCGTTCTTCTCCTTTACCTTCTTACTACTCTCCGGCCATGACCACGACGACTTCCACGGCGGCGATAGGTGTTCAGGGAGACCCGCATGCAGACAACCCGAGAAGCTTCGTTTCTACTACACCGGCGTCGAAGCGCGCCGTTGATTTCTCCGACGTTTTGATCGGCTCCGCCGCCGCCGCCGCCGGGTGTTATGGTTTCCCCGGCGGTGGTAACAACATTGCTCAAGGGAGCAGCTCGGGGACTCGTGTTTCGTCTTCTTCCATTGGAGCTAGCGGGAACGAGACCGACGAGTATGACTGCGAAAGCGAGGAAGGAGTAGAAGCTGTGGTTGATGATGAGCTTCCCTCGAAGTCTCGTAACTCATCTAAGAGGTGCAGAGCTGCTGAAGTTCATAATTTGTCTGAAAAGAGGAGAAGAAGTAGAATCAATGAAAAAATGAAAGCTTTACAAAGTCTCATCCCTAATTCAAATAAGACGGATAAGGCTTCGATGCTTGATGAAGCCATAGAGTATCTGAAACAGCTTCAGCTCCAAGTTCAGATGTTGACAATGAGGAATGGGCTAAACTTGCATCCTTTATGCTTACCTGGAACTTCATTACACCCACTGCAACTCTCACAGATCCGACCTCCAGAAACAAGCAATGATCCTCTGCTTAACCACTCCAACCAATATGCTTCGACTTCTAATGCACCGGATATGATCAACATGCCTTCCGCGTACACAATGGAACCTTCCATCCGCAGTCACTTTGGACCTTTTCCCCACTTCACTCCACCTGTGGAGATGAGTCGAGAAGGCGGGTTAACTCATCAGAGGTTGAACACTAGTGTGCCAAGTTGTATGACTTCATCCATTTCCTCTGGCTCAATGAAGCTCCTGTGTCCTGTCGCCGTCCATCTCTCCACCGGGTCTTTGACAAAACACCTCCTCACGAAATCTTTCCCTTCCTCCGACAACTCAACCGGAATCTTCGGAACATCTCCCGAACCGATACGAACCATCAAAGACATTACGTTCCCAACTCCTTCCTCCAAACACCATGCCGTTTTGCCACTCGACATCTCAACTACACACCATCCCAACGCCCAAACATCCGCCGGAGACTCAAACTCGCCGCGATTAACCGCTTCCGGCGCCAAATATAACGGCGTTCCTCTTATCTCATCCACGGTCTCGCCCCTCCGTTTCGCCAACCCGAAATCGGAAATCTTCACGCCTCCGTCGCCGAACACCAAAACATTCTCAAGCTTT
>BjuA002863
ATGTTGATGACTAGTATCAAAAAAAAGGATGAGATCTCCCTGTCCCAAAATTCAGTAGCTCTCAAAGGCTTTGCTTTCGCCTTGCAGCTCGTAATTGTCGAAGCTGTTCCTTCGCTCACGGAAGTAGTGCAAGAGTCTTGTTCCTCATCTGAGTCTGATAGCGATGAAGATGATGTTGATCGCAGTACAAGGAAGACAAAGAAGAAGACTTTAAGTCCTGCACATGCTCGCGAAGTTGACAAGAAAGAAGAGGTTATGGTGCGGAGTATAATACCTCAAGACCCAGCTAGGCCGGTGGACGAGTCTGTGCTTGTATGGTCCGATGAAGTTGATGACGCAAAAGTATCGTTTATGCTTTGTTGCATAAACGATAACCATATCTTTACAAAAGATATGTTCAGAGGAGGGGTAACAAAAGCTGATGTGGAAAGAATGCGTGAGAAGGCTAAAACAGCAGGGAAAAAGAAAGGAATTCCGAGAAAGGATAAAGCTCCACCAGTTTGCTTGGAAGGCGATATCAGAATAACGTCTATTGTAAATGCCATACTGCGACCGGAGGTAAACAGGATCGATGGGAATATTGCTGATGTTGTTTCTTCAGTTAAAGAGGTGTCTGCCCAGTCTGTTGGATGTGAAAATAAGGTTATTGCAATAGTTGAAGGAATGTTGCAGTCTTTCAAGACTGAGATGATGAAATTTATGCCGACTTTACATACACAATCAGCTTTTGCGCATCCAAACTCAACTGCAGCGGGTGAAGAACCGGGAGTGGAAGGTGTTCCTTCAAAGACGACTCCCATTCCTCTTGATGATAATGATGAGATAATCGAAAATGTGATGGAAAACATTAGTCATTACTCAACGCCACCTGCTGCAGAAAACGAATGCCCGGGATCACCTGGTAAATCATGCTCCCAAAAATCGGTCAACCCTTTCGATGGAGCTGCGGATGACCACAACAGTGGAAATCAAATGATGGAGAACGAGGCGGTGCATGTTCAACCTGAATCTATCCACAAGCATCTGTCTAACATGCATTCGAATGGAAAAGGGGGAAAGTCCGTGGAAGATCAATCATCGAGGTCTGGTCATAGCCAGACGGAACAACAGGTTGATCCAATTGTTCCGTCATTCTCACTTGGCCTAACTCAGGAGCTTCGCGAACATCCTCATGAAGATGATGATGAGATGGGAGAGAACGAAGATCAGGGTGGTGGGAAAGGCAATGGAGAGGTTGTAGTAGATGGAGGAGAGGCATTACTGTGCCGTAAGAGCAAGCGCATACGCACCGTCCCACCTCAGTTGCTCACCGACTACCAATGTGGAACTGCGTTACTTAACCGTGCGAGAGAAGGCCAGATTTTTGGTAATGGTGCTTATGATGTAGGAGTTATTCATGAAAAGTATAGCCGTCTGAAGATTCTACTCAAGAATCATTGCGTTATAAACGTCGCTGGCCTATCCGTCACGGGGAAGGACATCACGGACATTGGAGAAAGAAACCGGTTTCTCCCAGGCAGAGTTATGGACATTCTTCTGAGGGTAGTTTCTGCATCTGTGAACAACAAAATTTGTGGTACCTCACATTCCTCTCCTGTTTTCCTGGATAGTGGACTTCAAGTTTTGTTGGCTAGGAACTTTCAAAAGTTCAGGAGAGCAAAGTCCGGAACTCCGTATATATTCACAAAGGCCCTCGTCGATATGGTGGTGAAGAGTTTGAATTCTAACACTGCTGCCTCACGGTTCTACATGCCTCTCTCCCTGAGCCGAAAACACTGGGTCGGAATTTCCGTTGATTTCAATGCAGGAAAAATATATGTTCTTGATTGCAATCCGGAGGTTACGAACGCAAACGTTTTAACCAAGGAGGTTGCCCCCCTATGTGAAATGTTCCCATGCTTGCTGAAACACTGTGGTTGCTTGCCTGACTATCTGGAGACGGCCCTCGCTGTTGAGACAGTAAAAGGTATGGTGCACAACACCAACCCCGCAGAAGCGGCCTTGACTGCTTGTTTGTTGATGTGTACTCATGCGCTCTATGGGCCAGAAAGTTGTAGTACTATCACTCCATCAATCATTCCCGACGAGTCACAAAGGGTAGCTGTGCTGATTTATGAGTTCCACAAGAAGCTC
>BjuA002864
ATGTGGCACGAAGCGCGACGATCAGAGAAGAAGGTGCACGACATGATGGACGCCGCTCGGAAACGAGCTCAGCGTCGAGCTATCTTCCTAGCCAAACGCCGCGGAGATCCCATCCAATCGATCCAAGCCGTTGGATCCCGCTACAAAATCTTCCGCGACGACGGTCTCTACCAAGCCACCGAGGATCAACAGGGCCTGATACCGTGGAATGGGAAGCAGGATGTTATGATTGATAGATTCGATGGACGTGCTATGCTTGATTTTGTGAGGGAGGCTGGTTCGAGAAGCATGCGGCTGCATAAGAAGTCGGAGGAGGAGGAGGAAGTTGAGGAGTTTGTTAATTTTGAGCGTTATCGGGATTTAATTAAGCATCGCCGTAGAGGATTTTCTGATGGAGAAGGTTTGCTACACGTTAATCAAGAGCTTGAGGCTAAACTTGCTGCACCCTTCCTTGGAACAAGACCACAAGCAGCTCAGCCACCTGCAAACAAAGGGACGTATTCACAGGTTGGGTTTTCATATGGTGGAAACGGGAAAGAGGCATCTTTGGATGCGGGAGAAGATGATGAGGAGGAGGAGGAGGATGATGAGGATGAGGAGGAAGATTTTGACAGTAATGACAGCGAAGACGAAGGAATGGAAGCTATTGCAAAACAGTTTGGCGTGAAGCGGTATGGGTGGCTGGTTTATATGGACAAGAAGGCGAAAGAGGAAGAGAAAAGGCAGAAGGAACTTATCAAAGGCGATCCTTCAGTTAAGAAGCTGAGTCGCAAGGAAAGAAGAAAGGTTTCTAGGATAGAGAGGGATAGAGAAAGAGAAACTTCAAGGAGTTTTGGAAGGCACATGATTCAGCATGATCCCTACAGGGAGTCTCGAAGGAGTCCTACTTATGAGGCTTATCCGCGCTCAAGAAGATCAAGATCCAGATCCCGGTCATATTCTCCGTCATACTCAAGGCGGAATGGTCATGGAGACGACTCTGGCGAAATTAGCAAGCCAAAAATCGAGTATATTACAGAATTTGGAGGCTCAGGAGACGTGGCAAGTCCAAAGTTTGGAGGATATTCTCCACCGCGTTCACCACCATCTCAAACTGACCTATTCAACCGACCATCGTCAGGACATATTCTTGAGGCGCTGCATGTTGACCCTGCATCTGGTGTATCGCTTGAGAAAGACAAGATTGTTAAACTACCTAAACCGTCAGTGAGTACTTCCTCAGCACTAGCGAAGCTTTCAAAAGCAGGTACCTCCTTGGGAGGATCTTCGAAGCAGACGCCAGCGGAGAAGAAAGAAACTCCCCAAGAACGACTGAAAAGAATCATGAACAAGCAGCTAACGCAACAGAAAGACACAGACGAAGCAGAAGTAGAAGCCGAAGCAGGAGATCCCGCAGGCACAGTTCAAGATCACGGTCTAGGTCCCCGTCTAGGTCACCATCACGCTCTCCTAAACGCTCGCGCAGACGCTCTTCCTCGTATTCAAGGTCTCCGAGACAAAGAGATGAGGAAGACATCTCTTTCTTCAAACAGCTTCGGCGGCTTCCTAAGCCCCGGAGCCGCTCCGAGTACCTACTCCGACAACAAAGGCTGGAGCTCCGAGAGAGTCCCCCACCCTTCCTCCTCCACCGCTTCTTCCACTCCCACACTCAACAACGGCCACGGCCCTCGCCGCCACCTCGGCTCCTCCTCCGCCTTAACGACGCCGTTTTACAGCGGCAGAGCCGTACCTTCCAAATGGGAAGACGCCGAGCGGTGGATTTGCAGCCCCGTCGCGGCTTACCCGCCCGGCGTCTGCGCAAACCTGAGCTCTCAGTTCTCCGAACAGAGACGGCAGAAGTCCAAAAGCGGTCCCATTGTCCCCCCCACGCTCCCTCATCCTCCGCCGTATTCTCCGAGGCTGAGGGCTATGGAAGCAGCTCCTAAAGGTTTGATGGTGTCTAGCTCGCCGTTCTCTACCGGAGTCTTGGAGGCTGAAAGGGTTTTCAGAGGGAGTGTTGGTGGTGGTGGTGGCCATGGACATAGCCGGAGCTGGGTTGATTTGATGAGTGAAGAAACTTCTTCTCTCAGCTCCAAAACTGATACTGAGGATAGGAAGGAGACGGCGGCGCAATCTCCGGTGGTGTCAAGAAGAGACATAGCTACGCAGATGAGTCCAGAAGAGATGAGTCCTAATAATAATCCTCAAGAGCTATTATTATCTCCACCGTTGGTTGTTTCTGTGATTGATGAGCCTCCTCCTTGTAGAGGAGGAGGTGAAGTGAGGGAAGTGAAGATGGATAAAGGAGCTAAGATGATTAAGCGTCCAAAGAGAAGAGTCATGTCTTCTTCTTCGAGGGTTATTATGAGGAGAGAGGAGCAGCCTCCTGAGGTTGAAGACAACTCTGAAGCTTCTGCTTCTTCTTCCTCTTGGGATATCTCTGAACCAGCCATGACTCTTTCTAAGTTGCAAAGAGAGGAAGCGAAGATAGCAGCTTGGGAGAATCTTCAGAAAGCTAAAGCAGAAGCTGCCATTAGAAAACTTGAGGTGAAACTGGAGAAGAAGAAGTCAGCATCTATGGATAAGATATTGAACAAGCTTCAATCAGCGAAGTTGAAGGCGCAGGAGATGAGGAGAAGCTCAGTTTCAGTGTCCAGTGACCATCAACAAGAACAGCAACAAGTCTCTAGAAACTCAGTGAAGATCACTCATCTTGTCCGGAGACATACTTTCATGACGCCTTTCATGGCTTGCTTTGCTCCTCGCGTTGATTGCAGAAAGTCTCCATCTGCTCTC
>BjuA002865
ATGATGTCGGCGCAAAGGTCTGTTCCGGCGCCGTTTTTAAGCAAAACGTATCAGCTGGTTGATGATCGGATCACAGACGACGTCGTTTCATGGAACGAAGATGGATCAGCTTTCGTCGTGTGGAAAACAGCTGAGTTCGCTAAGGATCTTCTCCCTCAGTACTTCAAACATAACAACTTCTCAAGCTTCATTCGTCAGCTCAACACTTACGGTTTCCGGAAAACGGTACCGGACAAGTGGGAGTTTGCTAACGACAACTTCCGGAGAGGACAAGAGGAACTGCTGTCGGAGATACGGCGGCGCAAGGCGGTGATCGCCGCGGCAGGGAAATGCGTAGTCGTTGGTTTGCCGTCGGAGTCAAACTCGGCGGGTGACAATCACGGTTCGAGCTCCACGTCATCGCCCGGGTCGAAGCACCCGGGGTCGGTGGAGAACATGGTGGCTGACTTATCCGGGGAGAACGAGAAGCTGAAAAGAGAGAACAGCAGTTTGAGCTCGGAGCTCGCGGCGGCGAAGAGGCAGCGTGACGAGCTCGTGGCGTTCTTGACCGAGCAGATGAAAGTAGGACCGGAGCAGATCGATCAGATGATCAAAGGAGGAGGGAAGAAACTCAAACCGGCGGTGGAGGAGGAAGAGAGCGACTGCGAAGGCTGCGGCGGAGACAACGGTGGAGCCGCCGTGGAGGGAGAGAAGGGGGTGGTAGGTGAAGGGTTGAAACTGTTTGGGGTGTGGGTGAAAGGAGAGAGAAAGAAGAGGGGCCGGGATGAGAAGAATTTCGTGGTGGGTGGGTCCCATATGACGGAGATAAAGAACGTGGACTTTCACGCGCCGTTGTGGAAGAGCAGCAAAGTCTGCAACTGA
>BjuA002866
ATGGCGATGATATTTTGCAACACTCTCTACTCTTCTTCTCCGTTTCTCTCGCCGTTACCTCCGATACGATCAAAACCGTCGCGATTCTCAAACAGACTCACAGTCCAAGCTCAATTCCAGTCCATGGAGAATCAAAACGATCTTCTCCTCCGTCAGAAATTCATGGAGTTTCCTTACGTCTCGCCCACGCGCAGGGAGCTAATGGTTGATCTCATGTCGACGCTGGAGGATCGCCTCCACTCTCAACTCCTTCCCTGCACCCTCCCTCCGGACGTACGGAACTTCAAGAACCCTAACGGTTCCGCCGAAGCGTCTCTCCATATCAGATCCGGCGAGCAATCATCTCCGATTGATTTTGTTATAGGAAGTTGGATACACGTCAAGATTCCGACAGGAGTGTCTCTCAACATAACAAGCATATCTGCATTCCTAAACTCGTCAACAGAAGCTCCAAACTTTGTGGTCGAACTCATACAGAGCAGTCCCACGTCGCTCGTTCTCATCCTCGACCTCCCTCATCGCAAAGACCTAGTTCGTCACCCTGACTATCTCCAGACCTATTACCAAGACACCGCTCTCGATACTCATCGTCAGTCACTCCTCAAGCTCCCCGAGATCAAACCCTACGATTCGCCGTCTCTCTTTGTCCGCTCTGCTTTCTCTCCCACAGCTTCGATGCTTAAAATCGATGCGGAGGAAGGGGAGAGGCTGGAGGAGATCTTGAGGGATCATGTGAGTCCAGCTGCTACGCAAGTTCTTGAGGTTTGGTTGGAGCGTTGCGCGAAGGAGGAAGGAGAGAAGAGAGTGGTGGGAGAAGAAGAGAAACTGGAGCTGGAAAGAAGAGATAAAAGCTTCAGAAGGAAGAGCATAGAGGAAGATTTGGATTTACAGTTTCCGAGAATGTTTGGTGATGAAGTTTCTTCCCGTGTTATACACGCTATCAAAGAAGCTTTCGGGGTTCTCTAG
>BjuA002867
ATGACTTTCTCTTCAGAAAGAAGATTATGCTGTCTTTCTCCTTCCCACGGACAACATGTGACGATCCTTAGCATCGATGGTGGTGGAGTCCGTGGGATCATTCCCGGTATTGTCTTAGCTTACCTCGAATCACAACTCCAGGAATTGGACGGTGAGGAGGCAAGGCTTGTGGACTACTTCGATGTCATCTCCGGGACGAGCACTGGAGGTTTGATAGTGGCGATGTTGACCGCACCGGATAAAACTAACCGCAACCGCCCTTTGTTTGCGGCCAAAGAAATCGTCCCTTTTTATCGCAAACATTGCCCTAAAATCTTCCCACACCCGCGAGGGGCGTTTGCCTGGGCTCAAATCCTGGTGAGACTTGTACGAGGACCAAAGTACAACGGGAAATACTTAAGAGAAGTAATAGAAGACTTCTTGGGAGACACGAGACTGACTCAAACTTTGACAAACGTTGTCATACCTTGCTTTGACATCAAGAAACTCCAACCAGTTATCTTCTCTTCTTACCAGGCGGTCAGCCGTCGAGTTACTGACGCGAAAATATCAGATATATGCCTAAGTACATCAGCCGCACCAACTTATCTCCCGGCTCATCGGTTCACTAATGAAGACAATGAAGGAAACAAACATGAATATAACCTCATTGACGGTGGCATCGCTGCCAATAACCCGACGCTGTGTGCGATTGCGGAAGTGACAAAGCAGATAGTGAAGAAGAATCCAGCAATGGGAGAAATAAGCCCATTGGATTACACGAGGGTTGTGGTGATATCGCTTGGGACAGGTTCGATAAGGAATGAAGAGAAGTATGATGCGATAATGGCGTCAAAATGGGGACTGGTGAGCTGGATCTGTGCAGATGGTTCGAGTCCAATTATTGATTGTTACAATGAAGCCATTCAAGATATTGTTGATTACCAAAGCTGTGTTGTTTTTCAAGCTCTTCATTCCGAGACGAATTATTTACGTATCGATGACGATACGTTGAAGGGTGACATAGGATCAGTGGACATATCGACAGAAAAGAACATGGACGGTCTTGTTGAAGTTGGTAAAGCTTTACTGAAGAAAAATGTGTCTCGTGTCAATCTCGAAACTGGCCATTACGAACCCATCTCTGATCACGTTACCAACGAAGAAGCTCTCAAAAGGTTCATTATTTCTTTTCTTTTAATATTAAAAGAGAAACCAAGTTTACTACTTATG
>BjuA002868
ATGCACTCGTCCTGCAAGAAAAACAAACCGCCGTCTCGCGGATCACTCGTAACCATCCTCAGTCTCGACGGCGGTGGAGTCAGAGGAATTATGGTCGGAGTGATCCTTGCGTATCTAGAAGAGCAGCTTCAGGCCCTCGATGGAGAAGACATGAGGCTAGCAGATTACTTCGACGTGGTAGCCGGAACTAGCACCGGTGGCCTCATGACGGCCATGTTAACTGTACCAGACGAGACCGGACGCCCTCGTTTCGCGGCCAAGGACATTGTTCCGTTTTATCTTCAACATTCTCCCAAAATATTTCCACAGCCCGGAGGATTGGCTGCTCTCTTACCTAAGCTTCCAAAGCTTTTGTCTGGTCCAAAATACGATGGAGTGTATCTACGAAATCTACTAAATAATCTTCTTGGAGAGACAAGACTTCACCAGACAATCACAAACGTTGTCATACCTACCTTCGACATGAAGAAACTACAACCCACCATCTTCTCCTCTTACCAGGCATTGGTTGACCCTAGCTTGGACGTCAAGATATCAGACATATGCATTGGAACATCGGCTGCTCCTACTTACTTTCCTCCTCATTACTTTCAAAATGAAGATATTCAAGGCAAGACGTCTGAGTTTCACCTAGTTGATGGCGGTGTTACTGCTAATAATCCGACTCTGCTGGCCATGACAGCTGTCACTAAGCAGATTGTGAATGATAATCCTGACATGGGTGAGCTCAAGCCATTAGGTTACAACAAGTTTCTCGTTGTGTCGATAGGAACAGGGTCTGCACAAAAGGCGAAGAAGTATAGCGCAAGAGAGGCTGCAAAATGGGGAATCATATCTTGGTTATATGACAACGGATCTACTCCTATATTAGACATTACCATGGAATCAAGCCGCGACATAGTTGATTTCCACAGTTCTGTTGTGTTCAAAGCCCGACAATCCGAGGACAAGTATCTCAGAATTGATGATGATACATTGAAAGGAGATGCAAGCTCTATGGACCTAGCAACAAAATCCAATTTAGAGAATCTTGTGATAATTGGAGAGAAGATGCTGAAAAACAGAGTTGTGCAGATGAACATCGACACTGGTGTATATGAACCTGTCCCTGGAAATGTCACCAATGATCAAGAACTCAAGAGGTTTGCGAAAATTCTCTCGGATGAAAGGAAATTAAGGATGCAAAGCGACGCAATGCATAAAGTTTCATCAAGT
>BjuA002869
ATGGAAGATGGCTCGTCCTGTAAGAAAAACAAACCGCCTTCATGGGGAAAACTCGTAACAATCCTCAGCCTCGACGGCGGCGGGGTTCGAGGAATCATTGCCGGAGTCATCCTTGCTTATCTAGAAAAACAACTTCAGGAGATCGATGGAGAAGACGTGAGACTAGCTGATTATTTCGACGTGGTATCAGGGACTAGTACCGGTGGTCTCATGACTGCCATGTTAACTGTACCGGGCAAGAATGGACGGCCTCAATTAGCGGCCAAGGACATTGTTCCTTTTTACCTTGAACATTGTCCCAAAATATTTCCACAGCCCGAAGGCTTGGCTGCTCTGTTACCTAAGCTTCCAAAGCTTCTGTCTGGTCCAAAATACAGCGGAAAGTATCTACGTAAGCTACTAAGTAAGCTTCTTGGAGAGACAAAACTTCACCAGACAGTCACAAATGTTGTCATCCCTACCTTCGACATGAAGAAACTCCAACCCACCATCTTCTCCTCTTATCAGGCATTGGTTGACCCTAGCTTGGATGTCAAGATATCAGACATATGTCTTGGCACATCGGCTGCTCCCACTTTCTTTCCTCCTCATTACTTTTCTAATGAAGATAGTCAAGGCAAGACGACTGAGTTTAACCTCGTTGATGGCGCGGTCACGGCTAATAACCCGACTTTGGTGGCCATGACTGCTGTTACTAAGCAGATTCTGAAGAACAATCCTGATATGGGTAAGCTTAAGCCACTAGGTTACGATAAGTTCCTTGTTATATCGATAGGGACAGGGTCTTCAAAAAACGAGGAGAAGTATAGTGCAAAAAAGGCAGCAAAATGGGGAATCATATCCTGGTTATATAACGATGGATCTACTCCGATATTAGACATGGTCTCGGATTCAGGCCGTGACATGATCCATTTCCATAGCTCGGATGATACACTGGAAGGAGATGTAAGTTCGATGGATCTAGCGACAAAATCTAACTTGGAGAATCTTGTGAAGATTGGAGAGAAGGTGCTGAAAAACAGAGTCATGCATATGAATATCGACACTGGTGTCTATGAACCCATTACTGAAAATATCACCAATGAGGAAGAACTCAAAAGATTTGCGAAAATTCTATCTGATGAAAGAAGATTAAGGAGAATGAGAAGCCAAACAATGGTTCAAGATCCATCAAAC
>BjuA002870
ATGAACACTAGTGGTGTTCGAGCTGCTCTTTCCTCCATGAAAGCTCCTTCAAAGCATGACACCAATCAAGAGGAGAAGAATAAGAAGATGGAGTCTCAATGCAATGGAAAACCTCTGGTTAATCGGCGCAAAGCTAACAGAGAAAAGAAAATGGACTTGCTTCAAGATGTTGATAAGCTAAAGAGGAAGCTGAGACATGAGGAGAATGTGCATAGAGCATTAGAGAGAGCTTTCACTAGACCTTTAGGAGCTTTACCTCGTCTCCCCTCTTATCTCCCTCGTCATACATTGGAGCTTTTAGCTGAAGTAGCTGTTCTTGAAGAGGAAGTAGTTCGGTTAGAGGAACAAGTCGTAAGCTATAGACAAGGACTATACCAAGAAGCTGTCTACATCTCTTCCAAGAAGAATGTAGAGAGTCCTAATAGCAACAACAACGGTTTGAAAGAGAGTTCTCCAATTAGAAACACTAAACACCAGAGATCAAAATCAATGTCACAGCATGAGTTCAATTCCATGATCACTCCTCCTAAAAAGCATCATCAACAGTCTCTAAGTTTCAGCAGAAGCGTCTCATCAAGTAGGAAACTCTTCTCCACTGATCAGAGAGTTGTGGTGAATAGCAAACAAACGAATCAGATTAAGAAGGATAAAGAATCATCACCTGAGAAGAGGCTTGGCAGATTCTTGAAGAAGAAGAAGCCTCTGGTTAAGCCAGAGGCTGCTGTTCAGATAGATGATAGATTAGAAGAACAAGACAAAGCACAGGAGAGTAGTGTCTCCGGATCATCTTCTGAAGCAAACAGAGTTTCAGAGGATTTGCTGAAGTGTCTTGTGAGCATTATCTTGAGGATTAGCTCGTCTAAAGACACTGCGTTGGATCCGTATAGTAACTGTTTAGAGTGGAGAGCAAGAGAGATTGGTGCTTACAAGAATCTTTGCTCAGTTGATGCTTCTTCAATTGATCTTGGAAGAAGAACCAATGCTTCTTTTCTCATCCATCGTCTCAAGTTCTTGCTTAATAAGCTTTCGGTTGTGAATCTAGACGGTCTTAGCCACCAGCAGAAGCTTGCTTTCTGGATAAATACTTATAACTCATGCGTGATGAATGCATTCTTGGAGCATGGGATCCCTGGGACACCTGAGATGGTTGTAGCCTTGATGCAAAAGGCAACAATAGTTGTAGGAGGACACTCACTAAATGCTATCACAATAGAACACTTCATCTTGAGACTTCCATACCACTTGAAGTTTACTTGTCCCAAGACTGCAACACATGAAGAGATGAGAGCTCACAGCACATTTGGTTTGGAATGGTCAGAGCCTCTGGTCACTTTCGCTCTCGCCTGTGGAAGCTGGTCCTCTCCTGCCGTAAGGGTATACACAGCAGGTAATGTAGAGGAGGAGCTAGAAGCAGCAAAGAGAGATTATCTCCAAGCATCAGTTGGGATCTCAAAGAAGAGCAAACTAATGCTTCCAAAGGTGTTAGATTGGTATCTCCTAGACTTTGCAAAGGATTTGGAGTCGTTGCTGGATTGGGTTTGCCTTCAGTTGCCTGATAAGCTCAGAGAAGAAGCTCTAAAGTGTATGGAGAGAAAGAACAAAGAGTCATTGATGGAGTTGGTTCAAGTAGTGCCGTATGACTTCAGTTTCAGGTTGCTGCTATTGCATCAGTGA
>BjuA002871
ATGTCGTCGGATAAGAAAGACCACAACTCAGATTCCGACTCCGATGGTCCACCTGAGGAATTCACCCAGGAGCAGGCGAAGGTGGAAGATGCAGCTTTGAGGAGAATACAGAGAGAGAACAAAGCTAGGGTTGCCCGCGAAAAGAAGGAGAGTCGCAGGCATTTGTTAGAGAAGATAACGCCAAAGAAGTCACGAAAGATTGAATCTTTCGAAGAAGAAGAGGAAGAAGCTCTTGCAAACAAGGGATTCCTTTCCAAAAACATCATTGACTTTCTTGCACAACGGGAGAAGCTGAAAAACAGTTCAGATTCTGAACAAGAGGAGGCCAACAAAGAACACCCCAGAAAGAAAAAGCAAAAGAGCTCAGGTATTGAAACGGTTCTTTACAAGGAGATTCCACCACCGGAATGCTTGAAAACCGGGTTAGATTTCTTGAAAAAGCGGAAAGCACAAGTCCCTAGATCGTCTGCAATCCTCAAGAACTCTAGCCAAGCTCTCCGACTCATCACCGGTGCTGCTTCAACCAAGAAACATCGTCAGAAAAAATGA
>BjuA002872
[truncated: 88,829,012 more chars]
