# Supplementary material for: Genome-wide systematic characterization of bZIP transcription factors and their expression profiles during stem in tumorous stem mustard
Source: PeerJ. 2026 Jan 14;14:e20518. doi: 10.7717/peerj.20518 (PMC12811965; doi:10.7717/peerj.20518)
Supplement: Supplemental Information 18 [file peerj-14-20518-s018.zip › circos/circos_photograph/bZIP_cds.fa]

>BjuA002828
ATGTTGTCCACTGTACCGGCAATTTCCTTCCTGGAACCGGGTACGGTTAATCACTTTTCA
GGTTTCCAAACCGGATTCACTCCTTGGGAGGGGGACTGCTTTGATCTCCTTTCCATGAAC
CAATTTTTGATTGAACCGGCCGTTCCCAGCCCTTGTTATGGTGAATCCGACTCTGGTCTC
GTTAGAACTAATTCTGGTTTTGATGATATTAAAACCGGTTCTGACGAATCTTGTGCCGGT
TTCATCAAACCCGGTTTTGAGGACACCGTCAGTTCACAGGGCCTACTGTGCACTCAAGGA
GACAAACCGGACCCGGATGACCCGAAACAATGGACAGCCCTCGCGAATTTTGAACCGGGC
GAGAAGAAGCATAACCGGAATAAGCTGATTCAACCGGAGATGACCGACGAGAGGAAAAGA
AAGAGAATGGAGTCAAACCGGGAATCAGCGAGACGGTCAAGAATGCGTAGACAGAGTCAC
ATTGATAACTTAAGGAACCAAGTAAATCAGCTCGATCTGGAAAACCGTGAGCTCGGGAAC
CGGCTCCGGTTAGTTATATACCACCTTCAACAAGTGAACACGGACAATAACAGGCTCGTG
ACGGAACAAGAGATGCTCCGGTTAAGATTCTCGGAGTTGAGGCGGATTCTGATTCTCAGA
CAACTTCAACAACAACAACAGTGGGAACTCAATAACAGGAGAATGATCATGTATGAACAA
AACCCATCTACGATCATA
>BjuA003230
ATGGGTTCTCGATTTAACTTCGTTGACGACGCAAAGCAACCAGCTTTAGGAGCTGGTGTT
CCTCTGACGAGACAGAACTCTGTTTTCTCGTTAACCTTTGATGAGTTCCAGAACTCATGG
GGTGGTGGGGTTGGGAAGGACTTTGGGTCCATGAACATGGACGAGCTTTTGAAGAACATT
TGGACAGCTGAGGAAAGCCACTCTATAATGGCCAACAACACCAGTTTCAACAACACTTTT
AATGGAGGTTTGTCTGTTGGTGTGGGAGGAGAGATTGGTGTTGGTGGGGGTTTGCAGAGA
CAAGGGTCAATTACTTTACCTCGTACCATTAGTCAGAAAAGAGTTGATGATGTCTGGAAG
GAGCTGATGAAGGACGATGACGCTGGAAGTGGTGGTGGAGGAGCGAGTGGAGTTCCGCAG
AGGCAACAGACGTTGGGGGAGATGACTCTGGAGGAGTTCTTGGTGAGAGCTGGTGTGGTT
AGGGAAGAGCCTCAACAGGTGGAGAGGGTGGATAGCTTCAACGGTGGGTTCTTTGGATTT
GGAAGTGATGCAGGTCTTGGTTCAGCTCGTAATGGGTTTGGTCCTAACCTGGTGAGACCG
GATCTGCTGACAACTCAAACTCAGCCGTTGCAGATGCAGCCGCAGCAGCCACAGAAGGTG
CATCAGCCGCAGCAACTGATCCAGAAGCAGCAGGATGTAGCTTTTCCTAAACAGTCTACT
ATAGCGTTTTCCAACACTGTTGATTTGGTCAACCGTTCTCAACCTCCAACACAGGAAGTG
AAGCCTTCAGTTCTTGGAGTTAGGGACAGGCCTATGAACAATAACAACCTTCTTCAGGCT
GTTGATTTTAAAACAGGAGTTACGGTTGCAGCAGTATCTCCTGGAAGCCAGATGTCACCT
GAGTTGACTCCAAAGAGCAACATGGATGCATCTTTGTCACCAGTTCCTTACATGTTTGGT
CGAGTGAGAAAAACAGGCGCAGTCCTGGAGAAAGTGATTGAGAGGAGGCAGAAAAGGATG
ATTAAGAATAGGGAATCAGCTGCAAGATCCCGCGCCCGCAAGCAAGCTTATACGTTGGAG
TTGGAGGCAGAAGTTGCACAGCTGAAAGAGCAGAATGAAGAGTTGCAGAGGAAACAAGTT
GAGATCATAGAAAAGCAGAAAAAACAGTTGAATACTGTGACTTATATAGTCTCTTCTGGA
GCCGATGCGTCAGCCATGGGGATGCAAAAGGCAATGCTTGAGAAGGACACTGACAGGTCC
TTGGTAGAGAGCTTGCTTATGAAGGCCTCCAAGGAGCTCAACAAAGAGCAGAAGCTA
>BjuA005478
TCTTCAGAGGAGAGCGAGGAGGAGGAGTTGATGGTTCCAGACATGGAAGCAGCTGGATCA
ACAGGTGTTGTAAGCAGCAGTGCCGATGACGGAGCCAATAATCCGGAGACGGACCAGACC
CAAAACGCCAAACGCCCCCGTGGACGCAACCCAGTCGATAAAGAATACAGAAGCCTCAAG
AGATTGTTGAGGAATAGAGTATCTGCACAACAAGCGAGGGAGAGGAAGAAAGTGTATGTG
AGTGATTTGGAATCAAGAGCTAATGAGTTGCAGAACAACAATGATGAACTTGAGGAGAAG
ATCTCTACTTTGATGAACGAGAACACAATGCTTCGCAAAATGCTTATTAACACTAGGCCT
AAAGCCGATGAAAATCAC
>BjuA033921
ATGACGGAGTCCACATTCTCTATCGCTAACCCACCGGAGATGCCTGATCTGAACCCTAAT
ACGCTACCAGATCCCGAGATGATCTCAGTCCCGCCGCTAGATCCTCTCTTCCTCTCTGCT
TCCGATCCGATTTCCGATCTAAGCTTCTTCTTCGACGACGAGAACGGAGACTTCGCGGAT
TTGGATTTCTCGTTCGACGATTCCGTTGATTTCGTCGATTTCGACCTCGACGCGGAGCCC
CCGGTGGCGATCTCAGAGGAGCTCGGAAGCTCTGGAGATCAGAGTCCAGAAGCGATCGCA
AACCATGCGAATCTCGATTCACCGGAGACGAAGAACGTCGAAAGAGGTTTAGAAGATCGA
TCTGACTCTGTTCATTCTCAGGTCTCGTCGCAAGGCTCGAAGACGTCAGGCGGTTGCGAC
ACGTTATCCTCCCCTGAGAACTCTTCTGTGAGCAAGAGCACGAGCAAGAGGAAGAAGGGA
GACTCTGGAGGAGATTACAGAAGCTTCAAGTACCAAAAGTCTGATGAGAAATCAGCTTCT
CCTGTGGAGGAGGACGATGAGAAGAAGAAGGTGAGGCTGATTAGGAACCGTGAGAGCGCT
CAGCTTTCGAGATTAAGGAAGAAGCAATACGTTGAGGAGCTTCAAGGGAAAGTGAAGACT
ATGAACTCCACCATTGCTGAATTAAACGGGAAGATCTCTTATGTGATGGCTGAGAATGCA
GCGCTAAGGCAGCAGATGATGGCTGCTGCTGGTGGTGGTGCTCCTCCTCCTATGAATCCT
TACATGGCTGCACCGCCTTTACCTTATCAGTGGATGCCGTATCCTCCTCCGCCGTATCCT
TATGGATCACAGATTCCCATTCCTAAATTGCCTCTCCCGAGTTGTAGTAGGCCGAAGAAG
GGAGAGGGGAAAAGCAAGCTCAAGAAGGCTGCTAGTATCAGTTTTATTGGGATTATGTTC
TTTATGTTCTTGTTTGGTACGTTGGTTCCGTTTATGAATGTTGACAATGGAGGAGATAGT
GGTTTGGCTAAGTATGAGGGTCGTAGGTATTATGATGAGCATAGAGGGAAGGTTCTTATG
GTTGGTGATGGGTCTGATGTTAGAAGAGAAAGTGTCTGTTCTGGTAGAGATAGTTGTGGG
GGAGTAGAAGGACGAGTGGGCAATTCCAGTGAGCCTCTCTTTGCTTCTCTCTACGTTCCA
AGGAACAATGGGCTTGTGAAGATCGATGGGAACTTGATTATTCATTCTGTTTTGGCTAGC
GAGAAAGCTAAGAAGAATATTTCTGAGACGATAAAAAGCAAAGAAGCTGAGTTGACGGTT
CCTGGTGTCCCTGTTCCTGATGTGAGAGGAAATGGAGCAATGCTTCCACATTCTTCAAAG
GCTCTCTCTTCTTCTGGTTCGCCTGATGGGAAAAGACTTCACCAGTGGTTTCATGAAGGT
GGCGCAGGGACACTAATGGATTATAGCATGTGCACCGAGGTATTACAGTTCGATATTTCT
CCAGGTGCTATAGTCCCATCATCAGTCTCCAACATTACAAGGGAGCATCTCCAAAATGTC
ACTACCACCCGAGACAAGAGAATGAAGAACAGGAGGATTCTCGAGGGGCTTCCGGTTTCA
CGTTTGGCATCTGAGCTTAACATCACGGAAGCCCAGGCGAGCAAAGACGCCCAAAACAAG
ACCTTTCATGGGAAAGCTAATACCAAACCCACATCATCATCAATGGTTGTTTCAGTGTTG
CTTGATCCAAGGGAGGTCGTTGACTCTGAAACCGATAGAGTCATGCCCTCAAACCCGAAA
TCACTTTCCAGGGTCTTCGTGGTGGTGCTTCTAGACAGTGTCAAGTACGTTACATACTCA
TGCGTTCTTCCCCGGTCAGGTCTCCATCTTGTGGCTACC
>BjuA040338
ATGGGAACTCACATCAATTTCAACAACATAGGAGGAGGTGGTGGAGGGGAAGGAAGTAAC
CAGATGAAGCCAACAGATAACGCTTATCCCTTGGCGAGGCAGTCCTCGCTTTACTCACTA
ACCTTTGATGAGCTTCAGAGCACACTACTTGGTGGACCAGGAAAAGATTTTGGGTCGATG
AACATGGATGAACTCCTGAAGAGCATATGGACTGCTGAGGAAGCTCAGGCCATGACCATG
AATCCATCATCTACTGCTACAGCTGCAGCGCAACCCGGTGGTGGTATCCCTCTCCAGAGG
CAAGGCTCGCTGACGTTGCCTAGAACGATTAGTCAGAAGACTGTTGATGAGGTCTGGAAA
TGTTTGTTCACCAAGGACGGTAATATGGTAGGTAGCAGTGGAGGTGGTAGTGAGTCTAAT
GCGCCTCAGAGGCAACAGACTTTAGGGGAAATAACACTTGAGGAGTTTCTGCTCCGCGCT
GGAGTTGTCAGAGAAGATAACAACAATAACAATGGGTTTTATAGTAACAACGGAGCTCCT
GGAGGGTTAGGCTTTGGGTTTGGTCAGCCAAATCAAAACAACATTTCATTCAATAATGGT
ACTAATGATTCCATGATCTTGAAGCAGCCACCACACCAGCAGTTTCAACAACAGTCATCA
CAACCGCAGTTGCAGCCAAGACAGCAGCTGAACCAGCCACATCCTCCACAGCAGCAGCAT
CCTCACCAGCGGATGCCTCAAACCATTTTTCCTAAACAAGCAAACGTGGCATTTGCTGGG
GCTGGGAATAATGCAGGCAACAATAATAATAATGGATTGGGTAGCTTTGGAGGAGGCGGG
GTCACTGTTGCAGCAACCTCTCCAGGGACAAGTAGCGCTGAAAACAATTCTCTGTCACCG
GTTCCTTACGTGCTTAACCGAGGAAGAAGAAGTAATACTGGTCTAGAGAAAGTTATTGAG
AGGAGGCAAAGGAGAATGATCAAGAACCGAGAATCAGCTGCTAGATCAAGAGCTAGGAAG
CAGGCTTATACCTTGGAACTGGAAGCTGAGATTGAAAAGCTCAAGAAAGTGAATCAAGAA
TTGCAGAAGAAACAGGCTGAGATGATGGAAATGCAGAAGAACGAGCTGAAGGAATCTTCG
AAGCAACCGTGGGGAAGCAAAAGGCAATGCTTGAGAAGGACACTAACCGGTCCATGG
>BjuA040728
ATGGAGTCATCGTCGTCGGGAACAACTTCGTCGGCGATTCAAACGTCTTCCGGGTCAGAG
GAGAATCTCATGGAGCAGAGGAAACGTAAGAGGATGCTCTCGAACCGTGAGTCAGCGAGG
AGATCTAGGATGAAGAAACAGAAGCTCCTCGACGATCTAACGGCTCAGGTAAACCAGCTC
AAGAAAGAGAACAGCGAGATCCTGACAAGTGTCAGCATCACGACGCAGCACTACTTGACC
GTGGAAGCAGAGAACTCAGTTCTCAGAGCTCAGCTCGATGAACTCAGTCACAGGCTCGGA
TCTCTCAACGACATCATCGGTTTCCTCGACAATACCAACGGGATATGTCAAAACCCTCTG
ACTGGTCTAGAGTCTGATGACTTCCTCGTGAATCAGATGAATATGAACATGTTTCATATG
ATGAACCAACCTCTCATGGCATCTTCTGATGCTTTGCTGTAT
>BjuA040759
ATGGGAACAAGCGAAGAAAAGACGCCTTCTAAACCAGCATCCTCAACACAGGACATTCCC
CCCACACCTTATCCAGACTGGTCAAACTCAATGCAGGCTTATTATGGAGGAGGAGGTACT
CCGAATCCGTTTTTCCCATCTCCCGTTGGATCTCCTAGTCCTCACCCTTACATGTGGGGT
GCTCAACACCATATGATGCCGCCTTATGGGACCCCGGTTCCGTACCCAGCCATGTATCCC
CCAGGGGCGGTTTACGCTCATCCTGGCATGCCCATGCCTCCTGCTTCTGCTCCAACCAAC
AAGGAGACGGTGAAAGAACAAGCCCCTGGCAAGAAGTCAAAAGGGAGCTTGAAAAGAAAG
GGTGAAGGAGGTGAGAAGGCGCCTTCTGGTTCTGGGAACGATGGTGTATCTCACAGTGAT
GAAAGTGTCACAGGAGGTTCATCTGATGAAAACGATGAGAATCCTAACCACCAGGAGCAA
GGTTCAGTTAGGAAGCCTAGCTTTGGACAAATGCTAGCGGATGCAAGTTCTCAGAGTAAT
ACTACTGGTGAGATCCAAGGTTCAGTTCCCATGAAGCCGCTGGCTCCTGGGACTAATCTG
AATATGGGAATGGACTTATGGTCTTCCCAGGCTGGTGTACCTGTGAAGGATGAAAGAGAG
CTCAAGAGGCAGAAAAGGAAACAATCTAACCGTGAATCCGCCAGGCGGTCCAGACTGCGT
AAGCAGGCGGAATGCGAACAGCTTCAACAGAGAGTAGAGAGTTTGACTAGTGAGAATCAA
AGCCTGAGAGATGAGTTACAGAGACTCTCTGGAGAATGTGAGAAGCTCAAGACTCAGAAC
AGTTCTATTCAGGATGAGTTGGTAAGAGTGCATGGACCAGAGGCCGTAGCTAATCTAGAA
CAGAATGATGCTGGCTCTAAAGACGGTGAAGGAACAGATTAA
>BjuA008307
ATGCAGCCGCAAGCAGACGTTTTCAGCCTCCATAACTACATAAACTCCTCGAACCCATCT
CCATATCCTTCCCATTTCCCCATATCCCCGCCATATCCGATCAACGGTCTAAACCTGAAT
CCCTTCTACGGAATTCAAAGTGCTACTAACAATCCACAATCCATGAGCCTAAGCAGCAAC
TCGACATCAGATGAAGCAGAAGAGCAGCAGACGGACAAAAACATAATCAACGAGCGGAAG
CAGAGAAGGATGATATCAAACAGAGAATCAGCAAGGAGATCGCGTATGAGGAAGCAGCGA
CACCTTGACGAGCTTTGGTCTCAGGTGATGTGGTTCAGGGTCGAGAACTATCAGTTGCTT
GATAAGCTTAACAATCTCTCTGAATCTCACGAAAAGGTTCTTCAAGAGAATGTTCAGCTC
AAAGGGGAAACATCTGAGTTAAAGCAGGTGATTAGTGATATGAAAATTCAAAGCCCTTTC
TCTTGCTTCAGAGACGATATAATCCCCATTGAA
>BjuA008715
ATGTCTTCAATTTTACCAGGTTTCTTATCTCAACCGATAGTTCCCAATCATGTACAGACA
TTGGAAACTAGATTCACTCCCTGGGATGACCACGCATCAGATCTATTCTCTATCTTTGAT
TCACCGGTCTGTCCAGTGGAAGTGAATCCCGCTGTTGAGAAAACAAACTCATGTCAGACT
CTAAACAATCCTTGTCCTGATATGGAAGATAAACCTCTTAACCTGACCGGGTTGAACGTT
TTCTTCCCTAAAAAAGACGAGCGGCAAAAGAAACGGAAAAAATCAAACCGAGAATCTGCT
AGGCGGTCGAGAATGAAGAAACAAAAATACCTAGACGACTTGAGAAGCCAGCTTAACCAG
CTAAATACCGAGAACCGCCAACTAGGGAACCAGCTCCGGTACGTTATGCACCATTGCCAA
CACGCCAATATGGAAAATGATCGTCTACGACTGGAACACCAAATTTTACATGAGAAGCTG
TTAAACTTACGACAAGCTTTGGTGCTGAGGCAAATCCAGCAGAGCTCTACGTGTGCCACT
TGGTCGTGCGTTAACAGTACCGTTGTAACGGTCCATCAGAATCCGTCAATGCTAAGAGAT
CACGTAATT
>BjuA015073
ATGGAAAAGACTCTCTCTGTCGAAGAAATCTCCTGCAACCATCTTTGGTCGGAGCTGGCC
GAAGAGACCAATGGAACAACAGCGAAGGGGATGATGAACCGTAGTGACTCCGAGTGGGCA
TTCCAACGCTTCATCCAAGAGTCCTCCTCTGCTGGAGAAGCTGCCTATGGCGTTTCCGTC
TCTGGACCTCCTTCTCCGAGTGTTCCTGTAGATTCTGAGGAATACAGAGAGTTCCTTAAG
AGTAAACTCAACTTAGCTTGTGCTGCTGTCGCCATGAAAAGGGGAGCTTTCAGCAAACCT
CAGGATACATCTGGTAGATCTGAGAATGGTGGAGCTTATACATCCACTGCATCAGACCAA
GGCTCTCTTGCTTCTTCCAAAGCTACACCAGTGATGAGCAGTGCAATAACAAGTGGATCT
GAGCTCTCTGGTGACGAAGAAGAAACTAATATGAATCCCACCAATGTTAAGCGTGTCAAA
AGGATGCTCTCTAACAGGGAATCAGCTAGGCGGTCCAGAAGAAGAAAGCAAGCACACCTC
AACGAGCTAGAGACACAAGTTTCACAGCTGCGTGTGGAGAACTCAAACCTCATGAAGGGT
CTCACTGACGTAACTCAAACATTCAATGAAGCAGCTGTCGAAAACAGAGTTCTTAAAGCC
AATATCGAGACACTACGAGCAAAAGTGAAAATGGCTGAGGAGACAGTGAAGAGACTCACA
GGCTTCAACCCGATGTATCACACCATGCCTCAGGTTTCAACTGTCTCTAATCCTTCAGAG
ACATCAGATTCTGTAGACACAAGCATCCGAGTGACCACATCGGAGATTAGCTCAGGCAAC
AAAAACAAGGCCTTGACAGGGTGCAAAATGAACAGGACAGAGTCGATGAGGAGAGTTGCG
AGTTTGGAGCATCTGCAGAAACGTATTCGCAGTGTTGGGGATCAGTATTATTTCTACTTC
TGTTTTCCTCTTGTGTTCAATTTATCTCCACCATCTGGACTATCTTGTGAATACTACCAG
GGAAACAGAAACACACACATAACATCAGAACCAGAAGATAGCAGTAATGGCTACAAATGT
TGCGACTCTTTCATCTCTCACACCAGTTTATTTGCCTCTCTCATCATCTCGCTCTTCCTT
CTACTCCGGCTGCTTCACTGTGACGATTCGACCAAACACCCTTTCTCTAGTGGCGGTTCG
ACCGGAACAGAGGAGAAAGTCACTAACCTGTATAATGCACTGTTTGGTCTCGGTGTCCCT
GAGCTTGCTGTGGTTGCTGGAGTCGTTGCGTTGCTTTTCGGACCTAAGAAGCTTCCTGAG
ATTGGCAAGACCGTCAAAAGCTTTCAACAGGTGCTCATTATAGACACTGATAGAACCTGG
ACATTTTAA
>BjuA032576
ATGATTCCGGCGGAAATCACCGGATATTATCAATATTTATCGCCGGAAAACTTAGGAACA
CTCCCGACGGAATTCAACATAATAAATATGCCCTCATCTCCAACATCTTCCTCTTCCTTA
ACATACTTAAATGATCTCATCAACAACAACTACTCATCATCATCCATCCGTCAAGATCTC
ATGATGGGCAACAACTCAACTTCCGATGAAGATCATCAGCATCATCATCATCAGAGCATC
ATCATAGTCGACGAGAGGAAACAGAGGAGGATGCTTTCAAACAGAGAATCCGCTAGGAGG
TCGAGGATGAGGAAACAGAGACATCTTGATGAACTCTGGTCTCAGGTGATAAGGCTTCGC
AACGAGAACAACTGTCTTATTGATAAGCTGAACCGTGTATCGGAGACTCAAGATAGCGTA
TTGAAGGAGAATTCTAAACTCAAAGAAGAAGCTTCTGAACTCCGACAACTTGTATGTGAA
CTAAAATCTAACAAGAACAGCGACGATGACAACAACTTTGGAAGAAAGTTATCGGAA
>BjuA041107
ATGCAGGAGCAAGCGACTAGCTCTTTAGCTGCAAGCTCTCTACCATCAAGCAGCGAGAGA
TCATCAAGCTCTAATCCGCATTTGGAGATCAAAGAAGGAATCGAAAGCGATGAGGAGATA
CGGCGAGTTCCGGAGTTCGGAGGAGAAGCCACCGGAAAAGAAGCCTCTGGATCGGCGAAT
GGTCAGGACAGGACACAAATAGCTGTCGGAGAAGGTCAGAGGAAGCGAGGGAGGACTCCG
GCGGAGAAAGAGACCAAGCGGCTAAAGAGGTTGTTAAGGAACAGAGTGTCAGCACAGCAA
GCAAGAGAGAGGAAGAAAGCTTACTTGGGTGAGTTGGAGACCAGAGTGAAAGACTTGGAG
AACAGAAACTCTGAGCTTGATGAGAGACTCTCTACTTTGCAGAACGAGAACCACATGCTT
AGACAGATTCTGAAGAACACAACAGGAAACAAGAGAGGAGGAGGAGGAGGTGGTGGTTCT
AACGCTGATGCTAGCCTTTGA
>BjuA041305
ATGCAGCCAAATTATGATAGCTCAAGTCTTAACAGCATGCAACAACAAGATTACTTCCAC
TTAAACCACTATTACAACAACCTAAACCCTTCAACCAATATCAACAATCTCAATCTTATC
CCATACCCTCAAATTCATCAAGAATTCAATCTACAATCACCAGGCAACAACTCCACCACG
TCCGATGAAGCAACTGAAGATATCTTCGTCATCAACGACAGAAAGCAAAGACGTATGGTA
TCTAACAGAGAATCAGCAAGAAGGTCAAGAATGAGAAAGCAAAGACACTTAGATGAGCTT
CTCTCTCAGGTTGCTTGGCTAAGAAGCGAGAACCAACAGCTTTTAGATAAGCTTAACCAA
GCCTCGGATAGCAATGATCTTGTTCTTCAAGAGAACTTGAGGCTTAAAGAGGAAAATGTA
GAACTTCGTCAAGTTATCACATCCATGAAGAAGCTTGGAGGAAGCACAAGCATCCAAGGA
AGATACTGCTCTTCTTCATTGGATCATGAGTTGGATCAAGACTTCTCTTGTATTACAAAT
GATCCAAGGACTCATCATCCATCA
>BjuA041565
ATGGATGGTTTTGTCTATAACCTTCCGGGCGCAAACCCTAATCAACATTTCTTTAATAAC
CAAGTTCCACTTGTAAACTTGTCTGCCACGTCAGATGAGTCTAACCGGAGTGCAGAGGAT
GATGAGAAGAAACGGAGGAGGAAGGTTTCGAACCGGGAATCAGCTCGGAGATCGCGTATG
CGGAAAAGGCGACACCTGAACGAGTTGTGGTCCATGCTTGTTCATCTCATCAACGAGAAC
AAATGCCTGGTCGATGAGCTAAGCCGAGCCAATGAGGGCTACGAGGATGTTGTTGAAGAG
AACAAGAAACTTCGGGAAGAAAATTCCAAGTTGAGAAAGATGATTGGTGAGATAGGTTTC
>BjuA045602
ATGGAGTCTAGTGTCCATCGCTCCCATCACTGTTTCGATATTCTTGAAGGAATGTCGCCA
CAAGACGATCATTTCAACTCAGCATTCCTACCAAACGCTAACTTCCATGTCCCGATACAG
TCCTTACCACCAAACTCATCAACTCACAACAACAACAATCGCTCTCACTTAAACCCAACC
ATTTACCACAACGAGGGTCTCGAAAGAAGGGCGAGAAGAATGGTCTCTAACCGAGAATCT
GCAAGGAGGTCAGATATGCGGACAAAGAAGCAAATCGAAGAGCTGCAGCAACAGGTGGAA
CAGCTCATGATATTGAATCATAACTTGTCTGAGAAAGTCATCCATTTGCTTGAAAGCAAC
CACCAGATACTACAAGAGAACTCACAGCTGAAGGAGAAAGTCTCTTCCTTTCAGATTCTC
ATGGCGGAAATGCAAATACCCATGAGAAATGTGGATGGCAGCATCAATGACCGGGTTGTG
AATCATCTCAGAGGAGAGACATTGAACCGGACCAATGCTTTCTTTGGTAGG
>BjuA009096
ATGGAGGCTGAAGATCAACACCCCTCTCATTATTTCAATCTTTTCGAAGGAGACTCATTA
AAAAACGATCATTTCAACCTACAAAACCCACAAAATGATCATAATCATGATCATGATCAA
GACTTACATGTTCATGACCATGGTACTCATCCTCAAGCGAGTGTTGTGATGGATCAAGAG
AAGAGGTTAAGAAGAATGGTATCTAATAGAGAATCAGCGAGAAGATCGAGGATGCGCAAG
AGGAAGCAGATCCAAGAGATGAAAATGCATGTTGAACAGCTCACGGTCGACGCGAATTAT
AACTTGTATAACAAAGTTATTAGCTTGTTGGAGAAAACTCGTCAGATCTTGCATGAGAAT
TCACAGCTCGAAGAGAAACTCTCTTACTTTCATCAATACTTTATGGAAGACAGGATGGTG
TTACCAGGAAACAACATTGATTGTGATATAACTCGACAATATCTGCATCAACCAACTTGG
>BjuA010437
ATGAAGTCTGGTTTCTCCGCCGATGATCCAACCGATTCCTTCTGGCCACCACCACCACCG
CCGTCTCCGCCTCTATCCCCGGGAGACGGCATGACCAGAAGCCAGTCGGAGTGGGCCTTC
CAGATGCTTCTCGAAGAGATATCCTCCGTTCCCGCGGGGAGTTCCATCTCCTCATCTTCG
GCGACGGACAACGCGATCGGACGGTCGTATCCTCCCCAGGTTCGATCTGAGTCGTCCGTT
TCTCGAAATGAAGAAGCTTCGTCTAACGTCGTCGTGATGCAGAAGCCGAGCTGTAACGGT
GCTACGTCGTCGTTTGTTGAGGAGTTCGATCCTAACCACTACCAAGCGGTTCTCAAGAGC
AAGCTTGAACTCGCTTGCGCTGCTGTTGCGCTTCGTGTGTCTACTGTGACGCCGGAAGAT
TCGAGTGCATCGTCTGGTAATCTAAATCAGGTTTCTCCTGTTGGATCTCAAACTCAAGGT
TCTGCTGTGGCACAAATGTCGCCTGCTGTTTCATCTGTGAGTGATGCTCCCTCATTTGAC
ACACAGAGACAACGAGATATTCAGTCCAGGCTAGCTGCTAGTGATTCAGATGATTCTGAT
GACGAAGATCCTGATGGAGAGACTGTAACAACAGTGAATGCTGATCCTACCAATGTGAAG
CGTGCTAGGAGGATGCTTTCAAACCGAGAGTCTGCAAGGCGCTCTAGAAGAAGAAAGCAA
GAGCAAATGAGTGGACTTGATTCACAGGTTGGCCAATTACGTGGTGAGCATGCAACTATG
CTTAAGCGTCTTAGTGAGGTGACTCAGAAGTTTAGCACCGCTGTTGTCGATAACAGAATC
TTAAAAGCTGATATCGAGACATTGAGAACAAAGGTGAAGATGGCAGAGGACACTGTGAAA
AGAGTGACAGGGATGAACCCTAGGCTTTTGGCAAAACCATACAGCATACCATTCGATAGG
ACACTGATGGGTACTTCACAGCCAAACTTGAATCAAACCGACATGATTCCAAATCAAATA
TCAGAGAACGACAGTTTTGCAAGCAACTCGGTTGTTTCTTTGGAAGCCAGTTGCAATGCT
TTTGAAGCCACAAGCTGGATTTGTGATAAG
>BjuA012575
ATGTCTCTTCAACGACCCAATGGGAACTCGAGTTCTTCTTCTTCCCCCAAGAAGCGCACA
ACTGAGGAGAGTGATGAAGAGTTGTTGATGGTTCCAGACATGGAAGCAGCTGGATCAACA
GGTGTTCTAAGCAGCAGCGCCGACGACGGAGTCAACAATCCGGAGATTGAACAGACCCAA
AATGCAACCTCCACCGCTAAGCGCCGCCGTGGACGAAATCCAGAGGATAAAGAATACAGA
AGCCTTAAGAGATTGTTGAGAAACCGAGTATCTGCTCAACAAGCGAGGGAGAGGAAGAAA
GTGTATGTGAGTGATTTGGAATCAAGAGCTAATGAGTTGCAGAACAATAATGAGCAGCTT
GAAGAGAAGATTTCTACTTTGATGAACGAGAACACAATGCTTCGCAAGATGCTTATTAAC
ACAAGGCCTAAAGCTGATGACAAT
>BjuA012577
ATGTCTCTTCAACGACCCTATGGGAACTCGGGTTCCTCTTCTTCCCCCAAGAAGCACAAA
ACTGAGGAGAGTGATGAAGAGTTGTTGATGGTTCCAGACATGGAAGCAGCTGGTTCAACC
GGTGTTCAAAGCAGCAGCGCAGACGACGGAGTCAACAACCCGGAGATTGACCAGACCCAA
AATGAAACTTCCACCGCTAAGCGCCGCCGTGGACGAAACCCAGAGGATAAAGAATACAGA
AGCCTCAAGAGATTGTTGAGAAACCGAGTATCAGCTCAACAAGCGAGGGAGAGAAAGAAA
GTGTATGTGAGTGATCTGGAATCAAGAGCTAATGAGTTGCAGAACAACAATGAGCAGCTT
GAGGAGAAGATTTCTACTTTGATGAACGAGAACACTATGCTTCGCAAGATGCTTATTAAC
ACTAGGCCTAAAGCTGATGACAAT
>BjuA012644
ATGGGAACTCACATCAATTTCAACAACTTAGGAGGTGGTGGAAGTTACCAGATGAAGCCA
ACAGATACTACCAATCCCCTCGCGAGACAGTCCTCTGTTTACTCCCTAACCTTTGATGAG
CTTCAGAGCACATTTTGTGGACCAGGGAAAGATTTAGGGTCTATGAACATGGATGAGCTC
CTCAAGAGCATATGGACTGCTGAAGAAGCGCAGGCCATGACTTCTTCAGCTGCTACAGCG
GTGGCGCAACATGGTGGTGGGAATCTCCAGAGGCAAGGCTCGTTGACATTGCCTAGAACG
ATTAGTCAGAAGACTGTTGATGAGGTCTGGAAATTTCTGATCACCAAGGATGGTGAAATG
GGAGGTAGCAGCAATGGTGAGTCTAATGCACAACAGACTTTAGGGGAGATGAAGATTGAG
GACTTTCTGTTTCGCGCTGGAGTTGTAAGAGAAGATAACAACGAGTTTTATGGTAACAAC
GGTGCTGCTGAAGGGCTAGGCTTTGGATTTGGTCAGCTAAATCAAAACAACATATCATTC
AATGGCACTAATGATTCCATGATCTTGAATCAGCCACAACAACAGTCACATCCACAGCAG
CAGCATCAGCACCAGAGGCTGCCTCAAACCATTTTTCCTAAACAAGGAAACGTAGAATTT
ACTGCGCATGTGGGTATGGTCAACAATTATAATGGATTAGGTAGTTTCAGAGGAGAAGGG
GTTAAAATTGGAGCGACATCACCAGGGACAAGCAGCGGGGAGAATAATTCCTTCTCACCA
GTTCCATATGTGCTTAACCGAGGAAGAAGAAGCCATACGGGTGTAGAGAAGGTTATCGAG
AGGAGGCAAAGGAGGAAGATCAAGAACAGGGAATCAGCTGCTAGATCTAGAGCTCGGAAG
CAAGCTTATACCTTGGAACTGGAAGCCGAAATTGAAAAGCTCAAGAAAGTGAATCAAGAA
TTGCAGAGAAAACAGGCTGAAATGATGGAGATGCAGAAGAATGAGTTTTATGGAGTTCTC
TACAAGCGTTTTTTATATCTTCACCCACCAGGAAACTCCGGCTACAATGTGACCTTGAGG
AAGAAGCCAAGTCACCTCTCGCTGACCAGCCTTTATCCTCCTCAACAGCCGTTGCAAGCT
CAAGATGCAATGGCTCACAGCTTTAACTTAACAGCCTCAGGACTTGCT
>BjuA014103
ATGGACTCGTCGTCGTCTGGAACAACTTCTTCGACGATTCAAACGTCGTCAGGACCTGAG
GAGAATCTCATGGAGCAGAGAAAACGGAAGAGGATGCTCTCAAACCGTGAATCAGCGAGG
AGATCAAGAAAGAAGAAACAGAAGCTTCTTGACGATCTAACGGCTCAGGTTAATCAGCTT
AAGAAAGAGAACAGCGAGATCGTGACAAGTGTCAGCATCACAACGCAACACTATTTAACC
GTCGAAGCAGAGAACTCTGTTCTCAGAGCTCAGCTCGATGAACTCAGCCACAGGCTCGAA
TCTCTCAACGACATCATCGGTTTCCTTGACAATACCAACGGGATCTGTTCGAACACTCTG
TCTGGTCCAGAGTCTGATGATTTCCTCGTGAGTCAGTTTAATATGAACATGTTTTATATG
AACCAGCCACTCATGGCATCTTCTGATGCGTTACTGTAT
>BjuA014273
ATGTCTGAACCGGGTTTAGTTAATCAATTTCAGGGATTCCAAACCGGGTTCACTCCTTGG
GAATGGGACTGCTCTGATCTCTTTTCCGTTAACCAGCTGTCTCTTGAACCGGCCGTTCCC
AGTCCATGTTTTGCTGAATCCGACTCTGGTCTCGTCAAAATTAAATCTGGTTTTGATGAC
ATCAAACCCGGTTCTGATGAAAATTATACCGGTTTCATCAAAACTAAACCCGGTTTTGAC
GAAGCCCAAAGTTCCCACGGCGTACCAGATGAACCGGACTCGGACGACCCAAAACAATGG
ACAGCCATCGTGAGTTTACACTCGGGAGAGCAGAATCATAACCGGAATAAACTAATTCAA
CCGGAGATGACCGAGGAGAAGAAGAGGAAGAGGATGGAATCGAACCGGGAATCAGCGAAA
AGGTCGAGAATGCGTAAACAAAGTCACATTAATAACTTAAGGAACCAAGTAAACCAGCTC
GACATGGAAAACCGTGAGCTCAAGAACCGGCTCCAGTTACTTACATACCAGCTTCAACGA
GTGAATACAGACAACATCCAGCTCGTGGCGGAACAAGACATTCTCCGGTTAAGATTGTCG
GAGATGAGGCGGATCCTGATGATCAGACGACAACAACAATGGGAACTCAATAACCGGAGA
ATGATCATGACTGAACAAAACCCATCTACGATCATGGATCATATGATATATATAAGTAAA
>BjuA041795
ATGCATCCAAATTATGATAGTTCAAGTATAAACAACATGCAACAACAAGACTACTTCCAC
TTAAACCCCTATTACAACAACTTAAACCCTTCAACCAATAACAACCTCAATCTTCTCTCA
TACCCTCAAATTCAAGAATTCAATAATCTACAATCTCCAGCAAGCAACAACAACTCTACC
ACGTCCGATGAAGCAACTGAAGAGACATTCGTCATCAGCGAGAGAAAGCAAAGACGTATG
GTATCTAACAGAGAATCAGCAAGAAGGTCAAGAATGAGAAAGCAAAGACACTTAGATGAG
CTTCTATCCCAAGTTGCTTGGCTTCGAAGCGAGAACCACCAGATTTTAGGCAAGCTTAAC
AAAGCCACGGATAGCAACGATCTTGTTCTTCAAGAGAACTTGATTCTTAAAGAGGAAAAT
TTGGAACTTCGCCAAGTTATCACATCTATGAAGAAGCTTGGAGGAGCAGAAGGAGGAAGC
ACAAGTTTCCATGGCATATATTGTTCTTCTTCCTTGGATCATGACTTGGATCAAGACTTC
TCTTCAGAACCGTGCGAGCATCTATGGTTGCCC
>BjuA042006
ATGGCTAGCAGTGAGATGGAAAAACCTAGTAAAGAGAAGGAACTTAAACAGCCTTCTTCT
TCTTCTTCTGCTCCTCCTCCTTCACAGGAACCTTCTTCGTCTGTGAGTGCTGGACCAGAT
TGGTCTGGTTTTCAGGCATCTCCTGCTCCTATGCAGCCTCATGGTTTTGTGACATCAAGT
CCGCAACCTCACCCTTACATGTGGGGGGTTCAGCCTATGATGCCTCCTTATGGAACTCCT
CCTCATCCATACGTTACAATGTATCCACCAGGTGGCATGTACGCCCATCCTTCAATGCCT
CCGGGTTCTTATCCATATAGCCCTATGCCTTCTCCAAATGGAGTGACCGAAGCTTCCGGT
AATACTACAGGCGGCACCGAAGGTGATTCTAAACGATCTGATGTGAAAGAAAAATTGCCT
ATCAGAAGATCAAAAAGAATATTGAGCATGATGAAAGGAAAGAACAACGAGCCTGGAAAG
AACTCAGGAGCATCAGCTAATGTAGCTTACTCTAAAAGGCATGTTACATTCCTTGACTGT
ATGTGTGGGGAGAGTGCTTCTGATGGTTCGAGTGAAGGAAGTGATGCAAACTATCAAAAT
GACTCAGGATCTAGTCAAGACGGGAAGGATGCAGCATCAGAGAATGGTGGTTCTGCTAAT
GGTCTCCAAAATGGAAGTGTTGGTACACCTCTTCCAACGGTTAGCCAGAAGGTGCCAATT
ATGCCAAATACAGCTCCAGGTGTTCCCGTTCCACCAACAAATTTAAATATTGGGATGGGT
TATTGGGGTGCTCCTATCCCTGGAATGCATGGGAAAGTATCTACACCAGTTCCTGGAGTC
TTTGCTCAAATGTCACGAGATGGTGGCCATTCACAACCCTGGTTACAGGACGAGAGAGAA
CTTAAGAGACAGAGACGGAAGCAGACCAATAGGGAGGCTGCTCAAAGATCCAGGCTGCGT
AAAGAGGCCGAATTTGATCAATTGGCACAATACACTGAGGTGTTGAGTGCAGAAAACGCA
AGTCTTAGAGCAGAAATGAACAGGCTTAAAAGCCAGCGCGAAGAGCTCACTTCTGAGAAT
ACCTCTCTCAAGGACCTACTTTTATCATTCCCTCCACTAGAAGGTATAAACATGGACAAG
GATGACCAAGAACCAGACACCAACCAAACATGCTTCACAGAGACAAAGTTTGTTTCCTAC
AAAGACTCAACT
>BjuA042224
ATGCCGCCACAAGACGATCATTTCAACTCTGCATTCCTACCAAACGCCAACTTCCATGTC
CCATTGCAGTCACCAAACTTATCAACGCGCAGCAACAACCGCTTTCACTTAGACCCAAAC
GGAGAACACGTTTACGAGGGTCTGGTTCCAGACGAGAGAAGGGCGAAAAGAATGGTCTCA
AACCGAGAATCAGCGAGAAGGTCGCGTATGCGGAAGAAGAAGCAGATAGAAGAGCTGCAG
CAACAAGTGGAACAGCTCATGATCTTGAACCATAACTTGTCCGAGAAAGTCATCAACTTG
CTGGAGAGCAACCACCAGATCCTGCAAGAGAACTCGCAGCTGAAGGAGAAAGTCTCTTCT
TTTCAATTGCTCATGGCGGAAATGCTGATACCGGTGAGAAATGTGGATGGCGGCAGCATC
AATGACCGTAATCTGAATCATCATCATCATCTCAGAGGAGAGACTTCGAGCCGAACCAAC
ACTTTCTTTGGTAGG
>BjuA014675
ATGGATTCTCAGAGGGAACCCAAATCTCATTCCTTGAATAGGCAAGGCTCCTCTCATTAC
AGCTTAACTCTCGACGAGGTCCAAACCCATTTAGGTGGCTCCGGTAAAGCCCTCGGAAGC
ATGAACCTTGACGAGCTTCTCAAGAGCGTCTGTTCCGTGGATTCGAACGGTGACACTACT
CAGGAGGGTGGTGGTGGTCTCTCTCGTCAGAGGAGTTTGACTCTGCCTCGGGATCTCAGC
AAGAAGACTGTCGAGGAAGTCTGGAAAGACATTCAGCAGAACACTAACGGAGGTAGTAAT
AATGCTCATAAGGAGCCTACGCTTGGTGAAATGACGCTTGAGGATTTGTTATTGAAAGCA
GGAGTTATGACTGAGACGGTTACTGGTTTAGGACAGAACATACCTCAGGCTGGTCCGTGG
GTTCAGTACCATCAGCTGCCGTCGATGCTGCAGGGGCAGTCTTTTATGCCGTATCCGGTG
GCTGACATGCAAGCGATGGTGTCTCAGACGTCTCTGATGGGGGGTTTGTCTGATACGCAG
ACTCCGGGGAGGAAGAGGGTGGCTTCAGGGGAGGTTGTGGAGAAGACTGTTGAGAGGAAG
CAGAAGAGGATGATCAAGAATAGAGAGTCTGCTGCTCGTTCTCGTGCTAGGAAACAGGCT
TACACTCAGGAGCTAGAGATCAAAGTTTCACGGTTAGAAGAAGAAAACGAAAGACTAAGG
AGGCAAAAGGAGGTAGAGAAGATACTACCAAGTGCACCACCGCCAGATCCCAAGCGGCAA
CTCCGACGAACAAGCTCAGCTCCTTTC
>BjuA014686
ATGGCGGAACCTGCTGTAGACAGTTTCTACAATTCTAGCTTCGAGATTGAGAACTCGTTC
TCCGATCTCGACGTTGACTTCGAGTTGACTTTCGACGACCTCTACTTCCCTTCTGAGAAC
GAATCCTTCTTCATCCCTGTTGAGGTGGAGGAGGAAGCTACTACTACGTGTAAGACGTCC
ATGACGAAGAGGAAGAAGGAGATTGAAGAAGATGATGAGAAGAGGGACGCGAGACTTGTT
AGAAACCGTGAAAGTGCTCTGGTTTCGAGGCAGAGGAGGAAGCATTACGTAGAGGAGCTA
GAAGACAAAGTCAAGAGCTTGCAATCCGTTATAACGGATTTAAACAGTAAAGTCTCTTAC
TTTATGTCTGAGAACGCTTCTCTGAGGCATAAGGTGGGTCCCGGAAAGGGCATGTGTTGG
CCACCGGTTGTTCCGTGGATGCCGTATCTAGGTTCTCATCAAGTAGTGCCTTTGCTTCCT
ATTCCTCGGTTGAAACCGCAACGACCCGTGGCTAAGGTGAAGAAGACCAAGAAGGTTGCT
AGTGTTAGTGTTCTTGGTCTTTTGTTTTGTTTGTTTTTGTTTGGTGCGTTGGTTCCTATT
ATTGTGAACGTTAGCTACGGAGGAAGAGTTTTAGATGTGTCAGTTAATAATAGTAGTGGG
AGAGGTAACTTATCTGCAACAGAGAACTATGTGCCTCTTGGTAATGGTAGTGAGCTACTA
GGTGCATCACTATTTGTTCCGAGGAATGAGAAGCTTGTGAAGCTCGATGGAAACTTGATT
ATTCATTCTATTTTAGCTAGCGAGGAAGACACAGCTTCTGACTCCACAAGGACCAGGGAT
ATGTCTAAGTACCTAAACACCGAAAAGCGGAAAACTGATGATTCGAAAGAGAAACTCAAC
TCAACAAGAACCAATGGTGAAGTGCAGCAATGGTTTCGCGAAGGCGTTGCAGGACCAATG
TTCAGTTCAGGGATGTGCACCGAAGTGTTTCAGTTTGATGTCTCCTCAACCTCTGGAGCC
ACCTTTCCTACTTCTCCAGCTACTCAGCAGCACAAGGGAAACAATAACAGAAGAATCCTC
CGTGATGGTCATCCTCTATCTAATCTTAACCTAAGCAAAGATCAAAACAGCTCTAACAAA
GAGAACTCCAGCACAAACAAGTCATTCCCATCAATGGTTGTATCTGTCCTTATTGATCCC
AGAGAAGAAGGCAGTGATGGAGTTTTCATAGTGGTTCTTGTTGATAATGTGAAGTATGTA
ACCTACTCCTGCGTCCTTCCACGACCAGAAGAAGTCCCTCATCTTGTAACCACT
>BjuA015229
ATGGAATCGGTGGTGAATAAGTTGGAGCAGAAAATGAGATCTGGATGGTCGGTGGAGAAG
AAGAAGAAGAAGAAGAAGGAAAAAGACTTGCAGGAAGAAAGGTGGTTCTTAGAGAACGGA
AGCATTTTGTTAGAAAAACTTACCGCTGATTGTAATGGTAAATCCGTTCCTTTACGCACC
TTTTCTTCTGACCAGATCCTTAAAGCCACCAATAACTTCGACTCCAGCTGTTTCATCGCC
TTCGAGGGGCTTCACACGTGGTGGTACAGAGGCATCATCGAAAACAGAACTTACATGATC
AAAAGGTACCTTGTGGACAAAGGTACAGAACACAAAGTGGCAGAGGTTTACAATGACTTT
GTCTTGTCTGCTCGGATGAGCACCCACAGCAACTTTCTCAAACTACTAGGATGCTGTTTG
GAGTCTAGTTACCCTGTTCTTGTGTTTGAAGATGCACAACATGGGGTTTTGAATCAGCGA
GGAGGTGTTATGGTTAACTGGGAGGAATCTTTTCTGCCATGGAATGTTCGGTTAAAGATT
GGTAAGGAGATTGCAAACGCGTTATCTTATCTTCACACGGCGTTCCCTAAGATCACAATC
CATAGAGATGTTAAGCCAACACATGTTTTCTTGGACAAGAACTGGACTGCCAAGTTGTTC
GGCTTCTCACTCTCTATTACATTACCTGAGGGAAAAACAAAAAGCGCAACTGTTCCAGTG
GTGGGGACATCCGGGTACATCGACCCATCGTACCGTGTAACAGGTTCGGTAACAGAATAT
ACTGATGTGTACAGCTTTGGAGTCTTTTTGCTGGTTCTTCTCAGTGGCAGACCGGTGTTC
TTCACCGATTATTCTAATGGCAAGCGAGAAGGAGTTACTGGCTACGTGAAAGGCTTATAT
GAGAAAGACAAGCTTGATGAAGTGATTGATACAAAGATGATCTGGAGTTTAGAATCTAAG
ATAGATATGGATGGGGAAGAGATAGAGCCTTGGGCTCGTGCATCAGGAGGATGTAGTCAC
ACTCATAGTTGCAATCCTCCAGGACCAGAGGATGCTTCTCACTCACACACATGCTTCCAC
ACTCACACTCATCTCATCATCCCTGATTCGCAAGAGAATGACCATTCTGACAGCAGCAAC
AAGAGGCGGCCATGTGGGAACAGAGAGGCAGTGAGAAAGTACAGGGAGAAGAAGAAGGCT
CGCACGGCATACCTTGAAGACGAAGTCAAGAGACTGCAATCTATGAATGAATTCTTGCTT
AGAAAGCTTCAGAGTCAAGCAATTGTGGAAGCTGAAATCATCAGACTCCGGACTCTTCTG
GCAGAGATGCAGAAAACAATTGATGATGAACTCGGTGGTTTCTCGTTTCAGAAGCAATGC
AACGGTTCTGGCTTTGTGTTCAAAGAAGGTGATGTATCTTTCTGTTTGGCTTAC
>BjuA016969
ATGAAGGGGAATACGACAGGCGGCAATGAGGGTGATGCTACTAGACAATCTGAAGTGAAG
GAAAAATTGCCGATCAAAAGATCAAGAGGAAGCTTGGGAAGTCTGAACATAATCACAGGG
AAAAACTCTGGAGCATCAGCTAATGGAGCTTACTCTAAAAGTGGGAAGAGTGCTTCTGAT
GGTTCAAGTGAAGGAAGTGATGCAAACTCTCAAAATCATCTACACCAGTTCATGGAGTCG
TTGCTCCAGTGTCACGAGATGGTGGCCGTTCACAGCCTTGGTTACAGGACGATAGAGAAT
GTAAAGCGGCAGAGGCGGAAGCAGTCCAATAGGGAGTCTGCTCGAAGATCTAGATTACGT
AAACAGGCCGAATGTGATGAACTTGCACAACGCGCCGAGGTGTTGAATGAAGAAAACGCA
AGTCTCAGAGAAGAGATCAACAAGCTGAGAAGCCAGTGCGAAGAGCTCACCTCTGAGAAT
ACCTCTCTCAAGGACCAACTTTTATCATTCCCTACACTTGAAGGCGTTGCCATGGACAAG
GACGAGCAAGAACCACCAGACCCCAATCAAACAGGCGTCGCAGAGACAAAGGCTGATTCC
TACAAAGACTCGAAG
>BjuA017309
ATGGCCGAATCAATCACAGAGGAGCCTCCACCTTCCGAATTCGATCCTCTGTTCGACCAA
TTACACAATTCCAGCTCCGATCAAACTCCGATCGGCGAACTAATGTCCGATCTAGGGTTC
CCAATCGACGCCAATTTCGAGCTCACTTTCGACGGCATGGAAGATCTCTACTTACCAGCC
GAAGACGAGACCTTCCTCCTCCCCGATAACGGATCTAACCAAGAGCAGTTCGGAGATTTC
ACGCCGGAGTCCGAAGGCTCTGCAATTTTCGGCGATACCGATAAGAATATTCATCGCAAC
AGTGAATCTCCCAAGGATTCCGACGATCGATGCTCCGGTGATGAGCGTACCTTGGATCAA
CTATCGTCTCAGGGTTCAGATAATCGTGGCTCCGATGTCTCGGAAGCTGTGGATCAGAAG
GTTAAGGTGGAAGAAGCTTCTGCTACAAAGAGGAAGAAAGAGGATGATACGAGTGACGAA
TCGAGGAGCAGCAAGTACATGAGATCGGGAGAAGAGAGCGCCGTCGTCACCGGCGAGGAA
GAAGAAGAAGAGGACGAGAAGAAAAAGAGAGCGAGGCTGATGAGAAACCGCGAAAGTGCT
CAGCTTTCGAGGCAGAGGAAGAAGCATTACGTGGAGGAGCTTGAAGAGAAGGTTAAGAGT
ATGCATTCTGCTATAACGGATTTGAACGGGAAGATATCTTATTTCATGGCTGAGAACGCC
GCTCTAAGGCAGCAGTTGGGTCCGCCGCCGCCTCCTATGGGAATGTATCCTCCAATATGG
ATGCATTGTCCTCCTTATATGGTGAAGCAACAAGGAGGAGGACAAGTGCCTATGATTCCC
ATCCCTAGGTTGAAGCCACAGAATCCAGTTAAGGCCAAGAGTAAGAAGAGTGAATCTAAG
ACCAAGAAGGTTGCTAGTATTACCTTTCTTGGTCTTTTGTTTTGTCTGTTTTTGTTTGGT
GCCTTGGCTCCGGTTGTGAATGTTAATTACGGAGGGATTAGTGGTGGTGCGTTTTATGGG
AGCTATAGGTCTAATTATGTTACTGACCAGGTTTATAATCAGCATAGGAATAGAGTTTTG
GATACATCTCGTGGTAACGAGAGAGATTCTGTACCTCCTGGAAACGGTAGCGAGCCTCTA
GTTGCATCGCTTTTTGTTCCGAGGAATGATAAGCTTGTGAAGATTGATGGGAATTTGATT
ATTAACTCTATATTGGCGAGTGAGAAAGCCTTGGCTTCTGAATCAAATGAGAGGAAAGCT
GACGGGGTGACTCCTAAAGATCATTCCCTTGCTCTGCCTCTACCTGACGTGGGAATGATC
GAGGATATGGCTAAGCATCTCGTTAGAACCAAGGCTGAAAAACAGAAAGCCTTATCATCG
GGTTTTGCTGATACTCTGAAAGACCAAATCAAAACAAAAGCAGCCAGTGGTGAAATGCAG
CAATGGTTTCGTGATGGTGTTGCAGGGCCTATGTTTAGCTCGGGGATGTGCACCGAAGTA
TTTCAGTTTGATGTCTCCTCAACCTCTGGAGCCATTATTCCTGCATCTGCAGCAACCAAC
GTCTCTTCTGAACACAATAAGAACGCCACAGACACACAGAGGCGAAAGAACAGAAGAACA
CTTCGCGGTCTCGCCATTCCACTCCCAGGATCAGAGCACCAAAGAAACAGCTCTAGCAAA
GAAATCAAGCCGGTTTCATCAATGGTTGTGTCAGTCCTTGTTGATCCCAGAGAAGGTGGT
GATGGAGATATCGATGGGATGATTGGGGGACCAAAATCACTCTCCCGAGTTTTTGTTGTC
GTGCTTCAGGACAGTGCAAAGTATGTAACATACTCTTGCGTCCTACCTCGACCAGGAGCT
CCTCATCTTATGACCACT
>BjuA017316
ATGGGTTCTCTTAGAGGAGACATGGAAGAGCCTATCCATCAGTCACTACCTAGAGGAAAC
TCTCTCTACAGCTTAAAGCTCCATGAGGTTCAAACCCACTTGGGAAGTTCCTCAAAACCG
TTGGGAAGCATGAACCTCGATGAGCTTCTCAAGAGTGTCGTGTCTGCTGAAGCTAATCAC
CCACCAGAAGAAGGAACAGAGGACGGGATCACTCGTCAAGGAAGCTTGACTTTGCCTCGA
GGTCTCAGCAGAAAGACAGTTAATGATGTCTGGAGAGACATTCAACATGACGAGAACGGA
TGCAGTAGTAATCCTAACAAGCAGCCTACACTCGGTGAAATCACACTCGAGGATTTGTTG
ATGAAAGCTGGTGTGGTGACTGAGACAATGACAGTCCCTCAAAACGTTGTCAACGTAGCT
TCAAATGGTCAATGGGCTCAGTATCCTCAGCAACAACACCAAGGGTTTATGCCATATCCG
GTCTGTGACATGCAAGAAATGGTGCCTCCAACGGCTCTGATGATGAGTGGATTATCTGAA
ACACAACAAGTGCATGGGAGGAAGAGAGTGGCTTCATCAGGAGGAGAGTTTGTGGAGAGG
ATTGTGGAGAGGAAGCAGAAGAGGATGATCAAGAACAGAGAATCTGCATCACGTTCACGA
GCTAGGAAACAGGCTTATACTCAAGAATTAGAGATCAAGGTCTCAAGCTTAGAAGAAGAA
AACCAAAAGCTTAGGAGGCTAATGGAGGTGGAGAAGATCCTTCCAAGTGAACCACCACCG
GAACCTAAGTGGAAGCTCAGGCGAACAAGCTCTGCTTCTTTCTGA
>BjuA001111
ATGGAGCCTTCTTCCCTGAGAGCAAACCAATCATCGATTCTAAGCGAAATCGAACGTATG
CCAGAAGCTCCACGTCAGCGTATCTCTCATCACCGTCGAGCTCGGTCGGACACTTTCTTC
TCCGGCGAATCAATTGACGATCTGCTCCTTTTCGATCCTTCCGATGTTGATTTCTCTTCT
CTCGATTTCCTCAACGCTCCAACACCTCAAACACAACCCCAACCACAACCGTCTCCGATG
TCCGTCGATTCACCTCCGGAAGAGACCTCATCCAACGGTGCTCCCCCCATTCCTCTTCCT
CCTGGCCGTCACGTTCGAAGCTTCTCAGTTGATTCCGAATCCAATTTCTTCGACGATCTA
GCGGCCACTGAGGATACTCAATTCGCCCGACCTACAAGCTCTGGAGGGAGAAAGGGTCAT
CATCACCGGAGCAATTCTATGGATGGAGCTACAAGTTCGGGTTCGTTTAACATGGATTCG
ATTCTAGCCGCCGTCAACTGCAAAGACGGTGCTAAGAAGAACATGGGTATGGCTAGTGAC
AGACTCGCCGAGCTTGCCTTGCTTGATCCCAAAAGAGCTAAAAGGATTCTAGCAAATAGA
CAATCCGCGGCTAGATCAAAAGAGAGGAAGATTAAGTATACTGGTGAGCTGGAGAGGAAG
GTACAGACACTTCAGAACGAAGCAACTACACTCTCTGCTCAAGTCACTATGTTGCAGAGA
GGAACATCAGACCTGACCACTGAAAACAAACACCTCAAAATGCGGTTGCAAGCATTAGAA
CAACAAGCTGAACTTAGGGATGCTTTGAATGAAGCACTGCGGGGAGAACTGAACCGACTG
AAGATAGCCGCTGGAGAAATTCCTCAAGGGAACGGAAATTCATTCAACAACAACCGCTCG
CAATTCTCATCTCAGCTGGGGAACAACAAGAACCAGCAGATGAGCACAAATGGGCAGCCA
TCGAGCTTCATGGATTTCAACAAGAGAGGCTAA
>BjuA006024
ATGGGAAAGAGCGAGGAACCAAAGGTTACCAAATCAGACAACAAACCATCTTCACCACCT
GCGGATCAAACAAATGTTCATGTCTACCCTGATTGGGCCGCTATGCAGGCTTATTATGGT
CCAAGAGTAGCAATGCCCCCTTATTACAACTCAGCTATGGCTGCTGCATCTGGTCATCCT
CCTCCTCCTTACATGTGGAATCCTCAGCATATGATGACACCATATGGAACACCCTATGCA
GCTGTTTACCCTCACGGAGGAGGAGTCTACGCTCATCCTGGATTCCCCATGGGGTCACAG
CCACATGGTCAAAAGGGTGCAACACCTTTAACAACTCCGGGGACGCCATTGAACATAGAC
ACTCCTAGTAAATCAACAGGGAACACAGAGAATGGGCTGATGAAGAAGCTGAAAGAGTTT
GATGGACTTGCTATGTCTCTTGGCAATGGTAATAATGGTGATGAAGGTAAACGCTCACGG
AACAGCTCAGAAACGGATGGTTCTAGTGATGGAAGTGACGGGAATACCACTGGGGCTGAT
GAACCGAAACTTAAGAGAAGCCGAGAAGGAACTCCAGCCAAAGATGAGAAGAAACATTTG
GTTCAGTCAAGCTCATTTCGGTCTGTTTCTCAGTCAAGTGGTGATAATAACTGCGTAAAG
CCTAGTGTTCAAGGAGGAGGTGGAGCTATAGTATCTGCTGCTGGTGTAAGTGCAAATTCA
AACCCCACCTTCATGTCACAATCTTTAGCCATGGTTCCTCCTGAAACTTGGCTTCAGAAC
GAGAGAGAACTGAAACGGGAGAGAAGGAAACAGTCTAATAGAGAATCTGCTAGAAGGTCA
AGATTAAGGAAACAGGCTGAGACTGAAGAACTGGCGAGGAAAGTTGAAGCTCTAACAGCA
GAAAACATGGCGTTAAGATCTGAACTAAACCAACTTAATGAGAAATCTAATAATCTAAGA
GGAGCTAATGCAACCTTACTAGACAAGCTGAAAAGTTCAGAACCTGAAAAGAGAGTTAAG
AGCTCAGGAAATGGAGACGACAAGAACAAGAAGCAAGGAGACAATGAGACTAACTCGACC
AGCAAACTGCATCAACTGCTTGATACAAAGCCTCGAGCTGATGGTGTAGCTGCTCGC
>BjuA018344
ATGGCTAGCAATGAGATGGAGAAATCGAGTAAAGAGAAGGAACCTACAACGCCTCCTCCT
CCTCCTCCCTCTTCACAGGAGCCTTCCTCGGCTGTGAGTGCTGGCATGGCTACTCCTGAT
TGGTCTGGCTTTCAGGCATATTCTCCTATGCCGCCTCATGGGTTTGTGGCTTCAAGTCCA
CAACCTCACCCTTATATGTGGGGAGTGCAGCATATGAATATGATGCCTCCTTATGGAACT
CCACCTCATCCTTACGTTGCAATGTATCCCCCAGGTGGCATGTACGGGCATCCTTCAATG
CCTCCGGGATCTTATCCATATAGCCCCTATGCTATGCCTTCTCCCAATGGAATGACCGAA
GCTTCTGGGAATACTACAGGCGGAGAGGGTGGTGATGCTAAACAATCCGAAGTGAAGGAA
AAATTGCCTATCAAAAGATCAAGAGGAAGCTTGGGAAGTTTGAACATGATTACAGGAAAG
AACAATGAGCCTGGGAAAAACTCAGGAGCATCAGCTAATGGAGCTTACTCTAAAAGTGGA
GAGAGTGCTTCTGATGGTTCAAGTGAAGGAAGTGATGCGAACTCTCAAAATGGCTCGGGA
TCTGGACAAGAGCGGAAGGATGAGAATGGTGATTCTGCTAATGCCCCCCGGAATGGTACA
CCTGTGAGTCAGACCGTGCCAATCATGCCAATGCCAGCTGCAGGCCCACCAACGAATTTA
AACATTGGGATGGAATATTGGGGAGCTCCTACTTCAGTAGCTATCCCTGGAATGCACGGG
AAAGCATCTGCACCTGTTCCTGGAGTCGCTGCTCCAGTCTCTCGAGATGGTGGCCATTCA
CAACCCTGGTTACAGGACGATAGAGAAATTAAGCGACAGAAGCGGAAGCAGTCCAATAGG
GAGTCTGCTCGAAGATCTAGGTTGCGTAAACAGGCGGAATGTGATGAACTGGCACAACGA
GCTGAGTTGTTGAATGAAGAAAACGCAACTCTCAGAGCAGAAATCAACAAGCTCAAAAGC
CAGTGCGATGAGCTCACCTCTGAGAATACCTCTCTCAAGGATCAGCTTTTATCATTCCCT
TCACTTGAAGGCATTAACATGGACAAGGACGACCAAGAACCAGAAGCCTATCAACCAGGC
GTCACAGAGAGAAAGGTTGATGATACCTACAAAAACTCAACG
>BjuA018972
ATGGTGAGCAGAGAAACAGAGATGATGTCTGAACGAGAAGTAGAAACATCGACGGCGCAA
GCAAGACAAAATGGAGGAGCTGGTGGAGGAGGAGGAGGAGAGAATCATCCATTTTCTTCT
TTGGGAAGACAATCCTCCATCTACTCATTGACACTCGACGAGTTCCAACACGCTCTCTGC
GAGAACGGCAAGAACTTCGGGTCCATGAACATGGACGAGTTCCTCGTCTCTATTTGGAAC
GCTGAGGAGAATAACAACAACAATCACCAAGCATCAGCCGCAGCTTCACATCCCGTTCCA
CCGAGTCATAACGGTTTCAACAACAACAACAACGGTGGAACCGAGAGCGGCGTCTTTAGT
GGTGGTGGTGGCTCCTCAGGTAACCAAGGGGTTAATAAGAAGCCAGGGATAGCTAAGCAG
CCGAGCCTTCCACGACAAGGCTCGTTGACACTTCCGGCTCCTCTTTGTAGGAAGACTGTT
GAAGAGGTTTGGTCTGAGATACATAGAGGTGGCGGTAGTGGGGATGGAGACAACAGCAAC
GGACGTAGTACTAGTAGTAGTAACGGTCAAAACAATGCTAATAACGGCGGTGGTGAGAGT
GCAGCTAGGCAACCAACGTTTGGGGAGATGACACTTGAGGATTTCTTGGTGAAGGCTGGT
GTAGTTAGAGAGCACCCCACTAACCCTAAACCTATGTTAAACCCGACCCCGACTAGTGTT
ATACCGGCATCTACCCAGCAGCAACAGCTTTACGGCGTGTTTCCAGGAGGCGGTGATCCT
TCTTTCCCGGTGGGTGTAGGTAGTGACCCATCTGGTTATGGTAAAAGGGCAGGAGGAGGT
GGGTATCAGCAGGCACCACCGGTTCAGTCAGGTGTTTGCTATGGGGGTGGTGGCGGGTTT
GGAGCGGGTGGCCAGCAGATGGGGATGGTGGGACCGTTAAGCCCGGTGTCGTCTGATGGG
TTAGGACATGGGCAAGTGGATAACATAGGAGGTCAGTATGGAGTTGATATGGGAGGGTTA
AGAGGGAGGAAGAGAGTGGTGGATGGTCCAGTGGAGAAAGTGGTGGAGAGAAGGCAGAGG
AGGATGATCAAGAACCGTGAGTCTGCTGCCAGGTCTAGAGCAAGAAAGCAGGCATATACG
GTGGAGTTAGAAGCAGAACTGAACCAGTTGAAAGAAGAGAACGCACAGCTAAAACATGCA
TTGGGAGAGTTGGAGAGGAAGAGGAAGCAACAGTATTTTGAGAGTTTGAAGACAAGAGCA
CAACCTAAAGTGCCAAAAGTGAGCGGGAGATTGCGGACATTGATGAGGAACCCGAGTTGC
CCTCTC
>BjuA043003
ATGGGTTCTCTTAGAGGAAACGCTGAAGAGCCTATCTCTCAGTCATTACCTAGACAAAAC
TCTTTATATAGTTTAAAGCTTCATGAGGTTCAAAACCACTTAGGAAGCTCCGCAAAACCA
TTAGGAAGCATGAATCTCGATGAGCTTCTCAAGAGTGTCTGGTCTGCTGAAGCTACTAAT
CAGCCACCAGAAGCAACAGAGGCAGGGCTCCCTCGTCAAGGCAGCTTGGCTTTGCCTCGA
GGTCTCAGCAAGAAGACAGTTGAAGAGGTTTGGAGAGACATTCAACATGACAAGAACGGA
AGCAGTGGTAATCCTCATGGTGAGAGGATAGATAGTAATAATAATAAGCGGCCTACACTC
GGTGAAATCACACTTGAGGACTTGTTGTTGAAAGCTGGTGTAGTGACTGAGACTGTACTC
CCTCAAAATGTTGTTAATGTAGCTTCAAATGAGCCGTGGATTCAGTATCATCATCCTCAG
CATCAACAACAAGGGTTTATGCCATATCCGGTTTGTGAGATGCAAGAAATGGTGTCACCA
ATGAATATGATGATGGGTGATGCACCACAAGCGCATGGGAGGAAAAGAGTGGCTCCATCA
GGAGGAGATATTGTGGAGAGGGTTGTAGAGAGGATGCAGAAGAAGATGATCAAGAACAGA
GAATCTGCAGCACGTTCAAGAGCTAGGAAGCAGGTTTATACTCATGAGTTAGAGATCAAG
GTTTCAAGCTTAGAAGAAGAAAACAAAAAACTTCGGAGGCTAAAGGAGGTGGAGAAGATC
CTGCCAAGTGAACCACCACCGGATCCTAAGTGGAAGCTCAGGCGAACAAGCTCTGCTTCT
TTC
>BjuA021448
ATGGGTACTCACATCAATTTCAACAGCTTAGACGTAGACTCTTCAGGAGGTAATGGGAGT
GACAATAGCCAGTCAAAGCCATTGGGGAGGCAGTCTTCGTTATATTCGTTAACATTTGAT
GAGCTTCAGAGCACATTAGGCGAGCCAGGGAAAGAGTTTGGGTCAATGAATATGGATGAG
CTTCTCAAGAACATATGGACTGCTGAGGAAACTACGCAACCCATCATGACAACTACATCC
TCCATTGCATCCGTGCAGCAACCAAGTAGTGGCTTTGCTCCAGGAGGAGGGAGTCTTGTG
CAGAGGCAAGGCTCCTTGACTTTGCCTAGAACGCTTAGTCAGAAAACTGTTGATGAGGTC
TGGAAACACTTGATGTCCAAAGATAGTTCTAATGGAACTGATGCGCCTGAGAGGCAGGAG
ACTTTAGGGGAAATGACTTTAGAGGACTTCTTGCTCCGAGCTGGTGTTGTGAAAGAAGAT
AGTCAACAGAACCAAAACAACTGTGTTTCTACTGGTTTGGGATTTGGATTTGGTCAGCCG
AATCAAAACAACATATCGTTCAAGGGCAACAATAGTTCTATGATCTTGAATCAAGCACCA
GCAACAATGCAGCAGCAGCAGCTTCAACCACCACATCAGAGATTGCCACCAACTATTTAT
CCAAAGCAAGCGAATGTAACATTTGCAGCGCCTGTGAGCAACAATAATAGTGGTTTTGCT
GCTATGGGAAGAGGAGGGGTGACTGTTGCATCTACTTCTCCTAGTGCGGAGAACAATGCA
GCTTGGTCATCACCAGTTCCTTATGTGTTTGGTGGTCAGGGAAGAAGAAGCAATACAGGA
GTGGTGGAGAAGGTTGTTGAGAGAAGACAAAAGAGAATGATCAAGAATCGTGAATCAGCT
GCTAGATCAAGGGCTCGAAAGCAGGCTTACACCTTGGAACTCGAAGCCGAGATTGAAAAT
CTCAAGCAACTGAATCAAGATTTGCAGAGAAAGCAGGCTGAAATTATGAAAACACAGAAG
AATGAGCTAAAGGAACCGTCAAAGCAGCGTCCATGGCTGGCCAAAACGCAATGCTTGAGA
AGAACCTTAACTGGTCCATGGTAA
>BjuA022725
ATGGGTATGGCTAGTGACAGACTTGCCGAGCTTGCTTTGCTTGATCCCAAAAGAGCTAAA
CGGATTCTAGCAAATAGACAATCGGCAGCTAGGTCAAAAGAGAGGAAGGATAGGTATACT
GGTGAGCTGGAGAGGAAAGTACAGACACTTCAGAACGAAGCAACTACACTCTCTGCCCAA
GTCACCTTGTTGCAGAGAGGAACATCAGACCTGACCACTGAAAATAAACACCTCAAAATG
CGGCTGCAAGCACTGCAGCAACAGGCTGAACTTAGGGATGCTTTGAATGAAGCGCTGCGG
GAAGAATTGAACCGACTCAAGATGGCCGCTGGAGAAATTCCTCAAGGTAAGGGAAATTCA
TACAACTGTACCCAATTCCTATCTCAGTTCGGGAACAACAAGAACCAGCAGATGAGCACA
AACGGGCAGCCGAGCTTCCTTGATTTCACAAAGAGAGGCTAA
>BjuA024129
ATGCAGCCGCAAACCGATGTTTTCAGCCTCCAGAACTACCTAAACTCCTCGATCCCATCT
CCATATCCTTCCCATTTCCAGATATCATCGCCATTTCCAATCAACGGTCAAAACCCTAAC
TCCTTCTACGGATTTCAAAATGCTACAAACAATCCACAATCCATGAGCCTAAGCAGCAAC
AACTCGACATCAGACGAAGCCGAAGAGCAGCAGACGGACAAGAACATAATCAACGAGCGG
AAGCAAAGAAGGATGATATCAAACAGAGAATCCGCAAGGAGATCGCGTATGAGGAAGCAG
CGACACCTTGACGAGCTCTGGTCTCAGGTGATGTGGCTGAGGATCGAGAATCATCAGTTG
CTTGATAAGCTTAACAATCTCTCTGAATCGCACGAGAAAGTTCTTCAAGAGAATGCTCAG
CTTAAAGAGGAAACATCTGAGCTTAAGCAAGTCATCAGTGATATGCAAATTCAAAGCCCT
TTCTCTTGCTTCAGAGACGATATAATCCCCATTGAA
>BjuA024436
ATGATTCCGGCGGAAATCACCGGTTACTTCCAATACCTATCGCCGGAAGACCTAACTATG
ATCCCGGCGGAGTTCAACGTAATAAACATGCCCTCATCTCCAACCTCTTCCTCTTCACTG
AACTACCTAAACGATCTCATCAACAACAACAACTATTCCTCATCATCCAACGGTCAAGAT
CTCATGTTGAGCAACAACTCAACTTCCGACGAAGATCATCACCATAATCATCGTCAGAGC
ATCATCATACTCGACGAGAGGAAGCAGAGGAGGATGCTTTCAAACAGAGAATCCGCGAGG
AGGTCGAGGATGAGGAAACAAAGACACCTCGATGAACTCTGGTCTCAGGTGATAAGGCTT
CGCAACGATAACAACTGTCTTATCGATAAGCTGAACAGCGCATTGGAGACTCAAGATAAC
GTATTGAAGGAGAACTCTAAACTCAAAGAAGAAGCTTCTGATCTCCGACGGCTTGTCTGT
GACCTAAAATCTAACAAATACAACAGTTTT
>BjuA025064
ATGGCGTCCTTTAAGGTGATGCATTCTCCCACTTCTACCAACTCGGATCCATCTCGTCGC
ATCCCTTCTTCCTCCATAAGACCTCGGCGAGATCCCAACGCGAGGATCCTCGGCGGTTAC
GACGGTTACAGTCCCGCCGCGATGACGGTTGAAGGGATCCTACACGAGACTTTCGCATCG
GATCCACCGGCGACGGATTCTTCGCTCCTGATGGATGCTTCTCCGACGGCGACGGTTTCC
GGAGGAACGGACACGCGGGGGAAGAGCGTCGACGAGGTGTGGAGAGGGATGAAGGAGGAA
GAAGAGATGATGACGTTAGAGGATTTCTTAGCGAAGGCCACTGGTGAAGACGGAGGAGGA
GAGTCGGATGACGTGGATGTGAAGATTCCTCCGGCGGAGAGTTACGGATTCGATCATCAC
AATCCCTTTCAGATGATTGATAAAGTGGAAGGATCGATCGTTGCGTTTGGGAACGGTGTG
GATGTCTATGGAGGAGGAGCGAGAGGGAAGAGAGCGAGAGTGATGATGGAGCCTTTGGAT
AAAGCCGCTGCGCAGAGACAGAGGAGGATGATCAAGAACCGTGAGTCTGCTGCTAGGTCT
AGAGAGAGGAAGCAAGCTTACCAAGTTGAGTTGGAGACTTTAGCTGCCAAGCTTGAGGAG
GAGAATGAGAAGCTTTCTGTGGAGATTGAGGAGAAGAGGAAAGAGAGGTACCAGAAGCTG
ATGGAGTTTGTGATCCCTGTGGTTGAGAGACCTAAGCAGGAACCTCGGTTCTTGCGCAGG
ATTCGATCTTTGGAGTGG
>BjuA025127
ATGGATAATAACTGGAATTTTAAAACCTTGGGGACTGGTCCGCGGGGAGCGATGAGCAGA
CTACCGGTTAGTGCTCCTTTGAGCCAACAAGGATCACTATACTCAAGGACACTAGACCAG
ATTCAAAACAACTTAGGGAAAGATTATGGGTCAATGAACATGGAAGAGTTTCTTATGAGT
ATATATAATGCTGAAGGAACACAAGGCATAGTTCCAACTAACGGTGTGAACGAGGGGTTA
CATAGGCAGGGGTCAATAACTCTGCCTAGAATACTTAGCCAAAAAACTGTTGATGAAGTT
TGGAAATATATCACAGAGGAAGAACACACCCATAATGATGGAGGAAGAACAAATATTCCT
CAGATTCAGAAGCAGCCAACTTTAGCAGATATCACTCTGGAAGATTTTTTAACCCTTGCT
GGGGCCATTCTTGACCCATCATCGATTTCGGGTTTTCCAAACACAAGTTTGAATGTGGAG
TTTCAGCAGAAACCAATGGTTTCTGATGTGTTGGGCAATATTAATACTGTTCCAATTAAT
AGAGTTCATGGTTCTTATTTGCATCCAAATGTGAATGGGTCTACCTCGGCATATAAACCG
CGACAAGAACAACAACAACAACATAACCCGTTTCAACCGCAACAACCTAACATGTCGAAA
CCACATGGTTATGGTTATGGAACACAAGTCGCATTTACGAGTGGTCAGGTTAATGCTCAT
GGTATAAGAGATAGTTACATGGAAAGTGGAGACCAAAGTCACCAAGAAAATAACGTAACT
TTGGTCCAAAGCGTTGCACCAGTTCCTGGTGGAGCCATGAGTGTAGAAGTATGTTCTCAA
ATTACGCCATTTCCAGTATTAGATGGGATGCCGAAGATTAATGCTGGTTCATCAATAGTG
TCACCATTTCCATTCACCACTACTGTAAGTAATAGCGTGAGGGATAGGAACAGGAACAAT
GGCATTGCCGCGGAGAAGAAACTAGTGGAGAAAACGTACAGGAGAAAGATAAAGAACCGT
GAATCAGCAGCACGATCACGAGCTCGAAAGATGCTTCAAACTATGGAGCTTGAAGCTGAA
GCTGAAAAGTTAAGGAAAGAGAATCATGAGCTACTAAAAAAGCAGGGGAAAGAGATAACT
AACGGATCCACGAAACGGCTGAGGAGAACGAAATCGAACATCCAGTGA
>BjuA034470
ATGAACACAATTCCAGCGGAACTCACTGGATACTTCCAATATGTATCACCTGAAATATAC
AATAAGCAAACACCAATCACGGAGTCTGAATACTTTAAGATGCCCTCTTCTCCTACTTCT
GCTTCCTCCTTCTACTACATCAACGGTCTGATGACCAACAATAACAACAACTACTCTTCA
TCATCCAACGTTCAGGATCCAGTGACGAGTAACAATTCAACATCAGACGACGATCACCAA
CAAAGCATGGTCATCGATGAGAGGAAACAAAGAAGGATGATCTCTAAAAGAGAATCTGCT
CGTAGGTCAAGGATGAGAAAGCAGAGACATCTCGATGAGCTTTGGTCTCAAGTGATAAGA
CTCCGTACTGATAACCATTGTCTTATCGATAAGCTAAACCGCGTATCTGAAAGCCATCAG
CTTGCTTTGAAGGAGAACGCTAAGCTTAAAGAGGAAACTTCTAATCTCAAACAGCTAATC
TCTGAGATAAAATCCAACAATTTTCTAAGAGAGCTTGAAGATTCGATATCAAACTCTAGA
TCGGATTCGAACCAAATGGGCAGAGATTTTGAGTTATGT
>BjuA025359
ATGGCGTCATCAAGCAGCACATACCGGAGCTCGAGCTCCTCCGACGGCGGGAATCCATCT
GACTCCGCCGTTACCGTCGACGAGCGGAAACGCAAGAGAATGCTATCGAATCGTGAATCT
GCACGTAGATCAAGGATGCGTAAACAGAAACACGTCGACGATCTAACGGCTCAGATCAAT
CAGCTTTCAAGCGACAACCGTCAGATCTTGACGAGTCTCACCGTCACCTCTGAGCTTTAC
ATGAAAATCCAAGCCGAGAACTCCGTCTTGACCGCTCAGATGGCGGAGCTAAGCACCAGA
CTCGAGTCGTTGAACGAGATCGTCGATCTCGTGACGACGACCAACGGTGGTGGCGATCAG
ATCGCCGGCTGTGGGTTCGATGATCGAACGGCTGGGATTAATTGCGACGGATATTACGAT
GATATGATGATGAGTGGCGTTAATCATTGGGGTGGTTCGGTTTACACTAACCAACCCATC
ATGGCTAATGATATCAATATGTAT
>BjuA025542
ATGAAATGCATGATTTTGATGACAAGTAGTGGAAGCAGAAGTAACATGAATTTCAAGAAC
AACAACAACATGGGGAATGAGCCACCAGGAGATGGAGGAGGAGGAGGAGCGTTGACCAGA
CAAGGTTCGATATACTCGTTGACATTCGACGAGTTTCAGAGCAGTTTAGGTAAAGATTTT
GGGTCAATGAACATGGACGAGCTGTTAAAGAACATATGGACTGCTGAAGAGACACAAGCC
ATGGCTGTTGCTGCCTCAACTAGCGGTGTTATTCCACTTGCTGGAGAGGGGCTGCCGTTG
CAGAGGCAAGGCTCGTTGACTCTGCCCCGAACCCTTAGCACGAAAACGGTTGACCAGGTG
TGGAAAGATCTGTCTAAAGATGGAGGAGGTGGAACAAACTTGACTCAGTCTCAGAGTCAG
AGGCAGCAGACGTTAGGTGAAGTAACCCTGGAGGAGTTCTTGGTACGTGCTGGCGTTGTG
AGAGAGGAAGCTCAGATTGCTGCCAAAGATGCTAACACGGGTTTCTCTGTTCAGGCTTCT
CCTCAAGTTGTTCCCGGTTTGATGGGGAACCTTGGTGCCGAGACTGTGAATCATATGCAG
GTTCAAGGTTCTAGTTTGCTTCTGAATGTAAATGGAGCTAGATCTACATACCAGCAACAT
CAGCCAATCATGCCTAAGCAGCCTGGTTTTGGGTATGGAACACACGTTGGTCCTGGGATA
AGAGGTGGTCTTATGGGACTTGGAGATCAGTCTCCGACGAACAATATGGGATTAGTCCAA
GGCGTTGTTGGTGCTGTGTCTCCTGTTACGCCAGTGTCAGCAGATGGGATAGGGAAGACT
AATGGTGATTCTTCATCGCTCTCTCCGTCTCCCTACATGTTTAATGGTGTGAGGGGTAGA
AAGAGTGGTACTGTAGAGAAAGTTGTTGAGAGGAGGCAAAGAAGAATGATAAAGAACCGA
GAATCAGCCGCAAGGTCACGGGCCAGGAAACAGGCTTATACCGTGGAGCTTGAAGCTGAA
GTTGCAAAGTTAAAGGAAGAGAATCAAGAGTTACAAAGAAAGCAGGCAAAGATTATGGAG
ATGCAAAAGAATCAGGAGATGGAGATGATGAATATTCAAGGAGGTGCAAAGAAAAAGCTG
AGGAGGACAGAGTCAGGACCTTGGTGA
>BjuA025558
ATGAATTTCAAGAACAACAACTTGGGGAATGAGCCACCAGGAGACGGTGGTGGTGGAGAA
GCGTTGACTAGACAAGGCTCGATATACTCGTTGACATTCGACGAGTTTCAGAGTAGTTTA
GGTAAAGATTTCGGGTCAATGAACATGGATGAGTTGTTAAAGAACATATGGACTGCTGAA
GAAACACAAGCCATGGCTACTGCTGCTTCAACTAGTGGTGGTGTCATTCCACTTGCTGGA
GGCCAAGAGGGTCTGCCGTTGCAGAGGCAAGGCTCCTTGACTCTGCCCCGAGCCCTTAGC
ACGAAAACGGTTGATCAAGTGTGGAAAGATCTCTCTAAAGATGGAGGTGGAACAAACATG
ACTCAGTCTCAGAGTCAACAGAGGCAGCAGACGTTAGGTGAAGTGACTCTAGAGGAGTTC
TTGGTACGTGCTGGCGTTGTGAGAGAGGAAGCTCAGATTGCTGCAAATGACAAAGGCGGT
CACTTCGGTAATGATGCTAACACGGGCTTCTCTGTCCAGGCTTCTGCGCAAGCTATTCCC
GGTTTGATGGGGAATCTTGGTGCCGAGACTGTGAATCATATGCAGGTTCAAGGTTCTAGT
TTGCCTCTGAATGTAAATGGAGCAAGATCTACAAACCAGCAACAGCCAATCATGCCAAAG
CAGCCTGGTTTTGGGTACGGAACACACGTTGGTCCTGGGATAAGAGGTGGTCTTATGGGA
CTTGGGGATCAGTCTCTAACGAACAATATGGGATTAGTCCAAGGCGTTGTTGGTGCTGTG
TCTCCTGTTACGCCATTGTCAGCAGATGGGATAGGGAAGAATAATGGTGATTCTTCATCG
CTCTCTCCGTCTCCGTACATGTTTAATGGTGGTGTGAGGGGTAGAAAGAGTGGTGCTGTA
GAGAAAGTTGTTGAGAGGAGGCAAAGGAGAATGATAAAGAACCGAGAATCAGCTGCAAGG
TCTCGGGCCAGGAAACAGGCTTATACCGTGGAGCTTGAAGCTGAAGTTGCTAAATTAAAG
GAAGAGAATGAAGAGTTACAAAGAAAGCAGGCAAAGATTATGGAAATGCAAAAGAATCAG
GAGATGGAGATGATGAATATTCAAGGAGGTGCAAAGAAAAGGCTGAGGAGGACAGAATCA
GGACCTTGGCCATACCCTTCATATGTTGTTTCTCGCTTCGACCATCCCATTTCCGTCCAA
CCACAAGCTTCACCACTTGGTCTGTGGAAGGACGAGGCATACGAGGGATTGATCATGTGC
AACCATGGTTTCACTTTGAACCAACCT
>BjuA026586
ATGGATTCTCATAGGGTTATTGTTGAAGACCCTAAATCTCAGTTCTTGAATAGGCAGCAA
GGCTCCTCTCTCTATACCTTAACACTCGACGAGGTCCAAACCCACTTGGGTAGTTCTGGT
AAACCACTTGGAAGCATGAATCTTGACGAGCTTCTCAAGAGTGTCTGCTCTGTTGAGCCT
AACCAGCCACCCTCCGTGGCTGTCAACGAAGGTCTCTCTCGTCAGGGGAGTTTGGCTTTG
CCGCGTGCTCACGAGAGGAGAGATAAGCAGGGTACGCTTGGGGAGATGACGCTTGAGGAC
TTGTTGTTGAAAGCAGGTGTTGTGACTGAGACTATCCCTGGTTCGAACCATGACGATCCT
GGTGGTGGTGCTGGTTTAGCTCCATGGGTTCAGTATCATCAGCTTCCGTCAATGACACAG
CCTCGGTCATTCTTGCCATATCTGGTTGCAGACATGCAAGTGATGGTGTCTCAGGCTTCT
TTGATGGGTGGTTTGTCAGATACGCAAACTCCAGGAAGGAAGAGGGTGGCGTCAGGAGAA
GTTGTGGAGAAGATTGTTGAGAGGAAGCAGAAGAGAATGATTAAGAACAGAGAGTCTGCA
GCTCGTTCTCGAGCTAGGAAACAGGCTTACACTCATGAGCTAGAGATCAATGTTTCACGG
TTAGAAGAAGAAAACGAAAGACTCAGGAGGCAAAAGGAGGTAGAGAAGATACTCCCAAGT
GCACCACCGCCTGATCCCAAACGGCAACTCAGGCGAACAAGCTCAGCTCCTTTCTGA
>BjuA026652
ATGAACACAATTCCAGCGGAACTCACTGGATACTTCCAATATGTATCACCTGAAATATAC
AATAAGCAAACACCAATCACGGAGTCTGAATACTTTAAGATGCCCTCTTCTCCTACTTCT
GCTTCCTCCTTCTACTACATCAACGGTCTGATGACCAACAATAACAACAACTACTCTTCA
TCATCCAACGTTCAGGATCCAGTGACGAGTAACAATTCAACATCAGACGACGATCACCAA
CAAAGCATGGTCATCGATGAGAGGAAACAAAGAAGGATGATCTCTAATAGGGAATCTGCT
CGTAGGTCAAGGATGAGAAAGCAGAGACATCTCGATGAGCTTTGGTCTCAAGTGATAAGA
CTCCGTACTGATAACCATTGTCTTATCGATAAGCTAAACCGCGTATCTGAAAGCCATCAG
CTTGCTTTGAAGGAGAACGCTAAGCTTAAAGAGGAAACTTCTAATCTCAAACAGCTAATC
TCTGAGATAAAATCCAACAATTTTCTAAGAGAGCTTGAAGATTCGATATCAAACTCTAGA
TCGGATTCGAACCAAATGGGCAGAGATTTTGAGTTATGT
>BjuA026821
ATGGGGTCGAAAAGTCCTGATTCCGACAACGATCCGCGGTACGCTTCCGTCACGGACGAG
AGGAAGAGGAAGAGAATGATCTCCAACAGAGAGTCCGCTCGGAGATCAAGGATGAGGAAG
CAGAAGCAGCTCGGCGATCTAATCAACGAGGTCACTGTGCTCAAGAACGATAACGCTAAG
ATCACTGAGCAGGTTGATGCGGCGACGAGGAGGTACGTGGAGATGGAGTCCAAGAACGAT
GTCTTGAGAGCGCAAGAGGTGGAGCTGACGGAGAGGCTGAGGTCGTTGAACTCTGTGCTG
GAGATGGTTGAGGAGATTAGTGGTCAGGCTTTGGATATTCCTGAGATTCAGAACCCTTGG
CAGATTCCTTGTCCGATCATGCAAACCAATCATGGCTTCTGC
>BjuA027015
ATGAATAAAACTGAACTCGGATCTCCGACAAGCAACTCGTCTGTTTCAACGACCGGTTTA
CTAAACTCCGGTTCGGAGACTGATCTCCAACAACGTGATCTACTCGACGAGCGGAAGAGA
AAGAGGAAGCAGTCGAACAGAGAGTCGGCAAGGAGGTCGAGGATGAGGAAGCAGCAGCAC
TTGGACGATCTAGCAGCTCAGGTCACGCATCTACGTAAAGAAAACGGCCATTTCATCGCC
GGGATCGCCGTCACGACGGAGCACTACGTCACTATGGAGGCGGAGAATTCCATTCTCAGA
GCTCAGCTCCTGGAGCTCAACCACCGCCTTGATTCCCTCAACGAGATCGTCGACTTTGTC
GAGTCGTCTTCCTTTGAGATGGAGACTGGTCAGGGAGGAGGACTGGTTGACTACGGTGGC
GGCGGCGGAGGTGGTGGTGGTGGATTTTACGACGGGGTGATGAATACTCTCAATCTAGGG
TTTTATAACCAACCAATCATGGCTTCTGCTTCTACTGCTGGTGATGTTTTCAACTGT
>BjuA029457
ATGATGAATAAACCGGAGATGAGACCGTGTCTGACCTGTAACTGGTCGCCGGTTCTACCG
ACCAGTTTACCAAACTCCGATCGCGTGCAACGTGATCTGATCAACGAGCGGAAGAGGAAG
AGGCTGGAGTCCAACAGAGACTCGGCGAGGAGGTCGAGGATGAGGAAGCGGGAGCATCTG
GTGGGTCTAACGACTCAGCTCGAGCAGCTGCGCAAGGAAATCCGCAAGGCCACCACCGAG
GTCGATGTCACGACGCAGCACTACACCAAGATGGAGGCGAAGAACTCCGTTATGAGAGCT
CAGGTGACGGAGCTAAACCATCGCCTGAACTCCCTCAACCAGATCATCGCTTTTCCAGAG
TCGTACTCCTCCGCCGCCGGAGGATTCGGGACGGTGACGGGGGGCACCGCCGCCGGAGGT
TTTGGGATGGAGACTGCTCCCTCCGCTGCCGGAGGATTTGGGATGGAGACTGCTCCCTCC
GCCGCCGGAGGATTTGGGATGGCGACTGCTCCCTCCGCCGCCGGAGGTTTTGGTATGGCG
ACTGCTCCCTCCGCTGCCGGAGGATTTGGAATGGCGACTGCTCCCTCCGCCGCCGGAGGT
TTTGGGATGGCGACTGCTCCCTCCGCTGCCGGAGGATTTGGGATGGCGACTGCTCCCTCC
GCCGCCGGAGGATTTGGGATGGAGAATGCTCCTTCCGCCGCCGCCGGAGGATTTGAGATG
GAGACGGGCTACACCGCTGCCGGAGGATTTGGGATGGAGGCTGGTCAGGGAGGAGGAGGT
GGATTTTACGACGATGGCTGGAGCAGCGGAGGAGGAGGTGAATTTTTCGACGGAGCGATG
GACCCTTTCGATCTAGGGTTTTATGACGAACCACCAAACATGGCTTCTGGTTCGACTGGT
GTTGGTGATGTTCTCAACCGTTGG
>BjuA028313
ATGCCGGGTCCCGAATCAGAGACTTCGACCTTCCATGTATTCAACCACGATCTCCAAACG
CAACTGCAAACGTATCCACAGGAAACAGCAGTAGAGGAGCACGCACCAGTAGGCAGACAA
AACTCGATCATGTCACTGACTCTTGACGAGATTCAGATGAAAAGCGGCAAGAGCTTTGGA
GCAATGAATATGGACGAGCTCCTCGCGAACATGTGGATGACTGTCGAGGAAAACAACGGC
GGGGGAGCTGGCGCCCAACAGGATGGGGAGAAACCGACCATACTGCCACGTCAAGGTTCG
TTGTCAGTCCCCGTACCTTTGTGCAAGAAAACCGTCGAGGAAGTTTGGTTTGAGATACAA
AACGGCGTACAACAGCCACCACCGTCGTCAATTGCCGGTCAAAACCCCGACGAAGATAAT
CGCCGGCAACAAACCCTTGGTGAGATCACGCTTGAGGATTTTCTTGTTAAGGCTGGGGTT
GTTCAAGAACCATTAAAAACAACGATGAAGATGTCGAGTTCTGATTTCGGTTATAATCCG
GAGTTCGGAGTCGGTTTACATTGTCAAACCCAAAACAATTATGGTGATAACCGGACAGTT
TACAATGAAAATCGGCCATTTTACTCGGGTATGGGAGAATCCTCAAGCTGTATGACCGGA
AGTGGGAGGAGTGATCAGTACTTAACCGGTTTAAATGCTTTTCGGATCCAGAAACGAATA
ATTGACGGTCCACCCGAGATATTGATGGAGCGGAGACAGCGACGGATGATTAAAAACCGC
GAATCTGCGGCACGGTCTCGAGCCCGGAGACAAGCGTATACTGTGGAGTTGGAGTTGGAA
TTGAACCAACTCACGGAAGAAAACATGAAGCTGAAGAAAATTGTGGAAGAGAATGATAAG
AAAAGAAGGCAAGAGGTGATGAACAGAAGTACTCAAATTACCAAAGAGAAGAATGGAGAC
AAATTAAGGAGGATTCGCAGGATGGCTAGTGCTGGGTGGTAG
>BjuA031284
ATGGACAAACCGGATCCTCCACCGAATCCAAATGCGGATCCCGTTCCCTCCTCCTTCCAC
CGCCGAACTCGCTCCGACGACATGTCGATGTTCATGTTCACGGATCCGCTCTCCTCCGCC
GCAGCTCCGCCTTCTTCCGACGACCTTCCCTCCGACGACGATCTCTTCTCCTCCTTCATC
GACGTCGACAGCCTCTCCTCGAATCCGAACCCCCCGATCTCGTTTCCGGATCCCTCCTCC
GCCGCAGTTCCTCCGCCGAACTCCTCGTCTCGTCCTCGCCACCGTCACAGCAACTCCGTC
GACGCGGGATGCGCGATGTACGCGGGGGATGAGATCATGGACGCGAAGAAAGCCATGCCT
CCCGAGAAGCTCTCCGAGCTCTGGAGCATCGATCCCAAACGCGCCAAAAGGATCTTGGCG
AATCGACAATCTGCAGCGCGTTCGAAGGAGAGGAAAGCGCGTTACATTCAGGAGCTTGAG
CGTAGAGTTCAATCGCTTCAAACGGAAGCTACTACTCTCTCTGCTCAGCTCACTCTCTTC
CAGAGAGATACAAACGGACTAGCCAACGAGAACACGGAGCTGAAAATGAGATTACAAGCA
ATGGAGCAACAAGCTCACCTTCGTAATGCTTTAAACGAGGCATTGAGGAAAGAAGTGGAG
AGGATGAAGATGGAGACAGGAGAGATCTCTGGTAATTCAGATTCTTTCGATATGGGAATG
CAGCAGGTTCAGTACTCTCCTTCAACGTTCATGGCGATTCCACCGTATCATCATGGCTCA
ATCAACAACGGACAAGATATGCAGCAGATGCGAGGATTCAATCAAATGTCGAATTCTCAG
AGCGTATCCGAGTTTCTGCAGAACGGGAGATTGCAAGGGCTAGAGATAAGTAGCAATAAT
AGCTCAAGCTTGGTTAAATCTGAAGGACCTTCGCTCTCTGGTAGTGAGAGTAGCTCTGCT
TAT
>BjuA031302
ATGGATAAGGAGAAGCCTTCGGGTCTTCCTCCTCCTCATCCACCAGGTCGTTACTCTGCA
TTTACACCAAATGCAATGAAACCTGAATCATCATTTCCTCACATAACTCCAAGTGGGAGC
AGCTCAGATGCTAACCGTTTTAGCCACGACATAAGCCTAATGTCTGATAATCCACCTAAG
AATCTAGGCCACCGCCGAGCTCACTCGGAGATCCTCACTCTCCCTGATGACTTGAGCTTT
GATAGTGATCTGGGTGTGGTTGGTGCTGCTGCTGCTGATGGACCTTCTTTCTCTGATGAC
ACTGACGAGGACTTGCTGTCTATGTATCTCGACATGGATAAGTTCAATTCCTCTGAAGCG
TCTTCTTCTCAAATGTGTGAGCAGCCATCAGAACCGGCTTGGAATGAAAGACCGAGGGTT
AGACACCAGCACAGCCAATCTATGGACGGGACAACGAGTATTAAGCCTGAGATGCTTATG
TCTGGGAGTAATGAAGATGCTAAGAAAGCCCTCTCTGCTGCTAAACTCTCCGAGCTTGCT
CTCATTGATCCAAAACGTGCTAAGAGGATATGGGCAAACAGGCAGTCTGCTGCGAGGTCA
AAGGAAAGGAAGATGAGATACATTGCTGAGCTTGAGAGGAAAGTACAGACTTTGCAAACA
GAAGCTACAACTCTCTCAGCGCAGTTGACTCTCTTACAGAGAGATACAAATGGACTGAGT
GTTGAAAACAATGAGCTGAAACTCCGAGTACAGTCAATGGAGCAGCAATTTCATCTACAG
GATGCGTTAAATGAGGCGCTGAAGGAGGAAGTCCAGCATCTGAAGGTATTAACGGGGCAA
GGTGTTTCGAATGGTGCATCAATGATGAACTATGGTGGCTCCTTTGGATCAAACCAGCAA
TTCTATCCCAATAATCAGTCCAGGCACACTATGTTAGCCGCGCAACAGTTCCAGCAGCTT
CAAATCCAGTCACAGAAACAGCAGCAGCAGCAACTTCACCAACAACAAATGTATCAGCTG
CAGCAGCAGCGCATTCAACAGCAGGAACAACAAAGCGGTGTTACGGAGCTGAGAAGGCCC
ATGTCTTCTTCGGGTCTGAAAGAGAGTGTAACGTCTGATCCTGAGGCTACCTTGACAAAA
GACTGA
>BjuA043791
ATGGGAACGAGCGAGGAAAAGACCCCATTTAAGCCTTCCAAGCCAGCATCCTCGGCACAG
GACACTCCTCCCACACCTTATGCAGACTGGTCAAACTCAATGCAGGCTTATTATGGAGGA
GGAGGTACTCCAAGTCCTTTTTTCCCATCCCCAGTTGGATCTCCTAGTCCTCACCCTTAT
ATGTGGGGTGCTCAACACCATATGATGCCGCCTTATGGGACTCCAGTTCCGTATCCAGCA
ATGTATCCCCCAGGGACTGTCTATGCCCATCCTGGCATGCCCATGCCTCAGGCTTCTGGT
CCAACCAACACGGAGACCGTGAAAGCTCAAGCCCCTGGTAAGAAGCCAAAGGGTAACTTG
AAAAGAAAGAGTGGAGGAAGTGAGAAGGCGCCTTCTGGTTCAGGGAACGATGCTGTATCT
CAAAGTGAAGAAAGTGTCACAGCTGGTTCATCTGATGAAAACGATGACAATGCCAACCAC
CAGGAACAAGGTTCAGTTAGAAAGCCAAGCTTCGGACAGATGCTGGCTGATGCAAGTTCT
CAGAGTAATACTACTGGTGAGATCCAAGGTTCCATGCCAATGAAACCAGTGGCGCCAGGG
ACTAATCTGAATATGGGGATGGACTTATGGTCTTCCCAGACTGGTGTAGCTGTGAAGGAT
GAAAGAGAGCTCAAGAGGCAGAAAAGGAAACAATCTAACCGTGAATCAGCTAGACGGTCC
AGATTGCGGAAGCAGGCGGAATGCGAGCAGCTTCAACAGAGAGTAGAGAGTTTGACGAGT
GAGAATCAAAGTCTGAGAGATGAGTTACAGAGACTCTCCGGAGAATGCGAGAAGCTCAAG
ACGGAGAACAACACTATTCAGGATGAGTTGGTAAGAGTGCATGGACCAGAGGCAGTAGCT
AATCTAGAACAGAATGCTGATGGATCTAAAGATGGTGAA
>BjuA001569
ATGGAGTCTAGTCCCCATCGCTCACATCATTGTTTCGATATTCTTGAAGGAATGCCACCA
CAGGACGATCATTTCAACTCGTCATTTCTACAAAACCCTAACTTCCATGTCCATTTGCAG
TCTATATCACCAAACTTGTCGACCCGCAGCAACAACAACCGCTCTGATCACTTAAACCCA
AATGGAGAACCCTTTTGCCACAGAGAGGGTCTTGATCCAGACGAAAGAAGGGCAAGAAGA
GTGGTCTCTAACCGAGAATCTGCAAGAAGGTCTCGTATGCGGAAGAAGAAGCAGATAGAA
GAGCTGCAGCAACAAGTGGAGCAGCTCATGGTTTTGAATCATAACTTGTCTGAGAAAGTC
ATTAATTTGTTGGAAAGTAACCACCAGATCATACAAGAGAACTCACACCTGAAGGAGAAA
GTCAATTCCTTTCACTTGCTCATGGCAGAAATGCTAATACCTATGAGAAATGTAGACGGC
AGCATCAATGACCGCGACGCGAATCATCTCAGAGGAGAGACATCGAACCGGACCAACACT
TTCTTTGGCAGG
>BjuA002075
ATGACGGAGTCCACATTCTCTATCGCTAACCCACCGGATCTGAACCCTAATACGCTGCCC
GATCCCGAGATGATCTCAGTCCCGCCGCTAGATCCTCTCTTCCTCTCTGCTTCCGATCCA
ATTTCCGATCTAAGCTTCCTCCTCGACGACGAGAACGGAGACTTGGCGGATTTGGATTTC
TCGTTCGACGATTCCGTTGATTTCTTCGATTTCGACCTCGACGCGGATCTCCCGGTGGCA
ATCACAGAATCGATCGCGACCCATGCGAATATGGATTCACCGGAGATAAAGATCGTCGAT
AGAGGTTTAGAAGATGGATCTGATTCTGTTCATTCACAGGTCTCGTCGCAAGGCTCGAAG
AGCAAGAGGAAGAAGGGAGACTCTGGAGGAGAATACAGGAGCTTCAAGTACCAAAAGTCT
GATGAGAAATCAGCTTCTCCTGTGGAGGAGGACGATGAGAAGAAGAAGGCGAGGCTGATT
AGGAACCGCGAGAGCGCTCAGCTTTCGAGATTAAGGAAGAAGCAATACGTTGAGGAGCTT
CAAGGGAAAGTCAAGAGTATGAACTCCACCATTGCTGAATTGAACGGCAAGATCTCGTAT
GTGATGGCTGAGAATGCAGCGCTAAGGCAGCAGATGATGGCTCCTCCTCCTATGAATCCT
TACATTGCTCCACCGCCTTTACCTTATCAGTGGATGCCGTATCCTCCGCCGTATCCTTAT
GGATCACAGATTCCATTGGTTCCTAAATTGCCTCTCCCGAGTTGTAGTAGACCCAAGAAG
GGAGAGGGGAGAAGCAAGCTCAAGAAGGTTGCTAGTGTTAGTTTTATTGGGATTCTCTTC
TTTATGTTCTTGTTCGGTATGTTGGTTCCGTTTATGAATGTTGACAATGGAGGAGATCGT
GGTTTGGCTAAGTATGAGGGTCGTAGGCATTATGATGAGCATAGAGGGAAGGTTCTTATG
GTTGGTGATGGGTCTGATGTTAGAAGAGAAAGTGTCTGTTCTATTAGAGATAGTTGTGGG
GGAGTAGAAGGACGACTGAGTAATGCCAGTGAGCCTCTCTTTGCTTCTCTCTACGTTCCA
AGGAACGATGGGCTTGTGAAGATCGACGGGAACTTGATCATTCATTCTGTTTTGGCTAAC
GAGAAAGCTAAGAGGAATGTGTCCGAGACGATAAAAAGCAAAGAACCTGATTTGACGGTT
CCTGGTGCTCTGTCTTCTGCATTAGCTGTCCCTGATGTGAGAGGAAATGGAGCAATGCTT
CCACATTCTTCCAAGGCTCTCTCTTCTGGTTCGCCTGATGGGAAGAGACTTCATCAGTGG
TTTCATGAAGGTGGCGCAGGGACACTAATGGATTATAGCATGTGCACCGAGGTCTTCCAG
TTCGATATTTCTCCAGGTGCTATAGTCCCATCATCAGTCTCCAACGTTACAAGGGAGCAT
CTCCAAAATGTCACCACCACCCGAGACAAGAGAATGAAGAACAGGAGGATTCTCGAGGGG
CTTCCGGTTTCACGTTTGGCATCTGAGCTTAACATCACGGAAGCCCTGGCGAGCAAATAC
GCCCAAAACAAGAGCTTTCATGGGAAAGCTAATACCAAACCCACATCCTCGTCAATGGTT
GTCTCAGTGTTGCTTGATCCAAGAGAGGTCGTTGACTCTGAAACCGATAGAGTCATGCCC
TCAAACCCGAAATCACTTTCCCGGATCTTCGTGGTGGTGCTTCTAGACAGTGTCAAGTAC
GTTACCTACTCATGCGTTCTTCCCCGGTCAGGGGATACTGATGATTTTGTTTCAACAAAT
GGCTACCTCATATACCTTGGCAAGAATCTCATATCATGGTCCTCAAAAAAACAAAAAGGT
GTTGCTCGTTCTTCCACCGAGTACCGTGCGGTCGCAAATACTGCATCTGAGGCCGATCAG
CTGCGAGTTCAACATGTTTCCACCCAAGACCAGCTGGCTGATACACTGACCAAGCCACTC
CCGCGAACTCCTTTCCAGACAGCTTGTTCCAAGATTGGAGTGATCTCAGTCCCTCCATTT
TGA
>BjuA031472
ATGAACAGTATCTTCTCGATCGATGATTTCTCCGATCCCTTTTGGGAATCTTCTCCGCCT
CTCGATTCGGACTCGGCCAAGGCCGTCACGGCGGAGGAATGGACCGTCGAGATGTTTTTC
GAAGAGATAGCTTCCTCCGTGACCTCTGCGCCTGTCGGATCCAACAACAACAACAACAAC
GCGATCGTCGGAGTTTCGTCGGCGCAGTCTCTTCCTTCCGTCTCCGGACAGAACGACTTC
GAGGAAGACAGTCGGTTTCTCCGTCGCGAATCAGATGATTACCGTCGCGTTCTTGAGAAC
AAGCTCGAGACTGAGTGTGCAGCTACTGTTGTAGCTCTTAGGGCTGGTTCTGTGAAGCCT
GAAGATTCGACTGGTTCTCCTGAGACTCTGTTTCAACCAGCTCTGTCTAGTCCTCTTACT
CAAGGTTCTTTGGTGACGCCTGGAGAAGCTGGTGTCACCTCATCATTACTAGGTGAGGTG
AAAAAAACTGGTGTACCGATGAAGCAGGTTACTAGTGGATCATCGAGAGATTATTCTGAT
GATGATGACCTTGATGAAGAGAATGAAACCACTGGTTCCTTGAAACCAGAGGACGTTAAA
AAATCTAGAAGGATGCTTTCAAATCGAGAGTCAGCTAGGCGGTCTAGAAGGAGAAAACAG
GAGCAAACATGTGATCTCGAAACACAGGTAAATGAGCTAAAAGGTGAACACTCCTCACTT
CTCAAGCAGCTGAGTAACATGAACCACAAGTATGATGACGCTGCCGTTGGCAATAGAATA
CTAAAAGCCGACATCGAGACACTAAGAGCTAAGGTGAAAATGGCGGAAGAGACGGTTAAG
AGAGTGACAGGAATGAATCCTATGCTTCTCGGTAGATCAAATGGACATAACAACAACAAC
AATAGAATGCCATTAACTGGTAATAGCAGGATGGGTGGTTCTTCATGCATCCCACCTTTT
CAACCACAATCAAATCCAAACATGGGGGGACTAACAACAACCATTCTATCTCCAAGACTC
GAAAACACTTTCATTCCTACTCCTTCCTTAAACTCCCAAACTAACTCTCATTTGCAGAGA
ATAAGACCTACACAAACTCACCATGCTGCTCCAACCACTAACCCCTATGGCTGGACTACT
GAATCTCAAAACGATTCAACATGGCCGAAAAAATGTGTGGACTGA
>BjuA032964
ATGGCGTCATCTAGCAGCACATACCGGAGCTCTAGCTCTTCCGACGGCGGAAACCCATCT
GGCTCCGCCGTCGCCGTCGACGACCGAAAGCGTAAGAGAATGCTATCGAACCGTGAATCT
GCACGTAGATCAAGGATGCGTAAACAGAAACACGTCGACGATCTAACGGCTCAGATCAAT
CAGCTTTCGAACGACAACCGTCAGATCTTGACGAGTCTCACCGTCACAACTCAGCTTTAC
ACGAAGATCCAAGCAGAGAACTCTATCTTGACCGCCCAGATGACGGAGCTGAGCACCAGA
CTCGAGTCGTTGAACGAGATCGTCGATCTCGTGACGGCCACCAACGGTGGTGTCGATCAG
ATCGACGGATGTGGATTCGATGATCGTACGGTTGGGATTAATTGCGACGGGTACTACGAT
GATATGATGAGCGGCGTTAATCCTTGGGGTGGTTCGGTTTACTCTAACCAACCCATCATG
GCTAATGATATGATGAATATGTAT
>BjuA035384
ATGTCTACAATTCATCCGGTTTTATCATGTGAACCGGGTCAAACAACCCATGTCCCAGCT
TTCGAAACCGGGTTCACTCCATGGGACAACTCACACCTCTTCTCGGTCTTCGACTCATCA
ATGAATAAAATAACTCACTCGGTTCATGAGTACCTAAGCCCTGATTCGGTAAACCGGTCT
GGTCCAGACGTTGTTGCAACAGATAGTTATACAGATGAGCGGAGAAAGAAACGGAAGTTA
TCGAACCGGGAATCGGCTAAGCGGTCAAGGGTGAAGAAACAAAAGCACTTGGAGGAGATG
AATATCCAGCTAAACCAGCTCAAGATTGAGAACCGGGAAATAGAAAACCAGATCCGGTAC
GTTTTACAGCATTTTCAACGAACAGAGACGGAGAATAATCGTCTGCGTCTTGAACAACGT
TTGCTCCATAGTACGTTGTTGAACATCAGACAAGTTTTGATGTTACATCAGATCGACCGG
AGCTCAGACTATGTCACATGGCCTTACGAAGAAAATACTCGTGTTACGGTCCAACATGAT
CCATCGGTCATAACAAATCATATCATCTTA
>BjuA035385
ATGTCTACAATTCATCCGGTTTTATCATGTGAACCGGGTCAAACAACCCATGTCCCAGCT
TTCGAAACCGGGTTCACTCCATGGGACAACTCACACCTCTTCTCGGTCTTCGACTCATCA
ATGAATAAAATAACTCACTCGGTTCATGAGTACCTAAGCCCTGATTCGGTAAACCGGTCT
GGTCCAGACGTTGTTGCAACAGATAGTTATACAGATGAGCGGAGAAAGAAACGGAAGTTA
TCGAACCGGGAATCGGCTAAGCGGTCAAGGGTGAAGAAACAAAAGCACTTGGAGGAGATG
AATATCCAGCTAAACCAGCTCAAGATTGAGAACCGGGAACTAGAAAACCAGATCCGGTAC
GTTTTACAGCATTTTCAACGAACAGAGACGGAGAATAATCGTCTGCGTCTTGAACAACGT
TTGCTCCATAGTACGTTGTTGAACATCAGACAAGTTTTGATGTTACATCAGATCGACCGG
AGCTCAGACTATGTCACATGGCCTTACGACGAAAATACTCGTGTTACGGTCCAACATGAT
CCATCGGTCATAACAAATCATATCATCTTA
>BjuA035826
ATGGATTCTCAGAGGGAAGCTAGATCTCAACAGTCTTTGAATAGGCAAGGCTCTCTCTAT
AGCTTAACACTCGACGAGGTCCAAACCCACTTGGGGAGTTCTGGTAAAGCGCTTGGAAGC
ATGAATCTTGACGAGCTTCTCAAGAGTGTGTGCTCTGTTGATGGTAATCAGCCATCTTCC
TTGGCAGCTCATGAAGGTCTCTCTCGTCAGGGGAGTTTGACTTTACCGCGGGATCTAAGC
AAAAAGACAGTTGAAGAGGTCTGGAAAGACATTCAGCAGGATAAGAATGGAGGTGGTAGT
GGTCATGAGAGGAGAGATAAGCAGCCTACCTTAGGTGAAATGACGCTTGAGGATTTGTTG
TTGAAAGCAGGAGTGGTCACCGAGACAGTTCCTGGTTCGAACCATGGGAATGGTAGTGCT
GGTATGGAGCAAAACATAGCTCAGGTTGCCCCATGGGTTCAGTATCATCAGCTTCCGTCA
ATGCCACAGCCTCAGTCGTTCATGCCGTATCCGGTTGCAGACATGCAAGCAATGGTGTCT
CAGTCTTCTTTGATGGGTGGTTTATCAGATACGCAAACTCCAGGGAGGAAGAGGGTGGCT
TCAGGGGAAGTTGTGGAGAAGACTGTAGAGAGGAAACAGAAGAGGATGATTAAGAACAGA
GAGTCTGCTGCTCGTTCTCGAGCTAGGAAACAGGTGACAACAATCTTTCTTGTTGATGAG
CAGGCGTACACTCATGAGTTAGAGATCAAAGTTTCACGGTTAGAAGAAGAAAACGAAAGA
CTCAAGAGGCAAAAGGAGGTGGAGAAGATCCTCCCAAGTGCACCACCACCACTTGATCCC
AAGAGGCAGCTGAGGAGGACAAGCTCAGCTCCTTTC
>BjuA036326
ATGGGGTCGTTGCAAAGACAGACAAGTCCTGATTCCGACAACGATCCGAGGTACGCTGCC
GTCACGGACGAGAGGAAGAGGAAGAGGATGATCTCCAACAGAGAGTCCGCTCGGAGATCG
AGGATGAGGAAGCAGAAGCAGCTCGGAGATCTCATCAACGAGGTGACTGTTCTCAAGAAC
GATAACGCCAAGATCACCGAGCAGGTCGATGCAGCCACGAGGAAGTACGTCGAGATGGAG
TCAAGGAACGACGTGTTGAGAGCACAGGCCTCGGAGTTGACGGAGAGGTTGAGGTCGTTG
AACTCTGTGCTTGAGATGGTTGAAGAGATTAGTGGTCAGGCTTTGGATATTCCTGAGATT
AACCCTTGGCAGGTTTCTTGTCCGATGCAACCGATAAGGGCTTCTGCTGATATGTTTGAT
TGC
>BjuA036543
ATGTCCTCAACCAGTTTAGAGCCGGTTCATATCTGCTTTGATGATGCTACCATAACCGGA
GATGAAATCACAGAAATTTTGGCATTTCTTCAATCAGATACGTCGGACAACCCGAGCGGT
TCAAACGAGTTGGAAGCACCGGTTGATGAGAGGAAGAGAAAGCGAACGATGTCAAACCGG
GAATCAGCAAAGAGATCAAGGTTAAGAAAGAAGAGACGTTTTGAGGACTTAACCGAAGAG
GTAAACCGGCTGAAGTCTAAGAATCAGGAGCTTGTTAACCAGCTGGCTAATGTGTTAAGC
TGTGGTAATGCCATATCAAAGGAGAATAACCGATTGAAAACTGAATCGGTTTGCCTTGAG
ATCAGGCTTCTAGAGTTGTACCGTTTTTTAGTGGCCATGCAATCGCCAATCTCAACGAGG
TTAAATTACATTTCGAAGCTT
>BjuA036544
ATGTCCTCAACCAGTTTAGAGCCGGTTCATATCTGCTTTGATGATGCTACCATAACCGGA
GATGAAATCACAGAAATTTTGGCATTTCTTCAATCAGATACGTCGGACAACCCGAGCGGT
TCAAACGAGTTGGAAGCACCGGTTGATGAGAGGAAGAGAAAGCGAACGATGTCAAACCGG
GAATCAGCAAAGAGATCAAGGTTAAGAAAGAAGAGACGTTTTGAGGACTTAACCGAAGAG
GTAAACCGGCTGAAGTCTAAGAATCAGGAGCTTGTTAACCAGCTGGCTAATGTGTTAAGC
TGTGGTAATGCCATATCAAAGGAGAATAACCGATTGAAAACTGAATCGGTTTGCCTTGAG
ATCAGGCTTCTAGAGTTGTACCGTTTTTTAGTGGCCATGCAATCGCCAATCTCAACGAGG
TTAAATTACATTTCGAAGCTTATGATT
>BjuA044074
ATGAACACAATTCCAGCGGAACTCACGGGATACTTCCAATATGTACCCGACATATACAAT
AACCAAACACCAATCATGGAGTCTGAATACTTTAACATGCCCTCTTCTCCTACTTCTTCT
TCCTCCTTCCACTACATCAACAGTCTGATGACCAACAACAACAACATCAACAACTACTCT
TCATCATCCAACGTTCAGGATCCAGTGACGAGCAACAATTCAACATCAGACGACGATCAC
CAACAAAGCATGGTCATCGATGAGAGGAAACAAAGAAGGATGATCTCTAACAGGGAATCT
GCTCGTAGGTCAAGGATGAGAAAGCAGAGACATCTCGATGAGCTTTGGTCTCAAGTGATA
AGACTTCGTACTGATAACCACTGTCTTATTGATAAGCTAAACCGCGTATCTGAAAGCCAT
CAGCTTGCTTTGAAGGAGAACGCTAAGCTGAAAGAGGAAACTTCTAATCTCAGACAGCTA
ATCTCTGACATAAAATCCAACAACGAAGACGACAACAGTTTTCTAAGACAGCTTGAAGAT
TTGATATCAAACTCTAGATCGGATTCGAACCATATGGGCAGAGACTTTGAGCTGTGT
>BjuA046946
ATGACTCCGGCGGAAATCACAGGGTATTATCAATATCTATCGCCGGAGAATTTATCAACA
ATCCCGGCGGAATTCAACATACTAAACATGCCCTCATCTCCAATCTCTTCCTCTTCATTA
AACTACCTAAACGATCTCATCATCAACAACAACTATTCCTTATCATCCAACGGTCAAGAT
CTCACGATGAGCAACAACTCAACTTCTGACGAAGACCATCATCATCATCATCAGAGCATC
AAGGCACTCAACGAGAGGAAACAAAGGAGAATGCTTTCAAACAGAGAATCTGCGAGGAGA
TCTAGGATGAGGAAACAGAGACATCTTGACGAACTCTGGTCTCAGGTGATAAGGCTTCGC
AACGAGAACAACCGTCTTATCGAGAAGCTGATCCGCGTATCAGATACTCAAGATAACGTA
TTGAAAGAGAACTCTAAACTCAAAGAAGAAGTTTCTGATCTTCGACAGCTTGTATCTGAA
CTAAAACCCAACAAGAACAACAGTTTTCTAAGAGAGTTTGAAGAAGTT
>BjuA047038
ATGGGTAGCAGCGAGGTGGACAAATCTGGTGAAGAGAACGAACCCAAGACCCCTTCTTCT
TCTTCTGCTCCTGTTACTTCACAGGAACCTTCTTCTGCTGTGGCTACTCCTGATTGGTCT
GGTTTCCAGGCTTATTCTCCTATGCCGCCTCATGGTTATGTAGCATCAAGTCCCCAACCT
CACCCTTATATGTGGGGTGTTCAGCATATGATACCTCCTTATGGAACACCGCCTCATCCA
TATGTGGCGATGTATCCTCCAGGTGGCATGTACGCTCACCCTTCAATACCTCCGGGATCT
TATCCATATAGTCCCTATGCAATGCCTTCTCCTAATGGAATGGCTGAAGCTTCTGGAAAT
ACTGGAAGCGGTGTGGAGGGTGATGGTAAACAAGCTGAGGTGAAGGAGAAAGCTTTGTTT
GGTTTTTACAGTGCTGAGAGCGGTTCTGATGGTTCAAGTGAAGGAAGCGATGCGAACTCA
CAAAATGACTCTGGATCTAGACACAACGGGAAGGATGGTGAAACAGCTTCAGATTCTGCT
CAGGGACCACCTCGTAATGGAAGTAATCAACCGGTGAACCAAATCGTCCCAGTCACGCCA
GTGTCGGCTACAGGTGTTCCAGCTCAACCAACAAATCTAAACATGGGAATGGATTACTGG
AGCGGTCATGGGACAACAGTTCCTGGAGTTGTAGTAGATGGTTCCCAATCACAAACATGG
GTACAGGACGAGAGAGAGCTTAAGCGACAGAGACGCAAGGAATCAAATAGGGAGTCTGCT
CGTAGATCTAGGCTGCGTAAACAGGCAGAATGTGATGAGTTAGCGCAACGAGCAGATGTG
TTAAATGGAGAAAACGCAAGTCTTAGAGCAGAAATTAACAAGCTTAGAAGCCAATACGAA
GAGCTTGTTGCTGAAAATAATGCTCTCAAGAATCGATTTTCGACAGTCCGGTCACTAGAA
GGTGTAAACTTGGATGGGAAGGAGCAAGAACCGGAGACAAACACACGTCAGGATGTTGCA
GAGACCACTCGTGGTTCCTACAACAACTCAGCCTGA
>BjuA037531
ATGGCATCCTTTAAGATGATGTCTTCTTCCACATCCCGAAACTCCGATCTCTCTCGCCGT
AACTCCTCCTCCGCCTCGTCTTCTCCCACCGTAAGATCCAACCATCTCAGACGAGATCCT
CACGCCGATCACTCCAGGATCAGTTTCGGCTACGGAGGAGGGAACGATGCGACGGTTCAC
GATTACAATTTCGCGTCTGATTCGTTGGATGTTGATCGGAGCAACGGAGACAGGAACAGT
GTTAACGGAGGAGGGAGGAAGAGTGTGGACGACGTCTGGAAAGAGATCGTGTCGGGAGAG
AAGAAGAAGGTCATGAAGGAGGAGGCGCAAGATGAGTATATGATGACGCTTGAGGACTTC
TTAGCGCAAGCAGCGGAGATGGACGGTAATGATGATGAAATCGATGTGAAGATTCCGATG
AGTCTCTCCGGTACATTCGATTATCCGATGATGCCTCAGCAGCAGAACAATCAGGTGGAG
ATGGTTGAAGGATCGACGAGGAGAAAGAGAGGGAGAGTGATGGTGGAGGCGATGGACAAA
GCAGCGGCGCAGAGGCAGAAGAGGATGATCAAGAACCGTGAGTCTGCCGCGAGGTCGAGA
GAGAGGAAACAGGCTTATCAAGTGGAGCTTGAGACTTTGGCTGCGAAGCTTGAGCGAGAG
AACGAGCAGCTTTTGAAGGAGATTGAAGAGAAGACCAGAGAGAGATACAAGAACCTTATG
GAGCAGTTGATTCCTGTTGATGATGAGAAACGAAAACCATCGTCGTCGGCGTCGAGGTCG
TTAAGCAGGAGCCACTCCTTGGAATGG
>BjuA044741
ATGATGATAAAAGCAATGGCGGTTGCCTTATCTTCTCCCGGCGTCGCCTTTCATCTTCGT
TCTCCGGCGTTATCTTCCAACTTTCGGAACCAGAACGCTAGTCCTAGTCTTCTGTCTCTT
CCAACTCATCGTGCTTCTCGCTCTGTACTTGTTTTTGGTCGTGGGAAGAACCGAAAGGGA
TTCGTTTCCTCGTCTTCTTCGTCTCCAAAGAAGAACAAAAAGAAAGGTTTTGCCGGAGAT
GATAATGGAGGAGGTGAGGAGGCGGAAGAGGATGATCCATTTGAGGCACTGTTTAATCTA
CTGGAAGAAGATTTGAACAATGATAAATCTTCCATAGATGATGAGGAGATAAGCGAGGAA
GACTTAGATAGACTAGCAGCAGAGTTAGCTGAAGTATTGGGTGGTGGTGACGATGTTGAT
GGTATTGACTTGTTTGGTTCGGTTACTAGTGATGTTGCTGATGATGATGATGAAGAGGAT
GATGATGATGATGATGATGACAGCGAAGAAGAAGATGAAAGACCGGTGAAGCTTAAGAAT
TGGCAGCTTAGAAGACTGGCTTATGCGTTGAAAGCTGGGAGACGTAAGACTAGTATAAAG
AATCTGGCCGCTGAGCTATGTCTTGACAGGGCTTATGTTCTTGAACTGCTACGTGACCCT
CCTCCTAAGCTTCTAATGCTAAGTGCTACATTACCAGATGAGAAACCACCAGTAGCAGCA
CCTGAAAACTCATCACCACCTGATCCGATGGAATCATCAGCAGCTGAAGATGCTGTTGAG
GTCGAACCAGTGGAAAAAGTAAAAGAGGAAGCAGTACATGTGATGCAACAGAGATGGTCT
GCTCAGAAGAGAGTGAAGAAAGCTCACATTGAAACATTAGAAAAAGTTTACAGAAGATCT
AAACGACCCACTAATGCTGTGGTTAGTAGCATTGTTCAAGTGACCAATCTTCCAAGGAGG
CGTGTTTTAAAGTGGTTTGAAGATAGAAGAGCAGAGGATGGAGTTCCAGAGAAGCGAGCT
CCCTATCAAGCTCCGGAGCAAACGACTAGCTCTTTACCTGCAAGCTCCCTACCGTCAAGC
AGCGAGAGATCCTCAAGCTCTGCTCCTCATTTGGAGATCAAAGAAGGAATTGAAAGCGAT
GAGGAGATACGGCGAGTTCCGGAGTTTGGAGGAGAAGCCACCGGAAAGGAAATCTCTGGA
TCGGTGACCGGTCAGGACCAGACACAAGCAACGGTCGGAGGAGAGAGTCAAAGGAAGAGA
GGGAGGACTCCGGCTGAGAAAGAGACCAAGCGGCTTAAAAGGTTGTTGAGGAACAGAGTT
TCAGCACAGCAAGCAAGAGAGAGGAAGAAAGCTTACTTGGGTGAGTTGGAAAATAGAGTG
AAAGACTTGGAGAATAGAAACTCTGAACTTGAAGAGAGACTCTCTACTTTGCAGAACGAG
AACCAGATGCTTAGACAGATTCTGAAGAACACAACAGGAAACAAGAGAGGAGGCGGTGGT
TCTAACGCTGATGCGAGCCTCTGA
>BjuA044794
ATGCAGCCACATTATGATAGCTCAAGTCTTAACAACATGCAACAACAAGACTACTTCCAC
TTAAACCATTACTACAACAACTTAAACCCTTCCAACAACAATCTCAATCTTATCCCATAC
CCTCAATTTCAAGAACTTAAACTACAATCTCCTGCAAGCAACAACTCTACCACGTCCGAT
GAAGCAACTGAAAATATATTCGTCATCAACGAGAGAAAGCAAAGACGTATGGTATCTAAC
AGAGAATCAGCAAGAAGGTCAAGAATGAGAAAGCAAAGACACTTAGATGAGCTTCTCTCG
CAGGTTGCTTGGCTTAGAAGTGAGAACCACCAGCTATTGGAGAAGCTTAACCAAGCCTCG
AATAGCAATGATCTTGTTCTGCAAGAGAACTTGAGTCTTAAAGAGAAAAACTTGGCGCTT
CATCAAGTTATCACATCCATGAAGAAGGTTAAAGGAGCAGGAGAAAGCAGAAGCATCAGT
GGCAGATACTCTTCTTCTTCCTTGGATCAAGATTTCTCTTCTATTACAGATGGAACTCAT
CAGCCATCA
>BjuB006877
ATGACGGAGTCCACATTCTCTCTCGCTAACCCACCGGAGATGCCTGATCTGAACCCTAAC
ATGCAATCAGATCCCGAGATGATCTCGATCCCGCCGCTAGATCCTCTCTTCCTCTCTGGT
TCCGATCCAATTTCCGATCTAAGCTTCCTTCTCGAAGACGAGAACGGAGACTTCGCAAAT
TTGGATTTCTCGTTTGACGATTCCGTCGATTTCTTCGACTTCAACCTCGACGCGGAGGTC
CCGGTTGCGATCTCCGAGGAGAGCACAGAAGCGATTGCGAAGAAGGATTCATCGGAGATA
AAGAACGTCGAAGGAGGCTCGGAAGATCGATCTGACTCTGTTCATTCTCAGGTCTCGTCT
CAAGGCTCGAAGACTTTTGGTTGCGACACGTTATCCTCCCCTGAGAAGTCTTCAGTGAGC
AAGAGGAAGAAGGGAGACTCGGGAGGCGAGTACAGGAGCGCGAAGTACCAGAAGTCTGAC
GCCACTCCTGCTGTGGAGGAGGACGATGATGAGAAGAAGAAGGTGAGGCTGATTAGGAAC
CGTGAGAGCGCTCAGCTCTCGAGGCTGAGGAAGAAGCAATACGTGGAGGAGCTTCAAGGG
AAAGTCAAGAGTATGAATTCCACCATTGCTGAATTGAACGGGAAGATCTCTTATGTTATG
GCTGAGAATGCAGCGTTAAGGCAGCAGATGATGGCTGCTGCTGCTGCTGGTGCTCCTCCT
CCTCCTATGAATCCTTACATGGCTGCACCGCCTTTACCTTATCAATGGATGCCGTATCCT
CCACCGTATCCTTATGGATCACAGATTCCAATTCCTAAATTGCCTCTCCCGAGTTGTAGG
CCAAAGAAGGGAGGAGAGAGCAAAAGCAAGCTCAAGAAGGTTGCTAGTATCAGTTTTATT
GGGATCATTTTCTTTATGTTTTTGTTTGGTACGTTGGTTCCGTTTATGAATGTGAACAAT
GGAGGAGATAGTGGAAGCTTTGGTGGTTTGTCTAAGTACGAGGGTCGTCGGTACTATGAT
GAGCATAGAGGGAAGGTTCTTATGGTTGGTGATGGGTCTGATGTTAGAAGAGAAAGTGTC
CGTTCTAGTAGAGGTCATGGTGAGAGAGATAGTTGTGGGGGAGTAGAAGGACGACTGAGC
AATTCCAGTGAGCCTCTCTTTGCTTCTCTCTACGTTCCAAGGAACGATGGGCTTGTGAAG
ATAGATGGGAATTTGATCATTCATTCTGTTTTGGCTAGCGAGAAGGCTAAGAAGAATATC
TCTGAGACAATAAAAAGCAAAGAACCCGAGTTGACGGTTCCTGGTGCCCTGTCTTCTGCA
TTAGCTGTCCCTGATGTCAGAGGAAACGGGGCAATGCTTCCACATTCTTCCAAGGCTCTC
TCTTCCGGTTCACCTGATGGGAAAAGACTTCACCAGTGGTTTCATGAAGGTGGCGCAGGG
ACATTAATGGATTATAGCATGTGCACCGAGGTGTTTCAGTTCGATATTTCTCCAGGTGCT
ATAGTCCCATCATCAGTCTCCAACATTACAAGGGAGCATCTCCAAAATGTCACCACCACC
CGAGACAAGAGAATGAAGAACAGGAGGATTCTCGAGGGGCTTCCGGTATCACGTTTAGCA
TCTGAGCTCAACATTACGGAAGCCCAGACCAGTAAAGACGCCCAAAACAAGAGCTTTCAT
GGGAAAGCTGATGCCAAACCCACATCATCAGCATCCTCAATGGTTGTTTCAGTGTTGCTT
GATCCAAGAGAGGTGGTCGACTCTGAAACCGATAGAGTTATGCCCTCAAACCCGAAGTCA
CTTTCCCGGATCTTCGTGGTGGTGCTTCTAGACAGTGTCAAGTACGTTACATACTCATGT
GTTCTTCCTCGGTCAGGTCTCCATCTTGTGGCCACC
>BjuB007520
ATGTTTTCGACCAATTTAGAGCAGACTCAAATCTGCTTTGATGATGCTACCATAACCGGA
GATGAAATCACAGAAATTTTAGCGTTTCTTCAATCAGACGAGTTGAACAATCCGAGTGGT
TCAAGCGAGTTGCTAGAGCCAGTTGATGAGAGGAAGAGAAGACGAACCATGTCGAACCGG
GAATCAGCAAAGAGATCGAGGTTGAAAAAGAAAAGACGTGTTGAAAACTTATCCGAAGAG
GTAAACCGGCTGAAGATAAAGAATCAGGGGCTGAATTACCAGCTGACTAATGTGTTGAGC
TGTGGTAATGTCATATCAAGGGATAATAACCAGTTGAAAGACGAATCTATTTTCCTTGAA
ATCAGGCTTCTAGAATTGTACCGGTTACTAGTGGCCATACAATCGCCAATCTCAACGAGG
CTAAATTATATTGCAAAGCTCGGGTTT
>BjuB007813
ATGGGAACTCACATCAATTTCAACAACTTAGGAGGTGGTGGTGGTGGAGGGGAAGGAAGT
AGCCAGATGAAGCCAGCAGATACTGCTTATCCCTTGGCGAGACAGTCCTCGCTTTACTCA
CTAACCTTTGATGAGCTTCAGAGCACACTAGGTGGACCAGGTAAAGATTTCGGGTCGATG
AACATGGATGAACTCCTGAAGAGCATATGGACTGCTGAGGAAGCTCAGGCCATGACCATG
AATTCTTCAGCTGCTGCTGGTGCTGCTACAGCGGTAGCTCAACCTGGTGGTGGTATCCCT
CTCCAGAGGCAAGGCTCGCTGACGTTGCCTAGAACGATTAGTCAGAAGACTGTTGATGAG
GTCTGGAAATGTTTGTTCACCAAGGACGGTAACAATGGTAATATGGTAGGTAGCAGTGGA
GGAGGCGGTGGTGAGTCTAATGCGCCTCAGAGGCAACAGACTTTAGGGGAAATAACGCTT
GAGGAGTTTCTGTTTCGCGCTGGTGTTGTAAGAGAAGATAACTGTCCTCAGCAGGTGGGT
CAGGTCAACAATGGGTTTTATGGTAACAACGGAGCTCCTGGAGGATTAGGCTTTGGTTTT
GGTCAGCCAAATCAAAACAACATATCATTCAACAACGTTACTAATGATTCCATGATCTTG
AAGCAGCCACACCAGCAGTTTCAACAACAGTCACAACCGCAGTTGCAGCCAAGACAGCAG
CTGAATCAGCCACATCCACAGCACCAGAGGTTGCCTCAAACCATTTTTCCTAAACAAACG
AATGTTGCATTTACTGCGCCTGTAGGTATGGGCAACAAGAGTTTCACTGGAGCTGGGAAT
AATGCCAGCAACAATAATAATAATGGATTGGGTAGCTTCGGAGGAGGCGGGGTAACGGTT
GCAGCAACATCTCCAGGGACAAGTAGCGCAGAAAATAATTCTCTGTCACCGGTTCCTTAT
GTGCTTAATCGAGGAAGAAGAAGCAATACTGGTCTAGAGAAGGTTATCGAGAGGAGGCAA
AGGAGAATGATCAAGAACCGAGAATCAGCTGCTAGATCAAGAGCTCGAAAGCAGGCTTAT
ACCTTGGAACTGGAAGCTGAAATTGAAAAGCTCAAGAAAGTGAATCAAGAATTGCAGAGG
AAACAGGCTGAGATGATGGAAATGCAGAAGAATGAGACATTTGTGTCAGTAGCTACTGCT
GAATCTGATTTTGTATTGTCCATTACTGATTCTTTTGAATTGGCAGCTGCAGGAATCGTC
GAAGCAACCGTGGGGCAGCAAAAGGCAATGCTTGAGAAGGACACTAACCGGTCCATGATG
ATTGGTGAGTTTCTCTACCCATTGGTGGAACAACTTGAGCCATTTTTCACTGCAAAACTC
ACAGGAATGCTTCTTGAGATAGACCAAACCGAACTCCTTCGGGTGATGGAATCACCCCCT
GCCCTCAGAGAGATGGTCAAAGAAGCAATTGAGGTTTTAGGGATTCGCCAAAAGTATAAG
GAACTCGAGAAAGAAGCAGAGGAGCTCCAAGCATCCTTTCTTTTGCATAAGTTG
>BjuB008492
ATGTCTCTTCAACGACCCTATGGGAACTCGGGTTCCTCTTCTTCCCCCAAGAAGCACAAA
ACTGAGGAGAGTGATGAAGAGTTGTTGATGGTTCCAGACATGGAAGCAGCTGGTTCAACC
GGTGTTCAAAGCAGCAGCGCAGACGACGGAGTCAACAACCCGGAGATTGACCAGACCCAA
AATGAAACTTCCACCGCTAAGCGCCGCCGTGGACGAAACCCAGAGGATAAAGAATACAGA
AGCCTCAAGAGATTGTTGAGAAACCGAGTATCAGCTCAACAAGCGAGGGAGAGAAAGAAA
GTGTATGTGAGTGATCTGGAATCAAGAGCTAATGAGTTGCAGAACAACAATGAGCAGCTT
GAGGAGAAGATTTCTACTTTGATGAACGAGAACACTATGCTTCGCAAGATGCTTATTAAC
ACTAGGCCTAAAGCTGATGACAATCAATGA
>BjuB008568
ATGAATATGGGAACTCACATCAACTTCAACAACTTAGGAGGGGAAGGAAGTAGTAACCAG
ATGAAGCCAACTGACACTGCCAACCCCTTGGCGAGACAGTCCTCTGTTTATTCCCTAACA
TTTGATGAGCTTCAGAGCACCTTTGGTGGACCGGGGAAAGATTTCGGGTCGATGAACATG
GATGAGCTCCTTAAGAGCATATGGACTGCTGAAGAAGCTCAGGCCATGTCGATGACCTCT
TCTTCGGCTGCTACAGCGGTTGCGCAGCAACCCAACGGTGGTGGGAACCTCCAGAGGCAA
GGCTCGTTGACGTTGCCTAGAACGATTAGTCAGAAGACTGTTGATGAGGTCTGGAGATGT
TTGATCACCAAGGATGGTGGTGATATGGGAGGTAGCAGCGGTGAGCCTGATGCACCTCCT
GGGAGGCAACAGACTCTAGGGGAGATGACGCTTGAGGACTTTCTGTTTCGTGCTGGAGTT
GTAAGAGAAGATAACAATGGGTTTTATGGTAACAATGCAGCTGGTGGGGGATTAGGCTTT
GGATTTAGTCAGCAAAATCAAAACAACCTATCATTCACTAATGATTCTATGATCTTGAAT
CAGCCACCTGGTTCATGCCTCAAAGTGGATGGGACAACTCAGCAGCAGTTTCAACAGCAG
TTACAGCAGCAGCATCAGAACCAGCGGATGCCTCAAACCATTTTTCATAAACAAGCAAAC
GTTGAATTTGCTGCGCCTGTGGGTATGGTCAACAAGGTCTTCACTGGGGCTGTGAATGAC
TCCTTCATCAATAATAATAATGGATTAGCTGGGGTCGCTGTTGCAGCAACATCTCCAGGG
ACAAGCAGCGCAGAAAATAACTCTCTGTCACCAGTTCCTTATGTGCTTAACCGAGGAAGA
AGAAGCAATACAGGTCTAGAGAAGGTTATAGAGAGGAGGCAAAGGAGGATGATCAAGAAC
CGTGAATCAGCTGCTAGATCAAGAGCTCGGAAGCAGGCTTATACCTTGGAACTGGAAGCC
GAAATTGAAAAGCTCAAGAAAGTGAATCAAGAATTGCGGAGAAAACAGGCTGAAATGATG
GAAATGCAGAAGAATGAGGTGAAGGAATTGTCAAAGCAACCGTGGGCAGCAAGAAGCAGT
GCTTGA
>BjuB039707
ATGGAGTCTAGTCCCTATCGCTCTCATCATTGTTTCGACATCCTTGAAAGAATGCCGCCA
CAGGACGATCATTTCAACTCATCATTTCTACAAAACCCTAGCTTCCATGTCCACTTGCAG
TCACCAAACTGGTCGACCCGCAACAACAACACTCGCTCTCACTTTGACCCAAATGGAGAA
CCCTTTTGCCACAGAGAGGGTCTTGATCCAGACGAAAGAAGGGCAAGAAGAATAGTATCT
AACCGAGAATCTGCAAGACGGTCGCGTATGCGGAAGAAGAAGCAGATAGAAGAGCTGCAG
CAACAAGTGGAGCATCTCATGATTTTGAATCATAACTTGTCTGAGAAAGTGATCAATTTG
TTGGAAAGCAACCACCAGATCATACAAGAGAACTCACAGCTGAAGGAGAAAGTCAACTCT
TTTCACTTGATAATGGCAGAAATGTTAATACCCATGAAGAATGTAGATGGCAGCATCAAT
GACCGCAACGTGAATCATCTCAGAGGAGAGACATCGAACCGGACCAATACTTTCTTTGGT
AGG
>BjuB002172
ATGTCAACTATTTCTCCGGTTTTCTCATGTGAACCGGGTCTAACGACCCCTGTCCCAGCT
TTTGAAACCGGTTTCACTTCATGGGACATTCCACATCTCTACTTGTTCCTCGACTCATCA
TCAACGAATATAATACCGGACTCGGCTCATGAGTACCTAAACCCTGGTTCGGTAAACAGA
ACTGGTTCAAATGTTGATCCGACGGATTGTACCGATGAGAGGAGAAAGAAACGGAAGTTA
TCGAACCGGGAATCAGCTAAGCGGTCGAGGGTGAAGAAACAAAAGCACTTGGAAGAGATG
AGTATCCAGCTAAACCAGCTCAAGATTCAGAACCGGGAACTGGAGACTCAGCTCCGGTAC
GTTTATTACCATTGTCAGCGAACAAAGATGGAGAATGATCGTCTACGTCTGGAGCACCAT
ATGCTCCACGACACCTTGTTGAACATCAGACAAGTTTTGATGTTTCGTCAGTTCGAACGT
AGCTTGGAGTGTGCTACGTGGCCTTACGATAACAGTACTGTTGTAACGGTCCAGCAGGAG
CCGTCGGCTGTAACAAATCATGTTATAGTT
>BjuB009536
ATGCAGGAGCAAGCTACTAGCTCTTTAGCTGCAAGCTCTCTACCATCAAGCAGCGAGAGA
TCATCAAGCTCGAATCCGCATTTGGAGATCAAAGATGGAATTGAAAGCGATGAGGAGATA
CGGCGAGTGCCGGAGTTTGGAGGAGAAGCTATCGGAAAAGAAACCTCTGGATCGGCGAAC
GGTCAGGACAGAACACAGACAGCGGTCGGAGAAGGTCAAAGGAAGCGAGGGAGGACTCCG
GCCGAGAAAGAGACCAAGCGGCTAAAGAGGTTGTTGAGGAACAGAGTATCAGCACAGCAA
GCAAGAGAGAGGAAGAAAGCTTACTTGGGTGAGTTGGAGAACAGAGTGAAAGACTTGGAG
AACAAAAACTCTGAACTTGAAGAGAGACTTTCTACTTTGCAGAATGAGAACCAGATGCTT
AGACAGATTCTGAAGAACACAACAGGAAACAAGAGAGGAGGCGGTGGTTCTAACGCTGAT
GCAAGCCTTTGA
>BjuB010770
ATGGATGGTTTTGTCTATAACCTTCCGGGCGCAAACCCTAATCAACAGGTCTCTAATAAC
CAAGTTCCACTTGTAAACTTGTCTGCCACGTCAGACGAGTCTAACCGGAGTGCAGAGGAT
GATGAGAAGAAGCGGAGAAGGAAGGTTTCGAACCGCGAGTCAGCACGGAGATCGCGTATG
CGGAAAAGGCGACACCTGAACGAGCTGTGGTCCATGCTTGTTCACCTCATCAACGAGAAC
AAATGCCTGGTCGATGAGCTAAGCCGAGCCAATGAGGGCTACGAGAATGTTGTTGAAGAG
AACAAGAAACTTCGGGAAGAAAATTCCAAGTTGGGAAAGATGATTGGTGAGATAGGTTTC
>BjuB011393
ATGGGTTCGCCCACGAGCGGAAACTGCTCGTTGCAAAACTTCGGTACTGAGTCGGATGAG
CGGAAGAGAAAGAGAAAAGAGTCGAACAGAGAGTCGGCGAGGAGGTCGAGGATGAGGAAG
CAGAAGCATTTGGAGGGTCTAACGGCTCAGGTCGCTCATCTCAGGGAAGAAAACAGCCAT
ATCGTCGCGACGATCGCCGCCACGACGCAGAAATACGTCACCGTAGAGGCGGAGAACTCT
GTTCTCAGAGCTCAGTTTATCGAGCTCGACCAGCGACTAGCTTCCCTCAACGAGATTGTG
GAAATCGCCGGAGGATTTTGGATGGAGAAGGGTCAGGGAGGAGGAGGAGTCGGTTACGTC
AGCGGCGGAGGAGGGTTTTACGACGGAGTCAATCTAGGGTTTTATAACCAACAACTTATG
GCTTCTGCTTGTCCTGTTCCTGCTGATGTTTTCAACTGTTGT
>BjuB013140
ATGCAGCCAAATTATGATAGCTCAAGTCTTAACAACATGCAGCAACAAGACTACTTCCAC
CTAAACCACTATTACAACAACCTAAACCCTTCAACCAATGACAATCTCAATCTTATCACA
TACCCTCAAATTCATCAAGAACTCAATCTACAATCTCCAGCAAGCAACAACTCTACCACG
TCAGATGAAGCAACTGAAGATATATTCGTCATCAACGAGAGAAAGCAAAGACGTATGGTA
TCTAACAGAGAATCAGCAAGAAGGTCAAGAATGAGAAAGCAAAGACACTTAGATGAGCTT
CTCTCGCAGGTTGCTTGGCTTCGAAGCGAAAACCAACAGCTTTTAGATAAGCTTAACCAA
GCCTCGGATAGCAATGAACTTGTTATTCAAGAGAACTCGAGTCTGAAAGAGGAAAACGTG
GAACTTCGTCGAGTTATCACATCTATGAAGAAGCTTGGAGGAGCAGGAGGTGGGAGCCCA
AACATCCATGGCAGATATTGTTCTCCTTCCTCGGATCATGATTTGGATCAGGACTTCTCT
TGTATTACAGATGATCCAAGGACTCATTATCCATCA
>BjuB040792
ATGGGAACAAGCGAAGAAAAGACGCCTTCCAAACCAGCATCCTCGGCACAGGACATTCCT
CCCACACCGTATCCAGACTGGTCAAACTCAATGCAGGCTTATTATGGCGGAGGAGGTACT
CCAAATCCGTTTTTCCCATCTCCTGTTGGATCTCCTAGTCCTTATATGTGGGGTGCTCAA
CACCATATGATGCCGCCTTATGGGACCCCGGTTCCGTATCCAGCCATGTATCCTCCAGGG
GCAGTCTATGCCCATCCTGGCATGCCCATGCCTCCTACTTCTGCTCCAACCAACAAGGAG
ACCGTGAAAGAACAAGCCCCTGGAAAGAAGTCAAAGGGAAACTTGAAAAGAAAGGGTGAA
GGAGCTGAGAAGGCTCCTTCTGGTTCAGGGAACGATGGTGTATCTCAAAGTGATGAAAGT
GTCACAGCGGGTTCATCTGATGAAAATGGTGAGAATGCTAATCACCAGGAACAAGGTTCA
GTTAGAAAGCCGAGCTTTGGACAAATGCTTGCGGATGCAAGTTCTCAAAGTAATACTACT
GGTGAGATCCAAGGTTCAGCCCCCATGAAGCCACTGGCTCCTGGGACTAATCTGAATATG
GGAATGGACTTATGGTCTTCCCAAGCTGGTGTACCTGTGAAGGATGAACGAGAGCTCAAG
AGGCAGAAAAGAAAACAATCTAACCGTGAATCCGCCAGGCGGTCCAGACTGCGGAAGCAG
GCGGAATGCGAACAGCTTCAACAGAAAGTAGAGAGTTTGACGAGTGAGAATCAAAGCCTG
AGAGATGAGTTACAGAGACTCTCCAGCGAATGTGAGCAGCTCAAGACTGAGAACAACTCT
ATCCAGGATGAGTTGCTTAGAGTGCACGGATCAGAGACCGTAGCTAATCTAGAACAGAAT
GCTGCTGGTGGCTCTAAAGATGGTGAAGGAACAAAC
>BjuB040834
ATGTTGTCCACTGTACCGGCCTTTTCCTTCCCGGAACCGGGTACGGTTAATCAATTTTCG
GGTTTTCATACCGGGTTCACTCCTTGGGAGTGGGACTGCTTTGATCTCTTTTCCGTGAAC
CAAATGTCTATTGAACCGGCCATTCCCAGCCCTTGTTTTGGTGAATCCGACCCTGGTCTC
GTTAGAACTAATTCTGGTTTTGATGATATTAAAACCGGTTCTGACGAATCTTGTGCCGGT
TTAACCGAACCCGGTTTTGATGACACCGTCGGTTCACACGGCCTACTGCGCACTCAAGGA
GACAAACCGGACCCGGAAGAGCCAAAACAAATGACAGCCATCGCGAATTCTAATTCGGGA
GAGCAGAATCATAACCGGAATAAACTGATCCAACCGGAGATGACCGACGAGAGGAAGAGG
AAGAGAATGGAGTCAAACCGGGAATCAGCGAGACGGTCGAGAATGCGTAAACAGAATCAC
ATTGATAACTTAAGGAACCAAATAAATCAGTTGGATTTGGAAAACCGTGAGCTCGGGAAC
CGGCTCCGGTTAGTTATATACCACCTTCAACAAGTGAACACGGACAATAACCGGCTCGTG
GCGGAACAAGAGATGCTCCGGTTAAGATTCTCGGAGATGAGGCGGATTCTGATTCTCAGA
CAACTTCAACAACAACAACAGTGGGAACTCAATAACAGGAGAATGATCATGTCTGAACAA
AACTCATCTTCGATCATA
>BjuB045228
ATGGAATCGTCGTCGTCGGGAACAACTTCGTCGGCGATTCAAACGTCCTCCGGGTCAGAG
GAGTATCTCATGGAGCAGAGGAAACGTAAGAGGATGCTCTCAAACCGTGAGTCAGCGAGG
AGATCAAGGATGAAGAAACAGAAACTCCTCGACGATCTAACGGCTCAGGTTAACCAGCTC
AAGAAAGAGAACAACGAGCTCGTGACAAGTGTCAGCATCACGACGCAGCACTACTTGACC
GTGGAAGCAGAGAACTCTGTTCTTAGAGCTCAGGTCGATGAACTCAGCCACAGGCTCGAA
TCTCTCAACGACATCCTCGGGTTCTTAGAAAATACCAACGGGGTTTGTCCGAACCCTCTG
ACTGGTCCAGAGTCAGATGACTTCCTCGTGAATCAAATGAATATGAACATGTTTCATATG
ATGAACCAGCCTCTCATGGCATCTTCTGATGCTTTGCTGTAT
>BjuB045319
ATGGGTTCTCGATTCAACTTCGTTGACGACGCAAAGCAGCCAGCTTTTGGAACTGGTCTT
CCTCTGACGAGACAGAACTCTGTTTTCTCGTTAACCTTTGATGAGTTTCAGAACTCATGG
GGTGGTGGGATTGGGAAGGACTTTGGGTCCATGAACATGGACGAGCTCTTGAAGAACATT
TGGACAGCTGAGGAAAGCCACTCTATGATGGTTAACAACAACACCAGTTTCAACAACACT
GTTACGAACAGCGGTAACAGCAATGGAGGTTTGTCTGTTGGTGTGGGAGGAGAGATCGGT
GGTGGTGGTGGTTTTTTTACTGGTGGGAGTTTGCAGAGACAAGGGTCACTTACGTTGCCT
CGTACCATTAGTCAGAAAAGAGTTGATGATGTCTGGAAGGAGCTGATGAAGGAGGATGAC
ACTGGGAGTGGCGTTGGTAATGTCGGAGGAGGAAGTGGAGTTCCGCAGAGGCAACAAACG
TTGGGAGAGATGACTCTGGAGGAGTTTTTGGTCAGAGCTGGTGTGGTTAGGGAGGAGCCT
CAACCTGTGGTGAGAGTGGATAGCTTCAATGGTGGGTTCTTTGGATTTGGAAGTGATGCG
GGGCTGGGTTCAGCTCGTAATGGGTTTGGTCCTAGCCAGCCTCATGGAGGTATGGTGAGA
CCGGATCTGCTGACAACTCAAACTCAGCCGTTGCAGATGCAGCAGCCACAGAAGGTGCAT
CAGCCCCAACAACTGATTCAGAAGCAGGATGTAGCTTTTCCTAAACAGACCACTATTGCG
TTTTCTAACACTGTTGATTTGGTTAATCGTTCTCAACCTCCAACACAGGAAGTGAAGCCT
CCAATTCTTGGAGTTAGGGAACGGCCTATGAACAACAACCTTCTCCAAGCTGTTGATTAT
AAAACAGGTGTTACGGTTGCAGCAGTATCTCCTGGAAGCCAGATGTCACCTGATCTGACT
CCAAAGAGCACCATGGATGCATCTTTGTCACCTGTTCCGTACATGTTTGGTCGAGTAAGA
AAAACAGGCGCGGTCTTGGAGAAAGTGATTGAGAGGAGGCAGAAAAGGATGATCAAGAAT
AGGGAATCGGCTGCAAGATCCCGCGCTCGTAAGCAAGCTTATACGTTGGAGTTGGAGGCA
GAAGTTGCACAACTGAAAGAGCAGAATGAAGAGTTGCTGAGGAAACAAGTTGAAATCATG
GAAAAGCAGAAAAAACAGCTTCTGGAGCCAATGCGTCAGCCATGGGGATGCAAAAGGCAA
TGCTTGCGAAGGACATTGACGGGTCCTTGGTAG
>BjuB015072
ATGCAGCCAAATTATGATAGTTCAAGTTTAAATAACATGCAACAACAAAACTACTTCCAC
TTTAACCACTATTGCAACAACTTAAATCCTTCAATCAATAGCAATCTCGATCTTGTCTCC
TACCCTCAAGTTAATCTACAATCTCCGGCAAGCCACAACTCTACCACGTCAGATGAAGCA
ATTGAAGAGACATTCGTCATCAGCGAGAGAAAGCAAAGACGTATGGTATCTAACAGAGAA
TCAGCAAGAAGGTCAAGAATGAGAAAGCAAAGACACTTAGATGAGCTTCTATCCCAAGTT
GCTTGGCTTCGAAGCGAGAACCACCAGATTTTAGAAAAGCTTAACAAAGCCTCGGACAGC
AATGATCTTGTTCTTCAAGAGAACTTGATTCTTAAAGAGGAAAATTTGGAACTTCGTCAA
GTTATCACATCTATGAAGAAGCTTGGAGGAGCAGAAGGAGGAAGCACAAGTTTCCATGGC
AGATATTGTTCTTCTTCCTTGGATCAAGACTTTTCTTGTATTACAAATGATCCAAGGACT
CATCATCCGTCATCA
>BjuB016538
ATGAAGTCTGGTTTCTCCGCCGATGATTCCACCGGTTCTTTCCCGCCACCACTACCACCG
TCGTCTCCGCCTCAAGCTCCGGGAGATGGCATGACCAGAAGTCAATCCGAGTGGGCCTTC
CAGATGCTTCTGGAAGAGATATCTGGACCTGTCCCCGCGGGGAGTTCCATCTCCTCATCT
TCAGCAACGGGACTGTCATCTCCGCCGAGTCAATCTGATTCGTCCGTCTCGCGACCAGAA
GAAGCTTCATCTGACGTCGTCGTCGAGATACAGAAGCCGCCGCACAATGAGAGTCGGAAC
CGTGCTCCTCCGTCGTCATCCGTTGACGAGATGGATCCTAACCACTACCAAGCGATTCTC
AAGAGCAAGCTTGAACTTGCCTGCGCTGCTGTTGCGCTTCGTGTGTCTACTACTGTGATG
CCCGAAGATTCGAGTGCGTCCTATGGTAATCAAAAGCAGGTCTCTCCGGTTGGATCTCAA
ACTCAAGGTCCTGTTGCGGCACAAATGTCGCCTGCTGTTTCATCCGTTAGTGATGCTCCC
TCGTTAGACACAGAGCAAAAACGAGATATTCAGTTCAAGCAAGTTACGAGTGGTTTATCA
CGAGATGATTCTGATGACGAAGATCTTGATGGAGGAGACATAGAAACTATAGACAATGCT
GATCCTGCCGATGTTAAGCGTGCTAGGAGGATGCTTTCAAACCGAGAATCCGCTAGGCGC
TCTAGACGAAGAAAGCAAGAACAAATGAATGAACTTGATTCACAGGTTGGCCAGTTACGT
GGTGAGCACTCAACTTTGCTTAAGCGTCTTAGTGACGTGAATCAGAAGTTTAGTACCGCT
GTTGTCGATAACAGAATCTTAAAAGCTGATATCGAAACATTGAGAACAAAGGTGAAGATG
GCAGAGGACACTGTGAAAAGAGTGACAGGAATGAACCCTATGCTTTTGGCAAAACCATAC
AGCATACCATTCGATAGGACATTGATGATGGATTCTTCACAGCCAAACTTAAATCAACCC
GATATGATTCCAAATCAAAGATTAGAGAACGGCGACTTTGCAAGCAACATGGTTGTTACT
TCGCAAACCAGTTGCAATGCTTTTGAAACTCTGCCGCATTGGAATCTGGAAGCAGAGAAA
AATAAACCACAAGAG
>BjuB016810
ATGGGGAATAGCGAGGAACCGAAGCCTACCAAATCAGATAAACCATCTTCTTCCCCTGCG
GATCAAACAAATGCTCATGTCTACCCTGATTGGGCAGCTATGCTGGCTTATTATGGTCCA
AATGTAGCAATGCCTCCTTATTACAATTCAGCTATGGCTGCATCTGGTCATCCTCCTCCT
TACATGTGGAATCACCAGCATATGATGTCACCATATGGAACACCCTATCATGGAGGAGGA
GTTTACGCTCACCCCGGCATTCCCATGGCAAATAACTTCAAACAATCTGATCAAGGGATC
ACAGCCCCAAGTTCAAAAGGGACCACCTCTAACAACTGGAACACAGACAATGGACTGATG
AAGAAGCTGAAAGAGTTTGATGGGCTTGCAATGTCACTGGGAATTGGCAATCCTCCTGAA
AATAATGGTGATGATGAACGTAAACGCTCGCGGAACAGCTCAGAAACGGAAGGTTCAACT
GATGGAAGTGATGGGAACACGACTGGGGCTGATGAACCGAAACTTAAAAGAAGTCGAGAG
GGAACTCCAACAAAAGATGGGAAGAGACATTTGGTTCAGTGTAGCTCATTTCGTTCTGTT
TCTCCAACAAGTGGTGATAACGGTGTAAAACCTGTTCAAAGAGCTATAGTCTCTCCTGAT
GTAAGTGCAAATTCCAACTCCTTCATGTCACAATCTTTAGCCATGGTTCCTCCGGAAACT
TGGCTTCAGGACGAGAGAGAACTGAAACGGGAGCGAAGGAAACAGTCTAATCGAGAATCT
GCTAGAAGATCAAGATTAAGGAAACAGGCTGAGACTGAAGAACTCGCTAGGAAAGTTGAA
GCATTGACAGCAGAAAACATGGCGTTAAGATCTGAACTAAACCAACTTAATGAGAAATCT
GATAAACTAAGAGGAGCTAATGCAACATTGCTGGATAAGCTGAAAAGTTCAGAACCTGAG
AAGATAGTGTCCATAGTTAAAAACTCAGGAACCGGAGACAATGAGTCTAACTCTACAAGC
AAACTGCATCAACTGCTCGATACGAAGCCTAGAGCCGATGCTGTAGCAGCTGGC
>BjuB017666
ATGATGTCTACAATTTCTCCGGTTTTCTCTTGTGAACCGGGTCTAACAACCCATGTCCCA
GCTTTCGAAACCGGGTTCACTCCATGGGACATTTCACAACTCTTCTCGGTCTTCGACTCA
TCAATGAACCTAATACCGCACTCGGCCCATGAGTACTTAAACCCTGATTCGGTAAATCGG
TCTGCTCCAGACGTTGTTCCAACGGATAATTATACCGATGAGCGGAGAAAGAAACGAAAG
CTATCGAACCGGGAATCGGCTAAGCGGTCAAGGGTGAAGAAACAAAAGCACTTGGAAGAG
ATGAATATCCAGCTAAACCAGCTCAAGATTGAGAGCCGGGAATTAGAAAACCAGATACGG
TACGTTTTACACCTTTTTCAACGAACAGAGATAGAGAATGACCGTCTACGTCAAGAGCAC
CGTATGCTCCACGATACGTTGTTGAACATGAGACAAGTTTTGATGTTGCATCAGATCGAG
TGGAGCTCAGACTATGCCACATGGCCTTACGATAAAAGTCCTGTAGTTACGGTCCAACAT
GATCCCTCGGTTGTAACAAATCATATCATGTTA
>BjuB041251
ATGGCTAGCAGTGAGATAGAGAAATCTAGTAATGAGAAGGAACCTAAAAAGCCTTCTTCT
TCTTCTTCTGCTGCTCCTCCCTCTTCACAGGAACCTTCTTCGGCTGTGAGTGCTGGCATG
GCTACTCCAGATTTGTCTGGTTTTCAGGCATATTCTCCTATGCCACCTAATGATTTTTTG
GCATCAAGTCCTCAACCTCACCCTTATATGTGGGGGGTTCAGCATATGATGCCTCCTTAT
GGAACTCCTCCTCATCCATATGTTAAAATGTATCCACCAGGTGGCATGTACGCCAATCCT
TCAATGCCTCCGGGTTCTTATCCAAATAGCCCTTACGCTATACCTTCTCCAAATGGAGTG
ATCGAAGCTTCCAGCAATACTAGTGGCGGCACTGAAGGTGATTCTAAACGATCTGATGTG
AAAGAAAAATTTGCCATCAGAAGATCAAAAAGAAGATTGAGCATGATAACAAGAAAGAAC
AATGAGCCTGGGAAAAACTCAGGAGCATCAGCTAATGGAGCTTACTCTAAAAGGCACGAC
TTGGGATCTGGACAAGACAGGAAGGATGGTTGGTTTATGATCCTTTCTTCTTCTCTTTTT
TTTTTTTCCTTTCATTTCTATTATGTGACTAACACCGTGAAAGCTGCAAATTCACCTGAA
GCAGCATCAGAGAATGGTGGTTCTGCTAGCCAGAGCGTGCCAATTATGCCAAAGACAGCT
GCAGGTCTTCCCGGTCCACCAACATATATGAATATTAGGATGGGTTACTGGGCTGCTCCT
ACAGATGGAATACATGGGAAAGTATCTACAGCAGTTCCTAGAGTCATTGCTCCAGTCTCA
CGAGATGGTGGCCATTCACAAAAGGATGGGTTACAGGACGAGAGAGAACTTAAGCGACAG
AGACGGAAGGAGTCCAATAGGGAGGCTGCTCAAAGATCCAGTTTGCGCAAACAGGCCGAA
TTTGATAAACTGGCACAATACACTGAGGTGTTGAATGCAGAAAACGCAAGCCTCAGGGCA
GAAATGAACAGGCTGAAAAGCCAGCGCGAAGGGCTCACTTCTGAGAATACATATCTCAAG
GACCAGCTTTTATCATTTCCTCCACTTGAAGGCATAAACATGGACAAGGACGACCAAGAA
CCAGACACCGATCAAACAGGGTTCATAGAGACAAAGTTTGTTTCATACAAAGACTCAACG
TTAGAAAGCAAAACCATTTCT
>BjuB046236
ATGCACATCGTCTTCTCTGTCGATGACTTGACCGACTCCTTCTGGCCACCTCCCCCTCCG
GAACCGTCGCCGTCGCCGTCGCAGAACGTGCCTGACGGTATGACTCGGAGTCAATCGGAG
TGGGCGTTCCAACGACTCCTCAGGGAGATGTCCGGCTCCGATGAGAGCCCCACCACGATC
AACGTGAGGTCGCCTCCGCCGGCTCAGTCCGAGCAGTCTCTTTCCACCGTCGACGAAACC
GCCGACGTCGTCGAAATACAGAAGCCGTCTCCGCCGCCGCCGCGGAACCGTGCGGATGAT
GAAGATGATCGAGGGAATCGGAGTCGCGCGCGGTCTTCCGATCCGTTGGATTCGGATGTT
GTGGTCGATCCGAATCAGTACCACGCGATTCTCAAGAGCAAGCTTGAGATCGCGTGCGCT
GCTGTTGCGCGCCGAGTGGGAACTGTGAAGCCGGAGGATTCGAGTGGCAATCAAAAGCCA
TCTCTACCGTTGGGATCTCAAGCTCAAGGCTCTGTTGTTGTGGCACAAGCCTCACCCGGT
GCTTCATCTGTGAGATCTGTTCCCTCAGCAAGCATTAAAAAGAAACCAGATGTTGTTCCA
GCCAGGCAAACCACCAGTATTTCATCACGGGATGATTCTGATGATGATGATCTTGATGGA
GACACCGAAACAGCTGATAATGGAGATCCTACTGACGTCAAGCGTGCTAGGAGGATGCTC
TCAAACCGAGAATCTGCTAGACGCTCAAGGAGAAGAAAGCAAGAACAAATGAATGAATTT
GATACACAGGTAAACCAATTAAGGACTGAGCATTCAACTTTACTTAGTCGTCTTAGTGAC
ATGAATCAGAAGTATGATGCAGCTGCTGTCGACAACAGAATTCTAAGAGCTGATATCGAA
ACTCTGAGAACAAAGGTTAAGATGGCAGAAGAAACAGTGAAAAGAGTGACAGGAGTGAAC
CCTTTGCAGTGGGCAAGACCAAACATGGGCATGCCAGTGAACAACACACCGAGAATCCCA
AGTACTACCGGTGCCGGTTTAGCACCAAATCAGAGAGTAGAGGTGAACCGTGAAGGCACG
CCGAATCTGTTTGCTGCGACTAATCAGAAGAATCTGTATGAAAGCATGCCTCATTGGAAC
CACAAGCATTAA
>BjuB015428
ATGGATAATAAATCGGATCCTCAACCCAAGCCCGATCCACATCCTAACCCAAATGCCAAT
CCAATCCCCTCCTCCTTCCACCGCCGATCCCGCTCCGACGACATGTCGATGTTCATGTTC
ATGGATCCGCTCTCCTCCTCCGGTCCACCGCCTTCCTCCGACGATCTCCCCTCCGACGAC
GATCTCTTCTCTTCCTTCATCGACGTCGACAGCCTCTCCTCGAATCCGCATCCTGCGATC
GCGCTTCCGAATCACACCGCCACCGTTTCCGGAGTTGCCGTTCCCTCCTCGTCCTCCTCT
CGTCCTCGTCACCGTCACAGCAACTCCGTCGACGCGGGATGCGCAATGTACGCGAATGAG
ATCATGGACGCGAAGAAAGCGATGCCTCCGGAGAAGTTATCTGAGCTTTGGAACGTCGAT
CCGAAACGCGCCAAAAGGATCTTAGCGAATAGGCAATCTGCAGCACGTTCAAAGGAGAGG
AAAGCAAGGTACATTCAAGAACTCGAGCGTAAAGTTCAATCTCTTCAAACCGAAGCCACC
ACTCTCTCTGCTCAGCTCACTCTCTTCCAGAGAGACACAAATGGACTAGCAAACGAAAAC
ACAGAGCTAAAGATGAGGTTACAAGCAATGGAGCAACAAGCTCACCTTCGTAATGCTCTA
AACGAAGCACTAAGGAAAGAACTTGAAAGGATGAAGATCGAGACCGGAGAAATCTCTGGT
AATTCAGATTCCTTCGATATGGGAATGCATCAGGTTCAGTACTCTCCTTCCACTTTCATG
GCTATTCCACCTTATCATCATGGCCAAGACGTGCAGCAGATGCACGGGTTCAATCAAAGC
CATCCGATGGAGGCGATATCGAATTCTCAGAGCGTGTCTGAGTTTCTGCAGAACGGGAGA
TTGCAAGGGCTAGAGATAAGTAGCAATAATAATAGCTCAAGCTTGGTCAAATCTGAAGGA
CCTTCTCTCTCTGCTAGTGAGAGTAGCTCTGCCTATTGA
>BjuB020302
ATGGCTAGCAATGAGATGGAGAATCCGAGTAAAGAGAAGGAACCTACAACGCCACCTTCT
TCTTCCTCTGCTCCTCCCTCTTCACAGGAGCCTTCGTCGGCTGTGAGTGCTGGCATGGCT
ACTCCAGATTGGTCTGGTTTTCAGGCATATTCTCCTATGCCGCCTCATGGTTTTGTGGCT
TCAAGTCCACAACCTCACCCTTATATGTGGGGGGTTCAGCATATGATGCCTCCTTATGGA
ACTCCACCTCATCCGTACGTTACAATGTATCCCCCAGGTGGCATGTACGGCCATCCTTCA
ATGCCTCCGGGTTCTTATCCATATAGCCCCTATGCCATGCCTTCTCCCAATGGAATGACC
GAAGCTTCTGGGAATACTACAGGCGGCACTGAGGGTGATACTGTTAAACAATCTGAAGTG
AAGGAAAAGTTGCCTATCAAAAGATCGAGAGGAAGCTTGGGAAGTTTGAACATGATTACA
GGAAAGAACAATGAGCCTGGAAAGAACTCAGGAGCATCAGCTAATGGAGATAATAACACC
ATTATTTCACTGCTGTGTGATTACAGTGGAGAGAGTGCTTCTGATGGTTCAAGTGAAGGA
AGTGATGCAAACTCTCAAAATGGCTCCGGATCTGGACAAGACGGGAAGGATGCATCAGAG
AACGGTGGTTCTTCTGCTAATGGCCCCCGAAATGGAACACCGGTGAGCCAGACCGTGCCA
ATCATGCCAATGCCAGCTGCAGGCCCACCAACAAATTTAAACATTGGGATGGATTATTGG
GGCGCTCCTACTTCAGCCGGTATCCCTGGAATGCATGGGAAAGCATCTGCACCAGTTCCT
GGAGTCGTTCCTCCAACCCCTCGAGATGGTGGCCATTCACAACCCTGGTTACAGGACGAT
AGAGAAGTTAAGCGACAGAAGCGGAAGCAGTCCAATAGGGAGTCTGCTCGAAGATCCAGA
TTGCGTAAACAGGCAGAATGTGATGAACTGGCACAACGAGCTGAGTTATTGAATGAAGAA
AACGCAAGTCTCAGAGCAGAAATCAACAGGCTCAAAAGCCAGTGCGAAGAGCTCACCTCT
GAGAATACCTCTCTCAAGGACCAGCTTTTATCCTTCCCTTCACTTGAAGGCATTAACATG
GAGAAAGACGACCAAGAACCAGAGACCTGTCAAACAGTAGTCGCAGAGACAAAAGGT
>BjuB020303
ATGTTTTGGCATGATATAGATGCTGTCAAAGAGAAGTTTGTTTTTGGTATGGCTACTCTA
GGACATGTTGAGTTGCCTGATGCGTGTCGTTTCTCAGGTGACATCGCCAAAAATCGTCAA
TCTCTTTTCCAGAAACAAGCTGACATCACTAAGTTACGCCTAGGAGGGAATTTGGTTTCT
GAGAGTTCAGGGCTCACCTTGGAAGCAGCCAAAGGTTCTCTCTCGAATGACGATAGAGAA
ATTAAGCGACAAAAGCGGAAGCAGTCCAATAGGGAGTCTGCACGAAGATCTAGATTGCGT
AAACAGGCCGAATGTGATGAACTGGCACAACGAGCTGAGTTGTTCAATGAAGAAAACGCA
AGTCTCAGAGCAGAAATCAACAGGCTCAAAAGCCCGTGCGAAGAGCTAACTTCTGAGAAT
ACTTCTCTCAAGGATCAACTTTTATCATTCCCTTCACTTGAAGGCATTAACATGGAGAAA
GACGACCAAGAACCAGAGACCTGTCAAACACTAGGCACCATTAAGGCAATGTATCAT
>BjuB020783
ATGTCTTCGACTTTTCCGGTCTTCTCATCTGAACTGGTACTTCCTAATCATGTACCAGCT
TTGGAATCTGGATTTCCTCTTTGGGACGACGCTCCAGATCTTTTCTCCATCTTCGGTTCA
CTGGTGTGTCCCGTGGAAGTAAATCCCGGTTTAGAGAAAACAAACTTAGGTCAAGCTCAA
AACAAAAACTATCCTAATCCCGGTTTGCAAGATAAACCTTTTAACCAAAGTGGTTTGAAC
GTTTTTCTTCCAGATAAAGATGAGCGGCGAAAGAAACGAAAAAGATCAAACCGAGAATCA
GCTAGGCGGTCGAGGATTAAGAAACAAAAACACCTAGAAGCTGTGAGAAGCCAACTTAAC
CAGCTCAATACTGACAACCGGGACCTAGTGAACCGGCTTCGGTACGTTATGCACCATTGT
CAACATGCAAAGATGGAAAATAATCGTCTAAGATTGGAACACCAAACTCTACATGATAAG
CTGTTGAACTTACGACAAGCCTTGGTTCTTAGACAAAGCCAACAGAGCTCAACATGTGTT
ACGTGGTCATGTGTTGATAGTACCGTTGTAACGGTCCATCAGAATCCGTCAATGATAACA
GAACACGTCATC
>BjuB021273
ATGGCATCCTTTAAGATGATGTCTTCTTCCACATCCAGAAACTCCGATCTATCTCGCCGT
AACTCGTCCTCTGCCTCATCTTCTCCCTCCGTAAGATCCAACCTCCATCTCAGACGAGAT
CCTCACGCCGGCGATCACTCCAGGATTAGTTTCGGCTACGGAGGAGGAGGGAACGATTCT
ACGATGGTTCACGATTACGCCTTCGCGTCTGATTCGATGGATGTTGATCGGAGGAGCAAC
GGAGACAGGAACAGCGTTAACGGCGGAGGGAGGAAGAGTGTGGACGATGTCTGGAAAGAG
ATTGTGTCGGGAGAGAAGAAGACGGTTTTGAAGGAGGAAGCGCAAGAAGATGAGTACATG
ATGACGCTTGAAGACTTCTTAGCGAAAGCAGCGGAGATGGATGATGATGAAATCGATGTT
AAGATTCCTCTCTCCGGCGACGGATATACATTCGATTATCCGATGATGCCTCAGCTGCCT
CAGCAGCAGCAGGATCCGGTTGAGATGGTTGAAGGATCAGCGAGGAGAAAGAGAGGGAGA
GTGATGGTGGAGGCGATGGACAAAGCAGCAGCGCAGAGACAGAAGAGGATGATCAAGAAC
CGTGAGTCTGCTGCTAGGTCGAGAGAGAGGAAACAGGCTTATCAAGTGGAGCTGGAGACT
ATGGCCGCGAAGCTGGAGCAAGAGAACGAGCAGCTTTTGAAGGAGATCGAAGAGAAGACC
AGAGAGAGATACAAGAACCTTATGGAGCAGTTGATTCCTGTTGAGAATGAGAAACGAAAA
CCATCATCATCGTCGAGGTCCTTAAGCAGGAGCCTTTCCTTGGAATGG
>BjuB022206
ATGGGGTCGAAAAGTCCTGATTCCGACAACGATCCGAGGTACGCTTCCGTCACGGACGAG
AGAAAGAGGAAGCGAATGATCTCCAACCGAGAGTCCGCCCGGAGATCAAGGATGAGGAAG
CAGAAGCAGCTCGGCGATCTCATCAACGAGGTCACCGTTCTGAAGAACGATAACGCCAAG
ATCGCCGAGCAGGTCGATGCAGCCACGAGGAAGTACGTCGAGATGGAGTCCAAGAACGAC
GTCTTAAGAGCGCAGGCGTCGGAGCTGACGGAGAGGCTGAGGTCGTTGAACTCTGTGCTC
GAAATGGTCGAAGAGATTAGCGGTCAGGCTTTGGATATTCCTGAGATTCCTGATTCTATG
CAGAACCCTTGGCAGGTTCCTTGTCCGATCATGCAAACCAATCATGGCTTCTGC
>BjuB028919
ATGGCGGAACCTGATCCCAAATTAGTAACCCCTGACACTGAATCCGATCACATCCTTCCT
CCTGACAGTTGTTTCTACAATTCTAGCTTCGAGCTCGACGTTGACTTCGAGTTGACTTTC
GACGACCTCTACTTTCCTTCAGAGAACGAATCCTTCTCCATTCCCGTTGATGCCACGGAA
GCTACGATTGCGTGTAAGAAGACATCTACAGCGAAGAGGAAACAAGAGAGTGAAGAAGAA
GATGATGAGGAGGAGGAGGAGAAGAGGAGAGCGAGACTGGTTAGGAACCGTGAGAGTGCT
CTGCTTTCGAGACAGAGGAGGAAGCATTACGTGGAGGAGCTTGAGGACAAAGTCAAGAGC
TTGCAGTCCGTTATAACGGATTTGAACAGTAAAGTCTCTTACTTTATGTCTGAGAACGCT
ACTCTGAGGCATACGGTGGGTTCCGGAAAGGGCATGTGCTGGCCACCGTGTGGAATGTAT
CCAACGCCTTATAATCCGTGGATGCCGTTTCAAGCTTATCTTGGTTCTCATCAGGTGGTG
CCTTTGCTTCCTATTCCTCGGTTGAAACCACAACGATCCTTGGGTGAGGTGAAGAGGTCG
GAAGCTAAGACCAAGAAGGTTGCTAGTGTGAGTGTTCTTGGTCTTTTGTTTTGTTTGTTT
TTGTTTGGTGCGTTGGGTCCTGTTGTGAATGTCAGCTACGGAGGAAGAGTTTTAGATGTG
TCAGTCAATAGTAGTAGTAGTAGAGCACAGTGTGGTAGAGGTTCTGATCAAGGAGTGGGG
AGACACGTATCTGTGCCTCTTGTTGCATCACTATTTGTTCCGAGGAATGAGAAGCTTGTG
AAGCTAGATGGAAGCTTGATTATTCATTCTGTTTTGGCGAGAGAGAAAGACATGGCTTCT
GAAACGAAGCCTGCACTGCCTTCACCTGACTCTACAAGGACCAGGGATATGTCTAAGCAC
CTTAATACCGAAAAGCGGAAAGCTATGTCATCTTCTGGCTCTGATGACTCTCAAGACAAA
CTCAACTCAACAACATCCAATGGTGAAATGCAGCGATGGTTTCGTGAAGGTGTTTCAGGA
CCAATGTTCAGTTCGGGGGTGTGCACCGAAGTGTTTCAGTTTGATGTCTCCTCAACCTCT
GGAGCCATCAATCCTACTTCTCCAGCTACTCACAAGGGAAAGAATAGCAGAAGAATCCTC
CGTGGTGGTCATCCAGAATCTCATTTTAATCAAACCAAACACCAAAACAACTCTAACACA
ACCAAGCCATTCCCATCAATGGTTGTATCTGTGCTTACTGATCCCATAGAAGAAGGCAGT
CATGGAGACATGGCGGGAGGTACACAATCACTGTCCACTGTTTTCATAGTGGTTCTTGTT
GACGGTGCCAAGTATATAACCTACTCCTGCGTCCTTCCACGACCAGAAGAAATCCCTCAT
CTCGTAACTACT
>BjuB041699
ATGGTGGGCAGAGAAACAGAGATGATGTCTGAACGAGAACTAGAGTCACCAACGGCGCAA
GCAAGACAACATGGAGGAGCTGGAGGAGGAGATCAGAACCATCCGTTTTCTTCGTTGGGA
AGACAATCCTCCATCTACTCGCTGACACTCGACGAGTTCCAACACGCTCTCTGCGAGAAC
GGGAAGAACTTCGGGTCCATGAACATGGACGAGTTCCTCGTCTCTATTTGGAACGCTGAG
GAGAATAACAACAACAACAACAATCACCAAGCTGCAGCAACAACAGCCGCAGCAGCTTCA
CATCCCGTTCAACAACCGAGTCATAACGGTTTCAACAACAACGGTGGAGGTGAGAGCGGC
GTCTTTGGTGGTGGTGGTTCTTCAGGTAACCAAGCGGCTAATAAGAGACCAGGGATAGTG
AAGCAGCCGAGTCTTCCACGACAAGGCTCGTTGACACTTCCATCTCCGCTTTGTAGGAAG
ACTGTTGAAGAGGTTTGGTCTGAGATACATAGAGGTGGTGGTAGTGGTGGTGGTGGTGGT
GGTGGAGACAGCAACGGACGTAGTAATAGTAATGGTCAAAACAATGCTAATAACGGCGGC
GGTGAGAGTGCGGCTAGACAACCAACTTTTGGGGAGATGACTCTCGAGGATTTCTTGGTG
AAGGCTGGTGTGGTTAGAGAGCATCCCACTAATAACCCCAAACCTATTCTGAACCCGACC
CCGTCTAGTGTCATACCCCCATCTACCCAGCAGCAGCAGCAGCAGCAGCAGCAGCTTTAC
GGTGTGTTTCCAGGAGCCGGTGATCCTTCTTTCCCGGGTCAGGCTATGGGAGTAGGTGAC
CCGTCTGGTTACGGTAAAAGGGCAGGAGGAGGAGGAGGTGGGTATCAGCAGGCACCACCG
GTTCAGCAAGGTGTTTGCTATGGCGGTGGTGGCGGGTTTGGACAGCAAATGGCGATGGTG
GGGCCGTTAAGCCCGGTGTCGTCAGACGGGCTCGGTCATGGACAAGTGGATAACATAGGT
GGTCAGTATGGAGTCGATATGGGAGGGTTAAGAGGAAGGAAGAGAGTAGTGGATGGTCCA
GTGGAGAAAGTAGTGGAGAGAAGGCAGAGGAGGATGATCAAGAACCGTGAGTCTGCTGCT
AGGTCCAGAGCAAGAAAGCAGGCATATACGGTGGAGTTGGAAGCAGAACTGAACCAGTTG
AAAGAAGAGAACGCTCAGCTAAAACATGCATTGGGAGAGTTGGAGAGGAAGAGGAAGCAA
CAGTACTTCGAGAGTTTGAAGACGAGAGCACAACCTAAAGTGCCAAAAGTGAGCGGGAGG
TTGAGGACATTGATGAGGAACCCGAGTTGCCCTCTC
>BjuB046419
ATGGAAAAAGAGAAATCTCCAGCACCTAGTGGAGGTGGTCTCCCACCTCCATCTCCTGGT
CCCATCAATCACGGATCAGATGCTAACCGTTTGAGCCACGATATGAGCCGCATGCTCGAA
CACCCACCTAAGAAGATTGGCCACCGTCGAGCTCATTCCGAGATCCTCACTCTCCCTGAT
GATCTGAGCTTTGATAGTGATCTCGGTGTGGTTGGTGCTAATGCTGATGGAGCTTCTTTC
TCTGATGACACTGAAGAAGACTTGCTGTCAATGTATCTTGATATGGACAAGTTTAATTCT
TCTACTGCTACTTCTTCGGCGGCTCAATTGGGTGAGCCATCTTGGAAAAATGAGTCTGTG
ATGCATACGGGGTCAACTTCTAATCCTCAGAATAGTTTTGGGGAAAGGCCAAGAGTCAGG
CACCAGCACAGTCACTCTATGGATGGATCGTTGAACATTGGTGAGATGCTTGTGTCGGGA
AATGATGATGAGTCTGTGGTTGATGCTAAGAAGTCCATGTCTGCTGCTAAACTTGCTGAG
CTTGCTCTCATCGATCCTAAACGTGCTAAGAGGATATGGGCAAACAGGCAGTCCGCAGCA
AGGTCCAAAGAAAGAAAAACGAGATATATATTTGAGCTTGAGAGAAAAGTACAGACTTTG
CAGACAGAGGCTACAACTCTCTCAGCACAGTTGACTCTCTTACAGAGAGACACGAATGGC
TTGACAGTTGAAAACAATGAGCTGAAACTGCGGTTGCAAACAATGGAGCAGCAAGTTCAC
TTGCAGGATGAACTAAACGAAGCACTTAAGGAGGAAATACAGCATCTGAAGGTGTTGACT
GGCCAAGCTGCGTCAAACGGAGCATCAGCGATAAACTATGGGTCGTTATCAAACCAGCAG
TTCTATTCCAACAATCAGTCAATGCAGACAATCTTAGCCGCGCAGCAGCTCCAGCAGCTG
CAGCTTCATTCACAGAAACAACAACAGCATCAACAACAACAACAGCAGCAGCAGTTTCAG
TTTCAACAGCAACAGATACAACAGCTTCTGCATCAGCGTCTTCGACAGCAGGAACAACAA
AATGGAAGTGCGGAGATGAGAAAACAGAAGCCATTTAACGGCCAGAACGAGAGCTGA
>BjuB046696
ATGAATAAAACTGAACTGGGATCTCCAACAAGCAACTCTTCTATCTCAACGATCGGTTTA
CAAAACTCCGGTTCGGAGTCGGATCTCCGACAACGTGATCTGATCGACGAGCGGAAGCGA
AAGAGGAAGCAGTCGAACAGAGAGTCAGCGAGGAGGTCGAGGATGAGGAAGCAGAAACAT
GTAGACGATCTAACGGCCCAGGTCGCTCATCTACGTAAAGAAAACGGCCACATCGTCGCC
GGGATCTCCGTCACGACGGAGCACTACGTCACCATCGAGGCGGAGAACTCCATTCTCAGA
GCTCAGCTCCTGGAGCTCAACCACCGCCTGGAATCACTCAACGAGATCGTCGAGTTCGTG
GAGTCATCTTCCTTTGAGATGGAGACTGGTCAGGGAGGAGGACTGATCGATTTCGGCGGC
GGCGGAGGTGGTGGGTTTTACGACGGCGTGATGAGCACCCTCAATCTAGGGTTTTATAAC
CAACCAATCATGGCTTCTGCTTCTACTGCTGGTGATGTTTTCAACTGTTGA
>BjuB023599
ATGGATCCGGTATGGTTTCATCTCACGGCTCCAAGACTATTGCCTCACCCACTTGCGACA
CCTCCTCCTCCCCTGAGAAATCATCTGCCAGCAAGAAGGAAGAAGGAGAAGGGAGACACT
GGAGGAGGTGAATACAGGAGCCCCAAGTACCAAAAGTCAGCTCCTTTAGTCGATGATGAT
GATGAGAAGAAGAAGAAGAAGAAGAAGAAGGTAAGGCAGATTAGGAACCGTGAAAGCGCT
CAGCTTTCGAGGTTGAGGAAGAAGCAATACGTTGAGGAGCTTCAAGGAAAAGTTAAGAGC
ATGAGCTCAGCCATTGCTGAATTGAACGGTAAGATTTCGTATGTTATGGCTGAGAATGCA
GCGTTAAGGCACCAGATGGCGGCTGCTGGTGCTTCTGGTTCTCCTCCTAACATGGCTGCT
CCGCCGTTACCGTATCAGTGGATGCCGTATTCATGTTATCCCGTCCGAGGGCCGAAGAGT
AAGAAGAATGAGAGCAAAAGCAAGGTCAAGAAGGTTGCTAGTGTTCTTATGGTTGGAGAT
GGGTCTGATGTTAAAAGAGAAAGTGGTTCTAGTAGGAGGATTCATGGTGAGAGAGACAGT
TGTGGGGGAGAAGGACGACCAAGTCCACTGAGCAGCAATGCCACTGTCCCTGATGTCAGA
GTAAATGGAGGAATGCTTCTCTATTCTTCCAAGGCTTTCTCTTCTGGTCTTTCTTCCGAG
GGGAAAAGACTTCACCAGTGGTTTCATGAAGGTGGCTCAGGGATACTAATGGATTACAGC
ATGTGCACCGAGGTTTTTCAGTTTGATATTGCTCCTGGTGCTATAGTCCCATCATCAGTC
TCTAACGTTACTAGGGAGCATCTCGAAAATGTCACCACTACACACGACGAGAGAAAGAAG
AACAGGAGGATCCTCGAGAGGCTTCCTGTTTCACTTGTGGCATCTGAGCTCAACATCACG
GAACCCCAACCGAGCAAAGACGCCGACAACAAGAGCTTTCATGGGGATGCTAATGATACC
ATGGTTGTCTCGGTGTTGCTTGATCCAAGGGAGGTCGTTGACTCTGAAACCGATAGTCAT
GCCTTCAAATCCAAAATCACTTTCCAGAATCTTCGTGGTGGTGCTCCTAGACACTGTCAA
GTACGTTACCTATTCATGCGTTCTTCCCCGGTCAGGTCTCCATCTCGTGGCTACCTGATC
CTAAATTAG
>BjuB023986
ATGTCTCTTCAACGAGCCAATGGGAACTCGAGTTCCTCTTCTTCCCCCAAGAAGCACAAA
ACTGAGGAGAGTGACGAGGAGGAGCTGTTGATGGTTCCGGACATGGAAGCAGCCGGATCA
ACATGTGTTCTAAGCAGCAAAGCCGACAACGGAGTCAAGGATCCGGAGATTGACCAGACC
CAAAACGGAACTTCAACCGCCAAGCGCGGACGGGGACGAACCCCACTCGATAAAGAAAAC
AGAAGCCACAAGAGACTGTTGAGGAATAGAGTATCGGCACAAGAAGCGAGGGAGAGGAAG
AAAGTGTATGTGAGCGAAATGGAATCAAGAGCTAACGAGTTGCAGAACAACAATGATGAG
ATTGAGGAGAAAATTTCTACTTTGATGAATGAGAACGCAATGCTTCGCAAAATGCTAATT
AACACTAGGCCTAAAGCTGATGACACTCACTAA
>BjuB025396
ATGGGAACTCACATCAATTTCAACAACTTAGGAGGTGGTGGTGGTGGTGGTGGTGACCCT
GGTGGGGAAGGATTCAACCAGATGAAGGCAACAGATACTGCATATCCCTTGGCGAGACAG
TCTTCGCTTTACTCACGAACGTTTGATGAGCTTCAGAGCTTACTAGGTGGACCTGGAAAA
GATTACGGGTCGATGAACATGGATGAACTCTTGAAGAGCATATGGACTGCTGAGGAAGCT
CAGGCCATGTCCATGACCATGACTTCTTCAGCTGCTACAACGATGGTGCAACCTGGTGGG
AATCTCCAGAGGCAAGGCTCGTTGACGTTGCCTAGAACGATTAGTCAGAAGACTGTTGAT
GAGGTCTGGAAATGTCTGATCACCAAAGACGGTGGAGGTAGCAGCGGAGGTGGCGGTGGT
GAGTCTAATAATGCGCCTCAGAGGCAACAGACTTTAGGGGCAATGACACTTGAGGACTTT
CTGTTCCGGGCTGGAGTTGTAAGAGAAGATAACAACTCTTCACAGCAGATGGGTCAGGTC
ACCGGAAACAATAACAACGGCTTTTATGGTAACAACGGAGCTCCTGGGGGATTAGGCTTT
GAGTTTGGTCAGACAAATCAAAACACCATATCATTCAACAATGCTACAATGCAGCAGCAG
CAGCCACAACAGCAGTTTCAACAACAGCCACAACAGCAGTCACGGCAGCAGCTGAATCAG
TCACTTCCACAGCAGCAGCGGGTGCCTCAGACCATTTTTCCTAAACAAGCAAATGTAGCA
TTTGCTGGGCCGGTGGGTATGGTCAACAAGAGTTTTAATGGGGCTGTGAATAATTCAATG
AACAATACTAATGGTTTAGCTAGTTTCGGAGGAACCGGGGTCACTGTTGCAGCAACGTCT
CCAGGGACAAGCAGCGCAGAAAACAACTCTCTGTCGCCAGCTCCTTATGTGCTTAATCGA
GGAAGAAGAAGCAATACTGGTCTAGAGAAGGTTATCGAGAGGAGGCAAAGGAGAATGATC
AAGAACCGAGAATCAGCTGCTAGATCAAGAGCTCGAAAGCAGGCTTATACCTTGGAACTG
GAAGCTGAAATTGAAAAGCTCAAGAAAGTTAATCAAGAATTGCAGAGAAAACAGGCTGAA
ATGATGGAAATGCAGAAGAATGAGGTAACTATTAAGAACTTCATTTCTGAAGGAATCGTC
GAAGAAACCATGGGGCAGCAAAAGACAATGCTTGAGAAGGACACTAACCGGTCCATGGTG
ATATCAGAACAAAGCAACAAGAACCAGACACCATTTGGCATGGGATTA
>BjuB026462
ATGGATAAAGAGAAATCTCCAGCACCTAGTGGAGGTCGTCTCCCTCCTCCATCTCCTTCA
GGTCGGTGCTCACCCTTCTCAGATGCTAACCGTTTGAGCCACGATATGAGCCGTATGCTC
GAACACCCGCCCAAGAAGATCGGTCACCGTCGAGCTCACTCAGAGATCCTCACTCTCCCT
GATGACTTGAGCTTTGACTTTGATCTTGGTGTGGTTGGTAGTGGTGGTACTGGTACTAAT
GCTGATGTACCTTCTTTCTCTGATGACACTGAAGGAGGAGACTTGCTGTCTATGTATCTT
GATATGGATAAGTTTAACTCTTCTACTGCTACTTCTTCGGCTCAAGTGGGTGAGCCATCA
GGAACTGCTTGCAAAAATGAGTTGATGATGCATACAGGGTCAACTTCTAATCCTCAGAAT
AGTAGTTTTGGGGAAAGGACAAGAGTCAGGCACCAACACAGTCACTCTATGGATGGATCT
TTGAACATCAGTGAGATGCTTGTGTCTGGAAATGAAGATGATTCTGTAGTTGATGGTAAG
AAGTCAATGTCTGCTGCTAAACTTGCTGAGCTTGCTCTCATCGATCCAAAACGTGCTAAG
AGGATATGGGCAAACAGGCAGTCGGCAGCAAGGTCTAAAGAAAGGAAGACGAGATACATA
TTCGAGCTTGAGAGAAAAGTACAGACTTTGCAAACAGAAGCTACAACTCTCTCAGCCCAG
CTTACTCTCTTGCAGAGAGACGCAAATGGCTTGACTGTTGAAAACAACGAGCTGAAACTG
AGGTTGCAAACAATGGAGCAGCGGGTTCAGTTGCAGGATGAATTAAACGAAGCACTTAAG
GAGGAGATCCAGCATCTGAAGATGTTGACTGGCCAAGTTGCTGCCCCAAACGGTGCATCA
TCGGCAATGAACTATGGGTCGTTTGGATCAAACCAGCAATTATATTCCAACAATCATCAG
TCAATGCAGACAATGTTAGCCGCACAACAGCTCCAGCAGCTGCAGATTCATTCACAGAAA
CAACAACAGCAGTTTCAGTTTCAACAGCAGCAGCAGCAGCAACAGTTTCTGCATCATCGC
CTTGGACAGCAGGAACAACAAAATGGAAGTGCGGAGATGAGAAAACATAATGAAAGCTGA
>BjuB026592
ATGAACATATTACGTTCTGTATATCAGGGTTCTTATCCATATAGCCCCTATGATATACCT
TCTCCAAATGGAATGACCCAAGCTTCTGGGAATACGACTGAGGGTGATGGTAAACAATCT
GAAGTGAAGGAAAAGTTGCCTATCAAAAGATCAAGAGGAAGCTTGGGAAGTCTGAACATG
ATTAGAGGAAAAAACTCTGGAGCATCAGCTAATGGAACTTACTCTAAAAGGCATTGGGGG
AGAGTGCTTCTGATGGTTCAAGTGAAGGAAGTGATGCAAACTCTCAGAATAACTCTGGAT
CCTTTTCAATCAATTATTGGGGGTGCTCCTACTTCAGCTGCTGCACCAGTTCGTGGAGTC
GTTGCTCCAGTCTCGCGAGATGGTGGTGGCCATTCACAACCCTGGTTACAGTCATCAGAA
CGACAGAGGCGGAAGCAGTCTAACAGGGAGTCTGCTCGAAGATCTAGATTAAGTAAACAG
GCTGAATGTAATGAACTGGGACAACGAGCTGAGGTTTTGAATGAAGAAAACGCAAGTCTC
AGAGCAGAGATCAACAAGCTGAGAAGCCAGTGCGAAGAGCTCACCTCTGGGAATAGTTTC
TTTAACCCCTGCATGTTTAAG
>BjuB041950
ATGGGAACGAGCGAGGAAAAGACGCCATTTACGCCTTCCAAGCCATCATCCTCGGCACAG
GACATTCCTCCAACACCGTATGCAGACTGGTCAAACTCAATGCAGGCTTATTATGGGGGA
GGAGGTACTCCAAGTCCCTTTTTCCCATCCCCAGTTGGATCTCCTAGTCCTCACCCTTAT
ATGTGGGGTGCTCAACACCATATGATGCCGCCTTATGGGACCCCAGTTCCGTACCCTGCA
ATGTATCCCCCAGGGACAGTCTATGCTCATCCTGGCATGCCCATGCCTCCGGCTTCTGGT
CCAACCAACACGGAGACCGTGAAAGATCAAGCCCCTGGCAAGAAGTCAAAGGGTAACTTG
AAAAGAAAGGGTGGAGGAGGTGAGAATGCGCCTTCTGGTTCTGGGAACGATGCTGTATCT
CAAAGTGACGAAAGTGGCACAGCTGGTTCATCTGATGAAAACGATGACAATGCCAACCAC
CAGGAACAAGGTTCGGTTAGAAAGCCGAGCTTCGGACAGATGCTGGCGGATGCAAGTTCT
CAGAGTAACACTACCGGTGAGATCCAAGGTTCCATGCCCATGAAGCCAGTGGCCCCGGGG
ACTAATCTGAATATGGGGATGGACTTATGGTCTTCCCAGGCTGGCGTAGCTGTGAAGGAT
GAAAGAGAGCTAAAGAGGCAGAAAAGGAAACAATCTAACCGTGAATCCGCTAGGCGGTCC
AGATTGCGGAAGCAGGCTGAATGCGAGCAGCTTCAACAGAGAGTGGAGAGTTTGACGAGT
GAGAATCAGAGCCTGAGAGATGAGTTACAGAGACTCTCTGGCGAATGCGAGAAGCTCAAG
ACTGAGAACAACTCTATTCAAGATGAGTTGGTACGAGTTCATGGACCGGAGGCCGTAGCT
AATCTAGAACAGAATGATGCTGGGTCTAAAGATGGTGAATGA
>BjuB042043
ATGGGTTCTCTAAGAGGAAACGTTGAAGAGCCTATCCATCAGTCATTACCCAGAGAAAAC
TCTCTTTACAGCTTGAAGCTGCATGAGGTTCAAAACCACTTGGGAAGTTCCTCAAAACCG
TTGGGAAGCATGAACCTTGATGAGCTTCTCAAGAGTGTCTGGTCTGCTGAAGCTAATCAG
CCACCAGAAGGAACAGAGGAAGGGATCACTCGTCAAGGAAGCTTGACTTTGCCTCGAGGT
CTCAGCAGAAAGACAGTTAATGAGGTCTGGAGAGACATTCAACAGGACAAGAACGGAAGC
AGTGCTGAACTTAATGGTGAGAGGATAGATGATAAACAGCCTACACTCGGTGAAATCACA
CTTGAGGATTTGTTGTTGAAGGCTGGTGTAGTGACTGAGGCAATGACAGTCCCTCAAAAT
GTTGTCAATGTAGCTTCGAACGGGCAATGGGCTCAGTATCATCAGCCTCAGCATCAAGGG
TTTATGCCATATTCGGTTTGTGACTTGCAAGAAATGGTGTCTCCAACGAGTTTGATGATG
GGTGGATTATCTGATGCACAACAAGTGCATGGGAGGAAAAGAGTGGCTTCATCAGGAGGA
GAGTTCGTGGAGAGGATTGTAGAGAGGAAGCAGAAGAGGATGATCAAGAACAGAGAATCT
GCATCACGTTCACGAGCTAGGAAACAGGCTTATACTCAAGAATTAGAGATCAAGGTTTCA
AGCTTAGAAGAAGAAAATCAAAAACTTCGGAGGCTAGTGGAGGTGGAGAAGATCCTGCCA
AGTGAACCGCCACCGGAACCTAAGTGGAAGCTCAGGCGAGCAAGCTCTGCTTCTTTC
>BjuB042050
ATGGCCGAATCAATCACGGAGGAGCCTCCACCTTCCGTCTTCGATTCCACCCCCATCCCT
CATTTCGACCAATCACACAATCCCATCTCCGATCAAACTCCGATCGGCGAGCTAATGTCC
GATCTAGGCTTCCCGATCGACGCCGATTTCGAGCTCACCTTCGACGGCATGGAGGATCTC
TACCTACCCGCGGAGGACGAGACGTTCCTCATCCCCGATAACCAAGAGCAGTTCGGAGAT
TCCGAAGGCTCCGGAACAGGAACATCCCCCAGGGGTATGTTGGATCAACCGACTCCGTTG
TCGTCTCAGGGATCGGATAACTGCGGTTCCGACGTCTCGGAAGGTACGAACGTTAAGGTT
AAGGTGGAAGCTACTGCAAGGTGTGTTACCAAGAGGAAGAAAGAGGATACGAGTGAGGAA
TCGAGGAGCAGTAAGTACAGGAGATCAGGAGGAGAAGAGAGTGTCGTCACCGTTACCGGT
GAAGAGGAAGAAGGAGAAGAGGAAGACGAGAAGAAGAAGAGAGCGAGGCTGATGAGAAAC
CGAGAAAGCGCGCAGCTTTCGAGGCAGAGGAAGAAGCATTACGTGGAGGAGCTGGAAGAG
AAGGTGAGGAGTATGCATTCCGCGATCACGGATTTGAACGGGAAGATGTCTTATTTCATG
GCTGAGAACGCCGCTCTGAGGCAGCAGCTGGGTGGGAGTGGGATGTGCCCACCGCCGGCT
CCGATGGGAATGTATCCTCCGATGGCTTATCAGTGGATGCCTTATATGGTGAAGCAACAA
GGAGGAGGACAAGTGCCTTTGATTCCCATTCCCAGGTTGAAACCACAGAATCCACCCAAG
GCGAAGAGTAAGAAGAGTGAAGTTAAAACCAAGAAGGTTGCTAGTATTAGCTTTCTTGGT
CTTCTGTTTTGTCTGTTTTTGTTTGGTGCGTTGGCTCCGGTTGTGAACGTTAGTTATGGA
GGGATTAGCGGTGCGTTTTATGGGAACTATAGGTCTAATTATGTGACTGATCAGATTTAT
AACCAGCATAGGAATAGAGTTTTGGATACATCTCGTAGTAGTAACAGTAACGGTATGCAT
TGCGGGAGAGATTCTGTAACGGAGAGCTCTGTACCTCCTGGAAACGGTAGCGAGCCTCTG
GTTGCATCGCTTTTTGTTCCGAGGAATGATAAGCTTGTGAAGATTGATGGGAATTTGATC
ATTAATTCGATACTGGCGAGTGAGAAAGCTGTTGTGGCTTCGCGAAAGGCTTCTGAATCG
AATGAGAGTAAAGCTGACGGGGTGGTTCCTAAAGATCATTCCCTTGCTCTGCCTCTACCT
GACGTGGGAATGATCGAGGATATGGCTAAGCATCTCATTAGAACTAAGGCTGAAAAACAG
AAAGCTTTATCCTCTGGCTCTGTGGACACTCTGAAAGACCAAATCAAAACAAAAGCAGCC
AACGGTGAAATGCAGCAATGGTTTCGTGAAGGTGTTGCAGGGCCAATGTTTAGCTCTGGG
ATGTGCACAGAAGTGTTTCAGTTCGATGTCTCCTCAACCTCTGGAGTCATTATCCCTGCA
TCTCCAGCAACCAACGTCTCTGCTGAACACAGTAAGAACGCCACAGACACACACAGGCTA
AAGAACAGAAGAACTCTTCGTGGTCTGGCCATTCCACTCCCAGGATCAGATTTTAACTTC
ACCAAAGAGCACCAAAGAAACAGCTCTAGCAAAGAAATCAAGCCGGCCTCATCAATGGTT
GTGTCAGTGCTTGTTGATCCCAGAGAAGGTGGTGATGGAGATATCGATGGGATGATTGGG
GGACCAAAGTCACTGTCCCGAGTTTTCGTTGTCGTGCTTGTGGACAGCACAAAGTATGTA
ACATACTCGTGTGTCCTACCTCGACCAGGAGCTCCTCATCTTGTGACCACTTAA
>BjuB042069
ATGGACGATCCTTCGAACGCAAAATCCAACCAATGCCCACCTCCGACGTCAACACCCTTC
CGGGGTCCGTACCACCGGCGAGCTCACTCAGAGGTTCAGTTCCGTCTCCCGGAAGATCTA
GATCTCTCCGAACCGTTCGGAGGGTTCGAAGACCTCGGATCCGAGGATGACCTCTTCTGC
TCGTACATGGACATCGAGAAGCTCGGATCCGGATCCGACTCGGCTGGACCCTCCGCTCCG
AGATCCGATAACCCGTTTCCCGAGGCTGGGGACTCGAGGCCTAGGCACAGGCACAGCCTC
TCGGTTGATGGTGGGTCTTCGACTCTGGAGTCTATCGAGGCGAAGAAAGCCATGGCTCCT
GATAAACTCGCTGAGCTTTGGGTCGTTGACCCTAAGCGTGCTAAAAGGATAATGGCTAAC
CGACAATCTGCTGCTCGTTCAAAAGAGAGAAAGGCTCGTTATATAATGGAGCTCGAGAGG
AAAGTCCAGACCTTGCAAACCGAAGCTACCACCCTCTCAGCCCAGCTCTCTTTGTTCCAG
AGAGACACAACTGGTTTGTCATCAGAGAACACAGAGCTCAAGCTTCGTTTACAAGTCATG
GAACAACAAGCCAAGTTGCGAGACGCACTCAACGACCAGCTGAAAAAGGAAGTAGAAAGG
CTCAAATTCGCCACCGGAGAAGTCTCACACGCTGATGCTTATAACCTCCAAATGTCACAC
ATGCAATACTCTCAACAACCACAACAACAATCCTTCTTTCAACATCATCATCAGCAACAA
CAACAAGCTGATGCTCAAAACTTGCAACAAATGACTCATCAGTTTCATCTCTTCCAGCCT
AACAACAACCAAAACCCTCAGCTTATGCACCACGCTACTTCTAACCCCTCTGGTCAATCT
CATTCCTTTGCGGAGGCAATGCATGAAGACCATCTTGGAAGGTTACAGGGGCTTGACATT
AGCAGCTGTGGCAGAGGTTCGAACTTTGGTAGGTCTGATACCGTCAGTGAAAGCAGCAGC
ACCATGTGA
>BjuB042240
ATGGGAACTCACATCAATTTCAACAACTTAGGAGGAGGTGGCGGTGGTGGTGATCCTGGT
GGGGAAGGGTTTAACCAGATGAAGCCAACAGATACCGACAATCCCTTGGCGAGACAGTCT
TCGCTTTATTCCCGAACGTTTGATGAGCTCCAGAGCTTACTAGGTGGCCCGGTTAAAGAT
TTCGGGTCGATGAACATGGATGAACTCTTGAAGAGCATATGGACTGCTGAGGAAGCTCAG
GCCATGGCCATGACGACCATGACTTCTTCAGCTCAGGCTACAGCAGTAACGCAACCCGGT
GGTGGTGGGAATCTCCAGAGGCAAGGCTCGTTGACATTGCCTAGAACGATTAGCCAGAAG
ACTGTTGATGAGGTCTGGAAATGTTTGATCACCAAAGACGGCAGCAGCGGAGGCGGTGGT
GAGTCGAATGTCCCGCAGAGGCAGAAGACTTTAGGGGAAATGACACTTGAGGAGTTTCTG
TCCCGCGCTGGAGTTGTAAGAGAAGACAACTCTTCACAGCAGATGGGTCAGGTTGGAAAC
AGTAACAACGGGTTTTATGGTAACAACGGAGCTCCTGGGGGATTAGGCTTTGAGTTTGGT
CAGACAAATCAGAACAGCATATCATTCAACAATGGTACAAATGGTTCTATGATCTTGAAT
CAGCCACCTGGCTTAGGCCTCAAAGTGGATGGGACAATGCAGCAGCCACAACAGCAGTTT
CAACAACAACAGCTGAATCAGCCACATCCACAGCAGCAGCGAGTGCCTCAAACCATTTTT
CCTAAACAAGCAAATGTTGCATTTGCTGTCAACAAGAGTTTTACCGGGGCTGCGAATAAT
TCCATGAACAATACTAATGGATTAGCTAGTTTTGGAGGAACAGGGGTTACTGTTGCAGCA
ACGTCTCCAGGGACAAGCAGCGCAGAAAACAACTCGCTGTCGCCAGTTCCTTATGTGCTT
AATCGAGGAAGAAGAAGCAATACGGGTCTAGAGAAGGTTATCGAGAGGAGGCAAAGGAGA
ATGATCAAGAACCGAGAATCAGCTGCTAGATCAAGAGCTCGAAAGCAGGCTTATACCTTG
GAACTGGAAGCTGAAATTGAAAAGCTGAAGAAAGTGAATCAAGAACTGCAGAGAAAACAG
GCTGAAATGATGGAAATGCAGAAGAATGAGCTGAAGGAATCGTCGAAGAAACCGTGGGGC
AGCAAAAGGCAATGCTTGAGAAGGACACTAACCTGTCCATGGTAA
>BjuB005843
ATGTTCTCAACCAGTTTAGAGCCGGTTCATATCTGTTTTGATGATGCTACCATAACCGGC
GATGAAATCACAGAAATTTTGGCATTTCTTCAATCAGATACGTCGGACAACCAGAGCGAT
TCAAACGAGTTAGTAGCACCGGTCGATGAGAGGAAGAGAAAGCGAACGATATCAAACCGG
GAATCAGCAAAGAGATCAAGGTTGAGAAAGAAGAGACGTTTTGAGGACTTAACCGAAGAG
GTAAACCGGCTGAAGCTTAAGAACCAGGAGCTTGTTAACCAGCTAGCTAATGCGTTGAGT
TGTGGTAATGCCATATCACAGGAGAATAACCGATTGAAAACTGAATCGGTTTGCCTTGAG
ATCAGGCTTCTAGAGTTGTACCGGTTTTTAGTTGCCATGCAATCGCCAATCTCAACGAGG
TTAAATTACATTACAAAGCTTATAATTTAA
>BjuB027387
ATGATTCCGGCGGAAATCACCGGATATTATCAATACCTATCGCCGGAAAACTTAACAACA
CTCCCGGCGGAATACAACATAATAAACATGCCCTCATCTCCAACCTCCTCCTCTTCCTTA
GCCTACCTAAACGACCTCATCAACAACAACTATTCCTCATCGTCCCACGGTCAAGATCTC
ATGATGAGCAACAACTCAACTTCCGACGAAGATCATCATCATCATCATCAGAGCATCATC
ATACTCGACGAGAGGAAACAGAGGAGGATGCTTTCAAACAGAGAATCAGCTAGGAGGTCG
AGGATGAGGAAACAGAGACATCTTGATGAACTCTGGTCTCATGTGATAAGGCTTCGCAAT
GAGAACAACTGTCTTATTGATAAGCTGAACCGTGTATCGGAGACCCAAGATAGCGTATTG
AAAGAGAACTCTAAACTCAAAGAAGAAGCTTCTGAACTCCGACAGCTTGTATGTGAACTA
AAATCTAATAAGAACAACGAC
>BjuB027759
ATGCCCTCATCTCCAACCTCCTCCTCTTCATTGAACTACCTAATCGATCTCATCAACAAC
AACAATTATTCCTTAGCATCCAACGGTCAGGATCTCATGATGAGCAACAACTCAGCTTCT
GACGAAGATTATCATCAACAGCATCAGAGCATCATGGCACTCGATGAGAGGAATCAAAGG
AGAATGCTTTCAAACAGAGAATCCGCGAGGAGATCTAGGATGAGGAAACAGAGACATCTT
GACGAACTCTGGTCTCAGGTGATAAGGCTTCGCAACGAGAACAACTCTCTTATCGATAAG
CTGAACCGTGTATCGGAGACTCAGAATAGCGTATTAAAGGAGAACTCTATACTCAAAGAA
GAAGTTTCTGATCTCCGAAGGCTTGTATGTGAACTAAAATCTAACAAGAACAACAACAGT
TTTGTAAGTGAGTTGGAAGATGTT
>BjuB028673
ATGGCGTCATCTAGCAGCACATACCGGAGCTCTAGCTCTTCCGACGGCGGAAACCCATCT
GGTTCCGTCATCCCCGTTGACGACCGTAAGCGTAAGAGAATGCTATCGAACCGTGAATCT
GCACGTAGGTCAAGGATGCGCAAACAGAAGCACGTGGACGATCTAACGGTTCAGATCAAT
CAGCTTTCAAACGACAACCGTCAGATCTTGACGAGCCTCACCGTCACGACTCAGCATTAC
ATGAAGATCCAAGCGGAGAACTCTATCTTGACCGCTCAGATGTCGGAGCTGAGCACCAGA
CTCGAGTCGTTGAACGAGATCGTCGATCTCGTGACCACCACCAACGGTGGTGGTGGTGTC
GATCAGATCGACGGCTGTGGATTCGATGATCGTACGGTCGGGATTAACTGCGACGGATAT
TACGATGATATTATGAGCGGCGTTAATCCTTGGGGTGGTTCGGTTTACTCTAACCAACCA
ATCATGGCTAATGATATGATGAATATGTAT
>BjuB042879
ATGCAACCGCAAACAGACGTTTTCGGCCTCCTTAACTACATAAACTCCTCGATCCCATCT
CCATATCCTTCCCATTTCCCGGTATCGTCACTATATCCGATCAACGGTCAAAATCCGAAC
CCTTTCTACGGATTCCAAAGTGCTACAAACAATCCACAATCCATGAGCCTAAGCAGCAAC
TCGACATCAGACGAAGCAGAAGAGCAGCACACCGACAAAAACATAATCAACGAGAGGAAG
CAGAGACGGATGATATCAAACAGAGAATCAGCAAGGAGATCGCGTATGAGAAAGCAGCGA
CACCTTGACGAGCTTTGGTCTCAGGTGATGTGGTTTAGGGTCGAGAATCATCAGTTGCTT
GATAAGCTTAACAAGCTCTCTGAATCTCACGAAAAGGTTCTTCAAGAGAATGTTCAGCTT
AAAGAGGAAACATCTGAGCTAAAGCAGGTGATTACTGATATGAAAATTCAGAGCCCTTTC
TCTTGCTTCAGAGACGATATAATCCCCATTGAA
>BjuB042975
ATGGAAAAGACTCTCTCTGTCGAAGAAATCTCCGGCAACCATCTCTGGTCGGAGCTGGCC
AAAGAGACCAATGGGATGAACCGTAGTGACTCCGAGTGGGCATTCCAACGCTTCATACAA
GAGTCCTCTGCTGGAGAAGAAGCTGGCGTTTCCGTCTCTGGACCTCCTTCTCCGAGTGTT
CCTGTAGATTCCGATGAATACAGAGAGTTTCTTAAGAGTAAACTCGATCTTGCTTGTGCT
GCTGTCGCCATGAAAAGGGGAGCTTTCATCAAACCTCAGAATACCTCTGGTAGATCTGAG
AATGGTGGAACTTATAATACATCCATTGCTTCAGACCAAGGCTCTCTTGCTTCTTCCAAA
GCTACACCAGTGGTGAGCAGTGCCATAACAAGTGGTTCTGAGCTCTCTGGTGATGAAGAA
GAAGAAGCTGATGGTGAAACTAATATGAACCCCACCAATGTTAAGCGTGTCAAAAGAATG
CTTTCTAACAGGGAATCAGCTAGACGGTCCAGAAGAAGAAAGCAAGCGCACCTGAGCGAG
CTTGAGACACAAGTTTCACAGCTGCGTGTGGAGAATTCAAAGCTCATGAAAGGTCTCACT
GACGTAACTCAGACATTCAATGACGCAGCTGTTGAAAACAGAGTTCTGAAAGCCAATATA
GAGACACTACGAGCTAAAGTGAAAATGGCTGAGGAAACAGTGAAGAGACTAACAGGCTTG
AACCCAATGTTCCACACTATGCCTCAGGTTTCAACTATCTCTAATCCTTCGGAGACGTCA
GATTCTGTAGACACAAGCATCCAAGTGACCACACCGGAGATTATTAGCTCAGGCAGCAAA
AACAAGGCATTGGTCGGGTGCAAAATGAACAGAACAGAGTCGATGCGTAGGGTTGCTAGT
TTGGAGCACCTGCAGAAACGTATTCGCAGCGTTGGGGATCAGTAG
>BjuB047102
ATGGGTACTCACATCAATTTCAACAACTCAGGCGGTGATGTTACTGGAGGTAATGGGAGT
AGTAATAACCAGTCCAAGCCATTGGGGAGGCAGTCTTCTTTATATTCATTAACATTTGAT
GAGCTTCAGAGCACATTAGGTGAGCCAGGGAAAGAGTTTGGGTCAATGAATATGGATGAG
CTTCTCAAGAACATATGGACTGCTGAGGAAACTCAACCCATCATGACAACAACTACGTCC
TCTATTGCAGCCGTGCAGCAACCAATTAGTGGTTTTGCTCCAGGAGGAGGGAGTCTTCTG
CAGAGGCAAGGCTCCTTGACTCTGCCTAGAACGCTTAGTCAGAAAACTGTTGATGAGGTC
TGGAAGAACTTGATGTCCAAAGATAGTTCTAATGGAACGGATGCGCCTGAGAGGCAGCAG
ACTTTAGGGGAAATTACTTTAGAGGATTTCTTGCTCCGAGCTGGTGTTGTGAAAGAAGAT
AGTCAACAGAACCAAAACAGTAGTGGTGAGTTTTATGCTAACAACGGTGTTTCTACCGGT
TTGGGATTTGGATTTGGTCAGCCGAATCAAAACAACATATCATTCAACGGCAACAATAGT
TCCATGATCTTGAATCAAGCACCAGCAACAATGCAGCAGCAGCTTCAACAACCGCATCAG
AGACTGCCTCCAACTATATATCCAAAGCAAGCGAATGTACCATTTGTAGCGCATGTGAAC
AACAATAGTGGTTTTGCTGCTATGGGAAGAGCAGGGGTGACTGTTGCATCTACTTCTCCC
GGGACGAGTAGTGCAGAAAACAATGCTTGGTCATCACCAGTTCCTTATGTGTTAGGTGGT
CAGGGAAGAAGAAGCAATACAGGTGTGGAGAGGGTCGTTGAGAGAAGACAAAAGAGAATG
ATCAAGAATCGAGAATCAGCTGCTAGATCAAGGGCTAGAAAGCAGGCTTACACCTTGGAA
CTTGAAGCCGAGATTGAAAACCTCAAGCAACTGAATCAAGATCTGAAGAGAAAACAGGCT
GAAATTGTCAAAACACAGAAGAATGAGCTGAAAGAATCGCCAAAGCAGCGTCCATGGCTG
GCCAAAACGCAATGCTTGAGAAGAACCCTAACCGGTCCATGGTAA
>BjuB006374
ATGGCGTCATCAAGCAGCACATACCGGAGCTCTAGCTCCTCCGACGGCGGGAATCCATCT
GACTCCGCCGTCACCGTCGACGAGCGGAAACGTAAGAGAATGCTATCGAATCGTGAGTCT
GCTCGTAGATCACGGATGCGTAAACAGAAACACGTCGACGATCTAACGGCTCAGATCAAT
CAGCTTTCAAGCGACAACCGTCAGATCTTGACGAGTCTCACCGTCACCTCTGAGCTTTAC
ATGAAGATCCAAGCCGAGAACTCCGTCTTGACAGCTCAGATGGCGGAGCTAAGCACGAGA
CTCGAGTCGTTGAACGAGATCGCCGATCTCGTGACGACGACCAACGGTGGTGTCGATCAG
ATCGACGGATGTGGGTTCGATGATCGAACGGCTGGCATTCACTGCGACGGATATTACGAT
GATATGATGATGAGTGGCGTTAATCATTGGGGTGGTTCGGTTTACAGTAACCAACCCATC
ATGGCTAATGATATCAATATGTAT
>BjuB019686
ATGAACAGTATCTTCTCGATCGACGATTTCTCCGATCCCTTTTGGGAATCTTCTCCCCCT
CTCGATTCGGACTCGGCCAAGGCCGTTACGGCGGAGGAATGGACCGTCGAGATGTTTCTC
GAAGAGATCGCTTCCTCGGTGAGCTCTGAGCCTGTCGGAAGCAACAACAAGAACAACGCG
ATCGTCGGTGTCTCGTCGGCGCAGTCTCTTCCTTCCGTCTCCGGACAGAACGATTTCGAA
GACGACAGTCGATTTCGTCGCCGCGATTCCGATGACTACCGTCGCGTTCTTAAGAACAAG
CTTGAGACTGAGTGTGCTACTGCTGTAGCTCTTAGGGCTGGTTCTGTGAAGCCTGAAGAT
TCTACTGGTTCTCCTGAGACTCTGTTTCAACCTGCTCAATCTAGTCCTCTTACTCAAGGT
TCTTTGGTGACGCCTGGAGAAGTTGGTGTCACTTCATCATTACTAGCTGAGGTGAAAAAG
ACTGGTGTACCGATGAAGCAGGTTACTAGTGGATCATCTAGAGATTATTCTGATGATGAT
GACCTTGATGAAGAGAATGAAACCACTGGTTCCTTGAAACCAGAGGACGTTAAAAAATCT
AGAAGGATGCTGTCGAATCGAGAGTCCGCTAGGCGGTCTAGAAGGAGAAAGCAAGAGCAA
ACATGTGATCTTGAAACACAGGTTAATGAGCTTAAAGGTGAGCATTCATCACTTCTCAAG
CAACTGAGCAACATGAATCACAAGTATGATGACGCTGCTGTTGGCAATAGAATACTAAAG
GCGGACATTGAGACACTAAGAGCTAAGGTGAAAATGGCGGAAGAGACGGTTAAGAGAGTA
ACAGGAATGAATCCTATGCTTCTCGGTAGATCAAATGGACACAACAACAACAACAGAATG
CCATTAACTGGTAACAGCAGGATGGCTTCATCATGCATTCCACCTTTTCAACCACAATCA
AACCTAAACATGGGGGGACTACCAACCATTCTATCTCCAAGACTCGAAAACAGTTTCATT
CCTACTCCATCCTTAAACTCCCAAACTAACCCTCATTTGCAGAGAATAAGAAACACACAA
ACTCACCATCCTGGTCCAACCACTAACTCTTATGGTTGGAATACTGAAACAAGCAATGAT
TCAGCATGGCCGAAAAAATGTGTGGACTGA
>BjuB029839
ATGATGAATAAACCGGAGATGCGATCGAGTATGACCGGTTATTGGTCGCCGGTTTTAACG
ACCAGTTTACCAAACTCCGGTTCGGAGTCCGATCTCTTGCAACAACGTGATTTGATGAAC
GAGCGGAGGAGGAAGAGGTTGGAGTCTAACAGAGAGTCGGCGAGGAGGTCGAGGATGAAG
AAGCGGGAGCATTTGGATGATCTGAAAGCTCAGCTCGCGCAACTACGCAAGGCAAACCGC
CAGACCGCCGCCGAGCTCACCGTCACGACGGAGCACTACGTCAAGATCGACGCGGAGAAC
TCCGTTATGAGAGCTCGGGTGACGGAGCTCAACCATCGCCTCAGTTCCCTCAACCAGATC
ATCGCTTTCGCAGAGTCGTATTCCTCCGCCGCCGGAGGATTTGGGATGGAGACGGTTCAC
TCCGCCGCCGGAGGTTTTGGGACGAAGACGGGTCACTCCTCCGCCGGAGGGTTAGGGATG
AAGACGGGTCACTCCGCCGCCGGAGGATTTGGGATAGAGACTGATCCCTCCGCCGCCGGA
GGATTTGGGATGGAGACGGATCACTCCGCCGCCGGAGGTTTTGAGATGGAGACGGGCCAC
TCCGTCGTCGGGGGATTTGGGATGGAGACTGGCCAGGGAGGAGTAACCGATTACGGCGGT
GGCGGCAGCGGCGGAGGAGGAGGTGGATATTACGACGGAGCTATGAACACTCTCAATCTA
GGGTTTTATGACCAGCCACCAAACATGGCTTCTGCTTCTACTGGTGTTGGTGATGTTCCA
AACTGTTGG
>BjuB032115
ATGGAACCGTCGTCGTCGAGAACAACTTCGCCGTCGGGATCGGAGGAGAGTCTCGTGGAG
CAGAGGAAGCGGAAGAGGATGCTCTCGAACCGTGAATCAGCGAGGAGATCGAGGATGAAG
AAACAGAAGCTCCTCGACGATCTAACGGCTCAGGTTAACAACCTTAAAGAACAGAACAAC
GAGATCGTGACAAGTGTCAGCATCACGACGCAGCACTACTTAACCGTCGAAGCAGAGAAC
TCTGTCCTCAGAGCTCAGCTTGATGAACTCAGCCACAGGCTCGAATCTCTGAACGACATC
ATCGAGTTCCTCGACAACACCAACGGGATTTGTCCGAACCCTCTGACTGGTCCAGAGCCT
GATGATTTTCTCGTGAACCAGATGAATATGAACATGTTTTCTATGAACCACCAGCCTCTC
ATGGCATCTTCTGATGCGTTACTGTAC
>BjuB033496
AACCCGATGGACAAATCGGATCCTCAACCGAATTCAAATGCCGGTCCCACTCCCTCCTCC
TTCCACCGCCGATCTCGCTCCGACGACATGTCAATGTTCATGTTCACGGATCCGCTCTCC
GCCGCACCGCAACCTTCCTCCGACGACCTTCCCTCCGACGACGATCTCTTCTCTTCGTTC
ATCGACGTCGACAGCCTCTCCTCGAATCCTCACCCGACGATCCCATTCCCAGATCCCGCC
GCCGCCGTTCCTCCGTCCTCATCGTCTCGTCCTCGCCACCGTCACAGCAATTCCGTCGAC
GCCGGATGCGCGATGTACGCCGCCGGCGACGAGATCATGGACGCGAAGAAAGCCATGCCT
CCTGAGAAGCTCTCTGAGCTCTGGAGCATCGATCCAAAACGCGCCAAAAGGATCTTAGCG
AATCGGCAATCTGCGGCTCGGTCAAAGGAGAGGAAAGCAAGATACATTCAAGAGCTCGAG
CGTAGAGTCCAATCGCTTCAAACCGAAGCCACCACTCTCTCTGCTCAGCTCACTCTCTTC
CAGAGAGATACAAATGGACTAGCAAACGAGAACACAGAGCTAAAAATGAGACTACAAGCA
ATGGAGCAACAAGCTCATCTTCGTAACGCTTTAAACGAAGCATTGAGGAAAGAAGTGGAG
AGGATGAAGATGGAAACGGGAGAGATCTCTGGTAATTCAGATTCGTATGAAATGGGAATG
CATCAGGTTCAGTATTCTCCTTCAACGTTCATGGCGGTTCCACCGTATCATCATGGCTCG
ACCAACAACGGGCAAGATGTTCAGCAGATGCGAGGATTATTCAATCAAAGCCGTCCGATG
ATGGAGATGTCGAATTCTCAGAGCGTATCTGAGTTTCTGCAGAACGGACGGTTGCAAGGG
CTAGAGATAAGTAGCAATAATAATAGCTCGAGTTTGGTTAAATCTGAAGGACCTTCACTC
TCTGCTAGTGAGAGTAGCTCTGCGTAT
>BjuB033515
ATGGATAAGGAGAAATCTCCAGCACCTCCTCCTAGTGGAGGTCTTCCTCCAACAGGTCGT
TACTCTGCATTTTCACCAAATGGAAGTAGTACCTTTGCAATGAAACCTCCTGAATCATCA
TCATCCTTTCCTCCTCTGACACCAAGTGGGAGCAGCTCAGATGTTAACCCGTTTAGTCAC
GATATAAGCAGAATGTCTGATAATCCACCCAAGAATCTTGGCCATCGCCGAGCTCACTCG
GAGATCCTCACTCTCCCTGATGACTTGAGCTTTGATAGTGATCTTGGTGTGGTTGGAGGT
GGTGCTGGTGATGGACCTTCTTTCTCTGATGACGCGGATGAGGACTTGCTGTCTATGTAT
CTTGATATGGATAAGTTCAATTCCTCTGAGGCGTCTTCTTCTCAAATGTGTGAGCCATCA
GAACCAACGGCTTGGAGGAATGAGTTAGCCTCGACGTCTAATGAAAGACCGAGGATCAGA
CACCAACACAGCCAGTCTATGGACGGGACAACAAGTATAAAGCCTGAGTTGCTTATGTCT
GGGAATAATGAAGTTGACTCTAAGAAAGCCCTCTCTGCTGCTAAACTCTCGGAGCTTGCT
CTCATTGATCCAAAACGTGCTAAGAGGATATGGGCGAACAGGCAGTCTGCTGCGAGGTCA
AAGGAAAGGAAGATGAGATACATTGCAGAGCTTGAGAGGAAAGTACAGACTTTGCAAACA
GAAGCTACAACTCTCTCAGCGCAGTTGACTCTCTTGCAGAGAGATACAAATGGACTGAGT
GTTGAAAACAATGAGCTGAAACTCAGAGTACAGTCAATGGAGCAACAAGTTCACCTGCAG
GATGCATTAAATGAGGCACTGAAGGAGGAAGTCCAACATCTGAAGGTATTAACAGGGCAA
GGTGTTTCAAATGGTGGTACATCAATGATGAGCTATGGTTCCTTTGGATCAAACCAGCAA
TTCTATCCCAATAATCAGTCCAGGCACACTATGTTAGCCGCACAACAGTTCCAGCAGCTT
CAGATCCAGTCACAGAAACAGCAGCAACAACAACAACTGTATCAACGTCAGCTTCTGCAG
CAGCAGCGCATTCAACAGCAGGAACAACAAGGTGGTGTCACGGAGCTGAAAGGGCCCTTG
TCTTCTTCGGGTCTGAAAGAGAGTGTAACATCGCCTGAACTTGAGGCTCCCTCGACAAAA
GACTGA
>BjuB043752
ATGTTTTCATCAGCCAAGCATCAAAGAAACTATAGAGTCTCTGCTCCAAACAAGAACAAG
GCTCTCAACAAAGTTTCTTCCATTTCATCCTCATCATCTTCACAAGATTCTCAAGCCCAT
AAGAGATCTCTAGTCACCATGGAAGAAGTTTGGAGTGACATCAGCCTTGCTTCCATCCAC
CACCTTAACCGCCACAGCCAGCATCCACAACACCACCATGAGCCTAGGTTCAGTAGTCTT
AACCACCAGAACCAAAACCCTAACTCTATCTTCCAAGATTTTCTCAACAGACCTCTGAAT
CAGGAACCAACCATACCCACAAGCCTCACCATGGGATCTTCCTCTAATGGCGATAGCACC
ACTGTCGCTGCTCTCTTCAGCAGCTCTCCTTTGGCACCTCCTGCAACTGTTCTGAGCTTG
AACTCCGGCGCCGGTTTCGAGTTTCTTGATAACCAAGATCCTCTTGTTACCCCCAACTCT
AATCTGCATAGCTACAATCACCTCACAAACGTGGCTTCATTGGACACCCCTTTTGACGCT
TTAGTTACATCTACTTGCAAGAAAAGAGGCCAAGAGTCCAATGAAGGTTCAGGGAATAGA
CATCATAAGCGTATGATCAAGAACAGAGAATCTGCGGCTCGTTCCAGAGCTAGGAAACAG
GAATGTGCTACTCCTCTCCTAAATTTCCACTTGAAAAAGAAAAATATGGTTTTGCCCTCA
CAATATTATGATCTAAAAAAGGTTTGGTTATTGGGTTTTGATTCTCATTTGCAGGCTTAT
ACAAACGAGTTAGAGCTTAAAGTTGCTCAGCTGAAAGCAGAAAATGCAAGACTCAAGAGA
CAAGAAGATCAGTTAAGAATGGAAGCAGCAAATCAGCAACCCAAAAAGAACAAACTTCAA
AGGTCTTCCACAGCTCCATTT
>BjuB047306
ATGGATCCGTCGTCGTCGGGATCGGAAGAGAGTCTCATGGAGCAGAGGAAGAGGAAGAGG
ATGCTCTCGAACCGTGAATCAGCGAGGAGATCGAGGATGAAGAAACAGAAGCTCCTCGAC
GATCTAACGGCTCAGGTGAACCAGCTTAAAGAACAGAACAACGAGATCTTGACAAGTGTC
AGCATCACGACGCAGCACTACTTAACCGTCGAAGCAGAGAACTCTGTTCTCAAAGCTCAG
CTTGATGAGCTCAGCCACAGGCTTGAATCTCTCAACGGCATCATCGAGTTCCTCGAGAGC
ACCAACGGGACTTGTCCGAACCCTCTGACTGGTCCAGAGCCTGATGATTTTCTCGTGAAC
CAGATGAATATGAACATGTTTTGTATGAACCAGCCTCTCATGGCGTCTTCGGATGCGTTA
CTGTAT
>BjuB009816
ATGCAGGAGCAAACGACTAGCTCTTTACCTGCGAGCTCTCTACCATCAAGCAGCGAGAGA
TCATCGAGCTCTGCTCCTCATTTGGAGATCAAAGAGGGAATTGAAAGCGATGAGGAGATA
CGGAGAGTCCCGGAGTTTGGAGGAGAAGCTACCGGAAAGGAAATCTCCGGACGGGAATCT
GGATCGGGAACCGGTCTGGACCAGACACAGATAACGGTCGGAGGAGAGGGTCAGACGAAG
CGAGGGAGGACTCCGGCTGAGAAAGAGACCAAGCGGCTAAAGAGGTTGTTGAGGAACAGA
GTTTCAGCACAGCAAGCAAGAGAGAGGAAAAAGGCTTACTTGGGTGAGTTGGAAAACAGA
GTGAAAGACTTGGAGAACAGAAACTCTGAACTTGAAGAGAGACTCTCTACTTTGCAGAAC
GAGAACCAGATGCTTAGACAAATCCTAAAGAACACAACAGGAAACAAGAGAGGAGGCGGT
GGTTCTAATGCTGATGCAAGCCTCTGA
>BjuB035721
ATGCAGCCACATTATGATAGCTCAAGTCTTAACAACATGCAACAACAAGACTACTTCCAC
TTAAACCACTATTACAACAACTTAAACCCTTCAACCAATAGCAATCTCAATCTTATCCCA
TACCCTCATATTCATCAAGAGCTCAATCTACAATCTCCTGCAAGCAACAACTCCACCACG
TCCGATGAAGCAACTGAAGATATATTCGTCATCAACGAGAGAAAGCAAAGACGTATGGTA
TCTAACAGAGAATCAGCAAGAAGGTCAAGAATGAGAAAGCAAAGACACGTAGATGAGCTC
CTATCGCAGGTTACTTGGCTTAGAAGCGAGAACCAACAGATATTAGATAAGCTTAACCAA
GCCTCGAATAGCAACGATCTTGTTATTCAAGAGAACTTGAATCTTAAAGAGGAAAACTTG
GCGCTTCATCAAGTTATCACATCCATGAAGAAGGTTATAGGAGCAGGAGGAGGAAACAAA
AGCAACAATGGCCGACATCGTTCTTCTTCGTTGGATCATGATTTGGGTCAAGACATGTCT
TCTATTACAGATGATCCAAGAACTCATCATCCATCA
>BjuB036793
ATGGATAATAACTGGAACTCTAAAACCTTTGGGACTGGTCCGCCGGGAGCTATGAGCAGA
CAACCGGTTAGTTCTCCTTTGAGCCGACAAGGATCACTATACTCATGGACACTAGACCAG
ATTCAACACAATTTAGGAAGAGATTGTGGGTCTATGAACATGGAAGAGTTGCTTATGAGT
ATAAATAATGCTGAAGGGACACAAGGCCTGGTTCCAACTAACGGTGTGAACGAGGTATTA
CAGAGGCAAGGGTCAATAACTCTGCCTAGAATACTTAGCCAAAAAACTGTTGATGAAGTT
TGGAAATATATCACAGAGGAAGAACACACCCATAATGTTGGAGGAAGAACAAATATTCCT
CAGATTCAGAAGCAGCCAACTTTAGGAGATATCACTCTGGAAGAACTGTTAGCCCGTGCT
GTGGCCATGGGCAATAATAACAGCGGTGGCTACATTCATGACCCATCATCGATTTTGGGT
ATTCCAAACACAAGTTTGAGAGTGGAGTTTCAGCAGAAACCAATGGTTTCTGATGTGTTG
GACAGTATTAATATTGTTCCAGATAATAGAATTCATGGTTCTTATTTGCATTCAAATGTG
AATGGGTCTACGTCAGCATATCAACCGCGACAACAACAACATAACCCGTTTCAACCGCAG
CAACCTAACATGTCGAAACCACATAGTTATGGTTATGGAACACAAGTCGCTTTTGCGAGT
GGTCAGGTTAATGCTCATGGTATAAGAGATAGTTACATGGAAACTGGAGACCAAACTCAC
CAAGAAAATAACGTAACTTTGGTCCAAAGCGTTGCACCAGTTCCTGGTGGAGCCATAAGT
GTAGACACATGTTCTAAAACTACGCCATTTCCGGTATTAGATGGGGTACCGAAGATTAAT
GCTGGTTCATCAATAGTATCACCATTTCCAGACACCACTACTGGACGTAACAGCGTGAGA
GATAGGAAAAGGAACAATGGCATTGCCGCGGAGAATATATTAATGGAGAAAACCCACAGG
AGAAAGATAAAGAATCGTGAATCAGCAGCACGATCACGAGCTCGAAAGCAGCTTCAAACT
ATGGAGCTTGAAGCTGAAGCTGAAAAGTTAAGGAAAGAGAATCAAGAGCTACTAAAAAAA
CAGGGGAAATGGATAACTAGCCCATCTAGGAAACGGCTGAGGAGAACGAAATCGGACATC
CAG
>BjuB036859
ATGGCGTCCTTTAAGGTGATGCATTCTTCTTCCACTTCTACAAACCCGGATCTATCTCGT
CGCATCCCTTCTTCTTCCTCCTCTATAAGACCTCAACCGTTCAGGCGAGATCCCAGCGCC
GATCAATCCAGGATTCTCGGCGGTTACGACGGTTACAGTCCCGGCACGATGACTGTCGAA
GGGATTCTACACGAGACTTTCGCATCGGATCCACCGGCGACGGAGTCTTCGCTCCTGATG
GATGCTGCTCCTCCGACGCCGATGGAGGCGGCGACGGTTTCCGATGGAACGGATACGCGT
GGGAAGAGCGTGGACGAGGTGTGGAGAGAGATCGTATCGGGAGAAGGGAAAGGGATGAAG
GAAGAAGAAGGGGCGCATGACGAGATGATGACGTTAGAGGATTTCTTGGCGAAAGCGACT
GGTGGTGAAGACGCAGGAGGAGGAGGAGGAGGAGGAGAGTCCGATGACGTGGATGTGAAG
ATTCCGCCGGAGAGTTACGGATTCGATCATCACAACCCGTTTCAGATGATTGATAAAGTG
GAAGGATCGATCGTTGCGTTTGGGAACGGTGCGGATGTCTACGGAGGAGGAGGAGGAGCG
AGAGGGAAGAGAGCGAGAGTGATGATGGAGCCGTTGGATAAAGCAGCTGCGCAGAGACAG
AGAAGGATGATCAAGAACCGTGAGTCTGCTGCTAGGTCTAGAGAGAGGAAACAAGCTTAT
CAGGTTGAGTTGGAGACGTTAGCTGCCAAGCTTGAGGAAGAGAATGAGAAGCTTTCCGTG
GAGATTGAAGAGAAGAGGAAAGAGAGATACCAGAGGCTGATGGAGTGTGTGATCCCTGTG
GTTGACAAACCTAAGCAGCAACCTGGGTTGTTCTTACGCAGGATTCGATCTTTGGAGTGG
>BjuB037083
ATGATTCCGGCAGAAATCACCGGTCACTTCCAATACCTTTCGCCGGAAAACTTAACCACG
ATCCCGGCAGAGTTCAACATAATAGACATGCCCTCGTCTCCAACCTCTTCCTCTTCATTA
AACTACCTAAACGAACTCATAAACAACAACTATTCCTCATCATCCAACGGTCAAGATGTC
ATGATGAGCAACAACTCAACGTCCGACGAAGATCATCATCATAATCATCGTCAGAGCATC
ATCATACTCGACGAGAGGAAGCAGAGGAGGATGCTTTCAAACAGAGAATCCGCGAGGAGG
TCGAGGATGAGGAAACAAAGACATCTTGACGAACTCTGGTCTCAGGTGATAAGGCTTCGC
AACGAGAACAACTGTCTTATCGATAAGCTGAACAGCGAATTGGAGACTCAAGATAACGTA
TTGAAGGAGAACTCTAAACTCAAAGAAGAAGCTTCTGATCTCCGACGGCTTGTTTGTGAC
CTAAAATCTAACAAAAACAACAGTTTC
>BjuB037545
ATGGAAAAGGTTTTCTCTGTCGAAGAAATCTCCGGTAATAACCATCTTTGGTCGGAGCCG
GCCAAAGAATCTGATGAAACGTCGGGGATGAACCGTAGTGACTCCGAGTGGGCATTCCAT
CGCTTCATACAAGAATCCTCCGCCGCAGACGACGGAGAAGCCGCGACGACGTATGGCATT
TCTGTCTCTGGACCTTCTTCTCCGGTAGATTCTCATGAATACAGAGAGATTCTTAAAAGT
AAACTCAATCTAGCTTGTGCTGCTGTCGCCATGAAAAGGGGAGCTTTCATCAAACCTCAG
GATACCTCTGGTAGATCTGAGAACGGTGGAGCTTATAATACATCCACTGCATCAGACCAG
GGCTCCTTAGCTTCTTCTAAAGCTACACCAGTGATGAGCAGTACCATAACAAGTGGATCC
GAGCTCTCTGGTGATGACGAAGAAGAAGCTGACGGTGAAACTAATATGAATCCTACCAAT
GTCAAGCGTGTCAAAAGGATGCTCTCTAACAGGGAATCAGCTAGACGATCCAGAAGAAGA
AAGCAAGCACACCTTAGTGAGCTCGAGACACAAGTTTCAGAGCTGCGTGTAGAGAATTCA
AACCTCATGAAAGGTCTCACTGACGTAACTCAGACATTCAATGACGCATCTGTAGAAAAC
AGAGTCTTAAAAGCCAATCTAGAGACACTACGTGCTAAAGTGAAAATGGCTGAGGAGACA
GTGAAGAGAATCACAGGATTCAACCCAATGTTCCACACTATGCCTCGGGTTTCACGCGTC
TCTAATCCTTCAGAGACATCGAACTCTCTAGACACAAGCTCCCAAGTGACTACACCGGAG
ATCAGCTCAAGCAGCAACAAAAGCAAGGCCTTGATCGGTTGCAAAATGAACAGAACAGAG
TCGATGAGGAGAGTTGCGAGTTTGGAGCATCTGCAGAAACGTATTCGCAGCGTTGGGGAT
AAG
>BjuB037744
ATGGAGTCTAGTGTCCATCGCTCTCATCACTGCTTCGATATATTCGAAGGAATGCCGCCA
CAAGACGATCATTTCAACTCTGCATTCCTACCAAACGCCAACTTCCACGTCCAGTTTCAG
TCACCAAACTTAACAACACGCAGCAACAGCAACCGCTTTCACATAGACCCGAACGGAGAA
AACGTTTGCGAGGGTCACGTTCCTGACGAGAGGAGGGCGAAAAGAATGGTCTCAAACCGA
GAATCTGCGAGAAGGTCGCGTATGCGGAAGAAGAAGCAGATAGAAGAGCTGCAGCAACAG
GTGGAACAGCTCATGATCTTGAACCACAACTTGTCCGAGAAAGTCATCAACTTGTTGGAA
AGCAACCACCAGATGCTACAAGAGAACTCGCAGCTGAAGGAGAGAGTCTCTTCTTTTCAG
TTGCTCATGGCGGAAATGCTGATACCGGTGAGAAATGTGGATGTCAGCAGCATCAATGAC
CGTAATCTGAATCATCCCAGAGGAGAGACATCAACCAGGACGACAAGCACTTTCTTTGGT
AGG
>BjuB038364
ATGGACTCGTCGTCGTCTGCAACAACTTCTTCGACGATTCAAACGTCGTCAGGACCTGAG
GAGAATCTCATGGAGGAGAGGAAACGGAAGAGGATGCTCTCGAACCGTGAATCAGCGAGG
AGGTCAAGAAAGAAGAAACAGAAGCTTCTTGACGATCTAACGGCTCAGGTTAATCAGCTT
AAGAAAGAGAATGACGAGATCGTGACAAGTGTCAGCATCACTACACAACACTACTTGACC
GTCGAAGCAGAGAACTCTGTTCTTAGAGCTCAGCTCGATGAACTCAGCCACAGGCTTGAA
TCTCTAAACGACATCATCGGGTTCCTAGACAATACCAACGGGATCTGTTCGCACACTCTG
TCTGGTCCAGAGTCTGATGATTTCCTCGTGAGTCAGATGAATATGAACATGTTTTATATG
AACCAGCCACTCATGGCATCTTCTGATGCGTTACTGTAT
>BjuB038400
ATGGATTCTCAGAGGGGTGTTGTTGAAGAACCTAGATCTCAGTCTTTGAATAGGCAAGGC
TCTCTTTATAGCTTAACACTCGACGAGGTCCAAACCCATTTGGGGAGTTCTGGTAAAGCC
CTTGGAAGCATGAATCTTGACGAGCTTCTCAAGAGTGTTTGTTCTGTTGAAGGTAATCAG
CCGTCTTCCATGGCTGTGAACGGTGCTTCTGCTGCTGCGGTAGCTACTCAGGAAGGTCTC
TCTCGTCAGGGAAGTTTAACTTTGCCGCGGGATCTCAGCAAAAAGACGGTTGAGGAGGTC
TGGAAAGACATTCAGCAGGACAAGAATGGAGGTGGTAGTGGTGCTCATAAGCAGCCTACC
TTGGGGGAAATGACGCTTGAGGACTTGTTGTTGAAAGCAGGAGTTGTGACTGAGACAGTA
GTACCTGGTTCGAACCATGATGGTGGTCCTGGTGGGAGTGGTGGTATAGGGCAAAACATA
GCTCAGGTTGCTCCATGGGTTCAGTACCATCAGCTTCCGTCAATGCAGCAGCCTCAATCG
TTTATGCCGTATCCGGTTAACCCAGACATGCAAGCAATGGTGTCTCAGTCTTCTTTGATG
GGTGGTTTATCAGATACACAAACTCCAGGGAGGAAGAGGGTAGCTTCAGGAGAAGTAGTG
GAGAAGACTGTGGAGAGGAAGCAGAAGAGAATGATAAAGAACAGAGAGTCTGCAGCTCGT
TCTCGAGCTAGGAAACAGGCGTACACTCATGAGTTAGAGATCAAAGTTTCACGGTTAGAA
GAAGAAAACGAAAGACTCAAGAGGCAAAAGGAGGTGGAGAAGATCCTCCCAAGTGCACCA
CCACCACTTGATCCCAAGAGGCAGCTGAGGAGGACAAGCTCAGCTCCTTTCTGA
>BjuB038543
ATGTCTGAACCGGGTTTAGTTAATCAATTTCAGGGGTTCCAAACCGGGTTCACTCCTTGG
GAATGGGACTGCTCTGATCTCTTTTCCGTTAACCAGCTGTTTCTTGAACCGGCCGTTCCC
AGCCCATGTTATGGTGAATCCGACCACGGTCTCGTCAAAATTAATTCTAGTTTTGATGAC
ATTAAAACCGGTTCTGATGAAAATTATACCGGTTTCATCAAAACTAAACCCGGTTTTGAC
GAAGCCGACAGTTCCCACGGCGTACCAGATGAACCGGACTCGGACGACGCAAAACAATGG
ACAGACATCGCGAATTTCGACTCGGGAGAGCAAAATCATAACCGGACTAAACTAATTCAA
CCGGAGATGACCGAGGAGAAGAAGAGGAAGAGGATGGAATCGAACCGGGAATCAGCGAAA
CGGTCGAGAATGCGTAAACAAAGTCACATTAATAACTTAAGGAACCAAGTAAACCAGCTC
GACCTGGAAAACCGTGAGCTCAAGAACCGGCTCCAGTTATTTACATACCAGCTTCAACGA
GTGAATACGGACAATAACAGGCTCGTCACGGAACAAGAGATTCTCCGGTTAAAATTGTCG
GAGATGCGGCGGATCCTGATGATCAGACAACTTCAACAACAACAACAATGGGAACTCAAT
AACCGGAGAAGGAGCATGACTGAACGAAACCCATCTTCCATCATCGATCATCATATGATA
TATATAAGTAAA
>BjuB044565
ATGCAGCCTCAACCCGACGTTTTCAGCCTCCAGAACTACCTAAACTCTTCGATCCCATCT
CCATATCCTTCCCATTTCCAGATATCATCGCCATTTCCAATCAACGGTCAAAACCCTAAC
TCCTTCTACGGATTCCAAAGTGCTACAAACAATCCTCAATCCATGAGCCTAAGCAGCAAC
AACTCGACTTCAGACGAAGCCGAAGAGCAGCAGACAGACAAGAACATAATCAACGAGCGG
AAGCAAAGAAGGATGATATCAAACAGAGAATCGGCAAGGAGATCGCGTATGAGGAAGCAG
CGACACCTTGACGAGCTTTGGTCTCAGGTGATGTGGTTGAGGATCGAGAATCATCAGTTG
CTTGATAAGCTTAACAATCTCTCTGAATCTCACGAGAAAGTTCTTCAAGAGAATGCTCAG
CTTAAAGAGGAAACATCTGAGCTTAAGCAAGTCATCAGTGATATGCAAATTCAAAGCCCT
TTCTCTTGCTTCAGAGACGATATAATCCCCATT
>BjuB048226
ATGAACACAATTCCGGAGGAGCTCACCGGATACTTCAAATATGTATCGCCGGAAAAATAT
AATAACCAAACACCAATCATGGAGTCTGAATACTTCAACATGCACTCTTCTCCTACTTCT
TCCTCCTACTACATCAACGGTCTGATCAACAACAACAACTACTACTCTTCATCATCCAAT
GGTCAAGATCTAATGACCAGCAACAACTCAGCATCAGACGAAGATCACCAACAAAGCATG
GCCATCGATGAGAGAAAACAAAGAAGGATGATCTCTAACAGAGAATCTGCTCGTAGGTCA
AGAATGAGAAAGCAGAGACATCTCGATGAGCTTTGGTCTCAAGTGATACGACTTCGTACT
GATAACCACTGTCTTATCGATAAGCTAAACAACGTATCAGAAAGCCATGAGCTTGCTTTG
AAGGAGAACGCTAAGCTTAAAGAGGAAACTTCTGATCTCAGACAACTAATCACTGAGATA
AAATCCAACAACGAAGACGACAACAATTTTCTTAGAGAGCTTGAAGATTCGATATCAAAC
GCTAGGTCGGGTTCAGACCAAAAGGGCAGAGATTTTGAGTTGTGT
>BjuB049020
ATGTTGTTTTCAGCAAAGCATCAGAGAGACGATAGAGTCTCTGCTACAAGCAAGAACAAG
GCACTCAACAAAGTTTCTTCCATTTCATCCTCATCACCTCCTTCACACTCACAAGGCTCT
CAATCCCAGAAGAGATCTCTAGTCACCATGGAGGATGTTTGGAAAGACATCAACCTTGGT
TCCATCCACAGCCAGCATCCACAAGGCAACCATGAGCCGAGGTTTGGGAGCCACAACCAC
CAGAACCAAAACCCTAACTCTATCTTCCAAGATTTTCTCAACAGGCCTCTGAACCAGGAA
CCAGCAATACCCACCATGGGTTCTTCTTCCTCTAATGGAGATACCACCACTGTCTCTGCT
CTCTTGAGCAGCTCTCCTCTGGCACCTCCTCCTGCAACTGTTCTGAGCTTGAATTCTGGA
TCCGGCTTTGAGTTTCTTGATAACCAAGATTCTCTTGTTACCCCTAACTATAATCTGCAT
AGCCACAATCACCTCAACACCTCTTTTGAGGCTCTGGTTACACCGACTTGTTTTGGTGAG
AAAAGAGGCCAAGAGTCTAATGGAGAAGGTTCAGGGAACAGAAGAAACAAGCGTATGATC
AAGAACAGAGAATCTGCAGCTCGTTCAAGAGCTAGGAAACAGGAATGCGCCTCTCTCTCC
TCTCCTAACCTTCTACTTCAAAAAAGAAATGTGGCTTATACAAACGAATTAGAGCTTAAA
GTTGCTCAGCTGCAGGCAGAAAATGCAAGACTCATGAGAGATCAGTTAAGAATAGCGGCA
GAAAATCAGCAACAACCCAAAAAGAACACACTTCAACGGGCTTCCACAGCACCATTT
>BjuO004809
ATGGGATCGTTGCAAAGGCAGACAAGTCCTGATTCCGACAACGATCCGAGGTACGCTTCG
GTCACGGACGAGAGGAAGAGGAAGAGGATGATCTCCAACAGGGAATCCGCACGGAGATCG
AGGATGAGGAAACAGAAGCAACTCGGCGATCTCATCAACGAGGTGACCGTTCTCAAGAAC
GATAACGCCAAAATCACCGAGCAGGTTGATGCTGCCACGAGGAAGTACGTGGAAATGGAG
TCGAGGAACGATGTCTTGAGAGCACAGGCCTCGGAGTTGACGGAGAGGTTAAGGTCGTTG
AACTCTGTGCTTGAGATGGTTGAAGAGATTAGTGGTCAGGCTTTGGATATTCCTGAGATT
AACCCTTGGCAGGTTTCTTGTCCGATGCAGCCGATCAGGGCGTCTGCTGATATGTTTGAT
TGC
>BjuO002525
ATGATGCCTGAGCGAGAAGTAGAGTCATCGACAAGACATAATGGAGGAGCTGGAGGAGGA
GGAGGAGGAGAGAATCATCCGTTTACTTCATTGGGAAGACAATCATCCATCTACTCATTG
ACCCTCGACGAGTTCCAACACGCTCTCTCTGAGAACGGCAAGAACTTCGGGTCCATGAAC
ATGGACGAGTTTCTCGTCTCTATTTGGAACGCTGAGGAGAATAACAACAATCATCAAGCC
GCAACAGTCGCAGCTTCTCACTCTGTTCCGCCAAATCATAACGGTTTCAACAACAACAAC
AATGGTGGAGGCGAGAGTGGATTCTTTGGTGGTGGTGGTTCTTCAGGTAACCAAGGGGGA
AATAATAAGAGGCCAGGGATAGCGAAGCAGCCGAGTCTTCCACGACAAGGCTCGTTGACA
CTTCCAGCTCCGCTTTGTAGGAAGACTGTTGATGAGGTTTGGTCTGAGATACATAGAGGA
GGAGGTAGTGGTGGTGGAGACAGCAATGGGCGTAGTGCTGATAGTGGTAATGGTCAGAAC
AATGCTCATAAAGGCGGTGGTGAGAGCGCGGCTAGGCAACCAACTTTTGGGGAGATGACG
CTTGAGGATTTCTTGGTGAAGGCTGGTGTGGTTAGAGAACATCCCACTATCCCTAAACCT
ATTCTGAACCCGACCCCGTCTAGTGTTATACCTGCGTCTACGCAGCAGCAACAGCTATAC
GGCGTGTTTCATGGAACAGGAGGAGGAGGAGGGTATCAGCAGGCACCACCGGTTCAACCA
GGTGTTTGCTATGGTGGTGGTGGTGGGTTTGGAGAAAGTGGACAGCAGATGGCGATGGTG
GGGCCGTTGAGCCCGGTGTCGTCAGACGGGTTAGGACATGGACAAGTGGATAACATAGGA
GGGCAGTATGGAGTTGATATGGGAGGGTTAAGGGGAAGGAAAAGAGTAGTTGATGGTCCG
GTAGAGAAGGTAGTTGAGAGAAGGCAGAGGAGGATGATCAAGAACCGTGAGTCTGCTGCT
AGGTCTAGAGCAAGAAAGCAGGCATATACAGTGGAATTGGAAGCAGAACTGAACCAGTTG
AAAGAAGAGAACGCTCAGCTAAAACATGCATTGGGAGAGTTGGAGAGGAAAAGGAAGCAA
CAGTATTTTGAGAGTTTGAAGACTAGACCACAACCAAAGTTACCGAAAGTAAGCGTGAGG
TTGCGGACATTAGAGGAGGAACACAATCTGATCTTTACTTATGTTCCTTGTCAAGAAGAA
AGTGATTCTCTGTTTCAACGTTATGAATCTTTGGAGAATATAGCAAGTGCTCTGTTACTA
GTTTCAGTA
>BjuO004828
ATGGGTTCGCCAACGAGCGGAAACTGCTCTTCCGGTTTACAAAACACCGGTTACGAGTCC
GATGAGCGGAAGAGAAAGAGGAAGCAGTCGAACAGAGAGTCGGCGAGGAGGTCGAGGATG
AGGAAGCAGAAGCATTTGGACGATCTTACGGCTCAGGTCACTCATCTCCGGGAAGAAAAC
AGCAAGATCGTCGCCAGCATAGCCGTCACGAAGGAACACTACGTCGCTATCGAGGCAGAG
AACTCCGTTCTCAAAGCTCAGTTTCTAGAGCTCGACCAGCGACTAGCTTCCCTCGACGAG
ATTGTGGAAACCGCCGGAGCGTTTTGGATGGAGACGGGTCAGGGAGGAGCTATCGGTTAC
GGCCACCGCGGTGGAGGAGGGTTCTACGACGGAGTCATGAATCCTCTCAATATAGGGTTC
TATAACCAAACTATCATGGGTTCTGCTTCTACTGCTCACGCTGATGTTTTCAACTGTTGT
>BjuO002570
ATGGCCTCATCTAGCAGCACATACCGGAGCTCTAGCTCTTCCGACGGCGTTAATCCGAAC
GCCGTCGCCGTTGACGAGCGAAAGCGTAAGAGAATGTTATCGAACCGTGAATCTGCGCGT
AGATCGAGGATGCGTAAACAAAAGCACATCGACGATCTAACGGCTCAGATCAATCAGCTC
TCAAGCGACAACCGTCAGATCCTGACGAGCCTCACCGTCACATCTCAGCTTTACACGAAG
ATCCAAGCCGAGAACTCTATTCTAACGGCTCAGATGGCAGAACTGAGCTCTAGGCTCGAG
TCTTTAAACGAGATCGTCGATCTCGTGACGACGACGAACGGTGCAGGATTCGGTTGTGGT
GGTGTCGATCTGATCGACGGCTGTGGATTCGATGATCGTACGGTTGGGATTAATAGCGAC
GGTTATTACGATGATATGATGAGCGGCGTTAATCACTGGGGTGGTTCGGTTTATTCTAAC
CAGCCCATCATGGCTAATGATGTCAATTTGTAT
>BjuO009504
ATGAACACAATTCCAGCGGAACTCACGGGATACTTCCAATATGTACCCGACATATACAAT
AACCAAACACCAATCATGGAGTCTGAATACTTTAACATGCCCTCTTCTCCTACTTCTTCT
TCCTCCTTCCACTACATCAACAGTCTGATGACCAACAACAACAACATCAACAACTACTCT
TCATCATCCAACGTTCAGGATCCAGTGACGAGAAACAATTCAACATCAGACGACGATCAC
CAACAAAGCATGGTCATCGATGAGAGGAAACAAAGAAGGATGATCTCTAACAGGGAATCT
GCTCGTAGGTCAAGGATGAGAAAGCAGAGACATCTCGATGAGCTTTGGTCTCAAGTGATA
AGACTTCGTACTGATAACCACTGTCTTATTGATAAGCTAAACCGCGTATCTGAAAGCCAT
CAGCTTGCTTTGAAGGAGAACGCTAAGCTGAAAGAGGAAACTTCTAATCTCAGACAGCTA
ATCTCTGACATAAAATCCAACAACGAAGACGACAACAGTTTTCTAAGACAGCTTGAAGAT
TTGATATCAAACTCTAGATCGGATTCGAACCATATGGGCAGAGACTTTGAGCTGTGT
>BjuO002133
ATGGGAAAGAGCGAGGAACCAAAGGTTACCAAATCAGACAGCAAACCAGCTTCACCTGCG
GATCAAACAAATGTTCATGTCTATCCTGATTGGGCCGCTATGCAGGCTTATTATGGTCCA
AGAGTAGCAATGCCTCCTTATTACAACTCAGCTATGGCTGCATCTGGTCACCCCCCTCCT
CCATACATGTGGAATCCACAGCATATGATGTCACCATATGGAACACCGTATGCAACGGTT
TACCCTCATGGAGGTGGCGTTTACGCTCATCCTGGATTCCCCATGGGGTCACAGCCACAA
GGTCAAAAGGGTGCACCTTTAACAACTCCGGGGACGCCTTTGAACATAGACACTCCTAGT
AAATCTACAGGGAACACAGACAATGGACTGATGAAGAAGCTGAAAGAATTTGATGGTCTT
GCTATGTCTCTTGGAAATGGGAATCCTACTGAAAGTAATGCTGATGAACGTAAACGCTCA
CGGAGCAGCTCAGAAAATGAAGGTTCAACTGATGGAAGTGATGGGAATACGACTGGGGCT
GATGAACCGAAACTTAAAAGAAGTCGAGAGGGAACTCCAACAAAAGATGAGAAGAAACAT
TTGGTTCAGTCAAGCTCATTTCGATCTGTATCTCAGTCAAGTGGGGATAACTGCGTAAAA
CCTAATGTCCAAGGAGGTGGAGCTATAGTCTCTGCTGCTGGTGTAAGTGCAAATTCCAAC
CCCATCATGTCACAATCTTTAGCCATGGTTCCTCCTGAAACTTGGCTTCAGAACGAGAGA
GAACTGAAACGGGAGAGAAGGAAACAGTCTAACAGAGAATCTGCTAGAAGGTCAAGATTA
AGAAAACAGGCTGAGACTGAAGAACTAGCTAGGAAAGTTGAAGCCTTGACAGCAGAAAAC
ATGGCGTTAAGATCTGAACTAAACCAACTCAGTGAGAAATCTGATAAACTAAGAGGAGCT
AACGCAACCTTACTGGACAAGCTGAAAAGTTCAGAACCAGAAAAGAGAGTTAAGAACTCA
GGAACTGGAGACAACAAGAGCAAGAACCAAGGAGACAATGAGTCTAACTCTTCCAGCAAA
CTGCATCAACTGCTCGATACAAAGCCTCGAGCTGATGGTGTAGCTGCTCGCTAA
>BjuO000631
ATGGATGAGGAAGAAGTAGAGGCTTGGGCACGAGCATCAGGAGGATGTAGTCACACTCAT
AGTTGCAACCCTCCAGGACCAGAGGATGCTTCTCACTCACACACATGCTTCCACACTCAC
ACTCATCTCATCATCCCTGAGAATGATCATTCTGACGGCAGCAACAAGAGGCGGTCATGT
GGGAACAGAGAGGCAGTGAGAAAGTACAGGGAGAAGAAGAAGGCTCGCACGGCATACCTT
GAAGACGAAGTCAAGAGACTGCAATCTATGAATGAGTTCTTGCTTAGAAAGCTTCAGAGT
CAAGCAATTGTGGAAGCTGAAATCATCAGACTCCGGACTCTTCTGGCAGAGATGCGGGGA
ACAATTGATGATGAACTCGGTGGTTTCTCCTTTCAGAAGCAATGCAACGGTTCTGATTTT
GTGTTCAAAGAAGGCCAGATGGATCATAACACAATCTCAATCTTGTTTAATAACACAGAT
GGATGCAACGTAGCAACAAGGAACATGATGTGTGAAGTGGCAAGAGTAGAGTGCGAGGAG
GGTAAAACACTTCAAGAACCTGTTCACTCTTTTGTTCCCCATTCACCACCATTCTCACGT
TAA
>BjuO010352
ATGGAGGATTCTTCGAACGCCGCGAAATCTAACCAATGCCCGCCTCCATCCAACCCAACT
CCGACGCCGTTCCGGGGACCGTACCACCGGCGAGCTCACTCCGAGGTCCAGTTCCGTCTC
CCAGAAGATCTAGATCTCTCCGAGCCCTTCGGAGGGTTCGAGGACCTCGGATCCGAAGAC
GACATCTTCTGCACGTACATGGACATCGAGAAACTCGGAGGATCCGGATCCGATTCGGCT
GGACCGAGATCCGATAACCCGTTTTCCGGTTGCGAGAATGCAGGAAGAGAAGAAGGTGGG
GGGAGTTCGAGTAGACCAAGGCACAGGCACAGCCTCTCTGTTGATGGTGGGTCTTCGAGT
TTGGAGTCGATCGAGGCCAAGAAAGCCATGGCTCCTGATAAACTCGCTGAGCTTTGGGTC
GTTGATCCCAAGAGAGCTAAAAGGATAATTGCTAATCGACAGTCTGCTGCTCGTTCAAAA
GAGAGGAAGGCTCGGTATATCATGGAGCTCGAGAGGAAAGTTCAGACCTTGCAAACCGAA
GCTACTACCCTCTCAGCACAACTCTCCTTGTTCCAGAGAGACACAACTGGTTTGTCATCT
GAGAATACAGAGCTCAAGCTTCGTTTACAAGTCATGGAACAACAAGCCAAGTTACGAGAT
GCACTAAACGACCAGCTGAAAAAGGAAGTAGAGAGGCTGAAGTTCGCTACAGGAGAAGTT
TCACACGCTGATGCGTATAACCTCGGTATGGCACACATGCAATACCCTCAACAGCAGCAA
CCACCACAACAACAATCCTTCTTTCAACAACATCATCATCATCAGCAACAAACCGATGCT
CAAAACCTGCAACAGATGACTCATCAGTTTCATCTCTTTCAGCCCAATAACAACAACAAC
AACAACAACCAAAACCCTCAGCTTATGCATCATCAGGCTACTTCTAATCCCTCGTCTCAG
TCTCATTCCTTTGCAGAGGCGATGAATGAAGACCCTCTTGGCCGGTTACAGGGGCTTGAC
ATTAGCAGCTGTGGCAGAGGCTCAAACTTTGGTAGGTCTGACACCGTCAGTGAAAGCAGC
AGCACCATG
>BjuO010363
ATGGCTCAACCAATCACTGACGAGCCGCCGCCACTTTCCTCCTTCGATCCATTCTCCGAC
CAATTTCACCGTCCCGGCTCCGATCAGACTCCCATCGGCGAGCTGATGTCCGATCTAGGG
TTCCCGATCGACGGCGACTTCGAGCTCACTTTCGACGGGATGGAGGATCTCTACTTACCC
GCCGAGAACGAGACGTTCCTCCTCCCCGGAGATTTCGCGCCGGAGTCCGAAGGCTCTGGA
ATCTCCGGCGATCGCGTTGTTCCTCCGAAAGACGCCGGTAAGAGTAGTACTCCGTCGTCG
TCATCGGGTGATTGCTGCGGTTCCGATGTCTCCGAAGGTATAGTGGATCAGAAGGTTAAG
GTGGAGGAGACGACGACGACGTCTGTTGTCACCAAGAGGAAGAAGGAGGAGGATAATACG
AGCGACGACGGATCAAGAAACAGTAAGTACAGGAGATCGGGAGAGGAGAGTGACGTCACA
GGCCAAGACGATGAGAAGAAGAAGGCGAGGCTTGTGAGGAACCGCGAAAGTGCGCAGCTT
TCGAGGCAGAGGAAGAAGCATTACGTGGAGGAGCTTGAGGAGAAGGTTAAGCATATGCAT
TGTACTATCACTGACTTGAACGGGAAGATATCTTATTTCATGGCTGAGAATGCGAGTTTG
AGGCAGCAGCTAGGAGGGGGGAATGGGATGTCGATGTGTCCTCCTCCGCCGGTTCCTCCG
ATGGGGATGTATCCGCCGATGGGGGCTTATCCGTGGATGCCTGTTCCTCCTTACATGGTG
AAGCAACAAGGAGGTCAAGTGCCTTTGATTCCCATTCCTAGGTTGAAACCACAGAATCCT
CCCAAGGGGAAGAGTAAGAAGAGTGAGAGTAAAACTAAGAAGGTTGCAAGTATTAGTTTT
TTGGGTCTTTTGTTTTGTCTGTTTTTGTTTGGTGCTTTGGCTCCGGTCGTGAACGTTAAT
TACGGAGGAATTAGTGGTGCTTTTTATGGGAACTATAGGTCTAATTATGTTACTGACCAG
ATTTATAACCAGCATAGGAGTAGAGTTTTGGATACATCTCGTAGTGGTGCTGGTTCTGGA
AAAAATATATCTGCAACAGAGAACTCTGTACCTCCTGGAAACGGTAGTGAGCCTCTGGTG
GCATCGCTGTTTGTTCCGAGGAATGACAGGCTTGTGAAGATTGATGGGAATTTGATTATT
AATTCTATATTGGCGAGTGAGAAAGCAGTGGTGGCTTCACGTAAGGCTTCTGAATCAAAT
GAGAGGAAAGCTGACCCGGTGATTGCTAAAGACTATCATCACCCTGCACTGCCTCTACCT
GACGTGGGGAAGATCGAGGATATGGCTAAGCATCTCTATAGATCTAAGGCTGAAAAGCAG
AGAGCTTTATCCTCTGGCGCTGCTGATACACTGAAAGACCAAATCAAAACAAAAGCAGCA
AATGGTGAAATGCAGCAGTGGTTTCGTGAAGGTGTTGCAGGGCCAATGTTTAGCTCCGGG
ATGTGCACTGAAGTGTTTCAATTCGATGTCTCATCAACCTCTGGAGCCATTATTCCTGCA
TCTCCAGCAGCCAACGTCTCTGCTGAACACAGTAAGAACGCCACAGACACGCACAGACGA
AAGAACAGAAGAACCCTTCGTGGTCTGCCCATTCCACTCCCAGGATCAGATTATAACTTC
ACCAAAGAGCACCAAAGAAACAGCTCTAGCAAAGAAATCAAGCCCGCTTCATCAATGGTA
GTGTCAGTGCTTGTTGATCCCAGAGAAGGTGGTGATGGAGATTTAGATGGGATGATTGGT
GGACCAAAATCACTGTCCCGAGTTTTTGTCGTCCTGCTTGTGGACAGTGCAAAGTATGTA
ACATACTCTTGTGTCCTACCTCGATCAGGAGCTCCTCATCTTGTGACCACT
>BjuO010366
ATGGGTTCTCTTAGAGGAAACGTTGAAGAGCCTATCTCTCAGTCATTACCTAGACAGAAC
TCTCTGTATAGCTTAAAGCTCCACGAGGTTCAAACCCACTTAGGAAGCTCCGCAAAACCA
TTAGGAAGCATGAACCTCGATGAGCTTCTCAAGAGTGTTTGGTCTGCTGAAGCTACTAAT
CAGCCACAAGAAGGAACAGAGGAGGCAGGGCTCTCTCGTCAAGGCAGCTTGAGTTTGCCT
CGAGGTCTCAGCAAGAAGACAGTTGAAGAGGTCTGGAGAGACATTCAACATAGCAAGAAC
GGAAGCAGTGGTAATAATCCTCATGGTGAGAGGATAGATAGTAATAATAACAATAAGCAG
CCTACACTTGGTGAAATCACACTCGAGGACTTGTTGTTGAAAGCTGGTGTAGTGACTGAG
ACCATAGTCCCTCGAGATGTTGTCAACGTAGCCTCAAATGCGCAATGGGTTCAGTATCAT
CAGCCTCAGCATCAACATCAAGGGTTTATACCATATCCTGTTTGTGAGATGCAAGAAATG
GTGTCTTTGGGTGGATTGTCCGATGCACCACAAGCGCATGGGAGGAAAAGAGTGGCTCCA
TCAGGTGGAGATATTGTGGAGAAGGTTGTAGAGAGGAGGCAGAAGAGGATGATCAAGAAC
AGAGAATCTGCAGCACGCTCAAGGGCTAGGAAACAGGCTTATACTCATGAATTAGAGATC
AAGGTTTCAAGCTTAGAAGAAGAAAACGAAAAGCTTAGGAGGCTTAAGGAGGTGGAGAAG
ATCATGCCAAGTGAACCACCACCGGATCCTAAGTGGAAGCTCAGGCGAACAAGCTCTGCT
TCTTTCTAA
>BjuO010199
ATGGAGAAATCAGATCCTCAACCTCCAAATGCCGCCGATCCGATCCCCTCCTCCTTCCAC
CGGCGATCTCGCTCCGACGACATGTCGATGTTCATGTTCATGGATCCGCTCTCCTCCTCC
GGTCCCCCGCCTTCCTCCGACGACCTTCCCTCCGACGACGATCTCTTCTCCTCCTTCATC
GACGTCGACAGCCTCTCCTCGAATCCGCACCCTACTACAATCGCGTTTCCGAATCACCAC
GCAGCCGCCAACTCCGTTCCGTCCTCGTCGTCTCGTCCTCGCCACCGCCACAGCAACTCC
GTCGACGCGGGATGCGCAATGTACGCTAACGAGATCATGGACGCGAAGAAAGCTATGCCT
CCTGAGAAGCTCTCTGAGCTTTGGAACGTCGATCCCAAACGGGCCAAAAGGATCTTGGCG
AATAGGCAATCTGCAGCTCGTTCGAAGGAGAGGAAAGCAAGATACATTCAGGAACTTGAG
CGTAAAGTTCAGTCTCTTCAGACCGAAGCCACCACTCTCTCTGCTCAGCTCACTCTCTTC
CAGAGAGATACAAATGGACTGGCCAACGAAAACACAGAGCTAAAACTCAGGTTACAGGCA
ATGGAGCAACAAGCTCACCTTCGTAATGCTCTAAATGAAGCACTGAGGAAAGAATTGGAA
AGGATGAAGATTGAGACTGGAGAAATCTCTGGTAATTCAGATTCCTTTGACATGGGAATG
CAGCAGGTTCAGTACTCTCCTTCCACTTACATGGCGATTCCACCCTATCATCATGGCTCA
ATCAACAACGGCCAAGATATGCAGCAGATGCACGGATACAATCCAATGGAGGCCATGTCC
AATTCTCAGAGCGTGTCTGAGTTTCTTCAGAACGGGAGATTGCAAGGGCTGGAGATAAGT
AGCAATAATAATAGCTCAAGCTTGGTCAAATCTGAAGGACCTTCTCTCTCTGCTAGTGAG
AGTAGCTCTGCCTATTGA
>BjuO010482
ATGGGTAGCAGCGAGATTGAGAAAACGAGTAAAGAGAACGAACCTAAGACTCCTCCTCCT
CCTCCTGCTCCTGTTACTTCACAGGAACCTTCTTCTTCTTCTGCCGTGAGTGCTGGAATG
GCTACTCCTGATTGGTCTGGTTTCCAGGCTTATTCTCCTATGCCGCCTCATGGTTATGTG
GCGTCAAGTCCTCAACCTCACCCTTATATGTGGGGCGTTCAGCATATGATGCCTCCTTAT
GGAACACCGCCTCACCCATATGTGATGTATCCTCCAGGTGGGATGTACGGTCACCCTTCA
TTACCTCCGGGATCTTATCCGTACAGTCCCTATGCAATGGCTTCTCCCAATGGAATGGCT
GAAGCTTCTGGAAATACAGAGGGTGATGGTAAACAATCTGAGGAGCATCAGCTAATGGAG
CTTGTTCTAAAAGGCATTGCTGAGAGCGCTTCCGATGGTTCAAGTGAAGGAAGTGATGCA
AATTCACAAAACGACTCTGGATCTAGAAACAACGGGAAGGATGTGACCGCTCTTTTACTT
TCAGCTTCAGATTCTGCTCATGGAGCACCCCGTAATGGAAGTAATCAGCCAGTGAACCAG
ATGGTTCCCATCATGCCAGTGTCGGCTACAGGTGTTCCAGGCCCACCAACAAATCTAAAC
ATAGGAATGGATTATTGGAGCGGTCATGGGAACGTTTCTACAACAGTTCCTGGAGTTGTG
GTAGATGGTTCCCAATCACAAACATGGATACAGGATGAGAGAGAGCTTAAGCGACAGAGA
CGGAAGCAGTCCAATAGGGAGTCTGCTCGTCGATCCAGGTTGCGTAAACAGGCGGAATGT
GATGAGTTGGCACAACGAGCAGATGTGTTGAATGGAGAAAACGCAAGCCTTAGAGCAGAA
ATTAACAAGCTTAAAGGTCAATACGAAGAGCTTCTTGCTGAAAATAGCTCTCTCAAGAAT
CGATTTTCGGGAGTCCCATCACAGGAAGGAGTTGACTTGGACAAGAACGAGCAAGAACCA
GAGACAAGCACACGTCAAGATGTTTTGGAAACCACTCATGGTTCCTACAACAACCCAGCA
TGA
>BjuO011409
ATGGGATCGCCCGCGAGCGGAAACTGCTCGTCCGGTTTACAAAACTACGGTTCTGAGTCG
GATGAGCGGAAGAGGAAGAGGAAAGAGTCGAACAGAGAGTCGGCGAGGAGGTCGAGGATG
AGGAAGCAGAAGCATCTGGACGATCTAACGGCTCAGGTCGCTTATCTCCGGGAAGAAAAC
AGCCATATCGTCGCCGGGATCGCCGTCACGACGCAGCAATACGTTACCATCGAGGCGGAG
AACTCCATTCTCAGAGCTCAGTTTCTGGAGCTCAACCAACGACTAGATTCCCTCAACGAG
ATTGTGGAAATCGCCGGAGGATTTTGGATGGAAACTGGTCAGGGAGGAGGAGTGATCGGT
TACGGAGGCGGTGGAGGAGGGTTTTACGACGGAGTGATGAATCCTCTCAATCTAGGGTTT
TATAACCAAACTCTCATGGGTTCTGCTTCTACTGTTCCTGCTGATGTTTTCAACTGTTGT
