# Supplementary material for: Genome-wide systematic characterization of bZIP transcription factors and their expression profiles during stem in tumorous stem mustard
Source: PeerJ. 2026 Jan 14;14:e20518. doi: 10.7717/peerj.20518 (PMC12811965; doi:10.7717/peerj.20518)
Supplement: Supplemental Information 18 [file peerj-14-20518-s018.zip › circos/circos_photograph/bZIP_cds.fa.fai]

BjuA002828	738	12	60	61
BjuA003230	1317	775	60	61
BjuA005478	378	2126	60	61
BjuA033921	1899	2523	60	61
BjuA040338	1197	4466	60	61
BjuA040728	462	5695	60	61
BjuA040759	942	6177	60	61
BjuA008307	513	7147	60	61
BjuA008715	609	7681	60	61
BjuA015073	1389	8313	60	61
BjuA032576	537	9738	60	61
BjuA041107	501	10296	60	61
BjuA041305	564	10818	60	61
BjuA041565	360	11404	60	61
BjuA045602	531	11782	60	61
BjuA009096	480	12334	60	61
BjuA010437	1110	12834	60	61
BjuA012575	444	13975	60	61
BjuA012577	444	14439	60	61
BjuA012644	1188	14903	60	61
BjuA014103	459	16123	60	61
BjuA014273	720	16602	60	61
BjuA041795	573	17346	60	61
BjuA042006	1212	17941	60	61
BjuA042224	495	19186	60	61
BjuA014675	807	19702	60	61
BjuA014686	1314	20535	60	61
BjuA015229	1434	21883	60	61
BjuA016969	615	23353	60	61
BjuA017309	1878	23991	60	61
BjuA017316	825	25913	60	61
BjuA001111	993	26764	60	61
BjuA006024	1137	27786	60	61
BjuA018344	1182	28954	60	61
BjuA018972	1326	30168	60	61
BjuA043003	843	31529	60	61
BjuA021448	1104	32399	60	61
BjuA022725	462	33534	60	61
BjuA024129	516	34016	60	61
BjuA024436	510	34553	60	61
BjuA025064	798	35084	60	61
BjuA025127	1188	35908	60	61
BjuA034470	579	37128	60	61
BjuA025359	504	37729	60	61
BjuA025542	1167	38254	60	61
BjuA025558	1287	39453	60	61
BjuA026586	777	40774	60	61
BjuA026652	579	41576	60	61
BjuA026821	402	42177	60	61
BjuA027015	537	42598	60	61
BjuA029457	924	43156	60	61
BjuA028313	1002	44108	60	61
BjuA031284	963	45139	60	61
BjuA031302	1146	46131	60	61
BjuA043791	939	47309	60	61
BjuA001569	552	48276	60	61
BjuA002075	2043	48850	60	61
BjuA031472	1185	50940	60	61
BjuA032964	504	52157	60	61
BjuA035384	570	52682	60	61
BjuA035385	570	53274	60	61
BjuA035826	876	53866	60	61
BjuA036326	423	54769	60	61
BjuA036543	441	55212	60	61
BjuA036544	447	55673	60	61
BjuA044074	597	56140	60	61
BjuA046946	528	56759	60	61
BjuA047038	1056	57308	60	61
BjuA037531	807	58394	60	61
BjuA044741	1524	59227	60	61
BjuA044794	549	60789	60	61
BjuB006877	1896	61360	60	61
BjuB007520	447	63300	60	61
BjuB007813	1554	63767	60	61
BjuB008492	450	65359	60	61
BjuB008568	1146	65829	60	61
BjuB039707	543	67007	60	61
BjuB002172	570	67572	60	61
BjuB009536	492	68164	60	61
BjuB010770	360	68677	60	61
BjuB011393	462	69055	60	61
BjuB013140	576	69537	60	61
BjuB040792	936	70135	60	61
BjuB040834	738	71099	60	61
BjuB045228	462	71862	60	61
BjuB045319	1293	72344	60	61
BjuB015072	555	73671	60	61
BjuB016538	1155	74248	60	61
BjuB016810	1074	75435	60	61
BjuB017666	573	76539	60	61
BjuB041251	1221	77134	60	61
BjuB046236	1152	78388	60	61
BjuB015428	999	79572	60	61
BjuB020302	1197	80600	60	61
BjuB020303	537	81829	60	61
BjuB020783	612	82387	60	61
BjuB021273	828	83022	60	61
BjuB022206	414	83876	60	61
BjuB028919	1452	84309	60	61
BjuB041699	1356	85798	60	61
BjuB046419	1137	87189	60	61
BjuB046696	531	88357	60	61
BjuB023599	1209	88909	60	61
BjuB023986	453	90151	60	61
BjuB025396	1308	90624	60	61
BjuB026462	1140	91966	60	61
BjuB026592	621	93137	60	61
BjuB041950	942	93781	60	61
BjuB042043	837	94751	60	61
BjuB042050	1914	95614	60	61
BjuB042069	1029	97572	60	61
BjuB042240	1245	98631	60	61
BjuB005843	450	99909	60	61
BjuB027387	501	100379	60	61
BjuB027759	444	100901	60	61
BjuB028673	510	101365	60	61
BjuB042879	513	101896	60	61
BjuB042975	945	102430	60	61
BjuB047102	1125	103403	60	61
BjuB006374	504	104559	60	61
BjuB019686	1170	105084	60	61
BjuB029839	789	106286	60	61
BjuB032115	447	107101	60	61
BjuB033496	987	107568	60	61
BjuB033515	1206	108584	60	61
BjuB043752	921	109823	60	61
BjuB047306	426	110772	60	61
BjuB009816	507	111218	60	61
BjuB035721	576	111746	60	61
BjuB036793	1203	112344	60	61
BjuB036859	900	113580	60	61
BjuB037083	507	114507	60	61
BjuB037545	963	115035	60	61
BjuB037744	543	116027	60	61
BjuB038364	459	116592	60	61
BjuB038400	894	117071	60	61
BjuB038543	732	117992	60	61
BjuB044565	513	118749	60	61
BjuB048226	585	119283	60	61
BjuB049020	837	119890	60	61
BjuO004809	423	120753	60	61
BjuO002525	1329	121196	60	61
BjuO004828	480	122560	60	61
BjuO002570	513	123060	60	61
BjuO009504	597	123594	60	61
BjuO002133	1134	124213	60	61
BjuO000631	603	125378	60	61
BjuO010352	1089	126004	60	61
BjuO010363	1911	127124	60	61
BjuO010366	849	129079	60	61
BjuO010199	978	129955	60	61
BjuO010482	1083	130962	60	61
BjuO011409	480	132076	60	61
