# Supplementary material for: Genome-wide systematic characterization of bZIP transcription factors and their expression profiles during stem in tumorous stem mustard
Source: PeerJ. 2026 Jan 14;14:e20518. doi: 10.7717/peerj.20518 (PMC12811965; doi:10.7717/peerj.20518)
Supplement: Supplemental Information 18 [file peerj-14-20518-s018.zip › circos/circos_photograph/chr_length.txt]

A01	42666085
A02	37454777
A03	40710297
A04	25656461
A05	31912802
A06	31206486
A07	34760231
A08	26065925
A09	55858447
A10	19864425
B01	45925147
B02	67314757
B03	58658980
B04	43484823
B05	64146961
B06	36772525
B07	43074042
B08	69939282
