# Supplementary material for: Genome-wide systematic characterization of bZIP transcription factors and their expression profiles during stem in tumorous stem mustard
Source: PeerJ. 2026 Jan 14;14:e20518. doi: 10.7717/peerj.20518 (PMC12811965; doi:10.7717/peerj.20518)
Supplement: Supplemental Information 18 [file peerj-14-20518-s018.zip › circos/circos_photograph/kaks.result]

Seq_1	Seq_2	Ka	Ks	Ka_Ks	EffectiveLen	AverageS-sites	AverageN-sites
BjuA002828	BjuB040834	0.0737963954056373	0.09547117504006455	0.7729704319096166	738.0	161.75	576.25
BjuA002828	BjuB038543	0.13421924037711339	0.3250481405878188	0.41292111419062605	699.0	149.74999999999991	549.25
BjuA002828	BjuA014273	0.1506054666179445	0.32556566571413614	0.46259628234318806	690.0	147.66666666666657	542.3333333333335
BjuA003230	BjuB045319	0.07048645850208812	0.2602445489883608	0.27084701207417244	1227.0	278.16666666666697	948.833333333333
BjuA003230	BjuB045319	0.07048645850208812	0.2602445489883608	0.27084701207417244	1227.0	278.16666666666697	948.833333333333
BjuA005478	BjuA012575	0.0522556040026596	0.4193104494514857	0.12462270871383467	375.0	77.83333333333334	297.16666666666663
BjuA005478	BjuB008492	0.060674131795124216	0.4784220201034901	0.1268213611530662	378.0	77.75000000000001	300.25
BjuA005478	BjuA012577	0.05760317595949173	0.4813096870042246	0.11968006777097367	375.0	77.41666666666669	297.5833333333333
BjuA005478	BjuB023986	0.09570487700768116	0.3162942217349584	0.30258180653037003	378.0	77.50000000000001	300.5
BjuA033921	BjuA002075	0.03968429866747407	0.10739518665803345	0.36951654820282	1773.0	414.7499999999992	1358.250000000001
BjuA033921	BjuA002075	0.03968429866747407	0.10739518665803345	0.36951654820282	1773.0	414.7499999999992	1358.250000000001
BjuA033921	BjuA002075	0.03968429866747407	0.10739518665803345	0.36951654820282	1773.0	414.7499999999992	1358.250000000001
BjuA033921	BjuB006877	0.04932082806334428	0.22730811387802946	0.2169778597952257	1845.0	430.9166666666659	1414.0833333333342
BjuA033921	BjuB006877	0.04932082806334428	0.22730811387802946	0.2169778597952257	1845.0	430.9166666666659	1414.0833333333342
BjuA033921	BjuB023599	0.24412763049186798	0.5684439508064137	0.42946649383028934	1140.0	270.5833333333337	869.4166666666663
BjuA033921	BjuB023599	0.24412763049186798	0.5684439508064137	0.42946649383028934	1140.0	270.5833333333337	869.4166666666663
BjuA040338	BjuB007813	0.06535851274636961	0.2826020324049576	0.2312740364609743	1173.0	263.6666666666673	909.3333333333327
BjuA040338	BjuB007813	0.06535851274636961	0.2826020324049576	0.2312740364609743	1173.0	263.6666666666673	909.3333333333327
BjuA040338	BjuB007813	0.06535851274636961	0.2826020324049576	0.2312740364609743	1173.0	263.6666666666673	909.3333333333327
BjuA040338	BjuB007813	0.06535851274636961	0.2826020324049576	0.2312740364609743	1173.0	263.6666666666673	909.3333333333327
BjuA040338	BjuB042240	0.07596017711819844	0.4444759055231771	0.17089830106491005	1164.0	261.9166666666673	902.0833333333327
BjuA040338	BjuB042240	0.07596017711819844	0.4444759055231771	0.17089830106491005	1164.0	261.9166666666673	902.0833333333327
BjuA040338	BjuB042240	0.07596017711819844	0.4444759055231771	0.17089830106491005	1164.0	261.9166666666673	902.0833333333327
BjuA040338	BjuB025396	0.1370349862151983	0.46163515805698585	0.2968469446564168	1152.0	258.4166666666673	893.5833333333327
BjuA040338	BjuB025396	0.1370349862151983	0.46163515805698585	0.2968469446564168	1152.0	258.4166666666673	893.5833333333327
BjuA040338	BjuB025396	0.1370349862151983	0.46163515805698585	0.2968469446564168	1152.0	258.4166666666673	893.5833333333327
BjuA040338	BjuB008568	0.12647149893588877	0.5018848414419644	0.25199306393180504	1101.0	243.91666666666723	857.0833333333328
BjuA040338	BjuB008568	0.12647149893588877	0.5018848414419644	0.25199306393180504	1101.0	243.91666666666723	857.0833333333328
BjuA040338	BjuB008568	0.12647149893588877	0.5018848414419644	0.25199306393180504	1101.0	243.91666666666723	857.0833333333328
BjuA040338	BjuA012644	0.12493408888910315	0.49716145483250096	0.2512948010645652	1077.0	237.75000000000045	839.2499999999995
BjuA040338	BjuA012644	0.12493408888910315	0.49716145483250096	0.2512948010645652	1077.0	237.75000000000045	839.2499999999995
BjuA040338	BjuA021448	0.18633312168455562	1.0264584429478645	0.18153011742923508	1065.0	236.66666666666708	828.3333333333328
BjuA040338	BjuB047102	0.17119398898573523	0.990539274940405	0.17282907736902708	1074.0	241.0000000000005	832.9999999999995
BjuA040338	BjuA025558	0.38378501956174466	NaN	NaN	1053.0	239.08333333333368	813.9166666666663
BjuA040338	BjuA025542	0.3235390526422468	2.586957420815825	0.12506547268188717	1029.0	234.33333333333366	794.6666666666663
BjuA040728	BjuB045228	0.03404839970346786	0.1895421594134732	0.1796349678025648	462.0	101.49999999999994	360.50000000000006
BjuA040728	BjuA014103	0.04321886872937364	0.4243291344185524	0.10185223031785308	459.0	101.83333333333327	357.16666666666674
BjuA040728	BjuB032115	0.06423430887958227	0.40342575779343787	0.15922213105805588	447.0	97.74999999999994	349.25000000000006
BjuA040728	BjuB038364	0.05216974572988269	0.4780834769617043	0.10912267050396646	459.0	101.83333333333329	357.16666666666674
BjuA040728	BjuB047306	0.06370286640460278	0.49001919787614967	0.1300007564615936	426.0	90.33333333333329	335.66666666666674
BjuA040759	BjuB040792	0.02767907257328794	0.22893262453629568	0.12090488469850925	933.0	215.41666666666703	717.583333333333
BjuA040759	BjuB041950	0.03211336062038384	0.35431354099225143	0.09063543134832133	930.0	214.2500000000004	715.7499999999995
BjuA040759	BjuA043791	0.043813317307976045	0.3339832624915222	0.13118417067109223	930.0	213.3333333333337	716.6666666666663
BjuA008307	BjuB042879	0.037926765694841005	0.2017352713253241	0.1880026504323045	513.0	107.41666666666657	405.5833333333334
BjuA008307	BjuA024129	0.04948940792621949	0.26329980320934243	0.18795839314346857	513.0	105.83333333333323	407.16666666666674
BjuA008307	BjuB044565	0.04714928003833829	0.2928913869844417	0.16097871816504744	510.0	105.16666666666657	404.8333333333334
BjuA008715	BjuB020783	0.14163711306768273	0.5970110140949114	0.2372437186647374	606.0	137.2499999999999	468.7500000000001
BjuA015073	BjuB042975	0.03630033423566663	0.2319836851214468	0.1564779618733226	921.0	215.50000000000028	705.4999999999998
BjuA015073	BjuB037545	0.07005826659825434	0.3272226139046672	0.21409970955939206	927.0	216.83333333333366	710.1666666666663
BjuA032576	BjuB027387	0.031200339378859274	0.21192522883875814	0.14722333697512643	501.0	108.33333333333324	392.66666666666674
BjuA032576	BjuB027387	0.031200339378859274	0.21192522883875814	0.14722333697512643	501.0	108.33333333333324	392.66666666666674
BjuA032576	BjuB037083	0.06987884624760698	0.4009273170070017	0.17429305333761191	507.0	107.33333333333323	399.66666666666674
BjuA032576	BjuB037083	0.06987884624760698	0.4009273170070017	0.17429305333761191	507.0	107.33333333333323	399.66666666666674
BjuA032576	BjuA024436	0.0743683636922966	0.354413550993401	0.20983498933335454	507.0	109.16666666666657	397.8333333333334
BjuA032576	BjuA024436	0.0743683636922966	0.354413550993401	0.20983498933335454	507.0	109.16666666666657	397.8333333333334
BjuA032576	BjuB027759	0.09536638161393497	0.3913309786917464	0.24369750110955465	438.0	91.83333333333323	346.16666666666674
BjuA032576	BjuA046946	0.09228415007371117	0.3620626557274192	0.2548844754184971	522.0	113.16666666666656	408.8333333333335
BjuA032576	BjuA046946	0.09228415007371117	0.3620626557274192	0.2548844754184971	522.0	113.16666666666656	408.8333333333335
BjuA032576	BjuO009504	0.23786195897391885	1.3876108405996614	0.17141834872890288	516.0	111.66666666666653	404.3333333333335
BjuA032576	BjuA044074	0.23599426330683643	1.3683371784518694	0.1724679172817911	516.0	111.41666666666652	404.5833333333335
BjuA041107	BjuB009536	0.021535799920019687	0.20360211335546896	0.10577395079598378	489.0	112.16666666666656	376.8333333333334
BjuA041107	BjuA044741	0.05466983925539837	0.26471545807766145	0.20652303289126203	489.0	112.83333333333323	376.16666666666674
BjuA041107	BjuB009816	0.04097514112379103	0.3283035583625139	0.12480870243430668	489.0	112.83333333333323	376.16666666666674
BjuA041305	BjuB013140	0.04424172850476743	0.2240528301243852	0.19746114557091818	561.0	118.74999999999989	442.2500000000001
BjuA041305	BjuB035721	0.0732144283332143	0.21737157284620845	0.33681694149130487	561.0	116.58333333333323	444.41666666666674
BjuA041305	BjuA044794	0.06948745087471672	0.2612146001836491	0.2660167189194746	537.0	112.5833333333332	424.4166666666668
BjuA041305	BjuA041795	0.09744406686158166	0.31403275114363904	0.31029905800178975	549.0	113.9999999999999	435.0000000000001
BjuA041305	BjuB015072	0.06653241270484159	0.30106071239899884	0.22099334109282748	537.0	112.91666666666657	424.0833333333334
BjuA041565	BjuB010770	0.018084058750283315	0.1070857862302198	0.16887450134049592	360.0	80.16666666666664	279.83333333333337
BjuA045602	BjuA001569	0.09623297067511	0.41279934962287446	0.23312287377154683	531.0	110.2499999999999	420.7500000000001
BjuA045602	BjuB039707	0.10813295250705868	0.441303462309444	0.24503082740655083	525.0	107.91666666666657	417.0833333333334
BjuA045602	BjuB037744	0.10993421057028148	0.44783305633293236	0.24548033919263237	525.0	107.7499999999999	417.2500000000001
BjuA045602	BjuB037744	0.10993421057028148	0.44783305633293236	0.24548033919263237	525.0	107.7499999999999	417.2500000000001
BjuA045602	BjuA042224	0.08156470105234291	0.47717662886075596	0.17093188584502986	471.0	100.08333333333326	370.91666666666674
BjuA010437	BjuB016538	0.12287492764449895	0.2840976457695017	0.43250948916412935	1095.0	259.00000000000045	835.9999999999995
BjuA010437	BjuB016538	0.12287492764449895	0.2840976457695017	0.43250948916412935	1095.0	259.00000000000045	835.9999999999995
BjuA010437	BjuB046236	0.3914013626878176	0.779942718326293	0.5018334724987751	1062.0	250.9166666666672	811.0833333333328
BjuA012575	BjuB008492	0.020414383018535653	0.1743586912029089	0.11708268098192212	444.0	96.4166666666666	347.5833333333334
BjuA012575	BjuA012577	0.020414383018535653	0.1743586912029089	0.11708268098192212	444.0	96.4166666666666	347.5833333333334
BjuA012575	BjuB023986	0.07718498656154454	0.39357234870732954	0.19611384492598405	444.0	96.33333333333327	347.66666666666674
BjuA012575	BjuA005478	0.0522556040026596	0.4193104494514857	0.12462270871383467	375.0	77.83333333333334	297.16666666666663
BjuA012577	BjuB008492	-0.0	-0.0	NaN	444.0	95.99999999999991	348.0000000000001
BjuA012577	BjuA012575	0.020414383018535653	0.1743586912029089	0.11708268098192212	444.0	96.4166666666666	347.5833333333334
BjuA012577	BjuB023986	0.07708767842252995	0.37835592236781823	0.20374381333877803	444.0	95.9166666666666	348.0833333333334
BjuA012577	BjuA005478	0.05760317595949173	0.4813096870042246	0.11968006777097367	375.0	77.41666666666669	297.5833333333333
BjuA012644	BjuB008568	0.09024979631837529	0.3296018548502485	0.2738145886933174	1026.0	224.33333333333368	801.6666666666663
BjuA012644	BjuB008568	0.09024979631837529	0.3296018548502485	0.2738145886933174	1026.0	224.33333333333368	801.6666666666663
BjuA012644	BjuB008568	0.09024979631837529	0.3296018548502485	0.2738145886933174	1026.0	224.33333333333368	801.6666666666663
BjuA012644	BjuB007813	0.1754182842038146	0.4966444291315977	0.3532069905838678	1188.0	266.8333333333337	921.1666666666663
BjuA012644	BjuB007813	0.1754182842038146	0.4966444291315977	0.3532069905838678	1188.0	266.8333333333337	921.1666666666663
BjuA012644	BjuB007813	0.1754182842038146	0.4966444291315977	0.3532069905838678	1188.0	266.8333333333337	921.1666666666663
BjuA012644	BjuB042240	0.1449751224836788	0.5779053911008707	0.25086307329217156	1071.0	239.08333333333383	831.9166666666662
BjuA012644	BjuB042240	0.1449751224836788	0.5779053911008707	0.25086307329217156	1071.0	239.08333333333383	831.9166666666662
BjuA012644	BjuB025396	0.18345143109844192	0.49348244488571785	0.37174864678504654	1134.0	253.75000000000048	880.2499999999995
BjuA012644	BjuB025396	0.18345143109844192	0.49348244488571785	0.37174864678504654	1134.0	253.75000000000048	880.2499999999995
BjuA012644	BjuA040338	0.12493408888910315	0.49716145483250096	0.2512948010645652	1077.0	237.75000000000045	839.2499999999995
BjuA012644	BjuA040338	0.12493408888910315	0.49716145483250096	0.2512948010645652	1077.0	237.75000000000045	839.2499999999995
BjuA012644	BjuA021448	0.24076806846998972	0.977268602457189	0.2463683657334494	1041.0	228.08333333333368	812.9166666666663
BjuA012644	BjuA021448	0.24076806846998972	0.977268602457189	0.2463683657334494	1041.0	228.08333333333368	812.9166666666663
BjuA012644	BjuA021448	0.24076806846998972	0.977268602457189	0.2463683657334494	1041.0	228.08333333333368	812.9166666666663
BjuA012644	BjuB047102	0.24161594200264908	1.0410493805761998	0.23208883892608392	1056.0	235.41666666666708	820.5833333333329
BjuA012644	BjuB047102	0.24161594200264908	1.0410493805761998	0.23208883892608392	1056.0	235.41666666666708	820.5833333333329
BjuA014103	BjuB038364	0.019896950866075198	0.13893950820211015	0.14320585356565277	459.0	102.49999999999994	356.50000000000006
BjuA014103	BjuA040728	0.04321886872937364	0.4243291344185524	0.10185223031785308	459.0	101.83333333333327	357.16666666666674
BjuA014103	BjuB045228	0.05523075730178292	0.3725898872192972	0.14823471918140244	459.0	102.1666666666666	356.83333333333337
BjuA014103	BjuB032115	0.06807390698570033	0.3342781134662598	0.20364452305840638	444.0	98.24999999999994	345.75000000000006
BjuA014103	BjuB047306	0.07040078731805152	0.4234919176820605	0.1662387979052422	426.0	91.16666666666663	334.83333333333337
BjuA014273	BjuB038543	0.055521930971340935	0.08082711419913695	0.6869220993656827	720.0	150.08333333333326	569.9166666666667
BjuA014273	BjuA002828	0.1506054666179445	0.32556566571413614	0.46259628234318806	690.0	147.66666666666657	542.3333333333335
BjuA014273	BjuB040834	0.14172702862621211	0.2855793716383449	0.49627894274413464	690.0	146.6666666666666	543.3333333333334
BjuA014273	BjuB040834	0.14172702862621211	0.2855793716383449	0.49627894274413464	690.0	146.6666666666666	543.3333333333334
BjuA041795	BjuB015072	0.09331426013159964	0.15685192993993602	0.594919426030224	555.0	117.16666666666657	437.8333333333334
BjuA041795	BjuB013140	0.1075840974526287	0.2691380946625539	0.39973567319601466	567.0	120.4999999999999	446.5000000000001
BjuA041795	BjuB035721	0.12661565218128898	0.2380439790285579	0.5319002509452214	564.0	117.66666666666657	446.3333333333334
BjuA041795	BjuA041305	0.09744406686158166	0.31403275114363904	0.31029905800178975	549.0	113.9999999999999	435.0000000000001
BjuA041795	BjuA044794	0.11697293771357926	0.34593333686689093	0.3381372225440892	543.0	113.66666666666656	429.3333333333335
BjuA042006	BjuB041251	0.13817137127821308	0.21661581277962494	0.6378637344392873	1152.0	268.41666666666697	883.583333333333
BjuA042006	BjuB041251	0.13817137127821308	0.21661581277962494	0.6378637344392873	1152.0	268.41666666666697	883.583333333333
BjuA042006	BjuB020302	0.13076950828778747	0.2819612129970152	0.46378545083494077	1158.0	269.8333333333336	888.1666666666664
BjuA042006	BjuB020302	0.13076950828778747	0.2819612129970152	0.46378545083494077	1158.0	269.8333333333336	888.1666666666664
BjuA042006	BjuB020302	0.13076950828778747	0.2819612129970152	0.46378545083494077	1158.0	269.8333333333336	888.1666666666664
BjuA042006	BjuA018344	0.11546174160495143	0.3297854510730016	0.3501116899768653	1137.0	264.8333333333338	872.1666666666662
BjuA042006	BjuA018344	0.11546174160495143	0.3297854510730016	0.3501116899768653	1137.0	264.8333333333338	872.1666666666662
BjuA042006	BjuA018344	0.11546174160495143	0.3297854510730016	0.3501116899768653	1137.0	264.8333333333338	872.1666666666662
BjuA042006	BjuA016969	0.2574682344310112	0.4780911308332244	0.5385338020855808	609.0	134.8333333333332	474.1666666666668
BjuA042006	BjuB020303	0.4866888062174678	0.8166977489888975	0.5959227961874596	537.0	119.91666666666653	417.0833333333335
BjuA042006	BjuA047038	0.22857907538362932	0.49896210268852514	0.4581090911554034	1044.0	246.75000000000045	797.2499999999995
BjuA042006	BjuO010482	0.2206160526363686	0.6053303208336503	0.3644556451963946	1047.0	244.75000000000043	802.2499999999995
BjuA042006	BjuO010482	0.2206160526363686	0.6053303208336503	0.3644556451963946	1047.0	244.75000000000043	802.2499999999995
BjuA042224	BjuB037744	0.03881329878933401	0.2190153555377846	0.17721724896425323	486.0	102.66666666666657	383.3333333333334
BjuA042224	BjuB039707	0.0713517562210295	0.5424751640479754	0.13152999611742466	483.0	100.99999999999991	382.0000000000001
BjuA042224	BjuA001569	0.0744241050843659	0.535350403178793	0.1390194247402298	483.0	101.91666666666657	381.0833333333334
BjuA042224	BjuA045602	0.08156470105234291	0.47717662886075596	0.17093188584502986	471.0	100.08333333333326	370.91666666666674
BjuA014675	BjuA026586	0.1228518817700378	0.5336922559917449	0.23019236346561878	747.0	176.3333333333335	570.6666666666665
BjuA014675	BjuA026586	0.1228518817700378	0.5336922559917449	0.23019236346561878	747.0	176.3333333333335	570.6666666666665
BjuA014675	BjuB038400	0.07492453104563929	0.6576180428931816	0.11393320462438931	804.0	184.58333333333354	619.4166666666665
BjuA014675	BjuB038400	0.07492453104563929	0.6576180428931816	0.11393320462438931	804.0	184.58333333333354	619.4166666666665
BjuA014675	BjuB038400	0.07492453104563929	0.6576180428931816	0.11393320462438931	804.0	184.58333333333354	619.4166666666665
BjuA014675	BjuA035826	0.08084906763407362	0.7090734441548917	0.11402072422897389	804.0	184.25000000000023	619.7499999999998
BjuA014675	BjuA035826	0.08084906763407362	0.7090734441548917	0.11402072422897389	804.0	184.25000000000023	619.7499999999998
BjuA014675	BjuA035826	0.08084906763407362	0.7090734441548917	0.11402072422897389	804.0	184.25000000000023	619.7499999999998
BjuA014675	BjuO010366	0.17889542114842755	1.1715114254118677	0.1527048027598479	783.0	176.1666666666668	606.8333333333331
BjuA014675	BjuA017316	0.20642954321974474	1.1204437689841897	0.18423909252215012	792.0	179.6666666666668	612.3333333333333
BjuA014675	BjuA043003	0.22060480723594467	1.072975109523795	0.20560104822361902	795.0	179.3333333333335	615.6666666666665
BjuA014675	BjuB042043	0.20593191231289693	1.2273595003085485	0.16778450996723232	789.0	179.0833333333335	609.9166666666665
BjuA014686	BjuB028919	0.11591646931217225	0.24301619605681832	0.4769907158166135	1254.0	292.6666666666671	961.3333333333328
BjuA014686	BjuB028919	0.11591646931217225	0.24301619605681832	0.4769907158166135	1254.0	292.6666666666671	961.3333333333328
BjuA014686	BjuB028919	0.11591646931217225	0.24301619605681832	0.4769907158166135	1254.0	292.6666666666671	961.3333333333328
BjuA014686	BjuB028919	0.11591646931217225	0.24301619605681832	0.4769907158166135	1254.0	292.6666666666671	961.3333333333328
BjuA014686	BjuB028919	0.11591646931217225	0.24301619605681832	0.4769907158166135	1254.0	292.6666666666671	961.3333333333328
BjuA014686	BjuB042050	0.24855809197514156	0.9322550951625005	0.26662025583439225	1296.0	297.5000000000004	998.4999999999997
BjuA014686	BjuA017309	0.26935813958597027	0.8684787470595055	0.3101493738309231	1272.0	292.0833333333337	979.9166666666663
BjuA014686	BjuO010363	0.25474954006685974	0.8876311348295718	0.2869993289676263	1290.0	296.91666666666697	993.083333333333
BjuA015229	BjuO000631	0.060370467505456035	0.14505080438682022	0.4162022248732975	459.0	99.8333333333333	359.1666666666667
BjuA016969	BjuA018344	0.16918712084583193	0.3540380346505956	0.4778783754485722	609.0	135.83333333333323	473.16666666666674
BjuA016969	BjuA018344	0.16918712084583193	0.3540380346505956	0.4778783754485722	609.0	135.83333333333323	473.16666666666674
BjuA016969	BjuB020302	0.1888756746345735	0.48582634274356096	0.3887719911768346	591.0	132.8333333333332	458.1666666666668
BjuA016969	BjuB020302	0.1888756746345735	0.48582634274356096	0.3887719911768346	591.0	132.8333333333332	458.1666666666668
BjuA016969	BjuB020302	0.1888756746345735	0.48582634274356096	0.3887719911768346	591.0	132.8333333333332	458.1666666666668
BjuA016969	BjuB020303	0.46863811569375136	0.7980945844477071	0.587196210607112	531.0	118.74999999999984	412.25000000000017
BjuA016969	BjuA042006	0.2574682344310112	0.4780911308332244	0.5385338020855808	609.0	134.8333333333332	474.1666666666668
BjuA016969	BjuB041251	0.34300301204163053	0.5438002416888341	0.6307518565574655	606.0	136.16666666666654	469.8333333333335
BjuA016969	BjuB026592	0.35550390888706807	0.6013657694124106	0.5911608657646542	495.0	113.8333333333332	381.1666666666668
BjuA016969	BjuB026592	0.35550390888706807	0.6013657694124106	0.5911608657646542	495.0	113.8333333333332	381.1666666666668
BjuA016969	BjuO010482	0.48525730859494887	1.4290309438017474	0.3395708894196413	615.0	139.66666666666657	475.3333333333334
BjuA016969	BjuA047038	0.4897703900778898	1.5201594086917392	0.3221835731684152	615.0	139.9999999999999	475.0000000000001
BjuA017309	BjuB042050	0.07228317083936192	0.3139098516831822	0.2302672899616884	1791.0	413.58333333333223	1377.4166666666679
BjuA017309	BjuB042050	0.07228317083936192	0.3139098516831822	0.2302672899616884	1791.0	413.58333333333223	1377.4166666666679
BjuA017309	BjuB042050	0.07228317083936192	0.3139098516831822	0.2302672899616884	1791.0	413.58333333333223	1377.4166666666679
BjuA017309	BjuO010363	0.09508353608828178	0.4229393876216081	0.22481598751769682	1782.0	413.99999999999886	1368.000000000001
BjuA017309	BjuO010363	0.09508353608828178	0.4229393876216081	0.22481598751769682	1782.0	413.99999999999886	1368.000000000001
BjuA017309	BjuO010363	0.09508353608828178	0.4229393876216081	0.22481598751769682	1782.0	413.99999999999886	1368.000000000001
BjuA017309	BjuO010363	0.09508353608828178	0.4229393876216081	0.22481598751769682	1782.0	413.99999999999886	1368.000000000001
BjuA017309	BjuO010363	0.09508353608828178	0.4229393876216081	0.22481598751769682	1782.0	413.99999999999886	1368.000000000001
BjuA017309	BjuB028919	0.32307820497962736	0.7856626093510574	0.41121748844136025	1395.0	324.49999999999994	1070.5
BjuA017309	BjuA014686	0.26935813958597027	0.8684787470595055	0.3101493738309231	1272.0	292.0833333333337	979.9166666666663
BjuA017309	BjuB006877	0.4435019358099451	1.5442649332195386	0.2871929072981774	1713.0	395.83333333333263	1317.1666666666674
BjuA017316	BjuB042043	0.0520040394109354	0.19310939304141767	0.26929834220845844	819.0	182.08333333333343	636.9166666666665
BjuA017316	BjuB042043	0.0520040394109354	0.19310939304141767	0.26929834220845844	819.0	182.08333333333343	636.9166666666665
BjuA017316	BjuO010366	0.09693630463841231	0.2447726827310186	0.39602582917692614	804.0	177.16666666666674	626.8333333333333
BjuA017316	BjuO010366	0.09693630463841231	0.2447726827310186	0.39602582917692614	804.0	177.16666666666674	626.8333333333333
BjuA017316	BjuA043003	0.1104704834545934	0.24336815099738707	0.45392333796290163	810.0	178.83333333333343	631.1666666666666
BjuA017316	BjuA043003	0.1104704834545934	0.24336815099738707	0.45392333796290163	810.0	178.83333333333343	631.1666666666666
BjuA017316	BjuA026586	0.21568873526989163	0.9749473610124091	0.2212311596452912	744.0	171.83333333333343	572.1666666666666
BjuA017316	BjuB038400	0.1944468352497098	0.8177835182950377	0.2377729935852752	810.0	181.4166666666668	628.5833333333333
BjuA017316	BjuA014675	0.20642954321974474	1.1204437689841897	0.18423909252215012	792.0	179.6666666666668	612.3333333333333
BjuA001111	BjuA022725	0.05101528952963044	0.29633911204051544	0.17215172569814421	459.0	104.16666666666654	354.8333333333335
BjuA006024	BjuO002133	0.030427716298501304	0.20090648724593935	0.15145213435170596	1119.0	263.833333333334	855.1666666666661
BjuA006024	BjuB016810	0.11794625516149224	0.4272631604729419	0.2760506078523979	1056.0	248.16666666666723	807.8333333333328
BjuA006024	BjuB016810	0.11794625516149224	0.4272631604729419	0.2760506078523979	1056.0	248.16666666666723	807.8333333333328
BjuA018344	BjuB020302	0.05236393879906173	0.17046421084346974	0.30718435582437525	1152.0	272.16666666666686	879.8333333333331
BjuA018344	BjuB020302	0.05236393879906173	0.17046421084346974	0.30718435582437525	1152.0	272.16666666666686	879.8333333333331
BjuA018344	BjuB020303	0.32129934355288337	0.5955923234249616	0.5394618616056822	537.0	117.99999999999986	419.0000000000001
BjuA018344	BjuA016969	0.16918712084583193	0.3540380346505956	0.4778783754485722	609.0	135.83333333333323	473.16666666666674
BjuA018344	BjuA016969	0.16918712084583193	0.3540380346505956	0.4778783754485722	609.0	135.83333333333323	473.16666666666674
BjuA018344	BjuB041251	0.14810049195146202	0.31090380323537864	0.47635471296997384	1101.0	258.3333333333338	842.6666666666663
BjuA018344	BjuB041251	0.14810049195146202	0.31090380323537864	0.47635471296997384	1101.0	258.3333333333338	842.6666666666663
BjuA018344	BjuA042006	0.11546174160495143	0.3297854510730016	0.35011168997
