# Supplementary material for: Genome-wide systematic characterization of bZIP transcription factors and their expression profiles during stem in tumorous stem mustard
Source: PeerJ. 2026 Jan 14;14:e20518. doi: 10.7717/peerj.20518 (PMC12811965; doi:10.7717/peerj.20518)
Supplement: Supplemental Information 18 [file peerj-14-20518-s018.zip › circos/circos_photograph/pair.txt]

BjuA002828	BjuB040834
BjuA002828	BjuB038543
BjuA002828	BjuA014273
BjuA003230	BjuB045319
BjuA003230	BjuB045319
BjuA005478	BjuA012575
BjuA005478	BjuB008492
BjuA005478	BjuA012577
BjuA005478	BjuB023986
BjuA033921	BjuA002075
BjuA033921	BjuA002075
BjuA033921	BjuA002075
BjuA033921	BjuB006877
BjuA033921	BjuB006877
BjuA033921	BjuB023599
BjuA033921	BjuB023599
BjuA040338	BjuB007813
BjuA040338	BjuB007813
BjuA040338	BjuB007813
BjuA040338	BjuB007813
BjuA040338	BjuB042240
BjuA040338	BjuB042240
BjuA040338	BjuB042240
BjuA040338	BjuB025396
BjuA040338	BjuB025396
BjuA040338	BjuB025396
BjuA040338	BjuB008568
BjuA040338	BjuB008568
BjuA040338	BjuB008568
BjuA040338	BjuA012644
BjuA040338	BjuA012644
BjuA040338	BjuA021448
BjuA040338	BjuB047102
BjuA040338	BjuA025558
BjuA040338	BjuA025542
BjuA040728	BjuB045228
BjuA040728	BjuA014103
BjuA040728	BjuB032115
BjuA040728	BjuB038364
BjuA040728	BjuB047306
BjuA040759	BjuB040792
BjuA040759	BjuB041950
BjuA040759	BjuA043791
BjuA008307	BjuB042879
BjuA008307	BjuA024129
BjuA008307	BjuB044565
BjuA008715	BjuB020783
BjuA015073	BjuB042975
BjuA015073	BjuB037545
BjuA032576	BjuB027387
BjuA032576	BjuB027387
BjuA032576	BjuB037083
BjuA032576	BjuB037083
BjuA032576	BjuA024436
BjuA032576	BjuA024436
BjuA032576	BjuB027759
BjuA032576	BjuA046946
BjuA032576	BjuA046946
BjuA032576	BjuO009504
BjuA032576	BjuA044074
BjuA041107	BjuB009536
BjuA041107	BjuA044741
BjuA041107	BjuB009816
BjuA041305	BjuB013140
BjuA041305	BjuB035721
BjuA041305	BjuA044794
BjuA041305	BjuA041795
BjuA041305	BjuB015072
BjuA041565	BjuB010770
BjuA045602	BjuA001569
BjuA045602	BjuB039707
BjuA045602	BjuB037744
BjuA045602	BjuB037744
BjuA045602	BjuA042224
BjuA010437	BjuB016538
BjuA010437	BjuB016538
BjuA010437	BjuB046236
BjuA012575	BjuB008492
BjuA012575	BjuA012577
BjuA012575	BjuB023986
BjuA012575	BjuA005478
BjuA012577	BjuB008492
BjuA012577	BjuA012575
BjuA012577	BjuB023986
BjuA012577	BjuA005478
BjuA012644	BjuB008568
BjuA012644	BjuB008568
BjuA012644	BjuB008568
BjuA012644	BjuB007813
BjuA012644	BjuB007813
BjuA012644	BjuB007813
BjuA012644	BjuB042240
BjuA012644	BjuB042240
BjuA012644	BjuB025396
BjuA012644	BjuB025396
BjuA012644	BjuA040338
BjuA012644	BjuA040338
BjuA012644	BjuA021448
BjuA012644	BjuA021448
BjuA012644	BjuA021448
BjuA012644	BjuB047102
BjuA012644	BjuB047102
BjuA014103	BjuB038364
BjuA014103	BjuA040728
BjuA014103	BjuB045228
BjuA014103	BjuB032115
BjuA014103	BjuB047306
BjuA014273	BjuB038543
BjuA014273	BjuA002828
BjuA014273	BjuB040834
BjuA014273	BjuB040834
BjuA041795	BjuB015072
BjuA041795	BjuB013140
BjuA041795	BjuB035721
BjuA041795	BjuA041305
BjuA041795	BjuA044794
BjuA042006	BjuB041251
BjuA042006	BjuB041251
BjuA042006	BjuB020302
BjuA042006	BjuB020302
BjuA042006	BjuB020302
BjuA042006	BjuA018344
BjuA042006	BjuA018344
BjuA042006	BjuA018344
BjuA042006	BjuA016969
BjuA042006	BjuB020303
BjuA042006	BjuA047038
BjuA042006	BjuO010482
BjuA042006	BjuO010482
BjuA042224	BjuB037744
BjuA042224	BjuB039707
BjuA042224	BjuA001569
BjuA042224	BjuA045602
BjuA014675	BjuA026586
BjuA014675	BjuA026586
BjuA014675	BjuB038400
BjuA014675	BjuB038400
BjuA014675	BjuB038400
BjuA014675	BjuA035826
BjuA014675	BjuA035826
BjuA014675	BjuA035826
BjuA014675	BjuO010366
BjuA014675	BjuA017316
BjuA014675	BjuA043003
BjuA014675	BjuB042043
BjuA014686	BjuB028919
BjuA014686	BjuB028919
BjuA014686	BjuB028919
BjuA014686	BjuB028919
BjuA014686	BjuB028919
BjuA014686	BjuB042050
BjuA014686	BjuA017309
BjuA014686	BjuO010363
BjuA015229	BjuO000631
BjuA016969	BjuA018344
BjuA016969	BjuA018344
BjuA016969	BjuB020302
BjuA016969	BjuB020302
BjuA016969	BjuB020302
BjuA016969	BjuB020303
BjuA016969	BjuA042006
BjuA016969	BjuB041251
BjuA016969	BjuB026592
BjuA016969	BjuB026592
BjuA016969	BjuO010482
BjuA016969	BjuA047038
BjuA017309	BjuB042050
BjuA017309	BjuB042050
BjuA017309	BjuB042050
BjuA017309	BjuO010363
BjuA017309	BjuO010363
BjuA017309	BjuO010363
BjuA017309	BjuO010363
BjuA017309	BjuO010363
BjuA017309	BjuB028919
BjuA017309	BjuA014686
BjuA017309	BjuB006877
BjuA017316	BjuB042043
BjuA017316	BjuB042043
BjuA017316	BjuO010366
BjuA017316	BjuO010366
BjuA017316	BjuA043003
BjuA017316	BjuA043003
BjuA017316	BjuA026586
BjuA017316	BjuB038400
BjuA017316	BjuA014675
BjuA001111	BjuA022725
BjuA006024	BjuO002133
BjuA006024	BjuB016810
BjuA006024	BjuB016810
BjuA018344	BjuB020302
BjuA018344	BjuB020302
BjuA018344	BjuB020303
BjuA018344	BjuA016969
BjuA018344	BjuA016969
BjuA018344	BjuB041251
BjuA018344	BjuB041251
BjuA018344	BjuA042006
BjuA018344	BjuA042006
BjuA018344	BjuA042006
BjuA018344	BjuA047038
BjuA018344	BjuA047038
BjuA018344	BjuO010482
BjuA018344	BjuO010482
BjuA018344	BjuB026592
BjuA018344	BjuB026592
BjuA018972	BjuB041699
BjuA018972	BjuB041699
BjuA018972	BjuO002525
BjuA018972	BjuO002525
BjuA018972	BjuO002525
BjuA043003	BjuO010366
BjuA043003	BjuB042043
BjuA043003	BjuA017316
BjuA043003	BjuA017316
BjuA043003	BjuA026586
BjuA043003	BjuB038400
BjuA043003	BjuA014675
BjuA043003	BjuA035826
BjuA021448	BjuB047102
BjuA021448	BjuB047102
BjuA021448	BjuB008568
BjuA021448	BjuB008568
BjuA021448	BjuB042240
BjuA021448	BjuB025396
BjuA021448	BjuB025396
BjuA021448	BjuB007813
BjuA021448	BjuA040338
BjuA021448	BjuA012644
BjuA021448	BjuA012644
BjuA021448	BjuA012644
BjuA022725	BjuA001111
BjuA024129	BjuB044565
BjuA024129	BjuA008307
BjuA024129	BjuB042879
BjuA024436	BjuB037083
BjuA024436	BjuB027387
BjuA024436	BjuA032576
BjuA024436	BjuA046946
BjuA024436	BjuB027759
BjuA025064	BjuB036859
BjuA025064	BjuB036859
BjuA025064	BjuB021273
BjuA025064	BjuA037531
BjuA025127	BjuB036793
BjuA025127	BjuB036793
BjuA025127	BjuB036793
BjuA034470	BjuA026652
BjuA034470	BjuO009504
BjuA034470	BjuA044074
BjuA034470	BjuB048226
BjuA025359	BjuB006374
BjuA025359	BjuA032964
BjuA025359	BjuB028673
BjuA025359	BjuO002570
BjuA025542	BjuA025558
BjuA025542	BjuA025558
BjuA025542	BjuA040338
BjuA025542	BjuB007813
BjuA025558	BjuA025542
BjuA025558	BjuA025542
BjuA025558	BjuA040338
BjuA026586	BjuB038400
BjuA026586	BjuB038400
BjuA026586	BjuA014675
BjuA026586	BjuA014675
BjuA026586	BjuA035826
BjuA026586	BjuA035826
BjuA026586	BjuA035826
BjuA026586	BjuA017316
BjuA026586	BjuO010366
BjuA026586	BjuA043003
BjuA026586	BjuB042043
BjuA026652	BjuA034470
BjuA026652	BjuO009504
BjuA026652	BjuA044074
BjuA026652	BjuB048226
BjuA026821	BjuB022206
BjuA026821	BjuA036326
BjuA026821	BjuO004809
BjuA027015	BjuB046696
BjuA027015	BjuO011409
BjuA027015	BjuO011409
BjuA027015	BjuO004828
BjuA027015	BjuB011393
BjuA027015	BjuB029839
BjuA029457	BjuB029839
BjuA029457	BjuB029839
BjuA029457	BjuB029839
BjuA029457	BjuB029839
BjuA029457	BjuO011409
BjuA031284	BjuB033496
BjuA031284	BjuO010199
BjuA031284	BjuB015428
BjuA031284	BjuB015428
BjuA031302	BjuB033515
BjuA031302	BjuB033515
BjuA031302	BjuB033515
BjuA031302	BjuB046419
BjuA031302	BjuB046419
BjuA031302	BjuB026462
BjuA031302	BjuB026462
BjuA043791	BjuB041950
BjuA043791	BjuA040759
BjuA043791	BjuB040792
BjuA001569	BjuB039707
BjuA001569	BjuA045602
BjuA001569	BjuB037744
BjuA001569	BjuA042224
BjuA002075	BjuA033921
BjuA002075	BjuA033921
BjuA002075	BjuA033921
BjuA002075	BjuB006877
BjuA002075	BjuB006877
BjuA002075	BjuB023599
BjuA002075	BjuB023599
BjuA031472	BjuB019686
BjuA032964	BjuB028673
BjuA032964	BjuA025359
BjuA032964	BjuB006374
BjuA032964	BjuO002570
BjuA035384	BjuA035385
BjuA035384	BjuB017666
BjuA035384	BjuB002172
BjuA035385	BjuA035384
BjuA035385	BjuB017666
BjuA035385	BjuB002172
BjuA035826	BjuB038400
BjuA035826	BjuB038400
BjuA035826	BjuB038400
BjuA035826	BjuA026586
BjuA035826	BjuA026586
BjuA035826	BjuA026586
BjuA035826	BjuA014675
BjuA035826	BjuA014675
BjuA035826	BjuA014675
BjuA035826	BjuA043003
BjuA035826	BjuO010366
BjuA036326	BjuO004809
BjuA036326	BjuB022206
BjuA036326	BjuA026821
BjuA036543	BjuA036544
BjuA036543	BjuB005843
BjuA036543	BjuB007520
BjuA036544	BjuA036543
BjuA036544	BjuB005843
BjuA036544	BjuB007520
BjuA044074	BjuO009504
BjuA044074	BjuA026652
BjuA044074	BjuA034470
BjuA044074	BjuB048226
BjuA044074	BjuB048226
BjuA044074	BjuB027387
BjuA044074	BjuA032576
BjuA046946	BjuB027387
BjuA046946	BjuB027759
BjuA046946	BjuB037083
BjuA046946	BjuB037083
BjuA046946	BjuA032576
BjuA046946	BjuA032576
BjuA046946	BjuA024436
BjuA046946	BjuA024436
BjuA047038	BjuO010482
BjuA047038	BjuO010482
BjuA047038	BjuB020302
BjuA047038	BjuB020302
BjuA047038	BjuA018344
BjuA047038	BjuA018344
BjuA047038	BjuB041251
BjuA047038	BjuA042006
BjuA047038	BjuA016969
BjuA047038	BjuB020303
BjuA037531	BjuB021273
BjuA037531	BjuB036859
BjuA037531	BjuA025064
BjuA044741	BjuB009816
BjuA044741	BjuB009536
BjuA044741	BjuA041107
BjuA044794	BjuB035721
BjuA044794	BjuB013140
BjuA044794	BjuA041305
BjuA044794	BjuA041795
BjuA044794	BjuB015072
BjuB006877	BjuA033921
BjuB006877	BjuA033921
BjuB006877	BjuA002075
BjuB006877	BjuA002075
BjuB006877	BjuB023599
BjuB006877	BjuB023599
BjuB006877	BjuB023599
BjuB006877	BjuA017309
BjuB006877	BjuB042050
BjuB007520	BjuA036544
BjuB007520	BjuA036543
BjuB007520	BjuB005843
BjuB007813	BjuB025396
BjuB007813	BjuB025396
BjuB007813	BjuA040338
BjuB007813	BjuA040338
BjuB007813	BjuA040338
BjuB007813	BjuA040338
BjuB007813	BjuB042240
BjuB007813	BjuB042240
BjuB007813	BjuB042240
BjuB007813	BjuB042240
BjuB007813	BjuB008568
BjuB007813	BjuB008568
BjuB007813	BjuB008568
BjuB007813	BjuA012644
BjuB007813	BjuA012644
BjuB007813	BjuA012644
BjuB007813	BjuA021448
BjuB007813	BjuB047102
BjuB007813	BjuB047102
BjuB008492	BjuA012577
BjuB008492	BjuA012575
BjuB008492	BjuB023986
BjuB008492	BjuA005478
BjuB008568	BjuA012644
BjuB008568	BjuA012644
BjuB008568	BjuA012644
BjuB008568	BjuB042240
BjuB008568	BjuB042240
BjuB008568	BjuB025396
BjuB008568	BjuB025396
BjuB008568	BjuB007813
BjuB008568	BjuB007813
BjuB008568	BjuB007813
BjuB008568	BjuA040338
BjuB008568	BjuA040338
BjuB008568	BjuA040338
BjuB008568	BjuA021448
BjuB008568	BjuA021448
BjuB008568	BjuB047102
BjuB008568	BjuB047102
BjuB039707	BjuA001569
BjuB039707	BjuA045602
BjuB039707	BjuA042224
BjuB039707	BjuB037744
BjuB002172	BjuB017666
BjuB002172	BjuA035385
BjuB002172	BjuA035384
BjuB009536	BjuA041107
BjuB009536	BjuA044741
BjuB009536	BjuB009816
BjuB010770	BjuA041565
BjuB011393	BjuO011409
BjuB011393	BjuO004828
BjuB011393	BjuB046696
BjuB011393	BjuA027015
BjuB013140	BjuA041305
BjuB013140	BjuB035721
BjuB013140	BjuA041795
BjuB013140	BjuA044794
BjuB013140	BjuB015072
BjuB040792	BjuA040759
BjuB040792	BjuB041950
BjuB040792	BjuA043791
BjuB040834	BjuA002828
BjuB040834	BjuB038543
BjuB040834	BjuA014273
BjuB040834	BjuA014273
BjuB045228	BjuA040728
BjuB045228	BjuA014103
BjuB045228	BjuB038364
BjuB045228	BjuB032115
BjuB045228	BjuB047306
BjuB045319	BjuA003230
BjuB045319	BjuA003230
BjuB015072	BjuA041795
BjuB015072	BjuB013140
BjuB015072	BjuB035721
BjuB015072	BjuA044794
BjuB015072	BjuA041305
BjuB016538	BjuA010437
BjuB016538	BjuA010437
BjuB016538	BjuB046236
BjuB016810	BjuO002133
BjuB016810	BjuO002133
BjuB016810	BjuO002133
BjuB016810	BjuA006024
BjuB016810	BjuA006024
BjuB017666	BjuA035385
BjuB017666	BjuA035384
BjuB017666	BjuB002172
BjuB041251	BjuA042006
BjuB041251	BjuA042006
BjuB041251	BjuB020302
BjuB041251	BjuB020302
BjuB041251	BjuA018344
BjuB041251	BjuA018344
BjuB041251	BjuA016969
BjuB041251	BjuB020303
BjuB041251	BjuA047038
BjuB041251	BjuO010482
BjuB041251	BjuO010482
BjuB041251	BjuB026592
BjuB046236	BjuB016538
BjuB046236	BjuA010437
BjuB015428	BjuO010199
BjuB015428	BjuA031284
BjuB015428	BjuA031284
BjuB015428	BjuB033496
BjuB015428	BjuB033496
BjuB020302	BjuA018344
BjuB020302	BjuA018344
BjuB020302	BjuB041251
BjuB020302	BjuB041251
BjuB020302	BjuB020303
BjuB020302	BjuA042006
BjuB020302	BjuA042006
BjuB020302	BjuA042006
BjuB020302	BjuA016969
BjuB020302	BjuA016969
BjuB020302	BjuA016969
BjuB020302	BjuA047038
BjuB020302	BjuA047038
BjuB020302	BjuO010482
BjuB020302	BjuO010482
BjuB020302	BjuB026592
BjuB020302	BjuB026592
BjuB020302	BjuB026592
BjuB020303	BjuB020302
BjuB020303	BjuA018344
BjuB020303	BjuA016969
BjuB020303	BjuB041251
BjuB020303	BjuA042006
BjuB020303	BjuB026592
BjuB020303	BjuO010482
BjuB020303	BjuA047038
BjuB020783	BjuA008715
BjuB021273	BjuA037531
BjuB021273	BjuB036859
BjuB021273	BjuA025064
BjuB022206	BjuA026821
BjuB022206	BjuA036326
BjuB022206	BjuO004809
BjuB028919	BjuA014686
BjuB028919	BjuA014686
BjuB028919	BjuA014686
BjuB028919	BjuA014686
BjuB028919	BjuA014686
BjuB028919	BjuA017309
BjuB028919	BjuB042050
BjuB028919	BjuO010363
BjuB041699	BjuA018972
BjuB041699	BjuA018972
BjuB041699	BjuA018972
BjuB041699	BjuA018972
BjuB041699	BjuO002525
BjuB041699	BjuO002525
BjuB041699	BjuO002525
BjuB041699	BjuO002525
BjuB046419	BjuB026462
BjuB046419	BjuB026462
BjuB046419	BjuA031302
BjuB046419	BjuA031302
BjuB046419	BjuB033515
BjuB046419	BjuB033515
BjuB046696	BjuA027015
BjuB046696	BjuO011409
BjuB046696	BjuO004828
BjuB046696	BjuB011393
BjuB023599	BjuA033921
BjuB023599	BjuA033921
BjuB023599	BjuA002075
BjuB023599	BjuA002075
BjuB023599	BjuB006877
BjuB023599	BjuB006877
BjuB023599	BjuB006877
BjuB023986	BjuB008492
BjuB023986	BjuA012577
BjuB023986	BjuA012575
BjuB023986	BjuA005478
BjuB025396	BjuB042240
BjuB025396	BjuB042240
BjuB025396	BjuB007813
BjuB025396	BjuB007813
BjuB025396	BjuB007813
BjuB025396	BjuB008568
BjuB025396	BjuB008568
BjuB025396	BjuA040338
BjuB025396	BjuA040338
BjuB025396	BjuA040338
BjuB025396	BjuA012644
BjuB025396	BjuA012644
BjuB025396	BjuA021448
BjuB025396	BjuA021448
BjuB025396	BjuB047102
BjuB026462	BjuB046419
BjuB026462	BjuB046419
BjuB026462	BjuB033515
BjuB026462	BjuB033515
BjuB026462	BjuA031302
BjuB026462	BjuA031302
BjuB026592	BjuA016969
BjuB026592	BjuA016969
BjuB026592	BjuA018344
BjuB026592	BjuA018344
BjuB026592	BjuB020302
BjuB026592	BjuB020302
BjuB026592	BjuB020302
BjuB026592	BjuB020303
BjuB026592	BjuO010482
BjuB026592	BjuO010482
BjuB026592	BjuB041251
BjuB041950	BjuA043791
BjuB041950	BjuA040759
BjuB041950	BjuB040792
BjuB042043	BjuA043003
BjuB042043	BjuA017316
BjuB042043	BjuA017316
BjuB042043	BjuO010366
BjuB042043	BjuB038400
BjuB042043	BjuA026586
BjuB042043	BjuA014675
BjuB042050	BjuO010363
BjuB042050	BjuO010363
BjuB042050	BjuO010363
BjuB042050	BjuA017309
BjuB042050	BjuA017309
BjuB042050	BjuA017309
BjuB042050	BjuB028919
BjuB042050	BjuB028919
BjuB042050	BjuA014686
BjuB042069	BjuO010352
BjuB042069	BjuO010352
BjuB042069	BjuO010352
BjuB042240	BjuB025396
BjuB042240	BjuB025396
BjuB042240	BjuA040338
BjuB042240	BjuA040338
BjuB042240	BjuA040338
BjuB042240	BjuB007813
BjuB042240	BjuB007813
BjuB042240	BjuB007813
BjuB042240	BjuB007813
BjuB042240	BjuB008568
BjuB042240	BjuB008568
BjuB042240	BjuA012644
BjuB042240	BjuA012644
BjuB042240	BjuB047102
BjuB042240	BjuA021448
BjuB005843	BjuA036544
BjuB005843	BjuA036543
BjuB005843	BjuB007520
BjuB027387	BjuA032576
BjuB027387	BjuA032576
BjuB027387	BjuB037083
BjuB027387	BjuB037083
BjuB027387	BjuA024436
BjuB027387	BjuA024436
BjuB027387	BjuB027759
BjuB027387	BjuB027759
BjuB027387	BjuA046946
BjuB027387	BjuA046946
BjuB027387	BjuO009504
BjuB027387	BjuA044074
BjuB027759	BjuA046946
BjuB027759	BjuB027387
BjuB027759	BjuA024436
BjuB027759	BjuB037083
BjuB027759	BjuA032576
BjuB028673	BjuA032964
BjuB028673	BjuA025359
BjuB028673	BjuB006374
BjuB028673	BjuO002570
BjuB042879	BjuA008307
BjuB042879	BjuB044565
BjuB042879	BjuA024129
BjuB042975	BjuA015073
BjuB042975	BjuB037545
BjuB047102	BjuA021448
BjuB047102	BjuA021448
BjuB047102	BjuB042240
BjuB047102	BjuB025396
BjuB047102	BjuB008568
BjuB047102	BjuB008568
BjuB047102	BjuB007813
BjuB047102	BjuB007813
BjuB047102	BjuA040338
BjuB047102	BjuA012644
BjuB047102	BjuA012644
BjuB006374	BjuA025359
BjuB006374	BjuA032964
BjuB006374	BjuB028673
BjuB006374	BjuO002570
BjuB019686	BjuA031472
BjuB029839	BjuA029457
BjuB029839	BjuA029457
BjuB029839	BjuA029457
BjuB029839	BjuA029457
BjuB029839	BjuA027015
BjuB032115	BjuB047306
BjuB032115	BjuA040728
BjuB032115	BjuA014103
BjuB032115	BjuB045228
BjuB032115	BjuB038364
BjuB033496	BjuA031284
BjuB033496	BjuO010199
BjuB033496	BjuB015428
BjuB033496	BjuB015428
BjuB033515	BjuA031302
BjuB033515	BjuA031302
BjuB033515	BjuB026462
BjuB033515	BjuB026462
BjuB033515	BjuB046419
BjuB033515	BjuB046419
BjuB043752	BjuB049020
BjuB043752	BjuB049020
BjuB043752	BjuB049020
BjuB047306	BjuB032115
BjuB047306	BjuA014103
BjuB047306	BjuB038364
BjuB047306	BjuA040728
BjuB047306	BjuB045228
BjuB009816	BjuA044741
BjuB009816	BjuB009536
BjuB009816	BjuA041107
BjuB035721	BjuB013140
BjuB035721	BjuA044794
BjuB035721	BjuA041305
BjuB035721	BjuA041795
BjuB035721	BjuB015072
BjuB036793	BjuA025127
BjuB036793	BjuA025127
BjuB036859	BjuA025064
BjuB036859	BjuA025064
BjuB036859	BjuA025064
BjuB036859	BjuA025064
BjuB036859	BjuB021273
BjuB036859	BjuA037531
BjuB037083	BjuA024436
BjuB037083	BjuA024436
BjuB037083	BjuA032576
BjuB037083	BjuA032576
BjuB037083	BjuB027387
BjuB037083	BjuB027387
BjuB037083	BjuB027759
BjuB037083	BjuB027759
BjuB037083	BjuA046946
BjuB037083	BjuA046946
BjuB037545	BjuB042975
BjuB037545	BjuA015073
BjuB037744	BjuA042224
BjuB037744	BjuB039707
BjuB037744	BjuA001569
BjuB037744	BjuA045602
BjuB037744	BjuA045602
BjuB038364	BjuA014103
BjuB038364	BjuB045228
BjuB038364	BjuA040728
BjuB038364	BjuB032115
BjuB038364	BjuB047306
BjuB038400	BjuA035826
BjuB038400	BjuA035826
BjuB038400	BjuA035826
BjuB038400	BjuA026586
BjuB038400	BjuA026586
BjuB038400	BjuA014675
BjuB038400	BjuA014675
BjuB038400	BjuA014675
BjuB038400	BjuA017316
BjuB038400	BjuA043003
BjuB038400	BjuO010366
BjuB038400	BjuB042043
BjuB038543	BjuA014273
BjuB038543	BjuB040834
BjuB038543	BjuA002828
BjuB044565	BjuA024129
BjuB044565	BjuB042879
BjuB044565	BjuA008307
BjuB048226	BjuA044074
BjuB048226	BjuO009504
BjuB048226	BjuA034470
BjuB048226	BjuA026652
BjuB049020	BjuB043752
BjuB049020	BjuB043752
BjuB049020	BjuB043752
BjuO004809	BjuA036326
BjuO004809	BjuA026821
BjuO004809	BjuB022206
BjuO002525	BjuA018972
BjuO002525	BjuA018972
BjuO002525	BjuB041699
BjuO002525	BjuB041699
BjuO002525	BjuB041699
BjuO004828	BjuO011409
BjuO004828	BjuB011393
BjuO004828	BjuB046696
BjuO004828	BjuA027015
BjuO002570	BjuA032964
BjuO002570	BjuB028673
BjuO002570	BjuA025359
BjuO002570	BjuB006374
BjuO009504	BjuA044074
BjuO009504	BjuA026652
BjuO009504	BjuA034470
BjuO009504	BjuB048226
BjuO009504	BjuB048226
BjuO009504	BjuB027387
BjuO009504	BjuA032576
BjuO002133	BjuA006024
BjuO002133	BjuB016810
BjuO002133	BjuB016810
BjuO002133	BjuB016810
BjuO000631	BjuA015229
BjuO010352	BjuB042069
BjuO010352	BjuB042069
BjuO010352	BjuB042069
BjuO010363	BjuB042050
BjuO010363	BjuB042050
BjuO010363	BjuB042050
BjuO010363	BjuB042050
BjuO010363	BjuA017309
BjuO010363	BjuA017309
BjuO010363	BjuA017309
BjuO010363	BjuA017309
BjuO010363	BjuA017309
BjuO010363	BjuB028919
BjuO010363	BjuA014686
BjuO010366	BjuA043003
BjuO010366	BjuB042043
BjuO010366	BjuA017316
BjuO010366	BjuA017316
BjuO010366	BjuA026586
BjuO010366	BjuB038400
BjuO010366	BjuA014675
BjuO010366	BjuA035826
BjuO010199	BjuB015428
BjuO010199	BjuB015428
BjuO010199	BjuA031284
BjuO010199	BjuA031284
BjuO010199	BjuB033496
BjuO010199	BjuB033496
BjuO010482	BjuA047038
BjuO010482	BjuA047038
BjuO010482	BjuB020302
BjuO010482	BjuB020302
BjuO010482	BjuA018344
BjuO010482	BjuA018344
BjuO010482	BjuB041251
BjuO010482	BjuB041251
BjuO010482	BjuA042006
BjuO010482	BjuA042006
BjuO010482	BjuB020303
BjuO010482	BjuA016969
BjuO010482	BjuB026592
BjuO010482	BjuB026592
BjuO011409	BjuO004828
BjuO011409	BjuB011393
BjuO011409	BjuB046696
BjuO011409	BjuA027015
BjuO011409	BjuA027015
BjuO011409	BjuA029457
