# Supplementary material for: Genome-wide systematic characterization of bZIP transcription factors and their expression profiles during stem in tumorous stem mustard
Source: PeerJ. 2026 Jan 14;14:e20518. doi: 10.7717/peerj.20518 (PMC12811965; doi:10.7717/peerj.20518)
Supplement: Supplemental Information 18 [file peerj-14-20518-s018.zip › circos/config.txt.bak]

chromosomes_units=1000000
chromosomes_reverse=/[A01A02A03A04A05A06A07A08A09A10B01B02B03B04B05B06B07B08]$/
<ideogram>
    fill=yes
    label_font=default
    label_parallel=yes
    #label_radius=dims(image,radius)-60p
    label_radius=0.93r
    label_size=45
    radius=0.80r
    show_label=yes
    <spacing>
        default=0.005r
    </spacing>
    stroke_color=dgrey
    stroke_thickness=2p
    thickness=0.05r
</ideogram>
karyotype=/home/manager/share/mcscanx/Linux/circos/chr.info
<links>
    bezier_radius=0r
    bezier_radius_purity=0.75
    color=black
    crest=0.5
    <link>
        bezier_radius=0r
        bezier_radius_purity=0.75
        color=set2-8-qual-1
        crest=0.5
        file=/home/manager/share/mcscanx/Linux/circos/link.txt
        radius=0.9r
        <rules>
            <rule>
                color=red
                condition=var(intrachr)
            </rule>
            <rule>
                color=green
                condition=var(interchr)
            </rule>
        </rules>
        thickness=2
        z=20
    </link>
     <link>
        bezier_radius=0r
        bezier_radius_purity=0.75
        color=230,230,230,0.2
        crest=0.5
        ribbon=yes
        file=/home/manager/share/mcscanx/Linux/circos/genome.txt
        radius=0.88r
        <rules>
            <rule>
               condition=var(intrachr)
            </rule>
            <rule>
                condition=var(interchr)
            </rule>
        </rules>
        thickness=1
        z=15
    </link>
    radius=0.60r
    thickness=1
</links>
<plots>
    <plot>
        color=black
        file=/home/manager/share/mcscanx/Linux/circos/text.txt
        label_font=italicbold
	label_size=25p
	label_snuggle=yes
        link_color=black
        link_dims=0p,20p,30p,20p,0p
        link_thickness=2p
        r0=1.05r
        r1=1.05r+200p
        rpadding=5p
        show_links=yes
        type=text
    </plot>
    type=histogram
</plots>
show_tick_labels=yes
show_ticks=yes
spacing=10u
<ticks>
    color=black
    format=%d
    multiplier=1e-6
    radius=1r
    thickness=2p
    <tick>
        size=10p
        spacing=5u
    </tick>
    <tick>
        color=black
        format=%d
        label_offset=10p
        label_size=25p
        show_label=yes
        size=15p
        spacing=25u
        thickness=4p
    </tick>
</ticks>
<colors>
<<include etc/colors.conf>>
<<include etc/brewer.conf>>
#<<include etc/colors_fonts_patterns.conf>>
#<<include colors.ucsc.conf>>
#<<include colors.hsv.conf>>
</colors>

<fonts>
<<include etc/fonts.conf>>
</fonts>

<image>
<<include etc/image.conf>>
</image>
<<include etc/housekeeping.conf>>
