# Supplementary material for: Genome-wide systematic characterization of bZIP transcription factors and their expression profiles during stem in tumorous stem mustard
Source: PeerJ. 2026 Jan 14;14:e20518. doi: 10.7717/peerj.20518 (PMC12811965; doi:10.7717/peerj.20518)
Supplement: Supplemental Information 18 [file peerj-14-20518-s018.zip › circos/genome.blocklink.txt]

A08	25023290	25183626	B06	17591151	17421074
B06	29088862	29642326	B08	26761694	25798964
A01	9380739	9688888	A03	8660355	8193755
A01	35027591	35140652	A05	26596238	26741337
A06	20209113	20389370	A09	9277867	9415733
A06	3373643	3516011	A09	53924363	54003774
A06	10783494	10941889	B08	46757680	46658238
A03	5970795	6012390	B02	38325051	38276135
A05	18261614	18396745	A08	20470176	20281350
A03	18084951	18152810	A05	31605395	31524948
A09	26594161	27996126	B08	32988107	33377215
A03	24076882	24212301	A07	10287233	10609641
A08	23379126	23461420	B03	2879640	2781478
A03	21433156	21491399	B01	40521287	40605340
A03	9942770	10473884	B08	17644546	19500870
A09	6976764	7110451	B04	17572791	17399357
A01	9786988	10832782	A10	11004740	8870374
A06	12060176	12421925	B08	54134488	54905254
A03	35203679	35496863	B04	15158116	14975694
A08	25567256	25701931	B06	20389041	20128397
A05	28093467	28695609	B02	52059908	51237169
A09	39921478	40337420	B03	20110631	19817511
A07	1092337	1227971	B03	48154080	49065323
A02	9144564	9476628	B02	20282798	19033805
A09	50373151	50425699	B03	19259347	19185517
A05	1755910	2960400	B06	30142828	29470733
B03	13507465	13594523	B07	2105137	1523663
A05	21755538	21982687	B07	22787200	22641122
A03	36798589	37355040	B05	2936352	3326114
A06	4496452	4887634	B02	34359403	35045858
A09	14349003	15406728	B07	9793919	10453280
A02	12306489	12419660	B05	56239861	56618877
B03	24641388	24891727	B07	15952909	15699166
B02	24410929	26587769	B05	24061335	22293650
A07	16207676	16413821	A07	33992834	33697533
A09	12323250	13047472	B04	13710950	14620529
A06	10413855	10714564	B04	33978562	33581045
A09	13392193	14086034	B07	9012290	9585780
A05	1501762	1613178	B06	30011933	30212743
A04	9071532	9367902	B01	34416479	34055270
A08	11167389	11342526	B02	60385700	60533946
A07	16402844	17137348	B03	3786214	3379743
A09	11546529	11687977	A09	12621522	12340610
A03	212722	368617	B05	20457179	20329988
A08	11788548	11847522	B02	4779444	4617004
B02	59043552	59167910	B04	246049	305278
A10	19439407	19521073	A10	19525083	19561587
A06	18850949	19892483	B07	11635544	11228283
A09	5620581	6227835	B06	6550049	7478537
B04	2889557	5326300	B04	6324827	8237938
A06	20630257	20733214	B06	9069718	9132798
A05	27495572	27759921	A08	71894	412827
B04	42289893	42385503	B06	13133943	13336271
A05	1091470	1525430	B08	24719805	25139712
B05	19019656	19449526	B08	271012	76859
B05	49516943	50079105	B08	47018140	47367557
A09	39986607	40357867	B03	18047340	17404595
A02	28774673	29531347	A06	25046542	24413827
A10	10824791	11175750	B08	13827294	13942750
A04	5000753	5384247	B08	64695113	61988038
B01	42433916	43096866	B07	19477049	20067973
A07	28838261	29164357	B05	37554057	38448439
A05	29402511	29639489	B07	20192932	20110441
A03	21013830	22526684	B07	20639261	24174593
A04	23881999	24057664	B01	3344019	3566231
A08	25567256	25701931	B03	335703	445753
A02	29646934	32350415	B04	3700889	2430353
A02	12503547	12859223	B05	50845655	51632892
A01	33927912	34244796	B07	4671229	4499477
A07	11730853	11858344	B01	21674066	21764820
A05	16830344	16978211	B04	35896485	35770473
A03	21375608	22469494	B07	3873218	5634837
B02	45228659	45504039	B07	366667	477556
B01	674044	1082637	B05	2073501	1282593
A09	31967463	32116312	B03	21189388	21276281
A05	11017018	11243701	B06	28168652	28063631
A01	15822882	16398853	B05	15237721	15563904
A02	19707945	20858265	B05	35039669	36920994
A03	29025326	29252149	A09	41043982	40646351
A10	15493996	15704830	B08	9203580	9355659
A02	14263015	14512091	B05	56877633	58624955
A02	1834410	2462638	B08	3271159	9090806
A10	13375106	13412228	B05	49384913	49240582
A08	18964867	19132415	B02	66065368	65939206
B03	38414674	39289949	B05	59850008	59122866
A03	30327371	30846849	B05	13846578	13288749
A02	33486735	33635374	B02	61886260	62019162
A08	15043156	15307274	B05	2480335	2724330
A03	1044899	1129615	B05	1163342	1262593
A01	34335345	34459453	A05	6521042	6400241
A02	30669550	32130793	A06	26611219	25121514
A08	25015871	25187366	B03	882400	1030114
B01	36633204	36908157	B07	22860114	22601317
A05	7662676	7988085	B08	17468429	17892585
A02	1084527	1738132	B08	1162473	2815912
A05	9315036	9690050	B07	3993803	4169625
A07	34445682	34547745	B02	62353056	62420157
A07	25851773	25977492	B03	38020304	37222297
A09	1281515	1645111	B08	38267011	41656873
A03	15506273	15592428	B08	53293468	53821154
B03	13678467	14231623	B07	7440068	8471330
A09	45895767	46111914	B01	1736971	1541306
A01	34527001	35101294	B07	23114655	21386639
A06	4545779	4849607	B04	17837757	17610482
A09	51601101	51661534	B07	8837727	8625250
A09	722878	941311	A10	3145226	3338007
A06	22350088	24813749	A09	4659263	3734267
A09	40090319	40299903	B03	46526938	46166434
A03	17777208	17900491	A09	401964	263945
A08	1784249	1890200	B07	30414570	30513473
B01	45143226	45511979	B07	1145588	776841
A01	1597334	2992973	B02	65643639	64691547
A10	17317524	17696276	B05	17171356	16775337
A06	6298294	6758476	B04	19394595	19802407
A07	31056531	32966094	B03	38107207	40973401
B02	50590422	50876562	B07	12737534	13025340
A03	19592605	19889249	A05	28795781	29656095
A02	28790725	29493575	A09	3614953	3923716
A03	1863143	2891409	A10	17086615	15489013
A03	21921981	23607383	A05	23160901	19443067
A01	36641975	36978671	A05	26938967	27445133
B01	13406997	13793026	B08	16669110	16337376
A10	13391731	13751119	B08	10792644	11819583
B04	33579832	34038629	B08	46514182	46033819
B07	2514821	2549919	B07	40697634	40751442
A03	11179936	11524538	A09	42860276	42375625
A01	9846209	10065803	B02	23028619	22495683
B05	15518938	15563904	B08	60196516	60001603
A03	62378	137260	B08	77379	20025
A04	21154918	21460668	A05	5753932	6160511
A09	1711514	1837816	B08	43933000	43602868
A01	4266130	4857039	A08	17811006	18150731
A03	19955850	20577642	B07	2890155	3794576
A09	34965343	35726161	B03	7897879	8265331
B02	53513578	54955971	B04	8789278	7633540
A07	27308468	27762351	B03	33369776	31868854
A09	48554986	48666915	B02	29356660	28978120
A09	5093338	5260639	B07	12484092	12345183
A06	8015710	9270689	B03	15252304	16009660
A03	17652730	17755898	B08	22806384	22742794
A03	12303710	12444672	B08	22423641	22592438
A01	33929453	34224695	A05	22987737	23161764
A06	23538906	24687113	B07	17392444	16689426
A10	11120465	11235233	B04	22966781	22835100
A05	1863420	2619651	A07	21809878	24382693
B02	4827861	5294987	B04	16400829	15847083
B04	2237178	2424946	B07	17878809	17548150
A09	48131344	50025594	B01	16253137	20340154
A10	6047573	6957876	B02	19032368	20667578
A06	29562589	29731675	B05	13789749	13540669
A02	35540034	35713149	A07	17930011	17680929
B05	4654049	4813190	B05	4826334	5140803
B02	53499066	53735771	B04	6348084	6095546
A09	43291542	43361286	B08	60002725	60062453
A03	5264441	5407448	B05	50476263	50753067
A03	13949794	14354955	A07	19152837	18083705
A01	5275358	5465150	B04	7344644	7542513
A08	11016054	11150963	B05	14425861	14206620
A09	46473592	46741680	B05	965571	787981
A03	30383207	32074591	A08	13198650	14708607
A01	33435277	33662642	A05	23814672	23689342
A03	5364759	6304532	A10	13081726	11124211
B03	27030613	27135011	B06	23046970	23178479
A03	18293194	18620284	B01	45762167	45151724
A03	21546278	21904849	A05	23521422	24083118
A06	18532647	18914840	B02	49018094	48865318
A07	30814542	31217192	B03	25661274	26008849
A01	4150525	4785945	A03	35474225	34813395
A06	25021404	25823165	A09	3617680	1852511
A10	16903098	17088031	B08	2835306	2617000
A01	15522829	15647977	B07	10407452	10346890
A03	19910206	20243433	A05	28052810	28695609
A06	23969489	24054232	B02	57232740	57378830
B07	386322	468016	B07	14740813	14824436
A01	11609631	12964993	B05	13898664	14796152
A02	33518160	33617406	B07	13598320	13778051
B02	40392419	41037990	B08	12843230	12632699
A09	28836105	29086101	B04	41424028	42122524
B03	8682907	8813206	B05	2871174	2757610
A07	20934618	21227796	A09	43611457	44350831
A03	34365726	35252181	A08	18283792	17824843
A07	10915532	11769261	B07	8439048	8281655
A10	19763282	19843130	B06	27353219	27232668
A02	35340072	35492529	A05	28524934	28655256
A01	5929176	6534060	B04	4755599	5250082
A08	10985798	11147553	B07	24407476	24667567
A06	15692256	15756941	B03	39250733	39180058
A03	16418801	16613232	A03	16626258	17168256
A07	21331715	25024236	A09	44801384	47965420
B02	28489120	28834057	B08	13519628	13775532
A03	12295479	13331489	B01	4270506	2596124
A03	36336944	38156946	B02	64899889	65644541
A01	33094502	33407176	A05	22680395	22591775
A05	7756573	7940996	A10	4348279	4492917
A05	908024	1559580	B01	4235811	3560266
A10	17731348	17816587	B02	50864276	50749886
A07	31579789	32534127	A08	23486816	22970725
A02	26250106	26377330	B01	5010199	4535620
A05	22620036	23163268	B01	39086881	39629857
A01	4200971	4861756	B05	5769445	6386442
A03	29956176	30310882	A08	13046485	12817870
B03	6462449	7062871	B03	21494761	20639532
A04	219788	409363	A05	2958804	2507568
A10	12037470	12849031	B02	40392419	41467252
B06	25107150	25302445	B08	67547824	67685206
B01	45532257	45700814	B07	445948	637839
A02	9015677	9079406	B05	33827516	33626828
A01	5028195	5201493	B07	24968235	25136260
A06	20498567	20611357	B02	60964022	60872976
A02	23120548	26172284	A06	29984547	28249303
A02	32259110	32663677	B07	16973766	17396239
A03	13002627	13446023	A09	46227963	46741680
A07	33726740	33991450	B03	19741627	19944340
A10	1286720	1703897	B03	20497001	20315449
A02	18113928	18424852	B06	22373120	22530959
A02	3367977	3495921	B05	24375526	24168156
A05	30632744	31010800	B02	61948419	62297619
A02	35856197	36336428	A02	37401822	36894431
A06	26916117	27494989	A06	27583201	28165952
A10	14497173	15400015	B08	9855323	9455456
A09	55686819	55846588	B07	25595317	25218380
A08	16193971	16366316	B03	8624618	8502561
A09	9189583	9342125	B02	1293393	778195
A02	2603475	2740161	B08	9316954	9196662
A03	20837619	21008223	B01	37525088	36758524
B03	1472878	1790333	B04	11481803	12531691
A01	2854613	3869220	B05	4941888	5734722
A03	8708427	9615031	A05	9622500	8046253
A10	11289422	11800166	B05	28326735	28977237
A08	8598635	9143333	B03	22510181	22933710
B05	35606004	36563486	B08	56301413	55585054
B02	41239428	41372602	B08	12398575	12270643
A09	5446537	5971579	B04	142662	629449
B03	46093756	46560082	B06	21618572	21889907
A07	12510614	15006290	B03	5817118	7062871
A10	11120465	11334955	B08	13514331	13432889
A04	21174251	23218386	B06	6284291	3392593
A04	15965583	16139535	B02	28984721	29357148
A08	13174059	13646100	B05	13827134	13366826
B01	116640	409244	B08	26694625	26243201
A01	6136110	6291409	B08	22926699	22837263
A05	27464796	27759921	B01	42057556	41686797
A08	20464717	22216967	A09	31855630	39494649
A01	340220	425823	B05	983914	1114184
A03	27474506	28811432	B02	59485841	58556389
A08	16844385	17566419	B05	4826334	5714572
A03	79557	206177	B08	50996	272079
A09	15933567	17514304	B02	53470115	54156475
A09	10923958	11029386	B04	15771358	15635044
A04	8561214	9636241	A07	19373598	19734094
A02	10637172	11825109	B05	53347522	55262970
A01	1385630	1589000	B03	5432973	5591299
A02	218465	635487	B01	43542556	43221577
A02	18100642	18288517	B02	62495854	62629899
A05	11804643	11920340	A08	141348	412827
A02	2358527	2564547	B08	9157138	8986180
B02	57649494	57737699	B05	9659915	9788822
A02	31507638	32085165	B07	15420106	15130070
B03	1191395	1344606	B04	9307264	9588972
A06	387121	469738	B02	16821989	17200298
B01	642002	1390017	B02	66068807	67009002
A02	35747427	35899425	A09	7369775	7139108
B02	45328641	45522027	B05	16061934	16167211
A08	320993	761554	B06	13491793	13055934
A08	23656378	23732851	B03	2689042	2771773
B03	2580605	3483576	B03	14494401	16013906
A02	21203153	21418179	A02	22282281	21476468
A03	3277733	3586275	B05	16228661	15806285
A08	16191720	17004073	B02	65320566	64717683
A05	16618866	17137740	A09	27436365	27938415
A01	33435277	33662642	B07	4289942	4139491
B05	18628530	18945475	B08	3088386	2917220
A01	33094502	33371673	B01	39138452	39093086
A02	452287	690399	B08	2861477	3091237
A03	10607062	10936426	A05	3662607	4030403
B03	29076048	29301550	B05	56239861	56618877
A10	19366667	19565821	B05	11361937	11021745
A01	33927912	34242884	B07	23478429	23363659
A02	36968036	37403461	B07	11600045	11228283
A03	778317	2172324	B05	18497272	16298926
A03	17606330	17928188	B08	23257708	23914442
A05	19009654	19396771	A09	29122667	29782826
B01	33243955	33579230	B07	18075509	18000102
A09	29207051	29230538	B04	29060399	29028423
A06	19952789	20152438	B02	4327658	3298082
A04	16127377	16593847	B01	17075755	16370862
A06	8341536	8500536	B03	15553847	15451735
A10	1789787	2648169	B03	754124	575140
A07	19888081	19951288	B01	20876770	20520058
A06	5969807	6153022	B06	22823521	22676447
A08	14165498	14977929	B05	9823995	8823510
A09	93400	307194	B07	17613218	17933213
B05	56803015	58592625	B06	21369984	20907742
A03	29627344	29803714	A08	10993813	11150963
B01	38711092	39056126	B03	41470439	40789008
A10	17964853	19044239	B01	42424020	43221577
B02	42318281	47017246	B08	10309982	9329446
A03	8265073	8431488	B02	20055325	19080656
A03	13949794	14260772	B01	14406040	15415004
B02	62745680	63031896	B03	5271311	5429264
A02	18760393	19059236	A03	17901091	17581178
A05	8389438	8624799	B01	12826705	12703241
A06	20748934	20951892	A07	1635812	2165802
A02	35540034	35713149	B06	9939777	9535087
A04	24557738	24681627	B08	26208809	26065233
B06	30754002	31423099	B08	64722892	66026931
B04	20702308	21167249	B07	9229128	10127522
A09	44278692	44981108	B08	68094289	68816515
B05	2724010	2843498	B05	4007623	4110980
A01	34258126	34575466	A08	15683922	15462110
A01	33674568	33920904	B03	1362407	1508744
A09	40417488	40560050	B08	58785273	59047719
B03	6200511	6253824	B03	21260592	21189705
A10	19571939	19760108	B02	52720088	52944804
B02	6002607	6193648	B05	54695	74162
A01	6278565	7028302	B05	13048124	12332192
A10	14199515	14465339	B02	45102296	42834200
A04	11386868	11496888	B02	5665101	5515999
A05	3691476	5509583	B01	5867788	7833707
A02	346065	476775	B05	20457179	20288698
A03	30306067	30743541	B07	41550240	40807601
A06	2421071	2624133	B04	34343388	34751113
A09	31827864	34945347	B03	6001607	7088448
A03	23144578	23474807	B01	33945948	33153377
A07	32302962	32742132	B06	20917070	21370514
A06	15692256	15763957	B05	59134166	59227114
A09	4946029	4983893	B02	48177487	48036981
A05	21441245	21910481	B04	31713142	32131467
A01	5028195	5081658	B05	61133622	61098215
A09	13167184	16739913	B04	12952062	8487497
A08	15902866	16123434	B05	14667933	14528908
A05	17364755	17713108	B03	22251073	22379792
A04	19734381	20758916	B01	8399780	8615257
B06	31477997	31612246	B08	64695113	62253955
A06	8379665	8500536	A09	50449567	50496892
A02	859907	1155904	A05	28099845	28679338
B04	13572994	14575822	B04	15788517	15214604
A09	55321089	55461354	A10	3645863	3423532
A02	29367204	29460243	A06	24144978	24066778
A07	820138	890184	B03	41893297	41967064
A07	34558253	34703986	B06	36629984	36769931
A08	21512903	21763188	B07	27898972	27534535
A09	48085692	48711296	B02	65036361	64647069
A10	17818516	19343113	B02	51030416	52716966
A05	23584835	24044912	B07	4068151	4436250
A01	8335230	8894842	A09	24743705	23825200
A04	3501450	4786370	A07	21202801	20584869
B04	41399553	41874932	B06	5746950	5714429
A09	90026	159855	B02	56598810	56744660
A10	8513033	10593795	B05	22033689	24467657
B03	25135215	25236172	B07	15693847	15901346
A08	18964867	19107318	B05	2348851	2197431
A09	48074753	48320665	B05	4280253	4768906
A03	11734894	11913942	A04	22243797	22458889
A06	21055295	21407279	A09	5094669	5260639
A05	26823911	26925975	B07	3483270	3389345
B02	62353056	62622266	B06	33152588	36650736
A10	651625	1234797	B06	18623899	19167227
A02	21182569	21382620	B06	20495023	20299032
A01	7285599	7389359	B05	12298710	12194342
A03	9827882	10038863	A05	5726210	5604557
A10	7778493	8199982	B02	23127355	23353929
A01	9375904	9465978	B08	16306464	16096146
A02	5082381	5162649	B05	29493930	29633476
A07	10682907	11969281	B03	14343420	13779859
B01	43786776	44175925	B02	57155744	57389933
A05	8109879	8344046	B06	691417	1004719
A03	38138623	38188618	B05	3937956	3910427
A05	18721536	19110503	A05	19405906	19124238
A01	42283654	42567296	B07	14756603	15009281
A03	16821671	17468012	A10	3209754	3586956
A06	5239340	5465208	B08	58483796	58748914
A08	346966	766232	B07	28563612	29070584
B02	42987584	45091884	B05	15699703	15901583
A04	3527214	4832173	B08	64728427	66026931
A06	6339359	6750716	A07	31500693	32044400
B07	724964	1281970	B07	19136281	18614873
A05	30497982	30622280	A10	13145432	13276969
A09	45622411	47828549	B06	24883747	23325732
A03	12514147	13588871	A05	1564746	3516019
A02	1302539	1379685	A10	17731348	17800450
A01	20116132	20602860	A03	28570683	28420822
A01	20148065	20348838	A07	17483347	17680929
A06	21739287	22315624	A10	16678755	16133077
A06	16432312	16814367	B05	49916960	49463329
A01	6474511	6820335	B03	10205134	10092035
B02	65500410	65544416	B05	403569	515868
B03	8914694	9322653	B05	2871174	2483872
A04	3077456	4279418	A09	44842484	43490536
A02	16695602	17238788	A06	6304492	5938026
B01	44248975	45005875	B07	2122548	1024383
A02	10596932	12766619	A07	28327581	27309600
A07	12105009	12586952	B04	38318086	36972407
A09	33972268	34654849	B08	58069276	57218178
A05	3653093	5519355	B06	4078745	6091304
A10	10957660	11076908	B02	38448932	38588393
B03	9340424	10047864	B05	8714385	9824621
A03	10094944	10473884	A04	21133261	21694743
A09	23511378	24357710	B05	36607090	37347643
B04	14980283	15162856	B05	5681160	5985909
A06	25127544	25724847	B07	15062836	15456946
A06	28254885	30104617	A09	19840621	17736198
B02	52687640	52904754	B05	20287988	20479399
B01	36197778	36327024	B08	30163394	30292479
A08	23973522	24650601	B02	33845137	35656022
B02	36134514	36185437	B04	18730148	18800371
A05	29796741	30238077	B07	2154971	1431475
A09	31311472	31405539	B04	35033858	34938191
A01	39210155	42597668	B08	10309982	9524361
A01	3052446	3321350	B02	29346225	28834057
B03	3489566	3787834	B03	16435244	17275469
B01	42296619	43221577	B02	51178903	52444066
A03	2958101	3479761	A03	17936662	18314489
A06	5239340	5479548	B03	2407931	2470853
A03	29428656	29600877	A08	15902866	16123434
A03	27392749	27922885	A09	5282426	5597663
A02	6515096	6724007	B08	13927416	13825647
A10	12985124	13060958	B05	50752435	50702704
A08	16191720	16537361	B05	3295164	2941980
A06	5098809	5156208	A08	24352892	24323823
A02	13752986	13934538	B07	15952909	15830123
A09	5082686	6180733	B07	12340813	13585285
A09	54765324	54842350	B03	23433019	23356611
A07	33711403	33760194	B03	43431572	43519176
A05	31326213	31463673	B07	503241	683145
A02	67368	9507593	A03	25945	8639565
A06	18266447	18393527	B07	13575548	13495726
A09	45109166	45215749	B08	12468566	12584612
A07	34148304	34547745	B03	15022362	14844963
A02	18287591	18721733	B03	26935443	27241099
A08	20517270	20716674	A09	32265815	31935456
A07	17338952	17935358	B07	11162812	10701664
A06	1215223	1354472	B04	26868691	28113053
B01	45698350	45787461	B02	53221115	53352481
A04	23406627	23830163	A05	1070068	1531845
A01	39402008	42171864	A05	31484414	31885923
A01	36138372	36348873	A03	21224476	21136040
A04	19325991	19877098	A05	8351777	8111891
A07	15477706	15727863	B03	32843965	33210497
B02	62353056	62604470	B06	22135180	22456392
A08	25471570	25557835	B06	18726725	19115231
A09	51850272	52031031	B02	33845137	34269283
B04	9835872	12495844	B04	21264688	20663363
A08	8664881	8854541	B05	40897071	40153394
A01	29207193	29552348	A03	23104528	23446628
A09	52533248	52862526	B04	17955533	17610482
A08	22958839	23037750	B04	20327132	20487637
A05	2566075	3623396	B06	2402555	3418819
A02	716268	910053	B08	849376	1044548
A01	1714288	1828766	B02	65343072	65442362
B03	32827191	32926055	B05	56320654	56514304
A02	23108987	24437033	B04	5210722	4323576
A09	4889177	5016177	B04	1434223	1207112
A02	25750225	26166522	B06	13891135	13729618
A07	810756	3664182	B04	15844571	17241155
A09	55626983	55777789	B03	22972448	23181630
A02	16006741	17008654	B06	21427701	22139202
A04	24591537	25125492	B06	2700010	3300091
A03	4877472	5735810	B08	11665963	12458259
B02	65938186	66030527	B03	5590229	5461847
A06	5733159	5939521	B06	36710079	36491528
A06	9431524	9594400	B03	16602085	16472160
A02	32981072	33305842	A03	18557348	18747721
A03	3676568	5126341	B05	31899962	30039804
A02	23094235	24337956	A09	18019748	18903655
A01	1337690	1561801	B05	2383421	2190607
A07	103846	255373	A09	50365933	50315794
A04	21900758	22328115	A09	42424349	42904014
A04	17700293	18105999	A08	25134553	25018293
A01	27863625	27930573	B01	36489681	36781194
A10	213766	627944	B04	36818202	36682338
B02	54261664	54663608	B02	57848307	58084943
A09	17416317	17589619	B04	8302748	8436937
B03	272588	363128	B06	18164146	17995497
B03	26418962	26578038	B03	46402199	46644604
A02	3052558	3328449	A03	18087481	18249860
B02	17337718	17518026	B04	16424290	16532289
A09	39669847	39985051	B03	25693719	25392353
A10	17638996	17691343	B06	7961769	8133876
B01	45571388	45768479	B07	232656	412592
A09	40644310	41016235	B02	60779097	60620209
A07	28127998	28318304	B03	30398407	29989984
A07	32228630	32360382	B05	58736841	57261686
B03	5806441	5919214	B04	37292609	36927373
B02	56496220	56839280	B07	17461637	17886494
B07	6442726	7124843	B07	16022344	16586120
B05	19488516	20260975	B08	15771537	15349940
A09	10420101	10693245	B04	12794134	13528252
A10	13141828	13256249	B02	42004317	41797008
A10	4315713	5123886	B03	520899	231526
A01	20960960	25009635	A09	15166344	13394599
A07	33819157	34026465	B03	17654698	17894793
A09	52243684	52325706	B07	8790882	8622895
A01	1146543	1672869	A09	9761793	9280630
A09	5398169	5616940	B02	50590422	50876562
A03	11734894	11911538	A05	4304112	4070369
A02	29612544	30659791	A06	26890095	27499341
A06	8018655	8682174	B04	19817688	20499508
A01	37947260	38172934	A03	19635882	19885192
A05	7020644	7670423	B08	18159955	17468800
A06	7543319	7972877	A09	51649692	51323033
B04	156176	629449	B07	12794394	13366353
A01	30752202	31087284	B01	37752414	38260737
A09	4233660	4631989	B04	693430	1124949
B06	14595895	14884278	B06	22857236	22680637
A06	27583201	28165952	B04	3688454	3254500
A01	12049621	12355067	A08	11150080	11018126
A05	406795	493495	B06	11510385	11580858
A01	1844765	2287726	B05	3344337	3048999
A08	21768646	21955965	A10	1300409	1787123
A05	695635	902468	B08	26799121	26693501
A09	51128656	51496077	B06	14595895	13620678
B02	65667896	65900234	B06	30275957	30246702
A01	28998752	29561912	B01	34030621	33244839
A05	5798471	5970603	B06	6286934	6098220
A02	14263015	14507655	A07	32584343	32313407
A02	3538769	3713503	A10	14234798	14453215
A09	40102633	40337420	B03	8290835	8445184
B02	45562964	47485247	B05	10675299	11766079
A01	1765301	1905082	B03	8710230	8917773
B03	9080261	9159696	B05	403569	521276
A03	9877267	10181499	A05	5611950	5967158
A10	18028967	18182749	B08	1213350	1165753
A10	8631103	8770292	B02	20571019	20366116
A09	31688131	32249515	B03	6295433	6081981
A07	20193563	20287321	B06	13377698	13141804
B02	53256503	53382542	B07	14738285	14852290
B03	29976755	30351523	B05	53347522	53826046
B03	7393395	7860603	B03	25642028	25572112
B02	55869682	56075419	B07	15470993	15306743
A03	5535542	5924345	B02	41502722	40392745
A07	29375475	30752398	B03	28300285	29476980
A03	38167646	38359795	B03	5590229	5433287
A02	2387368	4301147	B02	47513644	41797008
A02	2965520	3499420	A10	15311323	14512464
A10	2950859	3296729	B06	20316170	20832593
A06	6135115	6750716	A08	23716290	23284725
B01	43685547	43992238	B03	12644881	12436908
A01	20742899	20904975	B05	15508116	15567056
A01	33700882	33920904	B02	36076560	35889708
A02	5192314	5357578	B08	60319219	60682650
B03	12434737	12543182	B07	1958886	2156538
A09	46227963	46765801	B08	25798758	26426957
B02	19078599	20056478	B08	16096297	15917237
A08	2646403	2724241	B07	39736545	39795450
B07	3873218	4019142	B07	21382302	21587554
A01	20959910	23723771	B07	10340450	9229850
A05	12494006	12660145	B04	24893676	25154534
A02	25756693	26149189	A06	26662466	26822310
A10	14497173	14734655	B07	368810	471350
A04	2383497	2861745	A09	45391203	44709435
A09	11546529	11767359	B04	15377937	15797952
A02	3860984	3885762	B05	30865394	31298320
A02	21162761	21541666	A09	16835724	16403719
B01	9041909	12081608	B06	19299800	19044684
B05	403569	524281	B05	2705851	2588878
A02	7054657	8048438	B02	24410929	26637734
B03	6081196	6445454	B04	21660724	22718803
A01	9091408	11502350	B05	8016575	6392412
B08	34750331	35161758	B08	45011131	45844524
B02	65990793	66084478	B05	2196589	2382825
A01	28854	81247	A08	20057499	19980175
A03	13998061	14680398	B08	31141062	29178692
A05	26598819	26737535	B07	3935727	3843625
A08	17868327	18224421	B02	63634665	63977576
B02	35334927	36073366	B04	20580967	21345891
A09	42375098	42909504	B06	26712817	26414251
A10	13665735	14288226	B07	1168119	592845
B02	29723639	29906178	B08	13370122	13038223
A01	7950433	8052026	B07	34519552	34345962
A01	763245	837821	B05	549469	640316
A06	2936576	3136405	A08	25099129	25174181
A06	3828218	4208225	B04	21078407	20583346
B03	7266758	7460377	B03	20202499	20013057
B03	17654698	17894793	B03	46165372	46529107
A06	10915330	11365721	B05	49460593	50079105
B06	23677988	23810171	B08	69779455	69867207
A09	54148050	54419146	B06	17289252	17726952
A06	292181	340003	B04	27372154	27010213
A01	23488972	24257462	B06	27053078	27199139
A10	18486984	18945134	B08	1105742	854241
A07	31709654	31840913	B07	15952909	15696231
A03	29826585	30002997	A08	12536670	12985684
A04	1432574	2179142	A09	47787300	46655178
A08	785879	2087973	B07	28544149	28104457
A10	3952350	4065947	B08	24313640	24493901
A01	20255523	20348838	B05	32733423	32615101
A01	19455	302140	A04	11513362	11967906
A09	35676289	39702498	B03	32921081	33439627
A07	12763854	13603759	B04	21621017	22684580
B02	27530335	27752318	B08	12910772	13032642
B03	3886072	4218440	B05	4241756	4712633
A10	17143769	17297631	B08	2144094	2078002
A09	47997068	49270098	B08	29879691	29251192
A04	9071532	9396568	A06	24727886	24819408
B02	29569958	29906178	B05	28377185	28704434
A04	17176608	17595354	B06	11265852	10736484
A03	28840028	28876998	B02	59576582	59521321
A05	29681482	29998580	B03	12644881	12436908
B01	4088083	4277095	B01	4306630	4523162
A02	18100642	18523289	B06	36544960	36763916
A07	1471086	1599962	B06	1430933	1328915
A07	26012042	26059121	B06	21323154	21370514
A02	26240976	26377330	B08	22118616	22352006
A05	26906959	27062240	B07	28126674	28434564
A07	34117338	34224040	B05	26494285	26653405
A01	1146543	1954008	A03	38647034	37611816
B01	12522360	12764159	B06	734217	1143488
A06	11762469	12019089	B05	44872277	45182813
A08	13174059	13633139	B07	41452002	40770617
B02	62705093	62850024	B02	64522699	64662314
A03	20468631	20772755	A08	16857	482110
A09	18260374	18618793	B05	13329815	13634877
B04	5126597	5275261	B05	12991650	12806910
A06	5984157	6312455	A07	34532434	34056213
A03	5406816	5669318	B05	29906764	29540044
A02	32274154	32977873	A06	24394006	23329909
A04	7794920	7904158	B02	33038923	32585393
A10	4306589	5177702	B06	19862880	20625206
A01	34512005	34676214	B01	39637255	39994464
A02	20258817	21332621	B05	34557953	33834689
A06	9662864	9903591	B03	41327286	41507122
A05	17961041	18087359	A05	19107375	19011577
A03	22718863	22947003	B01	35693234	34639852
A09	27692101	27843059	B04	35937704	35770473
A07	33093532	33951896	B05	59937103	60968288
A03	17760453	17862915	B08	24608680	24419943
A02	34171374	34613871	B02	61427810	60832701
A07	25612339	26224175	B03	3775198	3256233
B01	41511568	41709704	B07	28988137	28592207
A01	23007831	24958808	A06	3902880	4310816
B01	43507458	43611794	B07	20192932	20095504
A03	3055277	3517073	A10	15399177	14502327
A05	2251016	2304466	B01	38424099	38483016
A07	29193460	29709878	B03	21087118	20604977
A08	18667227	18785741	B02	64123913	64211962
A04	25239066	25346805	B06	11427297	11347552
A05	21537017	22556429	B01	36380457	38193456
B03	22972448	23125538	B07	36890111	37013283
A07	33214547	33492292	B03	41315627	41558072
A07	10497513	10563659	B01	28973131	28913375
B01	17460160	17699660	B02	14567788	13950514
A03	9503913	9569868	A05	7649908	7856791
B03	27518075	27607753	B05	39259350	39483254
B02	19590458	20135590	B05	32821708	33130365
A03	27700498	27949482	B02	50646070	50855953
A03	37629546	38118062	B05	2902349	2426428
A03	31918429	33265105	B02	63582049	62817090
A01	13284515	13424334	B05	62357731	62442336
A04	24444281	24522314	B01	537662	465548
A03	38089475	38359795	A08	19154804	18965178
B01	1098810	1240664	B05	1114717	984962
A06	8015710	8927041	B03	39452764	40752473
A04	1432574	2274288	B06	23354932	24072323
A10	681309	1104917	B06	17567608	17827045
A02	36764233	37277954	B02	49018094	48597426
A01	2204278	3083193	B05	4231059	4816987
B06	8089467	9718308	B07	11635544	10842223
A03	12034276	12244019	B06	3924715	3502361
A04	1432574	1586716	B06	27473470	27564357
A06	10406870	11474358	B08	46042961	47432111
A04	245700	392510	B06	2700010	2465324
A07	21329118	21463649	B01	5066517	4308250
B03	24137161	24583877	B03	38360247	39289949
A06	5800288	5870175	B05	50267441	50344005
A04	21081924	21174193	B04	22653836	22027764
A07	19273802	19549991	B06	27942987	27716148
A09	51594349	52031031	B04	3470134	3028295
A01	35478172	35771971	B06	27122227	27199139
B04	13130418	13555584	B04	17633238	17836745
A10	17818516	18366979	B07	3377416	2993483
A09	55321089	55461354	B03	26269861	26389312
A03	127079	571199	B01	43555989	43274447
A06	26033334	26613857	A09	21043097	20551466
B02	41162482	41262820	B05	29616616	29534190
A06	8486968	8855294	B05	57020643	56820161
A01	25033829	25665485	B01	23115467	21709161
A04	5006786	5419632	B02	60571852	60741185
B01	42039462	42173765	B07	19190361	19350805
A06	20404794	20590131	B02	60864548	60895538
A02	17803893	17972335	B03	47015073	46808323
A07	3100466	4299288	B05	2268796	2867728
A02	35530086	35713149	A09	6635200	6401564
B03	3531028	3763953	B03	19342370	19704739
A02	4461583	4593586	B02	41781097	41599547
A01	8965757	9342866	A08	18986972	18856875
A10	14914516	15316948	B05	10700839	11004185
A01	1661689	2004797	B03	9318473	8847575
A02	13064662	14255129	B05	59902480	58710667
A05	7558533	7643900	A05	8086422	8136101
A08	11844697	12405447	A09	30859126	29698569
A10	2963922	3903112	B03	302090	30871
A02	17015204	17257451	B06	33123012	36543131
A01	34734387	35167948	B01	40239002	40912970
A09	3732547	4280448	B02	56747976	57592576
A03	1389343	1560808	A10	17725469	17806337
A04	4993887	5419632	A09	41076064	40745931
A09	24046111	24277301	B08	56906703	57120109
B06	25760820	25893464	B08	68492255	68226438
A10	12628136	13083043	B08	12402308	12153381
B06	11083624	11248285	B08	30529750	30313760
B07	1180896	1517313	B07	18456312	18089764
B01	9041909	11847075	B06	1688268	1965054
A09	4351448	4660261	B02	62164238	61915090
A09	4718645	4839304	B07	14319764	14095742
A03	13946207	13990851	A05	9917217	10101485
A03	17177333	17701034	B08	37626972	41749793
A02	16216813	16669013	A07	25643678	25359083
A09	7276412	7401897	B07	11743758	11863834
A01	7259213	8596399	B03	9850583	9355559
A02	4905418	5543716	B02	41502722	40402959
A03	11187503	11685005	B08	20417132	19516723
A06	5076337	5568093	A09	51991041	51605995
A02	35990639	36324150	A09	7651732	7398374
A02	9531428	10009384	B05	38360160	39488426
A05	20600274	21113620	A06	1241991	1498875
A02	18889497	19180274	B05	33570993	33177966
B02	33845137	36174855	B03	2405747	1327438
A08	23737858	24650601	B03	2639579	1669454
A04	2807681	2878429	A04	3009529	3168474
B06	25605761	26785900	B06	30337103	31452506
A06	20655820	20733214	B07	11187750	11170122
B03	4190018	4365327	B05	4826334	5109493
A04	2113107	2282684	B05	786575	906451
A03	38544520	39461843	A08	19919298	19326269
A01	23701262	24347412	A01	35617291	35891994
A02	3722944	4291076	A10	14181754	13551011
A06	3200923	4343508	A08	24989509	24399172
A03	15114158	15872830	A09	22153687	24939881
A04	24717212	25137309	B01	408384	103343
A03	29378091	29423003	A08	11273031	11168641
A05	8158833	8297937	B06	973760	724002
A06	4427235	4538375	B04	17849403	17949905
A05	19607023	20293264	B01	29801630	33988485
A02	11678539	12874940	B03	31771333	33563371
A10	10338362	11007548	B05	7408205	7563030
A10	17212370	17684640	B08	2113830	2604056
A08	18827954	18902446	B05	7840426	8000922
A02	3260692	3627078	B05	16228661	15701449
A03	8111241	8337376	B05	7651171	7805252
A01	34258126	34485048	B07	24154709	24280887
A06	4947886	5078028	B02	33857717	34181633
A06	8330142	8508513	B04	20391125	20181903
A10	3092903	3385429	B06	18265266	18433885
B02	47024025	47274969	B08	9044482	9355659
A07	18165859	18575658	B06	11265852	10702399
A03	3213973	3479761	B07	14954979	14750625
A08	3169917	4257136	B07	5516867	4715228
A06	7543319	7828949	A09	52306006	52101603
A02	30658696	31793049	B02	55279412	56111772
B02	51808463	52331926	B08	1135973	850560
B02	11761753	13567251	B07	5255581	6325417
A03	16873021	17281011	B03	31655662	30217818
A01	36109117	36348873	A05	26919117	27154643
A09	55321089	55461354	B03	23746409	23465008
A03	27597955	27839575	B04	142662	281796
A03	15984571	16106610	B08	45011131	45886931
B05	62322388	62442336	B06	26828150	26903300
A03	29627344	30079539	B07	24417276	25136260
A02	4689945	4958674	B05	29906764	29621584
B02	57757943	58050712	B05	12340003	13049462
A06	197792	539868	B04	42280380	42586897
A04	8949261	9494620	B01	24783521	24378846
A02	17871501	18005659	B03	31430451	31659070
B01	41130287	41362962	B07	28126674	28434564
A03	9722441	10038863	B01	8136105	8863269
A04	15138546	17174221	A09	49264387	47854146
A09	53787624	54285751	B04	18737115	19361036
A09	10442683	10693245	A09	12230594	11807806
A05	18415071	18605889	A08	11844697	12144523
A04	3750954	4023115	B06	30938187	30826092
A03	20245253	20422704	A05	28042562	27772616
A08	3146676	3587852	B02	11863270	9538459
A05	26612178	27100737	A06	637837	398093
A08	25594187	25939136	B06	20279707	20828887
A06	7794872	7972877	B03	14464583	14568341
A02	16980942	17257451	B06	36463949	32959326
A07	83258	261558	B03	49311670	49960264
A09	30211037	30974102	B06	5891429	6062116
A03	30948917	31653739	B05	13025266	12238067
A06	27693604	28153943	A09	19892253	20476545
A03	33136904	33253339	B05	8016575	7867672
A09	513822	626624	B05	34728035	34379769
A09	4946029	5076323	A10	16506931	16101260
B02	41796007	42969316	B05	30223883	31931883
A01	37935157	39040133	B01	43285880	44616057
A08	22726989	22901896	B03	37989759	37230941
B03	20627389	21088536	B05	54773600	53523820
A02	24618969	24667201	B07	2879461	2923868
A04	23431118	23780264	B08	24731279	25120114
A08	141348	470652	B01	41936574	41686797
A03	26397830	27356874	B02	2559164	956492
A01	20700355	20946376	B05	15616431	15536150
B06	3132367	3295627	B08	26563168	26686616
A09	44908661	47930434	B06	30526765	28702359
A03	2609691	5291462	B02	47476351	41599547
A08	23658115	24047682	A09	51205898	52027307
A05	5774031	5967158	B08	19094490	19174555
A08	22997516	23560298	B04	20399142	19395584
B01	8619581	8952333	B06	185804	653887
A06	3849126	4116347	B07	9893491	9229850
A03	6576009	6739601	B02	23446190	22547438
A09	27572315	27926157	B03	22543756	22467282
A06	30066945	30333769	A09	16654566	17648494
A06	25822414	26558236	B04	6324827	6504361
A10	14199515	14313158	B01	45698350	45640611
B07	2890155	3234824	B07	19936216	19484139
B06	9368492	9902026	B08	60923350	61575394
B02	7458501	7605824	B06	7499092	7759335
A10	15003791	15093546	B02	46763286	46669726
A08	16373543	17038630	B03	3795535	4365327
A02	32547306	32870198	B04	1613784	1772617
A07	128298	824595	B02	4927314	5285836
A10	17856269	18012137	B08	1954173	2062343
A05	5290141	5463104	A09	30322542	30956575
A02	34733164	35230499	B04	142662	448319
A03	18083208	18118553	B01	45613604	45566751
B01	2730687	2975685	B06	2329753	2493249
A08	14121672	14354575	B02	57713667	57846960
B06	24691248	24886924	B08	67462532	67253440
A02	4138452	4453491	A10	13163978	13412228
A02	30157808	31195632	A09	51594349	52031031
B01	43786776	44215789	B04	2019385	1664983
A05	14667113	14974958	B02	13565005	12492260
A02	14776538	17165905	A07	32821338	34547745
A07	19961223	20521933	B01	27431244	27103949
A04	24865089	25315118	B06	29293958	29000645
B06	7468589	7786202	B07	11651838	11842560
B03	24146464	24847008	B05	59850008	58896186
A09	42375098	42924622	B06	31400144	31108085
A10	16396511	16496215	B05	13070547	13159438
A09	49890986	50127855	B02	5497056	5890705
A01	15776512	16356803	A08	8330558	8194765
B02	45237131	45323290	B05	24169122	24334816
B01	15056129	15510974	B06	10734778	11330022
A08	21949417	22174234	B03	7159809	7372446
B04	8329402	8643951	B06	20573647	20310490
A04	25314498	25635419	A07	24784830	24919383
A01	4146330	4857039	B03	4516882	4811635
A08	8037754	8151583	B01	34870112	35119215
A08	18394546	18612230	B02	64291669	64579539
A01	29609550	30495769	A03	23099760	22647403
A10	14349896	14453215	B05	31929161	31742413
A04	19855133	23258832	B08	17902780	22352006
A09	55626983	55824218	A10	4206919	3874364
A01	6296716	6763342	A06	29907359	30191641
B06	11499243	11814271	B08	32042574	32248532
A05	12542440	13074904	B07	29994913	30504158
A04	8584409	9201215	B06	27876671	27707267
A06	9327579	9594400	B03	3630343	3506234
A09	15166344	15512534	B04	18655816	18858529
A07	32343786	33537087	B03	3163209	3725762
A07	10532141	10879285	B01	28928402	32709248
A07	29127290	29851994	B05	53347522	55268092
A02	6641038	6907441	B02	23037286	22495683
A03	13784979	13884785	B06	11348631	11814271
A01	34846525	34963898	A05	9552628	9287805
A04	21116665	21153622	A05	6163917	6111891
A07	1539038	1931761	B05	5702915	5442082
A09	42356303	42924622	B08	65994354	65403988
A04	23259685	23842275	B01	4282543	3574689
A02	5704772	6780405	B05	29139451	26757637
A04	19216167	19290009	B08	17328568	17182510
A03	23453311	24146029	B03	13610398	14455483
A02	1948705	2007113	B05	13163221	13072168
A09	11225030	11655924	B04	13502120	13815546
A03	15788934	15892380	B08	55832331	56503770
A10	3066892	3281197	B08	43796818	44274448
B03	39794923	40554992	B06	20842365	21472356
A01	42381463	42652438	B07	144447	332793
A05	22556052	22604515	B01	38349894	38651610
B06	14280084	14598902	B06	22508591	22227390
A04	2368202	2799953	B06	30180686	30522874
A05	31624544	31870500	B02	42864800	45035556
A10	16007451	16118654	B08	8937260	8790990
A04	1521145	2024824	A04	25617848	25076392
A03	10562380	10936426	B06	4013298	4527731
A03	38212574	38588008	B04	17127614	16681406
A03	30319423	31602082	B02	58546404	57634936
B02	51348889	51490758	B08	1213350	1165753
A07	16029360	16935632	B03	20110631	19160940
A03	26895480	27356874	A07	4658620	3738332
A06	21700140	23319463	B04	1456970	818837
B08	23636071	23914442	B08	24608680	24100810
A06	5633886	6153022	B06	22547652	22025672
A01	34258126	34488140	B01	37588494	36962659
A09	22153687	22945914	B08	32388119	32892981
A09	23523840	23850645	B08	52987735	53852259
A05	18904345	19396771	B04	41359811	38929485
B02	41598527	42271519	B08	12090871	11668074
A01	20130266	20256734	B06	9295274	9464524
A05	30652159	31103972	B07	13757213	14419011
B03	8290835	8477371	B03	19966788	19749559
A02	28802369	29206205	B07	17597504	18068593
A03	67553	206177	B05	19448822	19020729
A08	21577560	22001762	B03	7897879	8274012
A07	20467086	20577125	B06	27030137	26976888
A01	5381248	7258233	B02	58528992	57655055
B04	308969	631497	B06	6544659	7245970
A07	27308468	28324832	A07	30760044	29096051
A05	20877504	21531596	B01	35185907	35797519
A02	13957511	14461702	B03	39390770	39942702
B02	57634316	58075028	B03	9827238	12414052
A01	10528789	11241943	A02	7486514	8573368
A05	1863420	2206569	B06	24840037	24336355
B06	22135180	22660111	B06	33152588	31912453
A04	18279627	18359053	B06	10634240	10671484
A07	25367452	25696779	B06	21883797	21409960
A03	10482217	10945112	B08	21615342	20704470
A06	27693604	28095053	B04	6767155	6527485
A09	13077382	13366307	B04	12863852	13027735
A09	49581761	49783678	B02	66860914	67085291
A09	54429746	54708613	B08	16723966	17489213
B06	326494	1004719	B08	17888123	17352767
A06	3893921	4343508	B03	1587609	1911386
A08	12536670	13018089	B02	60050238	59859796
A09	50947288	51099690	B06	15052420	14772165
A09	10020433	10175637	B03	49228264	49989553
B03	20153799	20373133	B03	33208407	32872432
A02	34928847	35000278	B02	59043552	59167910
A01	2551911	3037209	B03	4062719	4358751
A03	26456015	26966437	A09	6706806	7104472
B06	2461484	2698544	B06	29672136	29507814
A02	16419738	16711079	B03	46096137	46644604
A04	12668404	12732816	B01	16266691	16201989
A07	15085755	15538793	B03	7890433	8257768
A06	20748934	20805113	B02	17398027	17521133
A09	50453971	50514814	B03	40171137	39982251
B04	19153556	19383819	B06	17307902	17453940
A05	3221411	3456498	B06	29326334	29158280
A05	31627204	31885923	B07	503241	631526
A01	38391937	38596132	A02	32411320	32653150
A02	33254126	33453245	A06	23272843	22519088
A10	16132580	16680713	B02	61886260	61519626
A01	20362264	20904975	B08	61507788	61776884
A03	27796826	27936681	B04	304361	248310
A03	33322217	33640105	A08	18555523	18442925
A02	4650514	6190608	A10	13059674	11111707
A02	33330863	33983328	A06	22319853	21917147
A02	10008399	10593629	B06	28047560	27846476
A06	30855357	31087543	A09	49691015	50085070
A04	20845741	20959129	A05	5596336	5747787
A02	34635845	35000278	A03	27538830	27797797
A09	4731970	4826373	B04	720628	831431
A03	28522369	28779883	B05	32659240	32037259
B03	26444353	26648578	B06	21768633	21973945
A04	17060480	18117840	A07	18059139	19271679
A07	22073240	24227588	B01	1711278	1541306
B03	2865801	3330786	B04	19407941	20494383
B07	3617745	3714273	B07	19349849	19191846
B03	8603367	8821211	B03	8830377	9045837
A07	25357912	25533748	B03	46559263	46095731
A01	1146543	1374005	A08	19816048	19960222
A10	14513006	14611767	B05	24169122	24345173
A02	4000128	4113723	A10	13489821	13740186
A01	9488263	10211771	A08	18608454	18375588
A10	15923190	16311127	B02	47944089	47576012
A08	22118891	22273796	A09	39760745	38163759
A01	10541542	10832782	B02	25633098	26495413
A04	18897416	19278461	B06	1963000	1567073
A08	21098689	21461047	B08	58049460	57241236
B02	4817594	5013897	B03	49232381	49949441
B06	27403775	27539219	B06	28729053	28848961
A05	12485865	12762106	A05	23632936	24039677
A08	8173413	8465006	B07	31844720	32422338
B03	2512643	2654911	B06	13597514	14163154
B01	45056628	45114472	B03	12647605	12583327
A07	34420477	34547745	B06	36462170	33049314
A01	530472	989499	B05	1878722	1311373
B01	4306630	5298348	B08	22513484	21844961
A06	4002646	4116347	A09	53355459	53453737
A09	40875722	41088477	B06	31604413	31452506
A03	24145267	24425591	B02	57320355	57161927
A10	14228175	14342853	B05	15896282	15701449
A03	23721592	23919734	B01	22311282	23230329
A03	7750492	8079042	B05	20258679	19491035
B02	3271285	4447449	B04	16891405	17129536
B03	14478245	14837835	B06	13754537	14598902
A07	30875352	31168183	B02	15283165	15634528
B03	23083421	23155631	B08	24493407	24315894
A06	3104542	4377948	B04	19383139	17968856
A01	37013023	37420736	B01	42074151	42447506
A07	756544	1373205	B05	6384591	6008358
A02	4427099	4463106	B05	49384913	47569187
B03	33022711	33544594	B05	50775211	51687418
A10	16611517	17088031	B05	16264438	16772296
A04	10076580	10155386	B04	14720151	14931412
A09	21966594	22037098	B08	45956108	45886931
A01	5290803	5372652	B05	8226709	8159478
A01	29207193	29861696	B07	7068530	7455766
B03	20497001	20684430	B07	27494989	27932380
B01	38671360	38806573	B05	60332253	60125260
B02	14830212	14897782	B05	12104842	12023994
B05	22214564	24118820	B08	15214359	14094573
B08	35464727	37453825	B08	43339869	43914607
A03	33803017	34186778	A08	18812210	18664719
A01	6782159	6856344	A08	14356130	14286639
B05	18193198	18511087	B08	1043765	850560
A03	19993096	20154144	B02	51837999	51439920
A02	19299017	19431050	B08	38081609	37937863
A01	1146543	1377118	B01	780091	644683
A01	9596598	11381728	A03	33322217	34536091
A06	5609805	6273115	B03	14578217	15056417
A05	176520	275062	B08	67880827	68005007
A01	29609550	30414139	B07	16545533	16017558
A03	13949794	14495737	A04	18037802	16792948
B06	23357620	23406181	B06	27473470	27520611
A01	25033829	29156847	B07	8439048	7345274
A02	31641230	31984619	B01	20752379	21243788
A04	11326659	12592649	B01	20406646	18612752
A03	2315925	2592158	B02	47575101	47948969
A02	12602176	12951764	A08	22244786	22126398
B06	21894400	22549137	B06	22568824	23123854
A04	21286613	22753268	A05	5507966	3673946
A04	17601985	18319772	B06	17436270	17708912
A01	4983097	5312070	B04	4017055	4326736
A10	5867459	10820450	B08	16273930	13957802
A01	38485306	38779713	B03	13078486	13569262
A03	17414803	17649477	A09	1256124	1645111
A03	11734894	11913942	B08	20437097	20663908
A04	2376962	2842309	A07	21649967	21330122
A09	54725917	55177457	B06	18538230	17842882
A07	27747419	28305056	B05	55116307	53363244
A03	12766530	13498326	B06	29771418	29250250
A04	101344	171350	B06	27403775	27434657
A09	54002806	54745210	B03	1235954	543938
A01	6062713	6504163	B05	8121059	8060136
A01	15792221	16277665	B07	7313373	7707562
A02	35271760	35319667	B07	11178158	11100644
A04	17042283	17212164	B01	36064684	36335910
A06	18281501	18393527	A09	6129427	6075678
A10	38758	338883	B07	34497997	34753692
A06	1188650	1417384	A08	1706501	1905191
A01	4987894	9422728	A03	29932103	33264326
A05	18243697	18397453	B03	6006666	5816637
A02	36386604	36696776	B07	13085597	13582077
A01	30689333	31087284	B07	5710570	5024849
A09	46775074	46869301	B04	6739	71218
A06	8802686	10374282	A07	17195797	16395138
A05	908024	1009994	B01	4482350	4308250
A04	11459534	11883671	A06	31021009	30720829
A09	50449567	51414954	B03	15519135	14477263
A07	26041260	26538507	B05	56744058	58780091
A05	28052810	28711423	B01	43026130	42403898
A09	21307997	21918573	B05	9034003	9376065
A09	29377978	29434623	B06	8828902	8872888
A05	28793891	29329224	B03	12661881	12794761
A03	6576009	6762751	B08	13923202	13818365
B02	48378875	48763171	B06	8860314	8456030
A03	3518565	3732935	A10	14199515	14453215
A02	6245791	6296166	B02	27408113	27500226
A03	778317	2289719	B02	52321733	48006364
A03	9191748	9409348	B06	1876509	1490442
A07	15716486	16158955	A08	22243830	22050133
A03	37237309	37843260	B03	8503388	8821211
B01	12840694	12958652	B06	1771080	1668960
A01	19785889	19945474	B04	33740037	34038629
A07	2414204	3387095	B02	3271285	4601132
A01	1661689	1749435	A08	15043156	15138132
A04	24395539	24664119	B06	2485861	2331555
A04	962967	1370906	B06	25470113	25037496
A06	8018655	8299209	A09	50626245	50508828
A03	33823723	33949347	B02	63906338	63836763
A08	25565024	25945375	A09	55179900	54782459
B06	6537144	7442195	B07	13026404	13585285
A07	18596723	18700616	B06	1260193	1136831
A08	19978926	20080013	B05	88221	36580
A02	21178428	21936067	B02	54059874	53515327
A03	12021099	12244019	A04	22839502	23142426
A06	9527770	10374282	B03	19342370	19749559
A08	13897481	15307274	B03	10183615	9067517
A06	7540011	7977239	B03	2471021	2629902
A09	5093338	5260639	B02	61152794	61353687
A08	11885801	12405447	B04	37756536	40864272
A06	24818845	24995639	A09	159541	92402
A02	33038911	33983328	B04	697101	1363115
A08	19403941	19920663	B05	1281570	2075610
A09	50139700	50367860	B02	5419737	4914702
B06	3406426	6264352	B08	22272658	19128648
A06	209837	265661	A07	20286755	20210321
A01	34515521	34859631	A05	23783999	23522844
A01	530472	943283	B02	66356408	66736531
A04	2537307	4832173	B06	25605761	26748983
A04	6336693	7069813	A08	6564464	5573585
B03	29605109	30018475	B05	37554057	38448439
A03	13060878	13241398	B06	2491219	2345592
A03	1142385	1199242	B02	50449761	50513541
A07	3357672	3433031	B03	21885803	21785708
A06	4545779	4887634	B03	2191226	2032383
B01	43599795	43730758	B01	45020533	45114472
A09	54429746	54510009	A10	1146090	1232515
A01	30772095	30977626	A05	22349558	22554244
A05	156503	594778	B06	11753833	11347552
A06	7536903	7603400	B07	8652597	8917360
A08	18368559	18612230	B03	5106779	5289029
A01	34512005	35101294	A03	21915507	21372931
A01	6782159	7159803	B03	9893881	10105112
B03	23746409	24061242	B07	25148560	25238619
A09	54429746	54751584	B06	19056797	19841033
A03	29318945	30227223	B02	60457843	59599528
A06	7659864	7977239	B06	13597514	14060381
A04	16054039	16186305	A08	17171505	16968872
A09	10053635	10334642	B02	4908983	5294987
B01	1604648	1736734	B06	29715310	29785523
A08	18421402	18612230	B05	7443476	7819367
A03	37870959	37980894	B05	403569	524281
A05	13822913	13960067	A06	1421464	1293737
A04	8126371	8948647	B01	28729893	27773668
A09	17416317	17641049	B02	54267810	54047881
A03	6266039	6310684	B04	22835343	22968367
A09	55626983	55736046	B07	36890111	37013283
A04	88364	175054	B06	28717227	28773393
B03	784491	1123410	B06	17831449	17309790
A05	5036382	5108112	A09	29218283	28836888
A03	10121361	10322599	B01	7974877	7649578
A04	15874668	16183364	B05	5364511	5027018
A05	7037606	7128532	B01	8158019	8248971
A09	52347978	52493538	B08	58737542	58481045
A03	5734728	9693675	B08	12633878	17779470
A05	5753932	5970603	B01	7999957	7856175
B01	17793874	18711181	B02	9712761	7856972
A07	25916143	26032956	B05	52799907	53232637
A04	17194722	18750763	B01	15712051	12835562
B01	5643783	5788412	B08	21755052	21418048
A06	12321528	12510571	B08	55054523	54663186
A06	9136493	9531154	B03	37280048	37992805
B06	14490998	14622128	B06	32954638	33059995
A02	35001867	35190325	B06	6544659	6725078
B02	47270394	47477321	B08	8984938	9090806
A09	41346990	41462897	B05	15692516	15617516
A06	5458651	5519685	B04	3324140	3368978
A06	3828218	4272442	B02	35864794	35328300
A02	81311	282183	B06	27225020	27329058
A04	25314498	25590857	B06	23656956	23533484
B02	24982510	25278960	B05	7160210	7023908
A05	16109285	16933744	A08	8969252	8599671
B02	48002545	48629553	B08	4577763	3159855
A01	1146543	1689634	A07	2023548	3708388
A03	21013830	22129297	B01	41678056	39102943
A05	31558459	31883135	B01	45564197	45683060
A03	27389905	27426494	B02	60855323	60822946
A07	30295011	30413218	B05	56239861	56531331
A07	17370140	17935358	A09	6247709	6622846
A03	13259331	13333664	A04	24662281	24558395
A02	24461427	24610458	B07	2345152	2198236
A03	6632279	7609935	B02	23028619	26614809
B03	7218681	7471107	B03	19113812	17950995
A07	32832800	33191362	B03	37221974	38051727
A08	8598635	8970790	A09	27822363	26180983
A02	19299017	19562840	A09	513822	717375
A01	8912986	9581120	B02	63046656	62716555
A02	18201823	18569696	A07	34558253	34739725
A04	803838	1020979	B08	67451616	67236537
B02	48045942	48341590	B02	61756185	61519626
A09	26012019	26066416	B02	55729333	55622002
A03	17579244	17768006	B05	33280975	33619035
A03	9092805	9667894	B01	11979372	8621588
A05	29822340	30126145	B02	57155744	57295629
A09	50090081	50367860	B04	15836491	16367409
A09	11806343	12088701	B04	17801821	17615501
A06	20762313	20938747	B04	16457616	16758596
A06	11249614	12203427	A06	18472142	17744150
A07	33551048	33596687	A07	33600144	33639350
A02	34635845	34945991	B02	59449811	59103496
A01	5376094	6104166	B05	13849922	13268653
A03	27659762	28281097	B02	59303571	59015384
A09	887362	964595	B03	31618167	31432429
B02	27396719	27455631	B08	13607105	13687388
A02	33486735	33635374	A06	22312304	22519088
A08	24010852	24251125	B04	18052770	17615501
A02	36817297	37311444	A09	7310083	7664266
A09	5354066	5610424	B02	59477688	59037936
B05	1163342	1258315	B05	18084628	17919744
A05	8402930	9232674	B06	19436638	18966751
A04	9510627	9979763	B01	25419894	26351331
A01	25033829	28853644	B03	14166131	13690926
A03	466844	623093	B02	52378288	52597890
B01	41511568	41709704	B06	13079968	13484604
A08	22476306	23609277	B03	3788281	2806008
A05	18243697	18891496	A09	31472349	29497465
B03	20701739	21318639	B08	57256369	58068791
A03	37367022	37546772	B05	3318813	3207585
A09	14423085	15022570	B04	11481803	11961714
A03	33003252	33232738	A08	18986972	18856875
A09	52858811	53088519	B04	9020292	8711877
A03	15506273	15720140	B05	36649783	37224685
B05	16531542	17627505	B08	2835306	1165753
B05	11358081	11554128	B08	9192824	9322071
A04	3009529	3756439	B08	68482042	68046577
A09	5282426	5344101	B02	60852347	60934581
A02	32259110	32972089	B02	57117976	57629047
A04	1432574	2282684	B06	28785124	29422297
B03	15349851	15651634	B03	39922866	40198381
A09	33677054	39655295	B03	21494761	20129777
A01	34714033	35166246	B07	4115521	3822825
A01	38094689	39040133	A05	29519851	30735256
A03	20474722	20721516	A05	27464796	27755587
A01	38648741	39046899	B07	2122548	1422631
A03	18559594	19569614	B01	45062676	43640330
A02	18113928	18566867	B06	22923411	23226847
A01	2010754	3685903	A08	16191720	17493346
A01	37015492	37669510	A03	20462138	19927444
A10	11815272	11896375	B02	38249515	38322605
A01	29609550	30695942	B07	7023367	6055052
A02	20228062	20503147	B08	56369781	55585054
A09	54779933	55249640	B03	127650	532881
A01	19215005	19601492	B05	50077042	49463329
A02	35259798	35324964	B06	9044678	9300026
A02	10077756	10621587	B05	37294453	38307866
A09	10838626	10922509	B02	64416808	64488413
A01	1971494	2092085	A03	37352353	37546772
A10	13665735	14185328	B02	42149204	42822080
B03	24460170	24734338	B04	19457750	19615123
A10	15493996	16117055	B02	47033341	47719589
A01	530472	962108	A03	38667721	39320983
A05	28722033	31049793	B01	43092135	44963715
A03	35481463	36247838	A08	17458692	17791488
A08	22992349	23033000	B03	3276410	3322852
A09	37912509	39399511	B03	19122262	18752774
A03	31008265	31217706	A06	29937031	30198191
B02	63067475	63549701	B05	8679773	9261622
A09	21218199	21779616	B05	36250896	35279081
A07	33443391	33700180	B03	42002960	42301496
A05	4099554	4858604	B08	65367544	66040914
B02	55365552	55837708	B04	6502308	6326019
A08	25689327	26055240	B03	450441	32108
A02	34532423	34573713	A06	20498567	20611357
B02	56837919	57462867	B07	16660898	17396239
A01	38956265	39040133	B07	18088613	18204415
B02	55279412	56111772	B04	3249273	2686144
B06	2323615	2493249	B08	26093959	25903470
A06	15985252	16337891	B08	52181418	51543664
A10	11630232	11816237	B02	27749270	27531294
A04	3769802	4023115	A09	43782164	43999352
A05	1564746	3516019	B08	24833035	26686616
A07	12509748	15766654	A08	20277000	22174234
A09	16780687	17582633	A09	17655087	17586135
A08	22318861	22568578	B03	8350016	8636998
A07	32821338	33445577	B01	39054879	38681828
A06	28193937	30104617	B04	3697252	5326300
A01	7247590	7354759	A09	25101578	25028411
A01	38446668	38591429	B03	13132567	13021927
B05	60398335	60883511	B06	21427701	21735516
A09	49639970	49685746	B02	7732405	7627719
A01	19215005	19945474	B08	47365632	46033819
A10	19606260	19843130	B01	43372775	43586304
A05	7941628	9627011	B08	17844939	16337376
A09	45326035	45425944	B02	65667896	65900234
A04	12363059	12436668	A09	43705003	43630640
A01	19183389	19823105	A06	16393783	16995468
A06	17051425	18150034	B04	308969	631497
A03	9722441	10096977	A04	21119837	20694748
A02	32274154	32526321	A09	3943299	4087972
A03	6176264	6258489	B08	13373568	13265404
A03	18267470	18317686	B07	468580	388681
A08	20295935	20471300	A09	30943768	31463727
A08	25849408	26047781	A10	2983015	3799762
A02	13175261	14066146	B03	24137161	25002969
A01	532273	977561	B01	786526	1071080
B05	817783	891400	B06	23963446	24057339
A06	2936576	3815238	B03	965814	1378734
B04	6093882	6233244	B04	8611354	8793723
A08	14649831	14937325	B02	63529947	63090015
B06	6337379	6523401	B08	47107692	46183824
A05	12441296	12762106	B07	30210178	29752055
A06	26631127	26900315	A06	28514496	28196477
A01	33014860	33205712	B07	23772364	23524607
A06	5599299	6746289	B03	2634906	3089645
A01	42110345	42307830	B01	45645219	45768479
A09	25620255	25909737	B05	12316482	12517686
A07	734024	1427156	B02	5419737	4988190
A03	223693	779808	B02	52899516	52535286
A09	25075939	25380375	B08	59281946	59423378
A09	21702398	22043683	B08	44997621	45874474
A05	14472675	16489387	A08	2646403	4023209
B02	60571852	60667221	B06	31485437	31601361
B01	1257421	1390017	B05	316564	197944
A02	18100642	18444082	A06	5886832	5619294
A07	21581534	25250438	B06	24997830	23066109
A09	12748504	13026809	B04	14585739	14408924
A01	42472463	42586810	A05	31508067	31606763
A02	10596932	12751398	B03	27718960	29476980
A09	49717785	49905166	B05	73773	23813
A01	37440661	37686938	A05	28447994	28099149
B03	5389493	5426491	B05	8306472	8424532
A01	39183102	42146305	A10	13865863	14276114
A06	17076123	18481650	A09	5620581	6227835
B01	17007944	17508981	B05	5027388	5364865
A08	18827954	19132415	B03	5300420	5591299
A05	23521422	24058350	B07	21604893	23337095
A10	11316559	11575990	B02	29546261	29906178
A01	36109117	36622229	B01	41140698	42068344
A03	6147460	6245861	B02	29766678	29565936
A03	16626258	17222479	A09	703936	964595
B01	45650996	45787461	B08	9946648	9742323
A06	8341536	8522460	A08	22994590	23156054
A09	6331602	6583241	B08	60947741	61647390
A03	12449958	13764729	B08	24682082	26793581
B05	11606625	11899442	B08	8984938	9163178
A03	10126529	10473884	B06	6272754	5493085
A09	7122200	7207748	B06	8985394	9164518
A05	31525992	31604272	B07	213579	269586
A08	16581766	16903664	B05	4311377	4779812
A08	19323384	19932866	B02	66818328	66131857
A02	31743686	31971953	A04	13039056	12761750
A03	19715415	19760414	B07	40758520	40704412
A05	7929707	8080736	B06	299865	397475
A02	3627776	4364053	B05	31929161	30039804
A05	28099845	28662337	A10	18704033	17997847
A10	14586896	14885147	B05	16061934	16223535
A01	38162617	38292896	B01	45020533	45117402
A06	24709055	25053530	B07	17883450	17482351
B01	2559699	2730346	B06	2800990	2550708
A03	15114158	16374750	B08	32388119	37530065
A04	8795896	9477149	B02	56969978	56723800
A03	12179617	12358521	B01	5107246	4732995
B06	1493827	1788362	B08	17279922	16879846
A01	8012	59112	A09	49890986	49718162
A09	1475925	1684900	B08	23480360	23107544
A08	25015871	25091127	B01	14251377	14607007
A05	18243697	18719879	A07	12648297	12012790
A06	8341536	8522460	B03	3278383	3211231
A10	3998224	4210295	B07	37012083	36894371
A09	45608866	45850663	B08	67235728	67476221
A09	21290928	22028683	B08	34250184	35080608
A09	35750791	39762642	B03	7159809	7413626
A10	17339060	17422672	B02	59233129	59438148
A04	19632087	19820487	B06	529178	659922
A07	33763881	34100881	B03	46093756	46644604
A02	6543669	7043870	B05	7565022	7416122
B02	63659640	64198839	B03	4634908	5063697
B03	16415458	16530762	B03	37818608	37992805
A05	1203374	1559580	A05	1564746	1892067
A02	29673921	30652069	A06	27583201	28165952
A09	27117578	27573905	B05	40270520	40899249
A02	20478002	20840361	B08	34192289	33622489
A02	28774673	29531347	B02	56540702	57112825
B03	27740616	28087737	B05	53353394	53862647
B02	21620248	23030160	B05	7211939	7547110
A04	18130873	19278461	A05	10181916	8675973
B06	13060506	13493701	B07	29050184	28565759
A03	11220934	11524538	B08	65594073	65970571
B03	9987635	10205766	B05	12484468	12870008
A02	4526949	4622419	B05	50567836	50357913
A06	12517571	12556027	B05	29814350	29748941
A01	1576974	1614433	B05	3895643	3947626
A08	138219	747917	B07	20459822	20959227
A07	16902981	17185021	B03	16013406	15681438
B01	14251377	15712362	B08	31191511	30292479
A02	33254126	33557605	A09	4342494	4585402
A02	36421576	36900530	B06	6800642	7788976
A03	32700930	32972756	B03	20975352	21043000
A07	9097719	9592540	B06	31642433	31883652
A05	29309408	29527668	A10	19606260	19843130
A01	7257389	8091558	A03	16241283	15765606
A08	24920866	25218549	B06	17307902	17557769
A06	1220230	1394366	B07	30371584	30508176
A06	7540011	7767411	B04	6569176	6816298
B01	13842880	14877562	B03	857914	995768
A10	19601720	19730247	B08	174763	95516
A03	20524067	20772755	B07	20376506	20648234
A08	17439176	17608698	B03	4530942	4371425
A06	28197523	28804639	B04	6793433	7141278
A09	11077847	11195896	B08	13526070	13581623
A07	843435	1130096	B03	41937741	41572971
A03	11187503	11618611	A05	4325032	4938740
A01	4150525	4421326	B04	14997184	15162856
A07	18531859	19264124	B08	30657718	31194450
A01	10528789	10787915	B05	23025379	22505894
A03	9626939	9693675	A03	10054081	10020264
A07	25643678	25739024	B03	42277225	42014950
A01	2910185	3471744	A09	48469084	48857892
A03	9758381	10038863	A05	7020644	7593375
A01	12484455	12823597	A08	16122817	15904818
A09	44943460	45099811	B08	66148467	66334720
A04	11505815	12175578	B02	5939656	6860153
A03	11187503	11685005	B06	4823702	5485365
B02	34722000	35096329	B04	13345113	13006181
A03	14882763	15071108	B08	31243156	31854652
A07	15599496	15735356	B03	19086861	18752774
A06	30720044	30999494	B05	277023	10044
A01	15761165	16260383	B07	31967111	31781444
A01	10210194	10522734	A03	7053082	7268053
B02	20808988	21852390	B05	19469403	19787466
A02	2734079	2930630	A10	19366667	19521073
A03	19011870	19225753	B03	13606910	13168816
A10	12840252	12985756	B05	29741529	29906976
A09	46798020	46862856	B04	109632	65299
A03	24843875	24912809	B02	33384508	33472506
A04	19365913	19877098	A05	7626516	7872855
B02	35474663	35876199	B04	12358797	11722973
A01	37444079	37630449	B02	51476955	51854718
A04	25168103	25576335	B08	31921454	32206099
A01	1854234	2151412	B03	8720408	8502561
A06	10521252	11100213	B06	6522934	6338338
A06	30294762	30668255	A09	16835724	16211338
A08	20629794	20707405	B03	21258490	21189705
A02	34520427	34995084	B02	49036523	50751922
A02	7478396	8573368	B05	7052755	6546487
A05	12094398	12335527	A06	905470	657128
A07	15608563	16047672	B03	7241009	7524331
B03	1010160	1384759	B04	19383139	18637584
B05	31297988	31900507	B08	10226737	10084855
A02	1050607	1222062	B07	3094379	3354548
A06	209837	506140	B07	28947956	28404712
A01	30749933	31085065	B07	23936630	23776372
A06	12171	657128	A08	198215	2411289
A02	214123	437293	B08	16134	186080
A01	8012	335278	B05	28329	389711
A03	20824555	20993433	B07	5812729	6246091
A02	549935	823794	A05	28951822	28740761
A06	24064991	24149145	B02	57014842	56943201
B03	4369085	4600222	B05	5382516	5750595
A02	16695602	17257451	B06	22568824	22913180
A03	9722441	10045591	B08	18194502	17709628
A06	28664750	28833961	B02	59890101	59804377
B02	59819076	60234654	B07	25062629	24418458
B06	7695540	7790929	B06	7939774	8056550
A04	22900275	23285955	B01	5318699	4448339
A09	52121688	52413244	B04	3631291	3316761
A08	17047936	17491014	A08	17791117	17495976
A03	13177119	13449508	B06	2411485	2986006
A02	3553479	3696396	A05	31866463	31631015
A02	21295948	21827495	B04	6074603	6206049
A06	131233	472558	B06	13406609	12974972
A09	54900642	55056580	B02	54237934	53791593
A09	11313178	11655924	B04	15788517	15436735
A03	11928012	12395914	B01	5719154	4308250
A05	12500816	12767240	B07	4115521	4436250
A08	25203910	25344740	A10	1899666	2681720
B02	65325274	65610982	B03	8860616	9313972
A09	7122200	7209540	B07	11251440	11147335
A10	3392720	3676056	B03	26389962	26268749
A06	19914353	20298683	B02	511953	783757
A01	42183758	42360135	B07	363554	477556
B04	9586252	12680884	B07	10451839	9012808
B02	48074688	48167292	B05	13070547	13159438
A08	13419457	13985733	B02	54945249	54388268
A03	24151243	24426450	A03	24598495	24836566
A07	30794859	32162573	B03	25677205	24981508
A09	50935941	51223663	B06	22572969	23061127
A03	11741311	11911538	B06	4787860	4577156
B01	44465102	44894556	B07	18086431	18455177
A03	18243727	18324594	B02	53381925	53256436
A05	9121014	9551530	B01	40519362	40345921
A01	42311659	42425241	A10	14596517	14871255
A02	16730824	16792044	B05	26499273	26560032
B01	43391537	43499683	B07	40758520	40696676
A02	6380116	9675121	A10	11103252	5324112
B04	59113	113388	B06	29241182	29315106
A05	19874159	20003124	B07	18075509	18030883
A02	35266638	35307267	A02	35840033	35775790
B01	12565345	13451399	B08	17431239	16963420
B02	38315427	38588393	B05	26952117	27256089
A02	13016531	13701889	B03	38129716	39289949
A02	1826400	2042269	B02	48384692	47869580
B02	47575101	47948969	B05	12114102	11814715
A02	26250106	26377330	A04	23147753	23258832
A10	1300409	1760118	B03	8048201	8265331
B03	49895	154223	B03	23982877	23400461
A01	8012	229466	A06	30973879	30720829
A07	87170	813505	A09	10035365	10334642
B06	3549849	3883062	B06	30529588	30753015
A07	17275651	17322766	B02	17246704	17358339
A05	14284672	14486933	B08	69018472	68655818
A01	16973247	17413955	A06	15882754	16335495
B03	15756435	16018597	B03	37221974	37805818
B05	29814350	29906976	B08	12230380	12197185
B02	22738648	23037675	B05	26751850	27124777
A07	26140128	26542589	B04	20497712	19756398
A03	11179936	11677021	A04	22232924	21751142
B02	42149204	42499354	B07	1168119	746398
A06	20968437	23315639	B02	61096640	62205669
A03	35915647	36295634	A09	48845732	48529918
A05	30429491	30579156	B02	42167406	41823235
A02	21162761	21827495	A06	30294762	30620039
A03	20824555	20906737	B07	24185867	24283468
A04	11513362	11987303	B05	39746	368811
A01	15757366	15800462	B05	62453133	62479497
A10	14199515	14453215	B08	9863407	10120044
A07	20800859	20976237	B01	6458691	6130712
A06	926715	1155784	B04	24893676	25317323
A05	19411159	23161764	B07	7709498	4554871
A07	31500693	32587421	B04	19442320	20487637
A02	34358319	35288975	B07	12367756	13284609
A02	33505809	33943954	B07	11923168	12188571
A09	9409728	9788792	B02	65987105	66367155
A03	22075306	22215214	B04	34752030	34419082
A02	5686245	5849179	B02	27532638	27732040
B02	45539052	46754309	B07	14841297	14984818
A03	29025326	29304604	B08	64636170	61765281
A05	3043499	3520678	B01	408384	122051
B02	20383513	20574696	B05	22268827	22114878
A01	39507990	42193643	B07	492587	644652
A01	27874522	28758815	B07	6276793	6059259
A07	16758437	17049103	B03	38020304	37270451
A05	30197414	30398903	B01	44339023	44157068
A03	30889205	31209652	B03	12404467	10123318
A05	14456019	15073908	B04	31713142	32438784
B01	44360036	44527166	B02	42269436	41810483
A02	1634803	2735531	A10	17086615	15489013
A02	14263015	14482956	A07	26149708	26361665
B01	45138658	45511979	B07	18629353	19097679
B02	47717872	47948969	B08	8793082	9114047
A09	55282443	55524363	A10	3369082	3841548
A06	7543319	7977239	A08	23908481	23751144
A04	3769802	4023115	B08	65180525	64995386
A05	19415525	19823243	B05	15499910	15240263
A01	3918670	4109516	A01	5092975	5277142
B03	8846044	9025303	B05	3296697	4054716
A06	3585001	3619872	B04	18889314	18928707
A02	14998630	16611773	B05	59932570	60968288
A06	18484241	18765340	B02	7458501	7546683
A07	8983369	9567982	B07	8007908	8356814
A07	25753860	25902919	B03	16831459	16428807
A03	37999289	39578612	B02	65922193	66945238
A07	33047226	33722266	B03	16415458	17297842
A07	27433044	27496350	B05	56618133	56241534
B01	42974682	43168821	B07	2197856	2347762
A02	34461857	35230499	A09	5122062	5676613
A10	15488051	16387505	B05	11369036	12137742
B02	60852347	61920386	B07	12712210	11897527
B02	51041559	51332587	B08	1929588	2062343
B02	40406619	40887012	B05	29217708	29463726
B03	7401514	7860603	B03	25619838	25858935
A03	18270695	19116155	B07	467119	2125255
A07	25279428	25327185	B06	22850634	22743699
A06	26652179	27499341	B04	3928663	3250474
A03	37737580	37965555	B02	1409670	1188917
A09	50321505	50362326	B03	49948677	49470304
A03	17936662	18094039	B07	15514176	15666312
A02	14797886	15109619	B03	37221974	38051727
B04	2477057	2816239	B07	15026403	15412323
A09	9145193	10467071	B04	17381007	15793596
A06	20516043	20611357	A09	5344823	5302211
A02	92031	1920197	B05	19465797	16249408
A06	18266447	18393527	B06	7430794	7337825
B02	63390666	63486030	B08	55932610	56371468
A05	31624544	31885923	A10	14430715	14226023
A01	6011914	6405551	B03	12802607	12985686
A05	18443268	19160949	B04	37437310	41361530
A05	12150810	12343925	A06	28957624	29244331
A10	16317797	17088031	B02	47958640	48853511
B03	31771333	31976790	B05	54986050	55262970
A02	35856197	36325513	A06	19890871	18801215
A03	37861170	38020158	A08	15306954	15092794
B06	11854269	11956807	B08	30253104	30018895
A06	9438597	9594400	A08	22702245	22756289
A06	5633886	5840014	A07	34675880	34572725
A02	20478002	21114065	A03	15766683	15512938
A03	8723938	8827497	B06	18852557	18994162
B06	22721896	22992480	B06	33152588	32891987
A01	2067451	2787343	A03	37067779	36337675
A09	51399695	51876614	A09	52101818	52593266
A06	1972641	2195717	A08	15385959	15716190
B05	6742144	7167118	B08	15175695	14465009
A07	31346252	32753447	B05	59850008	56745679
A08	4317632	4693643	A10	625552	39255
B05	36649783	36966142	B08	53293468	53823232
A08	25442903	25557835	A10	761346	1178252
A08	20295935	20420469	B04	37212632	36927373
A08	25738328	25827378	B03	215369	205308
A04	10442162	11309212	B01	27420723	26321873
A05	15969082	17262173	B03	22872525	22396339
A09	4190474	4598350	B07	14638688	13612578
A09	12662499	12839137	A09	13025877	12870118
A02	23133072	23901113	B02	57967470	58429331
A06	20498567	20611357	B07	12546407	12673643
A05	6282785	6535876	B01	36958511	37382788
A09	48187757	48243238	B04	9953008	10122023
A06	16579955	18769321	B06	6302724	7692560
B03	2715032	2741853	B06	14493816	14619353
A03	36808657	37022246	B03	3924345	3800192
A06	13952343	14150959	B08	48723668	48151968
A09	43591257	45275090	B06	26395518	25559639
A09	14651083	15002215	B04	11729136	11469881
A02	14776538	15322086	A07	25990429	25739024
A09	25693666	25922634	B08	42127736	43546411
A02	19227118	19431050	A03	17375449	17238812
A02	24701028	26186167	B04	4304733	3727760
A05	28732048	28954323	B05	18589289	18832478
A07	32802714	33035132	B03	15734105	16019173
A06	5609805	6728782	A09	51303155	50663833
A08	22788881	23722840	B03	16013406	14942763
A01	37924839	38134316	A05	28941171	29449748
A08	12788437	12883731	B07	41522839	41580343
A09	3794830	4150078	B07	16652237	17369873
A08	2358856	2436797	B07	27333960	27455345
B01	36392787	38651610	B07	6386057	4957915
A01	42183758	42415687	B02	53236348	53386407
A06	4429545	4538375	B03	2220692	2288633
A07	27311333	28851494	B03	29475933	27264363
A05	11425536	11639944	B07	31777708	32422338
A01	11732196	11939653	A08	12633323	12538727
A02	35001867	35180091	A06	17051425	17390733
B06	30552007	30735608	B08	68243134	68095614
A04	23881999	24052747	A05	2117258	1886540
A03	3649321	4772652	B07	545483	954179
A01	5296713	5864950	A06	29420605	29750014
A06	18700637	19635234	B05	16880471	16421427
A05	14331949	14533538	B01	35420032	35686277
A09	53355459	53468741	B04	20862737	20697838
A02	35940206	36245916	A10	16716892	17083808
A02	8331708	9002720	B05	20218836	19474889
A01	559234	977561	B01	17742752	18844890
A05	27764286	28044874	B01	42090999	42415156
A09	20506256	20614203	B04	7996443	7983120
A07	20584324	21693975	B06	26712817	25366997
A05	23560706	24039677	A06	855772	1233331
A07	29094833	29306986	B03	27728596	27956928
B02	53790436	54252282	B06	20367865	20583593
A03	483133	647312	A10	19010065	19175284
B01	3329457	3424893	B08	25371474	25551510
B03	42002960	42289306	B05	60322466	60597940
B03	41900036	41978202	B04	15850163	15913386
A09	226220	380843	B03	23153209	23083926
A01	32572277	32959868	A09	12268256	11941456
A01	20960960	25009635	B04	9767275	12680884
A06	18515343	19724999	A09	7279557	7664266
A03	37070655	37323692	B02	65245870	65192391
A03	14429502	14527513	B08	29414913	29793134
A09	21218199	21595740	B08	55918638	56531360
B06	14393968	14453962	B07	9183519	9124829
A09	10454813	10671477	A09	52858811	52678557
A10	541874	1234797	B03	928028	745847
A03	23721592	24212301	A04	5978285	6864865
B03	14731226	14961075	B06	22444256	21979958
A02	5910746	6023621	B02	29773031	29584460
A02	28774673	29537839	B04	2433078	2036735
A04	12758993	13029343	A06	25398161	25603086
A08	8173413	8314547	B05	15355543	15253494
A10	9804919	10050091	B05	7087032	7161838
A06	16354001	17040518	B08	47432203	46146614
B02	23127355	23353929	B08	15489529	15421838
B02	52739972	52901781	B08	180453	95516
A02	8723799	9002720	B02	21919105	20812007
B02	61883431	62301316	B07	13492889	14299919
A09	23086384	24939881	B08	33217214	34355652
A09	39410645	39985051	B05	52158450	52760636
A10	17757406	19286178	B05	17258447	18951406
A01	13116816	13408276	B05	9879154	10065905
B03	16527377	19088163	B03	19342370	20263420
B03	5432973	5539821	B05	2348851	2197431
A05	27512752	27755587	B07	20376506	20623488
A03	778317	2010490	B08	849376	2839393
B05	19032619	19468762	B06	27350740	27229453
A03	12303710	12687531	A05	949085	1494759
A02	1257441	1723656	A10	17222398	17751030
A03	31223147	31448997	B03	9902004	10105112
B08	23022133	23312990	B08	41794290	41396238
A07	16207676	16306718	B03	46469383	46148941
A04	25314498	25576335	B06	11370626	11722181
A04	7639732	7911435	A07	28733917	29046277
A01	1146543	1749435	B05	1890847	2579093
B06	7954834	8084897	B07	11824177	11863834
B02	62946104	63047235	B05	8279107	8469031
A06	8652088	10405693	A08	23035312	22456587
B01	29801630	33954251	B07	7460169	7107626
B01	119989	409244	B06	3297998	2841340
B02	12191851	13484590	B04	32794551	32067946
A05	3528510	3623396	B01	4499567	4964975
A07	10890803	11512647	B01	23228198	22817615
A08	24660148	24991612	B03	1362407	1036229
A03	19345523	19596633	B07	1958886	2347762
A03	22551665	23919734	B07	6257997	8471330
B02	58571551	58767594	B08	61555995	61056754
A06	11784156	12019089	B08	47295681	47677429
A07	13167	76105	B03	48118405	48176467
B02	65987105	66218685	B04	17127614	16681406
A07	25092760	25245459	A07	34751985	34628983
A03	8708427	9487062	B01	13789796	12565797
A07	31323183	32103297	B03	24142836	25002969
A01	23238460	24968645	A08	24642248	24439456
A03	2530998	2725072	B08	9161212	8995211
B05	7578410	7650968	B05	19799706	19477299
A07	18059139	18167294	B01	36086777	36308348
A02	36736422	36876378	B02	7458501	7586929
A06	6421179	6728782	B03	15091594	15237102
A03	27160050	27335660	A09	9189583	9243436
A09	40602085	40687089	B08	60059816	60175165
A04	21839396	22328115	B08	66040114	65474024
B03	4585098	5105904	B05	5834877	7090635
A04	23539620	23997942	A05	1599893	1992936
A09	41163523	41386869	B02	58773839	58572181
A01	10439068	10812397	A08	18812210	18664719
A10	6877145	8293162	B05	19469403	20263926
A07	207078	818794	B03	47964300	48363410
A03	27398196	27781766	A10	17483276	17341590
A08	24663100	25171505	B04	18670000	19336022
A04	10087164	10454351	A07	19763370	20004720
A06	12630420	12822671	B08	50630506	50977868
A03	19616639	19803922	B07	2658213	2480778
A09	11077847	11195896	B02	28501347	28601251
A05	31237258	31274422	B07	14885830	14945461
B06	4552055	5283196	B08	65359534	66040914
A01	10093246	10429513	B02	24676552	25222918
A07	16202982	17185021	A08	22311154	22938907
A10	6877145	7413627	B02	20808988	21929413
A05	3081516	3458996	B06	23980566	23834883
A08	25019872	25230966	B06	18757826	18479078
A06	2972942	3313222	B06	17518868	17309790
A06	18610840	18914840	A10	17554997	17691343
A02	105576	337789	B08	76149	272079
A06	5614678	5853895	B06	23126547	22994504
A02	5240360	7055780	B08	12633878	14133392
B02	59890101	60446347	B05	13909846	14796152
A09	48914304	49248295	B02	9712761	7810647
B05	8944295	9722120	B08	34163530	35388596
A07	18081960	18325827	B08	29975312	30530396
A08	12177723	12305434	B06	28240759	28510985
A02	2139569	2217721	B02	14830212	14897782
A09	42495767	42904014	B01	6807615	6304757
A01	5299789	6017942	B07	41562167	40770617
A03	36403497	37239627	A08	16717414	16332966
A01	11732196	12355067	B07	24844050	24462155
A01	2181247	2287726	B03	3795535	3885124
A08	21962815	22031470	B03	19113812	18984516
A01	33705443	33922029	B04	21408222	21120170
A01	1765301	1828766	B05	2844595	2788743
A01	3946330	4120543	B02	59825567	59713925
B03	46109491	46389267	B05	60730271	60968288
A04	2570587	2719267	B08	12581494	12471512
A05	13828686	13947797	A08	1903618	1833424
A09	6247709	6649826	B07	11137685	10678702
A06	918775	1233331	B07	30210178	29752055
A06	14967784	15337659	B05	39835274	39636791
A06	8018655	8307737	A08	23274708	23156054
B06	25955446	26772876	B08	64722892	66086388
B02	65990793	66780474	B05	2196589	1282593
A03	466844	579665	B08	3088386	2991337
A04	202232	1370906	A09	46588941	45425944
B01	21755640	23139717	B07	7922400	8449143
A09	5282426	5344101	B07	12712210	12615269
B05	16057351	16229671	B08	9807393	9669185
A06	6339359	6750716	B03	39016235	39514610
B05	32036486	32734631	B08	61492916	60989330
A10	17731348	17800450	B05	17274914	17182161
A05	28187374	28224588	B01	42839076	42866769
A07	33959798	34318060	B03	26418962	26748707
A07	32785184	33003313	B05	53232038	52789960
A06	5090137	5156208	B02	35178037	35091613
A03	358894	623093	A10	19338767	19150984
A03	127079	357263	A10	19825282	19576752
A03	37670038	38079972	B03	8832570	9313972
A05	31063500	31154042	B01	45259455	45391156
A07	12763854	13209825	A09	32274465	31967780
A03	29956176	30328867	A09	19452071	18856850
A06	11522481	11926674	B08	51480670	52185283
A08	23808445	24650601	A09	52095931	53491781
A02	11830739	11881562	B05	54792253	54876416
A05	30131992	30492958	B03	13098398	13608691
A10	13187121	13339052	B05	30345914	30039804
A01	3946330	4070968	A03	29991708	30121374
A03	33322217	36326276	B05	7720344	5083039
A03	18079412	18264827	A10	15227082	14789641
A08	9386636	10051617	A09	28213385	29300939
A03	6396740	6424200	B02	27415641	27455631
A09	34674976	35258150	B07	27932081	27497096
A09	47063938	47150750	B08	69846208	69780301
A08	25567256	25701931	A10	4877609	4555393
A08	25200565	25363855	A09	54516642	54745210
A04	234191	1295686	B06	24083624	25102079
A07	25169765	25250438	B03	27133839	27051411
B07	144447	266441	B07	14844683	15009281
A07	21541748	21784772	B06	24969642	25491522
A02	35340072	35502371	B01	42647777	42455971
A01	39186602	42629598	A03	4770326	3109875
A05	8732459	9029905	B01	9041909	11993600
A03	33284380	33467629	A09	10901868	10839204
A01	36635675	36978671	B07	21024343	20642011
A10	11983687	12039424	B02	38168818	38243780
A05	12799424	14473706	B04	29341282	30061179
A04	4222642	5155316	B01	6261594	7081035
A07	15269277	15563089	A10	1286720	1767918
A07	20193563	20285152	A08	483461	614422
A03	28783382	28894583	B05	15690345	15533477
A01	29795295	30416271	B01	34504639	35692669
A01	39183102	39344113	B02	42291053	42454738
A06	18070360	18427595	B07	13326325	13585285
A02	2680505	3907890	B08	9248485	10250859
A02	936914	1090638	B05	17911209	17852906
A03	10269683	10390383	A05	5325234	4992403
A06	11249614	11867163	B06	7474318	7040172
A02	20680138	21114065	A09	24080988	23611146
A06	29937031	30198191	B02	57995614	57849944
A10	14497173	15085785	B02	45221692	46675499
B06	29866385	30116095	B08	67451616	67236537
A09	12861691	13026809	B04	15175869	15349298
A08	25368225	25420093	A10	4319300	4567368
A10	14840647	14912289	B02	45608578	45552850
B01	20176524	20370955	B02	5514117	5690931
A01	5028195	5379496	A08	13135390	12792555
A06	23334851	25061750	B02	57608522	56526054
A05	6923205	6984081	B01	37719958	37755181
A08	3297692	3485713	B07	31087937	31279368
A09	11546529	12270968	B04	14368481	12980002
A04	24534840	24687010	B01	2570854	2760037
A03	18175844	18314489	B02	45651759	45318329
A04	1432574	2274288	A07	24978210	24446939
A06	8378048	8463052	A07	26188937	26224175
A01	39105509	39479133	B07	1145588	670876
B03	24137161	24945258	B03	25450957	25044820
A04	15811447	15906772	B02	13949999	14569092
A09	21218199	21935065	B03	9484899	9749010
A03	10524208	11214615	B01	5764133	6136936
A05	5596336	5747787	B01	8429612	8308649
B01	7632036	11615986	B08	19359845	17441767
A01	14692464	15625734	B04	9298973	9754503
A01	19215005	19941900	A06	11363970	10415157
A08	20004661	20175646	A09	49710242	49928087
A03	18362589	19053506	A05	31329708	30443388
A05	7349082	7661784	B05	44368412	43760821
A03	20353662	20483323	B07	19316838	19191846
A07	30397197	31094921	A09	35676289	39830354
B03	4510159	4612515	B04	14973608	15152306
B02	66855595	67137620	B05	316564	10044
A02	34584848	34959878	A03	27392749	27869585
A01	548774	977561	A04	15811447	15226597
A02	35970561	36303893	B02	48381861	48884031
B01	40521287	40605340	B07	21436029	21518058
B02	63108016	63472442	B03	9340424	9611572
A05	5603088	5727344	B08	17902780	18042083
A08	13818323	14286639	B05	13048124	12523485
A03	978874	1307946	B07	2908808	3223931
A05	29327520	29391917	B07	40758520	40696676
A02	36386604	36615185	B04	447354	631497
A01	36635675	36978671	A03	21212265	21015154
A06	2936576	3084756	B06	15325344	15059281
A03	20060229	20311206	A10	18336606	17881221
B02	61948419	62312221	B07	1488169	1182386
A03	2178331	2432920	B02	14357227	14899398
A01	33929453	34198679	A03	21989750	21929816
B02	59662382	59834900	B04	4318149	4117084
A06	9431524	9579523	A07	16758437	16834191
B02	59037559	59486662	B07	13013136	12734895
A03	6388863	6665677	B05	28248717	26957223
B02	65379467	65626082	B05	2885723	2426428
B05	5733621	5757378	B05	5858142	5905264
A02	18760393	18946520	B08	23849241	23497145
A02	36840696	37403461	B06	7927880	9024424
A01	34269378	34485048	A03	20824555	20904256
A08	12943767	13074505	B07	25134923	24907724
A03	16063215	16106610	B08	45949632	45886931
A06	4427235	4538375	A08	24111853	24064104
A05	9047669	10192408	B01	13413772	14220079
B02	52356244	52730246	B08	3094683	2867122
A09	41124585	41265812	B08	59070036	59499362
A02	21218851	21936067	B04	8489818	8791247
A08	25203910	25399847	B06	19243704	19977860
A05	1574847	3017922	B01	3909531	2561499
B01	27148440	27418151	B04	15175869	15444995
A10	3310646	3856755	B03	23364296	24059190
A08	23658115	23861014	B06	14326689	13599940
A03	13770297	13925177	B08	31938261	32329752
B06	2452454	2986006	B08	25966291	26458921
A02	24692010	26164192	A09	18968986	19841189
A09	35255901	35771088	A10	1286720	1787123
A09	54889685	55244834	A10	5140973	4313197
A09	47695099	47856199	B06	27537846	27404925
A05	27466060	27535806	B07	3709908	3751278
A01	33185962	33409157	B07	23590114	23678582
A10	14855182	14885147	B02	60995812	61044220
A02	359705	1755800	B02	52860774	48677387
A06	26662466	26841659	A09	19583735	19807575
B05	11769605	12263304	B08	9094966	4542613
B02	54304294	54596195	B05	12614503	13042573
A08	22969261	23202000	B03	40184471	39926678
A01	33007677	33298472	B07	5018167	4807042
A09	53095137	53750654	B04	20580967	21341674
A03	9316624	9422585	B01	12723908	12827743
A07	16118355	16886243	B03	17948749	16422371
A10	776902	1088306	B01	13904026	13448429
B06	23325031	24851813	B06	28745140	30045950
A01	33502468	33659445	A03	21768582	21638086
A06	17047959	17774699	B07	13026404	13135848
A04	12383272	12488149	B06	31007615	31098179
B02	27547262	27745947	B05	28965835	28754643
A05	30087685	31144558	B07	2169716	951454
A08	12541453	12792555	B05	14114911	13853526
A09	10838626	10922509	B05	7604482	7669944
B05	15237721	15502158	B07	7342501	7707562
A07	20202443	20287321	B04	42404666	42301895
A06	5222374	5570762	A09	52591701	52244985
A03	19910206	20721516	B01	43030109	41692418
A04	3235378	5251657	B06	30552007	31612246
A06	25398161	25630134	A07	19805000	19913529
A04	22730024	22821128	B01	5557492	5724788
A02	34520427	34873339	A10	17535725	17359584
A04	202232	1370906	B06	29430488	30246702
B02	48650703	51042641	B08	2835306	2070990
A05	28802485	29444879	B07	2671348	2476207
A07	20592548	21168342	B08	65994354	64823581
A07	30642282	30871599	A08	22244786	22139703
B03	1387078	1810282	B04	21396131	20600123
A02	32441944	32827992	B01	44045071	44215789
A08	19226678	19346960	B05	983914	1115478
A02	4007669	5229563	B08	11665963	12458259
A02	16612827	16865096	B03	26417455	26748707
A01	3494926	3760193	A07	1930541	1542690
A01	19987958	20167435	B08	58785273	59249803
B05	27255646	29140092	B08	13927416	12931023
A09	7365465	7664266	B06	7954834	8825262
A06	197792	265661	B06	13133943	13336271
A01	34543749	35140652	A06	1036543	580495
A01	11509165	13003016	A03	29956176	29320396
A03	1421190	1851565	A10	17222398	17679659
A07	2239918	2480864	B03	52395217	52829350
A03	33714502	33734084	A09	50016225	49989438
A01	36641975	36980345	B01	41180461	41686797
B02	62715770	62957335	B05	7732351	8018620
A06	8457917	9148203	A07	26220640	25963251
B01	1409299	1521556	B05	10978914	11156661
A01	5691022	5864950	B02	54966790	54874251
B01	9041909	11986294	B08	16909138	16681660
A03	19095874	19261626	A05	30222620	30395690
A04	19123348	19488552	B01	12957282	12522980
B01	4028874	4186987	B08	22577296	22431363
A08	23658115	23728782	B03	14692723	14927739
A08	3449049	3842020	B04	34414075	34791196
A03	13594922	13927948	A05	902179	89310
A07	29750134	30878286	B03	31789635	33563371
A01	39356338	39549716	A05	31186025	31385301
B03	24696407	25422120	B05	58508191	59790007
B02	62353056	62618384	B06	22721896	23020699
A03	24721151	24868926	A07	6372305	5790132
A05	30356417	30466949	B03	13024179	13203181
B05	13379991	13853526	B07	40768424	41526122
A03	38400150	39461843	B01	642002	1135960
A09	54509401	54727857	A10	1792885	2785544
A03	7800650	7868658	B02	23351992	23128659
A06	3440669	3771337	B04	9307264	9642712
A04	18052591	18822219	A10	681309	1162599
A08	23032088	23719742	A09	50407682	51050357
A06	18466771	18830816	B07	11651838	11863834
A03	755486	1398245	A10	18962408	17829878
B02	51650591	51847479	B05	1261985	1167965
A06	488712	608547	B04	27372154	25704518
A04	234191	965021	A07	24430693	21745595
A04	23988052	25163785	B08	25222218	26800587
A09	10053635	10353675	A09	50365933	50092868
A09	29299224	31295754	B04	41359811	36927373
A05	12439571	15779522	A06	917057	2726611
B05	33204431	33568692	B08	23480360	22959156
A07	34558253	34753044	B06	22999933	23231237
B02	65210199	65474111	B03	8503388	8821211
A02	34178982	34497287	A06	21614727	21064450
A05	331769	897967	B06	28898390	29123186
A03	8708427	9587716	A04	18404011	19859687
A09	49987463	50016539	B02	64267880	64288598
A06	30203924	30498074	B06	20573647	20368986
A03	2775724	2898464	B08	9315250	9191944
A07	13056095	16315396	A09	32098789	40322752
A02	12515983	13072277	B03	7254162	7823945
A08	3675619	4051785	B01	39086881	39305595
A02	816603	1231675	B01	43098875	42208720
A05	8221947	8920103	A10	2634568	1792082
B02	64716305	64886701	B05	5074732	4869517
A03	21013830	21451045	A05	27442549	26596885
A01	38549332	38683671	A05	30388243	30198232
B04	16886104	17108553	B05	2383421	2197431
A09	863258	971259	B03	46725115	47012504
A08	15375688	15880508	B02	12728076	11887685
A09	4846276	5073825	B02	61398744	61894077
B05	15252079	15490852	B07	31948258	31781444
A03	15730025	15862395	B02	63083311	63449200
A10	3771439	3959943	B07	25154922	25323929
B02	22915871	26637734	B08	13827294	15164322
A05	30502425	30998899	B07	18086431	18459150
A06	15692256	15802581	A07	31681201	31621531
B06	22724304	23137762	B06	33139062	36746801
A07	21728997	21985042	B08	67265321	67476221
A05	9285607	9548976	A06	727784	841428
A09	10773	403343	B08	24067842	24525754
B06	24969642	25472131	B06	30299351	30092297
A07	14260184	15764744	B03	21511395	20129777
A07	34081921	34494234	B06	22568824	22754133
A01	36370045	36611745	A03	20718060	20483323
A05	28052810	28113424	B07	2247815	2198236
A07	14573426	14886633	B05	53522720	54111175
A03	10524208	11214615	A04	22804153	22478083
B05	16278093	16523750	B08	3316329	3159855
A01	2910185	3451791	B01	16767952	17618520
A10	13489821	13740186	B05	30754906	30504533
A07	28899070	29350116	B03	29527770	30346969
B05	30038508	30749908	B08	11881436	11668074
A03	37350490	37554096	B02	65343072	65224168
A06	3708925	3811931	B02	36184982	36100468
A02	35773063	36342770	B06	9181698	8025559
B02	15316256	15564499	B03	7569197	7860603
A04	3009529	3512607	B06	3555384	3883062
A01	37015492	37148982	B07	19228700	19350805
A04	10255435	10369941	B01	20920392	20492874
A03	29025326	29112021	B06	31496738	31601361
B01	42937410	43139571	B08	1064224	880915
A03	28483813	28839662	B06	9529067	9886169
A09	18756078	21043462	B04	4463726	2988868
A10	10575976	10938436	B02	22544613	23030160
A06	17083319	17635517	A10	17123961	17241885
A08	15385959	15716190	B04	32251108	32798117
B03	7341063	7815498	B05	52188331	52544232
[truncated: 663 more rows]
