# Supplementary material for: Genome-wide systematic characterization of bZIP transcription factors and their expression profiles during stem in tumorous stem mustard
Source: PeerJ. 2026 Jan 14;14:e20518. doi: 10.7717/peerj.20518 (PMC12811965; doi:10.7717/peerj.20518)
Supplement: Supplemental Information 18 [file peerj-14-20518-s018.zip › circos/genome.txt]

A01	36162961	36165338	A01	36635675	36636390
A01	36174835	36176537	A01	36641975	36643702
A01	36177758	36179170	A01	36648031	36649898
A01	36191879	36196057	A01	36670795	36674850
A01	36197659	36198975	A01	36676392	36677758
A01	36200004	36200680	A01	36678653	36679494
A01	36213868	36214300	A01	36682234	36684597
A01	36224420	36225046	A01	36696108	36696712
A01	36229141	36231344	A01	36697407	36699656
A01	36231927	36234254	A01	36702330	36704645
A01	36235552	36235905	A01	36705805	36706161
A01	36239910	36246732	A01	36707972	36709418
A01	36252224	36254039	A01	36720713	36722662
A01	36254899	36258967	A01	36723462	36727698
A01	36268335	36269387	A01	36736701	36737903
A01	36284999	36286611	A01	36746517	36748095
A01	36297834	36299964	A01	36756541	36758416
A01	36302451	36304235	A01	36760482	36761893
A01	36304955	36305263	A01	36762684	36762986
A01	36322004	36322711	A01	36773234	36773944
A01	36325221	36327452	A01	36781221	36783461
A01	36336034	36336813	A01	36789539	36790324
A01	36346536	36348873	A01	36806810	36809219
A01	3918670	3921693	A01	5092975	5096089
A01	3946330	3948344	A01	5125019	5127018
A01	3955366	3958255	A01	5128010	5130895
A01	3958796	3960213	A01	5131492	5135081
A01	3964019	3964674	A01	5137075	5137685
A01	3991648	3994242	A01	5168210	5170704
A01	4007949	4009232	A01	5184554	5185878
A01	4009888	4011315	A01	5192514	5193969
A01	4019297	4023876	A01	5200115	5201493
A01	4033294	4034313	A01	5210829	5211836
A01	4039088	4039969	A01	5215639	5216517
A01	4061414	4062019	A01	5234550	5235167
A01	4069353	4070968	A01	5242347	5244077
A01	4107744	4109516	A01	5275358	5277142
A01	23701262	23706144	A01	35617291	35622608
A01	23715771	23716986	A01	35626663	35629412
A01	23723031	23723771	A01	35649578	35650312
A01	24180801	24182076	A01	35685107	35686301
A01	24252606	24253603	A01	35765380	35766497
A01	24254206	24257462	A01	35766834	35771971
A01	24334011	24336234	A01	35838138	35840358
A01	24341135	24347412	A01	35890618	35891994
A01	3765051	3768399	A01	4146330	4149948
A01	3768952	3771424	A01	4150525	4152909
A01	3789453	3806084	A01	4167925	4171120
A01	3816568	3819889	A01	4174465	4175389
A01	3839068	3846503	A01	4183876	4191000
A01	3871107	3871755	A01	4306921	4309098
A01	10528789	10532462	A02	7486514	7490835
A01	10568386	10569383	A02	7521241	7522212
A01	10582977	10583423	A02	7536669	7537169
A01	10589185	10595770	A02	7553255	7554584
A01	10628317	10630701	A02	7617869	7620250
A01	10744458	10745889	A02	7759448	7761279
A01	10775345	10777327	A02	7819719	7821924
A01	10787547	10787915	A02	7838746	7839138
A01	10826964	10832782	A02	7998800	8004436
A01	10965427	10966682	A02	8154906	8155883
A01	11192207	11193990	A02	8383090	8384837
A01	11216863	11217783	A02	8513982	8515316
A01	11241174	11241943	A02	8572564	8573368
A01	9784011	9785210	A02	6543669	6544724
A01	9786988	9789329	A02	6571202	6573901
A01	9790795	9792044	A02	6592732	6593663
A01	9880063	9881821	A02	6700448	6702379
A01	10064952	10065803	A02	6906305	6907441
A01	10200909	10201229	A02	7121557	7121829
A01	10353800	10358050	A02	7303545	7304417
A01	10403254	10406783	A02	7329419	7330747
A01	10425376	10426989	A02	7337310	7339301
A01	38391937	38392858	A02	32411320	32411944
A01	38431132	38435686	A02	32441944	32443340
A01	38558052	38559095	A02	32580875	32581945
A01	38568628	38569316	A02	32597516	32598115
A01	38569369	38573540	A02	32598974	32601276
A01	38592340	38596132	A02	32652576	32653150
A01	4987894	4989440	A03	29932103	29933262
A01	4992101	4992793	A03	29946725	29947600
A01	5035647	5037105	A03	29960144	29961611
A01	5037554	5039305	A03	29962180	29963948
A01	5044212	5045965	A03	29964371	29973274
A01	5125019	5127018	A03	29991708	29993575
A01	5128010	5130895	A03	29997018	29997422
A01	5131492	5135081	A03	30000354	30001817
A01	5137075	5137685	A03	30004116	30004750
A01	5145408	5146440	A03	30018281	30019490
A01	5184554	5185878	A03	30056132	30057466
A01	5198118	5199196	A03	30072270	30075222
A01	5200115	5201493	A03	30077203	30079539
A01	5210829	5211836	A03	30090271	30092794
A01	5242347	5244077	A03	30119633	30121374
A01	5296713	5297594	A03	30148335	30151314
A01	5310901	5312070	A03	30168440	30169555
A01	5319220	5321780	A03	30177583	30187910
A01	5327199	5329998	A03	30194525	30197414
A01	5346612	5350263	A03	30220615	30227223
A01	5381248	5382641	A03	30327371	30328867
A01	5418093	5419274	A03	30346701	30347822
A01	5421460	5422476	A03	30348223	30349271
A01	5533594	5534457	A03	30459446	30460367
A01	5549204	5550411	A03	30469273	30470232
A01	5551914	5554071	A03	30471502	30473616
A01	5578196	5579676	A03	30474134	30475631
A01	5605035	5613687	A03	30476480	30480211
A01	5626743	5626976	A03	30488507	30488740
A01	5632753	5633031	A03	30494864	30496711
A01	5634943	5637043	A03	30497626	30499837
A01	5638522	5640357	A03	30505603	30507643
A01	5642368	5644769	A03	30509006	30512744
A01	5651320	5654123	A03	30522665	30525550
A01	5695797	5697340	A03	30553482	30554831
A01	5725597	5727416	A03	30564873	30565727
A01	5756910	5758647	A03	30577357	30578806
A01	5807118	5808134	A03	30601933	30602901
A01	5831940	5833181	A03	30623963	30625203
A01	5844288	5846982	A03	30639516	30641004
A01	5863756	5864950	A03	30663503	30664651
A01	5898474	5900546	A03	30706902	30713933
A01	6024863	6027323	A03	30766620	30768025
A01	6085692	6090355	A03	30843049	30846849
A01	6158926	6159810	A03	30877802	30886713
A01	6160983	6162413	A03	30886854	30888302
A01	6164930	6168257	A03	30896717	30897307
A01	6307934	6310233	A03	30948917	30950204
A01	6340929	6342142	A03	30969449	30970645
A01	6366530	6367554	A03	30987379	30988433
A01	6479007	6480647	A03	31050910	31052924
A01	6483346	6484872	A03	31053712	31055371
A01	6549055	6551780	A03	31081641	31082280
A01	6574346	6576031	A03	31123583	31125261
A01	6587736	6592652	A03	31138672	31141995
A01	6648359	6652062	A03	31163758	31164170
A01	6657394	6658764	A03	31168845	31170272
A01	6677659	6677976	A03	31174494	31174826
A01	6699173	6699736	A03	31180524	31181084
A01	6713356	6715004	A03	31181881	31183516
A01	6732935	6735024	A03	31186865	31188469
A01	6737454	6746202	A03	31194390	31203127
A01	6762125	6763342	A03	31208513	31209652
A01	6825971	6826720	A03	31252741	31253184
A01	6835365	6835652	A03	31258607	31258861
A01	6869979	6870831	A03	31261102	31261940
A01	6881866	6889214	A03	31269434	31273696
A01	6899671	6900926	A03	31277231	31279314
A01	6912202	6918075	A03	31297424	31301627
A01	6923703	6926160	A03	31322737	31323101
A01	6950563	6952077	A03	31337251	31341473
A01	6987206	6990480	A03	31342520	31345114
A01	6993120	6997251	A03	31347597	31352744
A01	7004507	7005762	A03	31364937	31366190
A01	7088126	7092875	A03	31397134	31400507
A01	7145285	7159803	A03	31440463	31448997
A01	7186659	7187346	A03	31499395	31502853
A01	7200413	7207892	A03	31562617	31566440
A01	7257389	7258233	A03	31566874	31568129
A01	7304068	7307428	A03	31572756	31576152
A01	7330438	7332835	A03	31626768	31627583
A01	7346327	7346779	A03	31647904	31648374
A01	7352034	7352805	A03	31650810	31651782
A01	7353196	7354759	A03	31652157	31653739
A01	7400648	7434471	A03	31776575	31781647
A01	7453175	7454173	A03	31797991	31798953
A01	7505162	7506339	A03	31813605	31815357
A01	7507287	7509084	A03	31895154	31897016
A01	7517747	7518489	A03	31905653	31909194
A01	7522695	7523534	A03	31916937	31917768
A01	7529080	7531894	A03	31918429	31920626
A01	7532648	7534218	A03	31921486	31923119
A01	7605673	7606494	A03	31995667	31996776
A01	7617239	7617718	A03	32033307	32033765
A01	7634621	7635944	A03	32038800	32040136
A01	7680295	7682674	A03	32063268	32065863
A01	7713123	7715452	A03	32071872	32074591
A01	7724890	7730730	A03	32077205	32079092
A01	7748072	7749541	A03	32083755	32087969
A01	7755318	7759730	A03	32093564	32095642
A01	7779724	7781235	A03	32107083	32108597
A01	7798127	7799104	A03	32118104	32119087
A01	7823331	7825512	A03	32385764	32395160
A01	8082484	8091558	A03	32425161	32428004
A01	8313026	8313990	A03	32449541	32450478
A01	8314428	8314781	A03	32459439	32469205
A01	8332028	8333251	A03	32479835	32480863
A01	8344684	8347422	A03	32503909	32506605
A01	8347896	8348668	A03	32506945	32507664
A01	8382932	8383876	A03	32523815	32524738
A01	8405458	8408795	A03	32537458	32541255
A01	8473393	8474559	A03	32545951	32547084
A01	8493568	8494916	A03	32556658	32557902
A01	8568692	8569565	A03	32572355	32573402
A01	8612508	8613731	A03	32700930	32702118
A01	8624112	8626193	A03	32706750	32708483
A01	8630516	8632297	A03	32710727	32711374
A01	8650249	8650806	A03	32726448	32727008
A01	8705666	8707967	A03	32792782	32794904
A01	8721943	8722887	A03	32810206	32811135
A01	8730954	8732079	A03	32843217	32844382
A01	8744125	8747243	A03	32851116	32858668
A01	8759876	8760397	A03	32865028	32865624
A01	8762740	8763358	A03	32867244	32867745
A01	8763857	8764582	A03	32867993	32872964
A01	8775882	8776484	A03	32883901	32884488
A01	8799816	8802809	A03	32895702	32898796
A01	8804178	8816062	A03	32900971	32908904
A01	8816298	8817464	A03	32909371	32910616
A01	8838356	8841899	A03	32926735	32930459
A01	8842904	8843137	A03	32931308	32931559
A01	8844862	8847636	A03	32933152	32935735
A01	8853717	8857436	A03	32953409	32955966
A01	8865295	8866302	A03	32971332	32972756
A01	8940530	8942005	A03	32996738	32998905
A01	8948518	8950530	A03	32999690	33001575
A01	8965757	8966610	A03	33003252	33004125
A01	8967332	8971043	A03	33006617	33012823
A01	8975577	8980616	A03	33014439	33015652
A01	8981503	8983000	A03	33015803	33017699
A01	8983864	8984928	A03	33019307	33021127
A01	8986973	8989498	A03	33021653	33024275
A01	8989792	8992425	A03	33062601	33065051
A01	9008245	9008571	A03	33112890	33113270
A01	9028044	9030189	A03	33123012	33125299
A01	9091408	9093309	A03	33136904	33140807
A01	9101461	9104819	A03	33142861	33145534
A01	9105534	9107098	A03	33146831	33147052
A01	9111956	9115804	A03	33147691	33151307
A01	9123476	9127190	A03	33153984	33156600
A01	9134783	9137771	A03	33158391	33161231
A01	9212943	9215061	A03	33161772	33166204
A01	9220391	9221557	A03	33176999	33178163
A01	9222201	9229037	A03	33178622	33184962
A01	9229977	9233173	A03	33186708	33189925
A01	9263920	9269063	A03	33191586	33198843
A01	9271005	9273623	A03	33200773	33203599
A01	9274105	9274515	A03	33204006	33206766
A01	9307572	9309442	A03	33211249	33212684
A01	9312036	9313583	A03	33214669	33216196
A01	9327086	9337251	A03	33225219	33228239
A01	9340727	9342866	A03	33230492	33232738
A01	9364366	9365292	A03	33252404	33253339
A01	9421720	9422728	A03	33263044	33264326
A01	9596598	9597461	A03	33322217	33323096
A01	9606789	9608228	A03	33334588	33336075
A01	9628030	9632396	A03	33348514	33350981
A01	9796948	9798151	A03	33525366	33526677
A01	9846209	9847729	A03	33535281	33536792
A01	9859938	9861787	A03	33541429	33543210
A01	9865517	9868781	A03	33548318	33551474
A01	9893023	9898909	A03	33556987	33562592
A01	9907375	9908967	A03	33562803	33564499
A01	9920210	9922341	A03	33569719	33571868
A01	9962466	9963402	A03	33572389	33576169
A01	9983799	9990547	A03	33618454	33622177
A01	9995166	9996741	A03	33638598	33640105
A01	10088947	10090668	A03	33662589	33663615
A01	10118741	10120397	A03	33683493	33685097
A01	10192400	10197916	A03	33707969	33711508
A01	10200909	10201229	A03	33714502	33714780
A01	10202424	10204353	A03	33723580	33725272
A01	10204851	10205873	A03	33726048	33727013
A01	10206511	10208400	A03	33727610	33729310
A01	10208768	10209660	A03	33729566	33730464
A01	10215135	10217156	A03	33731910	33734084
A01	10303243	10305329	A03	33734321	33736216
A01	10321593	10323831	A03	33756635	33759012
A01	10345436	10346868	A03	33771283	33772201
A01	10397176	10398730	A03	33776443	33777685
A01	10403254	10406783	A03	33778044	33781283
A01	10413402	10416264	A03	33783742	33787843
A01	10439068	10441848	A03	33803017	33805805
A01	10454715	10455910	A03	33958627	33960224
A01	10497847	10500813	A03	33962649	33974654
A01	10539424	10541007	A03	33978929	33980673
A01	10553059	10554511	A03	34008221	34011575
A01	10568386	10569383	A03	34026257	34026905
A01	10605436	10605948	A03	34067684	34069770
A01	10612015	10618100	A03	34077788	34080810
A01	10653599	10654040	A03	34106307	34108353
A01	10664217	10666204	A03	34125682	34128733
A01	10668849	10669388	A03	34130214	34130732
A01	10738009	10740945	A03	34144594	34147620
A01	10791037	10794061	A03	34174957	34177833
A01	10807048	10807835	A03	34182701	34183410
A01	10811627	10812397	A03	34186038	34186778
A01	10813695	10814861	A03	34191607	34192627
A01	10863943	10865011	A03	34209145	34210269
A01	10867990	10870624	A03	34213463	34216046
A01	10939033	10939740	A03	34222006	34225346
A01	10951906	10954145	A03	34232493	34234699
A01	10968835	10969272	A03	34247032	34247433
A01	10984992	10986943	A03	34257469	34259336
A01	10987777	10989265	A03	34260178	34269159
A01	11087408	11088165	A03	34299451	34300136
A01	11102569	11104114	A03	34301032	34302408
A01	11192207	11193990	A03	34310512	34311835
A01	11203474	11204228	A03	34332225	34333108
A01	11227078	11231180	A03	34350235	34353006
A01	11232028	11233194	A03	34365726	34365950
A01	11234060	11235046	A03	34368860	34369873
A01	11285829	11289473	A03	34416604	34418055
A01	11289816	11291586	A03	34418458	34420020
A01	11334317	11335374	A03	34426889	34428036
A01	11350497	11351117	A03	34463542	34464747
A01	11353996	11354874	A03	34516215	34517146
A01	11359053	11365856	A03	34522874	34523245
A01	11372820	11374229	A03	34527538	34529082
A01	11376096	11377307	A03	34530070	34531429
A01	11381471	11381728	A03	34535825	34536091
A01	530472	531909	A03	38667721	38669010
A01	553763	556171	A03	38681256	38682154
A01	591034	591558	A03	38722789	38723301
A01	609796	611104	A03	38757183	38758409
A01	616285	622437	A03	38763854	38766104
A01	650702	653132	A03	38775906	38779184
A01	659339	661636	A03	38781714	38785658
A01	669607	670609	A03	38790903	38791811
A01	675242	682107	A03	38794553	38795957
A01	712328	714459	A03	38855265	38857426
A01	728052	728636	A03	38871265	38871840
A01	763245	764228	A03	38909018	38909812
A01	771785	772042	A03	38912464	38912724
A01	778658	779377	A03	38924414	38925101
A01	784592	787553	A03	38937289	38939356
A01	869993	876516	A03	38957098	38957843
A01	888720	890048	A03	39011583	39013142
A01	913814	915419	A03	39072239	39073925
A01	919039	920450	A03	39090890	39092507
A01	926546	928144	A03	39163373	39164968
A01	930157	932612	A03	39167629	39170115
A01	934294	935944	A03	39176913	39182194
A01	939870	940607	A03	39207715	39208434
A01	941482	943283	A03	39213053	39214999
A01	959712	962108	A03	39318532	39320983
A01	1971494	1974727	A03	37352353	37355040
A01	1992926	1994293	A03	37399841	37401173
A01	1995182	1999982	A03	37402106	37404052
A01	2018393	2020657	A03	37407617	37408770
A01	2021141	2022475	A03	37414021	37416033
A01	2033156	2035136	A03	37434731	37435844
A01	2035572	2041931	A03	37437025	37437685
A01	2046963	2048304	A03	37444581	37467617
A01	2065770	2066909	A03	37487335	37488512
A01	2091312	2092085	A03	37543094	37546772
A01	3946330	3948344	A03	29991708	29993575
A01	3958796	3960213	A03	30000354	30001817
A01	3964019	3964674	A03	30004116	30004750
A01	4005474	4006664	A03	30042340	30042528
A01	4007949	4009232	A03	30056132	30057466
A01	4019297	4023876	A03	30077203	30079539
A01	4033294	4034313	A03	30090271	30092794
A01	4066781	4069178	A03	30117419	30119467
A01	4069353	4070968	A03	30119633	30121374
A01	29207193	29209189	A03	23104528	23106362
A01	29294695	29295447	A03	23144578	23144889
A01	29300832	29301527	A03	23146546	23147424
A01	29308899	29309486	A03	23166936	23167202
A01	29327368	29328968	A03	23198175	23200053
A01	29458946	29464451	A03	23392823	23398237
A01	29537348	29537662	A03	23413969	23416050
A01	29543163	29544073	A03	23437610	23438480
A01	29551536	29552348	A03	23445909	23446628
A01	7931355	7932818	A03	32011037	32016426
A01	8121671	8131860	A03	32178060	32187815
A01	8189277	8190806	A03	32230326	32231864
A01	8206012	8209004	A03	32247316	32260435
A01	8217947	8220741	A03	32314728	32322843
A01	8230530	8233077	A03	32385764	32395160
A01	8243232	8244351	A03	32414599	32415438
A01	8314967	8319806	A03	32490638	32492885
A01	37947260	37950843	A03	19635882	19637946
A01	37978496	37980382	A03	19652096	19653955
A01	38050131	38050649	A03	19727809	19728327
A01	38078830	38079774	A03	19753357	19754020
A01	38084356	38087091	A03	19754977	19758216
A01	38087540	38089669	A03	19758590	19760414
A01	38111586	38113493	A03	19771896	19773872
A01	38170273	38172934	A03	19883023	19885192
A01	34269378	34270793	A03	20824555	20825910
A01	34282820	34283860	A03	20835903	20836940
A01	34292634	34294173	A03	20859619	20861461
A01	34322342	34322780	A03	20863565	20864027
A01	34332191	34333361	A03	20869375	20870516
A01	34477070	34478005	A03	20896708	20897640
A01	34484749	34485048	A03	20903969	20904256
A01	10210194	10211771	A03	7053082	7055332
A01	10403254	10406783	A03	7127326	7127747
A01	10410398	10411426	A03	7131960	7133271
A01	10439068	10441848	A03	7218840	7220981
A01	10454715	10455910	A03	7237082	7238987
A01	10483860	10485014	A03	7244341	7245958
A01	10511144	10522734	A03	7264662	7268053
A01	11390119	11391522	A03	33823723	33825110
A01	11401926	11402372	A03	33831158	33831745
A01	11412396	11412683	A03	33835406	33836106
A01	11443423	11443947	A03	33840423	33840971
A01	11488128	11489340	A03	33851021	33852333
A01	11499608	11502350	A03	33866420	33873278
A01	38184894	38190021	A03	19558047	19559679
A01	38197730	38202410	A03	19499183	19503626
A01	38215984	38218749	A03	19473248	19476338
A01	38265547	38267482	A03	19470058	19472183
A01	38283836	38285151	A03	19459594	19460739
A01	38300814	38302712	A03	19436000	19437511
A01	38304465	38305403	A03	19433540	19434530
A01	38324354	38328837	A03	19431905	19432969
A01	38346469	38347975	A03	19427515	19428968
A01	38353648	38357223	A03	19416767	19417346
A01	38357484	38358138	A03	19415567	19416476
A01	38362358	38368188	A03	19412593	19414421
A01	38369480	38371096	A03	19409919	19411606
A01	38371484	38372749	A03	19402095	19409485
A01	38388296	38388742	A03	19393114	19393572
A01	38398551	38399246	A03	19379148	19379912
A01	38402256	38403834	A03	19370792	19372528
A01	38427324	38429653	A03	19345523	19347838
A01	38446668	38448073	A03	19338778	19340168
A01	38454001	38464618	A03	19319167	19331241
A01	38470306	38471343	A03	19290839	19291498
A01	38472631	38477148	A03	19284052	19288596
A01	38481673	38483572	A03	19279067	19280977
A01	38485306	38488186	A03	19274379	19277193
A01	38492712	38496008	A03	19266311	19270042
A01	38558052	38559095	A03	19238778	19239650
A01	38561061	38565013	A03	19233234	19237221
A01	38566443	38567736	A03	19230118	19232334
A01	38569369	38573540	A03	19226911	19229458
A01	38577097	38577609	A03	19221130	19221672
A01	38588784	38591429	A03	19197932	19198922
A01	38592340	38596132	A03	19186610	19187063
A01	38608480	38610378	A03	19163077	19164812
A01	38625743	38629376	A03	19132011	19132897
A01	38633116	38637414	A03	19124741	19131695
A01	38648741	38651931	A03	19113483	19116155
A01	38669722	38671961	A03	19095874	19097694
A01	38722239	38724022	A03	19059270	19061584
A01	38755921	38759526	A03	19046525	19053506
A01	38763284	38765913	A03	19043514	19046111
A01	38924173	38925297	A03	19029546	19030693
A01	38927276	38928328	A03	19024601	19027483
A01	38956265	38957559	A03	19006994	19008135
A01	38963260	38963747	A03	18992534	18993057
A01	38966177	38974429	A03	18985098	18985857
A01	38986509	38989829	A03	18930443	18933308
A01	38995768	38996636	A03	18924195	18925867
A01	39019875	39020141	A03	18894806	18895075
A01	39029154	39031621	A03	18887874	18890287
A01	39039540	39040133	A03	18867342	18867905
A01	11509165	11510772	A03	29956176	29957713
A01	11556338	11557143	A03	29946725	29947600
A01	11565221	11566639	A03	29932103	29933262
A01	11623986	11625734	A03	29918765	29920413
A01	11710704	11712731	A03	29912741	29914868
A01	11718830	11720843	A03	29909988	29911138
A01	11735420	11751210	A03	29901183	29903406
A01	11755707	11756215	A03	29900092	29900607
A01	11765018	11766691	A03	29897616	29898414
A01	11767036	11768667	A03	29895558	29897218
A01	11779162	11781047	A03	29883732	29885620
A01	11798358	11799857	A03	29866420	29868777
A01	11801151	11803459	A03	29863843	29866058
A01	11809831	11811251	A03	29855478	29857337
A01	11839717	11848993	A03	29835548	29841593
A01	11865863	11867398	A03	29833303	29834832
A01	11937894	11939653	A03	29826585	29829156
A01	11962394	11962936	A03	29818308	29818838
A01	12076104	12078589	A03	29780789	29788540
A01	12111593	12112465	A03	29764619	29765710
A01	12132842	12133441	A03	29750601	29751242
A01	12161849	12162719	A03	29724861	29725267
A01	12164806	12166014	A03	29693462	29694423
A01	12179309	12179806	A03	29684784	29685026
A01	12241319	12241654	A03	29674851	29675189
A01	12253483	12255043	A03	29661149	29662596
A01	12255826	12257639	A03	29658630	29660460
A01	12291719	12292100	A03	29649330	29649742
A01	12293505	12298880	A03	29647459	29647824
A01	12321599	12322592	A03	29641360	29642367
A01	12326522	12327895	A03	29639755	29641122
A01	12349904	12350185	A03	29634542	29635087
A01	12350365	12352520	A03	29634113	29634367
A01	12473723	12475663	A03	29606804	29608156
A01	12475991	12480840	A03	29601721	29606501
A01	12484455	12485123	A03	29600311	29600877
A01	12542189	12549529	A03	29578132	29581294
A01	12550267	12553055	A03	29574571	29577222
A01	12554499	12555300	A03	29572505	29573170
A01	12686727	12687137	A03	29536179	29536592
A01	12836898	12838220	A03	29416145	29417455
A01	12868520	12868825	A03	29399546	29399851
A01	12956212	12964993	A03	29331862	29342417
A01	12989182	12993852	A03	29321464	29321706
A01	13002414	13003016	A03	29318945	29320396
A01	2990890	2992973	A03	36325314	36326276
A01	3031413	3032531	A03	36273791	36274765
A01	3033999	3037209	A03	36257518	36266372
A01	3048407	3048778	A03	36247464	36247838
A01	3059899	3073063	A03	36225496	36228167
A01	3082630	3083193	A03	36206714	36207283
A01	3102657	3109278	A03	36187168	36193605
A01	3112541	3114977	A03	36184032	36186489
A01	3116047	3117365	A03	36174100	36175416
A01	3118868	3121125	A03	36163644	36165876
A01	3154393	3156240	A03	36132489	36133537
A01	3163600	3164634	A03	36126979	36127242
A01	3190740	3192062	A03	36083747	36085057
A01	3212344	3213698	A03	36062462	36066792
A01	3233045	3234796	A03	36057433	36059252
A01	3237109	3237834	A03	36052074	36053066
A01	3241754	3245312	A03	36047666	36049907
A01	3269897	3270979	A03	36027124	36031334
A01	3274130	3276295	A03	36024487	36026623
A01	3277698	3291978	A03	36022691	36023155
A01	3309665	3310189	A03	36000772	36001089
A01	3311593	3312610	A03	35993888	35994804
A01	3320409	3321350	A03	35991807	35992843
A01	3325862	3328271	A03	35979752	35982052
A01	3343506	3344720	A03	35915647	35917093
A01	3366707	3368916	A03	35896257	35897362
A01	3445370	3451791	A03	35887650	35891383
A01	3467057	3468343	A03	35874713	35876002
A01	3475253	3483969	A03	35822254	35822599
A01	3494926	3496320	A03	35796804	35798138
A01	3511209	3514084	A03	35777112	35779759
A01	3533466	3533969	A03	35759377	35759874
A01	3587037	3588685	A03	35736181	35737547
A01	3598722	3599477	A03	35729683	35730471
A01	3601493	3606491	A03	35698509	35703116
A01	3619125	3621356	A03	35677080	35678981
A01	3641652	3644850	A03	35639140	35647101
A01	3658551	3659042	A03	35591825	35592307
A01	3661810	3666636	A03	35585738	35590314
A01	3690368	3693520	A03	35559190	35564014
A01	3714180	3716557	A03	35546420	35548730
A01	3754915	3756177	A03	35481463	35482309
A01	3768952	3771424	A03	35474225	35475722
A01	3839068	3846503	A03	35432730	35439600
A01	1146543	1148315	A03	38647034	38648592
A01	1154943	1156409	A03	38605670	38606026
A01	1170970	1171821	A03	38586286	38588008
A01	1172975	1173604	A03	38585079	38586073
A01	1185984	1187213	A03	38577185	38578393
A01	1218236	1220753	A03	38550621	38552275
A01	1234746	1235111	A03	38546573	38546938
A01	1237305	1237526	A03	38544520	38546148
A01	1242004	1244537	A03	38537805	38539943
A01	1256987	1258214	A03	38451351	38536630
A01	1342057	1344406	A03	38423024	38425824
A01	1360059	1360607	A03	38415793	38417711
A01	1375671	1377118	A03	38400150	38401278
A01	1416851	1417365	A03	38351173	38352266
A01	1422254	1422730	A03	38347640	38348122
A01	1425450	1426289	A03	38329916	38330683
A01	1438553	1439038	A03	38321478	38322967
A01	1444344	1448442	A03	38313358	38316652
A01	1505722	1506808	A03	38297369	38298285
A01	1562634	1563473	A03	38250616	38250972
A01	1572853	1575120	A03	38193029	38195839
A01	1583751	1584676	A03	38187779	38188618
A01	1587679	1589000	A03	38167646	38168718
A01	1595333	1595980	A03	38165852	38166845
A01	1597334	1598098	A03	38156110	38156946
A01	1601099	1602942	A03	38151566	38153125
A01	1607740	1608318	A03	38138623	38139192
A01	1617120	1618794	A03	38116142	38118062
A01	1652180	1654321	A03	38085389	38086804
A01	1673601	1674431	A03	38079094	38079972
A01	1722304	1722875	A03	38018415	38020158
A01	1748159	1749435	A03	37989656	37991024
A01	1828305	1828766	A03	37770101	37770559
A01	1873564	1874346	A03	37716324	37717133
A01	1887028	1889250	A03	37685686	37687380
A01	1889275	1889892	A03	37684938	37685580
A01	1917153	1918125	A03	37664152	37665108
A01	1922969	1924046	A03	37631492	37631901
A01	1939784	1941175	A03	37629546	37630991
A01	1948235	1950056	A03	37616570	37618412
A01	1951444	1954008	A03	37611158	37611816
A01	39120619	39123670	A03	18607049	18608353
A01	39133393	39135561	A03	18537454	18539619
A01	39143338	39145658	A03	18528185	18532839
A01	39167122	39167709	A03	18524893	18525462
A01	39210155	39210592	A03	18478216	18478653
A01	39211939	39214095	A03	18466218	18468114
A01	39325721	39328541	A03	18458257	18461350
A01	39347576	39349230	A03	18452371	18453857
A01	39352296	39355663	A03	18446396	18449671
A01	39430341	39431646	A03	18384885	18391240
A01	39507990	39513646	A03	18369312	18370271
A01	39523739	39523987	A03	18362589	18362837
A01	42106728	42107529	A03	18358739	18359420
A01	42135098	42140882	A03	18349461	18352668
A01	42283654	42284617	A03	18310077	18311066
A01	42301589	42303281	A03	18293194	18295115
A01	42315826	42317316	A03	18289865	18291415
A01	42320729	42322417	A03	18288026	18289714
A01	42333591	42334822	A03	18278124	18280120
A01	42349062	42349937	A03	18270695	18271560
A01	42360620	42361085	A03	18252054	18252462
A01	42381463	42381936	A03	18249994	18251094
A01	42409667	42411148	A03	18243727	18245256
A01	42412303	42413265	A03	18241911	18242690
A01	42416942	42418817	A03	18217804	18219536
A01	42444587	42446629	A03	18205948	18208085
A01	42458496	42461506	A03	18193049	18195075
A01	42486569	42489997	A03	18142132	18142923
A01	42493481	42496317	A03	18129635	18133028
A01	42496968	42499366	A03	18126619	18129033
A01	42566745	42567296	A03	18099123	18099500
A01	42576717	42583921	A03	18087481	18093022
A01	42585412	42586810	A03	18084951	18086481
A01	42590356	42597668	A03	18079412	18081626
A01	42632957	42637470	A03	18044676	18045348
A01	37015492	37017613	A03	20462138	20467426
A01	37030271	37038343	A03	20421146	20422704
A01	37042036	37042791	A03	20419376	20420173
A01	37051996	37054839	A03	20409736	20412736
A01	37056386	37056853	A03	20407771	20408247
A01	37061747	37062865	A03	20402397	20403515
A01	37087434	37088550	A03	20400123	20401457
A01	37125861	37128589	A03	20387080	20389417
A01	37142545	37143546	A03	20353662	20355562
A01	37149212	37150964	A03	20351355	20353104
A01	37154267	37154926	A03	20350047	20350775
A01	37173337	37174410	A03	20346696	20347829
A01	37216042	37232475	A03	20334529	20339441
A01	37233268	37234230	A03	20330569	20331731
A01	37234792	37236683	A03	20328260	20330068
A01	37243849	37246297	A03	20319004	20325553
A01	37265516	37266909	A03	20315317	20315751
A01	37375461	37376622	A03	20260335	20261751
A01	37398431	37399957	A03	20242835	20243433
A01	37410950	37412641	A03	20232692	20240649
A01	37413393	37416810	A03	20228015	20231911
A01	37429420	37430259	A03	20217432	20218462
A01	37465782	37466771	A03	20087772	20088761
A01	37520229	37523669	A03	20047903	20049054
A01	37583434	37585394	A03	20027123	20029157
A01	37605267	37606320	A03	20010221	20011215
A01	37607800	37609230	A03	20007290	20008729
A01	37618358	37622168	A03	19993096	19996912
A01	37631684	37634109	A03	19989808	19992441
A01	37643592	37647640	A03	19970072	19974910
A01	37666808	37669510	A03	19924758	19927444
A01	29609550	29610350	A03	23099760	23101157
A01	29636597	29638045	A03	23092825	23094288
A01	29642520	29643679	A03	23070614	23071760
A01	29649071	29650564	A03	23064335	23065699
A01	29745010	29746429	A03	23038545	23038895
A01	29899645	29899953	A03	22968207	22968512
A01	29949145	29951023	A03	22917420	22919311
A01	29968246	29968845	A03	22910090	22910710
A01	30045116	30046108	A03	22876857	22877783
A01	30072033	30074035	A03	22857346	22859330
A01	30074497	30076255	A03	22851869	22853590
A01	30076336	30078988	A03	22841826	22851128
A01	30130151	30130468	A03	22840833	22841150
A01	30132647	30132955	A03	22839544	22840542
A01	30178646	30180407	A03	22829792	22831523
A01	30190856	30191278	A03	22824709	22825119
A01	30298490	30299576	A03	22802252	22803363
A01	30372047	30374667	A03	22755731	22758141
A01	30390610	30391245	A03	22744199	22744831
A01	30401239	30404723	A03	22737927	22740620
A01	30405225	30405896	A03	22736661	22737360
A01	30414852	30416271	A03	22726519	22726692
A01	30456898	30458407	A03	22707398	22710521
A01	30462936	30467359	A03	22667415	22674492
A01	30481342	30482010	A03	22662182	22662826
A01	30486749	30488974	A03	22655488	22657517
A01	30495494	30495769	A03	22643990	22647403
A01	4150525	4152909	A03	35474225	35475722
A01	4183876	4191000	A03	35432730	35439600
A01	4192183	4192704	A03	35423560	35424081
A01	4195906	4196163	A03	35422285	35423211
A01	4208859	4209509	A03	35392438	35397249
A01	4219137	4220702	A03	35389279	35390697
A01	4247772	4249360	A03	35293421	35294974
A01	4315638	4317608	A03	35250375	35252181
A01	4357954	4360324	A03	35239148	35240353
A01	4416585	4421326	A03	35203679	35209434
A01	4430432	4433205	A03	35168658	35171244
A01	4442787	4443869	A03	35138304	35139350
A01	4453906	4455066	A03	35125979	35128597
A01	4464008	4465621	A03	35097619	35099238
A01	4499669	4503511	A03	35056091	35056372
A01	4574606	4578498	A03	34985686	34989369
A01	4580683	4580991	A03	34983471	34985602
A01	4583041	4601662	A03	34914930	34915145
A01	4607125	4608465	A03	34891451	34892708
A01	4610252	4611502	A03	34888371	34889871
A01	4648549	4649855	A03	34867310	34869148
A01	4703384	4704174	A03	34857101	34857799
A01	4704577	4705848	A03	34848029	34849255
A01	4751212	4752714	A03	34834716	34836242
A01	4770703	4771645	A03	34817370	34823852
A01	4784104	4785945	A03	34812003	34813395
A01	2067451	2072382	A03	37067779	37070107
A01	2076215	2077799	A03	37054935	37055516
A01	2173575	2174012	A03	37025596	37026087
A01	2188367	2193296	A03	37012800	37017693
A01	2195814	2196879	A03	37004440	37005330
A01	2204278	2209006	A03	36975155	36976861
A01	2241149	2241519	A03	36964778	36968994
A01	2247477	2250310	A03	36960062	36962500
A01	2255235	2256855	A03	36951443	36952976
A01	2258518	2259832	A03	36948419	36949717
A01	2264325	2269583	A03	36942883	36945977
A01	2270134	2272129	A03	36933534	36937680
A01	2286343	2287726	A03	36925650	36927191
A01	2459592	2464620	A03	36592481	36593100
A01	2496393	2497079	A03	36499186	36499890
A01	2517856	2521993	A03	36469353	36473503
A01	2523712	2525432	A03	36466699	36468144
A01	2525747	2534323	A03	36461864	36466154
A01	2579892	2581447	A03	36419060	36423088
A01	2632801	2634347	A03	36409100	36410545
A01	2647950	2653033	A03	36403497	36408509
A01	2671666	2672871	A03	36395466	36395802
A01	2678811	2680108	A03	36391995	36394460
A01	2786299	2787343	A03	36336944	36337675
A01	34512005	34513091	A03	21915507	21915683
A01	34543749	34545151	A03	21893412	21894707
A01	34563917	34565450	A03	21868521	21869914
A01	34573608	34575466	A03	21858502	21861042
A01	34663533	34666151	A03	21777560	21779703
A01	34774063	34774461	A03	21731338	21733351
A01	34858219	34859631	A03	21546278	21547945
A01	34879112	34885030	A03	21534713	21535784
A01	34897625	34899132	A03	21531911	21533499
A01	34929671	34931042	A03	21526760	21530058
A01	34933807	34936393	A03	21510315	21522302
A01	34963232	34963898	A03	21503213	21509910
A01	35005530	35006168	A03	21490767	21491399
A01	35009298	35010102	A03	21482615	21483502
A01	35012359	35012820	A03	21480388	21481914
A01	35027591	35028250	A03	21450371	21451045
A01	35036835	35038243	A03	21436169	21437757
A01	35061799	35063121	A03	21424260	21429066
A01	35079344	35079925	A03	21402390	21404454
A01	35095947	35101294	A03	21367551	21372931
A01	30749933	30751495	A03	22393123	22395715
A01	30752202	30755379	A03	22390315	22392720
A01	30777442	30778068	A03	22381446	22382096
A01	30798957	30801309	A03	22373925	22376076
A01	30801786	30802225	A03	22372786	22373224
A01	30839604	30840842	A03	22341406	22342677
A01	30846837	30847487	A03	22339223	22339864
A01	30876797	30879982	A03	22328165	22331224
A01	30890000	30890491	A03	22324348	22324842
A01	30953780	30955276	A03	22246140	22247636
A01	30978666	30979061	A03	22236541	22236942
A01	30983587	30985620	A03	22219688	22220514
A01	31000458	31004171	A03	22215613	22219215
A01	31015241	31015863	A03	22213518	22214122
A01	31029568	31029858	A03	22212407	22212694
A01	31035630	31036769	A03	22208538	22209733
A01	31083539	31085065	A03	22198457	22200110
A01	25033829	25035301	A03	23872572	23874071
A01	25151231	25153655	A03	23820160	23822325
A01	25220564	25221677	A03	23801364	23802577
A01	25238777	25240156	A03	23755043	23756416
A01	25303818	25305433	A03	23721592	23730139
A01	25476911	25477339	A03	23712744	23713187
A01	25566068	25568723	A03	23706148	23711271
A01	25664791	25665485	A03	23691180	23691921
A01	25801812	25806598	A03	23677008	23678185
A01	26139112	26147817	A03	23613156	23615066
A01	26162327	26163871	A03	23591269	23591871
A01	28843453	28845644	A03	23549531	23552762
A01	28848595	28851546	A03	23546805	23548457
A01	28852684	28853644	A03	23545702	23546521
A01	28986123	28987218	A03	23499078	23500047
A01	28998752	28999647	A03	23492224	23493315
A01	29027752	29029585	A03	23480161	23481979
A01	29144579	29145445	A03	23468272	23474807
A01	29458946	29464451	A03	23392823	23398237
A01	36370045	36371915	A03	20718060	20721516
A01	36393050	36394361	A03	20689599	20691132
A01	36396364	36398459	A03	20671773	20674058
A01	36402240	36402716	A03	20667733	20668215
A01	36406344	36410293	A03	20656992	20661008
A01	36450961	36452142	A03	20650317	20651504
A01	36473374	36477467	A03	20608738	20610403
A01	36487315	36489373	A03	20603734	20607340
A01	36492909	36497749	A03	20585515	20587301
A01	36501150	36502902	A03	20575851	20577642
A01	36509219	36516472	A03	20563493	20570736
A01	36547003	36548014	A03	20539840	20540942
A01	36554369	36555255	A03	20531237	20532748
A01	36559642	36561274	A03	20524067	20526218
A01	36571025	36572062	A03	20500959	20502354
A01	36610182	36611745	A03	20481777	20483323
A01	36635675	36636390	A03	21212265	21213003
A01	36676392	36677758	A03	21196300	21197654
A01	36678653	36679494	A03	21193853	21195394
A01	36682234	36684597	A03	21182434	21193810
A01	36696108	36696712	A03	21178440	21181643
A01	36746517	36748095	A03	21168198	21169612
A01	36760482	36761893	A03	21159196	21160597
A01	36762684	36762986	A03	21157485	21157763
A01	36806810	36809219	A03	21135309	21136040
A01	36854706	36857579	A03	21106900	21109892
A01	36895163	36897616	A03	21074146	21076804
A01	36908517	36909951	A03	21066293	21068043
A01	36911611	36913785	A03	21062718	21064843
A01	36957005	36965943	A03	21031520	21038909
A01	36973606	36974013	A03	21023164	21026158
A01	36975977	36978671	A03	21013830	21015154
A01	39186602	39189136	A03	4770326	4772652
A01	39257117	39257557	A03	4744708	4745145
A01	39341220	39342127	A03	4685749	4686805
A01	39430341	39431646	A03	3763800	3767354
A01	39561038	39563398	A03	3637746	3640269
A01	42113539	42115232	A03	3604526	3606936
A01	42170105	42171864	A03	3538947	3539399
A01	42175766	42178130	A03	3518565	3525361
A01	42216089	42216859	A03	3509373	3510542
A01	42288929	42290088	A03	3472917	3473485
A01	42342802	42343515	A03	3363858	3364784
A01	42345042	42345861	A03	3360216	3360912
A01	42381463	42381936	A03	3325651	3326739
A01	42458496	42461506	A03	3237730	3241823
A01	42486569	42489997	A03	3213973	3214596
A01	42491542	42492379	A03	3205750	3206695
A01	42576717	42583921	A03	3142683	3144888
A01	42626768	42629598	A03	3103641	3109875
A01	36138372	36144666	A03	21224476	21227730
A01	36162961	36165338	A03	21212265	21213003
A01	36197659	36198975	A03	21196300	21197654
A01	36200004	36200680	A03	21193853	21195394
A01	36213868	36214300	A03	21182434	21193810
A01	36224420	36225046	A03	21178440	21181643
A01	36284999	36286611	A03	21168198	21169612
A01	36302451	36304235	A03	21159196	21160597
A01	36304955	36305263	A03	21157485	21157763
A01	36346536	36348873	A03	21135309	21136040
A01	7257389	7258233	A03	16241283	16242114
A01	7385848	7389359	A03	16095532	16097989
A01	7437297	7438528	A03	16063215	16064879
A01	7488454	7489484	A03	16048637	16050276
A01	7565324	7569583	A03	15933975	15938622
A01	7617239	7617718	A03	15909957	15910454
A01	7813570	7814052	A03	15846619	15848848
A01	7818471	7820787	A03	15842057	15844483
A01	8082484	8091558	A03	15757203	15765606
A01	9380739	9384698	A03	8660355	8664486
A01	9399636	9399987	A03	8643457	8643847
A01	9459854	9461628	A03	8578430	8579898
A01	9462037	9463322	A03	8448898	8450999
A01	9464296	9465978	A03	8427338	8429115
A01	9517697	9518416	A03	8336711	8337376
A01	9572106	9573720	A03	8277561	8279332
A01	9687010	9688888	A03	8191808	8193755
A01	33502468	33503257	A03	21768582	21769431
A01	33509945	33516519	A03	21728153	21730662
A01	33549707	33555920	A03	21701895	21702178
A01	33569357	33569827	A03	21694292	21694858
A01	33587698	33589201	A03	21691522	21692750
A01	33602553	33608613	A03	21681463	21687672
A01	33657834	33659445	A03	21635666	21638086
A01	33929453	33930001	A03	21989750	21990298
A01	33931248	33931949	A03	21988054	21988881
A01	33957800	33958780	A03	21977386	21978616
A01	34009344	34009738	A03	21971951	21973376
A01	34025608	34026585	A03	21966892	21967803
A01	34060298	34060900	A03	21952347	21952961
A01	34197438	34198679	A03	21928757	21929816
A01	20116132	20117535	A03	28570683	28571899
A01	20130266	20131147	A03	28568287	28569165
A01	20148065	20149374	A03	28557972	28559197
A01	20323282	20323618	A03	28522369	28522950
A01	20333765	20334469	A03	28513152	28513877
A01	20602423	20602860	A03	28420382	28420822
A01	19455	23072	A04	11513362	11517903
A01	28854	31439	A04	11543822	11546466
A01	129671	131374	A04	11735326	11736997
A01	135407	136573	A04	11737577	11738674
A01	208507	210548	A04	11846245	11848903
A01	228639	229466	A04	11882934	11883671
A01	274371	276126	A04	11929299	11930523
A01	293980	298765	A04	11956633	11957196
A01	299975	302140	A04	11965938	11967906
A01	548774	549808	A04	15811447	15813929
A01	581770	586156	A04	15743667	15748424
A01	616285	622437	A04	15629656	15632895
A01	631198	632722	A04	15595806	15598229
A01	634919	637456	A04	15590848	15593397
A01	745656	747937	A04	15459446	15461964
A01	763245	764228	A04	15419005	15419880
A01	913814	915419	A04	15337659	15339379
A01	964956	967222	A04	15236074	15238697
A01	975801	977561	A04	15224868	15226597
A01	2927529	2930124	A04	16179976	16183364
A01	3052446	3053632	A04	16122318	16123857
A01	3082630	3083193	A04	16094065	16094595
A01	3160515	3162705	A04	16049576	16052046
A01	3165105	3166968	A04	16039311	16041601
A01	3214358	3216977	A04	15941669	15944050
A01	3309665	3310189	A04	15874668	15875110
A01	3445370	3451791	A04	15839967	15841244
A01	38094689	38098888	A05	29519851	29520795
A01	38162617	38164949	A05	29631116	29633083
A01	38170273	38172934	A05	29642117	29644577
A01	38176092	38177120	A05	29647881	29648846
A01	38180171	38183052	A05	29660976	29663617
A01	38184894	38190021	A05	29676169	29679003
A01	38203035	38204705	A05	29693265	29694844
A01	38260147	38262297	A05	29705719	29707926
A01	38265547	38267482	A05	29709208	29711185
A01	38274659	38275278	A05	29712644	29713476
A01	38280800	38283186	A05	29719223	29721225
A01	38283836	38285151	A05	29722433	29723702
A01	38300814	38302712	A05	29796741	29797979
A01	38304465	38305403	A05	29801108	29802059
A01	38306197	38307666	A05	29802513	29803958
A01	38310103	38311864	A05	29804845	29806416
A01	38318991	38323400	A05	29807399	29811732
A01	38324354	38328837	A05	29812755	29813870
A01	38330009	38331455	A05	29815396	29816897
A01	38332421	38333827	A05	29820413	29821774
A01	38340796	38345330	A05	29839885	29844135
A01	38346469	38347975	A05	29845225	29846761
A01	38357484	38358138	A05	29875355	29876095
A01	38362358	38368188	A05	29879395	29882748
A01	38369480	38371096	A05	29883439	29884962
A01	38371484	38372749	A05	29885612	29886638
A01	38398551	38399246	A05	29944480	29945208
A01	38402256	38403834	A05	29952657	29954411
A01	38409030	38409926	A05	29962180	29963079
A01	38416282	38416837	A05	29988863	29990852
A01	38420676	38423051	A05	29991828	29994105
A01	38427324	38429653	A05	29997124	29998580
A01	38431132	38435686	A05	30052987	30054422
A01	38450922	38451667	A05	30066141	30069162
A01	38454001	38464618	A05	30087685	30116341
A01	38467517	38470102	A05	30127351	30129688
A01	38470306	38471343	A05	30129797	30130435
A01	38472631	38477148	A05	30131992	30136632
A01	38478216	38479320	A05	30137933	30139044
A01	38481673	38483572	A05	30145110	30151461
A01	38485306	38488186	A05	30152318	30154967
A01	38492712	38496008	A05	30158322	30161839
A01	38596978	38598427	A05	30348469	30349714
A01	38659597	38663047	A05	30409947	30412862
A01	38755921	38759526	A05	30429491	30443388
A01	38763284	38765913	A05	30444334	30451326
A01	38909782	38911780	A05	30472736	30474540
A01	38956265	38957559	A05	30509207	30510346
A01	38963260	38963747	A05	30540938	30541466
A01	38976979	38979960	A05	30617856	30620745
A01	38980771	38981445	A05	30621585	30622280
A01	38995768	38996636	A05	30644312	30644857
A01	38998832	38999417	A05	30649465	30649984
A01	39026228	39028792	A05	30720716	30723223
A01	39029154	39031621	A05	30723849	30725888
A01	39039540	39040133	A05	30734654	30735256
A01	26109879	26111244	A05	19411159	19412569
A01	26113025	26114929	A05	19415525	19417490
A01	26162327	26163871	A05	19492972	19493575
A01	28776517	28777758	A05	19509098	19510363
A01	28947570	28950620	A05	19633207	19636260
A01	28986123	28987218	A05	19698509	19699800
A01	28998752	28999647	A05	19717391	19718609
A01	29027752	29029585	A05	19728844	19729509
A01	29098270	29098725	A05	19960525	19961694
A01	29366557	29376903	A05	20120406	20126981
A01	29610414	29611034	A05	20444652	20445599
A01	29612063	29612533	A05	20446005	20447364
A01	29636597	29638045	A05	20482292	20483752
A01	29642520	29643679	A05	20527933	20530718
A01	29649071	29650564	A05	20533230	20534883
A01	29669904	29698917	A05	20561615	20562720
A01	29759828	29763228	A05	20590835	20592882
A01	29795295	29796785	A05	20635186	20636655
A01	29828215	29828820	A05	20659693	20660304
A01	29906106	29907852	A05	20696357	20698030
A01	29968246	29968845	A05	20804495	20805076
A01	30072033	30074035	A05	20886016	20888458
A01	30079803	30082213	A05	20925316	20927845
A01	30124131	30127011	A05	20953176	20955822
A01	30130151	30130468	A05	20959759	20960070
A01	30152723	30153754	A05	20965423	20965941
A01	30178646	30180407	A05	20979756	20981461
A01	30190856	30191278	A05	20986259	20986678
A01	30212425	30214433	A05	20998658	21000729
A01	30223208	30225879	A05	21039498	21042625
A01	30259653	30260750	A05	21126704	21127798
A01	30310128	30312589	A05	21299103	21301737
A01	30314925	30322187	A05	21318826	21322848
A01	30343367	30346240	A05	21336583	21339016
A01	30372047	30374667	A05	21360845	21363372
A01	30401239	30404723	A05	21429487	21431737
A01	30406820	30407641	A05	21438230	21439884
A01	30456898	30458407	A05	21596289	21597789
A01	30462936	30467359	A05	21621847	21623537
A01	30474618	30476074	A05	21635646	21639899
A01	30481342	30482010	A05	21647623	21648297
A01	30486749	30488974	A05	21654501	21655537
A01	30489917	30493962	A05	21661280	21664603
A01	30495494	30495769	A05	21677876	21681376
A01	30541796	30543604	A05	21916222	21918021
A01	30549703	30552995	A05	21934896	21936700
A01	30578232	30578565	A05	21964279	21965915
A01	30596894	30598758	A05	21973518	21977144
A01	36641975	36643702	A05	26938967	26940666
A01	36644911	36647784	A05	26948748	26950320
A01	36652349	36654017	A05	26970121	26971874
A01	36670795	36674850	A05	27014700	27018880
A01	36678653	36679494	A05	27023963	27024157
A01	36682234	36684597	A05	27038054	27042674
A01	36696108	36696712	A05	27056282	27056929
A01	36702330	36704645	A05	27062529	27064856
A01	36720713	36722662	A05	27078176	27080304
A01	36723462	36727698	A05	27081653	27086184
A01	36736701	36737903	A05	27092055	27093158
A01	36746517	36748095	A05	27105191	27105845
A01	36789539	36790324	A05	27145752	27146522
A01	36806810	36809219	A05	27152350	27154643
A01	36820939	36826997	A05	27226939	27230977
A01	36827540	36831539	A05	27245711	27261029
A01	36843754	36846355	A05	27264255	27266983
A01	36848290	36848835	A05	27268898	27269440
A01	36854706	36857579	A05	27281781	27284699
A01	36877016	36880619	A05	27297312	27300863
A01	36908517	36909951	A05	27318020	27318583
A01	36911611	36913785	A05	27324333	27326351
A01	36954232	36955516	A05	27377386	27378672
A01	36975977	36978671	A05	27442549	27445133
A01	37924839	37926223	A05	28941171	28942283
A01	37935157	37936433	A05	28948139	28949534
A01	37960720	37964750	A05	29265793	29267382
A01	37967740	37969353	A05	29271371	29273247
A01	37972646	37976099	A05	29282226	29285552
A01	37978496	37980382	A05	29289383	29291224
A01	37987633	37990511	A05	29304327	29306967
A01	37991365	37993261	A05	29317680	29319366
A01	37993660	37995958	A05	29322268	29324540
A01	38046921	38049045	A05	29335570	29337838
A01	38074498	38077618	A05	29352707	29356732
A01	38084356	38087091	A05	29358517	29361590
A01	38091639	38093654	A05	29372821	29374266
A01	38094689	38098888	A05	29392566	29393415
A01	38113932	38115076	A05	29397026	29397947
A01	38117252	38117659	A05	29406834	29407235
A01	38119455	38120663	A05	29438196	29439413
A01	38130675	38132640	A05	29442686	29444879
A01	38133429	38134316	A05	29445897	29449748
A01	37030271	37038343	A05	27768964	27772616
A01	37042036	37042791	A05	27773619	27774431
A01	37056386	37056853	A05	27781014	27781490
A01	37058610	37060212	A05	27782607	27784213
A01	37142545	37143546	A05	27808309	27808731
A01	37149212	37150964	A05	27811633	27812112
A01	37173337	37174410	A05	27814920	27815982
A01	37175435	37175941	A05	27820292	27820801
A01	37176787	37179018	A05	27821867	27824316
A01	37216042	37232475	A05	27836434	27841137
A01	37234792	37236683	A05	27846303	27856677
A01	37261633	37264631	A05	27858720	27862026
A01	37265516	37266909	A05	27862590	27863907
A01	37268646	37269808	A05	27879227	27884246
A01	37299901	37300926	A05	27897520	27898671
A01	37308348	37308668	A05	27927524	27927829
A01	37319437	37321630	A05	27935624	27937819
A01	37360272	37372715	A05	27984976	27997044
A01	37375461	37376622	A05	28023373	28024676
A01	36109117	36117464	A05	26919117	26922052
A01	36137358	36137934	A05	26925336	26925975
A01	36174835	36176537	A05	26938967	26940666
A01	36191879	36196057	A05	27014700	27018880
A01	36197659	36198975	A05	27019917	27021296
A01	36200004	36200680	A05	27023963	27024157
A01	36215985	36222875	A05	27042902	27050422
A01	36224420	36225046	A05	27056282	27056929
A01	36231927	36234254	A05	27062529	27064856
A01	36252224	36254039	A05	27078176	27080304
A01	36254899	36258967	A05	27081653	27086184
A01	36268335	36269387	A05	27092055	27093158
A01	36284999	36286611	A05	27105191	27105845
A01	36297225	36297494	A05	27110837	27111223
A01	36304955	36305263	A05	27123757	27124026
A01	36336034	36336813	A05	27145752	27146522
A01	36346536	36348873	A05	27152350	27154643
A01	39402008	39403641	A05	31484414	31486090
A01	39519728	39522809	A05	31627204	31629872
A01	39523739	39523987	A05	31630767	31631015
A01	39524273	39525264	A05	31631445	31632433
A01	39526466	39528801	A05	31634495	31646199
A01	39539875	39544260	A05	31698504	31702254
A01	39557288	39558829	A05	31750565	31752119
A01	39561038	39563398	A05	31775337	31777798
A01	42106728	42107529	A05	31809126	31809670
A01	42110345	42112837	A05	31839124	31841774
A01	42135098	42140882	A05	31852853	31858030
A01	42141549	42142857	A05	31860991	31862155
A01	42143286	42146305	A05	31862606	31865551
A01	42161229	42163585	A05	31872360	31875173
A01	42170105	42171864	A05	31884173	31885923
A01	30772095	30772766	A05	22349558	22350202
A01	30777442	30778068	A05	22352839	22353477
A01	30794262	30796182	A05	22360187	22362001
A01	30846837	30847487	A05	22398943	22399590
A01	30860536	30862678	A05	22414910	22417190
A01	30864960	30865982	A05	22419551	22420642
A01	30874311	30875477	A05	22422196	22423733
A01	30880378	30881017	A05	22451364	22452023
A01	30888739	30889694	A05	22453275	22454170
A01	30890000	30890491	A05	22454488	22454982
A01	30900800	30901381	A05	22457300	22457695
A01	30935998	30938888	A05	22488534	22493331
A01	30953780	30955276	A05	22522883	22526126
A01	30977336	30977626	A05	22553159	22554244
A01	42472463	42473230	A05	31508067	31510628
A01	42474487	42477186	A05	31518269	31520750
A01	42491542	42492379	A05	31525992	31526843
A01	42493481	42496317	A05	31542282	31547788
A01	42496968	42499366	A05	31548504	31550856
A01	42501407	42502646	A05	31565752	31566937
A01	42521122	42525240	A05	31592550	31594816
A01	42566745	42567296	A05	31600773	31601150
A01	42575951	42576421	A05	31603793	31604272
A01	42585412	42586810	A05	31605395	31606763
A01	33929453	33930001	A05	22987737	22988285
A01	33985656	33986297	A05	23005465	23006097
A01	34025608	34026585	A05	23040952	23041908
A01	34060298	34060900	A05	23070539	23071127
A01	34130374	34135587	A05	23095557	23100862
A01	34150060	34151795	A05	23118545	23120059
A01	34218959	34221933	A05	23150807	23153938
A01	34223943	34224695	A05	23160901	23161764
A01	39356338	39358299	A05	31186025	31193408
A01	39519728	39522809	A05	31326213	31328804
A01	39523739	39523987	A05	31329708	31329956
A01	39524273	39525264	A05	31330368	31331411
A01	39526466	39528801	A05	31333139	31341317
A01	39539875	39544260	A05	31373753	31380302
A01	39545854	39549716	A05	31381064	31385301
A01	35027591	35028250	A05	26596238	26596885
A01	35036835	35038243	A05	26607568	26609354
A01	35044612	35044962	A05	26646931	26649813
A01	35061799	35063121	A05	26650593	26655193
A01	35095947	35101294	A05	26688376	26697368
A01	35138245	35140652	A05	26740692	26741337
A01	34846525	34846758	A05	9552628	9553577
A01	34846816	34851460	A05	9526346	9530887
A01	34879112	34885030	A05	9406678	9407876
A01	34890901	34891979	A05	9385116	9386214
A01	34897625	34899132	A05	9362204	9363922
A01	34899391	34900522	A05	9360760	9361615
A01	34917145	34919268	A05	9352411	9359012
A01	34920923	34921912	A05	9350949	9351848
A01	34923290	34926019	A05	9333053	9335947
A01	34929671	34931042	A05	9329809	9332814
A01	34933807	34936393	A05	9315036	9317588
A01	34950655	34951482	A05	9304730	9305557
A01	34953260	34956729	A05	9297407	9300304
A01	34957133	34959234	A05	9295536	9297023
A01	34963232	34963898	A05	9285607	9287805
A01	29293476	29293943	A05	20274277	20276654
A01	29294695	29295447	A05	20256358	20257107
A01	29308899	29309486	A05	20206269	20206850
A01	29316383	29319473	A05	20185172	20188240
A01	29327368	29328968	A05	20181102	20183062
A01	29330038	29333665	A05	20156009	20157336
A01	29489855	29492489	A05	20070880	20073639
A01	29514904	29516183	A05	20031191	20032848
A01	29519681	29521504	A05	20018154	20019710
A01	29537348	29537662	A05	19987077	19990405
A01	29543163	29544073	A05	19905883	19906809
A01	29548197	29548355	A05	19892270	19892809
A01	29551536	29552348	A05	19878097	19878904
A01	29552584	29553200	A05	19876499	19877903
A01	29561028	29561912	A05	19874159	19875040
A01	38549332	38549538	A05	30388243	30388449
A01	38558052	38559095	A05	30375061	30376137
A01	38561061	38565013	A05	30365987	30370101
A01	38569369	38573540	A05	30362634	30364841
A01	38574215	38574394	A05	30357974	30361870
A01	38577097	38577609	A05	30356417	30357001
A01	38625743	38629376	A05	30301043	30305846
A01	38639310	38640128	A05	30298229	30298928
A01	38644012	38644683	A05	30274019	30274726
A01	38648741	38651931	A05	30268195	30270953
A01	38653703	38656731	A05	30260083	30263302
A01	38657041	38659419	A05	30255355	30258103
A01	38669722	38671961	A05	30222620	30224391
A01	38682859	38683671	A05	30197414	30198232
A01	36370045	36371915	A05	27753648	27755587
A01	36402240	36402716	A05	27650446	27650922
A01	36445726	36446043	A05	27617471	27617785
A01	36454860	36455601	A05	27606409	27607123
A01	36483966	36486809	A05	27570882	27574130
A01	36492909	36497749	A05	27567060	27568967
A01	36509219	36516472	A05	27561713	27562377
A01	36527100	36528534	A05	27543691	27544903
A01	36547003	36548014	A05	27534628	27535806
A01	36559642	36561274	A05	27512752	27514366
A01	36571025	36572062	A05	27506158	27507189
A01	36575605	36580891	A05	27498272	27498814
A01	36587126	36587734	A05	27497072	27497680
A01	36612026	36612370	A05	27472182	27480347
A01	33435277	33436350	A05	23814672	23818676
A01	33446856	33450630	A05	23810301	23813969
A01	33453914	33455190	A05	23806864	23807292
A01	33458465	33459154	A05	23800521	23801434
A01	33461208	33461606	A05	23797761	23800364
A01	33495520	33499317	A05	23783999	23787459
A01	33503506	33504201	A05	23778746	23783205
A01	33509945	33516519	A05	23775089	23777681
A01	33563672	33568362	A05	23752078	23757253
A01	33569357	33569827	A05	23750233	23750742
A01	33657834	33659445	A05	23695499	23697504
A01	33660514	33662642	A05	23687070	23689342
A01	37440661	37441922	A05	28447994	28448877
A01	37465782	37466771	A05	28424702	28425908
A01	37478955	37481396	A05	28409055	28411756
A01	37502376	37503507	A05	28380368	28385694
A01	37520229	37523669	A05	28328514	28330559
A01	37561241	37562962	A05	28279975	28281699
A01	37566718	37567005	A05	28271389	28271679
A01	37574252	37575325	A05	28269085	28270372
A01	37597750	37598818	A05	28214666	28214973
A01	37610802	37611776	A05	28178061	28178906
A01	37638983	37640410	A05	28161863	28163483
A01	37684900	37686938	A05	28096834	28099149
A01	33094502	33096053	A05	22680395	22681507
A01	33116928	33118861	A05	22667314	22669438
A01	33324732	33325851	A05	22660271	22661280
A01	33327133	33328393	A05	22657879	22659074
A01	33338288	33340039	A05	22652597	22653896
A01	33344959	33346371	A05	22639767	22641287
A01	33362387	33364596	A05	22626879	22629010
A01	33365538	33371673	A05	22620036	22626197
A01	33393452	33396380	A05	22601942	22604515
A01	33404398	33407176	A05	22589503	22591775
A01	34515521	34520064	A05	23783999	23787459
A01	34714033	34715203	A05	23653054	23654325
A01	34734387	34736355	A05	23641299	23643828
A01	34744757	34745523	A05	23638324	23639104
A01	34746985	34748029	A05	23635164	23636058
A01	34748348	34760392	A05	23610989	23618132
A01	34770289	34773002	A05	23588773	23591318
A01	34789392	34790549	A05	23560706	23561110
A01	34800388	34800701	A05	23555074	23555389
A01	34858219	34859631	A05	23521422	23522844
A01	34335345	34335572	A05	6521042	6522307
A01	34347807	34349686	A05	6511554	6513361
A01	34374993	34378147	A05	6488891	6492050
A01	34379579	34381729	A05	6476372	6478213
A01	34391108	34392707	A05	6436394	6438042
A01	34394190	34394510	A05	6431549	6434903
A01	34449595	34450220	A05	6404037	6404261
A01	34457799	34459453	A05	6398304	6400241
A01	15776512	15777008	A05	19970210	19970533
A01	15791206	15791875	A05	19880116	19880805
A01	15792221	15793649	A05	19876499	19877903
A01	15822882	15825379	A05	19820443	19823243
A01	15825704	15830701	A05	19809081	19814387
A01	15995255	15996213	A05	19717391	19718609
A01	16234564	16235880	A05	19509098	19510363
A01	16269402	16272741	A05	19417875	19421275
A01	34543749	34545151	A05	24056885	24058350
A01	34563917	34565450	A05	24043471	24044912
A01	34573608	34575466	A05	24023064	24028476
A01	34601769	34602512	A05	23948601	23950264
A01	34627748	34635366	A05	23900161	23904877
A01	34643608	34643841	A05	23840842	23842083
A01	34673597	34676214	A05	23827550	23829680
A01	5296713	5297594	A06	29420605	29421465
A01	5305237	5306393	A06	29430566	29431464
A01	5310901	5312070	A06	29447773	29448921
A01	5319220	5321780	A06	29457857	29460227
A01	5462157	5465150	A06	29562589	29566167
A01	5507601	5509892	A06	29587426	29590172
A01	5512667	5513797	A06	29596068	29597189
A01	5541145	5541816	A06	29612482	29613135
A01	5661195	5661713	A06	29654007	29654902
A01	5691022	5691519	A06	29659710	29660219
A01	5725597	5727416	A06	29677380	29678514
A01	5736827	5738308	A06	29688298	29689737
A01	5863756	5864950	A06	29748793	29750014
A01	23007831	23009852	A06	3902880	3904964
A01	23238460	23239611	A06	3965869	3967033
A01	23443861	23446428	A06	4066764	4068709
A01	23478136	23478579	A06	4075491	4075937
A01	23633845	23644710	A06	4088872	4092135
A01	23690634	23696409	A06	4092138	4098272
A01	23723031	23723771	A06	4115520	4116347
A01	23827400	23828442	A06	4137514	4138359
A01	24180801	24182076	A06	4152617	4153422
A01	24254206	24257462	A06	4174035	4177085
A01	24409892	24411421	A06	4206011	4208225
A01	24957585	24958808	A06	4309614	4310816
A01	6296716	6298431	A06	29907359	29909080
A01	6304120	6306571	A06	29909905	29911894
A01	6437893	6445273	A06	29971923	29973245
A01	6479007	6480647	A06	30004353	30006717
A01	6519211	6523217	A06	30034095	30037893
A01	6536085	6538123	A06	30081800	30084003
A01	6678132	6681617	A06	30119504	30122815
A01	6685224	6687089	A06	30135731	30137777
A01	6749929	6751494	A06	30174550	30176190
A01	6762125	6763342	A06	30190721	30191641
A01	19183389	19184285	A06	16393783	16394556
A01	19298102	19299218	A06	16432312	16433676
A01	19379794	19387584	A06	16482485	16483453
A01	19502184	19503386	A06	16608047	16609243
A01	19528904	19529841	A06	16619239	16620159
A01	19599419	19601492	A06	16807359	16814367
A01	19785889	19788045	A06	16942268	16946644
A01	19806782	19813534	A06	16958606	16965725
A01	19819951	19823105	A06	16991995	16995468
A01	16973247	17006739	A06	15882754	15887990
A01	17105369	17107324	A06	15948085	15949102
A01	17189753	17191516	A06	15985252	15989780
A01	17202425	17203582	A06	16040553	16042369
A01	17295979	17296215	A06	16124302	16124547
A01	17412590	17413955	A06	16333944	16335495
A01	19215005	19217238	A06	11363970	11365721
A01	19227297	19227857	A06	11354052	11354615
A01	19460530	19462467	A06	11211814	11214066
A01	19471172	19471924	A06	11122600	11123271
A01	19486528	19489970	A06	11111751	11114348
A01	19491605	19492595	A06	11109014	11110004
A01	19528904	19529841	A06	11004461	11005319
A01	19555922	19558472	A06	10938988	10941889
A01	19593204	19595174	A06	10919052	10921327
A01	19599419	19601492	A06	10915330	10918624
A01	19785889	19788045	A06	10699182	10701157
A01	19806782	19813534	A06	10690175	10691949
A01	19906565	19912635	A06	10499897	10504253
A01	19933459	19935753	A06	10459209	10461207
A01	19940732	19941900	A06	10413855	10415157
A01	8012	14242	A06	30973879	30982185
A01	28854	31439	A06	30964236	30969281
A01	57598	58099	A06	30930667	30931097
A01	87685	91266	A06	30901233	30904814
A01	98171	100335	A06	30892844	30895106
A01	123381	124889	A06	30855357	30856910
A01	125680	128418	A06	30852017	30854378
A01	156192	158897	A06	30811781	30814229
A01	208507	210548	A06	30757616	30760328
A01	228639	229466	A06	30720044	30720829
A01	34543749	34545151	A06	1036543	1036910
A01	34719458	34722028	A06	928422	929608
A01	34767736	34769410	A06	917057	918294
A01	34789392	34790549	A06	855772	856809
A01	34879112	34885030	A06	829418	830586
A01	34899391	34900522	A06	810369	811513
A01	34957133	34959234	A06	731332	732889
A01	34986922	34987544	A06	713681	714670
A01	35120141	35122129	A06	582735	584819
A01	35138245	35140652	A06	578279	580495
A01	16768686	16769543	A06	12303953	12304882
A01	17105369	17107324	A06	12020780	12021079
A01	17173634	17174306	A06	12019602	12020291
A01	17177294	17186643	A06	11922348	11926674
A01	17202425	17203582	A06	11848083	11849754
A01	17278611	17280671	A06	11656519	11659014
A01	17291408	17293441	A06	11643352	11645466
A01	17412590	17413955	A06	11558888	11559340
A01	1146543	1148315	A07	2023548	2025012
A01	1195684	1196664	A07	2187158	2188120
A01	1211071	1211700	A07	2212277	2212789
A01	1256987	1258214	A07	2368600	2369869
A01	1393407	1394441	A07	2481745	2482803
A01	1395406	1397472	A07	2514694	2516830
A01	1495640	1497991	A07	3100466	3103083
A01	1505722	1506808	A07	3154762	3155937
A01	1515969	1530468	A07	3169451	3171269
A01	1597334	1598098	A07	3274356	3275207
A01	1607740	1608318	A07	3386532	3387095
A01	1661689	1665699	A07	3511637	3519334
A01	1670518	1672869	A07	3661323	3664182
A01	1687579	1689634	A07	3706556	3708388
A01	25423817	25424860	A07	11575403	11575720
A01	25664791	25665485	A07	11768534	11769261
A01	25745979	25748832	A07	11863337	11863642
A01	25767496	25769805	A07	11871011	11873296
A01	25801812	25806598	A07	11908426	11909574
A01	25948802	25949215	A07	11948896	11949312
A01	25954728	25955087	A07	11950719	11951135
A01	26002473	26003687	A07	11956394	11957763
A01	26004539	26005419	A07	11958938	11959725
A01	26025484	26026810	A07	11963672	11969281
A01	20148065	20149374	A07	17483347	17484570
A01	20161955	20163487	A07	17502718	17507153
A01	20165249	20167435	A07	17523592	17527622
A01	20196924	20198435	A07	17534968	17537641
A01	20215151	20216167	A07	17590833	17591870
A01	20255523	20256734	A07	17619724	17620890
A01	20348296	20348838	A07	17679922	17680929
A01	25229040	25230230	A07	9559616	9567982
A01	25230772	25232047	A07	9266259	9269170
A01	25238777	25240156	A07	9250468	9251835
A01	25265650	25266535	A07	9204232	9205256
A01	25282427	25282879	A07	9193002	9193352
A01	25299191	25300806	A07	9160163	9161790
A01	25311892	25314814	A07	9153073	9155886
A01	25346713	25348418	A07	9123239	9124713
A01	25423817	25424860	A07	9064601	9065596
A01	25458521	25460168	A07	9038780	9044550
A01	25486053	25492220	A07	9028947	9034710
A01	25554834	25558110	A07	8991656	8997645
A01	25566068	25568723	A07	8983369	8988416
A01	3494926	3496320	A07	1930541	1931761
A01	3500059	3500298	A07	1920997	1921474
A01	3527007	3532297	A07	1858028	1869308
A01	3578865	3579925	A07	1851289	1855867
A01	3595749	3598228	A07	1815899	1818479
A01	3641652	3644850	A07	1693353	1698925
A01	3685244	3685903	A07	1675719	1678339
A01	3701827	3705951	A07	1635812	1643355
A01	3757110	3760193	A07	1539038	1542690
A01	2010754	2012226	A08	16191720	16193285
A01	2012761	2016341	A08	16195253	16198129
A01	2018393	2020657	A08	16199689	16201667
A01	2021141	2022475	A08	16202224	16203306
A01	2046963	2048304	A08	16228955	16231263
A01	2049286	2051535	A08	16231286	16233385
A01	2076215	2077799	A08	16283946	16285263
A01	2113123	2130516	A08	16348222	16350172
A01	2144671	2147105	A08	16359513	16361959
A01	2148006	2151412	A08	16362672	16366316
A01	2181247	2185468	A08	16373543	16376353
A01	2188367	2193296	A08	16378496	16383786
A01	2204278	2209006	A08	16400259	16402329
A01	2255235	2256855	A08	16435045	16436539
A01	2261767	2263983	A08	16452599	16454946
A01	2264325	2269583	A08	16455734	16457743
A01	2273850	2277165	A08	16464289	16467945
A01	2278609	2284590	A08	16474322	16477802
A01	2286343	2287726	A08	16479136	16480706
A01	2309027	2310344	A08	16544404	16545850
A01	2453877	2454365	A08	16589615	16590106
A01	2458006	2458584	A08	16602040	16602615
A01	2470649	2472459	A08	16610254	16611860
A01	2496393	2497079	A08	16628077	16628766
A01	2523712	2525432	A08	16641162	16642631
A01	2525747	2534323	A08	16643066	16647347
A01	2551911	2564360	A08	16675368	16685678
A01	2564739	2566310	A08	16699281	16700608
A01	2632801	2634347	A08	16706467	16707736
A01	2636934	2638419	A08	16709414	16710925
A01	2641978	2644971	A08	16714761	16716799
A01	2647950	2653033	A08	16717414	16722302
A01	2660011	2661930	A08	16731076	16732896
A01	2673871	2676363	A08	16745810	16748332
A01	2700359	2703204	A08	16750468	16752903
A01	2726153	2728472	A08	16754838	16765294
A01	2736302	2742204	A08	16819890	16821669
A01	2760208	2765184	A08	16832885	16836248
A01	2869974	2870614	A08	16922261	16922648
A01	2871277	2871576	A08	16923302	16927478
A01	2884633	2894780	A08	16928887	16930696
A01	2907790	2909702	A08	16957454	16959530
A01	2925185	2926461	A08	16980640	16982007
A01	2952248	2955456	A08	16982471	16984460
A01	2982320	2983697	A08	17002644	17004073
A01	2988127	2990157	A08	17008184	17010214
A01	2994658	3000780	A08	17021685	17024907
A01	3031413	3032531	A08	17030251	17031291
A01	3033999	3037209	A08	17032420	17035793
A01	3048407	3048778	A08	17047936	17048307
A01	3052446	3053632	A08	17054523	17061323
A01	3089340	3090435	A08	17079728	17081818
A01	3151087	3151626	A08	17164240	17164770
A01	3152886	3154227	A08	17166195	17167304
A01	3154393	3156240	A08	17168245	17168514
A01	3158766	3159388	A08	17171505	17172731
A01	3163600	3164634	A08	17173017	17174583
A01	3190740	3192062	A08	17195809	17197104
A01	3212344	3213698	A08	17237619	17238936
A01	3220216	3228113	A08	17239962	17242398
A01	3241754	3245312	A08	17249401	17256450
A01	3269897	3270979	A08	17262564	17266628
A01	3274130	3276295	A08	17267098	17269218
A01	3277698	3291978	A08	17273029	17278425
A01	3292807	3296500	A08	17289699	17292757
A01	3311593	3312610	A08	17296266	17299835
A01	3502243	3502722	A08	17386193	17386654
A01	3684514	3684951	A08	17488823	17491014
A01	3685244	3685903	A08	17493185	17493346
A01	5419814	5421089	A08	13174059	13174761
A01	5439005	5440739	A08	13198650	13199513
A01	5462157	5465150	A08	13241764	13244830
A01	5467134	5468915	A08	13246481	13247565
A01	5541145	5541816	A08	13261645	13262286
A01	5549204	5550411	A08	13264365	13265188
A01	5551914	5554071	A08	13267913	13270126
A01	5626743	5626976	A08	13284496	13284732
A01	5634943	5637043	A08	13307431	13309805
A01	5638522	5640357	A08	13312230	13318895
A01	5642368	5644769	A08	13324793	13327933
A01	5651320	5654123	A08	13349443	13352415
A01	5661195	5661713	A08	13354113	13356445
A01	5736827	5738308	A08	13419457	13420920
A01	5752596	5752967	A08	13440376	13440876
A01	5756910	5758647	A08	13450649	13452173
A01	5763046	5763744	A08	13453333	13454508
A01	5807118	5808134	A08	13480862	13481824
A01	5831940	5833181	A08	13482389	13482988
A01	5840090	5842668	A08	13496750	13497067
A01	5844288	5846982	A08	13516736	13519496
A01	6015959	6017942	A08	13631095	13633139
A01	6211137	6215688	A08	13768308	13769764
A01	6257961	6259691	A08	13780393	13780698
A01	6264916	6272454	A08	13797301	13802671
A01	6278565	6279936	A08	13818323	13825117
A01	6389292	6391166	A08	13832764	13834584
A01	6403917	6405551	A08	13841718	13842889
A01	6536085	6538123	A08	13910435	13912262
A01	6549055	6551780	A08	13929384	13929932
A01	6657394	6658764	A08	13977302	13978741
A01	6667113	6669644	A08	13983351	13985733
A01	6677659	6677976	A08	14011904	14012302
A01	6683769	6684563	A08	14013399	14014151
A01	6685224	6687089	A08	14014884	14028902
A01	6732935	6735024	A08	14055375	14056967
A01	6762125	6763342	A08	14063460	14064584
A01	6788018	6793236	A08	14312587	14313907
A01	6796974	6798228	A08	14326733	14327923
A01	6835365	6835652	A08	14361769	14364582
A01	4266130	4267476	A08	17811006	17812355
A01	4273925	4275424	A08	17814007	17815338
A01	4312491	4315377	A08	17821466	17822911
A01	4315638	4317608	A08	17824164	17824843
A01	4324894	4332868	A08	17832659	17833659
A01	4364676	4366648	A08	17839986	17842069
A01	4413623	4415104	A08	17855560	17857191
A01	4442787	4443869	A08	17868327	17869373
A01	4464008	4465621	A08	17883288	17884895
A01	4499669	4503511	A08	17890854	17893808
A01	4537586	4538935	A08	17915135	17915960
A01	4544290	4554768	A08	17916575	17929177
A01	4574606	4578498	A08	17978744	17982907
A01	4580683	4580991	A08	18019308	18021897
A01	4610252	4611502	A08	18031301	18032554
A01	4703384	4704174	A08	18039787	18040581
A01	4704577	4705848	A08	18041755	18042879
A01	4712142	4713640	A08	18049925	18051393
A01	4784104	4785945	A08	18075873	18077537
A01	4786397	4788836	A08	18081102	18083715
A01	4822469	4823035	A08	18127896	18128492
A01	4826661	4832459	A08	18129399	18131614
A01	4844644	4846296	A08	18134954	18136400
A01	4846579	4851985	A08	18137329	18146022
A01	4855864	4857039	A08	18149430	18150731
A01	7004507	7005762	A08	14197878	14199091
A01	7219237	7220826	A08	14383346	14384688
A01	7257389	7258233	A08	14390380	14391177
A01	7259213	7259737	A08	14411679	14412173
A01	7304068	7307428	A08	14437480	14442460
A01	7355610	7355999	A08	14474732	14475004
A01	7400648	7434471	A08	14524891	14526597
A01	7485947	7486748	A08	14530887	14532273
A01	7532648	7534218	A08	14543969	14545390
A01	7617239	7617718	A08	14649831	14650307
A01	7625349	7626182	A08	14655418	14656249
A01	7634621	7635944	A08	14676260	14677497
A01	7645992	7647226	A08	14706204	14707157
A01	7713123	7715452	A08	14707401	14708607
A01	7744121	7745273	A08	14747006	14748769
A01	7807532	7808876	A08	14759280	14762456
A01	7821556	7822701	A08	14763539	14764579
A01	8082484	8091558	A08	14770849	14775890
A01	8161614	8163287	A08	14852874	14854544
A01	8206012	8209004	A08	14872115	14876408
A01	8243232	8244351	A08	14879833	14882367
A01	8389623	8392075	A08	14898683	14899078
A01	8473393	8474559	A08	14909434	14910516
A01	8587772	8596399	A08	14935395	14937325
A01	1385630	1385941	A08	18964867	18965178
A01	1422254	1422730	A08	18980870	18981352
A01	1428330	1429812	A08	18986972	18989821
A01	1452546	1455139	A08	18992436	18993101
A01	1491482	1494330	A08	19002009	19004652
A01	1531511	1538021	A08	19028853	19036812
A01	1552794	1553570	A08	19082285	19083072
A01	1555156	1557020	A08	19093023	19095772
A01	1562634	1563473	A08	19107028	19107318
A01	1587679	1589000	A08	19131437	19132415
A01	1589219	1590619	A08	19136908	19137285
A01	1607740	1608318	A08	19140111	19140689
A01	1617120	1618794	A08	19149112	19150988
A01	340220	341178	A08	19226678	19227652
A01	343924	345086	A08	19236865	19238054
A01	345694	346122	A08	19238539	19238973
A01	351905	352285	A08	19255842	19256431
A01	357071	358645	A08	19257289	19259222
A01	361153	364687	A08	19261523	19264711
A01	370770	372225	A08	19267776	19269681
A01	384337	390573	A08	19310824	19318285
A01	396231	397655	A08	19326800	19327957
A01	414442	415724	A08	19336805	19338062
A01	423678	425823	A08	19341051	19343471
A01	462140	463173	A08	19403941	19404941
A01	1146543	1148315	A08	19816048	19817207
A01	1151370	1153089	A08	19831386	19833126
A01	1166882	1168627	A08	19841397	19844579
A01	1170970	1171821	A08	19850454	19852339
A01	1185984	1187213	A08	19863237	19864479
A01	1199217	1201766	A08	19885744	19894049
A01	1211071	1211700	A08	19903849	19904085
A01	1218236	1220753	A08	19910855	19913301
A01	1236371	1236739	A08	19918561	19918920
A01	1310612	1311390	A08	19942845	19943546
A01	1364681	1368598	A08	19946782	19951675
A01	1372452	1374005	A08	19953776	19960222
A01	12771335	12774073	A08	11134655	11138756
A01	12836898	12838220	A08	11213218	11214561
A01	12873501	12873806	A08	11229412	11229717
A01	12931944	12936547	A08	11280941	11292605
A01	12948590	12950020	A08	11304631	11306058
A01	12980586	12981740	A08	11308962	11310162
A01	13119349	13121825	A08	11313211	11316437
A01	1661689	1665699	A08	15043156	15048718
A01	1702077	1704894	A08	15077536	15080046
A01	1707187	1709505	A08	15082396	15084419
A01	1726344	1728234	A08	15091994	15092794
A01	1744956	1746145	A08	15132024	15133347
A01	1748159	1749435	A08	15136807	15138132
A01	3048407	3048778	A08	17791117	17791488
A01	3082630	3083193	A08	17760316	17760852
A01	3151087	3151626	A08	17699366	17699905
A01	3152886	3154227	A08	17697186	17698301
A01	3158766	3159388	A08	17694625	17695860
A01	3163600	3164634	A08	17692507	17693992
A01	3190740	3192062	A08	17674716	17676023
A01	3212344	3213698	A08	17656037	17657428
A01	3220216	3228113	A08	17652357	17654795
A01	3241754	3245312	A08	17639275	17643879
A01	3274130	3276295	A08	17634894	17637056
A01	3277698	3291978	A08	17629367	17629597
A01	3292807	3296500	A08	17625360	17626350
A01	3311593	3312610	A08	17620442	17622019
A01	3343506	3344720	A08	17607366	17608698
A01	3492189	3492728	A08	17593261	17593800
A01	3502243	3502722	A08	17586634	17587086
A01	3587037	3588685	A08	17571910	17574004
A01	3595749	3598228	A08	17569569	17570898
A01	3601493	3606491	A08	17562972	17566419
A01	3619125	3621356	A08	17555117	17557036
A01	3641652	3644850	A08	17538942	17542448
A01	3646343	3646828	A08	17532508	17532987
A01	3661810	3666636	A08	17512084	17516635
A01	3754915	3756177	A08	17458692	17460167
A01	3765051	3768399	A08	17454422	17457772
A01	3789453	3806084	A08	17439176	17441467
A01	10439068	10441848	A08	18812210	18815281
A01	10541542	10543790	A08	18786997	18792647
A01	10547311	10549621	A08	18781152	18783505
A01	10553059	10554511	A08	18778187	18780037
A01	10568386	10569383	A08	18772297	18773330
A01	10573367	10575270	A08	18770023	18771758
A01	10589185	10595770	A08	18762458	18763864
A01	10605436	10605948	A08	18756429	18758667
A01	10609551	10611672	A08	18750442	18752878
A01	10612015	10618100	A08	18740639	18743251
A01	10631491	10632375	A08	18701624	18702508
A01	10660243	10660728	A08	18675644	18680340
A01	10675735	10676274	A08	18671653	18672015
A01	10807048	10807835	A08	18667227	18668034
A01	10811627	10812397	A08	18664015	18664719
A01	9488263	9490330	A08	18608454	18612230
A01	9563891	9565876	A08	18600061	18601376
A01	9567930	9569395	A08	18590686	18594188
A01	9596598	9597461	A08	18555523	18556391
A01	9628030	9632396	A08	18536757	18546724
A01	9687010	9688888	A08	18502820	18507507
A01	9754484	9755656	A08	18460189	18461162
A01	9859938	9861787	A08	18455027	18456926
A01	9880063	9881821	A08	18447075	18447544
A01	9995166	9996741	A08	18441423	18442925
A01	10045202	10048101	A08	18436201	18436530
A01	10056578	10058896	A08	18421402	18423949
A01	10127057	10133116	A08	18407020	18408325
A01	10192400	10197916	A08	18394546	18397694
A01	10210194	10211771	A08	18374663	18375588
A01	532273	535309	A08	19805295	19808300
A01	553763	556171	A08	19803626	19805068
A01	581770	586156	A08	19770913	19777410
A01	598800	599135	A08	19751973	19753987
A01	609796	611104	A08	19748758	19750044
A01	625089	627000	A08	19724356	19726213
A01	639291	640548	A08	19719385	19724086
A01	691510	695990	A08	19669605	19671284
A01	763245	764228	A08	19623727	19624638
A01	771785	772042	A08	19619969	19620181
A01	788906	790902	A08	19601676	19603683
A01	808777	810865	A08	19548987	19550375
A01	959712	962108	A08	19445277	19447668
A01	975801	977561	A08	19431614	19433320
A01	11232028	11233194	A08	18283792	18285558
A01	11247147	11249393	A08	18254366	18256422
A01	11269460	11284508	A08	18214429	18218943
A01	11285829	11289473	A08	18212665	18213252
A01	11333064	11334005	A08	18206792	18207479
A01	11353996	11354874	A08	18194873	18195700
A01	11381471	11381728	A08	18187946	18188203
A01	11406329	11406913	A08	18181320	18181910
A01	11412396	11412683	A08	18175952	18176257
A01	11437249	11437686	A08	18175031	18175456
A01	11443423	11443947	A08	18167534	18168163
A01	11455195	11456001	A08	18166098	18166544
A01	11495774	11496520	A08	18159448	18160177
A01	5028195	5029058	A08	13135390	13136232
A01	5033531	5034229	A08	13032122	13032883
A01	5037554	5039305	A08	13016154	13018089
A01	5039745	5041280	A08	13010211	13011597
A01	5044212	5045965	A08	13007542	13009302
A01	5079900	5081658	A08	13000256	13002014
A01	5131492	5135081	A08	12993955	12995655
A01	5168210	5170704	A08	12976667	12979714
A01	5200115	5201493	A08	12943767	12945514
A01	5299789	5300643	A08	12862744	12863664
A01	5301162	5302690	A08	12860520	12862185
A01	5362252	5363446	A08	12854046	12855566
A01	5376094	5379496	A08	12788437	12792555
A01	8965757	8966610	A08	18986972	18989821
A01	8967332	8971043	A08	18951666	18955271
A01	8975577	8980616	A08	18949306	18950540
A01	9024479	9025138	A08	18920992	18921648
A01	9041026	9042071	A08	18917852	18919203
A01	9134783	9137771	A08	18900499	18902446
A01	9237177	9239182	A08	18888370	18889991
A01	9245229	9246107	A08	18882565	18882810
A01	9252279	9252953	A08	18879036	18879665
A01	9271005	9273623	A08	18867221	18870153
A01	9307572	9309442	A08	18865374	18866849
A01	9312036	9313583	A08	18862491	18863906
A01	9340727	9342866	A08	18854875	18856875
A01	11732196	11733785	A08	12633323	12634912
A01	11767036	11768667	A08	12630048	12630881
A01	11779162	11781047	A08	12602352	12603551
A01	11783652	11787896	A08	12598511	12600612
A01	11791158	11793543	A08	12593514	12595245
A01	11794020	11795258	A08	12592069	12592908
A01	11831521	11834165	A08	12578697	12589250
A01	11861672	11863233	A08	12559715	12561932
A01	11887657	11890568	A08	12555360	12557810
A01	11904662	11906095	A08	12541453	12542712
A01	11937894	11939653	A08	12536670	12538727
A01	12049621	12050067	A08	11150080	11150963
A01	12056483	12057531	A08	11146421	11147553
A01	12076104	12078589	A08	11143167	11145741
A01	12113712	12119772	A08	11134655	11138756
A01	12132842	12133441	A08	11119236	11119862
A01	12164806	12166014	A08	11114462	11115532
A01	12179309	12179806	A08	11105731	11105973
A01	12219418	12219747	A08	11076118	11076450
A01	12321599	12322592	A08	11026879	11027848
A01	12350365	12352520	A08	11018545	11019809
A01	12352977	12355067	A08	11016054	11018126
A01	23238460	23239611	A08	24642248	24643430
A01	23281453	23283929	A08	24608544	24612453
A01	23478136	23478579	A08	24582672	24583115
A01	23718723	23720486	A08	24553925	24555799
A01	23803115	23805482	A08	24547208	24552920
A01	24200215	24202327	A08	24518811	24520946
A01	24387292	24390350	A08	24510828	24513796
A01	24603073	24604110	A08	24466340	24467612
A01	24965596	24968645	A08	24436475	24439456
A01	12484455	12485123	A08	16122817	16123434
A01	12550267	12553055	A08	16076121	16078808
A01	12686727	12687137	A08	16021821	16023960
A01	12713005	12714994	A08	16002832	16005577
A01	12735970	12736631	A08	15936495	15936665
A01	12805374	12806915	A08	15908461	15913880
A01	12821697	12823597	A08	15904187	15904818
A01	6782159	6785455	A08	14356130	14360269
A01	6788018	6793236	A08	14345283	14346228
A01	6819613	6820335	A08	14322955	14323743
A01	6825971	6826720	A08	14301375	14302136
A01	6847950	6854538	A08	14288200	14294829
A01	6854923	6856344	A08	14278779	14286639
A01	28854	31439	A08	20057499	20060069
A01	31848	36017	A08	20052221	20053753
A01	44118	44901	A08	20014081	20014827
A01	62979	67402	A08	20006413	20012861
A01	68771	69109	A08	20004661	20005020
A01	79975	81247	A08	19978926	19980175
A01	7078929	7080665	A08	14151574	14153575
A01	7092881	7097074	A08	14132552	14137052
A01	7100795	7105584	A08	14122699	14126520
A01	7106163	7108190	A08	14121672	14121965
A01	7145285	7159803	A08	14090879	14096570
A01	7352034	7352805	A08	13897481	13903512
A01	34258126	34261262	A08	15683922	15686643
A01	34335345	34335572	A08	15665478	15666746
A01	34413428	34414926	A08	15531929	15533550
A01	34461656	34464478	A08	15496895	15499701
A01	34474336	34476720	A08	15484049	15486314
A01	34573608	34575466	A08	15448504	15462110
A01	15776512	15777008	A08	8330558	8340638
A01	15852375	15853761	A08	8310649	8314547
A01	15888670	15893451	A08	8283238	8284168
A01	15912623	15914760	A08	8240094	8242155
A01	15987610	15992542	A08	8231082	8233035
A01	16355800	16356803	A08	8173413	8194765
A01	2910185	2911959	A09	48469084	48470284
A01	3052446	3053632	A09	48558612	48559351
A01	3116047	3117365	A09	48585126	48587327
A01	3214358	3216977	A09	48739208	48741445
A01	3237109	3237834	A09	48760652	48761425
A01	3274130	3276295	A09	48778884	48780975
A01	3343506	3344720	A09	48845732	48847427
A01	3471232	3471744	A09	48856624	48857892
A01	20960960	20963851	A09	15166344	15169299
A01	20964125	20967708	A09	15160027	15166080
A01	21018954	21026795	A09	15153569	15154594
A01	21084536	21086282	A09	15095553	15097596
A01	21150161	21153620	A09	14825531	14829265
A01	21229308	21230626	A09	14620596	14621567
A01	21363313	21365697	A09	14491457	14493726
A01	21379034	21380971	A09	14488908	14490954
A01	21521090	21521891	A09	14421314	14422031
A01	22871829	22874422	A09	14355262	14357401
A01	23097940	23108843	A09	14110637	14111958
A01	23225511	23229984	A09	14055812	14065492
A01	23281453	23283929	A09	14021816	14024230
A01	23297769	23299215	A09	13975719	13979678
A01	23316822	23317280	A09	13971091	13972898
A01	23432266	23435849	A09	13845702	13849091
A01	23478136	23478579	A09	13750903	13751346
A01	23546645	23548269	A09	13741151	13747231
A01	23633845	23644710	A09	13732614	13736989
A01	23674743	23676635	A09	13712855	13715123
A01	23803115	23805482	A09	13628783	13638346
A01	23807344	23810213	A09	13589398	13591642
A01	23827400	23828442	A09	13582582	13583955
A01	24200215	24202327	A09	13542785	13546018
A01	24208522	24210583	A09	13530968	13533171
A01	24252606	24253603	A09	13527035	13528045
A01	24965596	24968645	A09	13412321	13415363
A01	25007605	25009635	A09	13392193	13394599
A01	33700882	33703451	A09	53754314	53756731
A01	33733039	33735521	A09	53748354	53750654
A01	33756626	33760828	A09	53739531	53741090
A01	33813059	33816031	A09	53690188	53693184
A01	33817552	33821327	A09	53685210	53688927
A01	33838867	33841839	A09	53669376	53678938
A01	33856521	33859448	A09	53659471	53666955
A01	33859993	33861509	A09	53657603	53659017
A01	33876849	33877358	A09	53637285	53637782
A01	33879444	33879815	A09	53633062	53633592
A01	33882242	33885658	A09	53626810	53627124
A01	33895462	33896094	A09	53623793	53624380
A01	33900746	33904831	A09	53618006	53621772
A01	33908522	33911038	A09	53614700	53617261
A01	33914270	33920904	A09	53604815	53609216
A01	1146543	1148315	A09	9761793	9763301
A01	1195684	1196664	A09	9691245	9692250
A01	1204149	1206751	A09	9654276	9658622
A01	1337690	1341444	A09	9600195	9604198
A01	1342057	1344406	A09	9592415	9594746
A01	1393407	1394441	A09	9576243	9576633
A01	1422254	1422730	A09	9527604	9528074
A01	1436578	1438113	A09	9520642	9522103
A01	1439101	1440456	A09	9515164	9519786
A01	1444344	1448442	A09	9467509	9469019
A01	1562634	1563473	A09	9426933	9427796
A01	1583751	1584676	A09	9402164	9402960
A01	1612179	1614433	A09	9369878	9371564
A01	1652180	1654321	A09	9304695	9307054
A01	1670518	1672869	A09	9277867	9280630
A01	4987894	4989440	A09	19493244	19494421
A01	5003384	5004475	A09	19474041	19475112
A01	5014203	5015299	A09	19452071	19468338
A01	5039745	5041280	A09	19422104	19423299
A01	5145408	5146440	A09	19305525	19306703
A01	5275358	5277142	A09	19047869	19049554
A01	5296713	5297594	A09	18987383	18988225
A01	5301162	5302690	A09	18973233	18974727
A01	5357642	5360837	A09	18946823	18949393
A01	5396020	5409567	A09	18833858	18837535
A01	5462157	5465150	A09	18766714	18769874
A01	5597295	5598901	A09	18557548	18560814
A01	7437297	7438528	A09	21973932	21975087
A01	7485947	7486748	A09	21934508	21935065
A01	7488454	7489484	A09	21917028	21918573
A01	7505162	7506339	A09	21890049	21891317
A01	7507287	7509084	A09	21875382	21877591
A01	7617239	7617718	A09	21622140	21622526
A01	7804965	7806250	A09	21440933	21442745
A01	7818471	7820787	A09	21403025	21405246
A01	8103508	8104768	A09	21307997	21311308
A01	8165708	8168481	A09	21239665	21242637
A01	8181557	8183702	A09	21218199	21220443
A01	8335230	8337432	A09	24743705	24747986
A01	8382932	8383876	A09	24478423	24479154
A01	8473393	8474559	A09	24380997	24382049
A01	8728634	8730807	A09	24235321	24237288
A01	8748223	8752345	A09	24080988	24084717
A01	8766120	8767532	A09	24047764	24049102
A01	8773100	8775463	A09	24021704	24024171
A01	8875514	8876836	A09	23840034	23841110
A01	8890263	8894842	A09	23821754	23825200
A01	31494936	31495859	A09	13458718	13459851
A01	31847877	31848845	A09	13356756	13366307
A01	31914129	31915085	A09	13347175	13351656
A01	32049843	32050484	A09	13298062	13299292
A01	32129607	32132084	A09	13283593	13285959
A01	32344581	32353095	A09	13255290	13259526
A01	32370804	32373253	A09	13185069	13191508
A01	32555258	32557182	A09	13155261	13156888
A01	7247590	7249191	A09	25101578	25108857
A01	7257389	7258233	A09	25092699	25093943
A01	7260672	7265139	A09	25088286	25092383
A01	7330438	7332835	A09	25061155	25063053
A01	7346327	7346779	A09	25044763	25045260
A01	7352034	7352805	A09	25036808	25037702
A01	7353196	7354759	A09	25026774	25028411
A01	8012	14242	A09	49890986	49897614
A01	19455	23072	A09	49860704	49870890
A01	31848	36017	A09	49817148	49818722
A01	37234	39654	A09	49802601	49804423
A01	41324	41749	A09	49751080	49752035
A01	58720	59112	A09	49717785	49718162
A01	32572277	32574538	A09	12268256	12270968
A01	32652794	32656797	A09	12250595	12252389
A01	32790099	32790509	A09	12218689	12219135
A01	32815974	32821308	A09	11988338	11991806
A01	32950858	32951456	A09	11954616	11955254
A01	32959142	32959868	A09	11940818	11941456
A01	39183102	39185647	A10	13865863	13868262
A01	39226169	39228054	A10	13931671	13933220
A01	39272648	39274279	A10	13984830	13985012
A01	39292080	39293294	A10	14005158	14008400
A01	39336907	39340321	A10	14012429	14016823
A01	39342361	39344113	A10	14017118	14019150
A01	39425450	39426499	A10	14073352	14076501
A01	39454734	39456108	A10	14138905	14139798
A01	42143286	42146305	A10	14273252	14276114
A01	42311659	42313028	A10	14596517	14597349
A01	42329817	42332443	A10	14649412	14652041
A01	42342802	42343515	A10	14698003	14698807
A01	42385453	42387195	A10	14829983	14832293
A01	42412303	42413265	A10	14851275	14852036
A01	42422253	42425241	A10	14868499	14871255
A01	37454389	37455925	A10	18273574	18275311
A01	37457183	37458430	A10	18277426	18278359
A01	37502376	37503507	A10	18334953	18335820
A01	37566718	37567005	A10	18385058	18385390
A01	37580667	37581215	A10	18389724	18390263
A01	37625986	37626264	A10	18476028	18477726
A01	9786988	9789329	A10	11004740	11007548
A01	9790795	9792044	A10	10995873	10996802
A01	9846209	9847729	A10	10936898	10938436
A01	9851772	9852896	A10	10907808	10908221
A01	9853329	9855594	A10	10809247	10814573
A01	9899810	9906797	A10	10769358	10773095
A01	9907375	9908967	A10	10766628	10769013
A01	9995166	9996741	A10	10610992	10616335
A01	10040005	10041306	A10	10595467	10596750
A01	10056578	10058896	A10	10468756	10472720
A01	10088947	10090668	A10	10398646	10400292
A01	10097058	10098435	A10	10338362	10340249
A01	10177146	10179848	A10	10296747	10310191
A01	10215135	10217156	A10	10105866	10107660
A01	10324814	10326410	A10	10049105	10050091
A01	10410398	10411426	A10	9910337	9911345
A01	10418815	10422261	A10	9869546	9875233
A01	10427312	10429513	A10	9857377	9859023
A01	10431358	10434925	A10	9804919	9808579
A01	10483860	10485014	A10	9661952	9663268
A01	10528789	10532462	A10	9562594	9566526
A01	10541542	10543790	A10	9542741	9544148
A01	10553059	10554511	A10	9508570	9510268
A01	10568386	10569383	A10	9481166	9482353
A01	10582977	10583423	A10	9469405	9469887
A01	10612015	10618100	A10	9321686	9325173
A01	10628317	10630701	A10	9316788	9320218
A01	10653599	10654040	A10	9255871	9257734
A01	10713724	10717154	A10	9183952	9187826
A01	10787547	10787915	A10	9041417	9041809
A01	10826964	10832782	A10	8864666	8870374
A01	37935157	37936433	B01	43285880	43287337
A01	37967740	37969353	B01	43326139	43328238
A01	37972646	37976099	B01	43344562	43347999
A01	37978496	37980382	B01	43352455	43354335
A01	37985391	37985997	B01	43356931	43357703
A01	37991365	37993261	B01	43381550	43383641
A01	37993660	37995958	B01	43388055	43390048
A01	38046921	38049045	B01	43399405	43401709
A01	38074498	38077618	B01	43407066	43410383
A01	38084356	38087091	B01	43419005	43421471
A01	38090038	38091286	B01	43460357	43467856
A01	38094689	38098888	B01	43500391	43505005
A01	38113932	38115076	B01	43505227	43506148
A01	38117252	38117659	B01	43510974	43511369
A01	38119455	38120663	B01	43515611	43516831
A01	38130675	38132640	B01	43518469	43520401
A01	38133429	38134316	B01	43523534	43524490
A01	38162617	38164949	B01	43599795	43605425
A01	38170273	38172934	B01	43609650	43611794
A01	38176092	38177120	B01	43613175	43614155
A01	38184894	38190021	B01	43642031	43645794
[truncated: 53,555 more rows]
