# Supplementary material for: Genome-wide systematic characterization of bZIP transcription factors and their expression profiles during stem in tumorous stem mustard
Source: PeerJ. 2026 Jan 14;14:e20518. doi: 10.7717/peerj.20518 (PMC12811965; doi:10.7717/peerj.20518)
Supplement: Supplemental Information 19 [file peerj-14-20518-s019.xlsx]

## Sheet: Sheet1
Query_id	Subject_id	identity(%)	alignment length	mismatches	gap openings	q.start	q.end	s.start	s.end	e-value	bit score
BjuA002828	BjuB040834	92.55	738	55	0	1	738	1	738	0	1027
BjuA002828	BjuB038543	83.93	672	90	2	64	729	37	696	7e-141	492
BjuA002828	BjuA014273	81.62	680	98	3	64	737	37	695	2e-107	381
BjuA003230	BjuB045319	88.29	1230	69	9	1	1167	1	1218	0	1356
BjuA003230	BjuB045319	94.67	75	4	0	1193	1267	1219	1293	7e-28	117
BjuA005478	BjuA012575	88.52	357	29	1	27	371	84	440	1e-112	396
BjuA005478	BjuB008492	87.6	363	33	1	27	377	84	446	1e-106	377
BjuA005478	BjuA012577	87.68	357	32	1	27	371	84	440	2e-105	373
BjuA005478	BjuB023986	85.91	369	40	1	15	371	75	443	2e-93	333
BjuA033921	BjuA002075	92.83	1437	61	5	462	1880	360	1772	0	2066
BjuA033921	BjuA002075	92.22	257	11	1	1	257	1	248	2e-100	359
BjuA033921	BjuA002075	89.74	117	12	0	287	403	245	361	1e-33	137
BjuA033921	BjuB006877	88.64	1637	99	13	316	1895	286	1892	0	1814
BjuA033921	BjuB006877	90.8	261	24	0	1	261	1	261	6e-91	327
BjuA033921	BjuB023599	85.76	569	64	3	1331	1899	644	1195	7e-140	490
BjuA033921	BjuB023599	88.89	189	21	0	560	748	200	388	4e-55	208
BjuA040338	BjuB007813	90.29	525	24	5	1	501	1	522	0	640
BjuA040338	BjuB007813	94.8	346	18	0	776	1121	827	1172	3e-156	543
BjuA040338	BjuB007813	92.89	197	8	2	508	704	547	737	2e-74	272
BjuA040338	BjuB007813	95.89	73	3	0	1124	1196	1245	1317	4e-29	121
BjuA040338	BjuB042240	91.35	393	34	0	805	1197	850	1242	5e-146	509
BjuA040338	BjuB042240	81.38	521	58	4	1	497	1	506	2e-83	301
BjuA040338	BjuB042240	88.55	131	15	0	502	632	538	668	5e-35	141
BjuA040338	BjuB025396	87.73	383	25	1	837	1197	876	1258	3e-119	420
BjuA040338	BjuB025396	85.75	456	41	8	58	504	76	516	4e-100	357
BjuA040338	BjuB025396	89.69	97	10	0	502	598	547	643	1e-26	113
BjuA040338	BjuB008568	91.77	316	26	0	838	1153	811	1126	3e-119	420
BjuA040338	BjuB008568	81.61	571	66	10	43	598	37	583	3e-76	278
BjuA040338	BjuB008568	91.55	71	6	0	708	778	663	733	1e-20	93.7
BjuA040338	BjuA012644	80.67	631	68	8	1	631	1	577	2e-86	311
BjuA040338	BjuA012644	84.17	417	60	3	705	1121	591	1001	1e-78	285
BjuA040338	BjuA021448	85.71	189	27	0	946	1134	847	1035	5e-41	161
BjuA040338	BjuB047102	86.03	179	25	0	922	1100	844	1022	8e-40	157
BjuA040338	BjuA025558	88.68	106	12	0	944	1049	899	1004	3e-27	115
BjuA040338	BjuA025542	85.29	136	20	0	944	1079	914	1049	4e-26	111
BjuA040728	BjuB045228	93.72	462	29	0	1	462	1	462	0	686
BjuA040728	BjuA014103	88.96	462	48	1	1	462	1	459	7e-146	507
BjuA040728	BjuB032115	89.6	404	42	0	58	461	43	446	6e-134	468
BjuA040728	BjuB038364	87.66	462	54	1	1	462	1	459	1e-131	460
BjuA040728	BjuB047306	88.31	402	44	1	61	462	28	426	1e-119	420
BjuA040759	BjuB040792	92.65	939	60	2	1	936	1	933	0	1312
BjuA040759	BjuB041950	91.09	909	81	0	22	930	31	939	0	1160
BjuA040759	BjuA043791	90.63	907	85	0	24	930	33	939	0	1124
BjuA008307	BjuB042879	93.37	513	34	0	1	513	1	513	0	747
BjuA008307	BjuA024129	91.09	516	43	1	1	513	1	516	0	654
BjuA008307	BjuB044565	90.84	513	44	1	1	510	1	513	0	640
BjuA008715	BjuB020783	85.22	318	47	0	288	605	291	608	1e-70	258
BjuA015073	BjuB042975	88.74	968	64	6	1	947	1	944	0	1084
BjuA015073	BjuB037545	86.3	883	79	7	93	942	87	960	0	805
BjuA032576	BjuB027387	96.5	257	9	0	248	504	245	501	6e-125	438
BjuA032576	BjuB027387	89.57	211	22	0	1	211	1	211	2e-66	244
BjuA032576	BjuB037083	93.25	252	17	0	248	499	248	499	7e-103	365
BjuA032576	BjuB037083	82.94	211	36	0	1	211	1	211	5e-33	133
BjuA032576	BjuA024436	92.71	247	18	0	248	494	251	497	2e-97	347
BjuA032576	BjuA024436	84.19	215	29	3	1	211	1	214	3e-34	137
BjuA032576	BjuB027759	92.06	252	20	0	248	499	161	412	1e-95	341
BjuA032576	BjuA046946	90.36	249	24	0	251	499	251	499	2e-84	303
BjuA032576	BjuA046946	85.92	206	26	1	1	203	1	206	1e-45	174
BjuA032576	BjuO009504	83.77	154	25	0	248	401	257	410	3e-25	107
BjuA032576	BjuA044074	83.77	154	25	0	248	401	257	410	3e-25	107
BjuA041107	BjuB009536	94.47	452	25	0	1	452	1	452	0	698
BjuA041107	BjuA044741	91.11	450	37	1	6	452	1035	1484	6e-165	571
BjuA041107	BjuB009816	88.01	467	41	2	1	452	1	467	4e-141	492
BjuA041305	BjuB013140	90.33	579	38	3	1	564	1	576	0	710
BjuA041305	BjuB035721	88.08	579	51	3	1	564	1	576	1e-175	607
BjuA041305	BjuA044794	90.13	456	33	4	1	453	1	447	6e-153	531
BjuA041305	BjuA041795	86.73	550	46	5	1	529	1	544	3e-148	515
BjuA041305	BjuB015072	86.67	465	44	3	1	462	1	450	3e-124	436
BjuA041565	BjuB010770	96.39	360	13	0	1	360	1	360	5e-177	611
BjuA045602	BjuA001569	83.58	548	69	3	1	527	1	548	8e-109	385
BjuA045602	BjuB039707	82.15	549	74	3	1	531	1	543	4e-92	329
BjuA045602	BjuB037744	87.58	298	34	1	208	502	214	511	2e-81	293
BjuA045602	BjuB037744	91.96	112	9	0	1	112	1	112	2e-38	151
BjuA045602	BjuA042224	82.91	433	50	5	56	473	5	428	3e-74	270
BjuA010437	BjuB016538	88.24	774	76	5	328	1086	334	1107	0	793
BjuA010437	BjuB016538	87.36	182	20	1	1	179	1	182	3e-45	174
BjuA010437	BjuB046236	81.38	333	62	0	589	921	631	963	2e-43	168
BjuA012575	BjuB008492	95.05	444	22	0	1	444	1	444	0	706
BjuA012575	BjuA012577	95.05	444	22	0	1	444	1	444	0	706
BjuA012575	BjuB023986	87.19	445	54	1	1	442	1	445	2e-121	426
BjuA012575	BjuA005478	88.52	357	29	1	84	440	27	371	2e-112	396
BjuA012577	BjuB008492	100	444	0	0	1	444	1	444	0	880
BjuA012577	BjuA012575	95.05	444	22	0	1	444	1	444	0	706
BjuA012577	BjuB023986	87.42	445	53	1	1	442	1	445	8e-124	434
BjuA012577	BjuA005478	87.68	357	32	1	84	440	27	371	3e-105	373
BjuA012644	BjuB008568	84.75	610	51	7	1	577	7	607	7e-139	486
BjuA012644	BjuB008568	92.59	270	20	0	736	1005	829	1098	4e-106	377
BjuA012644	BjuB008568	91.4	93	8	0	594	686	663	755	4e-29	121
BjuA012644	BjuB007813	88.64	317	36	0	689	1005	860	1176	6e-96	343
BjuA012644	BjuB007813	82.64	386	31	4	1	350	1	386	1e-72	266
BjuA012644	BjuB007813	88.03	117	11	1	465	578	555	671	7e-28	117
BjuA012644	BjuB042240	88.61	316	36	0	690	1005	855	1170	2e-95	341
BjuA012644	BjuB042240	82.61	322	35	3	47	347	74	395	9e-55	206
BjuA012644	BjuB025396	92.98	228	16	0	778	1005	937	1164	1e-90	325
BjuA012644	BjuB025396	84.66	313	33	2	47	347	77	386	7e-68	250
BjuA012644	BjuA040338	80.67	631	68	8	1	577	1	631	2e-86	311
BjuA012644	BjuA040338	84.17	417	60	3	591	1001	705	1121	1e-78	285
BjuA012644	BjuA021448	85	180	27	0	826	1005	847	1026	1e-35	143
BjuA012644	BjuA021448	93.94	66	4	0	268	333	301	366	2e-22	99.6
BjuA012644	BjuA021448	87.63	97	12	0	107	203	110	206	6e-22	97.6
BjuA012644	BjuB047102	84.07	182	29	0	802	983	844	1025	4e-32	131
BjuA012644	BjuB047102	88.66	97	11	0	107	203	110	206	2e-24	105
BjuA014103	BjuB038364	95.64	459	20	0	1	459	1	459	0	751
BjuA014103	BjuA040728	88.96	462	48	1	1	459	1	462	7e-146	507
BjuA014103	BjuB045228	88.74	462	49	1	1	459	1	462	2e-143	500
BjuA014103	BjuB032115	89.6	404	39	1	58	458	43	446	9e-133	464
BjuA014103	BjuB047306	87.98	416	50	0	44	459	11	426	5e-122	428
BjuA014273	BjuB038543	92.62	732	42	2	1	720	1	732	0	1027
BjuA014273	BjuA002828	81.62	680	98	3	37	695	64	737	2e-107	381
BjuA014273	BjuB040834	85.68	433	53	1	272	695	305	737	1e-105	375
BjuA014273	BjuB040834	87.15	179	23	0	19	197	46	224	8e-45	172
BjuA041795	BjuB015072	92.03	527	27	2	1	527	1	512	0	722
BjuA041795	BjuB013140	89.4	547	49	3	1	544	1	541	2e-177	613
BjuA041795	BjuB035721	87.9	537	62	1	1	537	1	534	4e-157	545
BjuA041795	BjuA041305	86.73	550	46	5	1	544	1	529	4e-148	515
BjuA041795	BjuA044794	87.14	521	55	4	1	521	1	509	3e-139	486
BjuA042006	BjuB041251	88.5	513	56	1	702	1211	687	1199	8e-157	545
BjuA042006	BjuB041251	88.01	467	38	3	70	521	73	536	2e-139	488
BjuA042006	BjuB020302	86.45	406	34	4	115	502	124	526	3e-104	371
BjuA042006	BjuB020302	85.2	419	50	1	751	1157	745	1163	6e-99	353
BjuA042006	BjuB020302	90	110	8	1	545	654	566	672	7e-31	127
BjuA042006	BjuA018344	86.81	364	48	0	794	1157	761	1124	2e-95	341
BjuA042006	BjuA018344	83.41	422	46	4	118	518	118	536	8e-80	289
BjuA042006	BjuA018344	88.51	87	10	0	545	631	536	622	1e-20	93.7
BjuA042006	BjuA016969	84.26	394	58	2	819	1208	218	611	3e-76	278
BjuA042006	BjuB020303	84.76	269	41	0	889	1157	229	497	2e-55	208
BjuA042006	BjuA047038	88.59	184	20	1	146	328	137	320	6e-50	190
BjuA042006	BjuO010482	85.8	169	21	1	146	314	155	320	5e-35	141
BjuA042006	BjuO010482	83.94	193	31	0	858	1050	723	915	7e-34	137
BjuA042224	BjuB037744	93.71	445	25	1	1	442	52	496	0	656
BjuA042224	BjuB039707	82.94	504	65	4	1	495	52	543	4e-89	319
BjuA042224	BjuA001569	83.63	446	52	5	1	428	52	494	1e-82	297
BjuA042224	BjuA045602	82.91	433	50	5	5	428	56	473	3e-74	270
BjuA014675	BjuA026586	91.2	341	30	0	467	807	434	774	9e-125	438
BjuA014675	BjuA026586	85.07	134	17	1	22	152	34	167	7e-24	103
BjuA014675	BjuB038400	86.05	430	54	2	384	807	462	891	7e-104	369
BjuA014675	BjuB038400	86.26	182	25	0	196	377	235	416	8e-42	163
BjuA014675	BjuB038400	87.12	132	14	1	24	155	36	164	7e-30	123
BjuA014675	BjuA035826	87.79	262	32	0	397	658	433	694	8e-73	266
BjuA014675	BjuA035826	87.82	156	16	1	655	807	721	876	2e-39	155
BjuA014675	BjuA035826	85.23	149	16	3	1	146	1	146	7e-24	103
BjuA014675	BjuO010366	83.26	233	39	0	575	807	614	846	8e-39	153
BjuA014675	BjuA017316	83.26	233	39	0	575	807	590	822	8e-39	153
BjuA014675	BjuA043003	82.83	233	40	0	575	807	611	843	2e-36	145
BjuA014675	BjuB042043	84.27	178	28	0	577	754	607	784	3e-32	131
BjuA014686	BjuB028919	92.93	198	14	0	229	426	271	468	2e-77	281
BjuA014686	BjuB028919	83.93	336	33	2	887	1222	1013	1327	8e-71	260
BjuA014686	BjuB028919	90.91	99	9	0	723	821	804	902	3e-30	125
BjuA014686	BjuB028919	93.51	77	5	0	67	143	94	170	1e-26	113
BjuA014686	BjuB028919	91.01	89	8	0	1222	1310	1360	1448	1e-26	113
BjuA014686	BjuB042050	90.74	108	10	0	911	1018	1439	1546	3e-33	135
BjuA014686	BjuA017309	90.65	107	10	0	915	1021	1428	1534	1e-32	133
BjuA014686	BjuO010363	88.99	109	12	0	913	1021	1441	1549	5e-29	121
BjuA015229	BjuO000631	94.13	443	17	1	967	1409	1	434	0	680
BjuA016969	BjuA018344	89.97	339	33	1	217	555	785	1122	1e-111	394
BjuA016969	BjuA018344	85.02	207	13	1	28	216	385	591	3e-50	190
BjuA016969	BjuB020302	89.09	339	36	1	217	555	824	1161	1e-104	371
BjuA016969	BjuB020302	89.38	113	12	0	7	119	370	482	9e-32	129
BjuA016969	BjuB020302	100	50	0	0	167	216	572	621	8e-23	99.6
BjuA016969	BjuB020303	90.04	241	24	0	315	555	255	495	2e-79	287
BjuA016969	BjuA042006	84.26	394	58	2	218	611	819	1208	2e-76	278
BjuA016969	BjuB041251	83.38	397	59	3	218	611	804	1196	1e-67	248
BjuA016969	BjuB026592	93.02	172	12	0	310	481	424	595	5e-67	246
BjuA016969	BjuB026592	91.91	173	9	1	45	212	114	286	8e-63	232
BjuA016969	BjuO010482	86.01	143	20	0	304	446	769	911	1e-30	125
BjuA016969	BjuA047038	85	140	21	0	328	467	766	905	2e-26	111
BjuA017309	BjuB042050	89.68	804	50	3	1108	1878	1108	1911	0	971
BjuA017309	BjuB042050	87.13	536	51	2	572	1092	524	1056	7e-112	396
BjuA017309	BjuB042050	85.59	222	20	1	1	210	1	222	9e-53	200
BjuA017309	BjuO010363	87.24	807	67	4	1108	1878	1105	1911	0	815
BjuA017309	BjuO010363	91.72	145	12	0	572	716	506	650	2e-50	192
BjuA017309	BjuO010363	91.04	134	9	1	959	1092	932	1062	1e-42	167
BjuA017309	BjuO010363	89.39	132	14	0	74	205	77	208	7e-38	151
BjuA017309	BjuO010363	85.07	134	17	1	789	922	765	895	2e-23	103
BjuA017309	BjuB028919	91.67	108	9	0	1428	1535	1041	1148	2e-35	143
BjuA017309	BjuA014686	90.65	107	10	0	1428	1534	915	1021	2e-32	133
BjuA017309	BjuB006877	83.44	163	27	0	573	735	525	687	3e-25	109
BjuA017316	BjuB042043	92.81	501	36	0	322	822	337	837	0	708
BjuA017316	BjuB042043	92.48	306	20	1	1	306	1	303	2e-119	420
BjuA017316	BjuO010366	85.91	511	48	3	319	823	355	847	3e-131	460
BjuA017316	BjuO010366	86.03	315	41	1	1	312	1	315	1e-74	272
BjuA017316	BjuA043003	85.85	523	56	3	306	822	333	843	4e-130	456
BjuA017316	BjuA043003	85.4	315	46	0	1	315	1	315	5e-71	260
BjuA017316	BjuA026586	84.75	236	36	0	590	825	542	777	9e-48	182
BjuA017316	BjuB038400	86.7	188	25	0	592	779	658	845	2e-45	174
BjuA017316	BjuA014675	83.26	233	39	0	590	822	575	807	8e-39	153
BjuA001111	BjuA022725	89.6	471	40	2	523	993	1	462	3e-156	543
BjuA006024	BjuO002133	91.21	1149	71	7	1	1137	1	1131	0	1467
BjuA006024	BjuB016810	86.11	648	54	8	380	1012	338	964	3e-162	563
BjuA006024	BjuB016810	88.19	237	19	3	1	237	1	228	1e-63	236
BjuA018344	BjuB020302	92.49	599	36	2	535	1124	565	1163	0	829
BjuA018344	BjuB020302	93.41	455	21	2	72	523	81	529	0	662
BjuA018344	BjuB020303	94.42	269	15	0	856	1124	229	497	2e-117	414
BjuA018344	BjuA016969	89.97	339	33	1	785	1122	217	555	2e-111	394
BjuA018344	BjuA016969	85.02	207	13	1	385	591	28	216	5e-50	190
BjuA018344	BjuB041251	84.52	465	57	2	72	536	84	533	3e-101	361
BjuA018344	BjuB041251	85.56	360	49	1	768	1124	786	1145	3e-82	297
BjuA018344	BjuA042006	86.81	364	48	0	761	1124	794	1157	2e-95	341
BjuA018344	BjuA042006	83.41	422	46	4	118	536	118	518	8e-80	289
BjuA018344	BjuA042006	88.51	87	10	0	536	622	545	631	9e-21	93.7
BjuA018344	BjuA047038	87.36	269	28	1	107	375	101	363	1e-72	266
BjuA018344	BjuA047038	83.84	198	32	0	825	1022	696	893	2e-34	139
BjuA018344	BjuO010482	86.12	281	30	2	94	374	106	377	1e-66	246
BjuA018344	BjuO010482	86.77	189	25	0	825	1013	723	911	8e-46	176
BjuA018344	BjuB026592	86.36	264	24	4	788	1048	341	595	2e-59	222
BjuA018344	BjuB026592	83.04	283	16	4	310	587	31	286	4e-54	204
BjuA018972	BjuB041699	83.93	977	67	14	106	1019	100	1049	0	731
BjuA018972	BjuB041699	96.28	242	9	0	1085	1326	1115	1356	1e-115	408
BjuA018972	BjuO002525	88.4	664	68	3	103	763	73	730	0	694
BjuA018972	BjuO002525	92.63	217	16	0	1085	1301	995	1211	6e-84	303
BjuA018972	BjuO002525	91.53	189	16	0	831	1019	741	929	3e-67	248
BjuA043003	BjuO010366	91.31	852	59	6	1	843	1	846	0	1072
BjuA043003	BjuB042043	86.78	855	83	5	1	843	1	837	0	809
BjuA043003	BjuA017316	85.85	523	56	3	333	843	306	822	4e-130	456
BjuA043003	BjuA017316	85.4	315	46	0	1	315	1	315	5e-71	260
BjuA043003	BjuA026586	84.55	233	36	0	611	843	542	774	6e-46	176
BjuA043003	BjuB038400	86.71	173	23	0	628	800	673	845	3e-41	161
BjuA043003	BjuA014675	82.83	233	40	0	611	843	575	807	2e-36	145
BjuA043003	BjuA035826	89.11	101	11	0	700	800	730	830	7e-27	113
BjuA021448	BjuB047102	90.78	618	36	5	496	1104	520	1125	0	765
BjuA021448	BjuB047102	92.63	502	31	2	1	499	1	499	0	694
BjuA021448	BjuB008568	85.9	227	29	1	820	1046	895	1118	1e-50	192
BjuA021448	BjuB008568	93.75	64	4	0	301	364	292	355	2e-21	95.6
BjuA021448	BjuB042240	87.11	194	25	0	847	1040	991	1184	8e-49	186
BjuA021448	BjuB025396	87.78	180	22	0	847	1026	985	1164	1e-47	182
BjuA021448	BjuB025396	93.94	66	4	0	301	366	307	372	1e-22	99.6
BjuA021448	BjuB007813	87.22	180	23	0	847	1026	997	1176	3e-45	174
BjuA021448	BjuA040338	85.71	189	27	0	847	1035	946	1134	5e-41	161
BjuA021448	BjuA012644	85	180	27	0	847	1026	826	1005	1e-35	143
BjuA021448	BjuA012644	93.94	66	4	0	301	366	268	333	1e-22	99.6
BjuA021448	BjuA012644	87.63	97	12	0	110	206	107	203	6e-22	97.6
BjuA022725	BjuA001111	89.6	471	40	2	1	462	523	993	1e-156	543
BjuA024129	BjuB044565	97.47	513	13	0	1	513	1	513	0	914
BjuA024129	BjuA008307	91.09	516	43	1	1	516	1	513	0	654
BjuA024129	BjuB042879	90.7	516	45	1	1	516	1	513	0	638
BjuA024436	BjuB037083	94.3	509	26	1	1	509	1	506	0	775
BjuA024436	BjuB027387	89.47	494	46	2	1	494	1	488	2e-161	559
BjuA024436	BjuA032576	88.76	498	51	3	1	497	1	494	1e-150	523
BjuA024436	BjuA046946	88.44	450	49	1	61	510	61	507	3e-136	476
BjuA024436	BjuB027759	88.78	410	43	1	88	497	1	407	1e-126	444
BjuA025064	BjuB036859	92.11	456	24	3	352	798	448	900	3e-177	613
BjuA025064	BjuB036859	85.43	199	14	1	103	286	130	328	2e-48	184
BjuA025064	BjuB021273	85.8	169	24	0	508	676	529	697	2e-36	145
BjuA025064	BjuA037531	82.65	219	38	0	508	726	505	723	7e-33	133
BjuA025127	BjuB036793	92.31	533	41	0	653	1185	671	1203	0	731
BjuA025127	BjuB036793	93.56	404	26	0	1	404	1	404	1e-171	595
BjuA025127	BjuB036793	91.72	169	14	0	426	594	453	621	4e-60	224
BjuA034470	BjuA026652	99.65	579	2	0	1	579	1	579	0	1132
BjuA034470	BjuO009504	92.09	594	23	3	1	573	1	591	0	823
BjuA034470	BjuA044074	92.09	594	23	3	1	573	1	591	0	823
BjuA034470	BjuB048226	87.63	590	49	3	1	575	1	581	3e-176	609
BjuA025359	BjuB006374	96.63	504	17	0	1	504	1	504	0	864
BjuA025359	BjuA032964	91.5	494	39	1	1	494	1	491	0	642
BjuA025359	BjuB028673	88.8	500	47	2	1	494	1	497	3e-157	545
BjuA025359	BjuO002570	83.91	522	57	4	1	504	1	513	3e-108	383
BjuA025542	BjuA025558	94.85	660	28	2	508	1164	493	1149	0	1031
BjuA025542	BjuA025558	90.21	470	28	5	46	503	1	464	3e-159	553
BjuA025542	BjuA040338	85.29	136	20	0	914	1049	944	1079	4e-26	111
BjuA025542	BjuB007813	81.56	179	33	0	914	1092	995	1173	9e-21	93.7
BjuA025558	BjuA025542	94.85	660	28	2	493	1149	508	1164	0	1031
BjuA025558	BjuA025542	90.21	470	28	5	1	464	46	503	4e-159	553
BjuA025558	BjuA040338	88.68	106	12	0	899	1004	944	1049	3e-27	115
BjuA026586	BjuB038400	89.38	405	37	2	379	777	490	894	2e-129	454
BjuA026586	BjuB038400	88.07	176	15	2	1	176	1	170	2e-45	174
BjuA026586	BjuA014675	91.2	341	30	0	434	774	467	807	9e-125	438
BjuA026586	BjuA014675	85.07	134	17	1	34	167	22	152	6e-24	103
BjuA026586	BjuA035826	92.62	244	18	0	382	625	451	694	2e-95	341
BjuA026586	BjuA035826	89.44	180	19	0	66	245	51	230	6e-55	206
BjuA026586	BjuA035826	89.74	156	13	1	622	774	721	876	1e-46	178
BjuA026586	BjuA017316	84.75	236	36	0	542	777	590	825	9e-48	182
BjuA026586	BjuO010366	84.62	234	36	0	542	775	614	847	1e-46	178
BjuA026586	BjuA043003	84.55	233	36	0	542	774	611	843	5e-46	176
BjuA026586	BjuB042043	83.12	231	39	0	544	774	607	837	1e-37	149
BjuA026652	BjuA034470	99.65	579	2	0	1	579	1	579	0	1132
BjuA026652	BjuO009504	92.26	594	22	3	1	573	1	591	0	831
BjuA026652	BjuA044074	92.26	594	22	3	1	573	1	591	0	831
BjuA026652	BjuB048226	87.46	590	50	3	1	575	1	581	8e-174	601
BjuA026821	BjuB022206	90.1	414	29	1	1	402	1	414	2e-146	509
BjuA026821	BjuA036326	90.71	366	31	1	12	377	24	386	3e-129	452
BjuA026821	BjuO004809	89.62	366	35	1	12	377	24	386	1e-119	420
BjuA027015	BjuB046696	89.39	537	48	2	1	537	1	528	7e-177	611
BjuA027015	BjuO011409	87.87	239	29	0	109	347	64	302	2e-66	244
BjuA027015	BjuO011409	87.83	115	11	1	426	537	363	477	5e-27	113
BjuA027015	BjuO004828	85.36	239	35	0	109	347	64	302	4e-52	196
BjuA027015	BjuB011393	82.85	239	41	0	109	347	58	296	8e-38	149
BjuA027015	BjuB029839	80.26	309	58	1	43	348	52	360	1e-30	125
BjuA029457	BjuB029839	82.85	583	85	2	1	568	1	583	5e-105	373
BjuA029457	BjuB029839	82.84	402	63	2	512	913	383	778	1e-65	242
BjuA029457	BjuB029839	83.33	246	41	0	440	685	383	628	1e-41	163
BjuA029457	BjuB029839	83.33	246	41	0	407	652	386	631	1e-41	163
BjuA029457	BjuO011409	88.17	93	11	0	106	198	64	156	5e-22	97.6
BjuA031284	BjuB033496	88.13	986	81	7	1	959	7	983	0	1029
BjuA031284	BjuO010199	87.97	931	90	6	46	959	46	971	0	942
BjuA031284	BjuB015428	87.31	741	82	4	46	777	67	804	0	708
BjuA031284	BjuB015428	94.03	134	5	1	829	959	859	992	2e-52	198
BjuA031302	BjuB033515	93.99	582	26	3	403	978	460	1038	0	864
BjuA031302	BjuB033515	92.34	274	21	0	109	382	142	415	4e-106	377
BjuA031302	BjuB033515	86.67	105	11	1	1045	1146	1102	1206	9e-21	93.7
BjuA031302	BjuB046419	82.54	464	75	2	496	959	502	959	7e-74	270
BjuA031302	BjuB046419	85.46	227	30	1	124	350	76	299	3e-48	184
BjuA031302	BjuB026462	89.13	230	25	0	514	743	550	779	3e-70	258
BjuA031302	BjuB026462	82.94	170	14	3	190	344	145	314	6e-25	107
BjuA043791	BjuB041950	94.36	939	53	0	1	939	1	939	0	1441
BjuA043791	BjuA040759	90.63	907	85	0	33	939	24	930	0	1124
BjuA043791	BjuB040792	90.11	910	81	2	33	939	24	927	0	1088
BjuA001569	BjuB039707	91.42	548	38	2	1	548	1	539	0	712
BjuA001569	BjuA045602	83.58	548	69	3	1	548	1	527	8e-109	385
BjuA001569	BjuB037744	82.35	527	75	4	1	524	1	512	2e-84	303
BjuA001569	BjuA042224	83.63	446	52	5	52	494	1	428	1e-82	297
BjuA002075	BjuA033921	92.83	1437	61	5	360	1772	462	1880	0	2066
BjuA002075	BjuA033921	92.22	257	11	1	1	248	1	257	2e-100	359
BjuA002075	BjuA033921	89.74	117	12	0	245	361	287	403	1e-33	137
BjuA002075	BjuB006877	88.39	1473	99	9	360	1772	417	1877	0	1618
BjuA002075	BjuB006877	84.45	373	46	3	1	361	1	373	8e-75	274
BjuA002075	BjuB023599	86	550	57	4	1226	1772	644	1176	7e-137	480
BjuA002075	BjuB023599	89.94	179	18	0	458	636	200	378	3e-56	212
BjuA031472	BjuB019686	91.98	1185	80	5	1	1185	1	1170	0	1451
BjuA032964	BjuB028673	93.33	510	28	1	1	504	1	510	0	743
BjuA032964	BjuA025359	91.5	494	39	1	1	491	1	494	0	642
BjuA032964	BjuB006374	90.89	494	42	1	1	491	1	494	3e-179	618
BjuA032964	BjuO002570	86	507	47	2	1	489	1	501	2e-134	470
BjuA035384	BjuA035385	99.65	570	2	0	1	570	1	570	0	1114
BjuA035384	BjuB017666	89.58	566	59	0	1	566	4	569	0	654
BjuA035384	BjuB002172	83.89	453	67	2	15	464	15	464	1e-86	311
BjuA035385	BjuA035384	99.65	570	2	0	1	570	1	570	0	1114
BjuA035385	BjuB017666	89.58	566	59	0	1	566	4	569	0	654
BjuA035385	BjuB002172	84.11	453	66	2	15	464	15	464	4e-89	319
BjuA035826	BjuB038400	87.55	522	41	4	188	694	227	739	1e-151	527
BjuA035826	BjuB038400	100	156	0	0	721	876	736	891	6e-86	309
BjuA035826	BjuB038400	94.84	155	8	0	31	185	40	194	3e-66	244
BjuA035826	BjuA026586	92.62	244	18	0	451	694	382	625	2e-95	341
BjuA035826	BjuA026586	89.44	180	19	0	51	230	66	245	7e-55	206
BjuA035826	BjuA026586	89.74	156	13	1	721	876	622	774	2e-46	178
BjuA035826	BjuA014675	87.79	262	32	0	433	694	397	658	8e-73	266
BjuA035826	BjuA014675	87.82	156	16	1	721	876	655	807	2e-39	155
BjuA035826	BjuA014675	85.23	149	16	3	1	146	1	146	7e-24	103
BjuA035826	BjuA043003	89.11	101	11	0	730	830	700	800	8e-27	113
BjuA035826	BjuO010366	86.36	110	15	0	721	830	694	803	1e-22	99.6
BjuA036326	BjuO004809	94.56	423	23	0	1	423	1	423	0	656
BjuA036326	BjuB022206	92.88	337	24	0	24	360	12	348	6e-137	478
BjuA036326	BjuA026821	90.71	366	31	1	24	386	12	377	3e-129	452
BjuA036543	BjuA036544	100	441	0	0	1	441	1	441	0	874
BjuA036543	BjuB005843	95.01	441	22	0	1	441	1	441	0	700
BjuA036543	BjuB007520	85.68	419	60	0	10	428	10	428	6e-100	355
BjuA036544	BjuA036543	100	441	0	0	1	441	1	441	0	874
BjuA036544	BjuB005843	95.03	443	22	0	1	443	1	443	0	704
BjuA036544	BjuB007520	85.68	419	60	0	10	428	10	428	6e-100	355
BjuA044074	BjuO009504	99.83	597	1	0	1	597	1	597	0	1045
BjuA044074	BjuA026652	92.09	594	23	3	1	591	1	573	0	743
BjuA044074	BjuA034470	91.92	594	24	3	1	591	1	573	0	735
BjuA044074	BjuB048226	91.25	423	37	0	175	597	163	585	4e-157	545
BjuA044074	BjuB048226	88.19	127	12	1	1	124	1	127	9e-32	129
BjuA044074	BjuB027387	84.42	154	24	0	257	410	245	398	1e-27	115
BjuA044074	BjuA032576	83.77	154	25	0	257	410	248	401	3e-25	107
BjuA046946	BjuB027387	89.02	501	52	1	1	501	1	498	4e-129	452
BjuA046946	BjuB027759	90.84	415	38	0	88	502	1	415	1e-126	444
BjuA046946	BjuB037083	90.04	261	26	0	246	506	246	506	9e-87	311
BjuA046946	BjuB037083	87.57	185	20	1	31	215	31	212	2e-47	180
BjuA046946	BjuA032576	90.36	249	24	0	251	499	251	499	2e-84	303
BjuA046946	BjuA032576	85.58	215	28	1	1	215	1	212	4e-46	176
BjuA046946	BjuA024436	88.17	262	31	0	246	507	249	510	2e-75	274
BjuA046946	BjuA024436	92.9	155	11	0	61	215	61	215	3e-59	220
BjuA047038	BjuO010482	85.69	643	69	3	432	1052	438	1079	1e-161	561
BjuA047038	BjuO010482	87.63	380	26	3	1	362	1	377	7e-111	392
BjuA047038	BjuB020302	89.35	263	28	0	101	363	116	378	7e-83	299
BjuA047038	BjuB020302	82.86	210	36	0	696	905	864	1073	4e-32	131
BjuA047038	BjuA018344	87.36	269	28	1	101	363	107	375	1e-72	266
BjuA047038	BjuA018344	83.84	198	32	0	696	893	825	1022	2e-34	139
BjuA047038	BjuB041251	86.61	239	32	0	101	339	119	357	5e-59	220
BjuA047038	BjuA042006	85.4	274	33	3	53	320	56	328	5e-56	210
BjuA047038	BjuA016969	85	140	21	0	766	905	328	467	4e-26	111
BjuA047038	BjuB020303	84.29	140	22	0	766	905	268	407	9e-24	103
BjuA037531	BjuB021273	88.14	843	49	11	1	807	1	828	0	870
BjuA037531	BjuB036859	84.8	204	31	0	505	708	607	810	1e-40	159
BjuA037531	BjuA025064	82.65	219	38	0	505	723	508	726	7e-33	133
BjuA044741	BjuB009816	91.63	502	30	1	1035	1524	6	507	0	676
BjuA044741	BjuB009536	91.77	486	37	1	1035	1520	6	488	0	642
BjuA044741	BjuA041107	91.29	459	37	1	1035	1493	6	461	8e-170	589
BjuA044794	BjuB035721	93.6	469	24	3	1	463	1	469	0	674
BjuA044794	BjuB013140	90.62	469	38	2	1	463	1	469	2e-165	573
BjuA044794	BjuA041305	90.13	456	33	4	1	447	1	453	6e-153	531
BjuA044794	BjuA041795	87.14	521	55	4	1	509	1	521	3e-139	486
BjuA044794	BjuB015072	85.77	534	61	3	1	528	1	525	3e-130	456
BjuB006877	BjuA033921	88.64	1637	99	13	286	1892	316	1895	0	1814
BjuB006877	BjuA033921	90.8	261	24	0	1	261	1	261	6e-91	327
BjuB006877	BjuA002075	88.39	1473	99	9	417	1877	360	1772	0	1618
BjuB006877	BjuA002075	84.45	373	46	3	1	373	1	361	8e-75	274
BjuB006877	BjuB023599	86.46	362	46	1	1325	1683	644	1005	2e-90	325
BjuB006877	BjuB023599	89.47	209	22	0	512	720	200	408	1e-64	240
BjuB006877	BjuB023599	87.86	173	19	1	1720	1892	1021	1191	8e-44	170
BjuB006877	BjuA017309	83.44	163	27	0	525	687	573	735	3e-25	109
BjuB006877	BjuB042050	82.8	157	27	0	512	668	512	668	1e-21	97.6
BjuB007520	BjuA036544	85.68	419	60	0	10	428	10	428	6e-100	355
BjuB007520	BjuA036543	85.68	419	60	0	10	428	10	428	6e-100	355
BjuB007520	BjuB005843	83.64	440	72	0	1	440	1	440	8e-84	301
BjuB007813	BjuB025396	84.7	1209	107	14	1	1176	1	1164	0	946
BjuB007813	BjuB025396	94.44	72	4	0	1251	1322	1191	1262	5e-26	111
BjuB007813	BjuA040338	90.29	525	24	5	1	522	1	501	0	640
BjuB007813	BjuA040338	94.8	346	18	0	827	1172	776	1121	4e-156	543
BjuB007813	BjuA040338	92.89	197	8	2	547	737	508	704	2e-74	272
BjuB007813	BjuA040338	95.89	73	3	0	1245	1317	1124	1196	5e-29	121
BjuB007813	BjuB042240	88.02	459	37	2	718	1176	730	1170	6e-140	490
BjuB007813	BjuB042240	83.54	401	54	1	1	389	1	401	2e-78	285
BjuB007813	BjuB042240	84.94	259	30	1	421	670	409	667	2e-56	212
BjuB007813	BjuB042240	95.89	73	3	0	1245	1317	1169	1241	5e-29	121
BjuB007813	BjuB008568	88.02	434	37	2	743	1176	680	1098	2e-130	458
BjuB007813	BjuB008568	82.4	483	55	7	46	522	37	495	6e-75	274
BjuB007813	BjuB008568	89.41	85	9	0	547	631	493	577	8e-22	97.6
BjuB007813	BjuA012644	88.64	317	36	0	860	1176	689	1005	8e-96	343
BjuB007813	BjuA012644	82.64	386	31	4	1	386	1	350	2e-72	266
BjuB007813	BjuA012644	88.03	117	11	1	555	671	465	578	9e-28	117
BjuB007813	BjuA021448	87.22	180	23	0	997	1176	847	1026	4e-45	174
BjuB007813	BjuB047102	86.59	179	24	0	973	1151	844	1022	4e-42	165
BjuB007813	BjuB047102	86.79	106	14	0	122	227	110	215	2e-22	99.6
BjuB008492	BjuA012577	100	444	0	0	1	444	1	444	0	880
BjuB008492	BjuA012575	95.05	444	22	0	1	444	1	444	0	706
BjuB008492	BjuB023986	87.42	445	53	1	1	442	1	445	8e-124	434
BjuB008492	BjuA005478	87.6	363	33	1	84	446	27	377	2e-106	377
BjuB008568	BjuA012644	84.75	610	51	7	7	607	1	577	6e-139	486
BjuB008568	BjuA012644	92.59	270	20	0	829	1098	736	1005	4e-106	377
BjuB008568	BjuA012644	91.4	93	8	0	663	755	594	686	4e-29	121
BjuB008568	BjuB042240	93.33	330	21	1	818	1146	890	1219	1e-134	472
BjuB008568	BjuB042240	84.71	327	38	3	54	371	72	395	1e-66	246
BjuB008568	BjuB025396	95.17	290	14	0	811	1100	877	1166	2e-132	464
BjuB008568	BjuB025396	83.52	449	59	4	55	497	76	515	5e-81	293
BjuB008568	BjuB007813	88.02	434	37	2	680	1098	743	1176	1e-130	458
BjuB008568	BjuB007813	82.4	483	55	7	37	495	46	522	5e-75	274
BjuB008568	BjuB007813	89.41	85	9	0	493	577	547	631	6e-22	97.6
BjuB008568	BjuA040338	91.77	316	26	0	811	1126	838	1153	3e-119	420
BjuB008568	BjuA040338	81.61	571	66	10	37	583	43	598	3e-76	278
BjuB008568	BjuA040338	91.55	71	6	0	663	733	708	778	9e-21	93.7
BjuB008568	BjuA021448	85.9	227	29	1	895	1118	820	1046	1e-50	192
BjuB008568	BjuA021448	93.75	64	4	0	292	355	301	364	2e-21	95.6
BjuB008568	BjuB047102	84.38	224	35	0	895	1118	844	1067	8e-43	167
BjuB008568	BjuB047102	86.79	106	14	0	116	221	110	215	1e-22	99.6
BjuB039707	BjuA001569	91.42	548	38	2	1	539	1	548	0	712
BjuB039707	BjuA045602	82.15	549	74	3	1	543	1	531	4e-92	329
BjuB039707	BjuA042224	82.94	504	65	4	52	543	1	495	4e-89	319
BjuB039707	BjuB037744	82.43	518	82	2	1	515	1	512	2e-84	303
BjuB002172	BjuB017666	84.22	564	83	2	1	561	4	564	9e-115	404
BjuB002172	BjuA035385	84.11	453	66	2	15	464	15	464	4e-89	319
BjuB002172	BjuA035384	83.89	453	67	2	15	464	15	464	1e-86	311
BjuB009536	BjuA041107	94.58	461	25	0	1	461	1	461	0	716
BjuB009536	BjuA044741	91.77	486	37	1	6	488	1035	1520	0	642
BjuB009536	BjuB009816	89.26	503	39	2	1	488	1	503	2e-167	579
BjuB010770	BjuA041565	96.39	360	13	0	1	360	1	360	5e-177	611
BjuB011393	BjuO011409	87.08	480	44	2	1	462	1	480	2e-136	476
BjuB011393	BjuO004828	88.14	295	35	0	49	343	55	349	1e-85	307
BjuB011393	BjuB046696	85.35	198	29	0	58	255	109	306	5e-42	163
BjuB011393	BjuA027015	82.85	239	41	0	58	296	109	347	7e-38	149
BjuB013140	BjuA041305	90.33	579	38	3	1	576	1	564	0	710
BjuB013140	BjuB035721	90.28	576	56	0	1	576	1	576	0	698
BjuB013140	BjuA041795	89.4	547	49	3	1	541	1	544	2e-177	613
BjuB013140	BjuA044794	90.62	469	38	2	1	469	1	463	2e-165	573
BjuB013140	BjuB015072	86.36	572	54	2	1	572	1	548	2e-156	543
BjuB040792	BjuA040759	92.65	939	60	2	1	933	1	936	0	1312
BjuB040792	BjuB041950	90.13	912	81	2	22	927	31	939	0	1092
BjuB040792	BjuA043791	90.11	910	81	2	24	927	33	939	0	1088
BjuB040834	BjuA002828	92.55	738	55	0	1	738	1	738	0	1027
BjuB040834	BjuB038543	83.81	698	95	2	46	737	19	704	2e-144	504
BjuB040834	BjuA014273	85.68	433	53	1	305	737	272	695	1e-105	375
BjuB040834	BjuA014273	87.15	179	23	0	46	224	19	197	8e-45	172
BjuB045228	BjuA040728	93.72	462	29	0	1	462	1	462	0	686
BjuB045228	BjuA014103	88.74	462	49	1	1	462	1	459	2e-143	500
BjuB045228	BjuB038364	88.53	462	50	1	1	462	1	459	4e-141	492
BjuB045228	BjuB032115	89.65	396	41	0	66	461	51	446	1e-131	460
BjuB045228	BjuB047306	88.16	397	44	1	66	462	33	426	1e-116	410
BjuB045319	BjuA003230	88.29	1230	69	9	1	1218	1	1167	0	1356
BjuB045319	BjuA003230	94.67	75	4	0	1219	1293	1193	1267	7e-28	117
BjuB015072	BjuA041795	92.03	527	27	2	1	512	1	527	0	722
BjuB015072	BjuB013140	86.36	572	54	2	1	548	1	572	2e-156	543
BjuB015072	BjuB035721	86.49	518	58	1	1	506	1	518	3e-139	486
BjuB015072	BjuA044794	85.77	534	61	3	1	525	1	528	3e-130	456
BjuB015072	BjuA041305	86.67	465	44	3	1	450	1	462	3e-124	436
BjuB016538	BjuA010437	88.24	774	76	5	334	1107	328	1086	0	793
BjuB016538	BjuA010437	87.36	182	20	1	1	182	1	179	3e-45	174
BjuB016538	BjuB046236	83.38	343	54	1	597	939	624	963	4e-60	224
BjuB016810	BjuO002133	90.02	631	48	4	338	956	371	998	0	741
BjuB016810	BjuO002133	91.57	178	12	1	50	224	50	227	6e-62	230
BjuB016810	BjuO002133	91.89	74	6	0	994	1067	1051	1124	1e-22	99.6
BjuB016810	BjuA006024	86.11	648	54	8	338	964	380	1012	3e-162	563
BjuB016810	BjuA006024	88.19	237	19	3	1	228	1	237	9e-64	236
BjuB017666	BjuA035385	89.58	566	59	0	4	569	1	566	0	654
BjuB017666	BjuA035384	89.58	566	59	0	4	569	1	566	0	654
BjuB017666	BjuB002172	84.22	564	83	2	4	564	1	561	9e-115	404
BjuB041251	BjuA042006	88.5	513	56	1	687	1199	702	1211	8e-157	545
BjuB041251	BjuA042006	88.06	469	38	3	71	536	68	521	1e-140	492
BjuB041251	BjuB020302	87.01	462	48	2	71	520	68	529	2e-126	444
BjuB041251	BjuB020302	85.29	374	52	1	786	1159	807	1177	2e-83	301
BjuB041251	BjuA018344	84.84	475	57	2	74	533	62	536	3e-107	381
BjuB041251	BjuA018344	85.56	360	49	1	786	1145	768	1124	3e-82	297
BjuB041251	BjuA016969	83.38	397	59	3	804	1196	218	611	3e-67	248
BjuB041251	BjuB020303	85.46	282	41	0	877	1158	229	510	4e-63	234
BjuB041251	BjuA047038	86.61	239	32	0	119	357	101	339	6e-59	220
BjuB041251	BjuO010482	86.9	229	27	1	95	323	95	320	2e-56	212
BjuB041251	BjuO010482	84.91	159	24	0	872	1030	749	907	3e-30	125
BjuB041251	BjuB026592	81.71	175	32	0	895	1069	421	595	1e-20	93.7
BjuB046236	BjuB016538	83.38	343	54	1	624	963	597	939	4e-60	224
BjuB046236	BjuA010437	81.38	333	62	0	631	963	589	921	2e-43	168
BjuB015428	BjuO010199	89.26	959	67	6	59	999	38	978	0	1096
BjuB015428	BjuA031284	87.31	741	82	4	67	804	46	777	0	708
BjuB015428	BjuA031284	94.03	134	5	1	859	992	829	959	2e-52	198
BjuB015428	BjuB033496	87.07	719	69	3	298	992	265	983	0	706
BjuB015428	BjuB033496	90.68	161	12	1	67	227	52	209	7e-52	196
BjuB020302	BjuA018344	92.49	599	36	2	565	1163	535	1124	0	829
BjuB020302	BjuA018344	92.15	535	24	4	1	529	1	523	0	724
BjuB020302	BjuB041251	86.09	532	59	3	1	529	1	520	2e-133	468
BjuB020302	BjuB041251	85.29	374	52	1	807	1177	786	1159	2e-83	301
BjuB020302	BjuB020303	95.04	282	14	0	895	1176	229	510	1e-127	448
BjuB020302	BjuA042006	84.69	529	51	5	1	526	1	502	5e-118	416
BjuB020302	BjuA042006	85.2	419	50	1	745	1163	751	1157	6e-99	353
BjuB020302	BjuA042006	90	110	8	1	566	672	545	654	7e-31	127
BjuB020302	BjuA016969	89.09	339	36	1	824	1161	217	555	3e-104	371
BjuB020302	BjuA016969	89.38	113	12	0	370	482	7	119	2e-31	129
BjuB020302	BjuA016969	100	50	0	0	572	621	167	216	2e-22	99.6
BjuB020302	BjuA047038	89.35	263	28	0	116	378	101	363	8e-83	299
BjuB020302	BjuA047038	82.86	210	36	0	864	1073	696	905	4e-32	131
BjuB020302	BjuO010482	88.36	275	29	1	103	377	106	377	3e-79	287
BjuB020302	BjuO010482	84.76	210	32	0	864	1073	723	932	1e-41	163
BjuB020302	BjuB026592	90.86	175	16	0	913	1087	421	595	6e-59	220
BjuB020302	BjuB026592	87.57	177	10	2	309	485	27	191	5e-47	180
BjuB020302	BjuB026592	100	47	0	0	571	617	240	286	1e-20	93.7
BjuB020303	BjuB020302	95.04	282	14	0	229	510	895	1176	6e-128	448
BjuB020303	BjuA018344	94.42	269	15	0	229	497	856	1124	9e-118	414
BjuB020303	BjuA016969	90.04	241	24	0	255	495	315	555	1e-79	287
BjuB020303	BjuB041251	85.46	282	41	0	229	510	877	1158	2e-63	234
BjuB020303	BjuA042006	84.76	269	41	0	229	497	889	1157	1e-55	208
BjuB020303	BjuB026592	88.62	167	19	0	255	421	429	595	2e-47	180
BjuB020303	BjuO010482	86.52	141	19	0	242	382	767	907	8e-32	129
BjuB020303	BjuA047038	84.29	140	22	0	268	407	766	905	4e-24	103
BjuB020783	BjuA008715	82.3	514	85	1	95	608	98	605	4e-83	299
BjuB021273	BjuA037531	88.14	843	49	11	1	828	1	807	0	870
BjuB021273	BjuB036859	85.29	204	30	0	529	732	607	810	5e-43	167
BjuB021273	BjuA025064	85.8	169	24	0	529	697	508	676	2e-36	145
BjuB022206	BjuA026821	90.1	414	29	1	1	414	1	402	2e-146	509
BjuB022206	BjuA036326	92.88	337	24	0	12	348	24	360	6e-137	478
BjuB022206	BjuO004809	90.5	337	32	0	12	348	24	360	7e-118	414
BjuB028919	BjuA014686	93.12	189	13	0	280	468	238	426	2e-74	272
BjuB028919	BjuA014686	83.93	336	33	2	1013	1327	887	1222	9e-71	260
BjuB028919	BjuA014686	90.91	99	9	0	804	902	723	821	3e-30	125
BjuB028919	BjuA014686	93.51	77	5	0	94	170	67	143	1e-26	113
BjuB028919	BjuA014686	91.01	89	8	0	1360	1448	1222	1310	1e-26	113
BjuB028919	BjuA017309	91.67	108	9	0	1041	1148	1428	1535	1e-35	143
BjuB028919	BjuB042050	90.74	108	10	0	1037	1144	1439	1546	3e-33	135
BjuB028919	BjuO010363	87.5	128	16	0	1039	1166	1441	1568	8e-31	127
BjuB041699	BjuA018972	90.22	593	31	4	776	1356	749	1326	0	729
BjuB041699	BjuA018972	91.27	252	16	1	1	246	1	252	4e-91	327
BjuB041699	BjuA018972	87.88	231	16	3	292	513	280	507	7e-62	230
BjuB041699	BjuA018972	88.77	187	18	1	561	747	552	735	6e-53	200
BjuB041699	BjuO002525	90.51	474	36	1	867	1331	738	1211	2e-170	591
BjuB041699	BjuO002525	92.39	184	11	1	333	513	294	477	8e-68	250
BjuB041699	BjuO002525	91.52	165	14	0	82	246	58	222	1e-57	216
BjuB041699	BjuO002525	91.12	169	12	1	569	737	527	692	2e-56	212
BjuB046419	BjuB026462	86.55	996	86	10	1	951	1	993	0	908
BjuB046419	BjuB026462	95.08	61	3	0	1046	1106	1067	1127	6e-22	97.6
BjuB046419	BjuA031302	84.94	332	50	0	502	833	496	827	2e-71	262
BjuB046419	BjuA031302	85.46	227	30	1	76	299	124	350	3e-48	184
BjuB046419	BjuB033515	85.03	314	47	0	520	833	574	887	7e-68	250
BjuB046419	BjuB033515	86.03	179	22	1	124	299	205	383	1e-38	153
BjuB046696	BjuA027015	89.39	537	48	2	1	528	1	537	7e-177	611
BjuB046696	BjuO011409	85.21	426	49	6	109	530	64	479	2e-87	313
BjuB046696	BjuO004828	86.51	215	29	0	109	323	64	278	4e-52	196
BjuB046696	BjuB011393	85.35	198	29	0	109	306	58	255	5e-42	163
BjuB023599	BjuA033921	85.76	569	64	3	644	1195	1331	1899	4e-140	490
BjuB023599	BjuA033921	88.57	175	20	0	214	388	574	748	2e-49	188
BjuB023599	BjuA002075	86	550	57	4	644	1176	1226	1772	4e-137	480
BjuB023599	BjuA002075	90.3	165	16	0	214	378	472	636	6e-53	200
BjuB023599	BjuB006877	86.46	362	46	1	644	1005	1325	1683	1e-90	325
BjuB023599	BjuB006877	89.23	195	21	0	214	408	526	720	6e-59	220
BjuB023599	BjuB006877	87.86	173	19	1	1021	1191	1720	1892	5e-44	170
BjuB023986	BjuB008492	87.42	445	53	1	1	445	1	442	8e-124	434
BjuB023986	BjuA012577	87.42	445	53	1	1	445	1	442	8e-124	434
BjuB023986	BjuA012575	87.19	445	54	1	1	445	1	442	2e-121	426
BjuB023986	BjuA005478	85.91	369	40	1	75	443	15	371	2e-93	333
BjuB025396	BjuB042240	89.21	547	22	2	713	1259	734	1243	0	670
BjuB025396	BjuB042240	87.97	590	41	8	58	635	55	626	3e-169	587
BjuB025396	BjuB007813	90.33	455	41	1	713	1164	722	1176	6e-158	549
BjuB025396	BjuB007813	83.59	585	51	8	78	635	63	629	1e-115	408
BjuB025396	BjuB007813	94.44	72	4	0	1191	1262	1251	1322	4e-26	111
BjuB025396	BjuB008568	95.17	290	14	0	877	1166	811	1100	3e-132	464
BjuB025396	BjuB008568	83.52	449	59	4	76	515	55	497	6e-81	293
BjuB025396	BjuA040338	87.73	383	25	1	876	1258	837	1197	4e-119	420
BjuB025396	BjuA040338	85.75	456	41	8	76	516	58	504	4e-100	357
BjuB025396	BjuA040338	89.89	89	9	0	547	635	502	590	3e-24	105
BjuB025396	BjuA012644	92.98	228	16	0	937	1164	778	1005	2e-90	325
BjuB025396	BjuA012644	84.66	313	33	2	77	386	47	347	7e-68	250
BjuB025396	BjuA021448	87.78	180	22	0	985	1164	847	1026	1e-47	182
BjuB025396	BjuA021448	93.94	66	4	0	307	372	301	366	2e-22	99.6
BjuB025396	BjuB047102	86.81	182	24	0	961	1142	844	1025	6e-44	170
BjuB026462	BjuB046419	86.55	996	86	10	1	993	1	951	0	908
BjuB026462	BjuB046419	95.08	61	3	0	1067	1127	1046	1106	6e-22	97.6
BjuB026462	BjuB033515	86.22	312	43	0	550	861	574	885	3e-76	278
BjuB026462	BjuB033515	84.76	164	10	4	151	314	229	377	6e-28	117
BjuB026462	BjuA031302	89.13	230	25	0	550	779	514	743	3e-70	258
BjuB026462	BjuA031302	82.94	170	14	3	145	314	190	344	6e-25	107
BjuB026592	BjuA016969	93.02	172	12	0	424	595	310	481	6e-67	246
BjuB026592	BjuA016969	91.91	173	9	1	114	286	45	212	8e-63	232
BjuB026592	BjuA018344	86.36	264	24	4	341	595	788	1048	8e-60	222
BjuB026592	BjuA018344	83.04	283	16	4	31	286	310	587	2e-54	204
BjuB026592	BjuB020302	90.86	175	16	0	421	595	913	1087	3e-59	220
BjuB026592	BjuB020302	87.57	177	10	2	27	191	309	485	3e-47	180
BjuB026592	BjuB020302	100	47	0	0	240	286	571	617	5e-21	93.7
BjuB026592	BjuB020303	88.62	167	19	0	429	595	255	421	3e-47	180
BjuB026592	BjuO010482	84.29	140	22	0	421	560	772	911	5e-24	103
BjuB026592	BjuO010482	87.38	103	12	1	199	301	402	503	5e-21	93.7
BjuB026592	BjuB041251	81.71	175	32	0	421	595	895	1069	5e-21	93.7
BjuB041950	BjuA043791	94.36	939	53	0	1	939	1	939	0	1441
BjuB041950	BjuA040759	91.09	909	81	0	31	939	22	930	0	1160
BjuB041950	BjuB040792	90.13	912	81	2	31	939	22	927	0	1092
BjuB042043	BjuA043003	86.78	855	83	5	1	837	1	843	0	809
BjuB042043	BjuA017316	92.81	501	36	0	337	837	322	822	0	708
BjuB042043	BjuA017316	92.48	306	20	1	1	303	1	306	2e-119	420
BjuB042043	BjuO010366	84.84	864	86	7	1	837	1	846	0	694
BjuB042043	BjuB038400	85.11	188	28	0	607	794	658	845	3e-38	151
BjuB042043	BjuA026586	83.12	231	39	0	607	837	544	774	1e-37	149
BjuB042043	BjuA014675	84.27	178	28	0	607	784	577	754	3e-32	131
BjuB042050	BjuO010363	91.48	822	67	1	1093	1911	1090	1911	0	1070
BjuB042050	BjuO010363	84.92	537	51	6	550	1059	532	1065	1e-119	422
BjuB042050	BjuO010363	90.84	131	12	0	87	217	78	208	5e-42	165
BjuB042050	BjuA017309	89.68	804	50	3	1108	1911	1108	1878	0	971
BjuB042050	BjuA017309	86.98	507	48	2	553	1056	601	1092	3e-142	498
BjuB042050	BjuA017309	85.59	222	20	1	1	222	1	210	9e-53	200
BjuB042050	BjuB028919	90.74	108	10	0	1439	1546	1037	1144	4e-33	135
BjuB042050	BjuB028919	88.76	89	10	0	859	947	601	689	1e-21	97.6
BjuB042050	BjuA014686	90.74	108	10	0	1439	1546	911	1018	4e-33	135
BjuB042069	BjuO010352	91.95	447	36	0	283	729	319	765	1e-173	601
BjuB042069	BjuO010352	89.95	189	16	1	841	1026	901	1089	5e-59	220
BjuB042069	BjuO010352	90.91	176	13	1	58	230	70	245	2e-58	218
BjuB042240	BjuB025396	89.29	551	22	2	730	1243	709	1259	0	678
BjuB042240	BjuB025396	88.2	661	45	9	1	640	1	649	0	668
BjuB042240	BjuA040338	91.35	393	34	0	850	1242	805	1197	5e-146	509
BjuB042240	BjuA040338	81.38	521	58	4	1	506	1	497	2e-83	301
BjuB042240	BjuA040338	88.55	131	15	0	538	668	502	632	5e-35	141
BjuB042240	BjuB007813	88.02	459	37	2	730	1170	718	1176	4e-140	490
BjuB042240	BjuB007813	83.54	401	54	1	1	401	1	389	1e-78	285
BjuB042240	BjuB007813	84.94	259	30	1	409	667	421	670	2e-56	212
BjuB042240	BjuB007813	95.89	73	3	0	1169	1241	1245	1317	4e-29	121
BjuB042240	BjuB008568	93.33	330	21	1	890	1219	818	1146	1e-134	472
BjuB042240	BjuB008568	84.71	327	38	3	72	395	54	371	1e-66	246
BjuB042240	BjuA012644	88.61	316	36	0	855	1170	690	1005	3e-95	341
BjuB042240	BjuA012644	82.61	322	35	3	74	395	47	347	1e-54	206
BjuB042240	BjuB047102	86.11	216	30	0	967	1182	844	1059	6e-50	190
BjuB042240	BjuA021448	87.11	194	25	0	991	1184	847	1040	9e-49	186
BjuB005843	BjuA036544	95.03	443	22	0	1	443	1	443	0	704
BjuB005843	BjuA036543	95.01	441	22	0	1	441	1	441	0	700
BjuB005843	BjuB007520	83.64	440	72	0	1	440	1	440	8e-84	301
BjuB027387	BjuA032576	96.5	257	9	0	245	501	248	504	6e-125	438
BjuB027387	BjuA032576	89.57	211	22	0	1	211	1	211	2e-66	244
BjuB027387	BjuB037083	91.8	256	21	0	243	498	246	501	1e-95	341
BjuB027387	BjuB037083	88.15	211	25	0	1	211	1	211	3e-59	220
BjuB027387	BjuA024436	91.46	246	21	0	243	488	249	494	9e-90	321
BjuB027387	BjuA024436	87.85	214	23	1	1	211	1	214	2e-57	214
BjuB027387	BjuB027759	90.62	256	24	0	243	498	159	414	1e-88	317
BjuB027387	BjuB027759	87.4	127	13	1	88	211	1	127	2e-29	121
BjuB027387	BjuA046946	89.84	256	26	0	243	498	246	501	9e-84	301
BjuB027387	BjuA046946	88.79	214	21	1	1	211	1	214	3e-62	230
BjuB027387	BjuO009504	84.42	154	24	0	245	398	257	410	1e-27	115
BjuB027387	BjuA044074	84.42	154	24	0	245	398	257	410	1e-27	115
BjuB027759	BjuA046946	90.84	415	38	0	1	415	88	502	4e-150	521
BjuB027759	BjuB027387	88.89	414	43	1	1	414	88	498	3e-129	452
BjuB027759	BjuA024436	88.78	410	43	1	1	407	88	497	8e-127	444
BjuB027759	BjuB037083	88.52	418	42	2	1	415	88	502	1e-125	440
BjuB027759	BjuA032576	87.23	415	47	2	1	412	88	499	7e-112	394
BjuB028673	BjuA032964	93.33	510	28	1	1	510	1	504	0	743
BjuB028673	BjuA025359	88.8	500	47	2	1	497	1	494	4e-157	545
BjuB028673	BjuB006374	88	500	51	2	1	497	1	494	1e-147	513
BjuB028673	BjuO002570	85.6	507	55	2	1	495	1	501	4e-126	442
BjuB042879	BjuA008307	93.37	513	34	0	1	513	1	513	0	747
BjuB042879	BjuB044565	91.37	498	40	1	16	510	16	513	0	642
BjuB042879	BjuA024129	90.7	516	45	1	1	513	1	516	0	638
BjuB042975	BjuA015073	88.74	968	64	6	1	944	1	947	0	1084
BjuB042975	BjuB037545	87.27	888	80	5	73	939	85	960	0	880
BjuB047102	BjuA021448	90.78	618	36	5	520	1125	496	1104	0	765
BjuB047102	BjuA021448	92.63	502	31	2	1	499	1	499	0	694
BjuB047102	BjuB042240	86.11	216	30	0	844	1059	967	1182	5e-50	190
BjuB047102	BjuB025396	86.81	182	24	0	844	1025	961	1142	5e-44	170
BjuB047102	BjuB008568	84.38	224	35	0	844	1067	895	1118	7e-43	167
BjuB047102	BjuB008568	86.79	106	14	0	110	215	116	221	1e-22	99.6
BjuB047102	BjuB007813	86.59	179	24	0	844	1022	973	1151	3e-42	165
BjuB047102	BjuB007813	86.79	106	14	0	110	215	122	227	1e-22	99.6
BjuB047102	BjuA040338	86.03	179	25	0	844	1022	922	1100	7e-40	157
BjuB047102	BjuA012644	84.07	182	29	0	844	1025	802	983	4e-32	131
BjuB047102	BjuA012644	88.66	97	11	0	110	206	107	203	2e-24	105
BjuB006374	BjuA025359	96.63	504	17	0	1	504	1	504	0	864
BjuB006374	BjuA032964	90.89	494	42	1	1	494	1	491	3e-179	618
BjuB006374	BjuB028673	88	500	51	2	1	494	1	497	1e-147	513
BjuB006374	BjuO002570	83.52	522	59	4	1	504	1	513	2e-103	367
BjuB019686	BjuA031472	91.98	1185	80	5	1	1170	1	1185	0	1576
BjuB029839	BjuA029457	82.85	583	85	2	1	583	1	568	5e-105	373
BjuB029839	BjuA029457	82.84	402	63	2	383	778	512	913	1e-65	242
BjuB029839	BjuA029457	83.33	246	41	0	386	631	407	652	8e-42	163
BjuB029839	BjuA029457	83.33	246	41	0	383	628	440	685	8e-42	163
BjuB029839	BjuA027015	80.26	309	58	1	52	360	43	348	2e-30	125
BjuB032115	BjuB047306	94.7	415	19	1	32	446	14	425	0	644
BjuB032115	BjuA040728	89.6	404	42	0	43	446	58	461	6e-134	468
BjuB032115	BjuA014103	89.6	404	39	1	43	446	58	458	9e-133	464
BjuB032115	BjuB045228	89.65	396	41	0	51	446	66	461	1e-131	460
BjuB032115	BjuB038364	89.11	404	41	1	43	446	58	458	5e-128	448
BjuB033496	BjuA031284	88.13	986	81	7	7	983	1	959	0	1029
BjuB033496	BjuO010199	85.91	944	103	7	52	983	46	971	0	807
BjuB033496	BjuB015428	87.07	719	69	3	265	983	298	992	0	706
BjuB033496	BjuB015428	90.68	161	12	1	52	209	67	227	7e-52	196
BjuB033515	BjuA031302	91.38	754	48	6	460	1206	403	1146	0	954
BjuB033515	BjuA031302	92.34	274	21	0	142	415	109	382	4e-106	377
BjuB033515	BjuB026462	83.3	473	73	2	574	1040	550	1022	5e-84	303
BjuB033515	BjuB026462	84.76	164	10	4	229	377	151	314	7e-28	117
BjuB033515	BjuB046419	82.02	484	81	2	574	1057	520	997	2e-71	262
BjuB033515	BjuB046419	86.03	179	22	1	205	383	124	299	1e-38	153
BjuB043752	BjuB049020	82.97	511	48	5	10	505	10	496	2e-98	351
BjuB043752	BjuB049020	86.09	151	12	2	774	921	693	837	3e-32	131
BjuB043752	BjuB049020	88.99	109	9	1	560	665	539	647	5e-28	117
BjuB047306	BjuB032115	94.7	415	19	1	14	425	32	446	0	644
BjuB047306	BjuA014103	87.98	416	50	0	11	426	44	459	5e-122	428
BjuB047306	BjuB038364	87.74	416	51	0	11	426	44	459	1e-119	420
BjuB047306	BjuA040728	88.31	402	44	1	28	426	61	462	1e-119	420
BjuB047306	BjuB045228	88.16	397	44	1	33	426	66	462	1e-116	410
BjuB009816	BjuA044741	91.63	502	30	1	6	507	1035	1524	0	676
BjuB009816	BjuB009536	89.26	503	39	2	1	503	1	488	2e-167	579
BjuB009816	BjuA041107	88.24	476	41	2	1	476	1	461	2e-146	509
BjuB035721	BjuB013140	90.28	576	56	0	1	576	1	576	0	698
BjuB035721	BjuA044794	93.6	469	24	3	1	469	1	463	0	674
BjuB035721	BjuA041305	88.08	579	51	3	1	576	1	564	1e-175	607
BjuB035721	BjuA041795	87.9	537	62	1	1	534	1	537	4e-157	545
BjuB035721	BjuB015072	86.49	518	58	1	1	518	1	506	3e-139	486
BjuB036793	BjuA025127	91.32	760	57	1	453	1203	426	1185	0	957
BjuB036793	BjuA025127	93.56	404	26	0	1	404	1	404	1e-171	595
BjuB036859	BjuA025064	94.78	134	7	0	620	753	521	654	4e-56	210
BjuB036859	BjuA025064	85.43	199	14	1	130	328	103	286	3e-48	184
BjuB036859	BjuA025064	94.26	122	4	1	463	581	367	488	1e-47	182
BjuB036859	BjuA025064	89.41	85	6	1	816	900	717	798	7e-21	93.7
BjuB036859	BjuB021273	89.83	118	12	0	620	737	542	659	1e-34	139
BjuB036859	BjuA037531	85.82	134	19	0	620	753	518	651	2e-27	115
BjuB037083	BjuA024436	97.32	261	7	0	246	506	249	509	4e-132	462
BjuB037083	BjuA024436	90.19	214	18	1	1	211	1	214	2e-69	254
BjuB037083	BjuA032576	93.25	252	17	0	248	499	248	499	7e-103	365
BjuB037083	BjuA032576	82.94	211	36	0	1	211	1	211	5e-33	133
BjuB037083	BjuB027387	91.8	256	21	0	246	501	243	498	1e-95	341
BjuB037083	BjuB027387	88.15	211	25	0	1	211	1	211	3e-59	220
BjuB037083	BjuB027759	91.44	257	22	0	246	502	159	415	6e-94	335
BjuB037083	BjuB027759	87.4	127	13	1	88	211	1	127	2e-29	121
BjuB037083	BjuA046946	90.04	261	26	0	246	506	246	506	9e-87	311
BjuB037083	BjuA046946	87.5	184	20	1	31	211	31	214	9e-47	178
BjuB037545	BjuB042975	87.27	888	80	5	85	960	73	939	0	880
BjuB037545	BjuA015073	86.3	883	79	7	87	960	93	942	0	805
BjuB037744	BjuA042224	93.71	445	25	1	52	496	1	442	0	656
BjuB037744	BjuB039707	82.43	518	82	2	1	512	1	515	2e-84	303
BjuB037744	BjuA001569	82.35	527	75	4	1	512	1	524	2e-84	303
BjuB037744	BjuA045602	87.58	298	34	1	214	511	208	502	2e-81	293
BjuB037744	BjuA045602	91.96	112	9	0	1	112	1	112	2e-38	151
BjuB038364	BjuA014103	95.64	459	20	0	1	459	1	459	0	751
BjuB038364	BjuB045228	88.53	462	50	1	1	459	1	462	4e-141	492
BjuB038364	BjuA040728	87.66	462	54	1	1	459	1	462	1e-131	460
BjuB038364	BjuB032115	89.11	404	41	1	58	458	43	446	5e-128	448
BjuB038364	BjuB047306	87.74	416	51	0	44	459	11	426	1e-119	420
BjuB038400	BjuA035826	87.55	522	41	4	227	739	188	694	1e-151	527
BjuB038400	BjuA035826	100	156	0	0	736	891	721	876	6e-86	309
BjuB038400	BjuA035826	94.84	155	8	0	40	194	31	185	3e-66	244
BjuB038400	BjuA026586	89.38	405	37	2	490	894	379	777	2e-129	454
BjuB038400	BjuA026586	88.07	176	15	2	1	170	1	176	2e-45	174
BjuB038400	BjuA014675	86.05	430	54	2	462	891	384	807	8e-104	369
BjuB038400	BjuA014675	86.26	182	25	0	235	416	196	377	9e-42	163
BjuB038400	BjuA014675	87.12	132	14	1	36	164	24	155	8e-30	123
BjuB038400	BjuA017316	86.7	188	25	0	658	845	592	779	2e-45	174
BjuB038400	BjuA043003	86.71	173	23	0	673	845	628	800	4e-41	161
BjuB038400	BjuO010366	85.64	188	27	0	658	845	616	803	1e-40	159
BjuB038400	BjuB042043	85.11	188	28	0	658	845	607	794	4e-38	151
BjuB038543	BjuA014273	92.62	732	42	2	1	732	1	720	0	1027
BjuB038543	BjuB040834	83.81	698	95	2	19	704	46	737	2e-144	504
BjuB038543	BjuA002828	83.93	672	90	2	37	696	64	729	7e-141	492
BjuB044565	BjuA024129	97.47	513	13	0	1	513	1	513	0	914
BjuB044565	BjuB042879	91.37	498	40	1	16	513	16	510	0	642
BjuB044565	BjuA008307	90.84	513	44	1	1	513	1	510	0	640
BjuB048226	BjuA044074	88.33	600	52	3	1	585	1	597	0	640
BjuB048226	BjuO009504	88.17	600	53	3	1	585	1	597	0	632
BjuB048226	BjuA034470	87.63	590	49	3	1	581	1	575	3e-176	609
BjuB048226	BjuA026652	87.46	590	50	3	1	581	1	575	8e-174	601
BjuB049020	BjuB043752	82.97	511	48	5	10	496	10	505	2e-98	351
BjuB049020	BjuB043752	86.09	151	12	2	693	837	774	921	3e-32	131
BjuB049020	BjuB043752	88.99	109	9	1	539	647	560	665	5e-28	117
BjuO004809	BjuA036326	94.56	423	23	0	1	423	1	423	0	656
BjuO004809	BjuA026821	89.62	366	35	1	24	386	12	377	1e-119	420
BjuO004809	BjuB022206	90.5	337	32	0	24	360	12	348	7e-118	414
BjuO002525	BjuA018972	88.4	664	68	3	73	730	103	763	0	694
BjuO002525	BjuA018972	91.08	471	42	0	741	1211	831	1301	2e-173	601
BjuO002525	BjuB041699	90.51	474	36	1	738	1211	867	1331	2e-170	591
BjuO002525	BjuB041699	86.73	437	34	4	294	715	333	760	2e-117	414
BjuO002525	BjuB041699	93.55	155	10	0	76	230	100	254	3e-61	228
BjuO004828	BjuO011409	87.78	483	53	2	1	480	1	480	4e-138	482
BjuO004828	BjuB011393	88.14	295	35	0	55	349	49	343	1e-85	307
BjuO004828	BjuB046696	86.51	215	29	0	64	278	109	323	4e-52	196
BjuO004828	BjuA027015	85.36	239	35	0	64	302	109	347	4e-52	196
BjuO002570	BjuA032964	86	507	47	2	1	501	1	489	2e-134	470
BjuO002570	BjuB028673	85.6	507	55	2	1	501	1	495	4e-126	442
BjuO002570	BjuA025359	83.91	522	57	4	1	513	1	504	3e-108	383
BjuO002570	BjuB006374	83.52	522	59	4	1	513	1	504	2e-103	367
BjuO009504	BjuA044074	99.83	597	1	0	1	597	1	597	0	1045
BjuO009504	BjuA026652	92.09	594	23	3	1	591	1	573	0	743
BjuO009504	BjuA034470	91.92	594	24	3	1	591	1	573	0	735
BjuO009504	BjuB048226	91.02	423	38	0	175	597	163	585	1e-154	537
BjuO009504	BjuB048226	88.19	127	12	1	1	124	1	127	9e-32	129
BjuO009504	BjuB027387	84.42	154	24	0	257	410	245	398	1e-27	115
BjuO009504	BjuA032576	83.77	154	25	0	257	410	248	401	3e-25	107
BjuO002133	BjuA006024	91.21	1149	71	7	1	1131	1	1137	0	1467
BjuO002133	BjuB016810	90.02	631	48	4	371	998	338	956	0	741
BjuO002133	BjuB016810	91.57	178	12	1	50	227	50	224	6e-62	230
BjuO002133	BjuB016810	91.89	74	6	0	1051	1124	994	1067	1e-22	99.6
BjuO000631	BjuA015229	94.13	443	17	1	1	434	967	1409	0	680
BjuO010352	BjuB042069	91.95	447	36	0	319	765	283	729	1e-173	601
BjuO010352	BjuB042069	90.91	176	13	1	70	245	58	230	2e-58	218
BjuO010352	BjuB042069	89.44	180	16	1	910	1089	850	1026	1e-53	202
BjuO010363	BjuB042050	91.48	822	67	1	1090	1911	1093	1911	0	1070
BjuO010363	BjuB042050	81.64	414	46	6	485	895	503	889	4e-58	218
BjuO010363	BjuB042050	92.86	126	9	0	940	1065	934	1059	3e-46	178
BjuO010363	BjuB042050	90.84	131	12	0	78	208	87	217	5e-42	165
BjuO010363	BjuA017309	87.24	807	67	4	1105	1911	1108	1878	0	815
BjuO010363	BjuA017309	91.78	146	12	0	505	650	571	716	6e-51	194
BjuO010363	BjuA017309	91.27	126	8	1	940	1062	967	1092	3e-40	159
BjuO010363	BjuA017309	89.39	132	14	0	77	208	74	205	8e-38	151
BjuO010363	BjuA017309	85.07	134	17	1	765	895	789	922	2e-23	103
BjuO010363	BjuB028919	87.5	128	16	0	1441	1568	1039	1166	1e-30	127
BjuO010363	BjuA014686	88.99	109	12	0	1441	1549	913	1021	7e-29	121
BjuO010366	BjuA043003	91.31	852	59	6	1	846	1	843	0	1072
BjuO010366	BjuB042043	84.84	864	86	7	1	846	1	837	0	694
BjuO010366	BjuA017316	85.91	511	48	3	355	847	319	823	3e-131	460
BjuO010366	BjuA017316	86.03	315	41	1	1	315	1	312	1e-74	272
BjuO010366	BjuA026586	84.62	234	36	0	614	847	542	775	1e-46	178
BjuO010366	BjuB038400	85.64	188	27	0	616	803	658	845	1e-40	159
BjuO010366	BjuA014675	83.26	233	39	0	614	846	575	807	8e-39	153
BjuO010366	BjuA035826	86.36	110	15	0	694	803	721	830	1e-22	99.6
BjuO010199	BjuB015428	90.1	717	47	2	271	978	298	999	0	886
BjuO010199	BjuB015428	95.77	71	3	0	38	108	59	129	5e-28	117
BjuO010199	BjuA031284	88.83	707	64	3	268	971	265	959	0	775
BjuO010199	BjuA031284	95.24	63	3	0	46	108	46	108	3e-23	101
BjuO010199	BjuB033496	86.75	732	79	3	258	971	252	983	0	688
BjuO010199	BjuB033496	95.24	63	3	0	46	108	52	114	3e-23	101
BjuO010482	BjuA047038	85.69	643	69	3	438	1079	432	1052	1e-161	561
BjuO010482	BjuA047038	93.89	262	13	1	119	377	101	362	1e-109	389
BjuO010482	BjuB020302	88.36	275	29	1	106	377	103	377	3e-79	287
BjuO010482	BjuB020302	84.76	210	32	0	723	932	864	1073	1e-41	163
BjuO010482	BjuA018344	86.12	281	30	2	106	377	94	374	1e-66	246
BjuO010482	BjuA018344	86.77	189	25	0	723	911	825	1013	7e-46	176
BjuO010482	BjuB041251	86.9	229	27	1	95	320	95	323	1e-56	212
BjuO010482	BjuB041251	84.91	159	24	0	749	907	872	1030	2e-30	125
BjuO010482	BjuA042006	85.8	169	21	1	155	320	146	314	4e-35	141
BjuO010482	BjuA042006	83.94	193	31	0	723	915	858	1050	6e-34	137
BjuO010482	BjuB020303	86.52	141	19	0	767	907	242	382	2e-31	129
BjuO010482	BjuA016969	86.01	143	20	0	769	911	304	446	2e-30	125
BjuO010482	BjuB026592	84.29	140	22	0	772	911	421	560	9e-24	103
BjuO010482	BjuB026592	87.38	103	12	1	402	503	199	301	9e-21	93.7
BjuO011409	BjuO004828	87.78	483	53	2	1	480	1	480	4e-138	482
BjuO011409	BjuB011393	87.08	480	44	2	1	480	1	462	3e-136	476
BjuO011409	BjuB046696	85.21	426	49	6	64	479	109	530	2e-87	313
BjuO011409	BjuA027015	87.87	239	29	0	64	302	109	347	2e-66	244
BjuO011409	BjuA027015	87.83	115	11	1	363	477	426	537	4e-27	113
BjuO011409	BjuA029457	88.17	93	11	0	64	156	106	198	2e-22	97.6
